# Supplementary material for: Novel terpolymers based on methyl methacrylate with superior thermal stability and optical transparency for high-value applications
Source: PLoS One. 2025 Oct 8;20(10):e0332300. doi: 10.1371/journal.pone.0332300 (PMC12507251; doi:10.1371/journal.pone.0332300)
Supplement: S1 File — (ZIP) [file pone.0332300.s001.zip]

Archive with 67 entries (51 files):
- Supporting_Information/
- Supporting_Information/Fig. 1. Reaction scheme. Radical polymerization reaction of the terpolymer (methyl methacrylate  vinylbe.tif/
- Supporting_Information/Fig. 1. Reaction scheme. Radical polymerization reaction of the terpolymer (methyl methacrylate  vinylbe.tif/Fig. 1. Reaction scheme. Radical polymerization reaction of the terpolymer (methyl methacrylate  vinylbe.tif
- Supporting_Information/Fig. 2. FT-IR spectra of the synthesized polymers PMMA, PVBC, P(MMA-VBC) copolymer, and P(MMA-VBC-MI) terpol/
- Supporting_Information/Fig. 2. FT-IR spectra of the synthesized polymers PMMA, PVBC, P(MMA-VBC) copolymer, and P(MMA-VBC-MI) terpol/P(MMA-VBC).xlsx
- Supporting_Information/Fig. 2. FT-IR spectra of the synthesized polymers PMMA, PVBC, P(MMA-VBC) copolymer, and P(MMA-VBC-MI) terpol/P(MMA40-VBC30-MI30).xlsx
- Supporting_Information/Fig. 2. FT-IR spectra of the synthesized polymers PMMA, PVBC, P(MMA-VBC) copolymer, and P(MMA-VBC-MI) terpol/P(MMA50-VBC20-MI30).xlsx
- Supporting_Information/Fig. 2. FT-IR spectra of the synthesized polymers PMMA, PVBC, P(MMA-VBC) copolymer, and P(MMA-VBC-MI) terpol/P(MMA60-VBC10-MI30).xlsx
- Supporting_Information/Fig. 2. FT-IR spectra of the synthesized polymers PMMA, PVBC, P(MMA-VBC) copolymer, and P(MMA-VBC-MI) terpol/P(VBC).xlsx
- Supporting_Information/Fig. 2. FT-IR spectra of the synthesized polymers PMMA, PVBC, P(MMA-VBC) copolymer, and P(MMA-VBC-MI) terpol/PMMA.xlsx
- Supporting_Information/Fig. 3. H-NMR spectrum of the terpolymer P(MMA40-VBC30-MI30)/
- Supporting_Information/Fig. 3. H-NMR spectrum of the terpolymer P(MMA40-VBC30-MI30)/Fig. 3. H-NMR spectrum of the terpolymer P(.zip
- Supporting_Information/Fig. 4. Thermogravimetric analysis (TGA) curves comparing the thermal degradation behavior of the synthesize/
- Supporting_Information/Fig. 4. Thermogravimetric analysis (TGA) curves comparing the thermal degradation behavior of the synthesize/P(MMA-40-VBC-30-MI-30).xlsx
- Supporting_Information/Fig. 4. Thermogravimetric analysis (TGA) curves comparing the thermal degradation behavior of the synthesize/P(MMA-50-VBC-20-MI-30).xlsx
- Supporting_Information/Fig. 4. Thermogravimetric analysis (TGA) curves comparing the thermal degradation behavior of the synthesize/P(MMA-60-VBC-10-MI-30).xlsx
- Supporting_Information/Fig. 4. Thermogravimetric analysis (TGA) curves comparing the thermal degradation behavior of the synthesize/P(MMA-VBC).xlsx
- Supporting_Information/Fig. 4. Thermogravimetric analysis (TGA) curves comparing the thermal degradation behavior of the synthesize/PVBC.xlsx
- Supporting_Information/Fig. 5. Derivative thermogravimetric (DTG) curves comparing the thermal degradation rates of the synthesized/
- Supporting_Information/Fig. 5. Derivative thermogravimetric (DTG) curves comparing the thermal degradation rates of the synthesized/P(MMA-40-VBC-30-MI-30).xlsx
- Supporting_Information/Fig. 5. Derivative thermogravimetric (DTG) curves comparing the thermal degradation rates of the synthesized/P(MMA-50-VBC-20-MI-30).xlsx
- Supporting_Information/Fig. 5. Derivative thermogravimetric (DTG) curves comparing the thermal degradation rates of the synthesized/P(MMA-60-VBC-10-MI-30).xlsx
- Supporting_Information/Fig. 5. Derivative thermogravimetric (DTG) curves comparing the thermal degradation rates of the synthesized/P(MMA-VBC).xlsx
- Supporting_Information/Fig. 5. Derivative thermogravimetric (DTG) curves comparing the thermal degradation rates of the synthesized/PVBC.xlsx
- Supporting_Information/Fig. 5. Derivative thermogravimetric (DTG) curves comparing the thermal degradation rates of the synthesized/TGA-DSC/
- Supporting_Information/Fig. 5. Derivative thermogravimetric (DTG) curves comparing the thermal degradation rates of the synthesized/TGA-DSC/DTG (PMMMA)/
- Supporting_Information/Fig. 5. Derivative thermogravimetric (DTG) curves comparing the thermal degradation rates of the synthesized/TGA-DSC/DTG (PMMMA)/10% (23.12.95).txt
- Supporting_Information/Fig. 5. Derivative thermogravimetric (DTG) curves comparing the thermal degradation rates of the synthesized/TGA-DSC/DTG (PMMMA)/20% (23.12.95).txt
- Supporting_Information/Fig. 5. Derivative thermogravimetric (DTG) curves comparing the thermal degradation rates of the synthesized/TGA-DSC/DTG (PMMMA)/30% (23.12.95).txt
- Supporting_Information/Fig. 5. Derivative thermogravimetric (DTG) curves comparing the thermal degradation rates of the synthesized/TGA-DSC/DTG (PMMMA)/DTG 10% (23.12.95).txt
- Supporting_Information/Fig. 5. Derivative thermogravimetric (DTG) curves comparing the thermal degradation rates of the synthesized/TGA-DSC/DTG (PMMMA)/DTG 20% (23.12.95).txt
- Supporting_Information/Fig. 5. Derivative thermogravimetric (DTG) curves comparing the thermal degradation rates of the synthesized/TGA-DSC/DTG (PMMMA)/DTG 30% (23.12.95).txt
- Supporting_Information/Fig. 5. Derivative thermogravimetric (DTG) curves comparing the thermal degradation rates of the synthesized/TGA-DSC/DTG (PMMMA)/DTG PMMA (23.12.95).txt
- Supporting_Information/Fig. 5. Derivative thermogravimetric (DTG) curves comparing the thermal degradation rates of the synthesized/TGA-DSC/DTG (PMMMA)/PMMA (23.12.95).txt
- Supporting_Information/Fig. 5. Derivative thermogravimetric (DTG) curves comparing the thermal degradation rates of the synthesized/TGA-DSC/DTG (PMMMA)/PMMA,(10.20.30)%.docx
- Supporting_Information/Fig. 5. Derivative thermogravimetric (DTG) curves comparing the thermal degradation rates of the synthesized/TGA-DSC/DTG(poly(MMA(40)-VBC(30)-MI(30))/
- Supporting_Information/Fig. 5. Derivative thermogravimetric (DTG) curves comparing the thermal degradation rates of the synthesized/TGA-DSC/DTG(poly(MMA(40)-VBC(30)-MI(30))/DTG VBC (04.10.95).txt
- Supporting_Information/Fig. 5. Derivative thermogravimetric (DTG) curves comparing the thermal degradation rates of the synthesized/TGA-DSC/DTG(poly(MMA(40)-VBC(30)-MI(30))/VBC 30% (04.10.95).txt
- Supporting_Information/Fig. 5. Derivative thermogravimetric (DTG) curves comparing the thermal degradation rates of the synthesized/TGA-DSC/DTG(poly(MMA(40)-VBC(30)-MI(30))/VBC.docx
- Supporting_Information/Fig. 5. Derivative thermogravimetric (DTG) curves comparing the thermal degradation rates of the synthesized/TGA-DSC/DTG(poly(MMA(50)-VBC(20)-MI(30))/
- Supporting_Information/Fig. 5. Derivative thermogravimetric (DTG) curves comparing the thermal degradation rates of the synthesized/TGA-DSC/DTG(poly(MMA(50)-VBC(20)-MI(30))/DTG VBC 20% (07.10.95).txt
- Supporting_Information/Fig. 5. Derivative thermogravimetric (DTG) curves comparing the thermal degradation rates of the synthesized/TGA-DSC/DTG(poly(MMA(50)-VBC(20)-MI(30))/VBC 20% (07.10.95).txt
- Supporting_Information/Fig. 5. Derivative thermogravimetric (DTG) curves comparing the thermal degradation rates of the synthesized/TGA-DSC/DTG(poly(MMA(50)-VBC(50))/
- Supporting_Information/Fig. 5. Derivative thermogravimetric (DTG) curves comparing the thermal degradation rates of the synthesized/TGA-DSC/DTG(poly(MMA(50)-VBC(50))/DTG VBC.MMA (50.50).txt
- Supporting_Information/Fig. 5. Derivative thermogravimetric (DTG) curves comparing the thermal degradation rates of the synthesized/TGA-DSC/DTG(poly(MMA(50)-VBC(50))/VBC.MMA (50.50) (08.10.95).txt
- Supporting_Information/Fig. 5. Derivative thermogravimetric (DTG) curves comparing the thermal degradation rates of the synthesized/TGA-DSC/DTG(poly(MMA(60)-VBC(10)-MI(30))/
- Supporting_Information/Fig. 5. Derivative thermogravimetric (DTG) curves comparing the thermal degradation rates of the synthesized/TGA-DSC/DTG(poly(MMA(60)-VBC(10)-MI(30))/DTG VBC 10%(08.10.95).txt
- Supporting_Information/Fig. 5. Derivative thermogravimetric (DTG) curves comparing the thermal degradation rates of the synthesized/TGA-DSC/DTG(poly(MMA(60)-VBC(10)-MI(30))/VBC.10% (08.10.95).txt
- Supporting_Information/Fig. 5. Derivative thermogravimetric (DTG) curves comparing the thermal degradation rates of the synthesized/TGA-DSC/DTG(poly(VBC)/
- Supporting_Information/Fig. 5. Derivative thermogravimetric (DTG) curves comparing the thermal degradation rates of the synthesized/TGA-DSC/DTG(poly(VBC)/DTG PolyVBC(rate.10)(06.11.95).txt
- Supporting_Information/Fig. 5. Derivative thermogravimetric (DTG) curves comparing the thermal degradation rates of the synthesized/TGA-DSC/DTG(poly(VBC)/Poly (VBC)(rate.10) (06.11.95).txt
- Supporting_Information/Fig. 5. Derivative thermogravimetric (DTG) curves comparing the thermal degradation rates of the synthesized/TGA-DSC/DTG(poly(VBC)/Poly VBC.docx
- Supporting_Information/Fig. 5. Derivative thermogravimetric (DTG) curves comparing the thermal degradation rates of the synthesized/TGA-DSC/DTG(poly(VBC)/VBC samples.docx
- Supporting_Information/Fig. 6. Differential Scanning Calorimetry (DSC) curves comparing the thermal transitions of the synthesized/
- Supporting_Information/Fig. 6. Differential Scanning Calorimetry (DSC) curves comparing the thermal transitions of the synthesized/P(MMA-40-VBC-30-MI-30).xlsx
- Supporting_Information/Fig. 6. Differential Scanning Calorimetry (DSC) curves comparing the thermal transitions of the synthesized/P(MMA-50-VBC-20-MI-30).xlsx
- Supporting_Information/Fig. 6. Differential Scanning Calorimetry (DSC) curves comparing the thermal transitions of the synthesized/P(MMA-60-VBC-10-MI-30).xlsx
- Supporting_Information/Fig. 6. Differential Scanning Calorimetry (DSC) curves comparing the thermal transitions of the synthesized/P(MMA-VBC).xlsx
- Supporting_Information/Fig. 6. Differential Scanning Calorimetry (DSC) curves comparing the thermal transitions of the synthesized/PVBC.xlsx
- Supporting_Information/Fig. 7. UV-Vis transmittance spectra comparing the optical properties of the synthesized polymers (a) PMMA,/
- Supporting_Information/Fig. 7. UV-Vis transmittance spectra comparing the optical properties of the synthesized polymers (a) PMMA,/P(MMA-40-VBC-30-MI30) .xlsx
- Supporting_Information/Fig. 7. UV-Vis transmittance spectra comparing the optical properties of the synthesized polymers (a) PMMA,/P(MMA-50-VBC-50) .xlsx
- Supporting_Information/Fig. 7. UV-Vis transmittance spectra comparing the optical properties of the synthesized polymers (a) PMMA,/P(MMA-60-VBC-10-MI30) .xlsx
- Supporting_Information/Fig. 7. UV-Vis transmittance spectra comparing the optical properties of the synthesized polymers (a) PMMA,/P(MMA50-VBC-20-MI30) .xlsx
- Supporting_Information/Table 1 and Table 2/
- Supporting_Information/Table 1 and Table 2/CEGeniusLog.txt
- Supporting_Information/Table 1 and Table 2/Table 1 and Table 2 .docx
