# Supplementary material for: Novel terpolymers based on methyl methacrylate with superior thermal stability and optical transparency for high-value applications
Source: PLoS One. 2025 Oct 8;20(10):e0332300. doi: 10.1371/journal.pone.0332300 (PMC12507251; doi:10.1371/journal.pone.0332300)
Supplement: S1 File — (ZIP) [file pone.0332300.s001.zip › Supporting_Information/Fig. 2. FT-IR spectra of the synthesized polymers PMMA, PVBC, P(MMA-VBC) copolymer, and P(MMA-VBC-MI) terpol/P(MMA-VBC).xlsx]

## Sheet: Sheet1
cm-1						%T
450						78.593
451						78.6769
452						78.7782
453						78.8307
454						78.803
455						78.6785
456						78.4537
457						78.1566
458						77.8395
459						77.5419
460						77.2833
461						77.0914
462						76.9945
463						76.9862
464						77.0277
465						77.076
466						77.0849
467						76.9959
468						76.7669
469						76.4163
470						76.0105
471						75.606
472						75.2382
473						74.9386
474						74.721
475						74.5587
476						74.4024
477						74.2101
478						73.9581
479						73.6387
480						73.2695
481						72.9031
482						72.6086
483						72.4387
484						72.4238
485						72.5717
486						72.8656
487						73.267
488						73.7239
489						74.1801
490						74.5742
491						74.8512
492						74.9932
493						75.0352
494						75.0373
495						75.0415
496						75.0707
497						75.147
498						75.2845
499						75.4631
500						75.6304
501						75.7392
502						75.7712
503						75.7262
504						75.6108
505						75.4459
506						75.2709
507						75.1344
508						75.08
509						75.1346
510						75.2965
511						75.5298
512						75.7813
513						76.0015
514						76.1587
515						76.2394
516						76.2547
517						76.2442
518						76.2537
519						76.3077
520						76.4145
521						76.5844
522						76.8172
523						77.0783
524						77.3111
525						77.4739
526						77.5523
527						77.5467
528						77.4733
529						77.371
530						77.2812
531						77.2272
532						77.224
533						77.2896
534						77.4254
535						77.5902
536						77.7221
537						77.7839
538						77.775
539						77.7015
540						77.5725
541						77.4173
542						77.2787
543						77.1863
544						77.1506
545						77.1742
546						77.2444
547						77.3199
548						77.3492
549						77.3071
550						77.1997
551						77.0453
552						76.8676
553						76.6985
554						76.5641
555						76.4725
556						76.4246
557						76.4277
558						76.4834
559						76.5725
560						76.6703
561						76.7671
562						76.8563
563						76.9156
564						76.9266
565						76.9053
566						76.8903
567						76.9106
568						76.98
569						77.1031
570						77.2606
571						77.4023
572						77.4812
573						77.4895
574						77.443
575						77.3489
576						77.2169
577						77.0859
578						77.0051
579						76.9953
580						77.049
581						77.1532
582						77.2858
583						77.4
584						77.4469
585						77.4126
586						77.3166
587						77.1819
588						77.0321
589						76.904
590						76.8344
591						76.8326
592						76.8849
593						76.9762
594						77.0863
595						77.1756
596						77.2018
597						77.1531
598						77.0483
599						76.9123
600						76.7719
601						76.6648
602						76.6245
603						76.6575
604						76.7489
605						76.8809
606						77.0287
607						77.1478
608						77.195
609						77.1624
610						77.0736
611						76.9526
612						76.8236
613						76.723
614						76.6854
615						76.7186
616						76.8104
617						76.9473
618						77.1062
619						77.2405
620						77.3045
621						77.2872
622						77.2048
623						77.0756
624						76.9266
625						76.8066
626						76.7585
627						76.7874
628						76.8704
629						76.9878
630						77.1167
631						77.213
632						77.2353
633						77.1801
634						77.069
635						76.9216
636						76.7656
637						76.6496
638						76.6102
639						76.6409
640						76.7169
641						76.8309
642						76.9687
643						77.0768
644						77.0994
645						77.0298
646						76.8958
647						76.72
648						76.5291
649						76.3786
650						76.3162
651						76.3356
652						76.4052
653						76.5149
654						76.6503
655						76.7558
656						76.7753
657						76.7122
658						76.5956
659						76.4398
660						76.2746
661						76.144
662						76.0772
663						76.0676
664						76.0925
665						76.1486
666						76.234
667						76.3073
668						76.3454
669						76.3357
670						76.2197
671						76.0345
672						75.8533
673						75.7078
674						75.6114
675						75.5776
676						75.6103
677						75.6931
678						75.795
679						75.8882
680						75.9563
681						75.965
682						75.9031
683						75.8111
684						75.7349
685						75.6866
686						75.6694
687						75.6979
688						75.7703
689						75.8444
690						75.8634
691						75.7806
692						75.5533
693						75.1553
694						74.611
695						73.993
696						73.3775
697						72.8137
698						72.3365
699						71.9777
700						71.7539
701						71.6637
702						71.6987
703						71.8456
704						72.0778
705						72.3565
706						72.6513
707						72.9474
708						73.2322
709						73.4939
710						73.734
711						73.9664
712						74.1957
713						74.4052
714						74.5722
715						74.6814
716						74.7193
717						74.6746
718						74.5517
719						74.3754
720						74.174
721						73.9681
722						73.7743
723						73.6072
724						73.4672
725						73.3371
726						73.1941
727						73.0216
728						72.8098
729						72.5585
730						72.2841
731						72.0148
732						71.7749
733						71.5751
734						71.4159
735						71.2906
736						71.1773
737						71.0363
738						70.8219
739						70.4903
740						69.9952
741						69.2817
742						68.293
743						66.991
744						65.3862
745						63.5698
746						61.7163
747						60.0415
748						58.731
749						57.89
750						57.5302
751						57.5904
752						57.9711
753						58.5634
754						59.2742
755						60.0375
756						60.8172
757						61.5995
758						62.3839
759						63.1736
760						63.9644
761						64.741
762						65.4825
763						66.1697
764						66.7884
765						67.332
766						67.8054
767						68.2238
768						68.6068
769						68.9729
770						69.3393
771						69.7191
772						70.1133
773						70.5069
774						70.8736
775						71.1852
776						71.4222
777						71.5803
778						71.6735
779						71.7254
780						71.7586
781						71.7923
782						71.8425
783						71.9174
784						72.0125
785						72.1117
786						72.1946
787						72.2393
788						72.2272
789						72.152
790						72.0235
791						71.8614
792						71.6837
793						71.5046
794						71.3352
795						71.1784
796						71.0239
797						70.8544
798						70.6542
799						70.4104
800						70.1113
801						69.7524
802						69.3437
803						68.9072
804						68.4668
805						68.0449
806						67.663
807						67.3432
808						67.1064
809						66.9722
810						66.9584
811						67.0709
812						67.297
813						67.606
814						67.956
815						68.2961
816						68.5715
817						68.7357
818						68.7639
819						68.6524
820						68.4065
821						68.0373
822						67.5659
823						67.0302
824						66.4875
825						66.0133
826						65.6886
827						65.5748
828						65.684
829						65.962
830						66.2901
831						66.5129
832						66.4808
833						66.0971
834						65.3514
835						64.3181
836						63.1319
837						61.9496
838						60.9127
839						60.1168
840						59.6052
841						59.378
842						59.407
843						59.6504
844						60.0543
845						60.5641
846						61.1294
847						61.7074
848						62.2648
849						62.7798
850						63.2456
851						63.6679
852						64.0595
853						64.436
854						64.8106
855						65.1892
856						65.5684
857						65.9396
858						66.2919
859						66.6115
860						66.8841
861						67.1047
862						67.2842
863						67.4428
864						67.6004
865						67.773
866						67.9718
867						68.1981
868						68.4391
869						68.6729
870						68.8761
871						69.028
872						69.115
873						69.1374
874						69.1132
875						69.0691
876						69.0295
877						69.0129
878						69.0312
879						69.0866
880						69.1703
881						69.2657
882						69.3514
883						69.401
884						69.3905
885						69.311
886						69.1746
887						69.0049
888						68.8244
889						68.6516
890						68.5009
891						68.3764
892						68.2699
893						68.1651
894						68.0448
895						67.892
896						67.6922
897						67.441
898						67.1468
899						66.824
900						66.4874
901						66.1523
902						65.8342
903						65.5414
904						65.2686
905						65.0018
906						64.7277
907						64.4398
908						64.1395
909						63.8386
910						63.5575
911						63.32
912						63.1467
913						63.054
914						63.0526
915						63.1396
916						63.2982
917						63.5024
918						63.7249
919						63.9396
920						64.1218
921						64.2525
922						64.3247
923						64.3442
924						64.3253
925						64.2879
926						64.2494
927						64.2181
928						64.192
929						64.1635
930						64.1241
931						64.0616
932						63.9613
933						63.8135
934						63.6187
935						63.3876
936						63.1359
937						62.8815
938						62.64
939						62.4181
940						62.2109
941						62.0065
942						61.7904
943						61.5476
944						61.2644
945						60.935
946						60.5634
947						60.16
948						59.7378
949						59.3104
950						58.8904
951						58.4839
952						58.0887
953						57.697
954						57.2992
955						56.8852
956						56.4469
957						55.9832
958						55.5029
959						55.0209
960						54.5537
961						54.1176
962						53.7312
963						53.4125
964						53.1784
965						53.0412
966						53.0058
967						53.0708
968						53.2243
969						53.4445
970						53.7012
971						53.9588
972						54.1814
973						54.3388
974						54.4093
975						54.379
976						54.244
977						54.0066
978						53.6771
979						53.2702
980						52.8049
981						52.306
982						51.7997
983						51.31
984						50.8581
985						50.4632
986						50.1402
987						49.8991
988						49.7437
989						49.6739
990						49.69
991						49.7888
992						49.9684
993						50.2288
994						50.574
995						51.0141
996						51.559
997						52.2205
998						53.0085
999						53.9257
1000						54.9671
1001						56.1168
1002						57.3523
1003						58.6403
1004						59.9348
1005						61.1831
1006						62.3395
1007						63.3716
1008						64.2617
1009						65.0108
1010						65.6325
1011						66.1453
1012						66.5637
1013						66.899
1014						67.1639
1015						67.3633
1016						67.494
1017						67.5537
1018						67.5511
1019						67.5081
1020						67.4493
1021						67.3953
1022						67.3554
1023						67.3231
1024						67.2817
1025						67.2168
1026						67.124
1027						67.0057
1028						66.8687
1029						66.7269
1030						66.5957
1031						66.4809
1032						66.3739
1033						66.2627
1034						66.1414
1035						66.0075
1036						65.8558
1037						65.6791
1038						65.4693
1039						65.2195
1040						64.9255
1041						64.5907
1042						64.2246
1043						63.833
1044						63.4173
1045						62.9809
1046						62.5284
1047						62.0588
1048						61.5571
1049						61.002
1050						60.3728
1051						59.6534
1052						58.8399
1053						57.9478
1054						57.013
1055						56.0808
1056						55.1976
1057						54.4035
1058						53.7303
1059						53.1948
1060						52.7999
1061						52.54
1062						52.3999
1063						52.3591
1064						52.394
1065						52.4838
1066						52.6152
1067						52.7754
1068						52.9508
1069						53.1295
1070						53.3054
1071						53.4762
1072						53.6393
1073						53.792
1074						53.9318
1075						54.0548
1076						54.153
1077						54.2186
1078						54.2497
1079						54.2509
1080						54.231
1081						54.198
1082						54.1576
1083						54.1086
1084						54.0432
1085						53.9524
1086						53.8277
1087						53.6628
1088						53.4538
1089						53.2018
1090						52.9148
1091						52.603
1092						52.2767
1093						51.9456
1094						51.6167
1095						51.2914
1096						50.9642
1097						50.6268
1098						50.2725
1099						49.8956
1100						49.4919
1101						49.059
1102						48.6001
1103						48.1247
1104						47.6435
1105						47.1648
1106						46.6922
1107						46.2252
1108						45.7611
1109						45.2953
1110						44.8216
1111						44.3345
1112						43.8314
1113						43.3131
1114						42.7825
1115						42.2455
1116						41.7103
1117						41.1841
1118						40.6705
1119						40.17
1120						39.6808
1121						39.1976
1122						38.7121
1123						38.2164
1124						37.7048
1125						37.1728
1126						36.6177
1127						36.0416
1128						35.4524
1129						34.8579
1130						34.263
1131						33.6724
1132						33.092
1133						32.525
1134						31.9705
1135						31.4277
1136						30.8988
1137						30.3862
1138						29.891
1139						29.4181
1140						28.9762
1141						28.5722
1142						28.2104
1143						27.8967
1144						27.6406
1145						27.4491
1146						27.3231
1147						27.2669
1148						27.2861
1149						27.3822
1150						27.5499
1151						27.7827
1152						28.0783
1153						28.4304
1154						28.8266
1155						29.2539
1156						29.6998
1157						30.1501
1158						30.5887
1159						31.0038
1160						31.388
1161						31.7342
1162						32.0364
1163						32.2959
1164						32.5218
1165						32.7229
1166						32.9057
1167						33.0759
1168						33.2402
1169						33.4005
1170						33.5529
1171						33.6929
1172						33.8175
1173						33.9234
1174						34.0077
1175						34.0734
1176						34.1291
1177						34.1828
1178						34.2378
1179						34.2948
1180						34.3494
1181						34.3877
1182						34.3873
1183						34.3263
1184						34.1917
1185						33.9778
1186						33.6874
1187						33.3356
1188						32.9493
1189						32.5598
1190						32.1968
1191						31.8872
1192						31.6543
1193						31.5114
1194						31.4587
1195						31.4915
1196						31.6031
1197						31.7836
1198						32.0224
1199						32.3129
1200						32.6568
1201						33.0577
1202						33.5182
1203						34.0453
1204						34.6464
1205						35.3242
1206						36.0716
1207						36.8743
1208						37.7141
1209						38.567
1210						39.4056
1211						40.2044
1212						40.944
1213						41.6113
1214						42.2011
1215						42.7127
1216						43.147
1217						43.5047
1218						43.7815
1219						43.9724
1220						44.0702
1221						44.0672
1222						43.9582
1223						43.7389
1224						43.4122
1225						42.9896
1226						42.4897
1227						41.9353
1228						41.347
1229						40.741
1230						40.1297
1231						39.5228
1232						38.9286
1233						38.3523
1234						37.7964
1235						37.265
1236						36.7665
1237						36.3098
1238						35.9036
1239						35.5561
1240						35.2759
1241						35.0692
1242						34.9363
1243						34.8756
1244						34.8832
1245						34.9503
1246						35.0652
1247						35.218
1248						35.4025
1249						35.6123
1250						35.8401
1251						36.0815
1252						36.334
1253						36.5935
1254						36.8523
1255						37.1022
1256						37.3333
1257						37.5324
1258						37.6828
1259						37.7711
1260						37.7912
1261						37.7412
1262						37.623
1263						37.4441
1264						37.2179
1265						36.961
1266						36.6889
1267						36.4171
1268						36.1614
1269						35.9357
1270						35.75
1271						35.6146
1272						35.5397
1273						35.532
1274						35.5944
1275						35.7276
1276						35.9326
1277						36.207
1278						36.5434
1279						36.9341
1280						37.37
1281						37.8396
1282						38.3285
1283						38.8229
1284						39.3119
1285						39.7872
1286						40.2439
1287						40.6821
1288						41.1043
1289						41.5138
1290						41.9151
1291						42.3132
1292						42.7107
1293						43.1062
1294						43.4951
1295						43.8724
1296						44.2334
1297						44.575
1298						44.8973
1299						45.203
1300						45.4964
1301						45.7828
1302						46.0686
1303						46.358
1304						46.6504
1305						46.9423
1306						47.2302
1307						47.5103
1308						47.7776
1309						48.0278
1310						48.2599
1311						48.4751
1312						48.6747
1313						48.8617
1314						49.0425
1315						49.2242
1316						49.4102
1317						49.6003
1318						49.7924
1319						49.9819
1320						50.162
1321						50.3283
1322						50.4803
1323						50.6202
1324						50.75
1325						50.8736
1326						50.9972
1327						51.1257
1328						51.2598
1329						51.3979
1330						51.538
1331						51.6756
1332						51.8046
1333						51.9211
1334						52.0263
1335						52.1225
1336						52.211
1337						52.2931
1338						52.3714
1339						52.4473
1340						52.5213
1341						52.5961
1342						52.6743
1343						52.7534
1344						52.825
1345						52.8827
1346						52.926
1347						52.9567
1348						52.9753
1349						52.9822
1350						52.9801
1351						52.9717
1352						52.9563
1353						52.9321
1354						52.8971
1355						52.8478
1356						52.7812
1357						52.6962
1358						52.5961
1359						52.4854
1360						52.368
1361						52.2469
1362						52.1258
1363						52.0094
1364						51.9061
1365						51.8257
1366						51.7745
1367						51.7516
1368						51.7517
1369						51.7727
1370						51.8157
1371						51.8792
1372						51.9564
1373						52.0382
1374						52.1115
1375						52.1532
1376						52.1321
1377						52.016
1378						51.7782
1379						51.4067
1380						50.916
1381						50.347
1382						49.7494
1383						49.1644
1384						48.6206
1385						48.138
1386						47.73
1387						47.4117
1388						47.2031
1389						47.1232
1390						47.1778
1391						47.3547
1392						47.629
1393						47.9759
1394						48.3757
1395						48.8043
1396						49.2333
1397						49.649
1398						50.063
1399						50.4885
1400						50.9239
1401						51.3671
1402						51.8315
1403						52.3289
1404						52.8476
1405						53.3664
1406						53.877
1407						54.3742
1408						54.838
1409						55.2534
1410						55.6236
1411						55.9497
1412						56.2161
1413						56.4128
1414						56.5555
1415						56.6548
1416						56.6918
1417						56.6432
1418						56.5028
1419						56.2577
1420						55.8762
1421						55.3473
1422						54.6859
1423						53.8778
1424						52.8767
1425						51.6809
1426						50.3518
1427						48.9428
1428						47.4686
1429						45.958
1430						44.4836
1431						43.1255
1432						41.9513
1433						41.0156
1434						40.3457
1435						39.9285
1436						39.7286
1437						39.7016
1438						39.7897
1439						39.9275
1440						40.0588
1441						40.1421
1442						40.1443
1443						40.0487
1444						39.8655
1445						39.6282
1446						39.3707
1447						39.1163
1448						38.887
1449						38.7095
1450						38.6052
1451						38.5806
1452						38.6378
1453						38.7718
1454						38.9674
1455						39.2076
1456						39.4792
1457						39.7646
1458						40.0432
1459						40.2989
1460						40.534
1461						40.7642
1462						41.0002
1463						41.2462
1464						41.5032
1465						41.7638
1466						42.0063
1467						42.212
1468						42.3763
1469						42.4989
1470						42.5693
1471						42.5749
1472						42.515
1473						42.4007
1474						42.2472
1475						42.0719
1476						41.8899
1477						41.7034
1478						41.5073
1479						41.3023
1480						41.0967
1481						40.8916
1482						40.6807
1483						40.4681
1484						40.2742
1485						40.1211
1486						40.0222
1487						39.9914
1488						40.0499
1489						40.2148
1490						40.4811
1491						40.8298
1492						41.2442
1493						41.7158
1494						42.2464
1495						42.8452
1496						43.5123
1497						44.2216
1498						44.932
1499						45.6176
1500						46.2746
1501						46.8949
1502						47.4653
1503						47.9835
1504						48.4633
1505						48.9173
1506						49.3366
1507						49.7117
1508						50.0409
1509						50.322
1510						50.5727
1511						50.8218
1512						51.0847
1513						51.3533
1514						51.6128
1515						51.8594
1516						52.0943
1517						52.3093
1518						52.4978
1519						52.6675
1520						52.8345
1521						53.0005
1522						53.1573
1523						53.3052
1524						53.4522
1525						53.5985
1526						53.7318
1527						53.8471
1528						53.9543
1529						54.0594
1530						54.1588
1531						54.2535
1532						54.3527
1533						54.4578
1534						54.5574
1535						54.6447
1536						54.7292
1537						54.8194
1538						54.9107
1539						54.9882
1540						55.0617
1541						55.1537
1542						55.2496
1543						55.3293
1544						55.3994
1545						55.4694
1546						55.5361
1547						55.5987
1548						55.664
1549						55.7355
1550						55.8041
1551						55.8628
1552						55.9182
1553						55.9802
1554						56.0412
1555						56.092
1556						56.1357
1557						56.1842
1558						56.2341
1559						56.2805
1560						56.3266
1561						56.3658
1562						56.413
1563						56.4765
1564						56.5412
1565						56.5998
1566						56.6527
1567						56.7005
1568						56.7439
1569						56.7896
1570						56.8392
1571						56.8855
1572						56.9242
1573						56.9666
1574						57.0139
1575						57.0561
1576						57.0922
1577						57.1354
1578						57.1904
1579						57.2453
1580						57.2927
1581						57.335
1582						57.3749
1583						57.4098
1584						57.4414
1585						57.4799
1586						57.5282
1587						57.5782
1588						57.6247
1589						57.6711
1590						57.7146
1591						57.7472
1592						57.7688
1593						57.7863
1594						57.8014
1595						57.8089
1596						57.8075
1597						57.8016
1598						57.7913
1599						57.7716
1600						57.7452
1601						57.7236
1602						57.7148
1603						57.717
1604						57.7292
1605						57.7563
1606						57.7961
1607						57.8373
1608						57.8719
1609						57.904
1610						57.9359
1611						57.9594
1612						57.973
1613						57.984
1614						57.9942
1615						57.9958
1616						57.9895
1617						57.9885
1618						57.9976
1619						58.0097
1620						58.0244
1621						58.0481
1622						58.0764
1623						58.0994
1624						58.1142
1625						58.1294
1626						58.1513
1627						58.1781
1628						58.2085
1629						58.2421
1630						58.2774
1631						58.313
1632						58.3535
1633						58.4024
1634						58.4548
1635						58.5008
1636						58.5438
1637						58.5919
1638						58.6449
1639						58.7058
1640						58.774
1641						58.8462
1642						58.9169
1643						58.987
1644						59.0597
1645						59.1364
1646						59.2128
1647						59.2909
1648						59.3747
1649						59.4579
1650						59.5334
1651						59.6098
1652						59.6907
1653						59.7704
1654						59.8494
1655						59.9198
1656						59.9818
1657						60.0476
1658						60.116
1659						60.182
1660						60.243
1661						60.3031
1662						60.362
1663						60.4082
1664						60.4339
1665						60.4494
1666						60.4651
1667						60.4756
1668						60.4704
1669						60.4436
1670						60.3961
1671						60.3256
1672						60.2348
1673						60.1375
1674						60.0296
1675						59.8781
1676						59.6618
1677						59.3998
1678						59.1258
1679						58.8414
1680						58.5358
1681						58.2122
1682						57.8799
1683						57.5234
1684						57.1296
1685						56.7364
1686						56.3944
1687						56.1141
1688						55.8701
1689						55.6282
1690						55.3755
1691						55.1238
1692						54.8787
1693						54.6274
1694						54.3369
1695						53.9735
1696						53.5367
1697						53.0721
1698						52.607
1699						52.0911
1700						51.4288
1701						50.5706
1702						49.5902
1703						48.5796
1704						47.5239
1705						46.348
1706						45.0245
1707						43.6017
1708						42.1259
1709						40.6043
1710						39.0431
1711						37.469
1712						35.907
1713						34.3801
1714						32.9179
1715						31.5394
1716						30.2454
1717						29.043
1718						27.9697
1719						27.0616
1720						26.3148
1721						25.7104
1722						25.2278
1723						24.8381
1724						24.5125
1725						24.248
1726						24.0592
1727						23.9358
1728						23.8494
1729						23.7914
1730						23.7718
1731						23.7851
1732						23.8127
1733						23.8558
1734						23.9263
1735						24.0111
1736						24.087
1737						24.1619
1738						24.2617
1739						24.3894
1740						24.5298
1741						24.6858
1742						24.8776
1743						25.1114
1744						25.3819
1745						25.6957
1746						26.0713
1747						26.5122
1748						27.0055
1749						27.55
1750						28.1577
1751						28.8218
1752						29.5095
1753						30.1942
1754						30.8747
1755						31.5584
1756						32.2412
1757						32.9121
1758						33.5614
1759						34.1821
1760						34.771
1761						35.3365
1762						35.8861
1763						36.4127
1764						36.9031
1765						37.36
1766						37.8017
1767						38.2345
1768						38.647
1769						39.031
1770						39.3972
1771						39.758
1772						40.1134
1773						40.4557
1774						40.7808
1775						41.0886
1776						41.3786
1777						41.6531
1778						41.9201
1779						42.1823
1780						42.4338
1781						42.6728
1782						42.9048
1783						43.1346
1784						43.3594
1785						43.5725
1786						43.7742
1787						43.9663
1788						44.1507
1789						44.3282
1790						44.4996
1791						44.6664
1792						44.8292
1793						44.988
1794						45.1422
1795						45.2939
1796						45.4458
1797						45.5962
1798						45.7442
1799						45.8893
1800						46.0292
1801						46.1594
1802						46.2777
1803						46.39
1804						46.5042
1805						46.6219
1806						46.7418
1807						46.8617
1808						46.9814
1809						47.0994
1810						47.2136
1811						47.323
1812						47.4278
1813						47.5273
1814						47.6221
1815						47.716
1816						47.8106
1817						47.9032
1818						47.9947
1819						48.0883
1820						48.1852
1821						48.2819
1822						48.3756
1823						48.468
1824						48.5575
1825						48.6377
1826						48.7059
1827						48.7681
1828						48.8315
1829						48.8984
1830						48.968
1831						49.0414
1832						49.1192
1833						49.1994
1834						49.2786
1835						49.3535
1836						49.4222
1837						49.4873
1838						49.5515
1839						49.6145
1840						49.6767
1841						49.7402
1842						49.8063
1843						49.8739
1844						49.9396
1845						50.0038
1846						50.0683
1847						50.134
1848						50.1995
1849						50.2618
1850						50.3195
1851						50.3743
1852						50.4286
1853						50.4824
1854						50.5357
1855						50.5912
1856						50.6512
1857						50.7157
1858						50.7808
1859						50.844
1860						50.9051
1861						50.9619
1862						51.0116
1863						51.0553
1864						51.0976
1865						51.1403
1866						51.1828
1867						51.2261
1868						51.2728
1869						51.3231
1870						51.3743
1871						51.4254
1872						51.4776
1873						51.5278
1874						51.5711
1875						51.6068
1876						51.64
1877						51.6731
1878						51.705
1879						51.7366
1880						51.7718
1881						51.8117
1882						51.8533
1883						51.8945
1884						51.9353
1885						51.9751
1886						52.0104
1887						52.0397
1888						52.0647
1889						52.086
1890						52.1035
1891						52.121
1892						52.1452
1893						52.177
1894						52.2101
1895						52.2394
1896						52.2666
1897						52.2937
1898						52.3179
1899						52.3363
1900						52.3508
1901						52.3638
1902						52.3754
1903						52.3871
1904						52.4018
1905						52.4209
1906						52.442
1907						52.4623
1908						52.4827
1909						52.503
1910						52.5203
1911						52.5335
1912						52.5438
1913						52.5528
1914						52.5608
1915						52.5695
1916						52.5822
1917						52.598
1918						52.6123
1919						52.6246
1920						52.6404
1921						52.6622
1922						52.6833
1923						52.6967
1924						52.703
1925						52.7078
1926						52.7136
1927						52.7189
1928						52.7242
1929						52.7319
1930						52.7421
1931						52.7539
1932						52.7659
1933						52.7781
1934						52.7883
1935						52.7944
1936						52.7961
1937						52.7942
1938						52.7899
1939						52.7851
1940						52.7819
1941						52.7798
1942						52.7758
1943						52.7683
1944						52.7603
1945						52.7555
1946						52.7533
1947						52.75
1948						52.7435
1949						52.7345
1950						52.7239
1951						52.712
1952						52.7004
1953						52.6916
1954						52.6862
1955						52.6826
1956						52.6798
1957						52.6777
1958						52.6769
1959						52.677
1960						52.6773
1961						52.6775
1962						52.6775
1963						52.6774
1964						52.6782
1965						52.681
1966						52.6855
1967						52.6908
1968						52.697
1969						52.7061
1970						52.7185
1971						52.7318
1972						52.7427
1973						52.7502
1974						52.7551
1975						52.7587
1976						52.7627
1977						52.7689
1978						52.7789
1979						52.7917
1980						52.8048
1981						52.8162
1982						52.8257
1983						52.8344
1984						52.8438
1985						52.8553
1986						52.8687
1987						52.8827
1988						52.8965
1989						52.9107
1990						52.9259
1991						52.9417
1992						52.9573
1993						52.973
1994						52.9903
1995						53.0099
1996						53.0301
1997						53.0494
1998						53.0672
1999						53.0843
2000						53.1012
2001						53.1182
2002						53.1361
2003						53.1556
2004						53.1764
2005						53.1977
2006						53.218
2007						53.2374
2008						53.2562
2009						53.2744
2010						53.2917
2011						53.3084
2012						53.3255
2013						53.3422
2014						53.3575
2015						53.3713
2016						53.384
2017						53.3955
2018						53.4053
2019						53.4138
2020						53.4212
2021						53.4268
2022						53.4294
2023						53.4299
2024						53.4307
2025						53.433
2026						53.436
2027						53.4392
2028						53.4423
2029						53.4449
2030						53.4453
2031						53.4427
2032						53.4377
2033						53.4315
2034						53.4251
2035						53.4193
2036						53.4148
2037						53.4114
2038						53.4081
2039						53.4043
2040						53.3997
2041						53.3944
2042						53.3882
2043						53.3818
2044						53.3758
2045						53.3702
2046						53.3644
2047						53.3589
2048						53.3553
2049						53.3542
2050						53.3552
2051						53.3581
2052						53.3624
2053						53.3674
2054						53.3718
2055						53.3751
2056						53.378
2057						53.3808
2058						53.3835
2059						53.3869
2060						53.3925
2061						53.4019
2062						53.4144
2063						53.4285
2064						53.4425
2065						53.4546
2066						53.4637
2067						53.4703
2068						53.4762
2069						53.4824
2070						53.4884
2071						53.494
2072						53.5
2073						53.5075
2074						53.5169
2075						53.5283
2076						53.5409
2077						53.5528
2078						53.5618
2079						53.567
2080						53.5698
2081						53.5718
2082						53.5735
2083						53.5756
2084						53.5788
2085						53.5841
2086						53.5912
2087						53.5995
2088						53.6089
2089						53.6189
2090						53.6282
2091						53.6356
2092						53.6413
2093						53.6453
2094						53.6478
2095						53.6494
2096						53.6522
2097						53.6581
2098						53.6674
2099						53.6792
2100						53.6927
2101						53.7065
2102						53.7188
2103						53.7286
2104						53.7365
2105						53.7434
2106						53.7497
2107						53.7555
2108						53.7613
2109						53.7674
2110						53.7738
2111						53.781
2112						53.7905
2113						53.8024
2114						53.8147
2115						53.8249
2116						53.8316
2117						53.8349
2118						53.8355
2119						53.8346
2120						53.8336
2121						53.8338
2122						53.8358
2123						53.8396
2124						53.8447
2125						53.8507
2126						53.857
2127						53.8635
2128						53.87
2129						53.8751
2130						53.8775
2131						53.8769
2132						53.8751
2133						53.8737
2134						53.8737
2135						53.8761
2136						53.8826
2137						53.8931
2138						53.9055
2139						53.9171
2140						53.9261
2141						53.9319
2142						53.9348
2143						53.9361
2144						53.9379
2145						53.9411
2146						53.9454
2147						53.9508
2148						53.9582
2149						53.9684
2150						53.9806
2151						53.9931
2152						54.0047
2153						54.0143
2154						54.0206
2155						54.0228
2156						54.0218
2157						54.02
2158						54.0196
2159						54.022
2160						54.0277
2161						54.0364
2162						54.0469
2163						54.0578
2164						54.0682
2165						54.0767
2166						54.0817
2167						54.0829
2168						54.0815
2169						54.0796
2170						54.079
2171						54.081
2172						54.0865
2173						54.0951
2174						54.1054
2175						54.1159
2176						54.1257
2177						54.1342
2178						54.1404
2179						54.1438
2180						54.1444
2181						54.1431
2182						54.1408
2183						54.1389
2184						54.1388
2185						54.1409
2186						54.1454
2187						54.1524
2188						54.1614
2189						54.171
2190						54.1783
2191						54.1815
2192						54.181
2193						54.1785
2194						54.1758
2195						54.1742
2196						54.1744
2197						54.1768
2198						54.1814
2199						54.1884
2200						54.1969
2201						54.2049
2202						54.2094
2203						54.2098
2204						54.2077
2205						54.2053
2206						54.2033
2207						54.2023
2208						54.2033
2209						54.2069
2210						54.2126
2211						54.2197
2212						54.2274
2213						54.2354
2214						54.2425
2215						54.2478
2216						54.2509
2217						54.2518
2218						54.2509
2219						54.2495
2220						54.2501
2221						54.2541
2222						54.2606
2223						54.2679
2224						54.2749
2225						54.2809
2226						54.285
2227						54.287
2228						54.2876
2229						54.2873
2230						54.2858
2231						54.2831
2232						54.2805
2233						54.2795
2234						54.2807
2235						54.2839
2236						54.2888
2237						54.2946
2238						54.2999
2239						54.3036
2240						54.3054
2241						54.3048
2242						54.301
2243						54.2942
2244						54.2865
2245						54.2806
2246						54.2785
2247						54.2812
2248						54.2876
2249						54.2953
2250						54.3011
2251						54.3037
2252						54.304
2253						54.3028
2254						54.3001
2255						54.2961
2256						54.2922
2257						54.289
2258						54.2861
2259						54.2835
2260						54.2827
2261						54.2845
2262						54.2875
2263						54.2898
2264						54.2901
2265						54.2879
2266						54.2827
2267						54.2754
2268						54.2684
2269						54.2633
2270						54.259
2271						54.254
2272						54.2497
2273						54.2483
2274						54.2497
2275						54.251
2276						54.2505
2277						54.248
2278						54.244
2279						54.2386
2280						54.2327
2281						54.2277
2282						54.224
2283						54.2213
2284						54.2193
2285						54.2189
2286						54.22
2287						54.2214
2288						54.2217
2289						54.2201
2290						54.2162
2291						54.2101
2292						54.2028
2293						54.195
2294						54.1876
2295						54.1812
2296						54.178
2297						54.1787
2298						54.1826
2299						54.1859
2300						54.1871
2301						54.1842
2302						54.1785
2303						54.1695
2304						54.1601
2305						54.1509
2306						54.1437
2307						54.1376
2308						54.1349
2309						54.1351
2310						54.1388
2311						54.1421
2312						54.1468
2313						54.151
2314						54.1563
2315						54.1571
2316						54.1549
2317						54.1481
2318						54.1421
2319						54.1361
2320						54.1347
2321						54.1374
2322						54.1462
2323						54.158
2324						54.1684
2325						54.1726
2326						54.1654
2327						54.1492
2328						54.1312
2329						54.1182
2330						54.1149
2331						54.1155
2332						54.1212
2333						54.1234
2334						54.1217
2335						54.1106
2336						54.0964
2337						54.082
2338						54.071
2339						54.061
2340						54.0543
2341						54.0484
2342						54.0413
2343						54.033
2344						54.0357
2345						54.0635
2346						54.104
2347						54.1265
2348						54.1056
2349						54.0544
2350						54.0043
2351						53.9792
2352						53.9839
2353						54.0052
2354						54.0285
2355						54.0443
2356						54.0513
2357						54.0515
2358						54.0457
2359						54.0388
2360						54.0317
2361						54.0223
2362						54.011
2363						54.0016
2364						53.9974
2365						53.9954
2366						53.9917
2367						53.9872
2368						53.9839
2369						53.9828
2370						53.9853
2371						53.9911
2372						53.9976
2373						54.0011
2374						54.0003
2375						53.9973
2376						53.9938
2377						53.99
2378						53.9854
2379						53.9812
2380						53.9783
2381						53.9769
2382						53.9772
2383						53.9782
2384						53.9787
2385						53.9771
2386						53.9738
2387						53.9701
2388						53.966
2389						53.9612
2390						53.9556
2391						53.9506
2392						53.9471
2393						53.9449
2394						53.9438
2395						53.9437
2396						53.9442
2397						53.9445
2398						53.9438
2399						53.9414
2400						53.936
2401						53.9269
2402						53.915
2403						53.9033
2404						53.8938
2405						53.887
2406						53.8825
2407						53.8798
2408						53.878
2409						53.8757
2410						53.8712
2411						53.8646
2412						53.8566
2413						53.8481
2414						53.8399
2415						53.833
2416						53.8279
2417						53.8249
2418						53.8239
2419						53.825
2420						53.8282
2421						53.8321
2422						53.8349
2423						53.8357
2424						53.8348
2425						53.8332
2426						53.8323
2427						53.8333
2428						53.8366
2429						53.8419
2430						53.8482
2431						53.8552
2432						53.8627
2433						53.8703
2434						53.8773
2435						53.883
2436						53.887
2437						53.889
2438						53.8896
2439						53.8898
2440						53.8912
2441						53.8947
2442						53.9006
2443						53.9085
2444						53.9172
2445						53.925
2446						53.9305
2447						53.9334
2448						53.9341
[truncated: 1,552 more rows]
