# Supplementary material for: Novel terpolymers based on methyl methacrylate with superior thermal stability and optical transparency for high-value applications
Source: PLoS One. 2025 Oct 8;20(10):e0332300. doi: 10.1371/journal.pone.0332300 (PMC12507251; doi:10.1371/journal.pone.0332300)
Supplement: S1 File — (ZIP) [file pone.0332300.s001.zip › Supporting_Information/Fig. 2. FT-IR spectra of the synthesized polymers PMMA, PVBC, P(MMA-VBC) copolymer, and P(MMA-VBC-MI) terpol/P(MMA40-VBC30-MI30).xlsx]

## Sheet: Sheet1
#Date: 2/19/2017 2:25:51 PM
#Source: 1-12-95 G1
#Data:
cm-1						%T
450						83.0153
451						83.0035
452						83.0104
453						82.9916
454						82.9611
455						82.9818
456						83.0823
457						83.2102
458						83.2831
459						83.2816
460						83.2509
461						83.2244
462						83.1947
463						83.1539
464						83.1221
465						83.1218
466						83.1466
467						83.1685
468						83.1657
469						83.1401
470						83.1085
471						83.0785
472						83.0404
473						82.9812
474						82.9041
475						82.8244
476						82.7484
477						82.6694
478						82.5869
479						82.519
480						82.4833
481						82.4775
482						82.4851
483						82.4909
484						82.4843
485						82.4562
486						82.4084
487						82.3647
488						82.3564
489						82.3954
490						82.4662
491						82.5401
492						82.5937
493						82.6167
494						82.6088
495						82.571
496						82.5016
497						82.4087
498						82.3246
499						82.2947
500						82.3355
501						82.4144
502						82.4784
503						82.4984
504						82.4786
505						82.4324
506						82.368
507						82.2977
508						82.2419
509						82.2176
510						82.2287
511						82.2643
512						82.3038
513						82.3266
514						82.326
515						82.3112
516						82.2918
517						82.2663
518						82.2305
519						82.192
520						82.1686
521						82.1737
522						82.2057
523						82.2469
524						82.2706
525						82.2563
526						82.2041
527						82.1353
528						82.0755
529						82.04
530						82.0358
531						82.0645
532						82.1153
533						82.1631
534						82.1814
535						82.1577
536						82.0985
537						82.0244
538						81.9626
539						81.933
540						81.9364
541						81.9591
542						81.9881
543						82.0158
544						82.031
545						82.0184
546						81.974
547						81.9134
548						81.8581
549						81.8208
550						81.8064
551						81.8161
552						81.8396
553						81.8525
554						81.8341
555						81.7834
556						81.7156
557						81.6497
558						81.603
559						81.5869
560						81.5981
561						81.6194
562						81.6362
563						81.6475
564						81.6538
565						81.6469
566						81.6208
567						81.5862
568						81.5618
569						81.5542
570						81.5543
571						81.5513
572						81.5437
573						81.5373
574						81.5389
575						81.5484
576						81.5559
577						81.5508
578						81.5371
579						81.5315
580						81.5423
581						81.5588
582						81.5644
583						81.5522
584						81.5227
585						81.4777
586						81.4247
587						81.3817
588						81.3657
589						81.3773
590						81.4009
591						81.4183
592						81.4163
593						81.3901
594						81.3452
595						81.2958
596						81.2571
597						81.2374
598						81.2377
599						81.2517
600						81.2664
601						81.2686
602						81.2566
603						81.24
604						81.2246
605						81.2061
606						81.1815
607						81.1599
608						81.1516
609						81.1541
610						81.1551
611						81.1464
612						81.1261
613						81.0935
614						81.0509
615						81.009
616						80.9803
617						80.9686
618						80.969
619						80.9758
620						80.9834
621						80.9846
622						80.9746
623						80.9546
624						80.9262
625						80.887
626						80.8386
627						80.7951
628						80.7749
629						80.7836
630						80.8099
631						80.8365
632						80.8476
633						80.8322
634						80.7908
635						80.7384
636						80.6961
637						80.6777
638						80.6871
639						80.7214
640						80.7713
641						80.8209
642						80.8566
643						80.8743
644						80.8752
645						80.8617
646						80.8443
647						80.8429
648						80.8726
649						80.9282
650						80.9902
651						81.0408
652						81.0686
653						81.0684
654						81.0458
655						81.0183
656						81.0008
657						80.9955
658						81.0022
659						81.0274
660						81.0657
661						81.0998
662						81.1193
663						81.121
664						81.1006
665						81.0611
666						81.0253
667						81.042
668						81.1399
669						81.2416
670						81.2543
671						81.2126
672						81.1752
673						81.1514
674						81.1271
675						81.0926
676						81.0549
677						81.03
678						81.0289
679						81.0509
680						81.0796
681						81.1
682						81.1088
683						81.1048
684						81.0859
685						81.0551
686						81.0205
687						80.9885
688						80.9621
689						80.9453
690						80.9386
691						80.9308
692						80.9028
693						80.8417
694						80.7508
695						80.6444
696						80.5369
697						80.4366
698						80.3454
699						80.2596
700						80.1742
701						80.0876
702						80.0019
703						79.9197
704						79.8432
705						79.7793
706						79.7413
707						79.7451
708						79.8005
709						79.9043
710						80.0411
711						80.1885
712						80.3252
713						80.4364
714						80.5174
715						80.5722
716						80.6081
717						80.631
718						80.645
719						80.6547
720						80.6648
721						80.6761
722						80.6823
723						80.6728
724						80.6396
725						80.582
726						80.5054
727						80.4168
728						80.3236
729						80.2328
730						80.1481
731						80.0657
732						79.9755
733						79.8696
734						79.7483
735						79.6175
736						79.4811
737						79.3386
738						79.1868
739						79.023
740						78.845
741						78.6479
742						78.4233
743						78.166
744						77.8867
745						77.6186
746						77.406
747						77.2844
748						77.2669
749						77.3434
750						77.4866
751						77.6615
752						77.8364
753						77.9913
754						78.1199
755						78.2248
756						78.3124
757						78.3909
758						78.4682
759						78.5489
760						78.6326
761						78.7162
762						78.7963
763						78.8706
764						78.9372
765						78.9958
766						79.0475
767						79.0939
768						79.1349
769						79.1705
770						79.2038
771						79.2402
772						79.2822
773						79.3258
774						79.3616
775						79.3818
776						79.3868
777						79.384
778						79.3814
779						79.382
780						79.3847
781						79.3879
782						79.3916
783						79.3969
784						79.4054
785						79.418
786						79.4329
787						79.4437
788						79.4445
789						79.4361
790						79.4252
791						79.4156
792						79.4051
793						79.3902
794						79.371
795						79.347
796						79.3109
797						79.2474
798						79.137
799						78.9572
800						78.6825
801						78.2959
802						77.8084
803						77.2772
804						76.8036
805						76.5033
806						76.4542
807						76.6566
808						77.0336
809						77.4736
810						77.8849
811						78.2225
812						78.4823
813						78.678
814						78.8273
815						78.9431
816						79.0317
817						79.0911
818						79.117
819						79.1082
820						79.0659
821						78.9923
822						78.8921
823						78.7749
824						78.6562
825						78.552
826						78.4742
827						78.4287
828						78.4146
829						78.422
830						78.4324
831						78.4254
832						78.3884
833						78.3188
834						78.2203
835						78.0975
836						77.9566
837						77.8091
838						77.6707
839						77.5555
840						77.471
841						77.4184
842						77.3954
843						77.3991
844						77.4286
845						77.4858
846						77.5709
847						77.6773
848						77.7925
849						77.9042
850						78.0073
851						78.1026
852						78.1914
853						78.2722
854						78.3428
855						78.4022
856						78.4511
857						78.4925
858						78.5298
859						78.5649
860						78.5975
861						78.6256
862						78.6475
863						78.6625
864						78.6722
865						78.6798
866						78.688
867						78.6956
868						78.6978
869						78.6892
870						78.667
871						78.6321
872						78.5906
873						78.5562
874						78.5455
875						78.5679
876						78.6198
877						78.6877
878						78.7561
879						78.8115
880						78.8438
881						78.8483
882						78.8277
883						78.7877
884						78.7317
885						78.6605
886						78.5761
887						78.4847
888						78.3938
889						78.3077
890						78.2272
891						78.1511
892						78.0794
893						78.0163
894						77.969
895						77.9448
896						77.9465
897						77.9707
898						78.0073
899						78.0431
900						78.0666
901						78.0743
902						78.0704
903						78.0617
904						78.0533
905						78.0486
906						78.0501
907						78.0588
908						78.0721
909						78.0862
910						78.098
911						78.1054
912						78.1065
913						78.1006
914						78.092
915						78.0891
916						78.0996
917						78.1248
918						78.1593
919						78.1939
920						78.2195
921						78.2303
922						78.2252
923						78.207
924						78.181
925						78.154
926						78.1325
927						78.1193
928						78.112
929						78.105
930						78.0912
931						78.0647
932						78.0212
933						77.9615
934						77.8926
935						77.8259
936						77.7704
937						77.7278
938						77.6934
939						77.6594
940						77.6187
941						77.5669
942						77.5014
943						77.4221
944						77.3321
945						77.2374
946						77.1454
947						77.0624
948						76.9909
949						76.9266
950						76.8599
951						76.78
952						76.681
953						76.5649
954						76.4384
955						76.3099
956						76.1882
957						76.0814
958						75.9931
959						75.9198
960						75.8521
961						75.78
962						75.6969
963						75.6015
964						75.4998
965						75.405
966						75.3326
967						75.2931
968						75.2862
969						75.303
970						75.3296
971						75.3509
972						75.3529
973						75.3265
974						75.2704
975						75.1893
976						75.0918
977						74.9862
978						74.8782
979						74.7695
980						74.6575
981						74.5381
982						74.409
983						74.2704
984						74.1265
985						73.9867
986						73.8647
987						73.7756
988						73.7302
989						73.7319
990						73.778
991						73.8602
992						73.9699
993						74.0994
994						74.2442
995						74.404
996						74.5819
997						74.7843
998						75.0171
999						75.2796
1000						75.5612
1001						75.8443
1002						76.1121
1003						76.353
1004						76.5604
1005						76.7312
1006						76.8674
1007						76.9753
1008						77.0634
1009						77.1402
1010						77.2103
1011						77.2729
1012						77.3224
1013						77.3525
1014						77.361
1015						77.3501
1016						77.3252
1017						77.2934
1018						77.2637
1019						77.2451
1020						77.2416
1021						77.2499
1022						77.2611
1023						77.2649
1024						77.2545
1025						77.2276
1026						77.1864
1027						77.1365
1028						77.0868
1029						77.0475
1030						77.0237
1031						77.0115
1032						76.9997
1033						76.9772
1034						76.9385
1035						76.885
1036						76.8233
1037						76.7614
1038						76.7069
1039						76.6649
1040						76.6382
1041						76.6263
1042						76.6231
1043						76.6171
1044						76.5955
1045						76.5516
1046						76.4877
1047						76.412
1048						76.3342
1049						76.2611
1050						76.1936
1051						76.125
1052						76.0453
1053						75.9462
1054						75.8257
1055						75.6876
1056						75.5397
1057						75.3918
1058						75.2536
1059						75.1319
1060						75.0304
1061						74.9512
1062						74.8941
1063						74.8556
1064						74.8295
1065						74.8094
1066						74.792
1067						74.7773
1068						74.7679
1069						74.7665
1070						74.7735
1071						74.7869
1072						74.8029
1073						74.8183
1074						74.8303
1075						74.8368
1076						74.8365
1077						74.8295
1078						74.8163
1079						74.7977
1080						74.7754
1081						74.7512
1082						74.7259
1083						74.6968
1084						74.6592
1085						74.6091
1086						74.5445
1087						74.4657
1088						74.3751
1089						74.2765
1090						74.1726
1091						74.0648
1092						73.9562
1093						73.8525
1094						73.7582
1095						73.6732
1096						73.595
1097						73.5236
1098						73.4611
1099						73.4065
1100						73.3538
1101						73.2951
1102						73.2249
1103						73.1418
1104						73.0461
1105						72.9396
1106						72.8239
1107						72.7003
1108						72.5702
1109						72.4348
1110						72.2944
1111						72.146
1112						71.985
1113						71.8078
1114						71.6123
1115						71.3982
1116						71.1668
1117						70.9224
1118						70.6711
1119						70.4179
1120						70.1653
1121						69.9122
1122						69.6554
1123						69.3908
1124						69.1146
1125						68.824
1126						68.5177
1127						68.1964
1128						67.863
1129						67.5199
1130						67.1672
1131						66.8019
1132						66.4188
1133						66.0125
1134						65.5799
1135						65.123
1136						64.6482
1137						64.1617
1138						63.6676
1139						63.1699
1140						62.6737
1141						62.1829
1142						61.6995
1143						61.2283
1144						60.7821
1145						60.3784
1146						60.0349
1147						59.7708
1148						59.6037
1149						59.5444
1150						59.5925
1151						59.7358
1152						59.957
1153						60.2327
1154						60.5389
1155						60.8566
1156						61.1723
1157						61.4756
1158						61.7583
1159						62.0166
1160						62.2506
1161						62.4606
1162						62.6452
1163						62.8041
1164						62.9402
1165						63.0569
1166						63.1571
1167						63.2443
1168						63.3219
1169						63.3915
1170						63.4516
1171						63.4996
1172						63.5334
1173						63.5517
1174						63.5554
1175						63.5494
1176						63.5407
1177						63.5332
1178						63.5261
1179						63.516
1180						63.4963
1181						63.4561
1182						63.3807
1183						63.2586
1184						63.0872
1185						62.8704
1186						62.617
1187						62.3406
1188						62.0598
1189						61.7945
1190						61.5634
1191						61.383
1192						61.2672
1193						61.2248
1194						61.2588
1195						61.3731
1196						61.5697
1197						61.8465
1198						62.1971
1199						62.6138
1200						63.0888
1201						63.6079
1202						64.1517
1203						64.7017
1204						65.2436
1205						65.7652
1206						66.2552
1207						66.7061
1208						67.1136
1209						67.475
1210						67.7858
1211						68.04
1212						68.2339
1213						68.3655
1214						68.4377
1215						68.4573
1216						68.4369
1217						68.3931
1218						68.3428
1219						68.2998
1220						68.2711
1221						68.2555
1222						68.2444
1223						68.2254
1224						68.1864
1225						68.118
1226						68.0158
1227						67.8823
1228						67.725
1229						67.5533
1230						67.3736
1231						67.1898
1232						67.0045
1233						66.8188
1234						66.6315
1235						66.4417
1236						66.2523
1237						66.0705
1238						65.9064
1239						65.7716
1240						65.6761
1241						65.6243
1242						65.6131
1243						65.6357
1244						65.6855
1245						65.7569
1246						65.8452
1247						65.9465
1248						66.0593
1249						66.1833
1250						66.3172
1251						66.4587
1252						66.6034
1253						66.7448
1254						66.8759
1255						66.991
1256						67.0859
1257						67.1579
1258						67.2059
1259						67.2321
1260						67.242
1261						67.2407
1262						67.2303
1263						67.2098
1264						67.1772
1265						67.1314
1266						67.0747
1267						67.0133
1268						66.9579
1269						66.9207
1270						66.9127
1271						66.9432
1272						67.0185
1273						67.1405
1274						67.3063
1275						67.5093
1276						67.7422
1277						67.9974
1278						68.2685
1279						68.5526
1280						68.8492
1281						69.1582
1282						69.4769
1283						69.7991
1284						70.1169
1285						70.4219
1286						70.7059
1287						70.962
1288						71.1868
1289						71.3835
1290						71.5608
1291						71.7277
1292						71.8889
1293						72.0442
1294						72.1892
1295						72.3156
1296						72.4134
1297						72.4743
1298						72.4964
1299						72.4824
1300						72.4393
1301						72.378
1302						72.3109
1303						72.2505
1304						72.2071
1305						72.1896
1306						72.2036
1307						72.2508
1308						72.3292
1309						72.4383
1310						72.5772
1311						72.7397
1312						72.9117
1313						73.0762
1314						73.2225
1315						73.3475
1316						73.4506
1317						73.529
1318						73.5783
1319						73.5976
1320						73.5941
1321						73.5813
1322						73.5706
1323						73.5654
1324						73.5623
1325						73.5557
1326						73.5397
1327						73.5076
1328						73.4543
1329						73.3792
1330						73.2851
1331						73.1745
1332						73.0506
1333						72.9184
1334						72.7799
1335						72.6288
1336						72.4524
1337						72.2336
1338						71.9496
1339						71.5752
1340						71.1001
1341						70.543
1342						69.9375
1343						69.3078
1344						68.6616
1345						68.0023
1346						67.3428
1347						66.7085
1348						66.131
1349						65.6427
1350						65.2749
1351						65.0542
1352						64.9965
1353						65.0996
1354						65.3434
1355						65.699
1356						66.1347
1357						66.6166
1358						67.1121
1359						67.5948
1360						68.0439
1361						68.4364
1362						68.7434
1363						68.9459
1364						69.0547
1365						69.1011
1366						69.1096
1367						69.0812
1368						69.0015
1369						68.8616
1370						68.6722
1371						68.4576
1372						68.2357
1373						68.0061
1374						67.7626
1375						67.5161
1376						67.2958
1377						67.1241
1378						67.0014
1379						66.9193
1380						66.8794
1381						66.8913
1382						66.9623
1383						67.096
1384						67.2934
1385						67.5473
1386						67.8347
1387						68.1234
1388						68.3955
1389						68.6617
1390						68.9464
1391						69.2661
1392						69.6232
1393						70.0113
1394						70.4152
1395						70.8115
1396						71.1798
1397						71.5162
1398						71.8237
1399						72.0948
1400						72.3214
1401						72.5181
1402						72.7161
1403						72.9281
1404						73.1346
1405						73.3092
1406						73.4487
1407						73.5641
1408						73.6568
1409						73.7208
1410						73.7513
1411						73.7432
1412						73.696
1413						73.6275
1414						73.5736
1415						73.5593
1416						73.5777
1417						73.6038
1418						73.6095
1419						73.5668
1420						73.4664
1421						73.3308
1422						73.1836
1423						73.0088
1424						72.7584
1425						72.4107
1426						71.993
1427						71.532
1428						71.0196
1429						70.4446
1430						69.8261
1431						69.2025
1432						68.6206
1433						68.135
1434						67.7924
1435						67.6012
1436						67.5224
1437						67.5035
1438						67.522
1439						67.5773
1440						67.6548
1441						67.7259
1442						67.7637
1443						67.7577
1444						67.7158
1445						67.6592
1446						67.6052
1447						67.5563
1448						67.5072
1449						67.4658
1450						67.4525
1451						67.4816
1452						67.5581
1453						67.6814
1454						67.8496
1455						68.0542
1456						68.2641
1457						68.4314
1458						68.5434
1459						68.6287
1460						68.7139
1461						68.8108
1462						68.9217
1463						69.0443
1464						69.1689
1465						69.2813
1466						69.371
1467						69.4418
1468						69.5043
1469						69.5652
1470						69.6182
1471						69.6488
1472						69.6423
1473						69.5951
1474						69.5231
1475						69.4506
1476						69.3873
1477						69.3276
1478						69.2714
1479						69.2305
1480						69.2101
1481						69.192
1482						69.1548
1483						69.1014
1484						69.0528
1485						69.0209
1486						69.0053
1487						69.008
1488						69.0265
1489						69.037
1490						69.0037
1491						68.9327
1492						68.8811
1493						68.9084
1494						69.0491
1495						69.3155
1496						69.6955
1497						70.1486
1498						70.6261
1499						71.095
1500						71.5357
1501						71.924
1502						72.2461
1503						72.5124
1504						72.7511
1505						72.9898
1506						73.2331
1507						73.452
1508						73.6019
1509						73.6771
1510						73.7119
1511						73.7361
1512						73.7594
1513						73.7771
1514						73.7827
1515						73.7662
1516						73.7028
1517						73.5709
1518						73.3813
1519						73.1498
1520						72.8517
1521						72.4292
1522						71.874
1523						71.2524
1524						70.6165
1525						69.9567
1526						69.2529
1527						68.5368
1528						67.8819
1529						67.3476
1530						66.9603
1531						66.7288
1532						66.647
1533						66.7006
1534						66.8781
1535						67.1651
1536						67.5392
1537						67.9828
1538						68.4976
1539						69.0878
1540						69.7475
1541						70.4336
1542						71.0707
1543						71.613
1544						72.0489
1545						72.3815
1546						72.6335
1547						72.8487
1548						73.0594
1549						73.2625
1550						73.4287
1551						73.5449
1552						73.6333
1553						73.7184
1554						73.7927
1555						73.8389
1556						73.8601
1557						73.8798
1558						73.9075
1559						73.9396
1560						73.9603
1561						73.9622
1562						73.9759
1563						74.0088
1564						74.0391
1565						74.0574
1566						74.0659
1567						74.0673
1568						74.0637
1569						74.0642
1570						74.0773
1571						74.0971
1572						74.1121
1573						74.1201
1574						74.1127
1575						74.0811
1576						74.0385
1577						74.0102
1578						73.9992
1579						73.9866
1580						73.9584
1581						73.9134
1582						73.8525
1583						73.768
1584						73.654
1585						73.518
1586						73.3728
1587						73.2321
1588						73.1154
1589						73.0463
1590						73.034
1591						73.0724
1592						73.1499
1593						73.2535
1594						73.3649
1595						73.463
1596						73.5347
1597						73.5791
1598						73.6002
1599						73.6024
1600						73.595
1601						73.5898
1602						73.5907
1603						73.5916
1604						73.5873
1605						73.5796
1606						73.5666
1607						73.54
1608						73.4968
1609						73.4456
1610						73.3931
1611						73.3364
1612						73.2757
1613						73.2132
1614						73.1406
1615						73.0438
1616						72.9292
1617						72.8281
1618						72.7597
1619						72.7194
1620						72.7006
1621						72.7005
1622						72.7127
1623						72.731
1624						72.7516
1625						72.7729
1626						72.7917
1627						72.806
1628						72.8179
1629						72.8292
1630						72.8384
1631						72.8452
1632						72.8555
1633						72.8713
1634						72.8869
1635						72.8982
1636						72.9136
1637						72.9343
1638						72.9541
1639						72.9767
1640						73.0055
1641						73.0411
1642						73.0814
1643						73.1269
1644						73.179
1645						73.2342
1646						73.2825
1647						73.3226
1648						73.3596
1649						73.3933
1650						73.4204
1651						73.4497
1652						73.4934
1653						73.5659
1654						73.6531
1655						73.7146
1656						73.75
1657						73.7782
1658						73.8051
1659						73.8343
1660						73.8669
1661						73.9034
1662						73.9395
1663						73.9702
1664						73.9977
1665						74.0311
1666						74.0699
1667						74.1005
1668						74.1095
1669						74.0925
1670						74.058
1671						74.0177
1672						73.985
1673						73.9714
1674						73.9659
1675						73.9373
1676						73.8712
1677						73.7868
1678						73.711
1679						73.6404
1680						73.559
1681						73.4595
1682						73.34
1683						73.1836
1684						72.9881
1685						72.7968
1686						72.648
1687						72.5384
1688						72.4326
1689						72.2898
1690						72.1019
1691						71.9007
1692						71.715
1693						71.5423
1694						71.35
1695						71.1088
1696						70.8263
1697						70.545
1698						70.2818
1699						69.9881
1700						69.5822
1701						69.0136
1702						68.3276
1703						67.5941
1704						66.7939
1705						65.849
1706						64.7223
1707						63.455
1708						62.0925
1709						60.6443
1710						59.1248
1711						57.581
1712						56.063
1713						54.6084
1714						53.2511
1715						52.0115
1716						50.8925
1717						49.9002
1718						49.0673
1719						48.4229
1720						47.954
1721						47.6292
1722						47.4176
1723						47.2854
1724						47.2009
1725						47.1568
1726						47.1669
1727						47.2308
1728						47.3322
1729						47.464
1730						47.6318
1731						47.8345
1732						48.0675
1733						48.3413
1734						48.6727
1735						49.0551
1736						49.4711
1737						49.9277
1738						50.4539
1739						51.0694
1740						51.7717
1741						52.5518
1742						53.3999
1743						54.3016
1744						55.2415
1745						56.2136
1746						57.2216
1747						58.2583
1748						59.2994
1749						60.3222
1750						61.3147
1751						62.2554
1752						63.1166
1753						63.8961
1754						64.6178
1755						65.3022
1756						65.9405
1757						66.513
1758						67.0191
1759						67.4732
1760						67.8831
1761						68.25
1762						68.573
1763						68.8559
1764						69.1111
1765						69.356
1766						69.6021
1767						69.8346
1768						70.0238
1769						70.1601
1770						70.2645
1771						70.3586
1772						70.4497
1773						70.537
1774						70.6197
1775						70.6947
1776						70.7517
1777						70.7867
1778						70.8102
1779						70.8284
1780						70.8351
1781						70.8323
1782						70.8383
1783						70.8675
1784						70.9129
1785						70.9581
1786						71.0051
1787						71.072
1788						71.1721
1789						71.2981
1790						71.4266
1791						71.5343
1792						71.6147
1793						71.6822
1794						71.7536
1795						71.8325
1796						71.9105
1797						71.9796
1798						72.0473
1799						72.1262
1800						72.2132
1801						72.2852
1802						72.3218
1803						72.3312
1804						72.3395
1805						72.3638
1806						72.4043
1807						72.4502
1808						72.4938
1809						72.5321
1810						72.5652
1811						72.5928
1812						72.6139
1813						72.6312
1814						72.652
1815						72.6838
1816						72.7221
1817						72.7537
1818						72.774
1819						72.7898
1820						72.8094
1821						72.8359
1822						72.8709
1823						72.9144
1824						72.9558
1825						72.9797
1826						72.9862
1827						72.9915
1828						73.0069
1829						73.0269
1830						73.0411
1831						73.0485
1832						73.0557
1833						73.0667
1834						73.081
1835						73.0976
1836						73.1156
1837						73.1349
1838						73.1558
1839						73.1802
1840						73.2118
1841						73.2504
1842						73.2875
1843						73.3106
1844						73.3145
1845						73.3097
1846						73.3107
1847						73.3203
1848						73.33
1849						73.3327
1850						73.3315
1851						73.3335
1852						73.3407
1853						73.3482
1854						73.3536
1855						73.3606
1856						73.373
1857						73.391
1858						73.4107
1859						73.4298
1860						73.4465
1861						73.4577
1862						73.4627
1863						73.4659
1864						73.4747
1865						73.4923
1866						73.5168
1867						73.5429
1868						73.5623
1869						73.5671
1870						73.5574
1871						73.5436
1872						73.5355
1873						73.5336
1874						73.5336
1875						73.5348
1876						73.54
1877						73.5484
1878						73.5557
1879						73.5595
1880						73.5611
1881						73.5622
1882						73.5644
1883						73.5688
1884						73.5748
1885						73.5812
1886						73.5891
1887						73.6014
1888						73.617
1889						73.6264
1890						73.6213
1891						73.6067
1892						73.596
1893						73.5951
1894						73.5982
1895						73.5983
1896						73.5951
1897						73.5917
1898						73.5888
1899						73.5859
1900						73.5836
1901						73.5811
1902						73.5761
1903						73.5692
1904						73.5639
1905						73.5641
1906						73.5705
1907						73.5809
1908						73.5917
1909						73.5974
1910						73.5934
1911						73.5823
1912						73.5693
1913						73.5594
1914						73.5558
1915						73.5616
1916						73.5759
1917						73.5889
1918						73.5909
1919						73.5857
1920						73.587
1921						73.5981
1922						73.6049
1923						73.5926
1924						73.564
1925						73.5352
1926						73.5175
1927						73.5115
1928						73.5133
1929						73.5197
1930						73.5265
1931						73.5302
1932						73.5284
1933						73.5218
1934						73.5122
1935						73.5017
1936						73.4928
1937						73.4876
1938						73.489
1939						73.5003
1940						73.5211
1941						73.5419
1942						73.548
1943						73.5319
1944						73.5014
1945						73.4715
1946						73.4512
1947						73.4405
1948						73.4364
1949						73.437
1950						73.4405
1951						73.4444
1952						73.4472
1953						73.4484
1954						73.4465
1955						73.4397
1956						73.4285
1957						73.4167
1958						73.4092
1959						73.4084
1960						73.4132
1961						73.42
1962						73.4258
1963						73.4301
1964						73.4344
1965						73.4393
1966						73.4409
1967						73.4346
1968						73.4209
1969						73.4075
1970						73.4016
1971						73.4036
1972						73.4083
1973						73.4108
1974						73.4094
1975						73.4047
1976						73.3989
1977						73.3954
1978						73.397
1979						73.4024
1980						73.408
1981						73.4111
1982						73.4119
1983						73.4119
1984						73.4119
1985						73.4127
1986						73.4144
1987						73.4166
1988						73.4205
1989						73.4292
1990						73.4434
1991						73.4569
1992						73.4599
1993						73.4496
1994						73.4329
1995						73.4187
1996						73.4101
1997						73.4052
1998						73.4027
1999						73.4031
2000						73.4067
2001						73.4116
2002						73.4161
2003						73.4195
2004						73.4209
2005						73.4196
2006						73.4154
2007						73.4093
2008						73.4035
2009						73.4001
2010						73.4006
2011						73.4049
2012						73.4116
2013						73.4194
2014						73.4274
2015						73.434
2016						73.4357
2017						73.429
2018						73.4153
2019						73.4013
2020						73.3933
2021						73.3929
2022						73.3966
2023						73.4005
2024						73.4021
2025						73.4001
2026						73.3935
2027						73.383
2028						73.3715
2029						73.3622
2030						73.3572
2031						73.3568
2032						73.3595
2033						73.3631
2034						73.3651
2035						73.3636
2036						73.3576
2037						73.3486
2038						73.34
2039						73.3347
2040						73.333
2041						73.3336
2042						73.3356
2043						73.339
2044						73.3426
2045						73.3433
2046						73.3386
2047						73.3285
2048						73.3157
2049						73.3035
2050						73.2944
2051						73.2903
2052						73.2919
2053						73.2982
2054						73.3066
2055						73.3144
2056						73.3186
2057						73.3174
2058						73.3106
2059						73.3003
2060						73.2911
2061						73.2878
2062						73.2931
2063						73.3056
2064						73.3194
2065						73.3279
2066						73.3282
2067						73.3222
2068						73.3135
2069						73.3039
2070						73.2939
2071						73.2852
2072						73.2809
2073						73.2834
2074						73.2922
2075						73.3042
2076						73.3143
2077						73.3183
2078						73.3149
2079						73.3063
2080						73.2964
2081						73.2887
2082						73.2846
2083						73.2851
2084						73.2901
2085						73.2986
2086						73.3086
2087						73.3178
2088						73.3236
2089						73.3235
2090						73.3164
2091						73.3047
2092						73.2937
2093						73.2882
2094						73.2893
2095						73.2945
2096						73.3014
2097						73.3084
2098						73.3141
2099						73.3168
2100						73.3147
2101						73.3079
2102						73.2987
2103						73.291
2104						73.2887
2105						73.2929
2106						73.3017
2107						73.3108
2108						73.3169
2109						73.3183
2110						73.3153
2111						73.3091
2112						73.3024
2113						73.2981
2114						73.2976
2115						73.3006
2116						73.3052
2117						73.3103
2118						73.3152
2119						73.319
2120						73.3202
2121						73.318
2122						73.3129
2123						73.3067
2124						73.3011
2125						73.2979
2126						73.298
2127						73.3014
2128						73.3061
2129						73.31
2130						73.3119
2131						73.3121
2132						73.311
2133						73.3084
2134						73.3049
2135						73.3021
2136						73.3014
2137						73.3029
2138						73.3056
2139						73.3082
2140						73.3095
2141						73.3086
2142						73.3055
2143						73.3018
2144						73.2994
2145						73.299
2146						73.2997
2147						73.3009
2148						73.302
2149						73.3034
2150						73.3051
2151						73.307
2152						73.3089
2153						73.3103
2154						73.3103
2155						73.3088
2156						73.3065
2157						73.3049
2158						73.3047
2159						73.3057
2160						73.3074
2161						73.3087
2162						73.3086
2163						73.3069
2164						73.3048
2165						73.3032
2166						73.3024
2167						73.3013
2168						73.299
2169						73.2963
2170						73.295
2171						73.2962
2172						73.2987
2173						73.3004
2174						73.3004
2175						73.2997
2176						73.2999
2177						73.3015
2178						73.3037
2179						73.3052
2180						73.305
2181						73.3031
2182						73.3004
2183						73.2977
2184						73.2955
2185						73.2938
2186						73.2926
2187						73.2924
2188						73.2935
2189						73.2953
2190						73.2966
2191						73.2961
2192						73.2934
2193						73.2888
2194						73.2838
2195						73.2802
2196						73.2789
2197						73.2797
2198						73.2819
2199						73.2844
2200						73.2858
2201						73.2853
2202						73.2831
2203						73.2794
2204						73.2745
2205						73.2686
2206						73.2633
2207						73.2606
2208						73.2617
2209						73.2651
2210						73.2686
2211						73.2704
2212						73.2696
2213						73.2663
2214						73.2616
2215						73.2567
2216						73.2525
2217						73.2492
2218						73.247
2219						73.2465
2220						73.2478
2221						73.2497
2222						73.2504
2223						73.2486
2224						73.2442
2225						73.2374
2226						73.2297
2227						73.2233
2228						73.2199
2229						73.2199
2230						73.2222
2231						73.225
2232						73.2266
2233						73.226
2234						73.2231
2235						73.2185
2236						73.2125
2237						73.2059
2238						73.2004
2239						73.1979
2240						73.1986
2241						73.2005
2242						73.2008
2243						73.1984
2244						73.1938
2245						73.1881
2246						73.183
2247						73.1798
2248						73.1782
2249						73.1765
2250						73.1737
2251						73.1706
2252						73.1682
2253						73.166
2254						73.1628
2255						73.1586
2256						73.1546
2257						73.1511
2258						73.1483
2259						73.1465
2260						73.1465
2261						73.1476
2262						73.1477
2263						73.1451
2264						73.1394
2265						73.1312
2266						73.1224
2267						73.1152
2268						73.1116
2269						73.1113
2270						73.1118
2271						73.1112
2272						73.1096
2273						73.1078
2274						73.1057
2275						73.1024
2276						73.0976
2277						73.0926
2278						73.0891
2279						73.0882
2280						73.0899
2281						73.0931
2282						73.0955
2283						73.0946
2284						73.0892
2285						73.0805
2286						73.0708
2287						73.0624
2288						73.056
2289						73.051
2290						73.0478
2291						73.0474
2292						73.0498
2293						73.0527
2294						73.0524
2295						73.0465
2296						73.0355
2297						73.0221
2298						73.0098
2299						73.0008
2300						72.9952
2301						72.9923
2302						72.9916
2303						72.9921
2304						72.9914
2305						72.9867
2306						72.9767
2307						72.9634
2308						72.9501
2309						72.9395
2310						72.9332
2311						72.9327
2312						72.9377
2313						72.9471
2314						72.9579
2315						72.9676
2316						72.9728
2317						72.9708
2318						72.962
2319						72.9515
2320						72.9451
2321						72.9451
2322						72.9507
2323						72.9607
2324						72.9741
2325						72.9865
2326						72.991
2327						72.983
2328						72.9656
2329						72.947
2330						72.935
2331						72.934
2332						72.941
2333						72.9496
2334						72.952
2335						72.9458
2336						72.9339
2337						72.92
2338						72.9073
2339						72.8963
2340						72.886
2341						72.8755
2342						72.8649
2343						72.8549
2344						72.8493
2345						72.8585
2346						72.8919
2347						72.9378
2348						72.9675
2349						72.9614
2350						72.9257
2351						72.8857
2352						72.8658
2353						72.8757
2354						72.9026
2355						72.9267
2356						72.9384
2357						72.9376
2358						72.928
2359						72.9137
2360						72.8996
2361						72.8884
2362						72.8789
2363						72.87
2364						72.8631
2365						72.8598
2366						72.8582
2367						72.8548
2368						72.8496
2369						72.8457
2370						72.8441
2371						72.8438
2372						72.843
2373						72.841
2374						72.8375
2375						72.8322
2376						72.8264
2377						72.8218
2378						72.8185
2379						72.8153
2380						72.812
2381						72.8097
2382						72.8089
2383						72.8079
2384						72.8041
2385						72.7974
2386						72.7894
2387						72.782
2388						72.7759
2389						72.7708
2390						72.7663
2391						72.7623
2392						72.7595
2393						72.7582
2394						72.7576
2395						72.7562
2396						72.753
2397						72.7485
2398						72.7442
2399						72.7414
2400						72.7399
2401						72.7385
2402						72.7357
2403						72.7314
2404						72.7269
2405						72.7232
2406						72.7199
2407						72.7157
2408						72.7104
2409						72.7047
2410						72.6995
2411						72.6948
2412						72.6911
2413						72.6889
2414						72.6876
2415						72.6858
2416						72.6828
2417						72.6789
2418						72.6745
2419						72.6699
2420						72.6656
2421						72.6625
2422						72.661
2423						72.6604
2424						72.6597
2425						72.6587
2426						72.6571
2427						72.6545
2428						72.651
2429						72.6477
2430						72.6458
2431						72.6453
2432						72.6455
2433						72.6459
2434						72.646
2435						72.6453
2436						72.6434
2437						72.6403
2438						72.6363
2439						72.6313
2440						72.6255
2441						72.6202
2442						72.6173
2443						72.617
2444						72.6185
2445						72.6203
[truncated: 1,555 more rows]
