# Supplementary material for: Novel terpolymers based on methyl methacrylate with superior thermal stability and optical transparency for high-value applications
Source: PLoS One. 2025 Oct 8;20(10):e0332300. doi: 10.1371/journal.pone.0332300 (PMC12507251; doi:10.1371/journal.pone.0332300)
Supplement: S1 File — (ZIP) [file pone.0332300.s001.zip › Supporting_Information/Fig. 2. FT-IR spectra of the synthesized polymers PMMA, PVBC, P(MMA-VBC) copolymer, and P(MMA-VBC-MI) terpol/P(MMA50-VBC20-MI30).xlsx]

## Sheet: Sheet1
cm-1						%T
450						89.3049
451						89.3111
452						89.3093
453						89.2971
454						89.3127
455						89.3799
456						89.4795
457						89.5754
458						89.6453
459						89.6804
460						89.6777
461						89.6489
462						89.6178
463						89.5996
464						89.5941
465						89.5965
466						89.6023
467						89.6108
468						89.625
469						89.6477
470						89.6716
471						89.6727
472						89.6373
473						89.5803
474						89.5198
475						89.4579
476						89.4001
477						89.3649
478						89.3573
479						89.3537
480						89.3308
481						89.2959
482						89.2714
483						89.2607
484						89.2533
485						89.2436
486						89.232
487						89.2217
488						89.2224
489						89.2463
490						89.2899
491						89.3284
492						89.3396
493						89.3265
494						89.3075
495						89.2871
496						89.2574
497						89.2166
498						89.175
499						89.1433
500						89.1244
501						89.1181
502						89.1218
503						89.1267
504						89.1242
505						89.1133
506						89.0949
507						89.0644
508						89.0206
509						88.9755
510						88.9428
511						88.9228
512						88.9109
513						88.9106
514						88.929
515						88.9613
516						88.9934
517						89.0191
518						89.0369
519						89.0364
520						89.0098
521						88.9734
522						88.9512
523						88.9429
524						88.928
525						88.8995
526						88.8724
527						88.8587
528						88.8569
529						88.8666
530						88.8893
531						88.9148
532						88.9243
533						88.9089
534						88.8734
535						88.8245
536						88.7705
537						88.7285
538						88.7155
539						88.7248
540						88.7359
541						88.742
542						88.7506
543						88.7602
544						88.757
545						88.7349
546						88.7012
547						88.6613
548						88.6165
549						88.5751
550						88.5498
551						88.5428
552						88.5473
553						88.56
554						88.5777
555						88.5869
556						88.5729
557						88.5398
558						88.5058
559						88.4798
560						88.4585
561						88.4416
562						88.4352
563						88.4397
564						88.4489
565						88.4602
566						88.4726
567						88.4806
568						88.4816
569						88.4805
570						88.4764
571						88.4575
572						88.4225
573						88.3943
574						88.3921
575						88.4031
576						88.4011
577						88.3857
578						88.38
579						88.3948
580						88.4182
581						88.4362
582						88.4424
583						88.43
584						88.395
585						88.3477
586						88.3056
587						88.2758
588						88.2555
589						88.2438
590						88.2417
591						88.2419
592						88.2367
593						88.2283
594						88.2218
595						88.2125
596						88.195
597						88.1766
598						88.1669
599						88.1604
600						88.1445
601						88.1207
602						88.1032
603						88.0987
604						88.1033
605						88.1115
606						88.116
607						88.1046
608						88.0716
609						88.0294
610						87.9949
611						87.9693
612						87.9468
613						87.9301
614						87.9223
615						87.9138
616						87.8949
617						87.8726
618						87.8564
619						87.8408
620						87.8182
621						87.7969
622						87.7881
623						87.7864
624						87.7816
625						87.779
626						87.7854
627						87.7902
628						87.7808
629						87.7633
630						87.748
631						87.7254
632						87.6852
633						87.6412
634						87.6126
635						87.5972
636						87.588
637						87.5968
638						87.6335
639						87.6785
640						87.7063
641						87.7206
642						87.7349
643						87.7395
644						87.7226
645						87.6986
646						87.685
647						87.6739
648						87.6563
649						87.655
650						87.6902
651						87.7359
652						87.7584
653						87.7698
654						87.7943
655						87.8161
656						87.8084
657						87.7861
658						87.7705
659						87.7498
660						87.7206
661						87.697
662						87.6885
663						87.6817
664						87.6613
665						87.642
666						87.6445
667						87.6455
668						87.64
669						87.6627
670						87.6755
671						87.6731
672						87.6866
673						87.7121
674						87.7281
675						87.7311
676						87.7322
677						87.737
678						87.744
679						87.7572
680						87.784
681						87.7974
682						87.7769
683						87.7505
684						87.7472
685						87.7519
686						87.7402
687						87.7201
688						87.7086
689						87.6999
690						87.6865
691						87.6793
692						87.6816
693						87.6761
694						87.6526
695						87.6238
696						87.6005
697						87.5706
698						87.5223
699						87.4623
700						87.3966
701						87.32
702						87.2329
703						87.1519
704						87.0906
705						87.0466
706						87.0204
707						87.0248
708						87.065
709						87.1263
710						87.1931
711						87.2631
712						87.3356
713						87.3996
714						87.4475
715						87.4874
716						87.5269
717						87.5593
718						87.5769
719						87.5865
720						87.5987
721						87.6128
722						87.622
723						87.6249
724						87.6206
725						87.6044
726						87.5758
727						87.5425
728						87.5072
729						87.4613
730						87.3995
731						87.3285
732						87.2563
733						87.1794
734						87.0931
735						87.0033
736						86.917
737						86.8296
738						86.7319
739						86.6217
740						86.5001
741						86.3628
742						86.2047
743						86.0318
744						85.8619
745						85.7192
746						85.6305
747						85.6156
748						85.6735
749						85.7804
750						85.9076
751						86.0351
752						86.1486
753						86.236
754						86.2942
755						86.3332
756						86.3656
757						86.3963
758						86.427
759						86.4613
760						86.4996
761						86.5354
762						86.5643
763						86.59
764						86.6175
765						86.6457
766						86.6713
767						86.6936
768						86.7115
769						86.7216
770						86.7244
771						86.7278
772						86.7379
773						86.7524
774						86.7658
775						86.7762
776						86.7837
777						86.7878
778						86.7906
779						86.7967
780						86.806
781						86.8115
782						86.809
783						86.8033
784						86.8015
785						86.8047
786						86.8094
787						86.8128
788						86.813
789						86.8085
790						86.8008
791						86.7939
792						86.7878
793						86.7785
794						86.7638
795						86.7453
796						86.7204
797						86.6777
798						86.6016
799						86.478
800						86.2933
801						86.04
802						85.7304
803						85.4054
804						85.1265
805						84.9571
806						84.9379
807						85.0696
808						85.3099
809						85.5943
810						85.8684
811						86.1034
812						86.2906
813						86.4299
814						86.528
815						86.5948
816						86.6349
817						86.6457
818						86.627
819						86.587
820						86.5361
821						86.4793
822						86.42
823						86.3644
824						86.3182
825						86.2827
826						86.2568
827						86.2408
828						86.2332
829						86.2271
830						86.214
831						86.1897
832						86.1548
833						86.1134
834						86.0703
835						86.0265
836						85.9783
837						85.9239
838						85.8699
839						85.8274
840						85.8008
841						85.7858
842						85.7783
843						85.7793
844						85.7897
845						85.8073
846						85.8311
847						85.8639
848						85.9073
849						85.9573
850						86.0093
851						86.0619
852						86.1148
853						86.1649
854						86.2079
855						86.2406
856						86.2622
857						86.2748
858						86.2842
859						86.2964
860						86.3121
861						86.3267
862						86.3367
863						86.3433
864						86.3478
865						86.35
866						86.3492
867						86.3454
868						86.3369
869						86.3203
870						86.2953
871						86.2668
872						86.2419
873						86.2281
874						86.2326
875						86.2588
876						86.3003
877						86.3435
878						86.3767
879						86.3953
880						86.3997
881						86.3907
882						86.3707
883						86.3425
884						86.3066
885						86.2613
886						86.2073
887						86.1492
888						86.0925
889						86.0403
890						85.9935
891						85.9512
892						85.9113
893						85.8736
894						85.8426
895						85.8248
896						85.8227
897						85.8337
898						85.8546
899						85.8834
900						85.9167
901						85.9499
902						85.98
903						86.006
904						86.0253
905						86.034
906						86.0309
907						86.0203
908						86.0075
909						85.9966
910						85.9912
911						85.9951
912						86.0094
913						86.0317
914						86.0576
915						86.0829
916						86.1036
917						86.1168
918						86.1217
919						86.1192
920						86.1092
921						86.0915
922						86.0683
923						86.0446
924						86.0247
925						86.011
926						86.004
927						86.0015
928						85.9986
929						85.99
930						85.9735
931						85.9492
932						85.917
933						85.8767
934						85.8308
935						85.784
936						85.7395
937						85.6977
938						85.6585
939						85.6235
940						85.5941
941						85.5699
942						85.547
943						85.52
944						85.4838
945						85.4367
946						85.3812
947						85.3208
948						85.2577
949						85.1926
950						85.127
951						85.0632
952						85.0037
953						84.9504
954						84.9043
955						84.863
956						84.8215
957						84.7772
958						84.7318
959						84.6886
960						84.6472
961						84.6045
962						84.5589
963						84.5116
964						84.4662
965						84.4272
966						84.3992
967						84.383
968						84.3741
969						84.3673
970						84.3606
971						84.3541
972						84.3457
973						84.3304
974						84.3044
975						84.2662
976						84.2157
977						84.1536
978						84.0829
979						84.0075
980						83.9297
981						83.8505
982						83.7724
983						83.6984
984						83.6316
985						83.5748
986						83.5314
987						83.5039
988						83.4921
989						83.4949
990						83.5132
991						83.5484
992						83.6
993						83.6655
994						83.7421
995						83.828
996						83.9223
997						84.0249
998						84.1366
999						84.256
1000						84.3789
1001						84.501
1002						84.6212
1003						84.7387
1004						84.8495
1005						84.9461
1006						85.0223
1007						85.0763
1008						85.1105
1009						85.1299
1010						85.1392
1011						85.1402
1012						85.1331
1013						85.1202
1014						85.1079
1015						85.1006
1016						85.0969
1017						85.0932
1018						85.0883
1019						85.0822
1020						85.0734
1021						85.0594
1022						85.0403
1023						85.0178
1024						84.9927
1025						84.965
1026						84.9368
1027						84.9115
1028						84.8908
1029						84.8738
1030						84.8586
1031						84.8431
1032						84.8244
1033						84.8001
1034						84.7705
1035						84.7377
1036						84.7044
1037						84.6729
1038						84.644
1039						84.6178
1040						84.5942
1041						84.5758
1042						84.5655
1043						84.5623
1044						84.5597
1045						84.5507
1046						84.5325
1047						84.506
1048						84.4729
1049						84.4343
1050						84.3895
1051						84.3346
1052						84.2662
1053						84.1869
1054						84.1054
1055						84.0292
1056						83.9605
1057						83.8991
1058						83.8452
1059						83.7975
1060						83.7532
1061						83.7118
1062						83.6764
1063						83.65
1064						83.6304
1065						83.6136
1066						83.5984
1067						83.5876
1068						83.5839
1069						83.5882
1070						83.5997
1071						83.6148
1072						83.6292
1073						83.641
1074						83.6508
1075						83.6574
1076						83.6566
1077						83.6445
1078						83.622
1079						83.5933
1080						83.562
1081						83.5307
1082						83.5005
1083						83.4703
1084						83.4378
1085						83.4014
1086						83.3604
1087						83.3132
1088						83.2575
1089						83.1937
1090						83.1245
1091						83.0518
1092						82.9764
1093						82.9022
1094						82.8358
1095						82.7807
1096						82.7343
1097						82.6923
1098						82.6529
1099						82.6146
1100						82.5741
1101						82.529
1102						82.4795
1103						82.4272
1104						82.3709
1105						82.31
1106						82.2455
1107						82.1776
1108						82.1045
1109						82.0248
1110						81.9404
1111						81.8535
1112						81.7639
1113						81.6703
1114						81.5724
1115						81.4695
1116						81.3607
1117						81.2467
1118						81.1308
1119						81.0164
1120						80.9049
1121						80.7965
1122						80.6916
1123						80.5896
1124						80.4869
1125						80.3793
1126						80.2644
1127						80.1412
1128						80.0104
1129						79.8747
1130						79.7375
1131						79.5989
1132						79.456
1133						79.3071
1134						79.1548
1135						79.0022
1136						78.8484
1137						78.6901
1138						78.5245
1139						78.3517
1140						78.1734
1141						77.9932
1142						77.8159
1143						77.6456
1144						77.4865
1145						77.3453
1146						77.2318
1147						77.1558
1148						77.1219
1149						77.1297
1150						77.176
1151						77.255
1152						77.3589
1153						77.4781
1154						77.6038
1155						77.7292
1156						77.848
1157						77.9563
1158						78.0534
1159						78.1407
1160						78.2189
1161						78.2888
1162						78.3523
1163						78.4118
1164						78.4682
1165						78.5204
1166						78.567
1167						78.6067
1168						78.6382
1169						78.6617
1170						78.6787
1171						78.6906
1172						78.6972
1173						78.6992
1174						78.6985
1175						78.6976
1176						78.6973
1177						78.6978
1178						78.6997
1179						78.703
1180						78.7037
1181						78.695
1182						78.6689
1183						78.6197
1184						78.5459
1185						78.451
1186						78.3414
1187						78.2239
1188						78.1044
1189						77.9902
1190						77.8906
1191						77.8143
1192						77.7672
1193						77.753
1194						77.7738
1195						77.8294
1196						77.9151
1197						78.0248
1198						78.155
1199						78.3045
1200						78.4724
1201						78.6563
1202						78.8524
1203						79.0571
1204						79.2659
1205						79.4744
1206						79.6778
1207						79.8707
1208						80.0469
1209						80.202
1210						80.3327
1211						80.4357
1212						80.5086
1213						80.5519
1214						80.5699
1215						80.5675
1216						80.5487
1217						80.5196
1218						80.4884
1219						80.4614
1220						80.4408
1221						80.4264
1222						80.4171
1223						80.4093
1224						80.3975
1225						80.3768
1226						80.3455
1227						80.3046
1228						80.2546
1229						80.1967
1230						80.132
1231						80.0614
1232						79.9866
1233						79.9104
1234						79.8352
1235						79.7612
1236						79.6878
1237						79.6182
1238						79.5577
1239						79.5094
1240						79.4724
1241						79.4462
1242						79.4321
1243						79.4312
1244						79.4432
1245						79.4682
1246						79.5068
1247						79.5567
1248						79.6125
1249						79.6697
1250						79.7273
1251						79.7852
1252						79.842
1253						79.8965
1254						79.9493
1255						80.0017
1256						80.0529
1257						80.1016
1258						80.146
1259						80.183
1260						80.2092
1261						80.2241
1262						80.2295
1263						80.2265
1264						80.2147
1265						80.1955
1266						80.1733
1267						80.1522
1268						80.1348
1269						80.1235
1270						80.1219
1271						80.133
1272						80.1584
1273						80.2002
1274						80.2606
1275						80.3387
1276						80.4315
1277						80.5371
1278						80.6551
1279						80.7829
1280						80.9154
1281						81.0485
1282						81.1809
1283						81.3116
1284						81.4386
1285						81.5618
1286						81.683
1287						81.8012
1288						81.9133
1289						82.0181
1290						82.119
1291						82.2183
1292						82.313
1293						82.3983
1294						82.4704
1295						82.5259
1296						82.5616
1297						82.5773
1298						82.5752
1299						82.5557
1300						82.518
1301						82.4662
1302						82.41
1303						82.3591
1304						82.3205
1305						82.301
1306						82.3075
1307						82.3415
1308						82.398
1309						82.471
1310						82.5563
1311						82.647
1312						82.7331
1313						82.8068
1314						82.8678
1315						82.9212
1316						82.9718
1317						83.0223
1318						83.072
1319						83.1158
1320						83.1486
1321						83.1713
1322						83.1872
1323						83.1956
1324						83.1908
1325						83.1706
1326						83.1381
1327						83.0969
1328						83.0485
1329						82.9952
1330						82.9394
1331						82.8801
1332						82.814
1333						82.7396
1334						82.6557
1335						82.5578
1336						82.4382
1337						82.2902
1338						82.1068
1339						81.8779
1340						81.5974
1341						81.2746
1342						80.9294
1343						80.5764
1344						80.2208
1345						79.8678
1346						79.5281
1347						79.2156
1348						78.9421
1349						78.7173
1350						78.5504
1351						78.4486
1352						78.416
1353						78.452
1354						78.5505
1355						78.7038
1356						78.9037
1357						79.1395
1358						79.3969
1359						79.6591
1360						79.91
1361						80.1343
1362						80.3155
1363						80.4399
1364						80.5085
1365						80.5359
1366						80.5354
1367						80.5097
1368						80.4554
1369						80.3747
1370						80.2772
1371						80.1724
1372						80.0642
1373						79.9516
1374						79.831
1375						79.703
1376						79.5788
1377						79.4728
1378						79.3908
1379						79.3308
1380						79.2931
1381						79.2847
1382						79.3129
1383						79.3791
1384						79.4805
1385						79.6134
1386						79.7708
1387						79.9363
1388						80.0956
1389						80.2518
1390						80.4189
1391						80.6027
1392						80.7955
1393						80.991
1394						81.1908
1395						81.3906
1396						81.5771
1397						81.7487
1398						81.9163
1399						82.0805
1400						82.2281
1401						82.3559
1402						82.4798
1403						82.6087
1404						82.7276
1405						82.8185
1406						82.886
1407						82.9414
1408						82.9818
1409						83.0053
1410						83.0203
1411						83.0294
1412						83.0216
1413						82.9942
1414						82.9684
1415						82.9615
1416						82.9625
1417						82.956
1418						82.9449
1419						82.9327
1420						82.9079
1421						82.8631
1422						82.8106
1423						82.7535
1424						82.6588
1425						82.5003
1426						82.2966
1427						82.0726
1428						81.8226
1429						81.5371
1430						81.2354
1431						80.948
1432						80.689
1433						80.4657
1434						80.3022
1435						80.2157
1436						80.1849
1437						80.17
1438						80.1606
1439						80.1689
1440						80.1915
1441						80.2131
1442						80.2253
1443						80.2277
1444						80.215
1445						80.185
1446						80.1512
1447						80.1271
1448						80.1091
1449						80.0929
1450						80.0894
1451						80.1116
1452						80.1577
1453						80.2155
1454						80.2852
1455						80.3725
1456						80.4593
1457						80.5106
1458						80.5284
1459						80.5473
1460						80.5823
1461						80.6282
1462						80.6797
1463						80.7359
1464						80.7926
1465						80.8389
1466						80.8698
1467						80.8942
1468						80.9222
1469						80.9553
1470						80.9859
1471						81.0091
1472						81.0241
1473						81.0256
1474						81.0105
1475						80.9896
1476						80.9776
1477						80.9729
1478						80.9635
1479						80.9508
1480						80.9486
1481						80.9551
1482						80.9537
1483						80.9406
1484						80.9278
1485						80.9188
1486						80.9025
1487						80.8752
1488						80.8469
1489						80.8166
1490						80.7661
1491						80.7028
1492						80.6618
1493						80.6662
1494						80.7274
1495						80.8548
1496						81.0419
1497						81.2593
1498						81.4837
1499						81.7156
1500						81.9527
1501						82.1691
1502						82.345
1503						82.489
1504						82.6212
1505						82.7487
1506						82.8684
1507						82.9791
1508						83.0686
1509						83.1251
1510						83.155
1511						83.1795
1512						83.2044
1513						83.2105
1514						83.1855
1515						83.1364
1516						83.0617
1517						82.9428
1518						82.778
1519						82.5855
1520						82.3653
1521						82.0859
1522						81.7344
1523						81.3485
1524						80.9685
1525						80.5961
1526						80.217
1527						79.839
1528						79.4962
1529						79.2152
1530						78.9995
1531						78.8481
1532						78.7653
1533						78.7531
1534						78.8077
1535						78.919
1536						79.0737
1537						79.2669
1538						79.5005
1539						79.7634
1540						80.0475
1541						80.356
1542						80.6716
1543						80.9629
1544						81.2185
1545						81.4413
1546						81.6325
1547						81.7959
1548						81.941
1549						82.0773
1550						82.1972
1551						82.2869
1552						82.3519
1553						82.4127
1554						82.4731
1555						82.5152
1556						82.5271
1557						82.5254
1558						82.5349
1559						82.5545
1560						82.5905
1561						82.641
1562						82.6885
1563						82.7374
1564						82.7831
1565						82.8187
1566						82.8487
1567						82.8695
1568						82.8767
1569						82.8813
1570						82.9018
1571						82.9343
1572						82.9576
1573						82.9706
1574						82.984
1575						82.9932
1576						82.9927
1577						82.9963
1578						83.0144
1579						83.0316
1580						83.0333
1581						83.0214
1582						82.9997
1583						82.9594
1584						82.8939
1585						82.8163
1586						82.7425
1587						82.6751
1588						82.6181
1589						82.587
1590						82.5899
1591						82.6187
1592						82.6645
1593						82.7256
1594						82.7986
1595						82.8695
1596						82.9274
1597						82.9749
1598						83.0178
1599						83.0528
1600						83.0761
1601						83.0943
1602						83.1145
1603						83.1303
1604						83.1337
1605						83.1325
1606						83.1378
1607						83.1447
1608						83.1436
1609						83.14
1610						83.1417
1611						83.1386
1612						83.1202
1613						83.0902
1614						83.0534
1615						83.0041
1616						82.9418
1617						82.8871
1618						82.8578
1619						82.8448
1620						82.8393
1621						82.8486
1622						82.8722
1623						82.8961
1624						82.9113
1625						82.9232
1626						82.9377
1627						82.9519
1628						82.9637
1629						82.9755
1630						82.9877
1631						82.9954
1632						82.9983
1633						82.9998
1634						83.0018
1635						83.003
1636						83.0067
1637						83.0141
1638						83.0217
1639						83.0334
1640						83.0506
1641						83.0661
1642						83.0733
1643						83.076
1644						83.0818
1645						83.0918
1646						83.102
1647						83.115
1648						83.1351
1649						83.1544
1650						83.1649
1651						83.1729
1652						83.1803
1653						83.1803
1654						83.1903
1655						83.2093
1656						83.2161
1657						83.2211
1658						83.2402
1659						83.267
1660						83.2905
1661						83.3136
1662						83.3422
1663						83.3672
1664						83.3789
1665						83.3849
1666						83.3916
1667						83.3916
1668						83.3747
1669						83.3438
1670						83.3132
1671						83.2864
1672						83.2574
1673						83.2363
1674						83.2321
1675						83.2259
1676						83.1929
1677						83.1366
1678						83.0841
1679						83.0398
1680						82.9824
1681						82.8967
1682						82.7881
1683						82.6608
1684						82.5151
1685						82.3868
1686						82.3056
1687						82.2499
1688						82.1905
1689						82.1105
1690						82.0067
1691						81.8942
1692						81.7796
1693						81.6538
1694						81.5007
1695						81.3127
1696						81.1034
1697						80.8968
1698						80.7052
1699						80.5135
1700						80.2831
1701						79.974
1702						79.5815
1703						79.1442
1704						78.6927
1705						78.2066
1706						77.6557
1707						77.0597
1708						76.4615
1709						75.8727
1710						75.2875
1711						74.7197
1712						74.1948
1713						73.7226
1714						73.293
1715						72.8987
1716						72.5511
1717						72.2609
1718						72.0298
1719						71.864
1720						71.7655
1721						71.721
1722						71.7118
1723						71.7251
1724						71.7524
1725						71.7903
1726						71.8397
1727						71.9
1728						71.9702
1729						72.0478
1730						72.1285
1731						72.2087
1732						72.2936
1733						72.3965
1734						72.5179
1735						72.6449
1736						72.7692
1737						72.9017
1738						73.0682
1739						73.2754
1740						73.5076
1741						73.7575
1742						74.0295
1743						74.3221
1744						74.6256
1745						74.936
1746						75.264
1747						75.6157
1748						75.9807
1749						76.3501
1750						76.7296
1751						77.1146
1752						77.4783
1753						77.8036
1754						78.1039
1755						78.4012
1756						78.6921
1757						78.9569
1758						79.1902
1759						79.404
1760						79.6051
1761						79.7929
1762						79.9673
1763						80.13
1764						80.2826
1765						80.426
1766						80.568
1767						80.7078
1768						80.8253
1769						80.9043
1770						80.9561
1771						81.0046
1772						81.0585
1773						81.1123
1774						81.1627
1775						81.2107
1776						81.252
1777						81.2803
1778						81.2964
1779						81.3065
1780						81.3112
1781						81.3087
1782						81.3051
1783						81.314
1784						81.3418
1785						81.3787
1786						81.4157
1787						81.4577
1788						81.5163
1789						81.5895
1790						81.6614
1791						81.7232
1792						81.7778
1793						81.8304
1794						81.8798
1795						81.9265
1796						81.976
1797						82.0261
1798						82.0726
1799						82.1212
1800						82.1798
1801						82.2399
1802						82.2831
1803						82.3085
1804						82.3323
1805						82.3614
1806						82.3896
1807						82.4124
1808						82.4336
1809						82.4549
1810						82.4731
1811						82.4912
1812						82.5152
1813						82.5426
1814						82.5672
1815						82.5923
1816						82.6227
1817						82.6506
1818						82.6677
1819						82.6782
1820						82.6916
1821						82.7083
1822						82.7231
1823						82.7395
1824						82.762
1825						82.7839
1826						82.7956
1827						82.7988
1828						82.803
1829						82.8113
1830						82.8201
1831						82.8305
1832						82.8467
1833						82.8666
1834						82.8842
1835						82.8971
1836						82.908
1837						82.922
1838						82.9412
1839						82.9647
1840						82.9912
1841						83.0168
1842						83.0345
1843						83.0405
1844						83.0373
1845						83.0325
1846						83.0312
1847						83.0334
1848						83.0398
1849						83.0484
1850						83.0565
1851						83.0662
1852						83.0825
1853						83.1032
1854						83.1198
1855						83.1303
1856						83.1398
1857						83.15
1858						83.1546
1859						83.1527
1860						83.1518
1861						83.1539
1862						83.1547
1863						83.1561
1864						83.1667
1865						83.1867
1866						83.2054
1867						83.2173
1868						83.2263
1869						83.2341
1870						83.2375
1871						83.2369
1872						83.2381
1873						83.2413
1874						83.2405
1875						83.2355
1876						83.2349
1877						83.2423
1878						83.2517
1879						83.2592
1880						83.269
1881						83.2826
1882						83.2948
1883						83.3026
1884						83.3091
1885						83.3151
1886						83.3157
1887						83.31
1888						83.3054
1889						83.3047
1890						83.3019
1891						83.296
1892						83.296
1893						83.3055
1894						83.3166
1895						83.3217
1896						83.3242
1897						83.3286
1898						83.3322
1899						83.3319
1900						83.3313
1901						83.3331
1902						83.333
1903						83.3286
1904						83.3249
1905						83.3255
1906						83.3271
1907						83.3264
1908						83.3267
1909						83.3298
1910						83.3306
1911						83.328
1912						83.3284
1913						83.3351
1914						83.3431
1915						83.3468
1916						83.3481
1917						83.3482
1918						83.3427
1919						83.3316
1920						83.3251
1921						83.3294
1922						83.3371
1923						83.337
1924						83.33
1925						83.3254
1926						83.3268
1927						83.3301
1928						83.3321
1929						83.3331
1930						83.3315
1931						83.3267
1932						83.321
1933						83.3178
1934						83.317
1935						83.3162
1936						83.3167
1937						83.3204
1938						83.3265
1939						83.3335
1940						83.3414
1941						83.3491
1942						83.3506
1943						83.3408
1944						83.3241
1945						83.3094
1946						83.3004
1947						83.2945
1948						83.2902
1949						83.2897
1950						83.2937
1951						83.3
1952						83.3072
1953						83.3153
1954						83.3223
1955						83.3239
1956						83.319
1957						83.3109
1958						83.3033
1959						83.297
1960						83.2907
1961						83.2848
1962						83.2817
1963						83.2843
1964						83.2938
1965						83.3087
1966						83.3236
1967						83.3313
1968						83.3295
1969						83.3221
1970						83.3143
1971						83.3074
1972						83.2998
1973						83.2904
1974						83.2807
1975						83.2737
1976						83.2733
1977						83.2816
1978						83.2968
1979						83.3134
1980						83.3255
1981						83.3308
1982						83.3304
1983						83.3265
1984						83.3203
1985						83.3132
1986						83.3062
1987						83.3003
1988						83.2968
1989						83.2973
1990						83.3025
1991						83.3113
1992						83.3201
1993						83.3256
1994						83.3276
1995						83.3284
1996						83.3295
1997						83.3296
1998						83.3267
1999						83.3212
2000						83.3154
2001						83.3109
2002						83.3081
2003						83.3076
2004						83.31
2005						83.3143
2006						83.3185
2007						83.3222
2008						83.326
2009						83.329
2010						83.3295
2011						83.3272
2012						83.3241
2013						83.3214
2014						83.3195
2015						83.3196
2016						83.3225
2017						83.3263
2018						83.3272
2019						83.3247
2020						83.3211
2021						83.3181
2022						83.3151
2023						83.3126
2024						83.3117
2025						83.312
2026						83.3113
2027						83.3096
2028						83.309
2029						83.31
2030						83.3105
2031						83.3092
2032						83.3071
2033						83.3044
2034						83.3002
2035						83.2951
2036						83.2912
2037						83.2898
2038						83.2892
2039						83.2886
2040						83.2887
2041						83.2897
2042						83.2902
2043						83.2895
2044						83.2884
2045						83.2872
2046						83.2849
2047						83.2824
2048						83.2817
2049						83.2827
2050						83.2826
2051						83.2798
2052						83.276
2053						83.2727
2054						83.2695
2055						83.2661
2056						83.2641
2057						83.2644
2058						83.2651
2059						83.265
2060						83.2653
2061						83.2677
2062						83.2718
2063						83.276
2064						83.2795
2065						83.281
2066						83.2792
2067						83.275
2068						83.2711
2069						83.2684
2070						83.2651
2071						83.2598
2072						83.2544
2073						83.2518
2074						83.2521
2075						83.2545
2076						83.2586
2077						83.2639
2078						83.2688
2079						83.2715
2080						83.2719
2081						83.2699
2082						83.2653
2083						83.2588
2084						83.2525
2085						83.2479
2086						83.2448
2087						83.2434
2088						83.2451
2089						83.2503
2090						83.2569
2091						83.263
2092						83.2686
2093						83.274
2094						83.2771
2095						83.2761
2096						83.271
2097						83.264
2098						83.2564
2099						83.2494
2100						83.2444
2101						83.242
2102						83.2415
2103						83.2433
2104						83.2483
2105						83.2562
2106						83.2641
2107						83.2694
2108						83.2714
2109						83.2706
2110						83.2667
2111						83.2606
2112						83.2546
2113						83.2509
2114						83.2496
2115						83.2498
2116						83.2518
2117						83.2563
2118						83.2625
2119						83.2685
2120						83.2732
2121						83.275
2122						83.273
2123						83.2677
2124						83.2615
2125						83.2572
2126						83.2551
2127						83.255
2128						83.2567
2129						83.26
2130						83.2642
2131						83.269
2132						83.2738
2133						83.277
2134						83.2768
2135						83.2733
2136						83.2687
2137						83.2643
2138						83.26
2139						83.2559
2140						83.2536
2141						83.2543
2142						83.2575
2143						83.2628
2144						83.2701
2145						83.2777
2146						83.2822
2147						83.2815
2148						83.2772
2149						83.2714
2150						83.2653
2151						83.2592
2152						83.255
2153						83.2543
2154						83.2571
2155						83.2619
2156						83.2681
2157						83.2748
2158						83.2803
2159						83.2831
2160						83.283
2161						83.2801
2162						83.2744
2163						83.267
2164						83.2599
2165						83.2548
2166						83.252
2167						83.251
2168						83.2526
2169						83.2571
2170						83.2631
2171						83.2691
2172						83.2738
2173						83.2763
2174						83.2758
2175						83.2724
2176						83.268
2177						83.2642
2178						83.2611
2179						83.2584
2180						83.2561
2181						83.2549
2182						83.2551
2183						83.2568
2184						83.2598
2185						83.2625
2186						83.2632
2187						83.262
2188						83.261
2189						83.2609
2190						83.2608
2191						83.2596
2192						83.258
2193						83.2571
2194						83.2568
2195						83.2566
2196						83.2566
2197						83.2566
2198						83.2559
2199						83.2546
2200						83.2535
2201						83.2535
2202						83.2538
2203						83.2539
2204						83.2539
2205						83.2537
2206						83.2527
2207						83.2511
2208						83.2506
2209						83.2511
2210						83.2508
2211						83.2481
2212						83.2447
2213						83.2429
2214						83.2431
2215						83.2444
2216						83.2454
2217						83.2455
2218						83.2442
2219						83.2426
2220						83.2422
2221						83.243
2222						83.2426
2223						83.2393
2224						83.2338
2225						83.2283
2226						83.2238
2227						83.2207
2228						83.2197
2229						83.2208
2230						83.2232
2231						83.2257
2232						83.2282
2233						83.2308
2234						83.2323
2235						83.2315
2236						83.2282
2237						83.2229
2238						83.2167
2239						83.2111
2240						83.2077
2241						83.2069
2242						83.2077
2243						83.2095
2244						83.2119
2245						83.2143
2246						83.2155
2247						83.2151
2248						83.2137
2249						83.2108
2250						83.2054
2251						83.1984
2252						83.193
2253						83.1914
2254						83.1931
2255						83.1967
2256						83.201
2257						83.2047
2258						83.2058
2259						83.2039
2260						83.2009
2261						83.1978
2262						83.1938
2263						83.1883
2264						83.1829
2265						83.1784
2266						83.1739
2267						83.1687
2268						83.165
2269						83.1648
2270						83.1671
2271						83.1695
2272						83.1713
2273						83.1728
2274						83.173
2275						83.1702
2276						83.1648
2277						83.1586
2278						83.1529
2279						83.1486
2280						83.1472
2281						83.1493
2282						83.1533
2283						83.1568
2284						83.1591
2285						83.1608
2286						83.1618
2287						83.1613
2288						83.1591
2289						83.1555
2290						83.1505
2291						83.144
2292						83.1376
2293						83.133
2294						83.1305
2295						83.1295
2296						83.1302
2297						83.133
2298						83.1372
2299						83.1409
2300						83.1438
2301						83.1458
2302						83.1461
2303						83.144
2304						83.1403
2305						83.1361
2306						83.131
2307						83.1251
2308						83.1201
2309						83.1187
2310						83.1216
2311						83.1276
2312						83.1366
2313						83.148
2314						83.1605
2315						83.1706
2316						83.1782
2317						83.1829
2318						83.1843
2319						83.1812
2320						83.1756
2321						83.1711
2322						83.1691
2323						83.1704
2324						83.1717
2325						83.1726
2326						83.1672
2327						83.1578
2328						83.1497
2329						83.1483
2330						83.1544
2331						83.1597
2332						83.1643
2333						83.1645
2334						83.1594
2335						83.1483
2336						83.1354
2337						83.1273
2338						83.1232
2339						83.1208
2340						83.1201
2341						83.1199
2342						83.115
2343						83.1036
2344						83.0968
2345						83.1135
2346						83.1453
2347						83.163
2348						83.1412
2349						83.0921
2350						83.05
2351						83.0353
2352						83.047
2353						83.0662
2354						83.0806
2355						83.0872
2356						83.0877
2357						83.0843
2358						83.0748
2359						83.063
2360						83.0518
2361						83.0388
2362						83.0244
2363						83.0105
2364						82.9997
2365						82.99
2366						82.9794
2367						82.9716
2368						82.9684
2369						82.9684
2370						82.9715
2371						82.978
2372						82.9865
2373						82.9928
2374						82.995
2375						82.9951
2376						82.9946
2377						82.9923
2378						82.9874
2379						82.9818
2380						82.9774
2381						82.9742
2382						82.9722
2383						82.9708
2384						82.9697
2385						82.9678
2386						82.9657
2387						82.9652
2388						82.9663
2389						82.9674
2390						82.9672
2391						82.9661
2392						82.9649
2393						82.9631
2394						82.9599
2395						82.9554
2396						82.9504
2397						82.9456
2398						82.9416
2399						82.9398
2400						82.9399
2401						82.9403
2402						82.94
2403						82.9397
2404						82.9404
2405						82.9414
2406						82.941
2407						82.9391
2408						82.936
2409						82.9316
2410						82.9256
2411						82.9189
2412						82.9132
2413						82.9091
2414						82.9063
2415						82.9046
2416						82.9041
2417						82.9043
2418						82.9042
2419						82.9033
2420						82.902
2421						82.9003
2422						82.8982
2423						82.8958
2424						82.8931
2425						82.8897
2426						82.8861
2427						82.8835
2428						82.8827
2429						82.8833
2430						82.8844
2431						82.8862
2432						82.8886
2433						82.8901
2434						82.8889
2435						82.8845
2436						82.8788
2437						82.8733
2438						82.8682
2439						82.8631
2440						82.8587
2441						82.8563
2442						82.8569
2443						82.8596
2444						82.8631
2445						82.8657
2446						82.8666
2447						82.8659
2448						82.8636
[truncated: 1,552 more rows]
