# Supplementary material for: Novel terpolymers based on methyl methacrylate with superior thermal stability and optical transparency for high-value applications
Source: PLoS One. 2025 Oct 8;20(10):e0332300. doi: 10.1371/journal.pone.0332300 (PMC12507251; doi:10.1371/journal.pone.0332300)
Supplement: S1 File — (ZIP) [file pone.0332300.s001.zip › Supporting_Information/Fig. 2. FT-IR spectra of the synthesized polymers PMMA, PVBC, P(MMA-VBC) copolymer, and P(MMA-VBC-MI) terpol/P(MMA60-VBC10-MI30).xlsx]

## Sheet: Sheet1
cm-1						%T
450						69.6597
451						69.5837
452						69.7057
453						69.8935
454						70.2369
455						70.9229
456						71.95
457						73.0741
458						73.9982
459						74.6185
460						75.0187
461						75.2602
462						75.3056
463						75.1742
464						75.0464
465						75.1294
466						75.4464
467						75.7734
468						75.8494
469						75.6306
470						75.2833
471						74.983
472						74.7656
473						74.5841
474						74.4219
475						74.268
476						74.0567
477						73.7402
478						73.3824
479						73.103
480						72.9269
481						72.7972
482						72.7018
483						72.7181
484						72.9041
485						73.1935
486						73.4395
487						73.5666
488						73.6568
489						73.8458
490						74.2051
491						74.5704
492						74.8484
493						74.8081
494						74.5289
495						74.6313
496						74.6386
497						74.685
498						74.733
499						74.8194
500						74.9077
501						74.9785
502						75.0115
503						75.0034
504						74.9635
505						74.914
506						74.8764
507						74.86
508						74.8698
509						74.9158
510						74.9957
511						75.0782
512						75.1294
513						75.1517
514						75.1787
515						75.2166
516						75.2652
517						75.2795
518						75.321
519						75.2738
520						75.3635
521						75.574
522						75.3373
523						75.4506
524						75.7288
525						76.0919
526						76.3203
527						76.3817
528						76.3288
529						76.2507
530						76.1917
531						76.1516
532						76.1262
533						76.1265
534						76.1451
535						76.1351
536						76.0477
537						75.877
538						75.6678
539						75.4897
540						75.3892
541						75.3728
542						75.4094
543						75.4484
544						75.4362
545						75.3436
546						75.1819
547						74.9894
548						74.7966
549						74.614
550						74.4593
551						74.3768
552						74.4092
553						74.5476
554						74.7266
555						74.8819
556						75.0026
557						75.116
558						75.2291
559						75.3103
560						75.3388
561						75.3389
562						75.3478
563						75.375
564						75.4112
565						75.4627
566						75.5521
567						75.6807
568						75.8156
569						75.9211
570						75.9729
571						75.9635
572						75.9168
573						75.8934
574						75.9357
575						76.0064
576						76.0256
577						75.9788
578						75.9272
579						75.9005
580						75.8439
581						75.696
582						75.4677
583						75.1972
584						74.8838
585						74.5158
586						74.1346
587						73.8321
588						73.6834
589						73.6997
590						73.8234
591						73.961
592						74.0443
593						74.0926
594						74.1844
595						74.3657
596						74.6094
597						74.8612
598						75.0816
599						75.231
600						75.2681
601						75.1889
602						75.0429
603						74.8733
604						74.6654
605						74.3682
606						73.9453
607						73.4127
608						72.8487
609						72.3802
610						72.1351
611						72.1777
612						72.4731
613						72.9178
614						73.3912
615						73.7985
616						74.0963
617						74.2935
618						74.419
619						74.477
620						74.449
621						74.3373
622						74.1829
623						74.0293
624						73.8827
625						73.7247
626						73.5479
627						73.3611
628						73.1767
629						73.0054
630						72.8605
631						72.7534
632						72.6805
633						72.6214
634						72.5486
635						72.4509
636						72.3531
637						72.3053
638						72.3383
639						72.4292
640						72.5251
641						72.6062
642						72.7049
643						72.8553
644						73.0467
645						73.2435
646						73.4308
647						73.6185
648						73.8153
649						74.016
650						74.2107
651						74.3906
652						74.5482
653						74.6841
654						74.8067
655						74.9251
656						75.0388
657						75.1402
658						75.222
659						75.2798
660						75.3151
661						75.3381
662						75.3578
663						75.3778
664						75.4091
665						75.4678
666						75.5461
667						75.5702
668						75.4679
669						75.2921
670						75.121
671						74.9492
672						74.7315
673						74.4212
674						73.9803
675						73.4055
676						72.7913
677						72.3476
678						72.277
679						72.6015
680						73.1404
681						73.6654
682						74.046
683						74.2602
684						74.3341
685						74.3087
686						74.2412
687						74.1886
688						74.1727
689						74.1725
690						74.154
691						74.1011
692						74.0171
693						73.9115
694						73.7878
695						73.637
696						73.4332
697						73.1343
698						72.6918
699						72.072
700						71.2815
701						70.3806
702						69.4617
703						68.6083
704						67.8757
705						67.2981
706						66.8995
707						66.6962
708						66.6964
709						66.8946
710						67.2588
711						67.7284
712						68.2342
713						68.7246
714						69.1717
715						69.5595
716						69.8768
717						70.1189
718						70.2868
719						70.3802
720						70.4006
721						70.3592
722						70.2724
723						70.146
724						69.9737
725						69.7496
726						69.4739
727						69.1439
728						68.749
729						68.2791
730						67.7325
731						67.1153
732						66.4409
733						65.7305
734						65.0007
735						64.2501
736						63.4599
737						62.6025
738						61.6354
739						60.4887
740						59.0761
741						57.3204
742						55.1798
743						52.6927
744						50.0643
745						47.7053
746						46.1069
747						45.5905
748						46.1349
749						47.4356
750						49.1133
751						50.8896
752						52.6145
753						54.2091
754						55.627
755						56.8534
756						57.9055
757						58.8166
758						59.6222
759						60.3561
760						61.0472
761						61.7121
762						62.353
763						62.9658
764						63.5489
765						64.1034
766						64.6289
767						65.1188
768						65.5626
769						65.9517
770						66.2866
771						66.5792
772						66.8465
773						67.0984
774						67.3323
775						67.5381
776						67.7088
777						67.844
778						67.9485
779						68.0289
780						68.0936
781						68.1481
782						68.1886
783						68.2049
784						68.1938
785						68.1681
786						68.1497
787						68.1524
788						68.1741
789						68.2004
790						68.209
791						68.1697
792						68.0436
793						67.79
794						67.3731
795						66.7583
796						65.9104
797						64.8014
798						63.442
799						61.8844
800						60.1638
801						58.2264
802						55.98
803						53.4979
804						51.1903
805						49.7067
806						49.5645
807						50.8322
808						53.118
809						55.8265
810						58.4495
811						60.7033
812						62.5183
813						63.9437
814						65.0474
815						65.8519
816						66.3443
817						66.5101
818						66.3475
819						65.8526
820						65.0147
821						63.8544
822						62.448
823						60.9289
824						59.4808
825						58.333
826						57.7114
827						57.7404
828						58.3552
829						59.3051
830						60.2678
831						60.9881
832						61.3433
833						61.3152
834						60.9304
835						60.2277
836						59.271
837						58.1555
838						56.9917
839						55.8928
840						54.9859
841						54.4053
842						54.2458
843						54.5135
844						55.122
845						55.9485
846						56.8836
847						57.8502
848						58.8038
849						59.7232
850						60.6012
851						61.4319
852						62.2091
853						62.9313
854						63.6005
855						64.2107
856						64.7491
857						65.2097
858						65.5981
859						65.9254
860						66.2032
861						66.4474
862						66.6743
863						66.885
864						67.0681
865						67.2134
866						67.3172
867						67.3689
868						67.3415
869						67.201
870						66.9234
871						66.5173
872						66.0565
873						65.6966
874						65.6207
875						65.9355
876						66.5996
877						67.4426
878						68.2588
879						68.8964
880						69.2937
881						69.4594
882						69.4259
883						69.2029
884						68.7799
885						68.1567
886						67.3631
887						66.4576
888						65.5096
889						64.582
890						63.7141
891						62.9241
892						62.2412
893						61.7223
894						61.4025
895						61.2279
896						61.0833
897						60.9154
898						60.8233
899						60.9875
900						61.5003
901						62.2725
902						63.0977
903						63.7925
904						64.2797
905						64.5824
906						64.7671
907						64.8931
908						64.9947
909						65.0891
910						65.1884
911						65.3007
912						65.4287
913						65.571
914						65.7225
915						65.873
916						66.0075
917						66.1139
918						66.1817
919						66.1925
920						66.1202
921						65.9484
922						65.6856
923						65.3687
924						65.0651
925						64.8728
926						64.8977
927						65.1955
928						65.72
929						66.3329
930						66.8749
931						67.2434
932						67.4193
933						67.4432
934						67.369
935						67.2328
936						67.0469
937						66.8149
938						66.5455
939						66.2472
940						65.9232
941						65.569
942						65.1787
943						64.7496
944						64.2836
945						63.7875
946						63.2682
947						62.7278
948						62.1654
949						61.5815
950						60.9793
951						60.3622
952						59.7321
953						59.0929
954						58.4488
955						57.8012
956						57.149
957						56.4938
958						55.8416
959						55.2012
960						54.5817
961						53.9919
962						53.4382
963						52.9239
964						52.4576
965						52.0597
966						51.7556
967						51.5585
968						51.4556
969						51.4199
970						51.43
971						51.4741
972						51.5345
973						51.5719
974						51.5295
975						51.3564
976						51.0295
977						50.5545
978						49.956
979						49.2651
980						48.5168
981						47.7514
982						47.0075
983						46.3136
984						45.6898
985						45.1553
986						44.7316
987						44.4427
988						44.3056
989						44.3283
990						44.5176
991						44.876
992						45.4065
993						46.107
994						46.9721
995						48.0013
996						49.1881
997						50.5147
998						51.9463
999						53.4318
1000						54.9135
1001						56.3389
1002						57.6766
1003						58.9224
1004						60.0951
1005						61.2189
1006						62.3082
1007						63.3578
1008						64.3536
1009						65.2916
1010						66.1758
1011						67.0026
1012						67.7489
1013						68.3862
1014						68.9033
1015						69.3044
1016						69.6031
1017						69.8162
1018						69.9611
1019						70.0531
1020						70.1017
1021						70.1189
1022						70.1185
1023						70.103
1024						70.062
1025						69.9816
1026						69.856
1027						69.6812
1028						69.4447
1029						69.1295
1030						68.7197
1031						68.2049
1032						67.588
1033						66.8985
1034						66.1954
1035						65.5516
1036						65.0305
1037						64.6725
1038						64.4902
1039						64.4627
1040						64.5419
1041						64.6707
1042						64.8031
1043						64.9147
1044						64.9951
1045						65.0372
1046						65.0298
1047						64.9571
1048						64.8041
1049						64.565
1050						64.2372
1051						63.8113
1052						63.2754
1053						62.6267
1054						61.8806
1055						61.0636
1056						60.2057
1057						59.3406
1058						58.5025
1059						57.7208
1060						57.0183
1061						56.4148
1062						55.9237
1063						55.5492
1064						55.2839
1065						55.1134
1066						55.022
1067						54.9905
1068						55
1069						55.0343
1070						55.0804
1071						55.1267
1072						55.1626
1073						55.182
1074						55.1825
1075						55.1602
1076						55.106
1077						55.0109
1078						54.8685
1079						54.6739
1080						54.4273
1081						54.138
1082						53.8259
1083						53.5072
1084						53.1803
1085						52.8249
1086						52.4074
1087						51.8965
1088						51.2748
1089						50.5459
1090						49.7311
1091						48.8579
1092						47.9514
1093						47.0355
1094						46.1406
1095						45.3156
1096						44.6407
1097						44.2119
1098						44.0951
1099						44.2784
1100						44.6557
1101						45.0714
1102						45.3875
1103						45.5274
1104						45.4748
1105						45.2499
1106						44.8856
1107						44.4139
1108						43.8593
1109						43.2341
1110						42.5443
1111						41.7903
1112						40.9664
1113						40.0659
1114						39.0853
1115						38.0308
1116						36.913
1117						35.7416
1118						34.5312
1119						33.3097
1120						32.1183
1121						30.9939
1122						29.9514
1123						28.9788
1124						28.0414
1125						27.0944
1126						26.1028
1127						25.0586
1128						23.9771
1129						22.8766
1130						21.7683
1131						20.6645
1132						19.5819
1133						18.5297
1134						17.5019
1135						16.4868
1136						15.4784
1137						14.4763
1138						13.483
1139						12.5097
1140						11.5733
1141						10.6854
1142						9.85232
1143						9.08589
1144						8.40651
1145						7.82791
1146						7.35111
1147						6.98147
1148						6.73049
1149						6.60521
1150						6.60134
1151						6.71062
1152						6.92849
1153						7.24101
1154						7.62408
1155						8.05512
1156						8.51489
1157						8.98092
1158						9.42912
1159						9.84778
1160						10.2382
1161						10.5997
1162						10.9239
1163						11.2069
1164						11.454
1165						11.6693
1166						11.8521
1167						12.0042
1168						12.1313
1169						12.2341
1170						12.3075
1171						12.3532
1172						12.3806
1173						12.3952
1174						12.395
1175						12.3806
1176						12.3595
1177						12.3341
1178						12.297
1179						12.2396
1180						12.1542
1181						12.0277
1182						11.8423
1183						11.5883
1184						11.2685
1185						10.888
1186						10.455
1187						9.99082
1188						9.53045
1189						9.10576
1190						8.73927
1191						8.45119
1192						8.26247
1193						8.1849
1194						8.21855
1195						8.36909
1196						8.64705
1197						9.05529
1198						9.58784
1199						10.2394
1200						11.013
1201						11.9053
1202						12.9031
1203						13.9938
1204						15.1634
1205						16.3856
1206						17.6204
1207						18.8245
1208						19.957
1209						20.9777
1210						21.8494
1211						22.5496
1212						23.0724
1213						23.4178
1214						23.5958
1215						23.6326
1216						23.5689
1217						23.4487
1218						23.3053
1219						23.1636
1220						23.0381
1221						22.9263
1222						22.8104
1223						22.667
1224						22.477
1225						22.2262
1226						21.9077
1227						21.5269
1228						21.0963
1229						20.6256
1230						20.1208
1231						19.5919
1232						19.0543
1233						18.5189
1234						17.9914
1235						17.4811
1236						17.0033
1237						16.5677
1238						16.1782
1239						15.8432
1240						15.5777
1241						15.3912
1242						15.2812
1243						15.2462
1244						15.2907
1245						15.4166
1246						15.6193
1247						15.8923
1248						16.2282
1249						16.61
1250						17.0098
1251						17.3994
1252						17.7555
1253						18.0591
1254						18.2996
1255						18.4813
1256						18.612
1257						18.6885
1258						18.7018
1259						18.6656
1260						18.6276
1261						18.6428
1262						18.7357
1263						18.8795
1264						19.006
1265						19.0423
1266						18.9515
1267						18.7505
1268						18.4869
1269						18.2006
1270						17.9144
1271						17.6511
1272						17.4409
1273						17.3096
1274						17.2716
1275						17.3383
1276						17.527
1277						17.8543
1278						18.3376
1279						19.0068
1280						19.8948
1281						21.0202
1282						22.3753
1283						23.9327
1284						25.6538
1285						27.482
1286						29.3467
1287						31.1774
1288						32.9169
1289						34.529
1290						35.9994
1291						37.3262
1292						38.5125
1293						39.5629
1294						40.4759
1295						41.2418
1296						41.8422
1297						42.2633
1298						42.5075
1299						42.5818
1300						42.4945
1301						42.2619
1302						41.9216
1303						41.5385
1304						41.1942
1305						40.9678
1306						40.9142
1307						41.0539
1308						41.3765
1309						41.8545
1310						42.4367
1311						43.0375
1312						43.5522
1313						43.9033
1314						44.0791
1315						44.1227
1316						44.0946
1317						44.0534
1318						44.059
1319						44.1649
1320						44.3933
1321						44.717
1322						45.0711
1323						45.3799
1324						45.5802
1325						45.6366
1326						45.5395
1327						45.2853
1328						44.8663
1329						44.2756
1330						43.5077
1331						42.564
1332						41.4569
1333						40.2061
1334						38.82
1335						37.2909
1336						35.6052
1337						33.7366
1338						31.6503
1339						29.3502
1340						26.932
1341						24.5486
1342						22.3145
1343						20.2655
1344						18.3975
1345						16.7146
1346						15.2434
1347						14.0257
1348						13.0961
1349						12.4705
1350						12.1543
1351						12.1521
1352						12.4674
1353						13.0913
1354						14.0003
1355						15.1715
1356						16.5759
1357						18.162
1358						19.8604
1359						21.5932
1360						23.2648
1361						24.7445
1362						25.8929
1363						26.649
1364						27.0754
1365						27.289
1366						27.3703
1367						27.3257
1368						27.1158
1369						26.7206
1370						26.1793
1371						25.5554
1372						24.8751
1373						24.1277
1374						23.3245
1375						22.5385
1376						21.8554
1377						21.3089
1378						20.8917
1379						20.612
1380						20.5053
1381						20.5909
1382						20.862
1383						21.3207
1384						21.9794
1385						22.8126
1386						23.7419
1387						24.6859
1388						25.6207
1389						26.588
1390						27.6656
1391						28.9347
1392						30.4381
1393						32.1509
1394						33.9803
1395						35.7976
1396						37.5002
1397						39.0646
1398						40.5076
1399						41.8341
1400						43.0513
1401						44.1955
1402						45.3136
1403						46.3903
1404						47.3346
1405						48.0654
1406						48.6073
1407						49.0481
1408						49.4259
1409						49.7131
1410						49.8474
1411						49.8055
1412						49.6329
1413						49.3992
1414						49.1751
1415						49.0284
1416						48.9922
1417						49.012
1418						48.9341
1419						48.5984
1420						47.9669
1421						47.1602
1422						46.2963
1423						45.2729
1424						43.8667
1425						42.0191
1426						39.8819
1427						37.5949
1428						35.196
1429						32.7493
1430						30.3496
1431						28.0821
1432						26.0735
1433						24.484
1434						23.3879
1435						22.7178
1436						22.3494
1437						22.1881
1438						22.1851
1439						22.3172
1440						22.5488
1441						22.792
1442						22.9446
1443						22.9588
1444						22.8654
1445						22.7209
1446						22.5637
1447						22.4153
1448						22.306
1449						22.2992
1450						22.42
1451						22.6414
1452						22.9643
1453						23.4332
1454						24.0462
1455						24.7019
1456						25.2951
1457						25.7926
1458						26.187
1459						26.5206
1460						26.8731
1461						27.2736
1462						27.7108
1463						28.1919
1464						28.7444
1465						29.3221
1466						29.8107
1467						30.1367
1468						30.3148
1469						30.407
1470						30.4403
1471						30.4053
1472						30.2795
1473						30.0359
1474						29.6961
1475						29.3254
1476						28.9534
1477						28.5833
1478						28.2306
1479						27.919
1480						27.6373
1481						27.3402
1482						26.9986
1483						26.6249
1484						26.2522
1485						25.9146
1486						25.6605
1487						25.5171
1488						25.4709
1489						25.4547
1490						25.3868
1491						25.2791
1492						25.2583
1493						25.4627
1494						25.9277
1495						26.6037
1496						27.4531
1497						28.4657
1498						29.5956
1499						30.7465
1500						31.7639
1501						32.5045
1502						32.9561
1503						33.2159
1504						33.3723
1505						33.5974
1506						34.0397
1507						34.4503
1508						34.6474
1509						34.8596
1510						35.2988
1511						35.9825
1512						36.8436
1513						37.8115
1514						38.7813
1515						39.6041
1516						40.1531
1517						40.4065
1518						40.3716
1519						39.9244
1520						38.7994
1521						36.8491
1522						34.2945
1523						31.5734
1524						28.9481
1525						26.3758
1526						23.8222
1527						21.4747
1528						19.5612
1529						18.1544
1530						17.2106
1531						16.6931
1532						16.5976
1533						16.9095
1534						17.5691
1535						18.5022
1536						19.659
1537						20.9996
1538						22.5543
1539						24.525
1540						27.0273
1541						29.8233
1542						32.597
1543						35.1838
1544						37.4809
1545						39.4322
1546						41.1275
1547						42.7361
1548						44.314
1549						45.7307
1550						46.9018
1551						47.8829
1552						48.8554
1553						49.609
1554						50.5142
1555						51.3574
1556						52.0033
1557						52.5863
1558						53.1408
1559						53.7628
1560						54.4053
1561						54.9822
1562						55.4521
1563						55.838
1564						56.2052
1565						56.5257
1566						56.8831
1567						57.0822
1568						57.4642
1569						56.8292
1570						56.9126
1571						57.2821
1572						57.273
1573						57.3796
1574						57.4714
1575						57.5744
1576						57.479
1577						57.0086
1578						56.2226
1579						55.311
1580						54.2619
1581						52.964
1582						51.4351
1583						49.8115
1584						48.2323
1585						46.8307
1586						45.7588
1587						45.1402
1588						45.0514
1589						45.511
1590						46.4621
1591						47.7906
1592						49.3606
1593						51.0382
1594						52.7035
1595						54.2518
1596						55.608
1597						56.7389
1598						57.6533
1599						58.3859
1600						58.9742
1601						59.447
1602						59.8195
1603						60.0981
1604						60.2894
1605						60.4041
1606						60.4688
1607						60.4921
1608						60.4723
1609						60.4256
1610						60.3042
1611						59.9938
1612						59.4602
1613						58.8242
1614						58.192
1615						57.5837
1616						56.9831
1617						56.309
1618						55.5992
1619						55.0943
1620						54.9407
1621						55.1028
1622						55.5398
1623						56.1666
1624						56.7792
1625						57.2346
1626						57.5741
1627						57.9143
1628						58.274
1629						58.5344
1630						58.5537
1631						58.3286
1632						57.9762
1633						57.6152
1634						57.4063
1635						57.5036
1636						57.724
1637						57.7929
1638						57.7488
1639						57.6482
1640						57.4134
1641						57.0169
1642						56.5789
1643						56.1724
1644						55.7387
1645						55.3335
1646						55.0779
1647						54.8967
1648						54.7267
1649						54.72
1650						54.8711
1651						54.8365
1652						54.7339
1653						54.6186
1654						53.8847
1655						52.6677
1656						51.5544
1657						50.6343
1658						49.8108
1659						49.1367
1660						48.7832
1661						48.8776
1662						49.4461
1663						50.3228
1664						51.2253
1665						51.9833
1666						52.5282
1667						52.8436
1668						52.9842
1669						52.9972
1670						52.7967
1671						52.3187
1672						51.7078
1673						51.1486
1674						50.7189
1675						50.4034
1676						50.1795
1677						50.1072
1678						50.1457
1679						50.0815
1680						49.8054
1681						49.4751
1682						49.316
1683						49.4209
1684						49.5278
1685						49.1998
1686						48.4677
1687						47.6969
1688						47.0005
1689						46.2404
1690						45.3244
1691						44.3251
1692						43.4309
1693						42.6861
1694						41.8512
1695						40.5799
1696						38.8112
1697						36.9503
1698						35.3356
1699						33.8591
1700						32.0602
1701						29.6504
1702						26.9974
1703						24.4909
1704						22.0512
1705						19.5047
1706						16.88
1707						14.3212
1708						11.9178
1709						9.71743
1710						7.78873
1711						6.16764
1712						4.83014
1713						3.76514
1714						2.9746
1715						2.40331
1716						1.96293
1717						1.61625
1718						1.37747
1719						1.22626
1720						1.11218
1721						1.0293
1722						0.993925
1723						0.98522
1724						0.966039
1725						0.941955
1726						0.943886
1727						0.966911
1728						0.982916
1729						0.995748
1730						1.0308
1731						1.08541
1732						1.13947
1733						1.20146
1734						1.29519
1735						1.40968
1736						1.52448
1737						1.65887
1738						1.84972
1739						2.11425
1740						2.45381
1741						2.88223
1742						3.41848
1743						4.06824
1744						4.84183
1745						5.76737
1746						6.88336
1747						8.21914
1748						9.79107
1749						11.6083
1750						13.6268
1751						15.7377
1752						17.8397
1753						19.9154
1754						22.015
1755						24.1569
1756						26.2733
1757						28.2724
1758						30.1339
1759						31.8885
1760						33.5682
1761						35.1561
1762						36.5864
1763						37.8527
1764						39.0475
1765						40.2581
1766						41.4074
1767						42.2855
1768						42.8025
1769						43.1363
1770						43.5653
1771						44.2379
1772						45.0305
1773						45.6814
1774						46.1022
1775						46.3631
1776						46.5044
1777						46.547
1778						46.5382
1779						46.5023
1780						46.4614
1781						46.4767
1782						46.6293
1783						46.9088
1784						47.1998
1785						47.4485
1786						47.7082
1787						48.0662
1788						48.5606
1789						49.1568
1790						49.7869
1791						50.4135
1792						51.0349
1793						51.6431
1794						52.2034
1795						52.7001
1796						53.0764
1797						53.6009
1798						54.0637
1799						54.4725
1800						54.8664
1801						55.2327
1802						55.5766
1803						55.8854
1804						56.1637
1805						56.4226
1806						56.6732
1807						56.9182
1808						57.156
1809						57.3845
1810						57.6032
1811						57.8153
1812						58.0265
1813						58.2391
1814						58.4477
1815						58.6457
1816						58.8314
1817						59.007
1818						59.1748
1819						59.3385
1820						59.5018
1821						59.6631
1822						59.8156
1823						59.9578
1824						60.0988
1825						60.2462
1826						60.3945
1827						60.5334
1828						60.6639
1829						60.7978
1830						60.9419
1831						61.0911
1832						61.2364
1833						61.375
1834						61.5089
1835						61.6411
1836						61.7735
1837						61.9064
1838						62.0377
1839						62.163
1840						62.2778
1841						62.3811
1842						62.4802
1843						62.59
1844						62.7213
1845						62.8669
1846						63.0077
1847						63.1329
1848						63.2473
1849						63.3572
1850						63.4617
1851						63.5596
1852						63.6562
1853						63.7563
1854						63.8579
1855						63.9565
1856						64.0521
1857						64.1466
1858						64.2389
1859						64.328
1860						64.4157
1861						64.5024
1862						64.5845
1863						64.6601
1864						64.7312
1865						64.798
1866						64.8566
1867						64.9085
1868						64.9657
1869						65.0383
1870						65.1205
1871						65.1978
1872						65.264
1873						65.3233
1874						65.3809
1875						65.4384
1876						65.4961
1877						65.5539
1878						65.6098
1879						65.6617
1880						65.7101
1881						65.7562
1882						65.7986
1883						65.8362
1884						65.8708
1885						65.9034
1886						65.9314
1887						65.9531
1888						65.9724
1889						65.995
1890						66.0212
1891						66.0465
1892						66.067
1893						66.0817
1894						66.0911
1895						66.0973
1896						66.1019
1897						66.1061
1898						66.1029
1899						66.1145
1900						66.1037
1901						66.0731
1902						66.0268
1903						65.9694
1904						65.9169
1905						65.8894
1906						65.8943
1907						65.9305
1908						65.9775
1909						66.0085
1910						66.0291
1911						66.0507
1912						66.0756
1913						66.1183
1914						66.1494
1915						66.1623
1916						66.1629
1917						66.1606
1918						66.1614
1919						66.1642
1920						66.1662
1921						66.1678
1922						66.1723
1923						66.182
1924						66.196
1925						66.2096
1926						66.2182
1927						66.2206
1928						66.2192
1929						66.2162
1930						66.2112
1931						66.2042
1932						66.1964
1933						66.1891
1934						66.1819
1935						66.1754
1936						66.1713
1937						66.1706
1938						66.1709
1939						66.1704
1940						66.1703
1941						66.1731
1942						66.1794
1943						66.1866
1944						66.192
1945						66.1934
1946						66.1905
1947						66.1857
1948						66.1818
1949						66.1786
1950						66.1731
1951						66.1648
1952						66.1561
1953						66.1496
1954						66.1445
1955						66.1396
1956						66.1357
1957						66.1344
1958						66.1364
1959						66.142
1960						66.1526
1961						66.1681
1962						66.1861
1963						66.2034
1964						66.2193
1965						66.2343
1966						66.2485
1967						66.261
1968						66.2713
1969						66.2795
1970						66.2862
1971						66.2936
1972						66.3042
1973						66.3189
1974						66.3368
1975						66.3566
1976						66.377
1977						66.3973
1978						66.4179
1979						66.4405
1980						66.4656
1981						66.4909
1982						66.5141
1983						66.5374
1984						66.5652
1985						66.5982
1986						66.6327
1987						66.6652
1988						66.6953
1989						66.7233
1990						66.7502
1991						66.7784
1992						66.8098
1993						66.8425
1994						66.8712
1995						66.8943
1996						66.9143
1997						66.9342
1998						66.9537
1999						66.9726
2000						66.9921
2001						67.0128
2002						67.033
2003						67.0522
2004						67.0717
2005						67.0922
2006						67.1119
2007						67.1293
2008						67.1447
2009						67.1585
2010						67.1709
2011						67.1824
2012						67.1942
2013						67.2048
2014						67.211
2015						67.2122
2016						67.212
2017						67.2142
2018						67.2195
2019						67.2264
2020						67.2328
2021						67.2366
2022						67.2366
2023						67.2345
2024						67.2337
2025						67.235
2026						67.2366
2027						67.238
2028						67.241
2029						67.245
2030						67.2456
2031						67.2403
2032						67.2313
2033						67.2223
2034						67.2141
2035						67.205
2036						67.1939
2037						67.1811
2038						67.1676
2039						67.1554
2040						67.1458
2041						67.1381
2042						67.1301
2043						67.1222
2044						67.1171
2045						67.1156
2046						67.1163
2047						67.1182
2048						67.1217
2049						67.1253
2050						67.1267
2051						67.1261
2052						67.1268
2053						67.1308
2054						67.1367
2055						67.1432
2056						67.1511
2057						67.1601
2058						67.1676
2059						67.1729
2060						67.1791
2061						67.1892
2062						67.2026
2063						67.2172
2064						67.2324
2065						67.2482
2066						67.2632
2067						67.2767
2068						67.2895
2069						67.3026
2070						67.315
2071						67.326
2072						67.3374
2073						67.3498
2074						67.362
2075						67.3722
2076						67.3804
2077						67.3872
2078						67.3923
2079						67.3964
2080						67.4017
2081						67.409
2082						67.4166
2083						67.4236
2084						67.4314
2085						67.4405
2086						67.4487
2087						67.4541
2088						67.4585
2089						67.4651
2090						67.4746
2091						67.486
2092						67.4981
2093						67.5099
2094						67.52
2095						67.5279
2096						67.5347
2097						67.5419
2098						67.5497
2099						67.5613
2100						67.5713
2101						67.5817
2102						67.5912
2103						67.6009
2104						67.6134
2105						67.6292
2106						67.6458
2107						67.6617
2108						67.676
2109						67.6936
2110						67.7108
2111						67.7265
2112						67.7415
2113						67.7562
2114						67.7696
2115						67.7812
2116						67.7923
2117						67.804
2118						67.8158
2119						67.8273
2120						67.8417
2121						67.8547
2122						67.8645
2123						67.8695
2124						67.8728
2125						67.8783
2126						67.8864
2127						67.8953
2128						67.9048
2129						67.9159
2130						67.9281
2131						67.9412
2132						67.9568
2133						67.9751
2134						67.9929
2135						68.0061
2136						68.0145
2137						68.0202
2138						68.0238
2139						68.0246
2140						68.0247
2141						68.0279
2142						68.0365
2143						68.0498
2144						68.0662
2145						68.0841
2146						68.1013
2147						68.1164
2148						68.1303
2149						68.1441
2150						68.1566
2151						68.1659
2152						68.1733
2153						68.1814
2154						68.192
2155						68.2045
2156						68.2182
2157						68.2325
2158						68.2472
2159						68.2612
2160						68.2732
2161						68.2819
2162						68.287
2163						68.2905
2164						68.2951
2165						68.301
2166						68.3057
2167						68.3074
2168						68.3079
2169						68.31
2170						68.315
2171						68.3216
2172						68.3284
2173						68.3344
2174						68.3392
2175						68.3426
2176						68.344
2177						68.3425
2178						68.3378
2179						68.3316
2180						68.3264
2181						68.323
2182						68.3215
2183						68.3224
2184						68.3263
2185						68.3312
2186						68.3337
2187						68.3331
2188						68.3325
2189						68.3346
2190						68.3396
2191						68.3471
2192						68.3571
2193						68.369
2194						68.3798
2195						68.3872
2196						68.3912
2197						68.393
2198						68.3932
2199						68.3925
2200						68.3926
2201						68.3943
2202						68.3961
2203						68.3963
2204						68.3952
2205						68.3943
2206						68.3945
2207						68.3968
2208						68.4022
2209						68.4103
2210						68.4196
2211						68.4291
2212						68.4391
2213						68.4499
2214						68.4595
2215						68.4657
2216						68.4674
2217						68.4656
2218						68.4623
2219						68.4591
2220						68.4566
2221						68.4524
2222						68.4433
2223						68.4275
2224						68.4044
2225						68.3721
2226						68.3275
2227						68.2688
2228						68.1971
2229						68.114
2230						68.0216
2231						67.9259
2232						67.838
2233						67.7698
2234						67.7295
2235						67.7197
2236						67.7383
2237						67.7789
2238						67.8328
2239						67.8924
2240						67.9525
2241						68.0098
2242						68.0627
2243						68.1108
2244						68.1542
2245						68.1922
2246						68.223
2247						68.2463
2248						68.2641
2249						68.2776
2250						68.288
2251						68.2958
2252						68.3029
2253						68.3094
2254						68.3129
2255						68.312
2256						68.3082
2257						68.3038
2258						68.2999
2259						68.2965
2260						68.2937
2261						68.2898
2262						68.2829
2263						68.2732
2264						68.2639
2265						68.2574
2266						68.2523
2267						68.247
2268						68.2425
2269						68.2408
2270						68.2417
2271						68.2433
2272						68.2445
2273						68.2446
2274						68.2428
2275						68.2388
2276						68.2333
2277						68.2275
2278						68.2216
2279						68.2163
2280						68.2126
2281						68.2102
2282						68.2068
2283						68.2015
2284						68.1957
2285						68.192
2286						68.1896
2287						68.1865
2288						68.182
2289						68.1784
2290						68.1774
2291						68.1779
2292						68.1774
2293						68.1734
2294						68.1665
2295						68.1582
2296						68.151
2297						68.1443
2298						68.138
2299						68.1317
2300						68.1274
2301						68.1242
2302						68.1201
2303						68.1124
2304						68.1026
2305						68.0929
2306						68.0853
2307						68.0789
2308						68.0742
2309						68.0705
2310						68.069
2311						68.068
2312						68.0678
2313						68.0655
2314						68.0617
2315						68.0549
2316						68.0466
2317						68.0353
2318						68.0209
2319						68.0038
2320						67.9855
2321						67.9686
2322						67.9525
2323						67.9401
2324						67.9301
2325						67.922
2326						67.9115
2327						67.897
2328						67.8834
2329						67.871
2330						67.8659
2331						67.8655
2332						67.8707
2333						67.8743
2334						67.8693
2335						67.8551
2336						67.8358
2337						67.8183
2338						67.8083
2339						67.8099
2340						67.8237
2341						67.8453
2342						67.8624
2343						67.8639
2344						67.8441
2345						67.8194
2346						67.8048
2347						67.807
2348						67.8184
2349						67.8241
2350						67.822
2351						67.8156
2352						67.8137
2353						67.8138
2354						67.809
2355						67.8005
2356						67.7903
2357						67.7827
2358						67.7783
2359						67.7792
2360						67.7857
2361						67.7934
2362						67.7997
2363						67.8017
2364						67.8004
2365						67.7979
2366						67.7941
2367						67.7909
2368						67.7894
2369						67.7863
2370						67.7779
2371						67.7654
2372						67.7519
2373						67.7376
2374						67.7208
2375						67.703
2376						67.6894
2377						67.6841
2378						67.6863
2379						67.6923
2380						67.7004
2381						67.7108
2382						67.7233
2383						67.7366
2384						67.7488
2385						67.758
2386						67.7615
2387						67.7581
2388						67.7487
2389						67.7353
2390						67.7203
2391						67.7057
2392						67.6931
2393						67.6829
2394						67.6741
2395						67.6658
2396						67.6577
2397						67.6491
2398						67.6392
2399						67.6284
2400						67.6186
2401						67.6106
2402						67.603
2403						67.5943
2404						67.5843
2405						67.5734
2406						67.5609
2407						67.5456
2408						67.5277
2409						67.5079
2410						67.4876
2411						67.4681
2412						67.4511
2413						67.4368
2414						67.4247
2415						67.4145
2416						67.4057
2417						67.3978
2418						67.3902
2419						67.3827
2420						67.3754
2421						67.3676
2422						67.3577
2423						67.3452
2424						67.3321
2425						67.3211
2426						67.314
2427						67.3117
2428						67.3143
2429						67.3214
2430						67.3321
2431						67.3449
2432						67.3582
2433						67.3693
2434						67.3775
2435						67.385
2436						67.3947
2437						67.4064
2438						67.4175
2439						67.4267
2440						67.4354
2441						67.4447
2442						67.4534
2443						67.4602
2444						67.4657
2445						67.4711
2446						67.476
2447						67.4806
2448						67.4863
[truncated: 1,552 more rows]
