# Supplementary material for: Novel terpolymers based on methyl methacrylate with superior thermal stability and optical transparency for high-value applications
Source: PLoS One. 2025 Oct 8;20(10):e0332300. doi: 10.1371/journal.pone.0332300 (PMC12507251; doi:10.1371/journal.pone.0332300)
Supplement: S1 File — (ZIP) [file pone.0332300.s001.zip › Supporting_Information/Fig. 2. FT-IR spectra of the synthesized polymers PMMA, PVBC, P(MMA-VBC) copolymer, and P(MMA-VBC-MI) terpol/P(VBC).xlsx]

## Sheet: Sheet1
cm-1						%T
450						70.2168
451						70.0932
452						69.9308
453						69.7248
454						69.4727
455						69.1843
456						68.8783
457						68.5692
458						68.2783
459						68.0561
460						67.9598
461						68.0072
462						68.1709
463						68.4123
464						68.7005
465						68.999
466						69.2705
467						69.5027
468						69.7052
469						69.8807
470						70.0143
471						70.0919
472						70.1172
473						70.0977
474						70.0335
475						69.9355
476						69.8301
477						69.7305
478						69.6226
479						69.4913
480						69.3496
481						69.2284
482						69.1504
483						69.1222
484						69.1394
485						69.187
486						69.2494
487						69.3271
488						69.4273
489						69.546
490						69.6702
491						69.7985
492						69.9389
493						70.0874
494						70.2249
495						70.3379
496						70.4316
497						70.5155
498						70.5907
499						70.6545
500						70.7086
501						70.76
502						70.8166
503						70.8832
504						70.9554
505						71.0171
506						71.0518
507						71.0548
508						71.0325
509						70.994
510						70.9484
511						70.9065
512						70.8714
513						70.8318
514						70.7785
515						70.7216
516						70.681
517						70.6605
518						70.6456
519						70.6269
520						70.6123
521						70.6087
522						70.6065
523						70.5893
524						70.5512
525						70.4979
526						70.4403
527						70.3916
528						70.3628
529						70.3525
530						70.3488
531						70.3452
532						70.3465
533						70.3561
534						70.3685
535						70.3755
536						70.3739
537						70.3635
538						70.3462
539						70.3272
540						70.3132
541						70.303
542						70.2892
543						70.2705
544						70.2551
545						70.2475
546						70.2413
547						70.2286
548						70.2071
549						70.1758
550						70.1337
551						70.0861
552						70.0436
553						70.0099
554						69.9792
555						69.9468
556						69.9154
557						69.8866
558						69.8579
559						69.8272
560						69.7952
561						69.7614
562						69.7277
563						69.7007
564						69.6813
565						69.6532
566						69.5997
567						69.5304
568						69.4747
569						69.4454
570						69.427
571						69.402
572						69.3722
573						69.3432
574						69.3089
575						69.2605
576						69.2016
577						69.145
578						69.1013
579						69.0744
580						69.0576
581						69.0314
582						68.9777
583						68.9004
584						68.822
585						68.7553
586						68.692
587						68.6194
588						68.5327
589						68.4262
590						68.2903
591						68.122
592						67.9287
593						67.7156
594						67.4838
595						67.2436
596						67.0188
597						66.832
598						66.6976
599						66.6263
600						66.621
601						66.666
602						66.7343
603						66.8089
604						66.8831
605						66.9439
606						66.9723
607						66.9607
608						66.9149
609						66.84
610						66.7363
611						66.6128
612						66.488
613						66.3783
614						66.3011
615						66.2833
616						66.3441
617						66.4681
618						66.6094
619						66.7268
620						66.8027
621						66.8369
622						66.8443
623						66.8578
624						66.9116
625						67.0135
626						67.1467
627						67.2931
628						67.4399
629						67.5699
630						67.6678
631						67.7377
632						67.7939
633						67.8359
634						67.8541
635						67.8541
636						67.8516
637						67.8463
638						67.8226
639						67.778
640						67.7267
641						67.676
642						67.6263
643						67.592
644						67.5906
645						67.6114
646						67.6246
647						67.6213
648						67.616
649						67.6123
650						67.5975
651						67.5727
652						67.5531
653						67.5364
654						67.5099
655						67.4821
656						67.4704
657						67.4607
658						67.4242
659						67.3619
660						67.2915
661						67.2092
662						67.1106
663						67.0264
664						66.9971
665						67.0013
666						66.9531
667						66.81
668						66.6962
669						66.7053
670						66.7039
671						66.6158
672						66.4975
673						66.4109
674						66.3821
675						66.3823
676						66.3644
677						66.3187
678						66.2596
679						66.1835
680						66.0716
681						65.9246
682						65.7571
683						65.5602
684						65.3037
685						64.968
686						64.5303
687						63.9303
688						63.0778
689						61.8707
690						60.1794
691						57.8592
692						54.8645
693						51.3966
694						47.9181
695						44.9888
696						43.0623
697						42.3524
698						42.7834
699						44.0711
700						45.8957
701						48.0038
702						50.1952
703						52.2934
704						54.16
705						55.7183
706						56.9396
707						57.8225
708						58.391
709						58.691
710						58.7697
711						58.6596
712						58.3833
713						57.9605
714						57.3989
715						56.689
716						55.8227
717						54.8106
718						53.6723
719						52.4225
720						51.0815
721						49.6883
722						48.2866
723						46.9113
724						45.608
725						44.4471
726						43.5026
727						42.826
728						42.4501
729						42.3988
730						42.6713
731						43.2317
732						44.0275
733						45.0074
734						46.1182
735						47.3017
736						48.5083
737						49.6998
738						50.8361
739						51.8734
740						52.7812
741						53.5516
742						54.1879
743						54.6977
744						55.1041
745						55.4505
746						55.7831
747						56.1322
748						56.5129
749						56.9315
750						57.382
751						57.8428
752						58.2871
753						58.6935
754						59.0471
755						59.3379
756						59.5654
757						59.74
758						59.8737
759						59.9719
760						60.0394
761						60.087
762						60.1266
763						60.1638
764						60.2005
765						60.2415
766						60.2922
767						60.3526
768						60.4193
769						60.49
770						60.5637
771						60.6389
772						60.7148
773						60.7923
774						60.8699
775						60.9429
776						61.0092
777						61.0727
778						61.1392
779						61.211
780						61.2886
781						61.3707
782						61.4521
783						61.5258
784						61.5896
785						61.6474
786						61.7014
787						61.7488
788						61.7875
789						61.8211
790						61.8538
791						61.887
792						61.9214
793						61.9597
794						62.0032
795						62.0487
796						62.0935
797						62.1372
798						62.1787
799						62.2135
800						62.2391
801						62.2574
802						62.2701
803						62.2762
804						62.2765
805						62.2768
806						62.2824
807						62.2936
808						62.3092
809						62.3299
810						62.3551
811						62.3804
812						62.4015
813						62.4195
814						62.4383
815						62.4609
816						62.4887
817						62.5216
818						62.5564
819						62.5871
820						62.6084
821						62.6181
822						62.6137
823						62.5928
824						62.5565
825						62.5083
826						62.4492
827						62.3775
828						62.2972
829						62.2204
830						62.1581
831						62.1136
832						62.0849
833						62.0701
834						62.0668
835						62.0712
836						62.0796
837						62.0893
838						62.0972
839						62.0997
840						62.0976
841						62.0976
842						62.1077
843						62.1334
844						62.1785
845						62.2462
846						62.337
847						62.4489
848						62.5798
849						62.7265
850						62.8816
851						63.0348
852						63.1793
853						63.3139
854						63.4388
855						63.5538
856						63.6613
857						63.7674
858						63.877
859						63.9897
860						64.1019
861						64.2105
862						64.3123
863						64.4027
864						64.4777
865						64.533
866						64.5639
867						64.5674
868						64.5449
869						64.5007
870						64.4372
871						64.3562
872						64.2665
873						64.183
874						64.1179
875						64.0732
876						64.0423
877						64.0147
878						63.979
879						63.9275
880						63.8613
881						63.7887
882						63.7162
883						63.644
884						63.5718
885						63.5039
886						63.4475
887						63.4086
888						63.39
889						63.3904
890						63.4022
891						63.415
892						63.4206
893						63.4162
894						63.4011
895						63.3751
896						63.3399
897						63.299
898						63.2542
899						63.2055
900						63.1549
901						63.1072
902						63.0671
903						63.0367
904						63.0166
905						63.0034
906						62.989
907						62.9648
908						62.9289
909						62.8856
910						62.8397
911						62.7958
912						62.7604
913						62.7402
914						62.7369
915						62.7469
916						62.7667
917						62.7943
918						62.8255
919						62.8543
920						62.8765
921						62.8902
922						62.8925
923						62.8807
924						62.8564
925						62.8249
926						62.7886
927						62.7472
928						62.7033
929						62.6637
930						62.6337
931						62.6138
932						62.6033
933						62.6011
934						62.6049
935						62.6119
936						62.6229
937						62.6416
938						62.6692
939						62.7044
940						62.7475
941						62.7991
942						62.8541
943						62.9034
944						62.9414
945						62.9694
946						62.9899
947						63.0039
948						63.0144
949						63.0272
950						63.0452
951						63.0667
952						63.0904
953						63.1177
954						63.149
955						63.1812
956						63.2124
957						63.2434
958						63.274
959						63.3006
960						63.3203
961						63.3344
962						63.3464
963						63.3596
964						63.3801
965						63.4168
966						63.4773
967						63.5645
968						63.676
969						63.805
970						63.9401
971						64.0682
972						64.1803
973						64.272
974						64.3395
975						64.3786
976						64.3893
977						64.3769
978						64.3478
979						64.3067
980						64.2588
981						64.2106
982						64.1681
983						64.1359
984						64.12
985						64.126
986						64.1529
987						64.1929
988						64.238
989						64.2837
990						64.3262
991						64.3614
992						64.388
993						64.4069
994						64.4162
995						64.4104
996						64.3875
997						64.3471
998						64.2787
999						64.1604
1000						63.9852
1001						63.7924
1002						63.662
1003						63.6625
1004						63.7956
1005						63.9912
1006						64.1596
1007						64.2514
1008						64.2696
1009						64.2387
1010						64.1741
1011						64.0816
1012						63.9691
1013						63.8438
1014						63.6973
1015						63.4828
1016						63.1136
1017						62.5029
1018						61.6517
1019						60.7281
1020						60.0312
1021						59.8135
1022						60.1018
1023						60.6696
1024						61.1659
1025						61.2853
1026						60.8829
1027						60.0383
1028						59.0626
1029						58.3846
1030						58.335
1031						58.9688
1032						60.0654
1033						61.2864
1034						62.3563
1035						63.1496
1036						63.6703
1037						63.986
1038						64.1673
1039						64.2631
1040						64.3017
1041						64.303
1042						64.2814
1043						64.2404
1044						64.1784
1045						64.0948
1046						63.9923
1047						63.878
1048						63.7677
1049						63.6842
1050						63.6439
1051						63.6475
1052						63.6841
1053						63.7412
1054						63.8061
1055						63.8656
1056						63.9112
1057						63.9412
1058						63.9549
1059						63.9483
1060						63.9177
1061						63.8624
1062						63.781
1063						63.666
1064						63.5077
1065						63.297
1066						63.0195
1067						62.6551
1068						62.1835
1069						61.5909
1070						60.8781
1071						60.0845
1072						59.3178
1073						58.7536
1074						58.566
1075						58.8321
1076						59.4821
1077						60.3261
1078						61.1498
1079						61.8042
1080						62.2403
1081						62.4859
1082						62.598
1083						62.627
1084						62.6062
1085						62.5562
1086						62.4865
1087						62.4022
1088						62.312
1089						62.2272
1090						62.1543
1091						62.0916
1092						62.0356
1093						61.9854
1094						61.9385
1095						61.8891
1096						61.831
1097						61.7594
1098						61.6681
1099						61.5497
1100						61.4013
1101						61.2288
1102						61.0445
1103						60.8664
1104						60.7195
1105						60.6292
1106						60.61
1107						60.6603
1108						60.7689
1109						60.9214
1110						61.0989
1111						61.2794
1112						61.4458
1113						61.5894
1114						61.7064
1115						61.7972
1116						61.8689
1117						61.9345
1118						62.0045
1119						62.0813
1120						62.1652
1121						62.258
1122						62.3586
1123						62.4602
1124						62.5536
1125						62.633
1126						62.696
1127						62.7418
1128						62.7737
1129						62.7974
1130						62.8163
1131						62.8298
1132						62.837
1133						62.8392
1134						62.8373
1135						62.8307
1136						62.8218
1137						62.8162
1138						62.816
1139						62.8169
1140						62.8131
1141						62.802
1142						62.7801
1143						62.7421
1144						62.6851
1145						62.6104
1146						62.5196
1147						62.4107
1148						62.2818
1149						62.1333
1150						61.9645
1151						61.7759
1152						61.5789
1153						61.4
1154						61.2707
1155						61.2122
1156						61.2266
1157						61.2984
1158						61.4014
1159						61.5101
1160						61.609
1161						61.6914
1162						61.7527
1163						61.7882
1164						61.7987
1165						61.7902
1166						61.7672
1167						61.7284
1168						61.6722
1169						61.6008
1170						61.5173
1171						61.4234
1172						61.32
1173						61.2081
1174						61.0858
1175						60.9498
1176						60.8018
1177						60.6498
1178						60.5021
1179						60.3657
1180						60.2493
1181						60.1633
1182						60.1126
1183						60.0936
1184						60.0998
1185						60.1259
1186						60.1663
1187						60.2143
1188						60.2657
1189						60.3191
1190						60.3712
1191						60.4158
1192						60.4498
1193						60.475
1194						60.4941
1195						60.5078
1196						60.5176
1197						60.5261
1198						60.533
1199						60.535
1200						60.5303
1201						60.52
1202						60.505
1203						60.4854
1204						60.4648
1205						60.4505
1206						60.4482
1207						60.4604
1208						60.4909
1209						60.544
1210						60.6196
1211						60.7123
1212						60.8165
1213						60.9278
1214						61.0391
1215						61.1404
1216						61.2254
1217						61.2938
1218						61.3464
1219						61.3837
1220						61.4087
1221						61.4274
1222						61.4432
1223						61.4551
1224						61.463
1225						61.4691
1226						61.4739
1227						61.4751
1228						61.4721
1229						61.4671
1230						61.4595
1231						61.4454
1232						61.4244
1233						61.4011
1234						61.3787
1235						61.3555
1236						61.3304
1237						61.3058
1238						61.2839
1239						61.2629
1240						61.2417
1241						61.2214
1242						61.2008
1243						61.1767
1244						61.148
1245						61.1177
1246						61.0869
1247						61.0531
1248						61.0159
1249						60.9772
1250						60.9367
1251						60.8925
1252						60.8488
1253						60.8157
1254						60.7984
1255						60.7914
1256						60.7851
1257						60.7731
1258						60.7512
1259						60.7156
1260						60.6676
1261						60.6137
1262						60.5596
1263						60.5069
1264						60.4584
1265						60.4198
1266						60.3944
1267						60.3802
1268						60.3749
1269						60.3787
1270						60.39
1271						60.4037
1272						60.4166
1273						60.4282
1274						60.4361
1275						60.4357
1276						60.426
1277						60.4108
1278						60.3937
1279						60.3751
1280						60.3568
1281						60.344
1282						60.3395
1283						60.3422
1284						60.3517
1285						60.3697
1286						60.395
1287						60.4227
1288						60.4495
1289						60.4763
1290						60.5025
1291						60.5246
1292						60.5412
1293						60.5546
1294						60.5648
1295						60.569
1296						60.5675
1297						60.5644
1298						60.5596
1299						60.5462
1300						60.5191
1301						60.4795
1302						60.4304
1303						60.3726
1304						60.3086
1305						60.2442
1306						60.1831
1307						60.1259
1308						60.0756
1309						60.0381
1310						60.0152
1311						60.0031
1312						59.998
1313						59.9983
1314						59.9993
1315						59.9925
1316						59.9732
1317						59.9431
1318						59.9027
1319						59.8494
1320						59.7842
1321						59.7156
1322						59.6525
1323						59.6011
1324						59.5692
1325						59.5657
1326						59.5918
1327						59.6389
1328						59.6973
1329						59.76
1330						59.8185
1331						59.8619
1332						59.8835
1333						59.8845
1334						59.8708
1335						59.8505
1336						59.837
1337						59.8493
1338						59.9037
1339						60.0047
1340						60.146
1341						60.3127
1342						60.4846
1343						60.6425
1344						60.7762
1345						60.8842
1346						60.9656
1347						61.0192
1348						61.0494
1349						61.0658
1350						61.0751
1351						61.0789
1352						61.0814
1353						61.0885
1354						61.1026
1355						61.1209
1356						61.1397
1357						61.1573
1358						61.1689
1359						61.1665
1360						61.1481
1361						61.1207
1362						61.09
1363						61.0534
1364						61.0095
1365						60.9663
1366						60.9333
1367						60.9155
1368						60.9163
1369						60.9349
1370						60.958
1371						60.9669
1372						60.9581
1373						60.9418
1374						60.9213
1375						60.8855
1376						60.8262
1377						60.7504
1378						60.6681
1379						60.5838
1380						60.4992
1381						60.4179
1382						60.3405
1383						60.2627
1384						60.1818
1385						60.1041
1386						60.0357
1387						59.9727
1388						59.9076
1389						59.838
1390						59.7609
1391						59.6642
1392						59.5413
1393						59.4087
1394						59.2899
1395						59.1875
1396						59.0951
1397						59.0183
1398						58.9653
1399						58.9339
1400						58.9126
1401						58.8947
1402						58.8745
1403						58.8397
1404						58.7824
1405						58.703
1406						58.5948
1407						58.4369
1408						58.2164
1409						57.935
1410						57.5936
1411						57.1797
1412						56.6856
1413						56.1324
1414						55.5557
1415						54.9929
1416						54.5022
1417						54.164
1418						54.0441
1419						54.1408
1420						54.36
1421						54.5713
1422						54.6662
1423						54.5686
1424						54.2478
1425						53.7336
1426						53.0902
1427						52.3778
1428						51.6597
1429						51.0099
1430						50.4891
1431						50.1306
1432						49.9548
1433						49.9738
1434						50.164
1435						50.4794
1436						50.8944
1437						51.3783
1438						51.8565
1439						52.26
1440						52.5682
1441						52.7947
1442						52.9453
1443						52.9988
1444						52.9336
1445						52.7346
1446						52.3492
1447						51.659
1448						50.5558
1449						49.0639
1450						47.4235
1451						46.0656
1452						45.4812
1453						45.9827
1454						47.4975
1455						49.6615
1456						52.0815
1457						54.3829
1458						56.1905
1459						57.3647
1460						58.0549
1461						58.4595
1462						58.6972
1463						58.8321
1464						58.9103
1465						58.9575
1466						58.9766
1467						58.9716
1468						58.9548
1469						58.9264
1470						58.8784
1471						58.8142
1472						58.7438
1473						58.6576
1474						58.543
1475						58.4125
1476						58.2828
1477						58.1449
1478						57.9771
1479						57.7667
1480						57.5054
1481						57.1771
1482						56.7507
1483						56.1907
1484						55.4737
1485						54.5959
1486						53.5671
1487						52.3985
1488						51.0526
1489						49.3852
1490						47.1888
1491						44.4083
1492						41.4094
1493						38.9694
1494						37.8872
1495						38.5513
1496						40.7008
1497						43.4979
1498						46.0362
1499						47.8888
1500						49.1357
1501						50.0253
1502						50.7338
1503						51.3047
1504						51.6844
1505						51.7757
1506						51.4794
1507						50.7102
1508						49.5914
1509						48.5311
1510						47.9528
1511						48.1335
1512						49.1738
1513						50.9175
1514						52.9828
1515						54.9825
1516						56.696
1517						58.0338
1518						58.9758
1519						59.5778
1520						59.9577
1521						60.2277
1522						60.4259
1523						60.5548
1524						60.6369
1525						60.6903
1526						60.7236
1527						60.747
1528						60.7665
1529						60.7726
1530						60.7532
1531						60.7175
1532						60.6906
1533						60.6885
1534						60.6978
1535						60.7011
1536						60.7029
1537						60.691
1538						60.65
1539						60.6241
1540						60.6388
1541						60.6509
1542						60.6413
1543						60.6298
1544						60.6272
1545						60.6308
1546						60.6255
1547						60.6016
1548						60.5705
1549						60.5529
1550						60.5496
1551						60.5442
1552						60.5234
1553						60.4904
1554						60.4588
1555						60.4239
1556						60.3722
1557						60.2966
1558						60.244
1559						60.2215
1560						60.1417
1561						60.0213
1562						59.9335
1563						59.8709
1564						59.805
1565						59.7275
1566						59.6255
1567						59.4909
1568						59.3423
1569						59.2081
1570						59.0806
1571						58.9443
1572						58.8269
1573						58.7554
1574						58.7147
1575						58.6915
1576						58.6913
1577						58.6998
1578						58.6956
1579						58.6622
1580						58.5803
1581						58.4524
1582						58.3105
1583						58.2077
1584						58.1949
1585						58.2804
1586						58.4143
1587						58.5288
1588						58.5793
1589						58.5454
1590						58.4194
1591						58.2025
1592						57.9029
1593						57.5234
1594						57.0468
1595						56.4477
1596						55.7144
1597						54.8602
1598						53.9292
1599						53.0135
1600						52.2547
1601						51.7943
1602						51.7151
1603						52.0155
1604						52.6218
1605						53.4042
1606						54.2117
1607						54.9311
1608						55.5181
1609						55.9736
1610						56.3163
1611						56.5851
1612						56.8326
1613						57.0917
1614						57.3581
1615						57.6242
1616						57.9039
1617						58.1897
1618						58.4432
1619						58.6522
1620						58.8254
1621						58.9646
1622						59.0746
1623						59.1619
1624						59.2259
1625						59.2654
1626						59.2886
1627						59.3073
1628						59.329
1629						59.346
1630						59.3467
1631						59.3352
1632						59.3196
1633						59.2975
1634						59.2742
1635						59.2742
1636						59.2845
1637						59.2779
1638						59.268
1639						59.2685
1640						59.272
1641						59.2769
1642						59.2866
1643						59.2935
1644						59.286
1645						59.2702
1646						59.2734
1647						59.2977
1648						59.3251
1649						59.3581
1650						59.3758
1651						59.3276
1652						59.2596
1653						59.2581
1654						59.2548
1655						59.2252
1656						59.232
1657						59.2652
1658						59.285
1659						59.2825
1660						59.2787
1661						59.2929
1662						59.3245
1663						59.3611
1664						59.3971
1665						59.4333
1666						59.4671
1667						59.4983
1668						59.5419
1669						59.6122
1670						59.6893
1671						59.7438
1672						59.7793
1673						59.8065
1674						59.8324
1675						59.8614
1676						59.8845
1677						59.8981
1678						59.9082
1679						59.9188
1680						59.9367
1681						59.9629
1682						59.9811
1683						59.9995
1684						60.0392
1685						60.0538
1686						60.0239
1687						60.0091
1688						60.0268
1689						60.0504
1690						60.0595
1691						60.0569
1692						60.0549
1693						60.0416
1694						60.0015
1695						59.9618
1696						59.9432
1697						59.9342
1698						59.9311
1699						59.9439
1700						59.9858
1701						60.0037
1702						59.9692
1703						59.941
1704						59.9373
1705						59.9355
1706						59.9251
1707						59.9081
1708						59.8862
1709						59.8596
1710						59.8367
1711						59.8267
1712						59.8237
1713						59.8173
1714						59.8121
1715						59.8125
1716						59.8019
1717						59.7668
1718						59.72
1719						59.6868
1720						59.6756
1721						59.6703
1722						59.662
1723						59.661
1724						59.6722
1725						59.6852
1726						59.6948
1727						59.7024
1728						59.713
1729						59.7327
1730						59.7581
1731						59.773
1732						59.759
1733						59.7299
1734						59.7123
1735						59.6929
1736						59.6738
1737						59.6762
1738						59.695
1739						59.7227
1740						59.7539
1741						59.7783
1742						59.7994
1743						59.8247
1744						59.8499
1745						59.8682
1746						59.8796
1747						59.8879
1748						59.8978
1749						59.9091
1750						59.9164
1751						59.918
1752						59.9141
1753						59.9128
1754						59.9207
1755						59.9324
1756						59.9473
1757						59.9667
1758						59.9809
1759						59.9798
1760						59.9657
1761						59.9512
1762						59.9461
1763						59.942
1764						59.9301
1765						59.9124
1766						59.8949
1767						59.8826
1768						59.876
1769						59.8739
1770						59.8769
1771						59.8838
1772						59.8825
1773						59.8561
1774						59.8105
1775						59.7719
1776						59.7496
1777						59.7316
1778						59.7097
1779						59.6917
1780						59.6852
1781						59.6825
1782						59.6751
1783						59.6625
1784						59.6502
1785						59.6378
1786						59.6208
1787						59.5992
1788						59.569
1789						59.5234
1790						59.469
1791						59.423
1792						59.3876
1793						59.3458
1794						59.2948
1795						59.2504
1796						59.2165
1797						59.1823
1798						59.1441
1799						59.1104
1800						59.0846
1801						59.0607
1802						59.0388
1803						59.0254
1804						59.0219
1805						59.0228
1806						59.028
1807						59.0457
1808						59.0763
1809						59.1139
1810						59.1587
1811						59.2137
1812						59.2714
1813						59.3204
1814						59.3613
1815						59.4
1816						59.4374
1817						59.47
1818						59.4982
1819						59.5281
1820						59.5593
1821						59.586
1822						59.6064
1823						59.6267
1824						59.656
1825						59.6941
1826						59.7295
1827						59.7537
1828						59.7712
1829						59.7931
1830						59.8202
1831						59.8399
1832						59.8458
1833						59.8441
1834						59.8422
1835						59.8449
1836						59.8523
1837						59.8592
1838						59.8631
1839						59.8659
1840						59.8647
1841						59.8524
1842						59.828
1843						59.8043
1844						59.7908
1845						59.7765
1846						59.7538
1847						59.7324
1848						59.7177
1849						59.7045
1850						59.6886
1851						59.6738
1852						59.664
1853						59.6573
1854						59.6488
1855						59.6398
1856						59.6306
1857						59.616
1858						59.5969
1859						59.5798
1860						59.5662
1861						59.5505
1862						59.5314
1863						59.5146
1864						59.5012
1865						59.4853
1866						59.466
1867						59.4516
1868						59.4471
1869						59.4449
1870						59.4363
1871						59.4231
1872						59.4095
1873						59.3939
1874						59.3769
1875						59.3632
1876						59.3541
1877						59.3467
1878						59.3408
1879						59.3399
1880						59.343
1881						59.3443
1882						59.341
1883						59.3377
1884						59.3371
1885						59.3322
1886						59.3174
1887						59.2976
1888						59.2822
1889						59.2745
1890						59.2699
1891						59.2639
1892						59.2543
1893						59.2411
1894						59.228
1895						59.219
1896						59.2109
1897						59.1961
1898						59.1738
1899						59.1511
1900						59.1315
1901						59.1123
1902						59.0924
1903						59.076
1904						59.0651
1905						59.0546
1906						59.042
1907						59.0324
1908						59.0293
1909						59.0297
1910						59.0294
1911						59.0282
1912						59.028
1913						59.0273
1914						59.0243
1915						59.0211
1916						59.0234
1917						59.0361
1918						59.0587
1919						59.0853
1920						59.1107
1921						59.1343
1922						59.1593
1923						59.1866
1924						59.2099
1925						59.2216
1926						59.2222
1927						59.2192
1928						59.2169
1929						59.2135
1930						59.2066
1931						59.1974
1932						59.1879
1933						59.1765
1934						59.1606
1935						59.1397
1936						59.1135
1937						59.0795
1938						59.0333
1939						58.9739
1940						58.9075
1941						58.8439
1942						58.7911
1943						58.7505
1944						58.7199
1945						58.698
1946						58.6879
1947						58.6942
1948						58.7177
1949						58.7537
1950						58.7973
1951						58.8454
1952						58.895
1953						58.9421
1954						58.9854
1955						59.0254
1956						59.0604
1957						59.0852
1958						59.0973
1959						59.1038
1960						59.1171
1961						59.1443
1962						59.1819
1963						59.2218
1964						59.2586
1965						59.2923
1966						59.3248
1967						59.3569
1968						59.3868
1969						59.412
1970						59.4326
1971						59.4512
1972						59.4704
1973						59.4907
1974						59.5112
1975						59.5328
1976						59.5568
1977						59.5831
1978						59.609
1979						59.6315
1980						59.6474
1981						59.6546
1982						59.6536
1983						59.6475
1984						59.6387
1985						59.6281
1986						59.6183
1987						59.6134
1988						59.6151
1989						59.6217
1990						59.6331
1991						59.6518
1992						59.6777
1993						59.7046
1994						59.7254
1995						59.7379
1996						59.7438
1997						59.7439
1998						59.7389
1999						59.7305
2000						59.7205
2001						59.7093
2002						59.6978
2003						59.6894
2004						59.6864
2005						59.6882
2006						59.6931
2007						59.7003
2008						59.7079
2009						59.7128
2010						59.7136
2011						59.7112
2012						59.7059
2013						59.6962
2014						59.6825
2015						59.6688
2016						59.6594
2017						59.6549
2018						59.6536
2019						59.6546
2020						59.6575
2021						59.6609
2022						59.6637
2023						59.6667
2024						59.6711
2025						59.6758
2026						59.6778
2027						59.6738
2028						59.6629
2029						59.6466
2030						59.6292
2031						59.6153
2032						59.6068
2033						59.6023
2034						59.6008
2035						59.6028
2036						59.6078
2037						59.6133
2038						59.6174
2039						59.6201
2040						59.6217
2041						59.6213
2042						59.6178
2043						59.6111
2044						59.6016
2045						59.5898
2046						59.5772
2047						59.5663
2048						59.5581
2049						59.5524
2050						59.5496
2051						59.5504
2052						59.5536
2053						59.5557
2054						59.5546
2055						59.5515
2056						59.5477
2057						59.5424
2058						59.5347
2059						59.5254
2060						59.5156
2061						59.5052
2062						59.4948
2063						59.4866
2064						59.4823
2065						59.481
2066						59.4814
2067						59.4831
2068						59.4859
2069						59.488
2070						59.4879
2071						59.4851
2072						59.4805
2073						59.4743
2074						59.4673
2075						59.4604
2076						59.4533
2077						59.4451
2078						59.4363
2079						59.4294
2080						59.4257
2081						59.4241
2082						59.4237
2083						59.4248
2084						59.4272
2085						59.4286
2086						59.427
2087						59.4224
2088						59.4155
2089						59.4066
2090						59.3969
2091						59.3879
2092						59.3796
2093						59.3714
2094						59.3636
2095						59.3584
2096						59.3569
2097						59.357
2098						59.3569
2099						59.3564
2100						59.3549
2101						59.3515
2102						59.3457
2103						59.3385
2104						59.3305
2105						59.3211
2106						59.311
2107						59.3027
2108						59.2975
2109						59.2941
2110						59.2912
2111						59.2895
2112						59.2897
2113						59.2916
2114						59.2944
2115						59.2978
2116						59.3002
2117						59.2996
2118						59.2955
2119						59.2895
2120						59.2826
2121						59.274
2122						59.2638
2123						59.2545
2124						59.2484
2125						59.2452
2126						59.2439
2127						59.2448
2128						59.2477
2129						59.2509
2130						59.2525
2131						59.2519
2132						59.2485
2133						59.2414
2134						59.2312
2135						59.2202
2136						59.2101
2137						59.2004
2138						59.1913
2139						59.1847
2140						59.1821
2141						59.182
2142						59.1825
2143						59.1835
2144						59.1849
2145						59.1857
2146						59.1845
2147						59.1813
2148						59.1765
2149						59.1693
2150						59.16
2151						59.1505
2152						59.1427
2153						59.1369
2154						59.1331
2155						59.1321
2156						59.1337
2157						59.1363
2158						59.1382
2159						59.1393
2160						59.1394
2161						59.1373
2162						59.1321
2163						59.1245
2164						59.1155
2165						59.1055
2166						59.0948
2167						59.084
2168						59.0734
2169						59.0633
2170						59.0557
2171						59.0528
2172						59.0545
2173						59.0572
2174						59.0581
2175						59.0564
2176						59.0523
2177						59.0448
2178						59.0336
2179						59.0201
2180						59.0066
2181						58.994
2182						58.9832
2183						58.9755
2184						58.9712
2185						58.969
2186						58.9682
2187						58.9692
2188						58.9717
2189						58.9735
2190						58.9733
2191						58.9712
2192						58.9671
2193						58.9603
2194						58.9512
2195						58.9415
2196						58.932
2197						58.922
2198						58.9116
2199						58.9029
2200						58.8976
2201						58.8942
2202						58.8905
2203						58.8859
2204						58.8808
2205						58.874
2206						58.8651
2207						58.855
2208						58.8454
2209						58.8362
2210						58.8267
2211						58.8171
2212						58.8082
2213						58.8002
2214						58.7935
2215						58.7889
2216						58.7862
2217						58.7834
2218						58.7792
2219						58.7739
2220						58.7683
2221						58.762
2222						58.7541
2223						58.7444
2224						58.7333
2225						58.7204
2226						58.7065
2227						58.6937
2228						58.6841
2229						58.6774
2230						58.6725
2231						58.6684
2232						58.6646
2233						58.6599
2234						58.6541
2235						58.6475
2236						58.6401
2237						58.631
2238						58.6202
2239						58.6092
2240						58.5992
2241						58.5892
2242						58.5784
2243						58.5672
2244						58.5561
2245						58.5447
2246						58.5327
2247						58.5208
2248						58.5088
2249						58.4954
2250						58.4801
2251						58.4647
2252						58.4514
2253						58.4404
2254						58.4321
2255						58.427
2256						58.4245
2257						58.4217
2258						58.4166
2259						58.4108
2260						58.4059
2261						58.4022
2262						58.398
2263						58.3935
2264						58.3888
2265						58.3832
2266						58.3767
2267						58.3703
2268						58.3652
2269						58.3606
2270						58.3552
2271						58.3493
2272						58.3432
2273						58.3363
2274						58.3283
2275						58.3194
2276						58.3102
2277						58.2997
2278						58.2879
2279						58.2758
2280						58.2643
2281						58.2535
2282						58.2426
2283						58.2326
2284						58.2224
2285						58.2104
2286						58.1957
2287						58.1804
2288						58.1652
2289						58.1488
2290						58.1307
2291						58.1123
2292						58.0953
2293						58.0784
2294						58.0609
2295						58.0429
2296						58.0279
2297						58.015
2298						58.0047
2299						57.9943
2300						57.9839
2301						57.9699
2302						57.9524
2303						57.9322
2304						57.9099
2305						57.8834
2306						57.851
2307						57.8166
2308						57.7838
2309						57.755
2310						57.7319
2311						57.7167
2312						57.7135
2313						57.722
2314						57.7434
2315						57.7747
2316						57.8081
2317						57.8299
2318						57.8285
2319						57.811
2320						57.7885
2321						57.7781
2322						57.7757
2323						57.7879
2324						57.8063
2325						57.8376
2326						57.866
2327						57.8797
2328						57.8667
2329						57.8246
2330						57.7853
2331						57.7612
2332						57.771
2333						57.7961
2334						57.8176
2335						57.8253
2336						57.8045
2337						57.7735
2338						57.7388
2339						57.7141
2340						57.6907
2341						57.6657
2342						57.6308
2343						57.5889
2344						57.5325
2345						57.4887
2346						57.5044
2347						57.6485
2348						57.8998
2349						58.1344
2350						58.2222
2351						58.0968
2352						57.8484
2353						57.6296
2354						57.5491
2355						57.5867
2356						57.6496
2357						57.6957
2358						57.7153
2359						57.717
2360						57.7112
2361						57.709
2362						57.7155
2363						57.7115
2364						57.6991
2365						57.6863
2366						57.679
2367						57.6782
2368						57.6757
2369						57.6749
2370						57.681
2371						57.6876
2372						57.6891
2373						57.6881
2374						57.6872
2375						57.6834
2376						57.6766
2377						57.671
2378						57.6687
2379						57.6673
2380						57.665
2381						57.6621
2382						57.6596
2383						57.6567
2384						57.6532
2385						57.6511
2386						57.6516
2387						57.6531
2388						57.6545
2389						57.6555
2390						57.6558
2391						57.6539
2392						57.6484
2393						57.6397
2394						57.6289
2395						57.6167
2396						57.6043
2397						57.594
2398						57.5882
2399						57.5873
2400						57.5904
2401						57.5963
2402						57.603
2403						57.6082
2404						57.6102
2405						57.6084
2406						57.6027
2407						57.5933
2408						57.5809
2409						57.5673
2410						57.5542
2411						57.5434
2412						57.5365
2413						57.5345
2414						57.5373
2415						57.5429
2416						57.5491
2417						57.5552
2418						57.5606
2419						57.5641
2420						57.5644
2421						57.5604
2422						57.5522
2423						57.5409
2424						57.5285
2425						57.5174
2426						57.5088
2427						57.5031
2428						57.5004
2429						57.501
2430						57.5044
2431						57.5089
2432						57.5127
2433						57.5144
2434						57.5131
2435						57.5082
2436						57.4998
2437						57.4891
2438						57.4774
2439						57.4659
2440						57.4557
2441						57.4484
2442						57.4453
2443						57.4464
2444						57.4505
2445						57.4556
2446						57.4598
2447						57.4613
2448						57.4592
[truncated: 1,552 more rows]
