# Supplementary material for: Novel terpolymers based on methyl methacrylate with superior thermal stability and optical transparency for high-value applications
Source: PLoS One. 2025 Oct 8;20(10):e0332300. doi: 10.1371/journal.pone.0332300 (PMC12507251; doi:10.1371/journal.pone.0332300)
Supplement: S1 File — (ZIP) [file pone.0332300.s001.zip › Supporting_Information/Fig. 2. FT-IR spectra of the synthesized polymers PMMA, PVBC, P(MMA-VBC) copolymer, and P(MMA-VBC-MI) terpol/PMMA.xlsx]

## Sheet: Sheet1
cm-1						%T
450						77.3529
451						77.0564
452						76.7308
453						76.3748
454						76.0549
455						75.8303
456						75.7026
457						75.6445
458						75.6326
459						75.6497
460						75.6927
461						75.7869
462						75.9479
463						76.1493
464						76.3653
465						76.6092
466						76.8909
467						77.16
468						77.3394
469						77.405
470						77.3815
471						77.2702
472						77.0498
473						76.7386
474						76.3838
475						76.0071
476						75.6092
477						75.2088
478						74.8447
479						74.5438
480						74.3083
481						74.1421
482						74.0621
483						74.0788
484						74.1935
485						74.3974
486						74.661
487						74.9395
488						75.2054
489						75.4623
490						75.7076
491						75.8985
492						75.9827
493						75.9526
494						75.8368
495						75.6532
496						75.4016
497						75.0908
498						74.7497
499						74.4133
500						74.1106
501						73.8612
502						73.6668
503						73.5113
504						73.3877
505						73.3161
506						73.3178
507						73.3928
508						73.531
509						73.7314
510						73.983
511						74.2402
512						74.4516
513						74.6071
514						74.7257
515						74.8054
516						74.8143
517						74.7284
518						74.5485
519						74.2825
520						73.9444
521						73.5771
522						73.239
523						72.9625
524						72.7439
525						72.569
526						72.4316
527						72.3322
528						72.2805
529						72.2975
530						72.3969
531						72.5624
532						72.7605
533						72.968
534						73.1663
535						73.3239
536						73.4131
537						73.4371
538						73.416
539						73.3497
540						73.2226
541						73.0375
542						72.8121
543						72.5516
544						72.2552
545						71.9402
546						71.6368
547						71.3613
548						71.1201
549						70.9315
550						70.8211
551						70.7955
552						70.8434
553						70.955
554						71.1184
555						71.3042
556						71.48
557						71.6384
558						71.7865
559						71.9134
560						71.9931
561						72.0162
562						71.9881
563						71.9018
564						71.7447
565						71.5258
566						71.2735
567						71.0104
568						70.7516
569						70.5176
570						70.3232
571						70.1629
572						70.032
573						69.9528
574						69.95
575						70.0132
576						70.108
577						70.2237
578						70.3763
579						70.565
580						70.7569
581						70.9187
582						71.036
583						71.0958
584						71.0818
585						70.9927
586						70.8455
587						70.6588
588						70.4471
589						70.2272
590						70.007
591						69.7768
592						69.5339
593						69.3087
594						69.1427
595						69.0479
596						69.0098
597						69.0218
598						69.0899
599						69.2043
600						69.3376
601						69.4761
602						69.624
603						69.7755
604						69.9052
605						69.9917
606						70.0257
607						69.9978
608						69.9018
609						69.7542
610						69.5851
611						69.4074
612						69.2173
613						69.0204
614						68.8331
615						68.6611
616						68.5005
617						68.3588
618						68.2546
619						68.1956
620						68.1767
621						68.1979
622						68.263
623						68.3632
624						68.4795
625						68.6002
626						68.7187
627						68.8205
628						68.8925
629						68.9382
630						68.9626
631						68.9496
632						68.8811
633						68.7652
634						68.6195
635						68.4426
636						68.231
637						68.0084
638						67.8103
639						67.6468
640						67.5124
641						67.4175
642						67.3799
643						67.3926
644						67.4366
645						67.5099
646						67.6182
647						67.7469
648						67.8759
649						68.0094
650						68.1561
651						68.289
652						68.3706
653						68.4038
654						68.4108
655						68.3851
656						68.308
657						68.1935
658						68.0631
659						67.9093
660						67.7346
661						67.5602
662						67.4022
663						67.2639
664						67.1486
665						67.0614
666						66.9829
667						66.8569
668						66.7107
669						66.7083
670						66.8967
671						67.1559
672						67.3786
673						67.5244
674						67.5912
675						67.5959
676						67.5561
677						67.4924
678						67.4297
679						67.3792
680						67.3351
681						67.2651
682						67.1484
683						67.0075
684						66.8703
685						66.7403
686						66.6195
687						66.5267
688						66.4738
689						66.4489
690						66.4414
691						66.4601
692						66.5096
693						66.5757
694						66.6445
695						66.7166
696						66.7917
697						66.8524
698						66.8767
699						66.8534
700						66.777
701						66.6463
702						66.4728
703						66.2772
704						66.0728
705						65.8622
706						65.6549
707						65.4728
708						65.3335
709						65.2411
710						65.1931
711						65.1858
712						65.2117
713						65.2612
714						65.3305
715						65.4218
716						65.531
717						65.6451
718						65.7523
719						65.8475
720						65.9255
721						65.981
722						66.0145
723						66.0287
724						66.0175
725						65.9685
726						65.8788
727						65.7574
728						65.6119
729						65.4419
730						65.2489
731						65.042
732						64.8328
733						64.6305
734						64.4432
735						64.2777
736						64.1337
737						64.0028
738						63.8744
739						63.7373
740						63.5764
741						63.3707
742						63.0996
743						62.7528
744						62.3477
745						61.9449
746						61.6359
747						61.4925
748						61.5214
749						61.6687
750						61.8656
751						62.0648
752						62.2421
753						62.3851
754						62.4913
755						62.5668
756						62.6213
757						62.6645
758						62.7077
759						62.7612
760						62.8284
761						62.9078
762						63.0003
763						63.1087
764						63.231
765						63.3604
766						63.492
767						63.6225
768						63.744
769						63.8448
770						63.9192
771						63.9694
772						63.9968
773						63.9988
774						63.9738
775						63.9254
776						63.859
777						63.7793
778						63.692
779						63.602
780						63.5129
781						63.4292
782						63.3598
783						63.3139
784						63.2938
785						63.2971
786						63.3216
787						63.3649
788						63.4199
789						63.4777
790						63.5325
791						63.5807
792						63.6151
793						63.6264
794						63.6075
795						63.5504
796						63.4428
797						63.2731
798						63.0411
799						62.7558
800						62.4198
801						62.022
802						61.5518
803						61.0293
804						60.5279
805						60.1614
806						60.0292
807						60.1571
808						60.4831
809						60.9007
810						61.3189
811						61.6885
812						61.996
813						62.2462
814						62.4515
815						62.6188
816						62.7439
817						62.8153
818						62.8271
819						62.779
820						62.6701
821						62.5004
822						62.278
823						62.0214
824						61.756
825						61.5143
826						61.3326
827						61.236
828						61.2218
829						61.26
830						61.313
831						61.3533
832						61.3676
833						61.3531
834						61.3115
835						61.2434
836						61.1482
837						61.0306
838						60.9037
839						60.7839
840						60.6861
841						60.6228
842						60.6034
843						60.6277
844						60.6828
845						60.7522
846						60.8245
847						60.8922
848						60.9469
849						60.9836
850						61.0067
851						61.0262
852						61.0491
853						61.0775
854						61.1131
855						61.1568
856						61.2081
857						61.2676
858						61.3382
859						61.4199
860						61.5053
861						61.5853
862						61.657
863						61.7222
864						61.7797
865						61.8247
866						61.8518
867						61.8559
868						61.8304
869						61.7713
870						61.6797
871						61.5606
872						61.4229
873						61.2858
874						61.178
875						61.1226
876						61.1223
877						61.1602
878						61.2149
879						61.2702
880						61.3174
881						61.355
882						61.3843
883						61.4021
884						61.3988
885						61.3675
886						61.3103
887						61.2358
888						61.1508
889						61.0594
890						60.9629
891						60.8594
892						60.7467
893						60.6299
894						60.5198
895						60.4202
896						60.3232
897						60.2232
898						60.1319
899						60.0713
900						60.0532
901						60.0717
902						60.111
903						60.1571
904						60.2023
905						60.2461
906						60.2929
907						60.3461
908						60.4041
909						60.4639
910						60.5241
911						60.5826
912						60.6337
913						60.6722
914						60.6961
915						60.704
916						60.6912
917						60.6536
918						60.5922
919						60.5108
920						60.4125
921						60.301
922						60.1831
923						60.0671
924						59.9618
925						59.8791
926						59.8341
927						59.8347
928						59.8746
929						59.9386
930						60.0118
931						60.0828
932						60.1432
933						60.1892
934						60.2223
935						60.2438
936						60.2499
937						60.2349
938						60.1969
939						60.1359
940						60.0522
941						59.9468
942						59.8229
943						59.6836
944						59.531
945						59.3709
946						59.2133
947						59.0661
948						58.9311
949						58.8079
950						58.6984
951						58.6041
952						58.5234
953						58.4536
954						58.3935
955						58.3407
956						58.2891
957						58.2338
958						58.1738
959						58.1089
960						58.0365
961						57.9527
962						57.8562
963						57.7465
964						57.6244
965						57.4952
966						57.3681
967						57.2499
968						57.1417
969						57.0442
970						56.9618
971						56.8984
972						56.8508
973						56.8117
974						56.7745
975						56.734
976						56.6851
977						56.6247
978						56.5527
979						56.4681
980						56.3692
981						56.2585
982						56.1435
983						56.0295
984						55.9155
985						55.8003
986						55.6878
987						55.5841
988						55.4931
989						55.4186
990						55.368
991						55.3467
992						55.3562
993						55.3972
994						55.4739
995						55.5897
996						55.7417
997						55.9238
998						56.1312
999						56.3575
1000						56.5923
1001						56.8257
1002						57.0526
1003						57.2699
1004						57.4719
1005						57.6539
1006						57.8155
1007						57.9564
1008						58.0722
1009						58.1603
1010						58.2237
1011						58.2663
1012						58.2874
1013						58.2855
1014						58.2654
1015						58.2338
1016						58.1936
1017						58.1472
1018						58.1011
1019						58.0632
1020						58.0358
1021						58.0186
1022						58.0131
1023						58.0201
1024						58.0357
1025						58.0535
1026						58.07
1027						58.083
1028						58.088
1029						58.0798
1030						58.055
1031						58.0094
1032						57.9378
1033						57.8403
1034						57.7264
1035						57.6076
1036						57.4911
1037						57.382
1038						57.2875
1039						57.2124
1040						57.155
1041						57.1105
1042						57.0777
1043						57.0564
1044						57.0425
1045						57.0314
1046						57.0223
1047						57.0167
1048						57.0132
1049						57.0088
1050						57.0005
1051						56.9818
1052						56.9421
1053						56.8739
1054						56.7792
1055						56.664
1056						56.5313
1057						56.3848
1058						56.2323
1059						56.0829
1060						55.9409
1061						55.8085
1062						55.6902
1063						55.5907
1064						55.5113
1065						55.4506
1066						55.409
1067						55.3866
1068						55.3819
1069						55.3915
1070						55.4113
1071						55.4357
1072						55.4584
1073						55.4776
1074						55.4956
1075						55.5122
1076						55.5218
1077						55.5195
1078						55.5058
1079						55.4819
1080						55.4459
1081						55.3966
1082						55.3371
1083						55.271
1084						55.1974
1085						55.1151
1086						55.0244
1087						54.925
1088						54.8135
1089						54.6876
1090						54.5491
1091						54.4016
1092						54.2469
1093						54.0888
1094						53.9341
1095						53.791
1096						53.6692
1097						53.5829
1098						53.5465
1099						53.5618
1100						53.6119
1101						53.6711
1102						53.7178
1103						53.7395
1104						53.7301
1105						53.691
1106						53.6283
1107						53.5465
1108						53.446
1109						53.3277
1110						53.1956
1111						53.0518
1112						52.8931
1113						52.7178
1114						52.528
1115						52.3253
1116						52.1063
1117						51.8681
1118						51.6132
1119						51.348
1120						51.0785
1121						50.8122
1122						50.5569
1123						50.3139
1124						50.0736
1125						49.8222
1126						49.5494
1127						49.2498
1128						48.9211
1129						48.5644
1130						48.1847
1131						47.7858
1132						47.3669
1133						46.9264
1134						46.4648
1135						45.9815
1136						45.4726
1137						44.9327
1138						44.3619
1139						43.7643
1140						43.1458
1141						42.5137
1142						41.8782
1143						41.2512
1144						40.6463
1145						40.0803
1146						39.5742
1147						39.1528
1148						38.836
1149						38.637
1150						38.5621
1151						38.6085
1152						38.7654
1153						39.011
1154						39.3193
1155						39.6642
1156						40.0196
1157						40.3637
1158						40.6826
1159						40.9706
1160						41.2257
1161						41.4471
1162						41.6374
1163						41.8018
1164						41.9444
1165						42.0664
1166						42.169
1167						42.2538
1168						42.3219
1169						42.3742
1170						42.4136
1171						42.4439
1172						42.4666
1173						42.4803
1174						42.4856
1175						42.4847
1176						42.4794
1177						42.4692
1178						42.4532
1179						42.4285
1180						42.3862
1181						42.3131
1182						42.1955
1183						42.0243
1184						41.7961
1185						41.5132
1186						41.1848
1187						40.8254
1188						40.4527
1189						40.0876
1190						39.7549
1191						39.4797
1192						39.2826
1193						39.1782
1194						39.1746
1195						39.2771
1196						39.4839
1197						39.7862
1198						40.173
1199						40.6317
1200						41.1488
1201						41.7086
1202						42.2952
1203						42.8945
1204						43.4904
1205						44.0652
1206						44.6024
1207						45.0889
1208						45.5128
1209						45.868
1210						46.1531
1211						46.3693
1212						46.5174
1213						46.6009
1214						46.6306
1215						46.6207
1216						46.5844
1217						46.5345
1218						46.4841
1219						46.443
1220						46.4125
1221						46.3883
1222						46.3665
1223						46.3419
1224						46.3051
1225						46.2449
1226						46.1553
1227						46.0361
1228						45.8889
1229						45.7151
1230						45.5172
1231						45.2986
1232						45.0636
1233						44.8172
1234						44.5665
1235						44.3186
1236						44.0792
1237						43.8549
1238						43.6547
1239						43.4871
1240						43.356
1241						43.2627
1242						43.2088
1243						43.1973
1244						43.2284
1245						43.3
1246						43.4101
1247						43.5546
1248						43.7249
1249						43.9088
1250						44.0941
1251						44.2684
1252						44.4192
1253						44.5374
1254						44.6225
1255						44.6786
1256						44.7065
1257						44.7032
1258						44.6682
1259						44.6094
1260						44.5442
1261						44.4945
1262						44.476
1263						44.4862
1264						44.5041
1265						44.5054
1266						44.4794
1267						44.4298
1268						44.365
1269						44.2919
1270						44.2168
1271						44.1476
1272						44.0922
1273						44.0583
1274						44.0548
1275						44.0883
1276						44.1616
1277						44.2762
1278						44.4379
1279						44.656
1280						44.9365
1281						45.2782
1282						45.6731
1283						46.1071
1284						46.5613
1285						47.0172
1286						47.4606
1287						47.8796
1288						48.2624
1289						48.6027
1290						48.9055
1291						49.1798
1292						49.4296
1293						49.6547
1294						49.8555
1295						50.0314
1296						50.1763
1297						50.2819
1298						50.3451
1299						50.366
1300						50.344
1301						50.281
1302						50.1866
1303						50.0762
1304						49.9657
1305						49.8715
1306						49.8091
1307						49.7868
1308						49.8021
1309						49.8485
1310						49.9208
1311						50.0108
1312						50.1028
1313						50.1799
1314						50.2361
1315						50.2766
1316						50.3095
1317						50.3418
1318						50.3811
1319						50.4331
1320						50.497
1321						50.5659
1322						50.6296
1323						50.6766
1324						50.6957
1325						50.6817
1326						50.6359
1327						50.5592
1328						50.4488
1329						50.3036
1330						50.1276
1331						49.9235
1332						49.6903
1333						49.4287
1334						49.1433
1335						48.8359
1336						48.5014
1337						48.1291
1338						47.7043
1339						47.2092
1340						46.6323
1341						45.9827
1342						45.2861
1343						44.5675
1344						43.8407
1345						43.1178
1346						42.4234
1347						41.7962
1348						41.2763
1349						40.8963
1350						40.6802
1351						40.6407
1352						40.7763
1353						41.071
1354						41.4981
1355						42.026
1356						42.6187
1357						43.2398
1358						43.8595
1359						44.4556
1360						45.0066
1361						45.4863
1362						45.8667
1363						46.1313
1364						46.2874
1365						46.3626
1366						46.3893
1367						46.3824
1368						46.3318
1369						46.2237
1370						46.0608
1371						45.8593
1372						45.6293
1373						45.3665
1374						45.0697
1375						44.7594
1376						44.47
1377						44.2283
1378						44.0447
1379						43.9192
1380						43.8545
1381						43.8589
1382						43.9391
1383						44.0936
1384						44.3155
1385						44.5971
1386						44.9257
1387						45.2741
1388						45.6109
1389						45.9265
1390						46.2421
1391						46.5883
1392						46.9763
1393						47.3921
1394						47.8052
1395						48.1811
1396						48.496
1397						48.7515
1398						48.9673
1399						49.1522
1400						49.299
1401						49.4131
1402						49.5269
1403						49.6633
1404						49.8035
1405						49.9146
1406						49.9941
1407						50.0608
1408						50.1227
1409						50.1782
1410						50.2263
1411						50.2626
1412						50.2757
1413						50.2628
1414						50.2456
1415						50.2473
1416						50.2635
1417						50.2731
1418						50.2559
1419						50.1924
1420						50.0634
1421						49.869
1422						49.6426
1423						49.4045
1424						49.1241
1425						48.767
1426						48.3451
1427						47.8879
1428						47.3955
1429						46.8563
1430						46.2889
1431						45.7347
1432						45.2277
1433						44.7992
1434						44.4936
1435						44.3389
1436						44.3014
1437						44.3023
1438						44.2956
1439						44.2926
1440						44.3119
1441						44.3407
1442						44.3485
1443						44.317
1444						44.2478
1445						44.155
1446						44.0584
1447						43.9743
1448						43.9075
1449						43.8645
1450						43.8614
1451						43.9131
1452						44.0158
1453						44.1517
1454						44.3218
1455						44.5436
1456						44.789
1457						44.9749
1458						45.0914
1459						45.1895
1460						45.2897
1461						45.3997
1462						45.5248
1463						45.6609
1464						45.7939
1465						45.9062
1466						45.9874
1467						46.0328
1468						46.048
1469						46.0472
1470						46.0358
1471						46.0048
1472						45.9408
1473						45.8515
1474						45.7591
1475						45.6712
1476						45.5893
1477						45.5096
1478						45.4232
1479						45.3374
1480						45.2704
1481						45.2204
1482						45.1675
1483						45.1046
1484						45.0437
1485						44.9932
1486						44.9483
1487						44.9072
1488						44.8811
1489						44.8693
1490						44.8493
1491						44.8139
1492						44.7868
1493						44.8064
1494						44.9053
1495						45.0916
1496						45.3385
1497						45.6005
1498						45.8471
1499						46.0715
1500						46.2671
1501						46.4087
1502						46.4749
1503						46.4827
1504						46.4773
1505						46.4876
1506						46.4839
1507						46.4882
1508						46.5853
1509						46.7218
1510						46.8412
1511						46.9845
1512						47.1715
1513						47.3778
1514						47.5688
1515						47.7239
1516						47.8117
1517						47.8049
1518						47.7131
1519						47.551
1520						47.294
1521						46.8829
1522						46.3208
1523						45.6911
1524						45.0469
1525						44.3865
1526						43.7027
1527						43.0223
1528						42.408
1529						41.9191
1530						41.5855
1531						41.4135
1532						41.3911
1533						41.5008
1534						41.737
1535						42.0726
1536						42.4576
1537						42.881
1538						43.3647
1539						43.8887
1540						44.4334
1541						45.0452
1542						45.6858
1543						46.2579
1544						46.7371
1545						47.1253
1546						47.4235
1547						47.6559
1548						47.8658
1549						48.0747
1550						48.2642
1551						48.4107
1552						48.5241
1553						48.6344
1554						48.7421
1555						48.8217
1556						48.8626
1557						48.8926
1558						48.9096
1559						48.939
1560						49.0887
1561						49.2344
1562						49.2769
1563						49.2896
1564						49.2997
1565						49.3104
1566						49.3215
1567						49.3285
1568						49.3151
1569						49.2796
1570						49.2554
1571						49.2575
1572						49.2473
1573						49.2039
1574						49.1449
1575						49.0827
1576						49.0251
1577						49.0037
1578						49.0117
1579						48.9919
1580						48.9139
1581						48.7838
1582						48.6168
1583						48.4214
1584						48.2063
1585						47.9963
1586						47.8231
1587						47.708
1588						47.6622
1589						47.6931
1590						47.7947
1591						47.9441
1592						48.1137
1593						48.2836
1594						48.4434
1595						48.5854
1596						48.704
1597						48.7997
1598						48.8781
1599						48.9423
1600						48.9922
1601						49.0322
1602						49.0711
1603						49.1106
1604						49.1444
1605						49.1699
1606						49.1904
1607						49.2017
1608						49.1943
1609						49.1715
1610						49.1407
1611						49.0928
1612						49.0092
1613						48.8829
1614						48.7196
1615						48.5282
1616						48.3256
1617						48.1617
1618						48.0804
1619						48.0565
1620						48.0522
1621						48.064
1622						48.0924
1623						48.1332
1624						48.1877
1625						48.2508
1626						48.3074
1627						48.3551
1628						48.4043
1629						48.4624
1630						48.5163
1631						48.5448
1632						48.5454
1633						48.5292
1634						48.4953
1635						48.4245
1636						48.3421
1637						48.3017
1638						48.2851
1639						48.2572
1640						48.2186
1641						48.1675
1642						48.1019
1643						48.0362
1644						47.9915
1645						47.9685
1646						47.9364
1647						47.9033
1648						47.9104
1649						47.9306
1650						47.9292
1651						47.9426
1652						47.9853
1653						47.9916
1654						48.0076
1655						48.0324
1656						47.9688
1657						47.8453
1658						47.7264
1659						47.6385
1660						47.5858
1661						47.5721
1662						47.6035
1663						47.6765
1664						47.7741
1665						47.874
1666						47.9641
1667						48.0392
1668						48.0847
1669						48.086
1670						48.0604
1671						48.0321
1672						48.002
1673						47.9838
1674						47.9991
1675						48.0378
1676						48.07
1677						48.0847
1678						48.0984
1679						48.1196
1680						48.1283
1681						48.0989
1682						48.0275
1683						47.904
1684						47.727
1685						47.5804
1686						47.4953
1687						47.4148
1688						47.3167
1689						47.1946
1690						47.0492
1691						46.8959
1692						46.749
1693						46.6129
1694						46.4787
1695						46.3187
1696						46.1168
1697						45.9086
1698						45.7224
1699						45.5395
1700						45.3016
1701						44.9353
1702						44.4092
1703						43.7529
1704						42.9992
1705						42.1238
1706						41.0909
1707						39.9175
1708						38.6357
1709						37.251
1710						35.7677
1711						34.2212
1712						32.6671
1713						31.1525
1714						29.7102
1715						28.3681
1716						27.1545
1717						26.0964
1718						25.2244
1719						24.5466
1720						24.03
1721						23.6448
1722						23.3725
1723						23.1848
1724						23.0513
1725						22.9611
1726						22.921
1727						22.928
1728						22.9702
1729						23.0443
1730						23.1542
1731						23.3041
1732						23.5088
1733						23.797
1734						24.1797
1735						24.6255
1736						25.0908
1737						25.5843
1738						26.1688
1739						26.8884
1740						27.7345
1741						28.68
1742						29.7084
1743						30.8094
1744						31.9657
1745						33.1539
1746						34.3592
1747						35.5676
1748						36.7592
1749						37.9233
1750						39.0575
1751						40.129
1752						41.0736
1753						41.8585
1754						42.5197
1755						43.1153
1756						43.657
1757						44.1174
1758						44.4865
1759						44.7878
1760						45.0519
1761						45.292
1762						45.5049
1763						45.6866
1764						45.8431
1765						45.9987
1766						46.1833
1767						46.3927
1768						46.5784
1769						46.696
1770						46.7532
1771						46.7929
1772						46.8536
1773						46.9481
1774						47.05
1775						47.1194
1776						47.1422
1777						47.1258
1778						47.0834
1779						47.0236
1780						46.9496
1781						46.8723
1782						46.8133
1783						46.7895
1784						46.7984
1785						46.8213
1786						46.8419
1787						46.8669
1788						46.9211
1789						47.0188
1790						47.1467
1791						47.277
1792						47.3956
1793						47.5086
1794						47.6187
1795						47.7216
1796						47.8171
1797						47.9015
1798						47.9693
1799						48.0254
1800						48.0808
1801						48.1285
1802						48.1399
1803						48.0998
1804						48.0287
1805						47.9607
1806						47.9116
1807						47.8771
1808						47.8515
1809						47.8339
1810						47.8268
1811						47.8366
1812						47.8688
1813						47.9184
1814						47.9772
1815						48.0476
1816						48.1316
1817						48.218
1818						48.2889
1819						48.339
1820						48.3768
1821						48.4097
1822						48.4389
1823						48.4639
1824						48.4775
1825						48.4637
1826						48.412
1827						48.3308
1828						48.243
1829						48.1676
1830						48.1142
1831						48.0856
1832						48.0733
1833						48.0696
1834						48.0757
1835						48.0918
1836						48.1183
1837						48.1588
1838						48.2136
1839						48.2768
1840						48.3447
1841						48.4192
1842						48.5001
1843						48.5742
1844						48.6221
1845						48.6393
1846						48.6329
1847						48.6093
1848						48.5747
1849						48.5309
1850						48.4762
1851						48.4132
1852						48.3512
1853						48.2972
1854						48.2515
1855						48.214
1856						48.1899
1857						48.1835
1858						48.1924
1859						48.2133
1860						48.2476
1861						48.2941
1862						48.3447
1863						48.3928
1864						48.4393
1865						48.4852
1866						48.5263
1867						48.5593
1868						48.5864
1869						48.6083
1870						48.6145
1871						48.5926
1872						48.5479
1873						48.4953
1874						48.4408
1875						48.3841
1876						48.3295
1877						48.2822
1878						48.2421
1879						48.2076
1880						48.182
1881						48.1701
1882						48.1726
1883						48.1878
1884						48.2156
1885						48.2555
1886						48.3026
1887						48.3519
1888						48.4015
1889						48.4469
1890						48.4788
1891						48.4928
1892						48.4937
1893						48.488
1894						48.4729
1895						48.4421
1896						48.3979
1897						48.3477
1898						48.2938
1899						48.2361
1900						48.1794
1901						48.1292
1902						48.0857
1903						48.0484
1904						48.022
1905						48.0132
1906						48.021
1907						48.0395
1908						48.0663
1909						48.1007
1910						48.1389
1911						48.1764
1912						48.2123
1913						48.2463
1914						48.2752
1915						48.2966
1916						48.3112
1917						48.3162
1918						48.3017
1919						48.2638
1920						48.2138
1921						48.1659
1922						48.1217
1923						48.0724
1924						48.0163
1925						47.9629
1926						47.921
1927						47.892
1928						47.8746
1929						47.8695
1930						47.8766
1931						47.8934
1932						47.9171
1933						47.9463
1934						47.9782
1935						48.0086
1936						48.035
1937						48.0571
1938						48.0749
1939						48.0879
1940						48.0969
1941						48.0994
1942						48.0867
1943						48.0509
1944						47.9954
1945						47.934
1946						47.8785
1947						47.8319
1948						47.7921
1949						47.7585
1950						47.7318
1951						47.7116
1952						47.6983
1953						47.694
1954						47.6988
1955						47.7096
1956						47.7248
1957						47.7479
1958						47.7811
1959						47.819
1960						47.8511
1961						47.8716
1962						47.8821
1963						47.8861
1964						47.8854
1965						47.8797
1966						47.8669
1967						47.8429
1968						47.8062
1969						47.7611
1970						47.7152
1971						47.6735
1972						47.637
1973						47.6052
1974						47.5793
1975						47.56
1976						47.5479
1977						47.5448
1978						47.5521
1979						47.5677
1980						47.5881
1981						47.6108
1982						47.6355
1983						47.6606
1984						47.6836
1985						47.7036
1986						47.7202
1987						47.7319
1988						47.7368
1989						47.7345
1990						47.7256
1991						47.7085
1992						47.6795
1993						47.6379
1994						47.5892
1995						47.5423
1996						47.5029
1997						47.4718
1998						47.4471
1999						47.4289
2000						47.4185
2001						47.417
2002						47.4231
2003						47.4343
2004						47.4491
2005						47.4677
2006						47.4895
2007						47.5128
2008						47.5351
2009						47.5536
2010						47.5658
2011						47.5708
2012						47.5686
2013						47.5599
2014						47.5453
2015						47.526
2016						47.5024
2017						47.4735
2018						47.4382
2019						47.3982
2020						47.3584
2021						47.3236
2022						47.2955
2023						47.2743
2024						47.26
2025						47.2527
2026						47.2523
2027						47.2588
2028						47.2727
2029						47.293
2030						47.3154
2031						47.3361
2032						47.3538
2033						47.3692
2034						47.3812
2035						47.3869
2036						47.3844
2037						47.3742
2038						47.3581
2039						47.3373
2040						47.3124
2041						47.2829
2042						47.2481
2043						47.2092
2044						47.1704
2045						47.1362
2046						47.1085
2047						47.0868
2048						47.0713
2049						47.0631
2050						47.0628
2051						47.0703
2052						47.0846
2053						47.1039
2054						47.1256
2055						47.1471
2056						47.1672
2057						47.1855
2058						47.1998
2059						47.2077
2060						47.2078
2061						47.2016
2062						47.191
2063						47.1763
2064						47.1561
2065						47.1284
2066						47.0928
2067						47.0524
2068						47.0129
2069						46.9789
2070						46.952
2071						46.9314
2072						46.9173
2073						46.911
2074						46.913
2075						46.9224
2076						46.9375
2077						46.957
2078						46.979
2079						47.0018
2080						47.0236
2081						47.043
2082						47.058
2083						47.0664
2084						47.067
2085						47.06
2086						47.0456
2087						47.0242
2088						46.9971
2089						46.9657
2090						46.9307
2091						46.8929
2092						46.8551
2093						46.8214
2094						46.7938
2095						46.7725
2096						46.758
2097						46.7518
2098						46.7548
2099						46.766
2100						46.7837
2101						46.8066
2102						46.8328
2103						46.8598
2104						46.8854
2105						46.9078
2106						46.9248
2107						46.9343
2108						46.9354
2109						46.9283
2110						46.9131
2111						46.8894
2112						46.8586
2113						46.8233
2114						46.7864
2115						46.75
2116						46.7154
2117						46.6849
2118						46.6606
2119						46.6435
2120						46.6339
2121						46.6319
2122						46.6376
2123						46.651
2124						46.672
2125						46.6993
2126						46.7297
2127						46.7593
2128						46.785
2129						46.8053
2130						46.8196
2131						46.8267
2132						46.8254
2133						46.8152
2134						46.7963
2135						46.7698
2136						46.7375
2137						46.7016
2138						46.6635
2139						46.6249
2140						46.588
2141						46.5558
2142						46.5302
2143						46.5132
2144						46.5065
2145						46.5106
2146						46.5242
2147						46.5444
2148						46.5691
2149						46.5972
2150						46.6274
2151						46.6573
2152						46.6845
2153						46.7065
2154						46.721
2155						46.7261
2156						46.7214
2157						46.7078
2158						46.6862
2159						46.6568
2160						46.6207
2161						46.5802
2162						46.5384
2163						46.4983
2164						46.4629
2165						46.4347
2166						46.4146
2167						46.4029
2168						46.4
2169						46.4068
2170						46.4226
2171						46.4452
2172						46.4721
2173						46.5016
2174						46.5318
2175						46.5605
2176						46.5853
2177						46.6041
2178						46.6145
2179						46.6143
2180						46.6027
2181						46.5811
2182						46.5522
2183						46.5182
2184						46.4808
2185						46.4409
2186						46.3998
2187						46.36
2188						46.325
2189						46.298
2190						46.2802
2191						46.2714
2192						46.2714
2193						46.2806
2194						46.2985
2195						46.3235
2196						46.3532
2197						46.3847
2198						46.415
2199						46.4415
2200						46.4623
2201						46.4762
2202						46.4821
2203						46.4786
2204						46.4653
2205						46.4428
2206						46.4123
2207						46.3756
2208						46.3355
2209						46.295
2210						46.2561
2211						46.2207
2212						46.1909
2213						46.1695
2214						46.158
2215						46.1559
2216						46.1627
2217						46.1778
2218						46.2003
2219						46.228
2220						46.2586
2221						46.2897
2222						46.3185
2223						46.3419
2224						46.3575
2225						46.364
2226						46.3601
2227						46.3447
2228						46.318
2229						46.2821
2230						46.2397
2231						46.1929
2232						46.144
2233						46.0966
2234						46.0544
2235						46.0204
2236						45.9961
2237						45.982
2238						45.9787
2239						45.9863
2240						46.0042
2241						46.031
2242						46.0637
2243						46.0988
2244						46.1338
2245						46.1672
2246						46.1977
2247						46.2227
2248						46.2398
2249						46.2475
2250						46.2452
2251						46.233
2252						46.2114
2253						46.1819
2254						46.1463
2255						46.1075
2256						46.068
2257						46.0297
2258						45.9942
2259						45.9635
2260						45.9404
2261						45.9271
2262						45.9237
2263						45.929
2264						45.9424
2265						45.9633
2266						45.9902
2267						46.0204
2268						46.0509
2269						46.0792
2270						46.1025
2271						46.1184
2272						46.1258
2273						46.1251
2274						46.1158
2275						46.0977
2276						46.0717
2277						46.0401
2278						46.0053
2279						45.9688
2280						45.932
2281						45.8969
2282						45.8659
2283						45.8417
2284						45.8268
2285						45.8226
2286						45.8281
2287						45.8413
2288						45.8607
2289						45.886
2290						45.9159
2291						45.9476
2292						45.9785
2293						46.0061
2294						46.0283
2295						46.0425
2296						46.0479
2297						46.0453
2298						46.0358
2299						46.0193
2300						45.9962
2301						45.9681
2302						45.9369
2303						45.9049
2304						45.8746
2305						45.8487
2306						45.8281
2307						45.8126
2308						45.8029
2309						45.8005
2310						45.8059
2311						45.8174
2312						45.8328
2313						45.8503
2314						45.8678
2315						45.884
2316						45.8994
2317						45.9152
2318						45.9284
2319						45.9334
2320						45.925
2321						45.9041
2322						45.8722
2323						45.8317
2324						45.7851
2325						45.7374
2326						45.6938
2327						45.6546
2328						45.6209
2329						45.5909
2330						45.5646
2331						45.5401
2332						45.5182
2333						45.504
2334						45.4984
2335						45.5016
2336						45.5105
2337						45.5256
2338						45.5459
2339						45.5693
2340						45.5935
2341						45.616
2342						45.631
2343						45.6326
2344						45.6156
2345						45.5795
2346						45.53
2347						45.4813
2348						45.4531
2349						45.4519
2350						45.4715
2351						45.4911
2352						45.4846
2353						45.4424
2354						45.3807
2355						45.3293
2356						45.3028
2357						45.2994
2358						45.3118
2359						45.3326
2360						45.3568
2361						45.3793
2362						45.4004
2363						45.4218
2364						45.4411
2365						45.4554
2366						45.4616
2367						45.4604
2368						45.4525
2369						45.4371
2370						45.4157
2371						45.3911
2372						45.3653
2373						45.3397
2374						45.3173
2375						45.3021
2376						45.296
2377						45.2981
2378						45.3071
2379						45.3225
2380						45.3425
2381						45.3647
2382						45.3878
2383						45.4111
2384						45.4339
2385						45.4549
2386						45.4738
2387						45.4905
2388						45.5036
2389						45.5111
2390						45.5111
2391						45.5032
2392						45.4885
2393						45.4681
2394						45.4433
2395						45.4157
2396						45.386
2397						45.3554
2398						45.3253
2399						45.298
2400						45.2751
2401						45.2571
2402						45.2449
2403						45.2392
2404						45.2404
2405						45.2476
2406						45.2595
2407						45.2743
2408						45.2903
2409						45.3064
2410						45.3214
2411						45.3344
2412						45.3441
2413						45.349
2414						45.3482
2415						45.341
2416						45.3276
2417						45.3085
2418						45.2851
2419						45.259
2420						45.2309
2421						45.2011
2422						45.1715
2423						45.1451
2424						45.1249
2425						45.112
2426						45.1062
2427						45.1063
2428						45.1114
2429						45.1205
2430						45.1331
2431						45.1485
2432						45.1656
2433						45.1827
2434						45.1982
2435						45.2105
2436						45.2185
2437						45.2215
2438						45.2189
2439						45.2101
2440						45.1954
2441						45.1763
2442						45.155
2443						45.1333
2444						45.1116
2445						45.0895
2446						45.0674
2447						45.047
2448						45.0306
[truncated: 1,552 more rows]
