# Supplementary material for: Novel terpolymers based on methyl methacrylate with superior thermal stability and optical transparency for high-value applications
Source: PLoS One. 2025 Oct 8;20(10):e0332300. doi: 10.1371/journal.pone.0332300 (PMC12507251; doi:10.1371/journal.pone.0332300)
Supplement: S1 File — (ZIP) [file pone.0332300.s001.zip › Supporting_Information/Fig. 4. Thermogravimetric analysis (TGA) curves comparing the thermal degradation behavior of the synthesize/P(MMA-40-VBC-30-MI-30).xlsx]

## Sheet: Sheet1
	Time	Unsubtracted	Baseline	Program	Sample	Approx.	Unsubtracted	Baseline	Unsubtracted	Baseline	Heat Flow	Unsubstracted	R25 Diagnostic					12.5912	100
		Weight	Weight	Temperature	Temperature	Gas Flow	Delta T	Delta T	Heat Flow	Heat Flow	Calibration	Microvolt	Temperature					12.5912	100
	0	12.5912	0	30.0104	28.2	19.8	1.01431	0	19.8386	0	1	2.46463	74.979					12.5912	100
	0.002083	12.5912	0	30.0104	28.2	19.8	1.01084	0	19.7892	0	1	2.45628	74.725					12.5912	100
	0.004167	12.5912	0	30.0208	28.2	19.8	1.00747	0	19.7406	0	1	2.44806	74.475					12.591	99.9983
	0.00625	12.5912	0	30.0312	28.19	19.8	1.00415	0	19.6917	0	1	2.43981	74.224					12.591	99.9983
	0.008333	12.591	0	30.0417	28.21	19.8	1.00075	0	19.6445	0	1	2.43179	73.98					12.591	99.9983
	0.010417	12.591	0	30.0521	28.21	19.8	0.997393	0	19.5963	0	1	2.42364	73.732					12.591	99.9983
	0.0125	12.591	0	30.0625	28.19	19.8	0.994159	0	19.5483	0	1	2.41555	73.486					12.591	99.9983
	0.014583	12.591	0	30.0729	28.21	19.8	0.990784	0	19.5011	0	1	2.40753	73.242					12.5908	99.9966
	0.016667	12.591	0	30.0833	28.21	19.8	0.98741	0	19.4529	0	1	2.39938	72.994					12.5908	99.9966
	0.01875	12.5908	0	30.0938	28.21	19.8	0.984073	0	19.4047	0	1	2.39123	72.746					12.5908	99.9966
	0.020833	12.5908	0	30.1042	28.2	19.8	0.980718	0	19.3562	0	1	2.38305	72.497					12.5908	99.9966
	0.022917	12.5908	0	30.1146	28.21	19.8	0.977362	0	19.3083	0	1	2.37493	72.25					12.5908	99.9966
	0.025	12.5908	0	30.125	28.22	19.8	0.974008	0	19.2608	0	1	2.36687	72.005					12.5906	99.9949
	0.027083	12.5908	0	30.1354	28.23	19.8	0.970689	0	19.2135	0	1	2.35885	71.761					12.5906	99.9949
	0.029167	12.5906	0	30.1458	28.22	19.8	0.967425	0	19.1657	0	1	2.3508	71.516					12.5906	99.9949
	0.03125	12.5906	0	30.1562	28.26	19.8	0.963999	0	19.1191	0	1	2.34284	71.274					12.5906	99.9949
	0.033333	12.5906	0	30.1667	28.24	19.8	0.960776	0	19.0719	0	1	2.33489	71.032					12.5906	99.9949
	0.035417	12.5906	0	30.1771	28.23	19.8	0.957563	0	19.0246	0	1	2.3269	70.789					12.5906	99.9949
	0.0375	12.5906	0	30.1875	28.22	19.8	0.954299	0	18.9774	0	1	2.31895	70.547					12.5904	99.9932
	0.039583	12.5906	0	30.1979	28.21	19.8	0.951061	0	18.9301	0	1	2.31096	70.304					12.5904	99.9932
	0.041667	12.5904	0	30.2083	28.23	19.8	0.94776	0	18.8836	0	1	2.30307	70.064					12.5904	99.9932
	0.04375	12.5904	0	30.2188	28.25	19.8	0.94441	0	18.837	0	1	2.29515	69.823					12.5904	99.9932
	0.045833	12.5904	0	30.2292	28.26	19.8	0.941122	0	18.7905	0	1	2.28726	69.583					12.5904	99.9932
	0.047917	12.5904	0	30.2396	28.25	19.8	0.937886	0	18.7433	0	1	2.2793	69.341					12.5904	99.9932
	0.05	12.5904	0	30.25	28.26	19.8	0.934604	0	18.6966	0	1	2.27138	69.1					12.5904	99.9932
	0.052083	12.5904	0	30.2604	28.26	19.8	0.9314	0	18.6501	0	1	2.26353	68.861					12.5904	99.9932
	0.054167	12.5904	0	30.2708	28.25	19.8	0.928179	0	18.6038	0	1	2.2557	68.623					12.5902	99.9915
	0.05625	12.5904	0	30.2812	28.26	19.8	0.924924	0	18.5574	0	1	2.24785	68.384					12.5902	99.9915
	0.058333	12.5902	0	30.2917	28.27	19.8	0.921672	0	18.5109	0	1	2.23996	68.144					12.5902	99.9915
	0.060417	12.5902	0	30.3021	28.26	19.8	0.918445	0	18.4639	0	1	2.23204	67.903					12.5902	99.9915
	0.0625	12.5902	0	30.3125	28.26	19.8	0.915163	0	18.4171	0	1	2.22411	67.662					12.5902	99.9915
	0.064583	12.5902	0	30.3229	28.3	19.8	0.911792	0	18.3708	0	1	2.21623	67.422					12.5902	99.9915
	0.066667	12.5902	0	30.3333	28.29	19.8	0.908527	0	18.3235	0	1	2.20824	67.179					12.5902	99.9915
	0.06875	12.5902	0	30.3438	28.27	19.8	0.905352	0	18.2765	0	1	2.20032	66.938					12.5902	99.9915
	0.070833	12.5902	0	30.3542	28.29	19.8	0.902055	0	18.23	0	1	2.19243	66.698					12.5902	99.9915
	0.072917	12.5902	0	30.3646	28.28	19.8	0.898817	0	18.1829	0	1	2.18447	66.456					12.5899	99.9898
	0.075	12.5902	0	30.375	28.28	19.8	0.895553	0	18.1358	0	1	2.17652	66.214					12.5899	99.9898
	0.077083	12.5899	0	30.3854	28.26	19.8	0.892323	0	18.0886	0	1	2.16856	65.972					12.5899	99.9898
	0.079167	12.5899	0	30.3958	28.28	19.8	0.888982	0	18.0414	0	1	2.16054	65.728					12.5899	99.9898
	0.08125	12.5899	0	30.4062	28.3	19.8	0.885642	0	17.9947	0	1	2.15262	65.487					12.5899	99.9898
	0.083333	12.5899	0	30.4167	28.3	19.8	0.88246	0	17.9488	0	1	2.14486	65.251					12.5899	99.9898
	0.085417	12.5899	0	30.4271	28.3	19.8	0.87933	0	17.9039	0	1	2.13727	65.02					12.5899	99.9898
	0.0875	12.5899	0	30.4375	28.29	19.8	0.876294	0	17.8599	0	1	2.12984	64.794					12.5899	99.9898
	0.089583	12.5899	0	30.4479	28.31	19.8	0.873211	0	17.8166	0	1	2.12248	64.57					12.5899	99.9898
	0.091667	12.5899	0	30.4583	28.31	19.8	0.870181	0	17.7728	0	1	2.11508	64.345					12.5899	99.9898
	0.09375	12.5899	0	30.4688	28.31	19.8	0.867154	0	17.7291	0	1	2.10769	64.12					12.5899	99.9898
	0.095833	12.5899	0	30.4792	28.31	19.8	0.864105	0	17.6856	0	1	2.10032	63.896					12.5899	99.9898
	0.097917	12.5899	0	30.4896	28.31	19.8	0.861125	0	17.6426	0	1	2.09306	63.675					12.5897	99.9881
	0.1	12.5899	0	30.5	28.33	19.8	0.858057	0	17.5994	0	1	2.08573	63.452					12.5897	99.9881
	0.102083	12.5897	0	30.5104	28.32	19.8	0.855122	0	17.557	0	1	2.07856	63.234					12.5897	99.9881
	0.104167	12.5897	0	30.5208	28.34	19.8	0.852082	0	17.5142	0	1	2.0713	63.013					12.5897	99.9881
	0.10625	12.5897	0	30.5312	28.32	19.8	0.849149	0	17.4709	0	1	2.064	62.791					12.5897	99.9881
	0.108333	12.5897	0	30.5417	28.32	19.8	0.846117	0	17.4275	0	1	2.05667	62.568					12.5895	99.9864
	0.110417	12.5897	0	30.5521	28.33	19.8	0.843171	0	17.3854	0	1	2.04954	62.351					12.5895	99.9864
	0.1125	12.5895	0	30.5625	28.35	19.8	0.840092	0	17.3427	0	1	2.04227	62.13					12.5893	99.9847
	0.114583	12.5895	0	30.5729	28.35	19.8	0.83714	0	17.3001	0	1	2.03507	61.911					12.5893	99.9847
	0.116667	12.5893	0	30.5833	28.33	19.8	0.834248	0	17.257	0	1	2.02781	61.69					12.5893	99.9847
	0.11875	12.5893	0	30.5938	28.32	19.8	0.831295	0	17.2143	0	1	2.02061	61.471					12.5893	99.9847
	0.120833	12.5893	0	30.6042	28.34	19.8	0.828266	0	17.1715	0	1	2.01335	61.25					12.5891	99.983
	0.122917	12.5893	0	30.6146	28.35	19.8	0.825245	0	17.1288	0	1	2.00611	61.03					12.5891	99.983
	0.125	12.5891	0	30.625	28.33	19.8	0.822388	0	17.0865	0	1	1.99898	60.813					12.5891	99.983
	0.127083	12.5891	0	30.6354	28.35	19.8	0.819401	0	17.0445	0	1	1.99185	60.596					12.5891	99.983
	0.129167	12.5891	0	30.6458	28.36	19.8	0.816423	0	17.0026	0	1	1.98475	60.38					12.5891	99.983
	0.13125	12.5891	0	30.6562	28.37	19.8	0.813525	0	16.9609	0	1	1.97768	60.165					12.5889	99.9813
	0.133333	12.5891	0	30.6667	28.35	19.8	0.810677	0	16.9191	0	1	1.97065	59.951					12.5889	99.9813
	0.135417	12.5889	0	30.6771	28.36	19.8	0.807789	0	16.8786	0	1	1.96378	59.742					12.5889	99.9813
	0.1375	12.5889	0	30.6875	28.37	19.8	0.804992	0	16.8386	0	1	1.95701	59.536					12.5889	99.9813
	0.139583	12.5889	0	30.6979	28.36	19.8	0.802209	0	16.7981	0	1	1.95017	59.328					12.5889	99.9813
	0.141667	12.5889	0	30.7083	28.37	19.8	0.799401	0	16.7579	0	1	1.94336	59.121					12.5889	99.9813
	0.14375	12.5889	0	30.7188	28.36	19.8	0.796645	0	16.718	0	1	1.93663	58.916					12.5887	99.9796
	0.145833	12.5889	0	30.7292	28.37	19.8	0.793859	0	16.6784	0	1	1.92992	58.712					12.5887	99.9796
	0.147917	12.5887	0	30.7396	28.36	19.8	0.791095	0	16.6381	0	1	1.92311	58.505					12.5887	99.9796
	0.15	12.5887	0	30.75	28.38	19.8	0.788198	0	16.5977	0	1	1.91624	58.296					12.5887	99.9796
	0.152083	12.5887	0	30.7604	28.37	19.8	0.785451	0	16.5573	0	1	1.90944	58.089					12.5887	99.9796
	0.154167	12.5887	0	30.7708	28.38	19.8	0.782621	0	16.517	0	1	1.9026	57.881					12.5887	99.9796
	0.15625	12.5887	0	30.7812	28.39	19.8	0.779768	0	16.4768	0	1	1.8958	57.674					12.5885	99.9779
	0.158333	12.5887	0	30.7917	28.4	19.8	0.776959	0	16.4369	0	1	1.88903	57.468					12.5885	99.9779
	0.160417	12.5885	0	30.8021	28.39	19.8	0.774191	0	16.3964	0	1	1.88219	57.26					12.5885	99.9779
	0.1625	12.5885	0	30.8125	28.4	19.8	0.771402	0	16.3568	0	1	1.87549	57.056					12.5885	99.9779
	0.164583	12.5885	0	30.8229	28.4	19.8	0.768644	0	16.3173	0	1	1.86881	56.853					12.5885	99.9779
	0.166667	12.5885	0	30.8333	28.4	19.8	0.76586	0	16.2773	0	1	1.86204	56.647					12.5885	99.9779
	0.16875	12.5885	0	30.8438	28.4	19.8	0.763104	0	16.2374	0	1	1.8553	56.442					12.5885	99.9779
	0.170833	12.5885	0	30.8542	28.41	19.8	0.760349	0	16.1983	0	1	1.84866	56.24					12.5882	99.9762
	0.172917	12.5885	0	30.8646	28.41	19.8	0.757597	0	16.1588	0	1	1.84199	56.037					12.5882	99.9762
	0.175	12.5882	0	30.875	28.41	19.8	0.754855	0	16.1195	0	1	1.83535	55.835					12.5882	99.9762
	0.177083	12.5882	0	30.8854	28.41	19.8	0.752144	0	16.0807	0	1	1.82878	55.635					12.5882	99.9762
	0.179167	12.5882	0	30.8958	28.4	19.8	0.749481	0	16.0419	0	1	1.82223	55.436					12.5882	99.9762
	0.18125	12.5882	0	30.9062	28.39	19.8	0.746818	0	16.0031	0	1	1.81569	55.237					12.5882	99.9762
	0.183333	12.5882	0	30.9167	28.43	19.8	0.744049	0	15.965	0	1	1.80918	55.039					12.5882	99.9762
	0.185417	12.5882	0	30.9271	28.43	19.8	0.741435	0	15.9272	0	1	1.80281	54.845					12.5882	99.9762
	0.1875	12.5882	0	30.9375	28.41	19.8	0.738915	0	15.8902	0	1	1.79656	54.655					12.5882	99.9762
	0.189583	12.5882	0	30.9479	28.42	19.8	0.736324	0	15.8533	0	1	1.79032	54.465					12.5882	99.9762
	0.191667	12.5882	0	30.9583	28.43	19.8	0.733718	0	15.8161	0	1	1.78401	54.273					12.588	99.9745
	0.19375	12.5882	0	30.9688	28.46	19.8	0.731014	0	15.779	0	1	1.77769	54.081					12.588	99.9745
	0.195833	12.588	0	30.9792	28.44	19.8	0.728485	0	15.7415	0	1	1.77138	53.889					12.588	99.9745
	0.197917	12.588	0	30.9896	28.44	19.8	0.7259	0	15.704	0	1	1.76504	53.696					12.588	99.9745
	0.2	12.588	0	31	28.44	19.8	0.723309	0	15.667	0	1	1.75879	53.506					12.588	99.9745
	0.202083	12.588	0	31.0104	28.45	19.8	0.720738	0	15.6304	0	1	1.75258	53.317					12.588	99.9745
	0.204167	12.588	0	31.0208	28.43	19.8	0.718206	0	15.5931	0	1	1.7463	53.126					12.588	99.9745
	0.20625	12.588	0	31.0312	28.43	19.8	0.71572	0	15.5571	0	1	1.74022	52.941					12.588	99.9745
	0.208333	12.588	0	31.0417	28.45	19.8	0.713119	0	15.5209	0	1	1.73407	52.754					12.588	99.9745
	0.210417	12.588	0	31.0521	28.45	19.8	0.710553	0	15.484	0	1	1.72783	52.564					12.588	99.9745
	0.2125	12.588	0	31.0625	28.44	19.8	0.707991	0	15.4468	0	1	1.72155	52.373					12.588	99.9745
	0.214583	12.588	0	31.0729	28.44	19.8	0.705385	0	15.4091	0	1	1.71517	52.179					12.588	99.9745
	0.216667	12.588	0	31.0833	28.45	19.8	0.702732	0	15.3714	0	1	1.7088	51.985					12.588	99.9745
	0.21875	12.588	0	31.0938	28.46	19.8	0.700069	0	15.3336	0	1	1.70239	51.79					12.588	99.9745
	0.220833	12.588	0	31.1042	28.47	19.8	0.6975	0	15.2971	0	1	1.69621	51.602					12.5878	99.9728
	0.222917	12.588	0	31.1146	28.46	19.8	0.695037	0	15.2611	0	1	1.69013	51.417					12.5878	99.9728
	0.225	12.5878	0	31.125	28.48	19.8	0.692531	0	15.2263	0	1	1.68421	51.237					12.5878	99.9728
	0.227083	12.5878	0	31.1354	28.47	19.8	0.690164	0	15.1918	0	1	1.67839	51.06					12.5878	99.9728
	0.229167	12.5878	0	31.1458	28.47	19.8	0.687773	0	15.1576	0	1	1.6726	50.884					12.5878	99.9728
	0.23125	12.5878	0	31.1562	28.48	19.8	0.685412	0	15.1238	0	1	1.66689	50.71					12.5878	99.9728
	0.233333	12.5878	0	31.1667	28.48	19.8	0.683059	0	15.09	0	1	1.66117	50.536					12.5878	99.9728
	0.235417	12.5878	0	31.1771	28.48	19.8	0.680743	0	15.0564	0	1	1.65548	50.363					12.5878	99.9728
	0.2375	12.5878	0	31.1875	28.5	19.8	0.67837	0	15.0231	0	1	1.64983	50.191					12.5878	99.9728
	0.239583	12.5878	0	31.1979	28.47	19.8	0.67614	0	14.9898	0	1	1.64424	50.021					12.5878	99.9728
	0.241667	12.5878	0	31.2083	28.5	19.8	0.673749	0	14.9568	0	1	1.63862	49.85					12.5878	99.9728
	0.24375	12.5878	0	31.2188	28.51	19.8	0.671439	0	14.9238	0	1	1.63303	49.68					12.5878	99.9728
	0.245833	12.5878	0	31.2292	28.49	19.8	0.669219	0	14.891	0	1	1.62751	49.512					12.5878	99.9728
	0.247917	12.5878	0	31.2396	28.48	19.8	0.666951	0	14.8583	0	1	1.62198	49.344					12.5876	99.9712
	0.25	12.5878	0	31.25	28.49	19.8	0.6646	0	14.8249	0	1	1.61633	49.172					12.5876	99.9712
	0.252083	12.5876	0	31.2604	28.5	19.8	0.662215	0	14.7909	0	1	1.61058	48.997					12.5876	99.9712
	0.254167	12.5876	0	31.2708	28.52	19.8	0.659846	0	14.7575	0	1	1.60489	48.824					12.5876	99.9712
	0.25625	12.5876	0	31.2812	28.51	19.8	0.657646	0	14.7255	0	1	1.5995	48.66					12.5876	99.9712
	0.258333	12.5876	0	31.2917	28.5	19.8	0.655537	0	14.6949	0	1	1.59434	48.503					12.5876	99.9712
	0.260417	12.5876	0	31.3021	28.52	19.8	0.653353	0	14.6641	0	1	1.58911	48.344					12.5876	99.9712
	0.2625	12.5876	0	31.3125	28.5	19.8	0.651258	0	14.6329	0	1	1.58385	48.184					12.5876	99.9712
	0.264583	12.5876	0	31.3229	28.52	19.8	0.649063	0	14.6027	0	1	1.57873	48.028					12.5876	99.9712
	0.266667	12.5876	0	31.3333	28.54	19.8	0.646903	0	14.5725	0	1	1.5736	47.872					12.5876	99.9712
	0.26875	12.5876	0	31.3438	28.54	19.8	0.644851	0	14.5428	0	1	1.56857	47.719					12.5876	99.9712
	0.270833	12.5876	0	31.3542	28.52	19.8	0.642873	0	14.5133	0	1	1.5636	47.568					12.5876	99.9712
	0.272917	12.5876	0	31.3646	28.52	19.8	0.640805	0	14.4835	0	1	1.55858	47.415					12.5876	99.9712
	0.275	12.5876	0	31.375	28.54	19.8	0.638627	0	14.4534	0	1	1.55345	47.259					12.5876	99.9712
	0.277083	12.5876	0	31.3854	28.55	19.8	0.636524	0	14.4235	0	1	1.54839	47.105					12.5876	99.9712
	0.279167	12.5876	0	31.3958	28.55	19.8	0.634433	0	14.3935	0	1	1.54332	46.951					12.5876	99.9712
	0.28125	12.5876	0	31.4062	28.56	19.8	0.632333	0	14.3637	0	1	1.53826	46.797					12.5874	99.9695
	0.283333	12.5876	0	31.4167	28.57	19.8	0.630198	0	14.3332	0	1	1.5331	46.64					12.5874	99.9695
	0.285417	12.5874	0	31.4271	28.55	19.8	0.628103	0	14.3024	0	1	1.52791	46.482					12.5874	99.9695
	0.2875	12.5874	0	31.4375	28.57	19.8	0.625977	0	14.2724	0	1	1.52281	46.327					12.5874	99.9695
	0.289583	12.5874	0	31.4479	28.57	19.8	0.623877	0	14.2422	0	1	1.51772	46.172					12.5874	99.9695
	0.291667	12.5874	0	31.4583	28.56	19.8	0.621858	0	14.213	0	1	1.51279	46.022					12.5874	99.9695
	0.29375	12.5874	0	31.4688	28.57	19.8	0.619821	0	14.1839	0	1	1.50786	45.872					12.5874	99.9695
	0.295833	12.5874	0	31.4792	28.57	19.8	0.617778	0	14.1546	0	1	1.50289	45.721					12.5874	99.9695
	0.297917	12.5874	0	31.4896	28.58	19.8	0.615674	0	14.1247	0	1	1.49783	45.567					12.5874	99.9695
	0.3	12.5874	0	31.5	28.59	19.8	0.613637	0	14.0956	0	1	1.4929	45.417					12.5874	99.9695
	0.302083	12.5874	0	31.5104	28.59	19.8	0.611614	0	14.0668	0	1	1.48803	45.269					12.5874	99.9695
	0.304167	12.5874	0	31.5208	28.58	19.8	0.609615	0	14.0376	0	1	1.4831	45.119					12.5874	99.9695
	0.30625	12.5874	0	31.5312	28.59	19.8	0.607542	0	14.0083	0	1	1.47814	44.968					12.5874	99.9695
	0.308333	12.5874	0	31.5417	28.61	19.8	0.60545	0	13.9789	0	1	1.47314	44.816					12.5874	99.9695
	0.310417	12.5874	0	31.5521	28.58	19.8	0.603457	0	13.9489	0	1	1.46812	44.663					12.5874	99.9695
	0.3125	12.5874	0	31.5625	28.6	19.8	0.601338	0	13.9191	0	1	1.46305	44.509					12.5874	99.9695
	0.314583	12.5874	0	31.5729	28.62	19.8	0.599285	0	13.8903	0	1	1.45816	44.36					12.5874	99.9695
	0.316667	12.5874	0	31.5833	28.61	19.8	0.597317	0	13.8618	0	1	1.45336	44.214					12.5874	99.9695
	0.31875	12.5874	0	31.5938	28.63	19.8	0.59529	0	13.8336	0	1	1.44856	44.068					12.5874	99.9695
	0.320833	12.5874	0	31.6042	28.63	19.8	0.593365	0	13.8056	0	1	1.44382	43.924					12.5874	99.9695
	0.322917	12.5874	0	31.6146	28.62	19.8	0.591474	0	13.7779	0	1	1.43916	43.782					12.5874	99.9695
	0.325	12.5874	0	31.625	28.64	19.8	0.589466	0	13.7502	0	1	1.43446	43.639					12.5874	99.9695
	0.327083	12.5874	0	31.6354	28.65	19.8	0.587564	0	13.7229	0	1	1.42982	43.498					12.5874	99.9695
	0.329167	12.5874	0	31.6458	28.63	19.8	0.585703	0	13.6953	0	1	1.42519	43.357					12.5874	99.9695
	0.33125	12.5874	0	31.6562	28.65	19.8	0.583736	0	13.6679	0	1	1.42052	43.215					12.5872	99.9678
	0.333333	12.5874	0	31.6667	28.65	19.8	0.581859	0	13.6408	0	1	1.41595	43.076					12.5872	99.9678
	0.335417	12.5872	0	31.6771	28.63	19.8	0.580042	0	13.6137	0	1	1.41138	42.937					12.5872	99.9678
	0.3375	12.5872	0	31.6875	28.64	19.8	0.578164	0	13.5873	0	1	1.40691	42.801					12.5872	99.9678
	0.339583	12.5872	0	31.6979	28.66	19.8	0.576255	0	13.561	0	1	1.40244	42.665					12.5872	99.9678
	0.341667	12.5872	0	31.7083	28.68	19.8	0.574394	0	13.5347	0	1	1.39797	42.529					12.5872	99.9678
	0.34375	12.5872	0	31.7188	28.65	19.8	0.572741	0	13.5098	0	1	1.39379	42.402					12.5872	99.9678
	0.345833	12.5872	0	31.7292	28.66	19.8	0.570989	0	13.485	0	1	1.38959	42.274					12.5872	99.9678
	0.347917	12.5872	0	31.7396	28.68	19.8	0.56933	0	13.462	0	1	1.38567	42.155					12.5872	99.9678
	0.35	12.5872	0	31.75	28.69	19.8	0.567745	0	13.4393	0	1	1.38183	42.038					12.5872	99.9678
	0.352083	12.5872	0	31.7604	28.68	19.8	0.566269	0	13.4174	0	1	1.37815	41.926					12.5872	99.9678
	0.354167	12.5872	0	31.7708	28.7	19.8	0.564592	0	13.3942	0	1	1.3742	41.806					12.5872	99.9678
	0.35625	12.5872	0	31.7812	28.68	19.8	0.562993	0	13.3706	0	1	1.37023	41.685					12.5872	99.9678
	0.358333	12.5872	0	31.7917	28.71	19.8	0.561283	0	13.347	0	1	1.36621	41.563					12.5872	99.9678
	0.360417	12.5872	0	31.8021	28.7	19.8	0.55974	0	13.3244	0	1	1.3624	41.447					12.5872	99.9678
	0.3625	12.5872	0	31.8125	28.7	19.8	0.558146	0	13.3017	0	1	1.35856	41.33					12.587	99.9661
	0.364583	12.5872	0	31.8229	28.7	19.8	0.556578	0	13.2791	0	1	1.35474	41.214					12.587	99.9661
	0.366667	12.587	0	31.8333	28.71	19.8	0.554964	0	13.2561	0	1	1.35083	41.095					12.587	99.9661
	0.36875	12.587	0	31.8438	28.71	19.8	0.553342	0	13.2327	0	1	1.34689	40.975					12.587	99.9661
	0.370833	12.587	0	31.8542	28.71	19.8	0.551706	0	13.2092	0	1	1.34291	40.854					12.587	99.9661
	0.372917	12.587	0	31.8646	28.72	19.8	0.550095	0	13.1863	0	1	1.33903	40.736					12.587	99.9661
	0.375	12.587	0	31.875	28.72	19.8	0.548466	0	13.163	0	1	1.33509	40.616					12.587	99.9661
	0.377083	12.587	0	31.8854	28.73	19.8	0.546852	0	13.1401	0	1	1.33121	40.498					12.587	99.9661
	0.379167	12.587	0	31.8958	28.74	19.8	0.545214	0	13.1168	0	1	1.32726	40.378					12.587	99.9661
	0.38125	12.587	0	31.9062	28.74	19.8	0.543587	0	13.0937	0	1	1.32335	40.259					12.587	99.9661
	0.383333	12.587	0	31.9167	28.74	19.8	0.541956	0	13.0702	0	1	1.31937	40.138					12.587	99.9661
	0.385417	12.587	0	31.9271	28.75	19.8	0.540311	0	13.0467	0	1	1.3154	40.017					12.587	99.9661
	0.3875	12.587	0	31.9375	28.74	19.8	0.538709	0	13.0233	0	1	1.31145	39.897					12.587	99.9661
	0.389583	12.587	0	31.9479	28.75	19.8	0.537065	0	12.9998	0	1	1.30747	39.776					12.587	99.9661
	0.391667	12.587	0	31.9583	28.77	19.8	0.53542	0	12.9768	0	1	1.30356	39.657					12.5867	99.9644
	0.39375	12.587	0	31.9688	28.76	19.8	0.533843	0	12.9536	0	1	1.29965	39.538					12.5867	99.9644
	0.395833	12.5867	0	31.9792	28.77	19.8	0.532208	0	12.9309	0	1	1.29581	39.421					12.5867	99.9644
	0.397917	12.5867	0	31.9896	28.77	19.8	0.53062	0	12.908	0	1	1.29193	39.303					12.5867	99.9644
	0.4	12.5867	0	32	28.77	19.8	0.529036	0	12.885	0	1	1.28805	39.185					12.5867	99.9644
	0.402083	12.5867	0	32.0104	28.76	19.8	0.52747	0	12.8622	0	1	1.2842	39.068					12.5867	99.9644
	0.404167	12.5867	0	32.0208	28.78	19.8	0.525825	0	12.8394	0	1	1.28032	38.95					12.5867	99.9644
	0.40625	12.5867	0	32.0312	28.8	19.8	0.524169	0	12.8164	0	1	1.27641	38.831					12.5867	99.9644
	0.408333	12.5867	0	32.0417	28.79	19.8	0.522647	0	12.7938	0	1	1.2726	38.715					12.5867	99.9644
	0.410417	12.5867	0	32.0521	28.78	19.8	0.521092	0	12.771	0	1	1.26875	38.598					12.5867	99.9644
	0.4125	12.5867	0	32.0625	28.8	19.8	0.519472	0	12.7485	0	1	1.26494	38.482					12.5865	99.9627
	0.414583	12.5867	0	32.0729	28.81	19.8	0.517885	0	12.726	0	1	1.26113	38.366					12.5865	99.9627
	0.416667	12.5865	0	32.0833	28.8	19.8	0.516345	0	12.7034	0	1	1.25731	38.25					12.5865	99.9627
	0.41875	12.5865	0	32.0938	28.83	19.8	0.514742	0	12.6812	0	1	1.25353	38.135					12.5865	99.9627
	0.420833	12.5865	0	32.1042	28.85	19.8	0.513138	0	12.6588	0	1	1.24972	38.019					12.5865	99.9627
	0.422917	12.5865	0	32.1146	28.84	19.8	0.511584	0	12.6361	0	1	1.24591	37.903					12.5865	99.9627
	0.425	12.5865	0	32.125	28.84	19.8	0.509998	0	12.6134	0	1	1.24206	37.786					12.5865	99.9627
	0.427083	12.5865	0	32.1354	28.83	19.8	0.50841	0	12.5904	0	1	1.23818	37.668					12.5865	99.9627
	0.429167	12.5865	0	32.1458	28.86	19.8	0.506773	0	12.5678	0	1	1.23434	37.551					12.5865	99.9627
	0.43125	12.5865	0	32.1562	28.85	19.8	0.505251	0	12.5454	0	1	1.23056	37.436					12.5865	99.9627
	0.433333	12.5865	0	32.1667	28.85	19.8	0.503673	0	12.5228	0	1	1.22674	37.32					12.5865	99.9627
	0.435417	12.5865	0	32.1771	28.85	19.8	0.502125	0	12.5005	0	1	1.22296	37.205					12.5865	99.9627
	0.4375	12.5865	0	32.1875	28.87	19.8	0.500564	0	12.4784	0	1	1.21922	37.091					12.5863	99.961
	0.439583	12.5865	0	32.1979	28.86	19.8	0.499037	0	12.4562	0	1	1.21547	36.977					12.5863	99.961
	0.441667	12.5863	0	32.2083	28.86	19.8	0.497457	0	12.4336	0	1	1.21166	36.861					12.5863	99.961
	0.44375	12.5863	0	32.2188	28.88	19.8	0.495859	0	12.4112	0	1	1.20784	36.745					12.5863	99.961
	0.445833	12.5863	0	32.2292	28.89	19.8	0.494299	0	12.3889	0	1	1.20406	36.63					12.5863	99.961
	0.447917	12.5863	0	32.2396	28.9	19.8	0.492716	0	12.3664	0	1	1.20025	36.514					12.5863	99.961
	0.45	12.5863	0	32.25	28.89	19.8	0.491169	0	12.344	0	1	1.19647	36.399					12.5863	99.961
	0.452083	12.5863	0	32.2604	28.89	19.8	0.489646	0	12.322	0	1	1.19276	36.286					12.5861	99.9593
	0.454167	12.5863	0	32.2708	28.9	19.8	0.488092	0	12.2999	0	1	1.18901	36.172					12.5861	99.9593
	0.45625	12.5861	0	32.2812	28.91	19.8	0.486501	0	12.2774	0	1	1.18519	36.056					12.5861	99.9593
	0.458333	12.5861	0	32.2917	28.92	19.8	0.484951	0	12.2553	0	1	1.18145	35.942					12.5861	99.9593
	0.460417	12.5861	0	32.3021	28.91	19.8	0.483414	0	12.2328	0	1	1.17767	35.827					12.5861	99.9593
	0.4625	12.5861	0	32.3125	28.93	19.8	0.481859	0	12.2112	0	1	1.17399	35.715					12.5861	99.9593
	0.464583	12.5861	0	32.3229	28.94	19.8	0.480352	0	12.1896	0	1	1.17034	35.604					12.5861	99.9593
	0.466667	12.5861	0	32.3333	28.92	19.8	0.478915	0	12.1685	0	1	1.16679	35.496					12.5861	99.9593
	0.46875	12.5861	0	32.3438	28.93	19.8	0.477447	0	12.1474	0	1	1.1632	35.387					12.5861	99.9593
	0.470833	12.5861	0	32.3542	28.94	19.8	0.475947	0	12.1262	0	1	1.15962	35.278					12.5859	99.9576
	0.472917	12.5861	0	32.3646	28.95	19.8	0.474457	0	12.1053	0	1	1.15607	35.17					12.5859	99.9576
	0.475	12.5859	0	32.375	28.95	19.8	0.473025	0	12.0843	0	1	1.15252	35.062					12.5859	99.9576
	0.477083	12.5859	0	32.3854	28.94	19.8	0.471636	0	12.064	0	1	1.1491	34.958					12.5859	99.9576
	0.479167	12.5859	0	32.3958	28.98	19.8	0.470159	0	12.044	0	1	1.14568	34.854					12.5859	99.9576
	0.48125	12.5859	0	32.4062	28.97	19.8	0.468772	0	12.0237	0	1	1.14227	34.75					12.5859	99.9576
	0.483333	12.5859	0	32.4167	28.96	19.8	0.467372	0	12.0034	0	1	1.13885	34.646					12.5859	99.9576
	0.485417	12.5859	0	32.4271	28.98	19.8	0.465925	0	11.9833	0	1	1.13543	34.542					12.5859	99.9576
	0.4875	12.5859	0	32.4375	28.98	19.8	0.464503	0	11.9629	0	1	1.13198	34.437					12.5859	99.9576
	0.489583	12.5859	0	32.4479	28.97	19.8	0.463101	0	11.9422	0	1	1.12849	34.331					12.5857	99.9559
	0.491667	12.5859	0	32.4583	28.98	19.8	0.461679	0	11.9219	0	1	1.12504	34.226					12.5857	99.9559
	0.49375	12.5857	0	32.4688	29.01	19.8	0.460225	0	11.902	0	1	1.12166	34.123					12.5857	99.9559
	0.495833	12.5857	0	32.4792	28.98	19.8	0.458896	0	11.882	0	1	1.1183	34.021					12.5857	99.9559
	0.497917	12.5857	0	32.4896	29	19.8	0.457481	0	11.8621	0	1	1.11492	33.918					12.5857	99.9559
	0.5	12.5857	0	32.5	29.02	19.8	0.456102	0	11.8427	0	1	1.11163	33.818					12.5855	99.9542
	0.502083	12.5857	0	32.5104	29	19.8	0.454771	0	11.8232	0	1	1.10834	33.718					12.5855	99.9542
	0.504167	12.5855	0	32.5208	29.02	19.8	0.453375	0	11.8036	0	1	1.10502	33.617					12.5855	99.9542
	0.50625	12.5855	0	32.5312	29.01	19.8	0.452044	0	11.7839	0	1	1.1017	33.516					12.5855	99.9542
	0.508333	12.5855	0	32.5417	29.02	19.8	0.450677	0	11.7645	0	1	1.09842	33.416					12.5855	99.9542
	0.510417	12.5855	0	32.5521	29.03	19.8	0.449318	0	11.7453	0	1	1.09516	33.317					12.5855	99.9542
	0.5125	12.5855	0	32.5625	29.05	19.8	0.447954	0	11.7262	0	1	1.09191	33.218					12.5855	99.9542
	0.514583	12.5855	0	32.5729	29.04	19.8	0.446667	0	11.7073	0	1	1.08872	33.121					12.5855	99.9542
	0.516667	12.5855	0	32.5833	29.04	19.8	0.445362	0	11.6886	0	1	1.08556	33.025					12.5852	99.9525
	0.51875	12.5855	0	32.5938	29.06	19.8	0.443991	0	11.6696	0	1	1.08234	32.927					12.5852	99.9525
	0.520833	12.5852	0	32.6042	29.05	19.8	0.442723	0	11.6509	0	1	1.07919	32.831					12.5852	99.9525
	0.522917	12.5852	0	32.6146	29.07	19.8	0.441384	0	11.6321	0	1	1.076	32.734					12.5852	99.9525
	0.525	12.5852	0	32.625	29.07	19.8	0.440066	0	11.6133	0	1	1.07281	32.637					12.5852	99.9525
	0.527083	12.5852	0	32.6354	29.08	19.8	0.43874	0	11.5945	0	1	1.06962	32.54					12.585	99.9508
	0.529167	12.5852	0	32.6458	29.08	19.8	0.43743	0	11.5756	0	1	1.06643	32.443					12.585	99.9508
	0.53125	12.585	0	32.6562	29.09	19.8	0.43611	0	11.5568	0	1	1.06324	32.346					12.585	99.9508
	0.533333	12.585	0	32.6667	29.09	19.8	0.43481	0	11.5379	0	1	1.06005	32.249					12.585	99.9508
	0.535417	12.585	0	32.6771	29.08	19.8	0.433506	0	11.519	0	1	1.05687	32.152					12.585	99.9508
	0.5375	12.585	0	32.6875	29.09	19.8	0.432166	0	11.5	0	1	1.05364	32.054					12.585	99.9508
	0.539583	12.585	0	32.6979	29.1	19.8	0.430844	0	11.4812	0	1	1.05046	31.957					12.585	99.9508
	0.541667	12.585	0	32.7083	29.11	19.8	0.429523	0	11.4623	0	1	1.04727	31.86					12.5848	99.9491
	0.54375	12.585	0	32.7188	29.1	19.8	0.428221	0	11.4434	0	1	1.04408	31.763					12.5848	99.9491
	0.545833	12.5848	0	32.7292	29.09	19.8	0.426957	0	11.4247	0	1	1.04092	31.667					12.5848	99.9491
	0.547917	12.5848	0	32.7396	29.1	19.8	0.425629	0	11.4059	0	1	1.03774	31.57					12.5848	99.9491
	0.55	12.5848	0	32.75	29.14	19.8	0.424248	0	11.3872	0	1	1.03455	31.473					12.5848	99.9491
	0.552083	12.5848	0	32.7604	29.11	19.8	0.422993	0	11.3684	0	1	1.03139	31.377					12.5848	99.9491
	0.554167	12.5848	0	32.7708	29.11	19.8	0.4217	0	11.3495	0	1	1.0282	31.28					12.5846	99.9474
	0.55625	12.5848	0	32.7812	29.14	19.8	0.42035	0	11.331	0	1	1.02505	31.184					12.5846	99.9474
	0.558333	12.5846	0	32.7917	29.16	19.8	0.419015	0	11.3124	0	1	1.02189	31.088					12.5846	99.9474
	0.560417	12.5846	0	32.8021	29.16	19.8	0.417722	0	11.2937	0	1	1.01874	30.992					12.5846	99.9474
	0.5625	12.5846	0	32.8125	29.16	19.8	0.416423	0	11.2751	0	1	1.01558	30.896					12.5846	99.9474
	0.564583	12.5846	0	32.8229	29.16	19.8	0.41516	0	11.2568	0	1	1.01249	30.802					12.5846	99.9474
	0.566667	12.5846	0	32.8333	29.17	19.8	0.41385	0	11.2382	0	1	1.00934	30.706					12.5846	99.9474
	0.56875	12.5846	0	32.8438	29.16	19.8	0.412586	0	11.2196	0	1	1.00621	30.611					12.5846	99.9474
	0.570833	12.5846	0	32.8542	29.19	19.8	0.411277	0	11.2015	0	1	1.00312	30.517					12.5846	99.9474
	0.572917	12.5846	0	32.8646	29.17	19.8	0.410038	0	11.1831	0	1	1.00003	30.423					12.5846	99.9474
	0.575	12.5846	0	32.875	29.18	19.8	0.408734	0	11.1647	0	1	0.99691	30.328					12.5844	99.9457
	0.577083	12.5846	0	32.8854	29.22	19.8	0.407414	0	11.1468	0	1	0.993853	30.235					12.5844	99.9457
	0.579167	12.5844	0	32.8958	29.21	19.8	0.4062	0	11.1286	0	1	0.990796	30.142					12.5844	99.9457
	0.58125	12.5844	0	32.9062	29.21	19.8	0.404922	0	11.1106	0	1	0.987739	30.049					12.5844	99.9457
	0.583333	12.5844	0	32.9167	29.21	19.8	0.403671	0	11.0925	0	1	0.984682	29.956					12.5844	99.9457
	0.585417	12.5844	0	32.9271	29.21	19.8	0.402415	0	11.0744	0	1	0.981625	29.863					12.5844	99.9457
	0.5875	12.5844	0	32.9375	29.22	19.8	0.401148	0	11.0563	0	1	0.978568	29.77					12.5844	99.9457
	0.589583	12.5844	0	32.9479	29.24	19.8	0.39986	0	11.0383	0	1	0.975511	29.677					12.5844	99.9457
	0.591667	12.5844	0	32.9583	29.22	19.8	0.398639	0	11.02	0	1	0.972421	29.583					12.5842	99.944
	0.59375	12.5844	0	32.9688	29.24	19.8	0.397343	0	11.002	0	1	0.969364	29.49					12.5842	99.944
	0.595833	12.5842	0	32.9792	29.25	19.8	0.396086	0	10.9841	0	1	0.96634	29.398					12.5842	99.944
	0.597917	12.5842	0	32.9896	29.24	19.8	0.394847	0	10.966	0	1	0.963283	29.305					12.5842	99.944
	0.6	12.5842	0	33	29.25	19.8	0.393576	0	10.9477	0	1	0.960193	29.211					12.5842	99.944
	0.602083	12.5842	0	33.0104	29.25	19.8	0.392327	0	10.9298	0	1	0.957169	29.119					12.5842	99.944
	0.604167	12.5842	0	33.0208	29.26	19.8	0.39106	0	10.9118	0	1	0.954112	29.026					12.5842	99.944
	0.60625	12.5842	0	33.0312	29.27	19.8	0.389795	0	10.8937	0	1	0.951055	28.933					12.5842	99.944
	0.608333	12.5842	0	33.0417	29.27	19.8	0.388538	0	10.8757	0	1	0.947998	28.84					12.5842	99.944
	0.610417	12.5842	0	33.0521	29.28	19.8	0.387276	0	10.8576	0	1	0.944941	28.747					12.584	99.9423
	0.6125	12.5842	0	33.0625	29.25	19.8	0.386079	0	10.8396	0	1	0.941917	28.655					12.584	99.9423
	0.614583	12.584	0	33.0729	29.3	19.8	0.384767	0	10.8221	0	1	0.938926	28.564					12.584	99.9423
	0.616667	12.584	0	33.0833	29.29	19.8	0.38358	0	10.8047	0	1	0.936	28.475					12.584	99.9423
	0.61875	12.584	0	33.0938	29.28	19.8	0.382362	0	10.7868	0	1	0.932976	28.383					12.584	99.9423
	0.620833	12.584	0	33.1042	29.3	19.8	0.381096	0	10.769	0	1	0.929952	28.291					12.584	99.9423
	0.622917	12.584	0	33.1146	29.3	19.8	0.37987	0	10.7513	0	1	0.926961	28.2					12.584	99.9423
	0.625	12.584	0	33.125	29.3	19.8	0.378655	0	10.7338	0	1	0.924002	28.11					12.584	99.9423
	0.627083	12.584	0	33.1354	29.31	19.8	0.377409	0	10.7161	0	1	0.921011	28.019					12.584	99.9423
	0.629167	12.584	0	33.1458	29.31	19.8	0.376205	0	10.6986	0	1	0.918053	27.929					12.5838	99.9406
	0.63125	12.584	0	33.1562	29.35	19.8	0.37493	0	10.6813	0	1	0.915094	27.839					12.5838	99.9406
	0.633333	12.5838	0	33.1667	29.34	19.8	0.373745	0	10.6641	0	1	0.912202	27.751					12.5838	99.9406
	0.635417	12.5838	0	33.1771	29.33	19.8	0.372608	0	10.6473	0	1	0.909375	27.665					12.5838	99.9406
	0.6375	12.5838	0	33.1875	29.34	19.8	0.371417	0	10.6305	0	1	0.906515	27.578					12.5838	99.9406
	0.639583	12.5838	0	33.1979	29.33	19.8	0.370274	0	10.6137	0	1	0.903688	27.492					12.5838	99.9406
	0.641667	12.5838	0	33.2083	29.34	19.8	0.369096	0	10.5968	0	1	0.900828	27.405					12.5838	99.9406
	0.64375	12.5838	0	33.2188	29.36	19.8	0.367879	0	10.5798	0	1	0.897936	27.317					12.5838	99.9406
	0.645833	12.5838	0	33.2292	29.35	19.8	0.36671	0	10.5628	0	1	0.895076	27.23					12.5838	99.9406
	0.647917	12.5838	0	33.2396	29.37	19.8	0.365502	0	10.5458	0	1	0.892183	27.142					12.5838	99.9406
	0.65	12.5838	0	33.25	29.35	19.8	0.364311	0	10.5282	0	1	0.889225	27.052					12.5835	99.9389
	0.652083	12.5838	0	33.2604	29.38	19.8	0.363096	0	10.5114	0	1	0.886365	26.965					12.5835	99.9389
	0.654167	12.5835	0	33.2708	29.39	19.8	0.361907	0	10.4943	0	1	0.883472	26.877					12.5835	99.9389
	0.65625	12.5835	0	33.2812	29.39	19.8	0.360747	0	10.4776	0	1	0.880646	26.791					12.5835	99.9389
	0.658333	12.5835	0	33.2917	29.39	19.8	0.359597	0	10.461	0	1	0.877852	26.706					12.5835	99.9389
	0.660417	12.5835	0	33.3021	29.38	19.8	0.35845	0	10.4443	0	1	0.875025	26.62					12.5835	99.9389
	0.6625	12.5835	0	33.3125	29.41	19.8	0.357272	0	10.428	0	1	0.872263	26.536					12.5835	99.9389
	0.664583	12.5835	0	33.3229	29.41	19.8	0.356167	0	10.4121	0	1	0.869568	26.454					12.5835	99.9389
	0.666667	12.5835	0	33.3333	29.4	19.8	0.355064	0	10.3959	0	1	0.86684	26.371					12.5835	99.9389
	0.66875	12.5835	0	33.3438	29.41	19.8	0.353915	0	10.3794	0	1	0.864046	26.286					12.5835	99.9389
	0.670833	12.5835	0	33.3542	29.45	19.8	0.352756	0	10.3636	0	1	0.86135	26.204					12.5833	99.9372
	0.672917	12.5835	0	33.3646	29.43	19.8	0.351654	0	10.3472	0	1	0.858589	26.12					12.5833	99.9372
	0.675	12.5833	0	33.375	29.43	19.8	0.350542	0	10.3312	0	1	0.855894	26.038					12.5833	99.9372
	0.677083	12.5833	0	33.3854	29.43	19.8	0.349398	0	10.3147	0	1	0.8531	25.953					12.5833	99.9372
	0.679167	12.5833	0	33.3958	29.44	19.8	0.348276	0	10.2988	0	1	0.850404	25.871					12.5833	99.9372
	0.68125	12.5833	0	33.4062	29.45	19.8	0.347151	0	10.2829	0	1	0.847709	25.789					12.5833	99.9372
	0.683333	12.5833	0	33.4167	29.45	19.8	0.346019	0	10.2663	0	1	0.844915	25.704					12.5833	99.9372
	0.685417	12.5833	0	33.4271	29.45	19.8	0.344866	0	10.2498	0	1	0.842121	25.619					12.5833	99.9372
	0.6875	12.5833	0	33.4375	29.47	19.8	0.343716	0	10.2337	0	1	0.839393	25.536					12.5831	99.9355
	0.689583	12.5833	0	33.4479	29.48	19.8	0.34259	0	10.2176	0	1	0.836664	25.453					12.5831	99.9355
	0.691667	12.5831	0	33.4583	29.45	19.8	0.341513	0	10.2014	0	1	0.833936	25.37					12.5831	99.9355
	0.69375	12.5831	0	33.4688	29.47	19.8	0.34034	0	10.1849	0	1	0.831142	25.285					12.5831	99.9355
	0.695833	12.5831	0	33.4792	29.49	19.8	0.339153	0	10.1682	0	1	0.828315	25.199					12.5831	99.9355
	0.697917	12.5831	0	33.4896	29.5	19.8	0.337983	0	10.1513	0	1	0.825455	25.112					12.5831	99.9355
	0.7	12.5831	0	33.5	29.5	19.8	0.336822	0	10.1346	0	1	0.822628	25.026					12.5831	99.9355
	0.702083	12.5831	0	33.5104	29.49	19.8	0.335696	0	10.1182	0	1	0.819867	24.942					12.5831	99.9355
	0.704167	12.5831	0	33.5208	29.52	19.8	0.334623	0	10.1034	0	1	0.817336	24.865					12.5831	99.9355
	0.70625	12.5831	0	33.5312	29.52	19.8	0.333597	0	10.0886	0	1	0.814838	24.789					12.5831	99.9355
	0.708333	12.5831	0	33.5417	29.53	19.8	0.33257	0	10.074	0	1	0.812373	24.714					12.5831	99.9355
	0.710417	12.5831	0	33.5521	29.52	19.8	0.3316	0	10.0596	0	1	0.80994	24.64					12.5831	99.9355
	0.7125	12.5831	0	33.5625	29.54	19.8	0.330616	0	10.0459	0	1	0.807606	24.569					12.5831	99.9355
	0.714583	12.5831	0	33.5729	29.54	19.8	0.329677	0	10.0324	0	1	0.805338	24.5					12.5831	99.9355
	0.716667	12.5831	0	33.5833	29.55	19.8	0.328682	0	10.0183	0	1	0.802939	24.427					12.5831	99.9355
	0.71875	12.5831	0	33.5938	29.54	19.8	0.327699	0	10.0038	0	1	0.800506	24.353					12.5829	99.9338
	0.720833	12.5831	0	33.6042	29.54	19.8	0.326761	0	9.99021	0	1	0.798205	24.283					12.5829	99.9338
	0.722917	12.5829	0	33.6146	29.56	19.8	0.325783	0	9.97666	0	1	0.795904	24.213					12.5829	99.9338
	0.725	12.5829	0	33.625	29.56	19.8	0.324841	0	9.96304	0	1	0.793603	24.143					12.5829	99.9338
	0.727083	12.5829	0	33.6354	29.58	19.8	0.323892	0	9.94969	0	1	0.791335	24.074					12.5829	99.9338
	0.729167	12.5829	0	33.6458	29.58	19.8	0.322944	0	9.93607	0	1	0.789034	24.004					12.5829	99.9338
	0.73125	12.5829	0	33.6562	29.58	19.8	0.321977	0	9.92206	0	1	0.786668	23.932					12.5829	99.9338
	0.733333	12.5829	0	33.6667	29.59	19.8	0.321003	0	9.90809	0	1	0.784301	23.86					12.5829	99.9338
	0.735417	12.5829	0	33.6771	29.58	19.8	0.320037	0	9.89405	0	1	0.781934	23.788					12.5829	99.9338
	0.7375	12.5829	0	33.6875	29.59	19.8	0.319043	0	9.87988	0	1	0.779535	23.715					12.5829	99.9338
	0.739583	12.5829	0	33.6979	29.58	19.8	0.318063	0	9.86564	0	1	0.777135	23.642					12.5829	99.9338
	0.741667	12.5829	0	33.7083	29.61	19.8	0.317005	0	9.85076	0	1	0.774604	23.565					12.5829	99.9338
	0.74375	12.5829	0	33.7188	29.62	19.8	0.315961	0	9.83601	0	1	0.772106	23.489					12.5827	99.9321
	0.745833	12.5829	0	33.7292	29.62	19.8	0.314961	0	9.82142	0	1	0.76964	23.414					12.5827	99.9321
	0.747917	12.5827	0	33.7396	29.61	19.8	0.313959	0	9.80679	0	1	0.767175	23.339					12.5827	99.9321
	0.75	12.5827	0	33.75	29.62	19.8	0.31294	0	9.79223	0	1	0.76471	23.264					12.5827	99.9321
	0.752083	12.5827	0	33.7604	29.62	19.8	0.31196	0	9.77822	0	1	0.762343	23.192					12.5827	99.9321
	0.754167	12.5827	0	33.7708	29.63	19.8	0.310965	0	9.76405	0	1	0.759943	23.119					12.5827	99.9321
	0.75625	12.5827	0	33.7812	29.64	19.8	0.310003	0	9.75027	0	1	0.75761	23.048					12.5827	99.9321
	0.758333	12.5827	0	33.7917	29.66	19.8	0.308999	0	9.73614	0	1	0.75521	22.975					12.5827	99.9321
	0.760417	12.5827	0	33.8021	29.66	19.8	0.308066	0	9.72271	0	1	0.752942	22.906					12.5827	99.9321
	0.7625	12.5827	0	33.8125	29.66	19.8	0.307116	0	9.70909	0	1	0.750641	22.836					12.5827	99.9321
	0.764583	12.5827	0	33.8229	29.65	19.8	0.306198	0	9.69544	0	1	0.74834	22.766					12.5825	99.9304
	0.766667	12.5827	0	33.8333	29.67	19.8	0.305223	0	9.68169	0	1	0.746006	22.695					12.5825	99.9304
	0.76875	12.5825	0	33.8438	29.69	19.8	0.304233	0	9.66794	0	1	0.743672	22.624					12.5825	99.9304
	0.770833	12.5825	0	33.8542	29.69	19.8	0.303253	0	9.65374	0	1	0.741273	22.551					12.5825	99.9304
	0.772917	12.5825	0	33.8646	29.68	19.8	0.302322	0	9.64008	0	1	0.738972	22.481					12.5825	99.9304
	0.775	12.5825	0	33.875	29.7	19.8	0.301363	0	9.62653	0	1	0.736671	22.411					12.5825	99.9304
	0.777083	12.5825	0	33.8854	29.69	19.8	0.300413	0	9.61268	0	1	0.734337	22.34					12.5825	99.9304
	0.779167	12.5825	0	33.8958	29.71	19.8	0.299408	0	9.59854	0	1	0.731937	22.267					12.5825	99.9304
	0.78125	12.5825	0	33.9062	29.69	19.8	0.298497	0	9.58505	0	1	0.729669	22.198					12.5825	99.9304
	0.783333	12.5825	0	33.9167	29.71	19.8	0.297567	0	9.57189	0	1	0.727434	22.13					12.5825	99.9304
	0.785417	12.5825	0	33.9271	29.73	19.8	0.296611	0	9.55852	0	1	0.725166	22.061					12.5825	99.9304
	0.7875	12.5825	0	33.9375	29.72	19.8	0.295698	0	9.54507	0	1	0.722898	21.992					12.5825	99.9304
	0.789583	12.5825	0	33.9479	29.74	19.8	0.294721	0	9.53131	0	1	0.720564	21.921					12.5825	99.9304
	0.791667	12.5825	0	33.9583	29.73	19.8	0.293762	0	9.51747	0	1	0.71823	21.85					12.5825	99.9304
	0.79375	12.5825	0	33.9688	29.74	19.8	0.292777	0	9.50329	0	1	0.715831	21.777					12.5825	99.9304
	0.795833	12.5825	0	33.9792	29.75	19.8	0.291833	0	9.48971	0	1	0.71353	21.707					12.5823	99.9287
	0.797917	12.5825	0	33.9896	29.76	19.8	0.290902	0	9.47651	0	1	0.711294	21.639					12.5823	99.9287
	0.8	12.5823	0	34	29.74	19.8	0.289995	0	9.46302	0	1	0.709026	21.57					12.5823	99.9287
	0.802083	12.5823	0	34.0104	29.77	19.8	0.289081	0	9.45046	0	1	0.70689	21.505					12.5823	99.9287
	0.804167	12.5823	0	34.0208	29.78	19.8	0.288227	0	9.43824	0	1	0.704819	21.442					12.5823	99.9287
	0.80625	12.5823	0	34.0312	29.76	19.8	0.287456	0	9.42669	0	1	0.702879	21.383					12.5823	99.9287
	0.808333	12.5823	0	34.0417	29.78	19.8	0.28665	0	9.41547	0	1	0.700973	21.325					12.5823	99.9287
	0.810417	12.5823	0	34.0521	29.8	19.8	0.28585	0	9.40424	0	1	0.699066	21.267					12.5823	99.9287
	0.8125	12.5823	0	34.0625	29.79	19.8	0.285066	0	9.39273	0	1	0.697127	21.208					12.5823	99.9287
	0.814583	12.5823	0	34.0729	29.8	19.8	0.284272	0	9.38148	0	1	0.695221	21.15					12.5823	99.9287
	0.816667	12.5823	0	34.0833	29.8	19.8	0.283491	0	9.37019	0	1	0.693314	21.092					12.5823	99.9287
	0.81875	12.5823	0	34.0938	29.83	19.8	0.282611	0	9.35802	0	1	0.691243	21.029					12.5823	99.9287
	0.820833	12.5823	0	34.1042	29.82	19.8	0.281747	0	9.34534	0	1	0.689107	20.964					12.5823	99.9287
	0.822917	12.5823	0	34.1146	29.8	19.8	0.280894	0	9.33263	0	1	0.68697	20.899					12.582	99.927
	0.825	12.5823	0	34.125	29.85	19.8	0.27995	0	9.31994	0	1	0.6848	20.833					12.582	99.927
	0.827083	12.582	0	34.1354	29.84	19.8	0.279106	0	9.30746	0	1	0.682697	20.769					12.582	99.927
	0.829167	12.582	0	34.1458	29.83	19.8	0.278286	0	9.29556	0	1	0.680692	20.708					12.582	99.927
	0.83125	12.582	0	34.1562	29.85	19.8	0.277448	0	9.28375	0	1	0.678686	20.647					12.582	99.927
	0.833333	12.582	0	34.1667	29.87	19.8	0.27662	0	9.27213	0	1	0.676714	20.587					12.582	99.927
	0.835417	12.582	0	34.1771	29.86	19.8	0.275842	0	9.26062	0	1	0.674775	20.528					12.582	99.927
	0.8375	12.582	0	34.1875	29.87	19.8	0.275048	0	9.24936	0	1	0.672868	20.47					12.582	99.927
	0.839583	12.582	0	34.1979	29.88	19.8	0.27427	0	9.2383	0	1	0.670995	20.413					12.582	99.927
	0.841667	12.582	0	34.2083	29.87	19.8	0.273493	0	9.22699	0	1	0.669088	20.355					12.582	99.927
	0.84375	12.582	0	34.2188	29.87	19.8	0.272716	0	9.2157	0	1	0.667182	20.297					12.582	99.927
	0.845833	12.582	0	34.2292	29.87	19.8	0.271958	0	9.20461	0	1	0.665308	20.24					12.582	99.927
	0.847917	12.582	0	34.2396	29.89	19.8	0.27114	0	9.19318	0	1	0.663369	20.181					12.582	99.927
	0.85	12.582	0	34.25	29.91	19.8	0.270348	0	9.18215	0	1	0.661495	20.124					12.5818	99.9253
	0.852083	12.582	0	34.2604	29.92	19.8	0.269574	0	9.17109	0	1	0.659621	20.067					12.5818	99.9253
	0.854167	12.5818	0	34.2708	29.91	19.8	0.268821	0	9.15996	0	1	0.657748	20.01					12.5818	99.9253
	0.85625	12.5818	0	34.2812	29.91	19.8	0.268083	0	9.14926	0	1	0.65594	19.955					12.5818	99.9253
	0.858333	12.5818	0	34.2917	29.92	19.8	0.267322	0	9.13839	0	1	0.654099	19.899					12.5818	99.9253
	0.860417	12.5818	0	34.3021	29.94	19.8	0.266552	0	9.12775	0	1	0.652291	19.844					12.5818	99.9253
	0.8625	12.5818	0	34.3125	29.94	19.8	0.265834	0	9.11724	0	1	0.650516	19.79					12.5818	99.9253
	0.864583	12.5818	0	34.3229	29.95	19.8	0.265081	0	9.10656	0	1	0.648708	19.735					12.5818	99.9253
	0.866667	12.5818	0	34.3333	29.94	19.8	0.264362	0	9.09602	0	1	0.646933	19.681					12.5818	99.9253
	0.86875	12.5818	0	34.3438	29.95	19.8	0.263649	0	9.08574	0	1	0.645191	19.628					12.5818	99.9253
	0.870833	12.5818	0	34.3542	29.95	19.8	0.262929	0	9.07542	0	1	0.643449	19.575					12.5818	99.9253
	0.872917	12.5818	0	34.3646	29.96	19.8	0.262196	0	9.06494	0	1	0.641674	19.521					12.5818	99.9253
	0.875	12.5818	0	34.375	29.98	19.8	0.261464	0	9.05469	0	1	0.639932	19.468					12.5818	99.9253
	0.877083	12.5818	0	34.3854	29.97	19.8	0.260754	0	9.04434	0	1	0.638189	19.415					12.5818	99.9253
	0.879167	12.5818	0	34.3958	29.97	19.8	0.260037	0	9.03383	0	1	0.636414	19.361					12.5816	99.9236
	0.88125	12.5818	0	34.4062	29.98	19.8	0.259302	0	9.02355	0	1	0.634672	19.308					12.5816	99.9236
	0.883333	12.5816	0	34.4167	29.99	19.8	0.258564	0	9.01307	0	1	0.632897	19.254					12.5816	99.9236
	0.885417	12.5816	0	34.4271	29.98	19.8	0.257853	0	9.00253	0	1	0.631122	19.2					12.5816	99.9236
	0.8875	12.5816	0	34.4375	29.98	19.8	0.257112	0	8.99182	0	1	0.629314	19.145					12.5816	99.9236
	0.889583	12.5816	0	34.4479	30	19.8	0.256351	0	8.98118	0	1	0.627506	19.09					12.5816	99.9236
	0.891667	12.5816	0	34.4583	30.02	19.8	0.255615	0	8.97072	0	1	0.625731	19.036					12.5816	99.9236
	0.89375	12.5816	0	34.4688	30	19.8	0.254899	0	8.96016	0	1	0.623956	18.982					12.5816	99.9236
	0.895833	12.5816	0	34.4792	30.02	19.8	0.25416	0	8.9497	0	1	0.622181	18.928					12.5816	99.9236
	0.897917	12.5816	0	34.4896	30.03	19.8	0.253429	0	8.93942	0	1	0.620439	18.875					12.5816	99.9236
	0.9	12.5816	0	34.5	30.05	19.8	0.252686	0	8.92896	0	1	0.618664	18.821					12.5816	99.9236
	0.902083	12.5816	0	34.5104	30.02	19.8	0.252003	0	8.91856	0	1	0.616922	18.768					12.5816	99.9236
	0.904167	12.5816	0	34.5208	30.05	19.8	0.251254	0	8.90813	0	1	0.615147	18.714					12.5816	99.9236
	0.90625	12.5816	0	34.5312	30.05	19.8	0.250565	0	8.89821	0	1	0.613471	18.663					12.5816	99.9236
	0.908333	12.5816	0	34.5417	30.06	19.8	0.249855	0	8.88812	0	1	0.611761	18.611					12.5816	99.9236
	0.910417	12.5816	0	34.5521	30.04	19.8	0.24918	0	8.87794	0	1	0.610052	18.559					12.5816	99.9236
	0.9125	12.5816	0	34.5625	30.08	19.8	0.248441	0	8.86793	0	1	0.608343	18.507					12.5816	99.9236
	0.914583	12.5816	0	34.5729	30.08	19.8	0.247764	0	8.8582	0	1	0.606699	18.457					12.5816	99.9236
	0.916667	12.5816	0	34.5833	30.08	19.8	0.247092	0	8.84846	0	1	0.605056	18.407					12.5816	99.9236
	0.91875	12.5816	0	34.5938	30.1	19.8	0.246401	0	8.83879	0	1	0.603412	18.357					12.5816	99.9236
	0.920833	12.5816	0	34.6042	30.1	19.8	0.245745	0	8.82925	0	1	0.601801	18.308					12.5816	99.9236
	0.922917	12.5816	0	34.6146	30.09	19.8	0.245092	0	8.81969	0	1	0.600191	18.259					12.5816	99.9236
	0.925	12.5816	0	34.625	30.09	19.8	0.244433	0	8.81015	0	1	0.59858	18.21					12.5816	99.9236
	0.927083	12.5816	0	34.6354	30.11	19.8	0.243772	0	8.80086	0	1	0.597002	18.162					12.5814	99.9219
	0.929167	12.5816	0	34.6458	30.12	19.8	0.243102	0	8.79135	0	1	0.595391	18.113					12.5814	99.9219
	0.93125	12.5814	0	34.6562	30.12	19.8	0.242459	0	8.78201	0	1	0.593814	18.065					12.5814	99.9219
	0.933333	12.5814	0	34.6667	30.14	19.8	0.241791	0	8.77272	0	1	0.592236	18.017					12.5814	99.9219
	0.935417	12.5814	0	34.6771	30.15	19.8	0.241159	0	8.7636	0	1	0.590691	17.97					12.5814	99.9219
	0.9375	12.5814	0	34.6875	30.15	19.8	0.240508	0	8.75425	0	1	0.589113	17.922					12.5814	99.9219
	0.939583	12.5814	0	34.6979	30.14	19.8	0.239857	0	8.74469	0	1	0.587502	17.873					12.5814	99.9219
	0.941667	12.5814	0	34.7083	30.16	19.8	0.239179	0	8.73501	0	1	0.585859	17.823					12.5814	99.9219
	0.94375	12.5814	0	34.7188	30.16	19.8	0.238515	0	8.72547	0	1	0.584248	17.774					12.5814	99.9219
	0.945833	12.5814	0	34.7292	30.17	19.8	0.237854	0	8.71615	0	1	0.58267	17.726					12.5814	99.9219
	0.947917	12.5814	0	34.7396	30.18	19.8	0.23717	0	8.70645	0	1	0.581027	17.676					12.5814	99.9219
	0.95	12.5814	0	34.75	30.2	19.8	0.236515	0	8.69716	0	1	0.579449	17.628					12.5814	99.9219
	0.952083	12.5814	0	34.7604	30.18	19.8	0.235919	0	8.68815	0	1	0.577937	17.582					12.5814	99.9219
	0.954167	12.5814	0	34.7708	30.2	19.8	0.235322	0	8.67983	0	1	0.576524	17.539					12.5814	99.9219
	0.95625	12.5814	0	34.7812	30.19	19.8	0.23471	0	8.67085	0	1	0.575012	17.493					12.5814	99.9219
	0.958333	12.5814	0	34.7917	30.19	19.8	0.234091	0	8.6619	0	1	0.573499	17.447					12.5814	99.9219
	0.960417	12.5814	0	34.8021	30.21	19.8	0.233446	0	8.6528	0	1	0.571955	17.4					12.5814	99.9219
	0.9625	12.5814	0	34.8125	30.2	19.8	0.232816	0	8.64363	0	1	0.57041	17.353					12.5814	99.9219
	0.964583	12.5814	0	34.8229	30.22	19.8	0.232159	0	8.63433	0	1	0.568832	17.305					12.5814	99.9219
	0.966667	12.5814	0	34.8333	30.21	19.8	0.231507	0	8.62477	0	1	0.567221	17.256					12.5814	99.9219
	0.96875	12.5814	0	34.8438	30.25	19.8	0.230829	0	8.61553	0	1	0.565643	17.208					12.5814	99.9219
	0.970833	12.5814	0	34.8542	30.25	19.8	0.230207	0	8.60657	0	1	0.564131	17.162					12.5812	99.9202
	0.972917	12.5814	0	34.8646	30.28	19.8	0.229574	0	8.59789	0	1	0.562652	17.117					12.5812	99.9202
	0.975	12.5812	0	34.875	30.26	19.8	0.229031	0	8.58966	0	1	0.561271	17.075					12.5812	99.9202
	0.977083	12.5812	0	34.8854	30.27	19.8	0.228512	0	8.58229	0	1	0.560022	17.037					12.5812	99.9202
	0.979167	12.5812	0	34.8958	30.27	19.8	0.228028	0	8.57528	0	1	0.558839	17.001					12.5812	99.9202
	0.98125	12.5812	0	34.9062	30.29	19.8	0.2275	0	8.56794	0	1	0.55759	16.963					12.5812	99.9202
	0.983333	12.5812	0	34.9167	30.27	19.8	0.227005	0	8.56049	0	1	0.556341	16.925					12.5812	99.9202
	0.985417	12.5812	0	34.9271	30.29	19.8	0.226448	0	8.55275	0	1	0.555026	16.885					12.5812	99.9202
	0.9875	12.5812	0	34.9375	30.3	19.8	0.225908	0	8.54499	0	1	0.553711	16.845					12.5812	99.9202
	0.989583	12.5812	0	34.9479	30.31	19.8	0.225363	0	8.53723	0	1	0.552396	16.805					12.5812	99.9202
	0.991667	12.5812	0	34.9583	30.3	19.8	0.224805	0	8.52903	0	1	0.551016	16.763					12.5812	99.9202
	0.99375	12.5812	0	34.9688	30.3	19.8	0.224226	0	8.52066	0	1	0.549602	16.72					12.5812	99.9202
	0.995833	12.5812	0	34.9792	30.33	19.8	0.223599	0	8.51197	0	1	0.548123	16.675					12.5812	99.9202
	0.997917	12.5812	0	34.9896	30.31	19.8	0.223022	0	8.50336	0	1	0.546677	16.631					12.5812	99.9202
	1	12.5812	0	35	30.32	19.8	0.222448	0	8.49521	0	1	0.545296	16.589					12.581	99.9185
	1.00208	12.5812	0	35.0104	30.35	19.8	0.221878	0	8.4873	0	1	0.543948	16.548					12.581	99.9185
	1.00417	12.581	0	35.0208	30.34	19.8	0.221327	0	8.47929	0	1	0.542601	16.507					12.581	99.9185
	1.00625	12.581	0	35.0312	30.34	19.8	0.220791	0	8.4715	0	1	0.541286	16.467					12.581	99.9185
	1.00833	12.581	0	35.0417	30.34	19.8	0.220243	0	8.46352	0	1	0.539938	16.426					12.581	99.9185
	1.01042	12.581	0	35.0521	30.37	19.8	0.219669	0	8.45561	0	1	0.53859	16.385					12.581	99.9185
	1.0125	12.581	0	35.0625	30.37	19.8	0.219138	0	8.44802	0	1	0.537309	16.346					12.581	99.9185
	1.01458	12.581	0	35.0729	30.38	19.8	0.218596	0	8.44026	0	1	0.535994	16.306					12.581	99.9185
	1.01667	12.581	0	35.0833	30.38	19.8	0.218046	0	8.43228	0	1	0.534646	16.265					12.581	99.9185
	1.01875	12.581	0	35.0938	30.38	19.8	0.217507	0	8.42449	0	1	0.533331	16.225					12.581	99.9185
	1.02083	12.581	0	35.1042	30.39	19.8	0.216945	0	8.41653	0	1	0.531983	16.184					12.581	99.9185
	1.02292	12.581	0	35.1146	30.41	19.8	0.216368	0	8.4084	0	1	0.530603	16.142					12.581	99.9185
	1.025	12.581	0	35.125	30.41	19.8	0.215821	0	8.40042	0	1	0.529255	16.101					12.581	99.9185
	1.02708	12.581	0	35.1354	30.41	19.8	0.215269	0	8.39244	0	1	0.527907	16.06					12.581	99.9185
	1.02917	12.581	0	35.1458	30.42	19.8	0.214725	0	8.38467	0	1	0.526593	16.02					12.581	99.9185
	1.03125	12.581	0	35.1562	30.43	19.8	0.214175	0	8.37691	0	1	0.525278	15.98					12.581	99.9185
	1.03333	12.581	0	35.1667	30.42	19.8	0.213648	0	8.3691	0	1	0.523963	15.94					12.581	99.9185
	1.03542	12.581	0	35.1771	30.44	19.8	0.213097	0	8.36136	0	1	0.522648	15.9					12.581	99.9185
	1.0375	12.581	0	35.1875	30.44	19.8	0.212549	0	8.35338	0	1	0.5213	15.859					12.5808	99.9169
	1.03958	12.581	0	35.1979	30.46	19.8	0.212039	0	8.34622	0	1	0.520084	15.822					12.5808	99.9169
	1.04167	12.5808	0	35.2083	30.46	19.8	0.211501	0	8.33843	0	1	0.518769	15.782					12.5808	99.9169
	1.04375	12.5808	0	35.2188	30.46	19.8	0.210985	0	8.33103	0	1	0.51752	15.744					12.5808	99.9169
	1.04583	12.5808	0	35.2292	30.47	19.8	0.210481	0	8.32385	0	1	0.516304	15.707					12.5808	99.9169
	1.04792	12.5808	0	35.2396	30.48	19.8	0.209967	0	8.31648	0	1	0.515055	15.669					12.5808	99.9169
	1.05	12.5808	0	35.25	30.47	19.8	0.20949	0	8.30945	0	1	0.513872	15.633					12.5808	99.9169
	1.05208	12.5808	0	35.2604	30.49	19.8	0.208975	0	8.30229	0	1	0.512655	15.596					12.5808	99.9169
	1.05417	12.5808	0	35.2708	30.5	19.8	0.208479	0	8.2953	0	1	0.511472	15.56					12.5808	99.9169
	1.05625	12.5808	0	35.2812	30.51	19.8	0.207976	0	8.28812	0	1	0.510256	15.523					12.5808	99.9169
	1.05833	12.5808	0	35.2917	30.49	19.8	0.207498	0	8.28087	0	1	0.50904	15.486					12.5808	99.9169
	1.06042	12.5808	0	35.3021	30.52	19.8	0.206979	0	8.27374	0	1	0.507823	15.449					12.5808	99.9169
	1.0625	12.5808	0	35.3125	30.53	19.8	0.206458	0	8.26636	0	1	0.506574	15.411					12.5805	99.9152
	1.06458	12.5808	0	35.3229	30.53	19.8	0.205966	0	8.25916	0	1	0.505358	15.374					12.5805	99.9152
	1.06667	12.5805	0	35.3333	30.53	19.8	0.205453	0	8.25176	0	1	0.504109	15.336					12.5805	99.9152
	1.06875	12.5805	0	35.3438	30.53	19.8	0.204955	0	8.24455	0	1	0.502893	15.299					12.5805	99.9152
	1.07083	12.5805	0	35.3542	30.54	19.8	0.204438	0	8.23718	0	1	0.501644	15.261					12.5805	99.9152
	1.07292	12.5805	0	35.3646	30.54	19.8	0.20393	0	8.22978	0	1	0.500394	15.223					12.5805	99.9152
	1.075	12.5805	0	35.375	30.56	19.8	0.203406	0	8.22242	0	1	0.499145	15.185					12.5805	99.9152
	1.07708	12.5805	0	35.3854	30.58	19.8	0.202881	0	8.21507	0	1	0.497896	15.147					12.5805	99.9152
	1.07917	12.5805	0	35.3958	30.57	19.8	0.202372	0	8.20765	0	1	0.496647	15.109					12.5805	99.9152
	1.08125	12.5805	0	35.4062	30.57	19.8	0.201867	0	8.20025	0	1	0.495398	15.071					12.5805	99.9152
	1.08333	12.5805	0	35.4167	30.57	19.8	0.201358	0	8.19285	0	1	0.494149	15.033					12.5805	99.9152
	1.08542	12.5805	0	35.4271	30.61	19.8	0.200832	0	8.18574	0	1	0.492933	14.996					12.5805	99.9152
	1.0875	12.5805	0	35.4375	30.58	19.8	0.200355	0	8.17846	0	1	0.491717	14.959					12.5803	99.9135
	1.08958	12.5805	0	35.4479	30.59	19.8	0.199866	0	8.17148	0	1	0.490533	14.923					12.5803	99.9135
	1.09167	12.5803	0	35.4583	30.62	19.8	0.199346	0	8.16434	0	1	0.489317	14.886					12.5803	99.9135
	1.09375	12.5803	0	35.4688	30.62	19.8	0.198862	0	8.15733	0	1	0.488134	14.85					12.5803	99.9135
	1.09583	12.5803	0	35.4792	30.64	19.8	0.198348	0	8.15017	0	1	0.486917	14.813					12.5803	99.9135
	1.09792	12.5803	0	35.4896	30.63	19.8	0.197876	0	8.14314	0	1	0.485734	14.777					12.5803	99.9135
	1.1	12.5803	0	35.5	30.65	19.8	0.197379	0	8.13617	0	1	0.484551	14.741					12.5803	99.9135
	1.10208	12.5803	0	35.5104	30.64	19.8	0.196901	0	8.12914	0	1	0.483367	14.705					12.5803	99.9135
	1.10417	12.5803	0	35.5208	30.65	19.8	0.196414	0	8.12215	0	1	0.482184	14.669					12.5803	99.9135
	1.10625	12.5803	0	35.5312	30.65	19.8	0.195929	0	8.11514	0	1	0.481001	14.633					12.5803	99.9135
	1.10833	12.5803	0	35.5417	30.68	19.8	0.19542	0	8.1082	0	1	0.479817	14.597					12.5803	99.9135
	1.11042	12.5803	0	35.5521	30.68	19.8	0.194941	0	8.10119	0	1	0.478634	14.561					12.5803	99.9135
	1.1125	12.5803	0	35.5625	30.69	19.8	0.194453	0	8.0942	0	1	0.477451	14.525					12.5801	99.9118
	1.11458	12.5803	0	35.5729	30.68	19.8	0.193976	0	8.08717	0	1	0.476267	14.489					12.5801	99.9118
	1.11667	12.5801	0	35.5833	30.7	19.8	0.193479	0	8.0802	0	1	0.475084	14.453					12.5801	99.9118
	1.11875	12.5801	0	35.5938	30.71	19.8	0.192997	0	8.0734	0	1	0.473933	14.418					12.5801	99.9118
	1.12083	12.5801	0	35.6042	30.69	19.8	0.192548	0	8.06655	0	1	0.472783	14.383					12.5801	99.9118
	1.12292	12.5801	0	35.6146	30.69	19.8	0.192075	0	8.05973	0	1	0.471632	14.348					12.5801	99.9118
	1.125	12.5801	0	35.625	30.71	19.8	0.191582	0	8.05276	0	1	0.470449	14.312					12.5801	99.9118
	1.12708	12.5801	0	35.6354	30.73	19.8	0.191109	0	8.04618	0	1	0.469331	14.278					12.5801	99.9118
	1.12917	12.5801	0	35.6458	30.73	19.8	0.190656	0	8.03956	0	1	0.468214	14.244					12.5801	99.9118
	1.13125	12.5801	0	35.6562	30.74	19.8	0.190175	0	8.03277	0	1	0.467063	14.209					12.5801	99.9118
	1.13333	12.5801	0	35.6667	30.75	19.8	0.1897	0	8.02597	0	1	0.465913	14.174					12.5801	99.9118
	1.13542	12.5801	0	35.6771	30.75	19.8	0.189246	0	8.01935	0	1	0.464795	14.14					12.5801	99.9118
	1.1375	12.5801	0	35.6875	30.76	19.8	0.188771	0	8.01256	0	1	0.463645	14.105					12.5801	99.9118
	1.13958	12.5801	0	35.6979	30.76	19.8	0.188312	0	8.00594	0	1	0.462527	14.071					12.5801	99.9118
	1.14167	12.5801	0	35.7083	30.78	19.8	0.187844	0	7.99936	0	1	0.46141	14.037					12.5799	99.9101
	1.14375	12.5801	0	35.7188	30.79	19.8	0.187382	0	7.99276	0	1	0.460292	14.003					12.5799	99.9101
	1.14583	12.5799	0	35.7292	30.77	19.8	0.186958	0	7.98629	0	1	0.459207	13.97					12.5799	99.9101
	1.14792	12.5799	0	35.7396	30.78	19.8	0.186506	0	7.97988	0	1	0.458122	13.937					12.5799	99.9101
	1.15	12.5799	0	35.75	30.79	19.8	0.186052	0	7.97348	0	1	0.457038	13.904					12.5799	99.9101
	1.15208	12.5799	0	35.7604	30.81	19.8	0.185622	0	7.96748	0	1	0.456019	13.873					12.5799	99.9101
	1.15417	12.5799	0	35.7708	30.81	19.8	0.185184	0	7.96105	0	1	0.454934	13.84					12.5799	99.9101
	1.15625	12.5799	0	35.7812	30.81	19.8	0.18475	0	7.95482	0	1	0.453882	13.808					12.5799	99.9101
	1.15833	12.5799	0	35.7917	30.83	19.8	0.184308	0	7.94863	0	1	0.45283	13.776					12.5799	99.9101
	1.16042	12.5799	0	35.8021	30.82	19.8	0.183887	0	7.94238	0	1	0.451778	13.744					12.5799	99.9101
	1.1625	12.5799	0	35.8125	30.83	19.8	0.183431	0	7.93597	0	1	0.450694	13.711					12.5799	99.9101
	1.16458	12.5799	0	35.8229	30.81	19.8	0.183009	0	7.92951	0	1	0.449609	13.678					12.5799	99.9101
	1.16667	12.5799	0	35.8333	30.84	19.8	0.182527	0	7.92295	0	1	0.448491	13.644					12.5799	99.9101
	1.16875	12.5799	0	35.8438	30.85	19.8	0.182079	0	7.91654	0	1	0.447406	13.611					12.5799	99.9101
	1.17083	12.5799	0	35.8542	30.87	19.8	0.181627	0	7.91015	0	1	0.446322	13.578					12.5799	99.9101
	1.17292	12.5799	0	35.8646	30.87	19.8	0.181185	0	7.90373	0	1	0.445237	13.545					12.5799	99.9101
	1.175	12.5799	0	35.875	30.89	19.8	0.180717	0	7.89714	0	1	0.444119	13.511					12.5799	99.9101
	1.17708	12.5799	0	35.8854	30.9	19.8	0.180266	0	7.89074	0	1	0.443035	13.478					12.5799	99.9101
	1.17917	12.5799	0	35.8958	30.9	19.8	0.179837	0	7.8845	0	1	0.441983	13.446					12.5797	99.9084
	1.18125	12.5799	0	35.9062	30.88	19.8	0.179406	0	7.87804	0	1	0.440898	13.413					12.5797	99.9084
	1.18333	12.5797	0	35.9167	30.87	19.8	0.178972	0	7.87159	0	1	0.439813	13.38					12.5797	99.9084
	1.18542	12.5797	0	35.9271	30.91	19.8	0.178516	0	7.86544	0	1	0.438761	13.348					12.5797	99.9084
	1.1875	12.5797	0	35.9375	30.91	19.8	0.178078	0	7.85901	0	1	0.437677	13.315					12.5797	99.9084
	1.18958	12.5797	0	35.9479	30.91	19.8	0.177645	0	7.85278	0	1	0.436625	13.283					12.5797	99.9084
	1.19167	12.5797	0	35.9583	30.92	19.8	0.177214	0	7.84657	0	1	0.435573	13.251					12.5797	99.9084
	1.19375	12.5797	0	35.9688	30.93	19.8	0.176772	0	7.84035	0	1	0.434521	13.219					12.5797	99.9084
	1.19583	12.5797	0	35.9792	30.95	19.8	0.176321	0	7.83397	0	1	0.433436	13.186					12.5797	99.9084
	1.19792	12.5797	0	35.9896	30.96	19.8	0.175897	0	7.82795	0	1	0.432417	13.155					12.5797	99.9084
	1.2	12.5797	0	36	30.95	19.8	0.175486	0	7.82189	0	1	0.431398	13.124					12.5797	99.9084
	1.20208	12.5797	0	36.0104	30.97	19.8	0.175055	0	7.81589	0	1	0.430379	13.093					12.5797	99.9084
	1.20417	12.5797	0	36.0208	30.96	19.8	0.174653	0	7.80983	0	1	0.42936	13.062					12.5797	99.9084
	1.20625	12.5797	0	36.0312	30.97	19.8	0.174229	0	7.80382	0	1	0.428341	13.031					12.5797	99.9084
	1.20833	12.5797	0	36.0417	30.98	19.8	0.173807	0	7.7978	0	1	0.427322	13					12.5797	99.9084
	1.21042	12.5797	0	36.0521	30.99	19.8	0.173397	0	7.79197	0	1	0.426336	12.97					12.5797	99.9084
	1.2125	12.5797	0	36.0625	30.99	19.8	0.172972	0	7.78574	0	1	0.425284	12.938					12.5797	99.9084
	1.21458	12.5797	0	36.0729	31.01	19.8	0.172527	0	7.77955	0	1	0.424232	12.906					12.5795	99.9067
	1.21667	12.5797	0	36.0833	31.02	19.8	0.172094	0	7.77333	0	1	0.423181	12.874					12.5795	99.9067
	1.21875	12.5795	0	36.0938	31.01	19.8	0.171682	0	7.76727	0	1	0.422162	12.843					12.5795	99.9067
	1.22083	12.5795	0	36.1042	31.02	19.8	0.171267	0	7.76126	0	1	0.421143	12.812					12.5795	99.9067
	1.22292	12.5795	0	36.1146	31.04	19.8	0.170815	0	7.75506	0	1	0.420091	12.78					12.5795	99.9067
	1.225	12.5795	0	36.125	31.04	19.8	0.170391	0	7.74883	0	1	0.419039	12.748					12.5795	99.9067
	1.22708	12.5795	0	36.1354	31.05	19.8	0.169962	0	7.74261	0	1	0.417987	12.716					12.5795	99.9067
	1.22917	12.5795	0	36.1458	31.06	19.8	0.169523	0	7.7364	0	1	0.416935	12.684					12.5795	99.9067
	1.23125	12.5795	0	36.1562	31.06	19.8	0.169113	0	7.73036	0	1	0.415916	12.653					12.5795	99.9067
	1.23333	12.5795	0	36.1667	31.06	19.8	0.168705	0	7.72452	0	1	0.41493	12.623					12.5795	99.9067
	1.23542	12.5795	0	36.1771	31.05	19.8	0.168296	0	7.71846	0	1	0.413911	12.592					12.5795	99.9067
	1.2375	12.5795	0	36.1875	31.06	19.8	0.167863	0	7.71225	0	1	0.412859	12.56					12.5795	99.9067
	1.23958	12.5795	0	36.1979	31.07	19.8	0.167454	0	7.70642	0	1	0.411873	12.53					12.5795	99.9067
	1.24167	12.5795	0	36.2083	31.09	19.8	0.16702	0	7.70042	0	1	0.410854	12.499					12.5795	99.9067
	1.24375	12.5795	0	36.2188	31.12	19.8	0.166582	0	7.69424	0	1	0.409802	12.467					12.5795	99.9067
	1.24583	12.5795	0	36.2292	31.11	19.8	0.166158	0	7.68799	0	1	0.40875	12.435					12.5795	99.9067
	1.24792	12.5795	0	36.2396	31.11	19.8	0.165742	0	7.68195	0	1	0.407731	12.404					12.5793	99.905
	1.25	12.5795	0	36.25	31.13	19.8	0.165316	0	7.67595	0	1	0.406712	12.373					12.5793	99.905
	1.25208	12.5793	0	36.2604	31.13	19.8	0.164891	0	7.66972	0	1	0.40566	12.341					12.5793	99.905
	1.25417	12.5793	0	36.2708	31.11	19.8	0.164481	0	7.66364	0	1	0.404641	12.31					12.5793	99.905
	1.25625	12.5793	0	36.2812	31.14	19.8	0.16403	0	7.65746	0	1	0.40359	12.278					12.5793	99.905
	1.25833	12.5793	0	36.2917	31.15	19.8	0.163615	0	7.65144	0	1	0.402571	12.247					12.5793	99.905
	1.26042	12.5793	0	36.3021	31.15	19.8	0.163199	0	7.64541	0	1	0.401552	12.216					12.5793	99.905
	1.2625	12.5793	0	36.3125	31.16	19.8	0.162786	0	7.63938	0	1	0.400533	12.185					12.5793	99.905
	1.26458	12.5793	0	36.3229	31.17	19.8	0.162374	0	7.63356	0	1	0.399546	12.155					12.5793	99.905
	1.26667	12.5793	0	36.3333	31.18	19.8	0.161978	0	7.62793	0	1	0.398593	12.126					12.5793	99.905
	1.26875	12.5793	0	36.3438	31.18	19.8	0.16159	0	7.62228	0	1	0.39764	12.097					12.5793	99.905
	1.27083	12.5793	0	36.3542	31.2	19.8	0.161179	0	7.61647	0	1	0.396654	12.067					12.5793	99.905
	1.27292	12.5793	0	36.3646	31.19	19.8	0.16081	0	7.611	0	1	0.395733	12.039					12.5793	99.905
	1.275	12.5793	0	36.375	31.19	19.8	0.160406	0	7.60515	0	1	0.394747	12.009					12.5791	99.9033
	1.27708	12.5793	0	36.3854	31.19	19.8	0.160016	0	7.5995	0	1	0.393794	11.98					12.5791	99.9033
	1.27917	12.5791	0	36.3958	31.21	19.8	0.159619	0	7.59389	0	1	0.392841	11.951					12.5791	99.9033
	1.28125	12.5791	0	36.4062	31.22	19.8	0.159251	0	7.58865	0	1	0.391953	11.924					12.5791	99.9033
	1.28333	12.5791	0	36.4167	31.23	19.8	0.158858	0	7.58302	0	1	0.391	11.895					12.5791	99.9033
	1.28542	12.5791	0	36.4271	31.22	19.8	0.158474	0	7.57735	0	1	0.390047	11.866					12.5791	99.9033
	1.2875	12.5791	0	36.4375	31.24	19.8	0.158073	0	7.57174	0	1	0.389093	11.837					12.5791	99.9033
	1.28958	12.5791	0	36.4479	31.25	19.8	0.157695	0	7.5663	0	1	0.388173	11.809					12.5791	99.9033
	1.29167	12.5791	0	36.4583	31.26	19.8	0.157312	0	7.56086	0	1	0.387253	11.781					12.5791	99.9033
	1.29375	12.5791	0	36.4688	31.26	19.8	0.156924	0	7.55521	0	1	0.386299	11.752					12.5791	99.9033
	1.29583	12.5791	0	36.4792	31.29	19.8	0.156547	0	7.55	0	1	0.385412	11.725					12.5791	99.9033
	1.29792	12.5791	0	36.4896	31.28	19.8	0.156165	0	7.54434	0	1	0.384459	11.696					12.5791	99.9033
	1.3	12.5791	0	36.5	31.28	19.8	0.155771	0	7.53869	0	1	0.383505	11.667					12.5791	99.9033
	1.30208	12.5791	0	36.5104	31.29	19.8	0.15539	0	7.53325	0	1	0.382585	11.639					12.5791	99.9033
	1.30417	12.5791	0	36.5208	31.3	19.8	0.154987	0	7.52742	0	1	0.381599	11.609					12.5791	99.9033
	1.30625	12.5791	0	36.5312	31.3	19.8	0.154585	0	7.52158	0	1	0.380613	11.579					12.5791	99.9033
	1.30833	12.5791	0	36.5417	31.31	19.8	0.154197	0	7.51595	0	1	0.379659	11.55					12.5791	99.9033
	1.31042	12.5791	0	36.5521	31.31	19.8	0.153797	0	7.5101	0	1	0.378673	11.52					12.5791	99.9033
	1.3125	12.5791	0	36.5625	31.31	19.8	0.153408	0	7.50445	0	1	0.37772	11.491					12.5788	99.9016
	1.31458	12.5791	0	36.5729	31.32	19.8	0.153026	0	7.49901	0	1	0.3768	11.463					12.5788	99.9016
	1.31667	12.5788	0	36.5833	31.34	19.8	0.152626	0	7.4934	0	1	0.375846	11.434					12.5788	99.9016
	1.31875	12.5788	0	36.5938	31.35	19.8	0.152246	0	7.48796	0	1	0.374926	11.406					12.5788	99.9016
	1.32083	12.5788	0	36.6042	31.36	19.8	0.151876	0	7.48271	0	1	0.374039	11.379					12.5788	99.9016
	1.32292	12.5788	0	36.6146	31.36	19.8	0.151518	0	7.47745	0	1	0.373151	11.352					12.5788	99.9016
	1.325	12.5788	0	36.625	31.36	19.8	0.151169	0	7.47239	0	1	0.372296	11.326					12.5788	99.9016
	1.32708	12.5788	0	36.6354	31.38	19.8	0.150822	0	7.46755	0	1	0.371475	11.301					12.5788	99.9016
	1.32917	12.5788	0	36.6458	31.39	19.8	0.150472	0	7.4625	0	1	0.37062	11.275					12.5788	99.9016
	1.33125	12.5788	0	36.6562	31.38	19.8	0.150124	0	7.45742	0	1	0.369765	11.249					12.5788	99.9016
	1.33333	12.5788	0	36.6667	31.39	19.8	0.149796	0	7.45276	0	1	0.368976	11.225					12.5788	99.9016
	1.33542	12.5788	0	36.6771	31.39	19.8	0.149455	0	7.4477	0	1	0.368122	11.199					12.5788	99.9016
	1.3375	12.5788	0	36.6875	31.4	19.8	0.149125	0	7.44304	0	1	0.367333	11.175					12.5788	99.9016
	1.33958	12.5788	0	36.6979	31.41	19.8	0.14877	0	7.43799	0	1	0.366478	11.149					12.5788	99.9016
	1.34167	12.5788	0	36.7083	31.43	19.8	0.148428	0	7.43315	0	1	0.365656	11.124					12.5788	99.9016
	1.34375	12.5788	0	36.7188	31.43	19.8	0.148121	0	7.42867	0	1	0.3649	11.101					12.5788	99.9016
	1.34583	12.5788	0	36.7292	31.45	19.8	0.147777	0	7.42383	0	1	0.364079	11.076					12.5786	99.8999
	1.34792	12.5788	0	36.7396	31.45	19.8	0.147468	0	7.41935	0	1	0.363323	11.053					12.5786	99.8999
	1.35	12.5786	0	36.75	31.46	19.8	0.14714	0	7.41469	0	1	0.362534	11.029					12.5786	99.8999
	1.35208	12.5786	0	36.7604	31.47	19.8	0.146815	0	7.41003	0	1	0.361745	11.005					12.5786	99.8999
	1.35417	12.5786	0	36.7708	31.47	19.8	0.146506	0	7.40555	0	1	0.360989	10.982					12.5786	99.8999
	1.35625	12.5786	0	36.7812	31.48	19.8	0.146191	0	7.40108	0	1	0.360233	10.959					12.5786	99.8999
	1.35833	12.5786	0	36.7917	31.48	19.8	0.145915	0	7.39699	0	1	0.359542	10.938					12.5786	99.8999
	1.36042	12.5786	0	36.8021	31.49	19.8	0.145611	0	7.39272	0	1	0.358819	10.916					12.5786	99.8999
	1.3625	12.5786	0	36.8125	31.51	19.8	0.14528	0	7.38808	0	1	0.35803	10.892					12.5786	99.8999
	1.36458	12.5786	0	36.8229	31.52	19.8	0.144977	0	7.38381	0	1	0.357307	10.87					12.5786	99.8999
	1.36667	12.5786	0	36.8333	31.51	19.8	0.144653	0	7.37892	0	1	0.356485	10.845					12.5786	99.8999
	1.36875	12.5786	0	36.8438	31.51	19.8	0.144332	0	7.37424	0	1	0.355697	10.821					12.5786	99.8999
	1.37083	12.5786	0	36.8542	31.52	19.8	0.144008	0	7.36958	0	1	0.354908	10.797					12.5786	99.8999
	1.37292	12.5786	0	36.8646	31.52	19.8	0.143683	0	7.36491	0	1	0.354119	10.773					12.5784	99.8982
	1.375	12.5786	0	36.875	31.53	19.8	0.143356	0	7.36024	0	1	0.35333	10.749					12.5784	99.8982
	1.37708	12.5784	0	36.8854	31.54	19.8	0.143015	0	7.35539	0	1	0.352508	10.724					12.5784	99.8982
	1.37917	12.5784	0	36.8958	31.56	19.8	0.142685	0	7.35074	0	1	0.351719	10.7					12.5784	99.8982
	1.38125	12.5784	0	36.9062	31.56	19.8	0.142354	0	7.34587	0	1	0.350897	10.675					12.5784	99.8982
	1.38333	12.5784	0	36.9167	31.56	19.8	0.142032	0	7.3412	0	1	0.350108	10.651					12.5784	99.8982
	1.38542	12.5784	0	36.9271	31.56	19.8	0.141708	0	7.33652	0	1	0.34932	10.627					12.5784	99.8982
	1.3875	12.5784	0	36.9375	31.58	19.8	0.141367	0	7.33168	0	1	0.348498	10.602					12.5784	99.8982
	1.38958	12.5784	0	36.9479	31.59	19.8	0.141055	0	7.32721	0	1	0.347742	10.579					12.5784	99.8982
	1.39167	12.5784	0	36.9583	31.58	19.8	0.140738	0	7.32252	0	1	0.346953	10.555					12.5784	99.8982
	1.39375	12.5784	0	36.9688	31.59	19.8	0.140424	0	7.31806	0	1	0.346197	10.532					12.5784	99.8982
	1.39583	12.5784	0	36.9792	31.61	19.8	0.140094	0	7.31341	0	1	0.345408	10.508					12.5784	99.8982
	1.39792	12.5784	0	36.9896	31.61	19.8	0.139773	0	7.30873	0	1	0.344619	10.484					12.5784	99.8982
	1.4	12.5784	0	37	31.61	19.8	0.139422	0	7.30367	0	1	0.343764	10.458					12.5784	99.8982
	1.40208	12.5784	0	37.0104	31.62	19.8	0.139099	0	7.29901	0	1	0.342975	10.434					12.5784	99.8982
	1.40417	12.5784	0	37.0208	31.65	19.8	0.138752	0	7.29418	0	1	0.342154	10.409					12.5782	99.8965
	1.40625	12.5784	0	37.0312	31.65	19.8	0.138431	0	7.2895	0	1	0.341365	10.385					12.5782	99.8965
	1.40833	12.5782	0	37.0417	31.65	19.8	0.138079	0	7.28444	0	1	0.34051	10.359					12.5782	99.8965
	1.41042	12.5782	0	37.0521	31.67	19.8	0.137754	0	7.27979	0	1	0.339721	10.335					12.5782	99.8965
	1.4125	12.5782	0	37.0625	31.66	19.8	0.13741	0	7.27471	0	1	0.338867	10.309					12.5782	99.8965
	1.41458	12.5782	0	37.0729	31.67	19.8	0.137082	0	7.27005	0	1	0.338078	10.285					12.5782	99.8965
	1.41667	12.5782	0	37.0833	31.68	19.8	0.136732	0	7.265	0	1	0.337223	10.259					12.5782	99.8965
	1.41875	12.5782	0	37.0938	31.68	19.8	0.136399	0	7.26012	0	1	0.336401	10.234					12.5782	99.8965
	1.42083	12.5782	0	37.1042	31.71	19.8	0.136059	0	7.25549	0	1	0.335612	10.21					12.5782	99.8965
	1.42292	12.5782	0	37.1146	31.71	19.8	0.135725	0	7.25062	0	1	0.334791	10.185					12.5782	99.8965
	1.425	12.5782	0	37.125	31.71	19.8	0.135407	0	7.24594	0	1	0.334002	10.161					12.5782	99.8965
	1.42708	12.5782	0	37.1354	31.72	19.8	0.135082	0	7.24128	0	1	0.333213	10.137					12.5782	99.8965
	1.42917	12.5782	0	37.1458	31.72	19.8	0.134761	0	7.2366	0	1	0.332424	10.113					12.5782	99.8965
	1.43125	12.5782	0	37.1562	31.73	19.8	0.134424	0	7.23175	0	1	0.331602	10.088					12.5782	99.8965
	1.43333	12.5782	0	37.1667	31.75	19.8	0.134103	0	7.22729	0	1	0.330846	10.065					12.5782	99.8965
	1.43542	12.5782	0	37.1771	31.74	19.8	0.133801	0	7.2228	0	1	0.33009	10.042					12.5782	99.8965
	1.4375	12.5782	0	37.1875	31.75	19.8	0.133477	0	7.21814	0	1	0.329301	10.018					12.5782	99.8965
	1.43958	12.5782	0	37.1979	31.75	19.8	0.133169	0	7.21365	0	1	0.328545	9.995					12.5782	99.8965
	1.44167	12.5782	0	37.2083	31.77	19.8	0.132856	0	7.2092	0	1	0.327789	9.972					12.5782	99.8965
	1.44375	12.5782	0	37.2188	31.78	19.8	0.132555	0	7.20493	0	1	0.327066	9.95					12.5782	99.8965
	1.44583	12.5782	0	37.2292	31.78	19.8	0.132231	0	7.20025	0	1	0.326277	9.926					12.5782	99.8965
	1.44792	12.5782	0	37.2396	31.78	19.8	0.131941	0	7.19596	0	1	0.325554	9.904					12.5782	99.8965
	1.45	12.5782	0	37.25	31.8	19.8	0.131627	0	7.19151	0	1	0.324798	9.881					12.5782	99.8965
	1.45208	12.5782	0	37.2604	31.8	19.8	0.131333	0	7.18722	0	1	0.324075	9.859					12.5782	99.8965
	1.45417	12.5782	0	37.2708	31.81	19.8	0.131031	0	7.18295	0	1	0.323352	9.837					12.5782	99.8965
	1.45625	12.5782	0	37.2812	31.82	19.8	0.130746	0	7.17887	0	1	0.322661	9.816					12.5782	99.8965
	1.45833	12.5782	0	37.2917	31.82	19.8	0.130436	0	7.17439	0	1	0.321905	9.793					12.5782	99.8965
	1.46042	12.5782	0	37.3021	31.83	19.8	0.130135	0	7.17012	0	1	0.321182	9.771					12.5782	99.8965
	1.4625	12.5782	0	37.3125	31.85	19.8	0.129812	0	7.16547	0	1	0.320393	9.747					12.5782	99.8965
	1.46458	12.5782	0	37.3229	31.85	19.8	0.129517	0	7.16118	0	1	0.31967	9.725					12.5782	99.8965
	1.46667	12.5782	0	37.3333	31.84	19.8	0.129228	0	7.15688	0	1	0.318947	9.703					12.5782	99.8965
	1.46875	12.5782	0	37.3438	31.84	19.8	0.128904	0	7.1522	0	1	0.318158	9.679					12.5782	99.8965
	1.47083	12.5782	0	37.3542	31.87	19.8	0.128584	0	7.14776	0	1	0.317402	9.656					12.5782	99.8965
	1.47292	12.5782	0	37.3646	31.88	19.8	0.128262	0	7.1431	0	1	0.316613	9.632					12.578	99.8948
	1.475	12.5782	0	37.375	31.88	19.8	0.127952	0	7.13861	0	1	0.315857	9.609					12.5782	99.8965
	1.47708	12.578	0	37.3854	31.91	19.8	0.127632	0	7.13417	0	1	0.315101	9.586					12.578	99.8948
	1.47917	12.5782	0	37.3958	31.89	19.8	0.127336	0	7.12966	0	1	0.314345	9.563					12.578	99.8948
	1.48125	12.578	0	37.4062	31.9	19.8	0.127035	0	7.12539	0	1	0.313622	9.541					12.578	99.8948
	1.48333	12.578	0	37.4167	31.91	19.8	0.126755	0	7.12131	0	1	0.312931	9.52					12.578	99.8948
	1.48542	12.578	0	37.4271	31.94	19.8	0.126459	0	7.11726	0	1	0.312241	9.499					12.578	99.8948
	1.4875	12.578	0	37.4375	31.94	19.8	0.126176	0	7.11317	0	1	0.311551	9.478					12.578	99.8948
	1.48958	12.578	0	37.4479	31.94	19.8	0.125911	0	7.10927	0	1	0.310893	9.458					12.578	99.8948
	1.49167	12.578	0	37.4583	31.94	19.8	0.125639	0	7.10537	0	1	0.310236	9.438					12.578	99.8948
	1.49375	12.578	0	37.4688	31.95	19.8	0.125374	0	7.10148	0	1	0.309579	9.418					12.578	99.8948
	1.49583	12.578	0	37.4792	31.97	19.8	0.125096	0	7.09761	0	1	0.308921	9.398					12.578	99.8948
	1.49792	12.578	0	37.4896	31.98	19.8	0.124827	0	7.09373	0	1	0.308264	9.378					12.578	99.8948
	1.5	12.578	0	37.5	31.97	19.8	0.124576	0	7.09001	0	1	0.307639	9.359					12.578	99.8948
	1.50208	12.578	0	37.5104	32.01	19.8	0.124303	0	7.08636	0	1	0.307015	9.34					12.578	99.8948
	1.50417	12.578	0	37.5208	31.99	19.8	0.12403	0	7.08224	0	1	0.306324	9.319					12.578	99.8948
	1.50625	12.578	0	37.5312	32	19.8	0.12376	0	7.07836	0	1	0.305667	9.299					12.578	99.8948
	1.50833	12.578	0	37.5417	32.01	19.8	0.123505	0	7.07467	0	1	0.305042	9.28					12.578	99.8948
	1.51042	12.578	0	37.5521	32.02	19.8	0.123227	0	7.07078	0	1	0.304385	9.26					12.578	99.8948
	1.5125	12.578	0	37.5625	32.02	19.8	0.122991	0	7.06728	0	1	0.303793	9.242					12.578	99.8948
	1.51458	12.578	0	37.5729	32.02	19.8	0.122727	0	7.06338	0	1	0.303136	9.222					12.578	99.8948
	1.51667	12.578	0	37.5833	32.02	19.8	0.122482	0	7.05987	0	1	0.302544	9.204					12.578	99.8948
	1.51875	12.578	0	37.5938	32.02	19.8	0.12223	0	7.05617	0	1	0.30192	9.185					12.578	99.8948
	1.52083	12.578	0	37.6042	32.05	19.8	0.121935	0	7.05211	0	1	0.301229	9.164					12.578	99.8948
	1.52292	12.578	0	37.6146	32.04	19.8	0.121688	0	7.0484	0	1	0.300605	9.145					12.578	99.8948
	1.525	12.578	0	37.625	32.06	19.8	0.121425	0	7.04472	0	1	0.29998	9.126					12.578	99.8948
	1.52708	12.578	0	37.6354	32.09	19.8	0.121145	0	7.04086	0	1	0.299323	9.106					12.578	99.8948
	1.52917	12.578	0	37.6458	32.08	19.8	0.120895	0	7.03714	0	1	0.298698	9.087					12.578	99.8948
	1.53125	12.578	0	37.6562	32.09	19.8	0.120623	0	7.03326	0	1	0.298041	9.067					12.578	99.8948
	1.53333	12.578	0	37.6667	32.08	19.8	0.120374	0	7.02954	0	1	0.297416	9.048					12.578	99.8948
	1.53542	12.578	0	37.6771	32.1	19.8	0.120125	0	7.02606	0	1	0.296825	9.03					12.578	99.8948
	1.5375	12.578	0	37.6875	32.11	19.8	0.119856	0	7.02217	0	1	0.296167	9.01					12.578	99.8948
	1.53958	12.578	0	37.6979	32.1	19.8	0.119618	0	7.01865	0	1	0.295576	8.992					12.578	99.8948
	1.54167	12.578	0	37.7083	32.13	19.8	0.119367	0	7.01518	0	1	0.294984	8.974					12.578	99.8948
	1.54375	12.578	0	37.7188	32.14	19.8	0.119095	0	7.0113	0	1	0.294326	8.954					12.578	99.8948
	1.54583	12.578	0	37.7292	32.17	19.8	0.118842	0	7.00783	0	1	0.293735	8.936					12.578	99.8948
	1.54792	12.578	0	37.7396	32.14	19.8	0.118616	0	7.00428	0	1	0.293143	8.918					12.578	99.8948
	1.55	12.578	0	37.75	32.16	19.8	0.118365	0	7.0008	0	1	0.292551	8.9					12.578	99.8948
	1.55208	12.578	0	37.7604	32.16	19.8	0.118097	0	6.9969	0	1	0.291894	8.88					12.578	99.8948
	1.55417	12.578	0	37.7708	32.18	19.8	0.117837	0	6.99322	0	1	0.291269	8.861					12.578	99.8948
	1.55625	12.578	0	37.7812	32.19	19.8	0.11758	0	6.98953	0	1	0.290645	8.842					12.5778	99.8931
	1.55833	12.578	0	37.7917	32.18	19.8	0.117303	0	6.98542	0	1	0.289955	8.821					12.5778	99.8931
	1.56042	12.5778	0	37.8021	32.2	19.8	0.117056	0	6.98194	0	1	0.289363	8.803					12.5778	99.8931
	1.5625	12.5778	0	37.8125	32.2	19.8	0.116799	0	6.97823	0	1	0.288738	8.784					12.5778	99.8931
	1.56458	12.5778	0	37.8229	32.2	19.8	0.116535	0	6.97433	0	1	0.288081	8.764					12.5778	99.8931
	1.56667	12.5778	0	37.8333	32.2	19.8	0.116269	0	6.97044	0	1	0.287424	8.744					12.5778	99.8931
	1.56875	12.5778	0	37.8438	32.22	19.8	0.116004	0	6.96676	0	1	0.286799	8.725					12.5778	99.8931
	1.57083	12.5778	0	37.8542	32.23	19.8	0.115734	0	6.96287	0	1	0.286142	8.705					12.5778	99.8931
	1.57292	12.5778	0	37.8646	32.24	19.8	0.115468	0	6.95899	0	1	0.285484	8.685					12.5778	99.8931
	1.575	12.5778	0	37.875	32.25	19.8	0.115193	0	6.9551	0	1	0.284827	8.665					12.5778	99.8931
	1.57708	12.5778	0	37.8854	32.26	19.8	0.114948	0	6.9516	0	1	0.284235	8.647					12.5778	99.8931
	1.57917	12.5778	0	37.8958	32.24	19.8	0.114706	0	6.94787	0	1	0.283611	8.628					12.5778	99.8931
	1.58125	12.5778	0	37.9062	32.26	19.8	0.114444	0	6.94419	0	1	0.282986	8.609					12.5778	99.8931
	1.58333	12.5778	0	37.9167	32.27	19.8	0.114201	0	6.9407	0	1	0.282394	8.591					12.5778	99.8931
	1.58542	12.5778	0	37.9271	32.28	19.8	0.113958	0	6.9372	0	1	0.281803	8.573					12.5778	99.8931
	1.5875	12.5778	0	37.9375	32.29	19.8	0.113698	0	6.93351	0	1	0.281178	8.554					12.5778	99.8931
	1.58958	12.5778	0	37.9479	32.29	19.8	0.113474	0	6.9302	0	1	0.280619	8.537					12.5778	99.8931
	1.59167	12.5778	0	37.9583	32.29	19.8	0.113246	0	6.92688	0	1	0.28006	8.52					12.5778	99.8931
	1.59375	12.5778	0	37.9688	32.3	19.8	0.113001	0	6.92338	0	1	0.279469	8.502					12.5778	99.8931
	1.59583	12.5778	0	37.9792	32.32	19.8	0.112755	0	6.9199	0	1	0.278877	8.484					12.5776	99.8914
	1.59792	12.5778	0	37.9896	32.32	19.8	0.11251	0	6.91639	0	1	0.278285	8.466					12.5776	99.8914
	1.6	12.5776	0	38	32.33	19.8	0.112269	0	6.91289	0	1	0.277694	8.448					12.5776	99.8914
	1.60208	12.5776	0	38.0104	32.35	19.8	0.112031	0	6.9096	0	1	0.277135	8.431					12.5776	99.8914
	1.60417	12.5776	0	38.0208	32.35	19.8	0.111777	0	6.9059	0	1	0.27651	8.412					12.5776	99.8914
	1.60625	12.5776	0	38.0312	32.35	19.8	0.111558	0	6.90259	0	1	0.275952	8.395					12.5776	99.8914
	1.60833	12.5776	0	38.0417	32.36	19.8	0.111323	0	6.89928	0	1	0.275393	8.378					12.5776	99.8914
	1.61042	12.5776	0	38.0521	32.39	19.8	0.111074	0	6.89581	0	1	0.274801	8.36					12.5776	99.8914
	1.6125	12.5776	0	38.0625	32.38	19.8	0.110837	0	6.89229	0	1	0.274209	8.342					12.5776	99.8914
	1.61458	12.5776	0	38.0729	32.38	19.8	0.110609	0	6.88897	0	1	0.273651	8.325					12.5776	99.8914
	1.61667	12.5776	0	38.0833	32.41	19.8	0.110359	0	6.8855	0	1	0.273059	8.307					12.5776	99.8914
	1.61875	12.5776	0	38.0938	32.4	19.8	0.110135	0	6.88218	0	1	0.2725	8.29					12.5776	99.8914
	1.62083	12.5776	0	38.1042	32.4	19.8	0.109912	0	6.87886	0	1	0.271941	8.273					12.5776	99.8914
	1.62292	12.5776	0	38.1146	32.43	19.8	0.109655	0	6.87539	0	1	0.27135	8.255					12.5776	99.8914
	1.625	12.5776	0	38.125	32.43	19.8	0.109415	0	6.87188	0	1	0.270758	8.237					12.5776	99.8914
	1.62708	12.5776	0	38.1354	32.43	19.8	0.109188	0	6.86856	0	1	0.270199	8.22					12.5776	99.8914
	1.62917	12.5776	0	38.1458	32.43	19.8	0.108949	0	6.86505	0	1	0.269608	8.202					12.5776	99.8914
	1.63125	12.5776	0	38.1562	32.44	19.8	0.108708	0	6.86156	0	1	0.269016	8.184					12.5776	99.8914
	1.63333	12.5776	0	38.1667	32.45	19.8	0.108462	0	6.85806	0	1	0.268424	8.166					12.5776	99.8914
	1.63542	12.5776	0	38.1771	32.46	19.8	0.108206	0	6.85436	0	1	0.2678	8.147					12.5773	99.8897
	1.6375	12.5776	0	38.1875	32.46	19.8	0.107968	0	6.85086	0	1	0.267208	8.129					12.5773	99.8897
	1.63958	12.5773	0	38.1979	32.47	19.8	0.107723	0	6.84736	0	1	0.266616	8.111					12.5773	99.8897
	1.64167	12.5773	0	38.2083	32.5	19.8	0.107481	0	6.84408	0	1	0.266057	8.094					12.5773	99.8897
	1.64375	12.5773	0	38.2188	32.51	19.8	0.107225	0	6.84039	0	1	0.265433	8.075					12.5773	99.8897
	1.64583	12.5773	0	38.2292	32.49	19.8	0.106999	0	6.83685	0	1	0.264841	8.057					12.5773	99.8897
	1.64792	12.5773	0	38.2396	32.5	19.8	0.106766	0	6.83355	0	1	0.264282	8.04					12.5773	99.8897
	1.65	12.5773	0	38.25	32.54	19.8	0.106538	0	6.83048	0	1	0.263756	8.024					12.5773	99.8897
	1.65208	12.5773	0	38.2604	32.54	19.8	0.106311	0	6.82716	0	1	0.263198	8.007					12.5773	99.8897
	1.65417	12.5773	0	38.2708	32.52	19.8	0.106119	0	6.82421	0	1	0.262705	7.992					12.5773	99.8897
	1.65625	12.5773	0	38.2812	32.54	19.8	0.105885	0	6.82092	0	1	0.262146	7.975					12.5773	99.8897
	1.65833	12.5773	0	38.2917	32.57	19.8	0.105673	0	6.81803	0	1	0.261653	7.96					12.5773	99.8897
	1.66042	12.5773	0	38.3021	32.56	19.8	0.105464	0	6.8149	0	1	0.261127	7.944					12.5771	99.888
	1.6625	12.5773	0	38.3125	32.55	19.8	0.105268	0	6.81196	0	1	0.260634	7.929					12.5771	99.888
	1.66458	12.5771	0	38.3229	32.57	19.8	0.105062	0	6.80906	0	1	0.260141	7.914					12.5771	99.888
	1.66667	12.5771	0	38.3333	32.59	19.8	0.104853	0	6.80616	0	1	0.259648	7.899					12.5771	99.888
	1.66875	12.5771	0	38.3438	32.58	19.8	0.104656	0	6.80322	0	1	0.259155	7.884					12.5771	99.888
	1.67083	12.5771	0	38.3542	32.6	19.8	0.10445	0	6.80032	0	1	0.258661	7.869					12.5771	99.888
	1.67292	12.5771	0	38.3646	32.59	19.8	0.10424	0	6.79719	0	1	0.258136	7.853					12.5771	99.888
	1.675	12.5771	0	38.375	32.62	19.8	0.104017	0	6.7941	0	1	0.25761	7.837					12.5771	99.888
	1.67708	12.5771	0	38.3854	32.62	19.8	0.103816	0	6.79118	0	1	0.257117	7.822					12.5769	99.8863
	1.67917	12.5771	0	38.3958	32.59	19.8	0.103616	0	6.78802	0	1	0.256591	7.806					12.5769	99.8863
	1.68125	12.5769	0	38.4062	32.61	19.8	0.103392	0	6.78493	0	1	0.256065	7.79					12.5769	99.8863
	1.68333	12.5769	0	38.4167	32.65	19.8	0.103165	0	6.78185	0	1	0.255539	7.774					12.5769	99.8863
	1.68542	12.5769	0	38.4271	32.65	19.8	0.102952	0	6.77873	0	1	0.255013	7.758					12.5769	99.8863
	1.6875	12.5769	0	38.4375	32.65	19.8	0.102729	0	6.77542	0	1	0.254454	7.741					12.5769	99.8863
	1.68958	12.5769	0	38.4479	32.66	19.8	0.102522	0	6.7725	0	1	0.253961	7.726					12.5769	99.8863
	1.69167	12.5769	0	38.4583	32.67	19.8	0.102295	0	6.7692	0	1	0.253402	7.709					12.5769	99.8863
	1.69375	12.5769	0	38.4688	32.7	19.8	0.102071	0	6.76611	0	1	0.252876	7.693					12.5769	99.8863
	1.69583	12.5769	0	38.4792	32.69	19.8	0.101864	0	6.76298	0	1	0.25235	7.677					12.5769	99.8863
	1.69792	12.5769	0	38.4896	32.69	19.8	0.101647	0	6.75986	0	1	0.251824	7.661					12.5769	99.8863
	1.7	12.5769	0	38.5	32.7	19.8	0.101432	0	6.75675	0	1	0.251298	7.645					12.5769	99.8863
	1.70208	12.5769	0	38.5104	32.7	19.8	0.101232	0	6.75383	0	1	0.250805	7.63					12.5767	99.8846
	1.70417	12.5769	0	38.5208	32.71	19.8	0.101	0	6.75052	0	1	0.250247	7.613					12.5767	99.8846
	1.70625	12.5767	0	38.5312	32.73	19.8	0.100781	0	6.74742	0	1	0.249721	7.597					12.5767	99.8846
	1.70833	12.5767	0	38.5417	32.72	19.8	0.100573	0	6.74429	0	1	0.249195	7.581					12.5767	99.8846
	1.71042	12.5767	0	38.5521	32.75	19.8	0.100324	0	6.74082	0	1	0.248603	7.563					12.5767	99.8846
	1.7125	12.5767	0	38.5625	32.75	19.8	0.100112	0	6.7377	0	1	0.248077	7.547					12.5767	99.8846
	1.71458	12.5767	0	38.5729	32.74	19.8	0.099898	0	6.73456	0	1	0.247551	7.531					12.5767	99.8846
	1.71667	12.5767	0	38.5833	32.77	19.8	0.099679	0	6.73148	0	1	0.247025	7.515					12.5767	99.8846
	1.71875	12.5767	0	38.5938	32.77	19.8	0.099477	0	6.72855	0	1	0.246532	7.5					12.5767	99.8846
	1.72083	12.5767	0	38.6042	32.77	19.8	0.09926	0	6.72543	0	1	0.246006	7.484					12.5767	99.8846
	1.72292	12.5767	0	38.6146	32.79	19.8	0.099043	0	6.72233	0	1	0.24548	7.468					12.5767	99.8846
	1.725	12.5767	0	38.625	32.79	19.8	0.098833	0	6.71921	0	1	0.244954	7.452					12.5767	99.8846
	1.72708	12.5767	0	38.6354	32.79	19.8	0.098632	0	6.71629	0	1	0.244461	7.437					12.5767	99.8846
	1.72917	12.5767	0	38.6458	32.8	19.8	0.098414	0	6.71318	0	1	0.243935	7.421					12.5765	99.8829
	1.73125	12.5767	0	38.6562	32.82	19.8	0.098209	0	6.71027	0	1	0.243442	7.406					12.5765	99.8829
	1.73333	12.5765	0	38.6667	32.82	19.8	0.09801	0	6.70735	0	1	0.242949	7.391					12.5765	99.8829
	1.73542	12.5765	0	38.6771	32.82	19.8	0.097811	0	6.70442	0	1	0.242456	7.376					12.5765	99.8829
	1.7375	12.5765	0	38.6875	32.84	19.8	0.097617	0	6.70171	0	1	0.241996	7.362					12.5765	99.8829
	1.73958	12.5765	0	38.6979	32.85	19.8	0.097413	0	6.6988	0	1	0.241503	7.347					12.5765	99.8829
	1.74167	12.5765	0	38.7083	32.87	19.8	0.097218	0	6.69609	0	1	0.241043	7.333					12.5765	99.8829
	1.74375	12.5765	0	38.7188	32.85	19.8	0.097039	0	6.69334	0	1	0.240582	7.319					12.5765	99.8829
	1.74583	12.5765	0	38.7292	32.88	19.8	0.096843	0	6.69064	0	1	0.240122	7.305					12.5765	99.8829
	1.74792	12.5765	0	38.7396	32.89	19.8	0.096652	0	6.68792	0	1	0.239662	7.291					12.5765	99.8829
	1.75	12.5765	0	38.75	32.88	19.8	0.096455	0	6.68498	0	1	0.239169	7.276					12.5765	99.8829
	1.75208	12.5765	0	38.7604	32.88	19.8	0.096272	0	6.68225	0	1	0.238709	7.262					12.5765	99.8829
	1.75417	12.5765	0	38.7708	32.88	19.8	0.096071	0	6.67933	0	1	0.238216	7.247					12.5765	99.8829
	1.75625	12.5765	0	38.7812	32.9	19.8	0.095853	0	6.67623	0	1	0.23769	7.231					12.5765	99.8829
	1.75833	12.5765	0	38.7917	32.91	19.8	0.095659	0	6.67351	0	1	0.23723	7.217					12.5765	99.8829
	1.76042	12.5765	0	38.8021	32.93	19.8	0.09543	0	6.67021	0	1	0.236671	7.2					12.5765	99.8829
	1.7625	12.5765	0	38.8125	32.93	19.8	0.095233	0	6.66729	0	1	0.236178	7.185					12.5765	99.8829
	1.76458	12.5765	0	38.8229	32.96	19.8	0.095019	0	6.66439	0	1	0.235685	7.17					12.5763	99.8812
	1.76667	12.5765	0	38.8333	32.95	19.8	0.094812	0	6.66126	0	1	0.235159	7.154					12.5763	99.8812
	1.76875	12.5763	0	38.8438	32.95	19.8	0.094614	0	6.65833	0	1	0.234666	7.139					12.5763	99.8812
	1.77083	12.5763	0	38.8542	32.97	19.8	0.094434	0	6.65582	0	1	0.234238	7.126					12.5763	99.8812
	1.77292	12.5763	0	38.8646	32.97	19.8	0.094232	0	6.65289	0	1	0.233745	7.111					12.5763	99.8812
	1.775	12.5763	0	38.875	32.97	19.8	0.094035	0	6.64997	0	1	0.233252	7.096					12.5763	99.8812
	1.77708	12.5763	0	38.8854	32.98	19.8	0.093857	0	6.64744	0	1	0.232825	7.083					12.5763	99.8812
	1.77917	12.5763	0	38.8958	32.99	19.8	0.093667	0	6.64472	0	1	0.232365	7.069					12.5763	99.8812
	1.78125	12.5763	0	38.9062	33	19.8	0.093493	0	6.6422	0	1	0.231937	7.056					12.5763	99.8812
	1.78333	12.5763	0	38.9167	33.03	19.8	0.093294	0	6.6395	0	1	0.231477	7.042					12.5763	99.8812
	1.78542	12.5763	0	38.9271	33.02	19.8	0.093114	0	6.63675	0	1	0.231017	7.028					12.5763	99.8812
	1.7875	12.5763	0	38.9375	33.03	19.8	0.092923	0	6.63403	0	1	0.230557	7.014					12.5763	99.8812
	1.78958	12.5763	0	38.9479	33.05	19.8	0.09273	0	6.63133	0	1	0.230097	7					12.5763	99.8812
	1.79167	12.5763	0	38.9583	33.06	19.8	0.09254	0	6.6286	0	1	0.229636	6.986					12.5763	99.8812
	1.79375	12.5763	0	38.9688	33.05	19.8	0.092372	0	6.62606	0	1	0.229209	6.973					12.5763	99.8812
	1.79583	12.5763	0	38.9792	33.06	19.8	0.092183	0	6.62334	0	1	0.228749	6.959					12.5763	99.8812
	1.79792	12.5763	0	38.9896	33.08	19.8	0.091989	0	6.62063	0	1	0.228289	6.945					12.5763	99.8812
	1.8	12.5763	0	39	33.08	19.8	0.091817	0	6.61809	0	1	0.227861	6.932					12.5763	99.8812
	1.80208	12.5763	0	39.0104	33.08	19.8	0.091632	0	6.61536	0	1	0.227401	6.918					12.5763	99.8812
	1.80417	12.5763	0	39.0208	33.1	19.8	0.091452	0	6.61284	0	1	0.226974	6.905					12.5763	99.8812
	1.80625	12.5763	0	39.0312	33.11	19.8	0.091264	0	6.61012	0	1	0.226514	6.891					12.5763	99.8812
	1.80833	12.5763	0	39.0417	33.12	19.8	0.091088	0	6.6076	0	1	0.226086	6.878					12.5763	99.8812
	1.81042	12.5763	0	39.0521	33.09	19.8	0.09091	0	6.60483	0	1	0.225626	6.864					12.5761	99.8795
	1.8125	12.5763	0	39.0625	33.12	19.8	0.090714	0	6.60213	0	1	0.225166	6.85					12.5761	99.8795
	1.81458	12.5761	0	39.0729	33.15	19.8	0.09052	0	6.59943	0	1	0.224706	6.836					12.5761	99.8795
	1.81667	12.5761	0	39.0833	33.14	19.8	0.090349	0	6.59689	0	1	0.224278	6.823					12.5761	99.8795
	1.81875	12.5761	0	39.0938	33.15	19.8	0.090177	0	6.59436	0	1	0.223851	6.81					12.5761	99.8795
	1.82083	12.5761	0	39.1042	33.16	19.8	0.090012	0	6.59203	0	1	0.223457	6.798					12.5761	99.8795
	1.82292	12.5761	0	39.1146	33.16	19.8	0.089837	0	6.58949	0	1	0.223029	6.785					12.5761	99.8795
	1.825	12.5761	0	39.125	33.17	19.8	0.089663	0	6.58697	0	1	0.222602	6.772					12.5761	99.8795
	1.82708	12.5761	0	39.1354	33.17	19.8	0.089476	0	6.58424	0	1	0.222142	6.758					12.5761	99.8795
	1.82917	12.5761	0	39.1458	33.19	19.8	0.089298	0	6.58172	0	1	0.221715	6.745					12.5761	99.8795
	1.83125	12.5761	0	39.1562	33.2	19.8	0.089121	0	6.57919	0	1	0.221287	6.732					12.5761	99.8795
	1.83333	12.5761	0	39.1667	33.19	19.8	0.088938	0	6.57645	0	1	0.220827	6.718					12.5761	99.8795
	1.83542	12.5761	0	39.1771	33.21	19.8	0.08876	0	6.57394	0	1	0.2204	6.705					12.5761	99.8795
	1.8375	12.5761	0	39.1875	33.22	19.8	0.08857	0	6.57121	0	1	0.21994	6.691					12.5761	99.8795
	1.83958	12.5761	0	39.1979	33.24	19.8	0.088404	0	6.56889	0	1	0.219545	6.679					12.5761	99.8795
	1.84167	12.5761	0	39.2083	33.23	19.8	0.088236	0	6.56635	0	1	0.219118	6.666					12.5761	99.8795
	1.84375	12.5761	0	39.2188	33.23	19.8	0.088062	0	6.56381	0	1	0.21869	6.653					12.5761	99.8795
	1.84583	12.5761	0	39.2292	33.25	19.8	0.087884	0	6.56129	0	1	0.218263	6.64					12.5761	99.8795
	1.84792	12.5761	0	39.2396	33.25	19.8	0.087722	0	6.55895	0	1	0.217869	6.628					12.5761	99.8795
	1.85	12.5761	0	39.25	33.28	19.8	0.087543	0	6.55645	0	1	0.217441	6.615					12.5761	99.8795
	1.85208	12.5761	0	39.2604	33.28	19.8	0.087371	0	6.55391	0	1	0.217014	6.602					12.5761	99.8795
	1.85417	12.5761	0	39.2708	33.28	19.8	0.087211	0	6.55157	0	1	0.21662	6.59					12.5761	99.8795
	1.85625	12.5761	0	39.2812	33.3	19.8	0.087044	0	6.54925	0	1	0.216225	6.578					12.5761	99.8795
	1.85833	12.5761	0	39.2917	33.29	19.8	0.08689	0	6.5469	0	1	0.215831	6.566					12.5761	99.8795
	1.86042	12.5761	0	39.3021	33.29	19.8	0.086729	0	6.54455	0	1	0.215436	6.554					12.5761	99.8795
	1.8625	12.5761	0	39.3125	33.31	19.8	0.086565	0	6.54223	0	1	0.215042	6.542					12.5761	99.8795
	1.86458	12.5761	0	39.3229	33.32	19.8	0.086389	0	6.5397	0	1	0.214614	6.529					12.5761	99.8795
	1.86667	12.5761	0	39.3333	33.32	19.8	0.086229	0	6.53736	0	1	0.21422	6.517					12.5761	99.8795
	1.86875	12.5761	0	39.3438	33.32	19.8	0.086057	0	6.53483	0	1	0.213793	6.504					12.5761	99.8795
	1.87083	12.5761	0	39.3542	33.36	19.8	0.085884	0	6.53252	0	1	0.213398	6.492					12.5761	99.8795
	1.87292	12.5761	0	39.3646	33.37	19.8	0.085694	0	6.5298	0	1	0.212938	6.478					12.5761	99.8795
	1.875	12.5761	0	39.375	33.35	19.8	0.085526	0	6.52725	0	1	0.212511	6.465					12.5761	99.8795
	1.87708	12.5761	0	39.3854	33.36	19.8	0.085339	0	6.52452	0	1	0.21205	6.451					12.5761	99.8795
	1.87917	12.5761	0	39.3958	33.37	19.8	0.085165	0	6.522	0	1	0.211623	6.438					12.5761	99.8795
	1.88125	12.5761	0	39.4062	33.4	19.8	0.084983	0	6.51949	0	1	0.211196	6.425					12.5761	99.8795
	1.88333	12.5761	0	39.4167	33.38	19.8	0.08483	0	6.51713	0	1	0.210801	6.413					12.5761	99.8795
	1.88542	12.5761	0	39.4271	33.4	19.8	0.084653	0	6.51461	0	1	0.210374	6.4					12.5761	99.8795
	1.8875	12.5761	0	39.4375	33.41	19.8	0.084477	0	6.51208	0	1	0.209947	6.387					12.5761	99.8795
	1.88958	12.5761	0	39.4479	33.42	19.8	0.0843	0	6.50956	0	1	0.209519	6.374					12.5761	99.8795
	1.89167	12.5761	0	39.4583	33.43	19.8	0.084125	0	6.50703	0	1	0.209092	6.361					12.5761	99.8795
	1.89375	12.5761	0	39.4688	33.42	19.8	0.083955	0	6.50448	0	1	0.208665	6.348					12.5761	99.8795
	1.89583	12.5761	0	39.4792	33.44	19.8	0.08379	0	6.50216	0	1	0.20827	6.336					12.5761	99.8795
	1.89792	12.5761	0	39.4896	33.46	19.8	0.083595	0	6.49945	0	1	0.20781	6.322					12.5758	99.8778
	1.9	12.5761	0	39.5	33.45	19.8	0.083428	0	6.4969	0	1	0.207383	6.309					12.5758	99.8778
	1.90208	12.5758	0	39.5104	33.47	19.8	0.083252	0	6.49438	0	1	0.206955	6.296					12.5758	99.8778
	1.90417	12.5758	0	39.5208	33.48	19.8	0.083075	0	6.49186	0	1	0.206528	6.283					12.5758	99.8778
	1.90625	12.5758	0	39.5312	33.48	19.8	0.082914	0	6.48951	0	1	0.206134	6.271					12.5758	99.8778
	1.90833	12.5758	0	39.5417	33.49	19.8	0.082755	0	6.48718	0	1	0.205739	6.259					12.5758	99.8778
	1.91042	12.5758	0	39.5521	33.49	19.8	0.082595	0	6.48484	0	1	0.205345	6.247					12.5758	99.8778
	1.9125	12.5758	0	39.5625	33.53	19.8	0.082437	0	6.48273	0	1	0.204983	6.236					12.5758	99.8778
	1.91458	12.5758	0	39.5729	33.52	19.8	0.08231	0	6.48077	0	1	0.204655	6.226					12.5758	99.8778
	1.91667	12.5758	0	39.5833	33.51	19.8	0.082163	0	6.47861	0	1	0.204293	6.215					12.5758	99.8778
	1.91875	12.5758	0	39.5938	33.52	19.8	0.082014	0	6.47648	0	1	0.203931	6.204					12.5758	99.8778
	1.92083	12.5758	0	39.6042	33.54	19.8	0.081848	0	6.47415	0	1	0.203537	6.192					12.5758	99.8778
	1.92292	12.5758	0	39.6146	33.55	19.8	0.0817	0	6.47201	0	1	0.203175	6.181					12.5758	99.8778
	1.925	12.5758	0	39.625	33.56	19.8	0.081551	0	6.46988	0	1	0.202814	6.17					12.5758	99.8778
	1.92708	12.5758	0	39.6354	33.56	19.8	0.081407	0	6.46773	0	1	0.202452	6.159					12.5758	99.8778
	1.92917	12.5758	0	39.6458	33.58	19.8	0.08124	0	6.46541	0	1	0.202058	6.147					12.5758	99.8778
	1.93125	12.5758	0	39.6562	33.61	19.8	0.081073	0	6.46309	0	1	0.201663	6.135					12.5758	99.8778
	1.93333	12.5758	0	39.6667	33.58	19.8	0.080938	0	6.46092	0	1	0.201302	6.124					12.5758	99.8778
	1.93542	12.5758	0	39.6771	33.6	19.8	0.080769	0	6.45859	0	1	0.200907	6.112					12.5758	99.8778
	1.9375	12.5758	0	39.6875	33.61	19.8	0.080609	0	6.45626	0	1	0.200513	6.1					12.5758	99.8778
	1.93958	12.5758	0	39.6979	33.6	19.8	0.080438	0	6.45372	0	1	0.200085	6.087					12.5758	99.8778
	1.94167	12.5758	0	39.7083	33.62	19.8	0.080289	0	6.45159	0	1	0.199724	6.076					12.5758	99.8778
	1.94375	12.5758	0	39.7188	33.62	19.8	0.080115	0	6.44905	0	1	0.199297	6.063					12.5758	99.8778
	1.94583	12.5758	0	39.7292	33.63	19.8	0.079955	0	6.44672	0	1	0.198902	6.051					12.5756	99.8761
	1.94792	12.5758	0	39.7396	33.64	19.8	0.07978	0	6.44419	0	1	0.198475	6.038					12.5756	99.8761
	1.95	12.5756	0	39.75	33.63	19.8	0.079626	0	6.44184	0	1	0.19808	6.026					12.5756	99.8761
	1.95208	12.5756	0	39.7604	33.66	19.8	0.079441	0	6.43933	0	1	0.197653	6.013					12.5756	99.8761
	1.95417	12.5756	0	39.7708	33.66	19.8	0.079282	0	6.43699	0	1	0.197259	6.001					12.5756	99.8761
	1.95625	12.5756	0	39.7812	33.68	19.8	0.079105	0	6.43447	0	1	0.196831	5.988					12.5756	99.8761
	1.95833	12.5756	0	39.7917	33.67	19.8	0.078948	0	6.43212	0	1	0.196437	5.976					12.5756	99.8761
	1.96042	12.5756	0	39.8021	33.7	19.8	0.078783	0	6.4298	0	1	0.196042	5.964					12.5756	99.8761
	1.9625	12.5756	0	39.8125	33.71	19.8	0.078606	0	6.42727	0	1	0.195615	5.951					12.5756	99.8761
	1.96458	12.5756	0	39.8229	33.72	19.8	0.078459	0	6.42513	0	1	0.195253	5.94					12.5756	99.8761
	1.96667	12.5756	0	39.8333	33.72	19.8	0.0783	0	6.42279	0	1	0.194859	5.928					12.5756	99.8761
	1.96875	12.5756	0	39.8438	33.72	19.8	0.078152	0	6.42065	0	1	0.194497	5.917					12.5756	99.8761
	1.97083	12.5756	0	39.8542	33.74	19.8	0.078002	0	6.41852	0	1	0.194136	5.906					12.5756	99.8761
	1.97292	12.5756	0	39.8646	33.73	19.8	0.077844	0	6.41616	0	1	0.193741	5.894					12.5756	99.8761
	1.975	12.5756	0	39.875	33.75	19.8	0.077694	0	6.41404	0	1	0.19338	5.883					12.5756	99.8761
	1.97708	12.5756	0	39.8854	33.77	19.8	0.077541	0	6.4119	0	1	0.193018	5.872					12.5756	99.8761
	1.97917	12.5756	0	39.8958	33.78	19.8	0.077381	0	6.40957	0	1	0.192624	5.86					12.5756	99.8761
	1.98125	12.5756	0	39.9062	33.78	19.8	0.077222	0	6.40723	0	1	0.192229	5.848					12.5756	99.8761
	1.98333	12.5756	0	39.9167	33.79	19.8	0.077073	0	6.40509	0	1	0.191868	5.837					12.5756	99.8761
	1.98542	12.5756	0	39.9271	33.8	19.8	0.076912	0	6.40276	0	1	0.191473	5.825					12.5756	99.8761
	1.9875	12.5756	0	39.9375	33.82	19.8	0.076762	0	6.40063	0	1	0.191112	5.814					12.5756	99.8761
	1.98958	12.5756	0	39.9479	33.81	19.8	0.076629	0	6.39867	0	1	0.190783	5.804					12.5756	99.8761
	1.99167	12.5756	0	39.9583	33.82	19.8	0.076468	0	6.39633	0	1	0.190389	5.792					12.5756	99.8761
	1.99375	12.5756	0	39.9688	33.83	19.8	0.076307	0	6.394	0	1	0.189994	5.78					12.5756	99.8761
	1.99583	12.5756	0	39.9792	33.84	19.8	0.076172	0	6.39206	0	1	0.189665	5.77					12.5756	99.8761
	1.99792	12.5756	0	39.9896	33.83	19.8	0.076001	0	6.38951	0	1	0.189238	5.757					12.5756	99.8761
	2	12.5756	0	40	33.84	19.8	0.07584	0	6.38718	0	1	0.188844	5.745					12.5756	99.8761
	2.00208	12.5756	0	40.0104	33.85	19.8	0.075693	0	6.38504	0	1	0.188482	5.734					12.5756	99.8761
	2.00417	12.5756	0	40.0208	33.87	19.8	0.075527	0	6.38271	0	1	0.188088	5.722					12.5756	99.8761
	2.00625	12.5756	0	40.0312	33.89	19.8	0.075363	0	6.38039	0	1	0.187693	5.71					12.5756	99.8761
	2.00833	12.5756	0	40.0417	33.88	19.8	0.075219	0	6.37823	0	1	0.187332	5.699					12.5756	99.8761
	2.01042	12.5756	0	40.0521	33.9	19.8	0.075054	0	6.37591	0	1	0.186937	5.687					12.5756	99.8761
	2.0125	12.5756	0	40.0625	33.9	19.8	0.074885	0	6.37337	0	1	0.18651	5.674					12.5754	99.8744
	2.01458	12.5756	0	40.0729	33.89	19.8	0.074742	0	6.37121	0	1	0.186148	5.663					12.5754	99.8744
	2.01667	12.5754	0	40.0833	33.91	19.8	0.074578	0	6.36889	0	1	0.185754	5.651					12.5754	99.8744
	2.01875	12.5754	0	40.0938	33.92	19.8	0.074403	0	6.36636	0	1	0.185326	5.638					12.5754	99.8744
	2.02083	12.5754	0	40.1042	33.92	19.8	0.074257	0	6.36421	0	1	0.184965	5.627					12.5754	99.8744
	2.02292	12.5754	0	40.1146	33.94	19.8	0.074093	0	6.36189	0	1	0.18457	5.615					12.5754	99.8744
	2.025	12.5754	0	40.125	33.96	19.8	0.073929	0	6.35956	0	1	0.184176	5.603					12.5754	99.8744
	2.02708	12.5754	0	40.1354	33.96	19.8	0.073782	0	6.35741	0	1	0.183814	5.592					12.5754	99.8744
	2.02917	12.5754	0	40.1458	33.97	19.8	0.073609	0	6.35488	0	1	0.183387	5.579					12.5754	99.8744
	2.03125	12.5754	0	40.1562	33.98	19.8	0.073472	0	6.35294	0	1	0.183058	5.569					12.5754	99.8744
	2.03333	12.5754	0	40.1667	33.98	19.8	0.073317	0	6.3506	0	1	0.182664	5.557					12.5754	99.8744
	2.03542	12.5754	0	40.1771	33.98	19.8	0.073155	0	6.34825	0	1	0.182269	5.545					12.5754	99.8744
	2.0375	12.5754	0	40.1875	34.01	19.8	0.073001	0	6.34613	0	1	0.181908	5.534					12.5754	99.8744
	2.03958	12.5754	0	40.1979	33.99	19.8	0.072862	0	6.34397	0	1	0.181546	5.523					12.5754	99.8744
	2.04167	12.5754	0	40.2083	34.01	19.8	0.072712	0	6.34183	0	1	0.181185	5.512					12.5754	99.8744
	2.04375	12.5754	0	40.2188	34.02	19.8	0.072549	0	6.3395	0	1	0.18079	5.5					12.5754	99.8744
	2.04583	12.5754	0	40.2292	34.02	19.8	0.072403	0	6.33735	0	1	0.180429	5.489					12.5754	99.8744
	2.04792	12.5754	0	40.2396	34.04	19.8	0.072242	0	6.33503	0	1	0.180034	5.477					12.5754	99.8744
	2.05	12.5754	0	40.25	34.04	19.8	0.072084	0	6.33268	0	1	0.17964	5.465					12.5754	99.8744
	2.05208	12.5754	0	40.2604	34.06	19.8	0.071945	0	6.33075	0	1	0.179311	5.455					12.5754	99.8744
	2.05417	12.5754	0	40.2708	34.1	19.8	0.071775	0	6.32844	0	1	0.178917	5.443					12.5754	99.8744
	2.05625	12.5754	0	40.2812	34.08	19.8	0.071647	0	6.32647	0	1	0.178588	5.433					12.5754	99.8744
	2.05833	12.5754	0	40.2917	34.07	19.8	0.071507	0	6.32431	0	1	0.178226	5.422					12.5752	99.8727
	2.06042	12.5754	0	40.3021	34.08	19.8	0.071357	0	6.32217	0	1	0.177865	5.411					12.5752	99.8727
	2.0625	12.5752	0	40.3125	34.1	19.8	0.071195	0	6.31985	0	1	0.17747	5.399					12.5752	99.8727
	2.06458	12.5752	0	40.3229	34.09	19.8	0.07105	0	6.31769	0	1	0.177109	5.388					12.5752	99.8727
	2.06667	12.5752	0	40.3333	34.1	19.8	0.070903	0	6.31555	0	1	0.176747	5.377					12.5752	99.8727
	2.06875	12.5752	0	40.3438	34.11	19.8	0.070754	0	6.31341	0	1	0.176386	5.366					12.5752	99.8727
	2.07083	12.5752	0	40.3542	34.13	19.8	0.070602	0	6.31128	0	1	0.176024	5.355					12.5752	99.8727
	2.07292	12.5752	0	40.3646	34.11	19.8	0.07045	0	6.30892	0	1	0.175629	5.343					12.5752	99.8727
	2.075	12.5752	0	40.375	34.12	19.8	0.070301	0	6.30678	0	1	0.175268	5.332					12.5752	99.8727
	2.07708	12.5752	0	40.3854	34.15	19.8	0.070136	0	6.30446	0	1	0.174873	5.32					12.5752	99.8727
	2.07917	12.5752	0	40.3958	34.17	19.8	0.069972	0	6.30214	0	1	0.174479	5.308					12.5752	99.8727
	2.08125	12.5752	0	40.4062	34.18	19.8	0.06981	0	6.2998	0	1	0.174085	5.296					12.5752	99.8727
	2.08333	12.5752	0	40.4167	34.18	19.8	0.069666	0	6.29765	0	1	0.173723	5.285					12.5752	99.8727
	2.08542	12.5752	0	40.4271	34.19	19.8	0.069505	0	6.29532	0	1	0.173329	5.273					12.5752	99.8727
	2.0875	12.5752	0	40.4375	34.2	19.8	0.069357	0	6.29318	0	1	0.172967	5.262					12.5752	99.8727
	2.08958	12.5752	0	40.4479	34.2	19.8	0.069224	0	6.29123	0	1	0.172638	5.252					12.5752	99.8727
	2.09167	12.5752	0	40.4583	34.2	19.8	0.069078	0	6.28908	0	1	0.172277	5.241					12.5752	99.8727
	2.09375	12.5752	0	40.4688	34.23	19.8	0.068941	0	6.28715	0	1	0.171948	5.231					12.5752	99.8727
	2.09583	12.5752	0	40.4792	34.23	19.8	0.068796	0	6.285	0	1	0.171586	5.22					12.5752	99.8727
	2.09792	12.5752	0	40.4896	34.23	19.8	0.068661	0	6.28305	0	1	0.171258	5.21					12.5752	99.8727
	2.1	12.5752	0	40.5	34.23	19.8	0.068531	0	6.2811	0	1	0.170929	5.2					12.5752	99.8727
	2.10208	12.5752	0	40.5104	34.25	19.8	0.068407	0	6.27935	0	1	0.170633	5.191					12.5752	99.8727
	2.10417	12.5752	0	40.5208	34.28	19.8	0.068252	0	6.27723	0	1	0.170272	5.18					12.5752	99.8727
	2.10625	12.5752	0	40.5312	34.27	19.8	0.068136	0	6.27546	0	1	0.169976	5.171					12.5752	99.8727
	2.10833	12.5752	0	40.5417	34.29	19.8	0.067987	0	6.27333	0	1	0.169614	5.16					12.5752	99.8727
	2.11042	12.5752	0	40.5521	34.29	19.8	0.067867	0	6.27158	0	1	0.169318	5.151					12.5752	99.8727
	2.1125	12.5752	0	40.5625	34.29	19.8	0.067722	0	6.26943	0	1	0.168957	5.14					12.5752	99.8727
	2.11458	12.5752	0	40.5729	34.29	19.8	0.067603	0	6.26767	0	1	0.168661	5.131					12.5752	99.8727
	2.11667	12.5752	0	40.5833	34.3	19.8	0.067454	0	6.26553	0	1	0.168299	5.12					12.5752	99.8727
	2.11875	12.5752	0	40.5938	34.33	19.8	0.067329	0	6.2638	0	1	0.168003	5.111					12.5752	99.8727
	2.12083	12.5752	0	40.6042	34.33	19.8	0.067211	0	6.26204	0	1	0.167708	5.102					12.5752	99.8727
	2.12292	12.5752	0	40.6146	34.33	19.8	0.067064	0	6.25989	0	1	0.167346	5.091					12.5752	99.8727
	2.125	12.5752	0	40.625	34.34	19.8	0.066917	0	6.25775	0	1	0.166984	5.08					12.575	99.871
	2.12708	12.5752	0	40.6354	34.37	19.8	0.066791	0	6.25601	0	1	0.166689	5.071					12.575	99.871
	2.12917	12.575	0	40.6458	34.37	19.8	0.066659	0	6.25406	0	1	0.16636	5.061					12.575	99.871
	2.13125	12.575	0	40.6562	34.36	19.8	0.066517	0	6.25191	0	1	0.165998	5.05					12.575	99.871
	2.13333	12.575	0	40.6667	34.39	19.8	0.066375	0	6.24998	0	1	0.16567	5.04					12.575	99.871
	2.13542	12.575	0	40.6771	34.4	19.8	0.066226	0	6.24784	0	1	0.165308	5.029					12.575	99.871
	2.1375	12.575	0	40.6875	34.4	19.8	0.066097	0	6.24588	0	1	0.164979	5.019					12.575	99.871
	2.13958	12.575	0	40.6979	34.39	19.8	0.065953	0	6.24373	0	1	0.164618	5.008					12.575	99.871
	2.14167	12.575	0	40.7083	34.4	19.8	0.06582	0	6.24178	0	1	0.164289	4.998					12.575	99.871
	2.14375	12.575	0	40.7188	34.42	19.8	0.065668	0	6.23965	0	1	0.163927	4.987					12.575	99.871
	2.14583	12.575	0	40.7292	34.44	19.8	0.065533	0	6.23771	0	1	0.163599	4.977					12.575	99.871
	2.14792	12.575	0	40.7396	34.45	19.8	0.065398	0	6.23576	0	1	0.16327	4.967					12.575	99.871
	2.15	12.575	0	40.75	34.44	19.8	0.065257	0	6.23361	0	1	0.162908	4.956					12.575	99.871
	2.15208	12.575	0	40.7604	34.47	19.8	0.065128	0	6.23187	0	1	0.162613	4.947					12.575	99.871
	2.15417	12.575	0	40.7708	34.47	19.8	0.064984	0	6.22973	0	1	0.162251	4.936					12.575	99.871
	2.15625	12.575	0	40.7812	34.46	19.8	0.064854	0	6.22777	0	1	0.161922	4.926					12.575	99.871
	2.15833	12.575	0	40.7917	34.48	19.8	0.064717	0	6.22583	0	1	0.161594	4.916					12.575	99.871
	2.16042	12.575	0	40.8021	34.49	19.8	0.064581	0	6.22388	0	1	0.161265	4.906					12.575	99.871
	2.1625	12.575	0	40.8125	34.49	19.8	0.064451	0	6.22193	0	1	0.160936	4.896					12.575	99.871
	2.16458	12.575	0	40.8229	34.52	19.8	0.064313	0	6.22	0	1	0.160607	4.886					12.575	99.871
	2.16667	12.575	0	40.8333	34.52	19.8	0.064179	0	6.21805	0	1	0.160279	4.876					12.575	99.871
	2.16875	12.575	0	40.8438	34.53	19.8	0.06403	0	6.2159	0	1	0.159917	4.865					12.575	99.871
	2.17083	12.575	0	40.8542	34.52	19.8	0.063902	0	6.21394	0	1	0.159588	4.855					12.575	99.871
	2.17292	12.575	0	40.8646	34.52	19.8	0.063783	0	6.21219	0	1	0.159293	4.846					12.575	99.871
	2.175	12.575	0	40.875	34.55	19.8	0.063632	0	6.21006	0	1	0.158931	4.835					12.575	99.871
	2.17708	12.575	0	40.8854	34.55	19.8	0.063514	0	6.2083	0	1	0.158635	4.826					12.575	99.871
	2.17917	12.575	0	40.8958	34.57	19.8	0.063376	0	6.20636	0	1	0.158306	4.816					12.575	99.871
	2.18125	12.575	0	40.9062	34.58	19.8	0.063255	0	6.20461	0	1	0.158011	4.807					12.575	99.871
	2.18333	12.575	0	40.9167	34.59	19.8	0.063133	0	6.20286	0	1	0.157715	4.798					12.575	99.871
	2.18542	12.575	0	40.9271	34.61	19.8	0.062997	0	6.20092	0	1	0.157386	4.788					12.575	99.871
	2.1875	12.575	0	40.9375	34.59	19.8	0.062881	0	6.19915	0	1	0.15709	4.779					12.575	99.871
	2.18958	12.575	0	40.9479	34.6	19.8	0.062749	0	6.19721	0	1	0.156762	4.769					12.575	99.871
	2.19167	12.575	0	40.9583	34.6	19.8	0.062616	0	6.19525	0	1	0.156433	4.759					12.575	99.871
	2.19375	12.575	0	40.9688	34.62	19.8	0.06248	0	6.19331	0	1	0.156104	4.749					12.575	99.871
	2.19583	12.575	0	40.9792	34.63	19.8	0.062334	0	6.19117	0	1	0.155743	4.738					12.575	99.871
	2.19792	12.575	0	40.9896	34.64	19.8	0.062201	0	6.18923	0	1	0.155414	4.728					12.575	99.871
	2.2	12.575	0	41	34.66	19.8	0.062064	0	6.18729	0	1	0.155085	4.718					12.575	99.871
	2.20208	12.575	0	41.0104	34.66	19.8	0.061945	0	6.18553	0	1	0.154789	4.709					12.575	99.871
	2.20417	12.575	0	41.0208	34.67	19.8	0.061809	0	6.18358	0	1	0.154461	4.699					12.5748	99.8693
	2.20625	12.575	0	41.0312	34.66	19.8	0.061667	0	6.18143	0	1	0.154099	4.688					12.5748	99.8693
	2.20833	12.5748	0	41.0417	34.69	19.8	0.061541	0	6.17969	0	1	0.153803	4.679					12.5748	99.8693
	2.21042	12.5748	0	41.0521	34.69	19.8	0.06141	0	6.17774	0	1	0.153474	4.669					12.5748	99.8693
	2.2125	12.5748	0	41.0625	34.7	19.8	0.061263	0	6.1756	0	1	0.153113	4.658					12.5748	99.8693
	2.21458	12.5748	0	41.0729	34.71	19.8	0.061129	0	6.17365	0	1	0.152784	4.648					12.5748	99.8693
	2.21667	12.5748	0	41.0833	34.72	19.8	0.061006	0	6.1719	0	1	0.152488	4.639					12.5748	99.8693
	2.21875	12.5748	0	41.0938	34.72	19.8	0.060862	0	6.16975	0	1	0.152127	4.628					12.5748	99.8693
	2.22083	12.5748	0	41.1042	34.74	19.8	0.06074	0	6.168	0	1	0.151831	4.619					12.5748	99.8693
	2.22292	12.5748	0	41.1146	34.73	19.8	0.060608	0	6.16605	0	1	0.151502	4.609					12.5748	99.8693
	2.225	12.5748	0	41.125	34.74	19.8	0.060476	0	6.1641	0	1	0.151173	4.599					12.5748	99.8693
	2.22708	12.5748	0	41.1354	34.78	19.8	0.060335	0	6.16217	0	1	0.150845	4.589					12.5748	99.8693
	2.22917	12.5748	0	41.1458	34.77	19.8	0.06022	0	6.16041	0	1	0.150549	4.58					12.5748	99.8693
	2.23125	12.5748	0	41.1562	34.79	19.8	0.060083	0	6.15847	0	1	0.15022	4.57					12.5748	99.8693
	2.23333	12.5748	0	41.1667	34.79	19.8	0.059965	0	6.15671	0	1	0.149924	4.561					12.5748	99.8693
	2.23542	12.5748	0	41.1771	34.78	19.8	0.059846	0	6.15494	0	1	0.149629	4.552					12.5748	99.8693
	2.2375	12.5748	0	41.1875	34.8	19.8	0.059736	0	6.1534	0	1	0.149366	4.544					12.5748	99.8693
	2.23958	12.5748	0	41.1979	34.79	19.8	0.059608	0	6.15144	0	1	0.149037	4.534					12.5748	99.8693
	2.24167	12.5748	0	41.2083	34.81	19.8	0.059499	0	6.14989	0	1	0.148774	4.526					12.5748	99.8693
	2.24375	12.5748	0	41.2188	34.84	19.8	0.059373	0	6.14815	0	1	0.148478	4.517					12.5748	99.8693
	2.24583	12.5748	0	41.2292	34.84	19.8	0.059255	0	6.14639	0	1	0.148182	4.508					12.5748	99.8693
	2.24792	12.5748	0	41.2396	34.84	19.8	0.059134	0	6.14463	0	1	0.147886	4.499					12.5748	99.8693
	2.25	12.5748	0	41.25	34.87	19.8	0.059022	0	6.14309	0	1	0.147623	4.491					12.5748	99.8693
	2.25208	12.5748	0	41.2604	34.87	19.8	0.058906	0	6.14133	0	1	0.147328	4.482					12.5748	99.8693
	2.25417	12.5748	0	41.2708	34.86	19.8	0.058788	0	6.13957	0	1	0.147032	4.473					12.5746	99.8676
	2.25625	12.5748	0	41.2812	34.87	19.8	0.058681	0	6.13801	0	1	0.146769	4.465					12.5748	99.8693
	2.25833	12.5746	0	41.2917	34.87	19.8	0.058575	0	6.13645	0	1	0.146506	4.457					12.5748	99.8693
	2.26042	12.5748	0	41.3021	34.9	19.8	0.058451	0	6.13471	0	1	0.14621	4.448					12.5746	99.8676
	2.2625	12.5748	0	41.3125	34.9	19.8	0.058331	0	6.13295	0	1	0.145914	4.439					12.5746	99.8676
	2.26458	12.5746	0	41.3229	34.89	19.8	0.058228	0	6.13138	0	1	0.145651	4.431					12.5746	99.8676
	2.26667	12.5746	0	41.3333	34.93	19.8	0.058114	0	6.12985	0	1	0.145388	4.423					12.5746	99.8676
	2.26875	12.5746	0	41.3438	34.94	19.8	0.057993	0	6.12809	0	1	0.145092	4.414					12.5746	99.8676
	2.27083	12.5746	0	41.3542	34.95	19.8	0.0579	0	6.12673	0	1	0.144862	4.407					12.5746	99.8676
	2.27292	12.5746	0	41.3646	34.96	19.8	0.057792	0	6.12518	0	1	0.144599	4.399					12.5746	99.8676
	2.275	12.5746	0	41.375	34.96	19.8	0.057686	0	6.12361	0	1	0.144336	4.391					12.5746	99.8676
	2.27708	12.5746	0	41.3854	34.98	19.8	0.057563	0	6.12187	0	1	0.14404	4.382					12.5746	99.8676
	2.27917	12.5746	0	41.3958	34.98	19.8	0.057445	0	6.12011	0	1	0.143745	4.373					12.5746	99.8676
	2.28125	12.5746	0	41.4062	34.96	19.8	0.057343	0	6.11853	0	1	0.143482	4.365					12.5746	99.8676
	2.28333	12.5746	0	41.4167	35	19.8	0.057228	0	6.117	0	1	0.143219	4.357					12.5746	99.8676
	2.28542	12.5746	0	41.4271	35	19.8	0.057098	0	6.11504	0	1	0.14289	4.347					12.5746	99.8676
	2.2875	12.5746	0	41.4375	35	19.8	0.056992	0	6.11348	0	1	0.142627	4.339					12.5746	99.8676
	2.28958	12.5746	0	41.4479	35.02	19.8	0.05687	0	6.11174	0	1	0.142331	4.33					12.5746	99.8676
	2.29167	12.5746	0	41.4583	35.03	19.8	0.056763	0	6.11018	0	1	0.142068	4.322					12.5746	99.8676
	2.29375	12.5746	0	41.4688	35.04	19.8	0.056642	0	6.10843	0	1	0.141772	4.313					12.5746	99.8676
	2.29583	12.5746	0	41.4792	35.04	19.8	0.056523	0	6.10667	0	1	0.141477	4.304					12.5746	99.8676
	2.29792	12.5746	0	41.4896	35.03	19.8	0.05642	0	6.1051	0	1	0.141214	4.296					12.5746	99.8676
	2.3	12.5746	0	41.5	35.06	19.8	0.056309	0	6.10356	0	1	0.140951	4.288					12.5746	99.8676
	2.30208	12.5746	0	41.5104	35.07	19.8	0.056202	0	6.102	0	1	0.140688	4.28					12.5746	99.8676
	2.30417	12.5746	0	41.5208	35.06	19.8	0.056084	0	6.10023	0	1	0.140392	4.271					12.5746	99.8676
	2.30625	12.5746	0	41.5312	35.08	19.8	0.055962	0	6.09849	0	1	0.140096	4.262					12.5746	99.8676
	2.30833	12.5746	0	41.5417	35.1	19.8	0.055853	0	6.09694	0	1	0.139833	4.254					12.5746	99.8676
	2.31042	12.5746	0	41.5521	35.11	19.8	0.055732	0	6.09519	0	1	0.139537	4.245					12.5746	99.8676
	2.3125	12.5746	0	41.5625	35.1	19.8	0.05563	0	6.09362	0	1	0.139274	4.237					12.5746	99.8676
	2.31458	12.5746	0	41.5729	35.12	19.8	0.055508	0	6.09187	0	1	0.138978	4.228					12.5746	99.8676
	2.31667	12.5746	0	41.5833	35.13	19.8	0.055372	0	6.08992	0	1	0.13865	4.218					12.5746	99.8676
	2.31875	12.5746	0	41.5938	35.13	19.8	0.055254	0	6.08817	0	1	0.138354	4.209					12.5746	99.8676
	2.32083	12.5746	0	41.6042	35.13	19.8	0.055138	0	6.08641	0	1	0.138058	4.2					12.5746	99.8676
	2.32292	12.5746	0	41.6146	35.15	19.8	0.055013	0	6.08466	0	1	0.137762	4.191					12.5746	99.8676
	2.325	12.5746	0	41.625	35.16	19.8	0.054879	0	6.08271	0	1	0.137433	4.181					12.5746	99.8676
	2.32708	12.5746	0	41.6354	35.18	19.8	0.054757	0	6.08097	0	1	0.137138	4.172					12.5746	99.8676
	2.32917	12.5746	0	41.6458	35.17	19.8	0.054641	0	6.0792	0	1	0.136842	4.163					12.5746	99.8676
	2.33125	12.5746	0	41.6562	35.19	19.8	0.054519	0	6.07746	0	1	0.136546	4.154					12.5746	99.8676
	2.33333	12.5746	0	41.6667	35.19	19.8	0.054399	0	6.0757	0	1	0.13625	4.145					12.5746	99.8676
	2.33542	12.5746	0	41.6771	35.21	19.8	0.054264	0	6.07376	0	1	0.135921	4.135					12.5746	99.8676
	2.3375	12.5746	0	41.6875	35.21	19.8	0.054133	0	6.0718	0	1	0.135593	4.125					12.5746	99.8676
	2.33958	12.5746	0	41.6979	35.21	19.8	0.054001	0	6.06985	0	1	0.135264	4.115					12.5746	99.8676
	2.34167	12.5746	0	41.7083	35.23	19.8	0.053866	0	6.06791	0	1	0.134935	4.105					12.5746	99.8676
	2.34375	12.5746	0	41.7188	35.24	19.8	0.053733	0	6.06596	0	1	0.134607	4.095					12.5746	99.8676
	2.34583	12.5746	0	41.7292	35.26	19.8	0.053611	0	6.06421	0	1	0.134311	4.086					12.5746	99.8676
	2.34792	12.5746	0	41.7396	35.26	19.8	0.05348	0	6.06226	0	1	0.133982	4.076					12.5746	99.8676
	2.35	12.5746	0	41.75	35.27	19.8	0.053358	0	6.06051	0	1	0.133686	4.067					12.5746	99.8676
	2.35208	12.5746	0	41.7604	35.27	19.8	0.053227	0	6.05855	0	1	0.133357	4.057					12.5746	99.8676
	2.35417	12.5746	0	41.7708	35.28	19.8	0.053081	0	6.05641	0	1	0.132996	4.046					12.5746	99.8676
	2.35625	12.5746	0	41.7812	35.29	19.8	0.052947	0	6.05446	0	1	0.132667	4.036					12.5746	99.8676
	2.35833	12.5746	0	41.7917	35.31	19.8	0.052812	0	6.05252	0	1	0.132338	4.026					12.5746	99.8676
	2.36042	12.5746	0	41.8021	35.31	19.8	0.05268	0	6.05056	0	1	0.13201	4.016					12.5744	99.8659
	2.3625	12.5746	0	41.8125	35.31	19.8	0.052548	0	6.04861	0	1	0.131681	4.006					12.5744	99.8659
	2.36458	12.5744	0	41.8229	35.32	19.8	0.052415	0	6.04666	0	1	0.131352	3.996					12.5744	99.8659
	2.36667	12.5744	0	41.8333	35.33	19.8	0.052282	0	6.04471	0	1	0.131024	3.986					12.5744	99.8659
	2.36875	12.5744	0	41.8438	35.31	19.8	0.05214	0	6.04255	0	1	0.130662	3.975					12.5744	99.8659
	2.37083	12.5744	0	41.8542	35.36	19.8	0.052015	0	6.04082	0	1	0.130366	3.966					12.5744	99.8659
	2.37292	12.5744	0	41.8646	35.35	19.8	0.05187	0	6.03867	0	1	0.130005	3.955					12.5744	99.8659
	2.375	12.5744	0	41.875	35.36	19.8	0.051751	0	6.03691	0	1	0.129709	3.946					12.5744	99.8659
	2.37708	12.5744	0	41.8854	35.38	19.8	0.051615	0	6.03497	0	1	0.12938	3.936					12.5744	99.8659
	2.37917	12.5744	0	41.8958	35.39	19.8	0.051494	0	6.03322	0	1	0.129084	3.927					12.5744	99.8659
	2.38125	12.5744	0	41.9062	35.39	19.8	0.051363	0	6.03126	0	1	0.128756	3.917					12.5744	99.8659
	2.38333	12.5744	0	41.9167	35.41	19.8	0.051242	0	6.02952	0	1	0.12846	3.908					12.5744	99.8659
	2.38542	12.5744	0	41.9271	35.41	19.8	0.051124	0	6.02776	0	1	0.128164	3.899					12.5744	99.8659
	2.3875	12.5744	0	41.9375	35.43	19.8	0.051001	0	6.02601	0	1	0.127868	3.89					12.5744	99.8659
	2.38958	12.5744	0	41.9479	35.44	19.8	0.050882	0	6.02426	0	1	0.127572	3.881					12.5744	99.8659
	2.39167	12.5744	0	41.9583	35.45	19.8	0.050761	0	6.0225	0	1	0.127276	3.872					12.5744	99.8659
	2.39375	12.5744	0	41.9688	35.43	19.8	0.050634	0	6.02054	0	1	0.126948	3.862					12.5744	99.8659
	2.39583	12.5744	0	41.9792	35.47	19.8	0.050507	0	6.0188	0	1	0.126652	3.853					12.5744	99.8659
	2.39792	12.5744	0	41.9896	35.48	19.8	0.050402	0	6.01724	0	1	0.126389	3.845					12.5744	99.8659
	2.4	12.5744	0	42	35.47	19.8	0.050284	0	6.01548	0	1	0.126093	3.836					12.5744	99.8659
	2.40208	12.5744	0	42.0104	35.47	19.8	0.050178	0	6.01392	0	1	0.12583	3.828					12.5741	99.8642
	2.40417	12.5744	0	42.0208	35.48	19.8	0.050059	0	6.01216	0	1	0.125534	3.819					12.5741	99.8642
	2.40625	12.5741	0	42.0312	35.5	19.8	0.049951	0	6.01061	0	1	0.125271	3.811					12.5741	99.8642
	2.40833	12.5741	0	42.0417	35.5	19.8	0.049832	0	6.00885	0	1	0.124975	3.802					12.5741	99.8642
	2.41042	12.5741	0	42.0521	35.51	19.8	0.049726	0	6.00729	0	1	0.124712	3.794					12.5741	99.8642
	2.4125	12.5741	0	42.0625	35.52	19.8	0.049619	0	6.00574	0	1	0.124449	3.786					12.5741	99.8642
	2.41458	12.5741	0	42.0729	35.53	19.8	0.049499	0	6.00398	0	1	0.124154	3.777					12.5741	99.8642
	2.41667	12.5741	0	42.0833	35.55	19.8	0.04939	0	6.00243	0	1	0.123891	3.769					12.5741	99.8642
	2.41875	12.5741	0	42.0938	35.56	19.8	0.04927	0	6.00068	0	1	0.123595	3.76					12.5741	99.8642
	2.42083	12.5741	0	42.1042	35.57	19.8	0.04915	0	5.99892	0	1	0.123299	3.751					12.5741	99.8642
	2.42292	12.5741	0	42.1146	35.56	19.8	0.049045	0	5.99735	0	1	0.123036	3.743					12.5741	99.8642
	2.425	12.5741	0	42.125	35.59	19.8	0.048949	0	5.996	0	1	0.122806	3.736					12.5741	99.8642
	2.42708	12.5741	0	42.1354	35.59	19.8	0.048846	0	5.99444	0	1	0.122543	3.728					12.5741	99.8642
	2.42917	12.5741	0	42.1458	35.59	19.8	0.048753	0	5.99307	0	1	0.122313	3.721					12.5741	99.8642
	2.43125	12.5741	0	42.1562	35.61	19.8	0.048655	0	5.99171	0	1	0.122083	3.714					12.5741	99.8642
	2.43333	12.5741	0	42.1667	35.61	19.8	0.048563	0	5.99035	0	1	0.121853	3.707					12.5741	99.8642
	2.43542	12.5741	0	42.1771	35.62	19.8	0.04847	0	5.98898	0	1	0.121623	3.7					12.5741	99.8642
	2.4375	12.5741	0	42.1875	35.64	19.8	0.048363	0	5.98743	0	1	0.12136	3.692					12.5741	99.8642
	2.43958	12.5741	0	42.1979	35.63	19.8	0.048284	0	5.98625	0	1	0.121162	3.686					12.5741	99.8642
	2.44167	12.5741	0	42.2083	35.65	19.8	0.048163	0	5.9845	0	1	0.120866	3.677					12.5741	99.8642
	2.44375	12.5741	0	42.2188	35.67	19.8	0.048029	0	5.98256	0	1	0.120538	3.667					12.5741	99.8642
	2.44583	12.5741	0	42.2292	35.65	19.8	0.04794	0	5.98118	0	1	0.120308	3.66					12.5741	99.8642
	2.44792	12.5741	0	42.2396	35.67	19.8	0.047831	0	5.97963	0	1	0.120045	3.652					12.5741	99.8642
	2.45	12.5741	0	42.25	35.68	19.8	0.047737	0	5.97827	0	1	0.119815	3.645					12.5741	99.8642
	2.45208	12.5741	0	42.2604	35.68	19.8	0.047659	0	5.97709	0	1	0.119617	3.639					12.5741	99.8642
	2.45417	12.5741	0	42.2708	35.69	19.8	0.047579	0	5.97593	0	1	0.11942	3.633					12.5741	99.8642
	2.45625	12.5741	0	42.2812	35.73	19.8	0.047505	0	5.97497	0	1	0.119256	3.628					12.5741	99.8642
	2.45833	12.5741	0	42.2917	35.74	19.8	0.047439	0	5.974	0	1	0.119091	3.623					12.5741	99.8642
	2.46042	12.5741	0	42.3021	35.72	19.8	0.04739	0	5.97321	0	1	0.11896	3.619					12.5741	99.8642
	2.4625	12.5741	0	42.3125	35.74	19.8	0.047346	0	5.97263	0	1	0.118861	3.616					12.5739	99.8626
	2.46458	12.5741	0	42.3229	35.74	19.8	0.04728	0	5.97165	0	1	0.118697	3.611					12.5739	99.8626
	2.46667	12.5739	0	42.3333	35.76	19.8	0.047197	0	5.97049	0	1	0.1185	3.605					12.5739	99.8626
	2.46875	12.5739	0	42.3438	35.75	19.8	0.047109	0	5.96912	0	1	0.11827	3.598					12.5739	99.8626
	2.47083	12.5739	0	42.3542	35.76	19.8	0.047028	0	5.96795	0	1	0.118072	3.592					12.5739	99.8626
	2.47292	12.5739	0	42.3646	35.78	19.8	0.046943	0	5.96679	0	1	0.117875	3.586					12.5739	99.8626
	2.475	12.5739	0	42.375	35.82	19.8	0.046847	0	5.96544	0	1	0.117645	3.579					12.5739	99.8626
	2.47708	12.5739	0	42.3854	35.8	19.8	0.046744	0	5.96386	0	1	0.117382	3.571					12.5739	99.8626
	2.47917	12.5739	0	42.3958	35.8	19.8	0.04664	0	5.9623	0	1	0.117119	3.563					12.5739	99.8626
	2.48125	12.5739	0	42.4062	35.83	19.8	0.046543	0	5.96095	0	1	0.116889	3.556					12.5739	99.8626
	2.48333	12.5739	0	42.4167	35.85	19.8	0.046448	0	5.95959	0	1	0.116659	3.549					12.5739	99.8626
	2.48542	12.5739	0	42.4271	35.83	19.8	0.04636	0	5.95821	0	1	0.116429	3.542					12.5739	99.8626
	2.4875	12.5739	0	42.4375	35.86	19.8	0.046249	0	5.95666	0	1	0.116166	3.534					12.5739	99.8626
	2.48958	12.5739	0	42.4479	35.85	19.8	0.046158	0	5.95529	0	1	0.115936	3.527					12.5739	99.8626
	2.49167	12.5739	0	42.4583	35.85	19.8	0.046053	0	5.95373	0	1	0.115673	3.519					12.5739	99.8626
	2.49375	12.5739	0	42.4688	35.86	19.8	0.045934	0	5.95197	0	1	0.115377	3.51					12.5739	99.8626
	2.49583	12.5739	0	42.4792	35.88	19.8	0.045839	0	5.95061	0	1	0.115147	3.503					12.5739	99.8626
	2.49792	12.5739	0	42.4896	35.89	19.8	0.045733	0	5.94905	0	1	0.114884	3.495					12.5739	99.8626
	2.5	12.5739	0	42.5	35.89	19.8	0.045626	0	5.94749	0	1	0.114621	3.487					12.5739	99.8626
	2.50208	12.5739	0	42.5104	35.9	19.8	0.04552	0	5.94593	0	1	0.114358	3.479					12.5739	99.8626
	2.50417	12.5739	0	42.5208	35.91	19.8	0.045401	0	5.94418	0	1	0.114062	3.47					12.5739	99.8626
	2.50625	12.5739	0	42.5312	35.93	19.8	0.04528	0	5.94243	0	1	0.113766	3.461					12.5739	99.8626
	2.50833	12.5739	0	42.5417	35.93	19.8	0.045174	0	5.94086	0	1	0.113503	3.453					12.5739	99.8626
	2.51042	12.5739	0	42.5521	35.94	19.8	0.045069	0	5.93931	0	1	0.11324	3.445					12.5739	99.8626
	2.5125	12.5739	0	42.5625	35.95	19.8	0.044948	0	5.93755	0	1	0.112945	3.436					12.5739	99.8626
	2.51458	12.5739	0	42.5729	35.95	19.8	0.044844	0	5.93599	0	1	0.112682	3.428					12.5739	99.8626
	2.51667	12.5739	0	42.5833	35.96	19.8	0.044723	0	5.93423	0	1	0.112386	3.419					12.5739	99.8626
	2.51875	12.5739	0	42.5938	35.97	19.8	0.044605	0	5.93248	0	1	0.11209	3.41					12.5739	99.8626
	2.52083	12.5739	0	42.6042	35.98	19.8	0.044512	0	5.93111	0	1	0.11186	3.403					12.5737	99.8609
	2.52292	12.5739	0	42.6146	35.99	19.8	0.044404	0	5.92955	0	1	0.111597	3.395					12.5737	99.8609
	2.525	12.5737	0	42.625	36	19.8	0.044298	0	5.928	0	1	0.111334	3.387					12.5737	99.8609
	2.52708	12.5737	0	42.6354	36	19.8	0.044181	0	5.92624	0	1	0.111038	3.378					12.5737	99.8609
	2.52917	12.5737	0	42.6458	36.02	19.8	0.04406	0	5.92449	0	1	0.110742	3.369					12.5737	99.8609
	2.53125	12.5737	0	42.6562	36.04	19.8	0.043952	0	5.92293	0	1	0.110479	3.361					12.5737	99.8609
	2.53333	12.5737	0	42.6667	36.04	19.8	0.043834	0	5.92117	0	1	0.110183	3.352					12.5737	99.8609
	2.53542	12.5737	0	42.6771	36.05	19.8	0.043727	0	5.91961	0	1	0.10992	3.344					12.5737	99.8609
	2.5375	12.5737	0	42.6875	36.07	19.8	0.043646	0	5.91845	0	1	0.109723	3.338					12.5737	99.8609
	2.53958	12.5737	0	42.6979	36.08	19.8	0.043525	0	5.9167	0	1	0.109427	3.329					12.5737	99.8609
	2.54167	12.5737	0	42.7083	36.07	19.8	0.043422	0	5.91513	0	1	0.109164	3.321					12.5737	99.8609
	2.54375	12.5737	0	42.7188	36.08	19.8	0.043316	0	5.91357	0	1	0.108901	3.313					12.5737	99.8609
	2.54583	12.5737	0	42.7292	36.09	19.8	0.043209	0	5.91201	0	1	0.108638	3.305					12.5737	99.8609
	2.54792	12.5737	0	42.7396	36.09	19.8	0.043105	0	5.91044	0	1	0.108376	3.297					12.5737	99.8609
	2.55	12.5737	0	42.75	36.11	19.8	0.042997	0	5.90889	0	1	0.108113	3.289					12.5737	99.8609
	2.55208	12.5737	0	42.7604	36.11	19.8	0.042919	0	5.90772	0	1	0.107915	3.283					12.5737	99.8609
	2.55417	12.5737	0	42.7708	36.12	19.8	0.042825	0	5.90635	0	1	0.107685	3.276					12.5737	99.8609
	2.55625	12.5737	0	42.7812	36.12	19.8	0.042746	0	5.90518	0	1	0.107488	3.27					12.5735	99.8592
	2.55833	12.5737	0	42.7917	36.13	19.8	0.042652	0	5.90381	0	1	0.107258	3.263					12.5735	99.8592
	2.56042	12.5735	0	42.8021	36.14	19.8	0.042546	0	5.90226	0	1	0.106995	3.255					12.5735	99.8592
	2.5625	12.5735	0	42.8125	36.16	19.8	0.042451	0	5.9009	0	1	0.106765	3.248					12.5735	99.8592
	2.56458	12.5735	0	42.8229	36.16	19.8	0.042359	0	5.89953	0	1	0.106535	3.241					12.5737	99.8609
	2.56667	12.5735	0	42.8333	36.17	19.8	0.042267	0	5.89816	0	1	0.106305	3.234					12.5737	99.8609
	2.56875	12.5737	0	42.8438	36.18	19.8	0.042161	0	5.8966	0	1	0.106042	3.226					12.5737	99.8609
	2.57083	12.5737	0	42.8542	36.19	19.8	0.042068	0	5.89524	0	1	0.105812	3.219					12.5737	99.8609
	2.57292	12.5737	0	42.8646	36.21	19.8	0.041959	0	5.89369	0	1	0.105549	3.211					12.5737	99.8609
	2.575	12.5737	0	42.875	36.21	19.8	0.041854	0	5.89212	0	1	0.105286	3.203					12.5737	99.8609
	2.57708	12.5737	0	42.8854	36.21	19.8	0.041777	0	5.89095	0	1	0.105088	3.197					12.5737	99.8609
	2.57917	12.5737	0	42.8958	36.22	19.8	0.041669	0	5.88939	0	1	0.104825	3.189					12.5735	99.8592
	2.58125	12.5737	0	42.9062	36.23	19.8	0.041563	0	5.88783	0	1	0.104562	3.181					12.5735	99.8592
	2.58333	12.5735	0	42.9167	36.23	19.8	0.041459	0	5.88626	0	1	0.1043	3.173					12.5735	99.8592
	2.58542	12.5735	0	42.9271	36.25	19.8	0.041364	0	5.8849	0	1	0.104069	3.166					12.5735	99.8592
	2.5875	12.5735	0	42.9375	36.28	19.8	0.041254	0	5.88335	0	1	0.103806	3.158					12.5735	99.8592
	2.58958	12.5735	0	42.9479	36.27	19.8	0.041165	0	5.88198	0	1	0.103576	3.151					12.5735	99.8592
	2.59167	12.5735	0	42.9583	36.27	19.8	0.04106	0	5.88042	0	1	0.103313	3.143					12.5735	99.8592
	2.59375	12.5735	0	42.9688	36.29	19.8	0.040966	0	5.87906	0	1	0.103083	3.136					12.5735	99.8592
	2.59583	12.5735	0	42.9792	36.29	19.8	0.040873	0	5.87769	0	1	0.102853	3.129					12.5735	99.8592
	2.59792	12.5735	0	42.9896	36.32	19.8	0.040764	0	5.87614	0	1	0.10259	3.121					12.5735	99.8592
	2.6	12.5735	0	43	36.31	19.8	0.04066	0	5.87457	0	1	0.102327	3.113					12.5735	99.8592
	2.60208	12.5735	0	43.0104	36.32	19.8	0.040554	0	5.87301	0	1	0.102064	3.105					12.5735	99.8592
	2.60417	12.5735	0	43.0208	36.33	19.8	0.040462	0	5.87164	0	1	0.101834	3.098					12.5735	99.8592
	2.60625	12.5735	0	43.0312	36.35	19.8	0.040355	0	5.87009	0	1	0.101571	3.09					12.5735	99.8592
	2.60833	12.5735	0	43.0417	36.35	19.8	0.040263	0	5.86872	0	1	0.101341	3.083					12.5735	99.8592
	2.61042	12.5735	0	43.0521	36.34	19.8	0.040171	0	5.86735	0	1	0.101111	3.076					12.5735	99.8592
	2.6125	12.5735	0	43.0625	36.38	19.8	0.040062	0	5.8658	0	1	0.100848	3.068					12.5735	99.8592
	2.61458	12.5735	0	43.0729	36.38	19.8	0.039957	0	5.86424	0	1	0.100585	3.06					12.5735	99.8592
	2.61667	12.5735	0	43.0833	36.4	19.8	0.039851	0	5.86268	0	1	0.100322	3.052					12.5735	99.8592
	2.61875	12.5735	0	43.0938	36.39	19.8	0.039761	0	5.86131	0	1	0.100092	3.045					12.5735	99.8592
	2.62083	12.5735	0	43.1042	36.42	19.8	0.039676	0	5.86015	0	1	0.099895	3.039					12.5735	99.8592
	2.62292	12.5735	0	43.1146	36.42	19.8	0.039584	0	5.85878	0	1	0.099665	3.032					12.5735	99.8592
	2.625	12.5735	0	43.125	36.43	19.8	0.039479	0	5.85722	0	1	0.099402	3.024					12.5735	99.8592
	2.62708	12.5735	0	43.1354	36.42	19.8	0.039389	0	5.85584	0	1	0.099172	3.017					12.5735	99.8592
	2.62917	12.5735	0	43.1458	36.45	19.8	0.039305	0	5.85468	0	1	0.098974	3.011					12.5735	99.8592
	2.63125	12.5735	0	43.1562	36.47	19.8	0.039211	0	5.85332	0	1	0.098744	3.004					12.5735	99.8592
	2.63333	12.5735	0	43.1667	36.47	19.8	0.03912	0	5.85196	0	1	0.098514	2.997					12.5735	99.8592
	2.63542	12.5735	0	43.1771	36.46	19.8	0.039043	0	5.85078	0	1	0.098317	2.991					12.5735	99.8592
	2.6375	12.5735	0	43.1875	36.47	19.8	0.038963	0	5.84961	0	1	0.09812	2.985					12.5735	99.8592
	2.63958	12.5735	0	43.1979	36.48	19.8	0.038882	0	5.84844	0	1	0.097923	2.979					12.5735	99.8592
	2.64167	12.5735	0	43.2083	36.48	19.8	0.038791	0	5.84707	0	1	0.097692	2.972					12.5735	99.8592
	2.64375	12.5735	0	43.2188	36.49	19.8	0.038712	0	5.8459	0	1	0.097495	2.966					12.5735	99.8592
	2.64583	12.5735	0	43.2292	36.5	19.8	0.038632	0	5.84473	0	1	0.097298	2.96					12.5735	99.8592
	2.64792	12.5735	0	43.2396	36.52	19.8	0.03855	0	5.84357	0	1	0.097101	2.954					12.5733	99.8575
	2.65	12.5735	0	43.25	36.52	19.8	0.038459	0	5.8422	0	1	0.096871	2.947					12.5733	99.8575
	2.65208	12.5733	0	43.2604	36.53	19.8	0.038378	0	5.84103	0	1	0.096673	2.941					12.5733	99.8575
	2.65417	12.5733	0	43.2708	36.55	19.8	0.038284	0	5.83967	0	1	0.096443	2.934					12.5735	99.8592
	2.65625	12.5733	0	43.2812	36.56	19.8	0.038191	0	5.8383	0	1	0.096213	2.927					12.5735	99.8592
	2.65833	12.5735	0	43.2917	36.56	19.8	0.038114	0	5.83713	0	1	0.096016	2.921					12.5735	99.8592
	2.66042	12.5735	0	43.3021	36.56	19.8	0.038022	0	5.83576	0	1	0.095786	2.914					12.5735	99.8592
	2.6625	12.5735	0	43.3125	36.59	19.8	0.037938	0	5.8346	0	1	0.095589	2.908					12.5733	99.8575
	2.66458	12.5735	0	43.3229	36.6	19.8	0.037858	0	5.83343	0	1	0.095391	2.902					12.5733	99.8575
	2.66667	12.5733	0	43.3333	36.6	19.8	0.037768	0	5.83206	0	1	0.095161	2.895					12.5733	99.8575
	2.66875	12.5733	0	43.3438	36.63	19.8	0.037672	0	5.83071	0	1	0.094931	2.888					12.5733	99.8575
	2.67083	12.5733	0	43.3542	36.63	19.8	0.037606	0	5.82973	0	1	0.094767	2.883					12.5733	99.8575
	2.67292	12.5733	0	43.3646	36.63	19.8	0.037515	0	5.82836	0	1	0.094537	2.876					12.5733	99.8575
	2.675	12.5733	0	43.375	36.64	19.8	0.037421	0	5.82699	0	1	0.094307	2.869					12.5733	99.8575
	2.67708	12.5733	0	43.3854	36.64	19.8	0.037343	0	5.82582	0	1	0.09411	2.863					12.5733	99.8575
	2.67917	12.5733	0	43.3958	36.66	19.8	0.03725	0	5.82446	0	1	0.093879	2.856					12.5733	99.8575
	2.68125	12.5733	0	43.4062	36.68	19.8	0.037143	0	5.8229	0	1	0.093616	2.848					12.5733	99.8575
	2.68333	12.5733	0	43.4167	36.68	19.8	0.037063	0	5.82173	0	1	0.093419	2.842					12.5733	99.8575
	2.68542	12.5733	0	43.4271	36.69	19.8	0.036971	0	5.82036	0	1	0.093189	2.835					12.5733	99.8575
	2.6875	12.5733	0	43.4375	36.69	19.8	0.036867	0	5.8188	0	1	0.092926	2.827					12.5735	99.8592
	2.68958	12.5733	0	43.4479	36.69	19.8	0.036787	0	5.81762	0	1	0.092729	2.821					12.5735	99.8592
	2.69167	12.5735	0	43.4583	36.71	19.8	0.036681	0	5.81607	0	1	0.092466	2.813					12.5735	99.8592
	2.69375	12.5735	0	43.4688	36.72	19.8	0.036588	0	5.8147	0	1	0.092236	2.806					12.5735	99.8592
	2.69583	12.5735	0	43.4792	36.73	19.8	0.036509	0	5.81353	0	1	0.092039	2.8					12.5735	99.8592
	2.69792	12.5735	0	43.4896	36.76	19.8	0.0364	0	5.81198	0	1	0.091776	2.792					12.5735	99.8592
	2.7	12.5735	0	43.5	36.75	19.8	0.03631	0	5.81061	0	1	0.091546	2.785					12.5735	99.8592
	2.70208	12.5735	0	43.5104	36.76	19.8	0.036229	0	5.80944	0	1	0.091348	2.779					12.5735	99.8592
	2.70417	12.5735	0	43.5208	36.77	19.8	0.036136	0	5.80807	0	1	0.091118	2.772					12.5735	99.8592
	2.70625	12.5735	0	43.5312	36.78	19.8	0.036057	0	5.8069	0	1	0.090921	2.766					12.5735	99.8592
	2.70833	12.5735	0	43.5417	36.76	19.8	0.035969	0	5.80553	0	1	0.090691	2.759					12.5735	99.8592
	2.71042	12.5735	0	43.5521	36.8	19.8	0.035872	0	5.80417	0	1	0.090461	2.752					12.5735	99.8592
	2.7125	12.5735	0	43.5625	36.8	19.8	0.035793	0	5.803	0	1	0.090264	2.746					12.5735	99.8592
	2.71458	12.5735	0	43.5729	36.82	19.8	0.035687	0	5.80144	0	1	0.090001	2.738					12.5735	99.8592
	2.71667	12.5735	0	43.5833	36.8	19.8	0.035624	0	5.80046	0	1	0.089836	2.733					12.5735	99.8592
	2.71875	12.5735	0	43.5938	36.84	19.8	0.035527	0	5.7991	0	1	0.089606	2.726					12.5735	99.8592
	2.72083	12.5735	0	43.6042	36.84	19.8	0.035422	0	5.79754	0	1	0.089343	2.718					12.5735	99.8592
	2.72292	12.5735	0	43.6146	36.84	19.8	0.035345	0	5.79636	0	1	0.089146	2.712					12.5735	99.8592
	2.725	12.5735	0	43.625	36.85	19.8	0.035239	0	5.7948	0	1	0.088883	2.704					12.5735	99.8592
	2.72708	12.5735	0	43.6354	36.86	19.8	0.035159	0	5.79363	0	1	0.088686	2.698					12.5735	99.8592
	2.72917	12.5735	0	43.6458	36.88	19.8	0.035064	0	5.79227	0	1	0.088456	2.691					12.5735	99.8592
	2.73125	12.5735	0	43.6562	36.87	19.8	0.034961	0	5.7907	0	1	0.088193	2.683					12.5735	99.8592
	2.73333	12.5735	0	43.6667	36.89	19.8	0.034854	0	5.78914	0	1	0.08793	2.675					12.5735	99.8592
	2.73542	12.5735	0	43.6771	36.9	19.8	0.034749	0	5.78758	0	1	0.087667	2.667					12.5735	99.8592
	2.7375	12.5735	0	43.6875	36.9	19.8	0.034644	0	5.78602	0	1	0.087404	2.659					12.5735	99.8592
	2.73958	12.5735	0	43.6979	36.91	19.8	0.034526	0	5.78426	0	1	0.087108	2.65					12.5735	99.8592
	2.74167	12.5735	0	43.7083	36.93	19.8	0.034419	0	5.7827	0	1	0.086845	2.642					12.5735	99.8592
	2.74375	12.5735	0	43.7188	36.94	19.8	0.0343	0	5.78095	0	1	0.086549	2.633					12.5735	99.8592
	2.74583	12.5735	0	43.7292	36.95	19.8	0.034195	0	5.77939	0	1	0.086286	2.625					12.5735	99.8592
	2.74792	12.5735	0	43.7396	36.97	19.8	0.034088	0	5.77783	0	1	0.086023	2.617					12.5735	99.8592
	2.75	12.5735	0	43.75	36.98	19.8	0.033969	0	5.77607	0	1	0.085727	2.608					12.5735	99.8592
	2.75208	12.5735	0	43.7604	36.98	19.8	0.033865	0	5.77451	0	1	0.085464	2.6					12.5735	99.8592
	2.75417	12.5735	0	43.7708	36.98	19.8	0.033747	0	5.77274	0	1	0.085169	2.591					12.5735	99.8592
	2.75625	12.5735	0	43.7812	36.99	19.8	0.033654	0	5.77138	0	1	0.084939	2.584					12.5735	99.8592
	2.75833	12.5735	0	43.7917	37	19.8	0.033536	0	5.76962	0	1	0.084643	2.575					12.5735	99.8592
	2.76042	12.5735	0	43.8021	37.02	19.8	0.033443	0	5.76826	0	1	0.084413	2.568					12.5735	99.8592
	2.7625	12.5735	0	43.8125	37.02	19.8	0.033325	0	5.7665	0	1	0.084117	2.559					12.5735	99.8592
	2.76458	12.5735	0	43.8229	37.03	19.8	0.033232	0	5.76513	0	1	0.083887	2.552					12.5735	99.8592
	2.76667	12.5735	0	43.8333	37.03	19.8	0.033128	0	5.76357	0	1	0.083624	2.544					12.5735	99.8592
	2.76875	12.5735	0	43.8438	37.04	19.8	0.033022	0	5.76201	0	1	0.083361	2.536					12.5735	99.8592
	2.77083	12.5735	0	43.8542	37.04	19.8	0.032932	0	5.76064	0	1	0.083131	2.529					12.5735	99.8592
	2.77292	12.5735	0	43.8646	37.06	19.8	0.032812	0	5.75888	0	1	0.082835	2.52					12.5735	99.8592
	2.775	12.5735	0	43.875	37.09	19.8	0.032703	0	5.75733	0	1	0.082572	2.512					12.5735	99.8592
	2.77708	12.5735	0	43.8854	37.09	19.8	0.032587	0	5.75557	0	1	0.082276	2.503					12.5735	99.8592
	2.77917	12.5735	0	43.8958	37.1	19.8	0.032482	0	5.75401	0	1	0.082013	2.495					12.5735	99.8592
	2.78125	12.5735	0	43.9062	37.1	19.8	0.032376	0	5.75244	0	1	0.08175	2.487					12.5735	99.8592
	2.78333	12.5735	0	43.9167	37.12	19.8	0.032271	0	5.75088	0	1	0.081487	2.479					12.5735	99.8592
	2.78542	12.5735	0	43.9271	37.12	19.8	0.032153	0	5.74912	0	1	0.081191	2.47					12.5735	99.8592
	2.7875	12.5735	0	43.9375	37.12	19.8	0.032062	0	5.74775	0	1	0.080961	2.463					12.5735	99.8592
	2.78958	12.5735	0	43.9479	37.13	19.8	0.031956	0	5.74619	0	1	0.080698	2.455					12.5735	99.8592
	2.79167	12.5735	0	43.9583	37.14	19.8	0.031863	0	5.74482	0	1	0.080468	2.448					12.5735	99.8592
	2.79375	12.5735	0	43.9688	37.15	19.8	0.031758	0	5.74326	0	1	0.080205	2.44					12.5735	99.8592
	2.79583	12.5735	0	43.9792	37.17	19.8	0.031664	0	5.7419	0	1	0.079975	2.433					12.5735	99.8592
	2.79792	12.5735	0	43.9896	37.18	19.8	0.031546	0	5.74014	0	1	0.079679	2.424					12.5735	99.8592
	2.8	12.5735	0	44	37.18	19.8	0.031455	0	5.73877	0	1	0.079449	2.417					12.5735	99.8592
	2.80208	12.5735	0	44.0104	37.2	19.8	0.031374	0	5.7376	0	1	0.079252	2.411					12.5735	99.8592
	2.80417	12.5735	0	44.0208	37.2	19.8	0.031256	0	5.73584	0	1	0.078956	2.402					12.5735	99.8592
	2.80625	12.5735	0	44.0312	37.22	19.8	0.03115	0	5.73428	0	1	0.078693	2.394					12.5735	99.8592
	2.80833	12.5735	0	44.0417	37.22	19.8	0.031059	0	5.73292	0	1	0.078463	2.387					12.5735	99.8592
	2.81042	12.5735	0	44.0521	37.23	19.8	0.030979	0	5.73174	0	1	0.078266	2.381					12.5735	99.8592
	2.8125	12.5735	0	44.0625	37.25	19.8	0.030887	0	5.73038	0	1	0.078036	2.374					12.5735	99.8592
	2.81458	12.5735	0	44.0729	37.24	19.8	0.030796	0	5.72901	0	1	0.077806	2.367					12.5735	99.8592
	2.81667	12.5735	0	44.0833	37.25	19.8	0.030692	0	5.72745	0	1	0.077543	2.359					12.5735	99.8592
	2.81875	12.5735	0	44.0938	37.24	19.8	0.030614	0	5.72627	0	1	0.077345	2.353					12.5735	99.8592
	2.82083	12.5735	0	44.1042	37.27	19.8	0.030506	0	5.72471	0	1	0.077082	2.345					12.5735	99.8592
	2.82292	12.5735	0	44.1146	37.28	19.8	0.030414	0	5.72335	0	1	0.076852	2.338					12.5735	99.8592
	2.825	12.5735	0	44.125	37.3	19.8	0.030308	0	5.72179	0	1	0.076589	2.33					12.5735	99.8592
	2.82708	12.5735	0	44.1354	37.31	19.8	0.030216	0	5.72042	0	1	0.076359	2.323					12.5735	99.8592
	2.82917	12.5735	0	44.1458	37.3	19.8	0.030111	0	5.71885	0	1	0.076096	2.315					12.5735	99.8592
	2.83125	12.5735	0	44.1562	37.31	19.8	0.030032	0	5.71768	0	1	0.075899	2.309					12.5735	99.8592
	2.83333	12.5735	0	44.1667	37.33	19.8	0.02994	0	5.71632	0	1	0.075669	2.302					12.5735	99.8592
	2.83542	12.5735	0	44.1771	37.34	19.8	0.029848	0	5.71495	0	1	0.075439	2.295					12.5735	99.8592
	2.8375	12.5735	0	44.1875	37.36	19.8	0.029753	0	5.71359	0	1	0.075209	2.288					12.5735	99.8592
	2.83958	12.5735	0	44.1979	37.35	19.8	0.029663	0	5.71221	0	1	0.074979	2.281					12.5735	99.8592
	2.84167	12.5735	0	44.2083	37.36	19.8	0.029584	0	5.71104	0	1	0.074781	2.275					12.5735	99.8592
	2.84375	12.5735	0	44.2188	37.37	19.8	0.029492	0	5.70968	0	1	0.074551	2.268					12.5735	99.8592
	2.84583	12.5735	0	44.2292	37.39	19.8	0.029424	0	5.70871	0	1	0.074387	2.263					12.5735	99.8592
	2.84792	12.5735	0	44.2396	37.4	19.8	0.029346	0	5.70754	0	1	0.07419	2.257					12.5735	99.8592
	2.85	12.5735	0	44.25	37.4	19.8	0.029254	0	5.70617	0	1	0.07396	2.25					12.5735	99.8592
	2.85208	12.5735	0	44.2604	37.41	19.8	0.029188	0	5.70519	0	1	0.073795	2.245					12.5735	99.8592
	2.85417	12.5735	0	44.2708	37.43	19.8	0.029094	0	5.70383	0	1	0.073565	2.238					12.5735	99.8592
	2.85625	12.5735	0	44.2812	37.43	19.8	0.029003	0	5.70246	0	1	0.073335	2.231					12.5735	99.8592
	2.85833	12.5735	0	44.2917	37.45	19.8	0.028923	0	5.70129	0	1	0.073138	2.225					12.5737	99.8609
	2.86042	12.5735	0	44.3021	37.45	19.8	0.028819	0	5.69972	0	1	0.072875	2.217					12.5735	99.8592
	2.8625	12.5737	0	44.3125	37.46	19.8	0.028726	0	5.69836	0	1	0.072645	2.21					12.5735	99.8592
	2.86458	12.5735	0	44.3229	37.48	19.8	0.028621	0	5.6968	0	1	0.072382	2.202					12.5735	99.8592
	2.86667	12.5735	0	44.3333	37.47	19.8	0.028518	0	5.69523	0	1	0.072119	2.194					12.5735	99.8592
	2.86875	12.5735	0	44.3438	37.49	19.8	0.028425	0	5.69386	0	1	0.071889	2.187					12.5735	99.8592
	2.87083	12.5735	0	44.3542	37.5	19.8	0.028307	0	5.6921	0	1	0.071593	2.178					12.5737	99.8609
	2.87292	12.5735	0	44.3646	37.5	19.8	0.028215	0	5.69074	0	1	0.071363	2.171					12.5737	99.8609
	2.875	12.5737	0	44.375	37.51	19.8	0.028111	0	5.68917	0	1	0.0711	2.163					12.5735	99.8592
	2.87708	12.5737	0	44.3854	37.53	19.8	0.028018	0	5.68781	0	1	0.07087	2.156					12.5735	99.8592
	2.87917	12.5735	0	44.3958	37.54	19.8	0.027925	0	5.68644	0	1	0.07064	2.149					12.5735	99.8592
	2.88125	12.5735	0	44.4062	37.54	19.8	0.027834	0	5.68507	0	1	0.07041	2.142					12.5735	99.8592
	2.88333	12.5735	0	44.4167	37.54	19.8	0.027743	0	5.6837	0	1	0.070179	2.135					12.5735	99.8592
	2.88542	12.5735	0	44.4271	37.56	19.8	0.027663	0	5.68253	0	1	0.069982	2.129					12.5735	99.8592
	2.8875	12.5735	0	44.4375	37.57	19.8	0.027557	0	5.68097	0	1	0.069719	2.121					12.5735	99.8592
	2.88958	12.5735	0	44.4479	37.55	19.8	0.027482	0	5.67979	0	1	0.069522	2.115					12.5735	99.8592
	2.89167	12.5735	0	44.4583	37.58	19.8	0.027401	0	5.67862	0	1	0.069325	2.109					12.5735	99.8592
	2.89375	12.5735	0	44.4688	37.59	19.8	0.027308	0	5.67726	0	1	0.069095	2.102					12.5735	99.8592
	2.89583	12.5735	0	44.4792	37.6	19.8	0.027229	0	5.67609	0	1	0.068898	2.096					12.5735	99.8592
	2.89792	12.5735	0	44.4896	37.61	19.8	0.02715	0	5.67491	0	1	0.0687	2.09					12.5735	99.8592
	2.9	12.5735	0	44.5	37.62	19.8	0.027057	0	5.67355	0	1	0.06847	2.083					12.5735	99.8592
	2.90208	12.5735	0	44.5104	37.64	19.8	0.026978	0	5.67238	0	1	0.068273	2.077					12.5735	99.8592
	2.90417	12.5735	0	44.5208	37.65	19.8	0.026886	0	5.67101	0	1	0.068043	2.07					12.5735	99.8592
	2.90625	12.5735	0	44.5312	37.64	19.8	0.026809	0	5.66983	0	1	0.067846	2.064					12.5735	99.8592
	2.90833	12.5735	0	44.5417	37.65	19.8	0.02673	0	5.66866	0	1	0.067648	2.058					12.5735	99.8592
	2.91042	12.5735	0	44.5521	37.66	19.8	0.02665	0	5.66749	0	1	0.067451	2.052					12.5735	99.8592
	2.9125	12.5735	0	44.5625	37.68	19.8	0.026557	0	5.66613	0	1	0.067221	2.045					12.5735	99.8592
	2.91458	12.5735	0	44.5729	37.68	19.8	0.02648	0	5.66495	0	1	0.067024	2.039					12.5735	99.8592
	2.91667	12.5735	0	44.5833	37.68	19.8	0.026402	0	5.66378	0	1	0.066827	2.033					12.5735	99.8592
	2.91875	12.5735	0	44.5938	37.71	19.8	0.026322	0	5.66261	0	1	0.066629	2.027					12.5735	99.8592
	2.92083	12.5735	0	44.6042	37.71	19.8	0.026256	0	5.66163	0	1	0.066465	2.022					12.5735	99.8592
	2.92292	12.5735	0	44.6146	37.72	19.8	0.026177	0	5.66046	0	1	0.066268	2.016					12.5735	99.8592
	2.925	12.5735	0	44.625	37.71	19.8	0.0261	0	5.65928	0	1	0.066071	2.01					12.5735	99.8592
	2.92708	12.5735	0	44.6354	37.74	19.8	0.026032	0	5.65831	0	1	0.065906	2.005					12.5735	99.8592
	2.92917	12.5735	0	44.6458	37.76	19.8	0.025965	0	5.65734	0	1	0.065742	2					12.5735	99.8592
	2.93125	12.5735	0	44.6562	37.75	19.8	0.025888	0	5.65616	0	1	0.065545	1.994					12.5735	99.8592
	2.93333	12.5735	0	44.6667	37.75	19.8	0.025823	0	5.65519	0	1	0.06538	1.989					12.5735	99.8592
	2.93542	12.5735	0	44.6771	37.78	19.8	0.025754	0	5.65421	0	1	0.065216	1.984					12.5735	99.8592
	2.9375	12.5735	0	44.6875	37.78	19.8	0.025677	0	5.65304	0	1	0.065019	1.978					12.5735	99.8592
	2.93958	12.5735	0	44.6979	37.78	19.8	0.025599	0	5.65186	0	1	0.064822	1.972					12.5735	99.8592
	2.94167	12.5735	0	44.7083	37.8	19.8	0.025532	0	5.65089	0	1	0.064657	1.967					12.5735	99.8592
	2.94375	12.5735	0	44.7188	37.82	19.8	0.025452	0	5.64972	0	1	0.06446	1.961					12.5735	99.8592
	2.94583	12.5735	0	44.7292	37.83	19.8	0.025373	0	5.64855	0	1	0.064263	1.955					12.5735	99.8592
	2.94792	12.5735	0	44.7396	37.81	19.8	0.025284	0	5.64717	0	1	0.064033	1.948					12.5735	99.8592
	2.95	12.5735	0	44.75	37.82	19.8	0.025192	0	5.64581	0	1	0.063803	1.941					12.5735	99.8592
	2.95208	12.5735	0	44.7604	37.86	19.8	0.025111	0	5.64464	0	1	0.063605	1.935					12.5735	99.8592
	2.95417	12.5735	0	44.7708	37.88	19.8	0.025004	0	5.64308	0	1	0.063342	1.927					12.5735	99.8592
	2.95625	12.5735	0	44.7812	37.87	19.8	0.024915	0	5.64171	0	1	0.063112	1.92					12.5735	99.8592
	2.95833	12.5735	0	44.7917	37.87	19.8	0.024824	0	5.64034	0	1	0.062882	1.913					12.5735	99.8592
	2.96042	12.5735	0	44.8021	37.91	19.8	0.024729	0	5.63898	0	1	0.062652	1.906					12.5735	99.8592
	2.9625	12.5735	0	44.8125	37.89	19.8	0.024627	0	5.63741	0	1	0.062389	1.898					12.5735	99.8592
	2.96458	12.5735	0	44.8229	37.91	19.8	0.024535	0	5.63604	0	1	0.062159	1.891					12.5733	99.8575
	2.96667	12.5735	0	44.8333	37.93	19.8	0.024455	0	5.63488	0	1	0.061962	1.885					12.5733	99.8575
	2.96875	12.5733	0	44.8438	37.92	19.8	0.02439	0	5.63389	0	1	0.061797	1.88					12.5733	99.8575
	2.97083	12.5733	0	44.8542	37.94	19.8	0.024311	0	5.63272	0	1	0.0616	1.874					12.5733	99.8575
	2.97292	12.5733	0	44.8646	37.95	19.8	0.024232	0	5.63155	0	1	0.061403	1.868					12.5733	99.8575
	2.975	12.5733	0	44.875	37.97	19.8	0.024166	0	5.63058	0	1	0.061239	1.863					12.5733	99.8575
	2.97708	12.5733	0	44.8854	37.96	19.8	0.024101	0	5.6296	0	1	0.061074	1.858					12.5733	99.8575
	2.97917	12.5733	0	44.8958	37.98	19.8	0.024034	0	5.62862	0	1	0.06091	1.853					12.5733	99.8575
	2.98125	12.5733	0	44.9062	37.97	19.8	0.023957	0	5.62744	0	1	0.060713	1.847					12.5733	99.8575
	2.98333	12.5733	0	44.9167	37.98	19.8	0.023892	0	5.62647	0	1	0.060548	1.842					12.5733	99.8575
	2.98542	12.5733	0	44.9271	38	19.8	0.023824	0	5.62549	0	1	0.060384	1.837					12.5733	99.8575
	2.9875	12.5733	0	44.9375	37.99	19.8	0.02376	0	5.62451	0	1	0.06022	1.832					12.5733	99.8575
	2.98958	12.5733	0	44.9479	38.02	19.8	0.023707	0	5.62374	0	1	0.060088	1.828					12.5733	99.8575
	2.99167	12.5733	0	44.9583	38.02	19.8	0.023628	0	5.62256	0	1	0.059891	1.822					12.5733	99.8575
	2.99375	12.5733	0	44.9688	38.04	19.8	0.023562	0	5.62159	0	1	0.059727	1.817					12.5733	99.8575
	2.99583	12.5733	0	44.9792	38.05	19.8	0.023496	0	5.62061	0	1	0.059562	1.812					12.5733	99.8575
	2.99792	12.5733	0	44.9896	38.06	19.8	0.023431	0	5.61964	0	1	0.059398	1.807					12.5733	99.8575
	3	12.5733	0	45	38.06	19.8	0.023352	0	5.61846	0	1	0.059201	1.801					12.5733	99.8575
	3.00208	12.5733	0	45.0104	38.08	19.8	0.023285	0	5.61749	0	1	0.059036	1.796					12.5735	99.8592
	3.00417	12.5733	0	45.0208	38.09	19.8	0.023219	0	5.61651	0	1	0.058872	1.791					12.5735	99.8592
	3.00625	12.5735	0	45.0312	38.09	19.8	0.023142	0	5.61534	0	1	0.058675	1.785					12.5735	99.8592
	3.00833	12.5735	0	45.0417	38.11	19.8	0.023075	0	5.61436	0	1	0.05851	1.78					12.5735	99.8592
	3.01042	12.5735	0	45.0521	38.12	19.8	0.023008	0	5.61339	0	1	0.058346	1.775					12.5735	99.8592
	3.0125	12.5735	0	45.0625	38.11	19.8	0.022919	0	5.61201	0	1	0.058116	1.768					12.5735	99.8592
	3.01458	12.5735	0	45.0729	38.12	19.8	0.022828	0	5.61064	0	1	0.057886	1.761					12.5735	99.8592
	3.01667	12.5735	0	45.0833	38.13	19.8	0.022749	0	5.60947	0	1	0.057689	1.755					12.5735	99.8592
	3.01875	12.5735	0	45.0938	38.15	19.8	0.022656	0	5.60811	0	1	0.057458	1.748					12.5735	99.8592
	3.02083	12.5735	0	45.1042	38.15	19.8	0.022565	0	5.60674	0	1	0.057228	1.741					12.5735	99.8592
	3.02292	12.5735	0	45.1146	38.14	19.8	0.022462	0	5.60517	0	1	0.056965	1.733					12.5735	99.8592
	3.025	12.5735	0	45.125	38.17	19.8	0.022344	0	5.60341	0	1	0.05667	1.724					12.5735	99.8592
	3.02708	12.5735	0	45.1354	38.2	19.8	0.022251	0	5.60205	0	1	0.056439	1.717					12.5735	99.8592
	3.02917	12.5735	0	45.1458	38.17	19.8	0.022149	0	5.60048	0	1	0.056176	1.709					12.5735	99.8592
	3.03125	12.5735	0	45.1562	38.2	19.8	0.022055	0	5.59911	0	1	0.055946	1.702					12.5733	99.8575
	3.03333	12.5735	0	45.1667	38.21	19.8	0.021951	0	5.59755	0	1	0.055683	1.694					12.5733	99.8575
	3.03542	12.5733	0	45.1771	38.21	19.8	0.021847	0	5.59598	0	1	0.05542	1.686					12.5733	99.8575
	3.0375	12.5733	0	45.1875	38.24	19.8	0.021729	0	5.59422	0	1	0.055125	1.677					12.5733	99.8575
	3.03958	12.5733	0	45.1979	38.24	19.8	0.021638	0	5.59285	0	1	0.054894	1.67					12.5733	99.8575
	3.04167	12.5733	0	45.2083	38.23	19.8	0.021547	0	5.59148	0	1	0.054664	1.663					12.5733	99.8575
	3.04375	12.5733	0	45.2188	38.25	19.8	0.021455	0	5.59011	0	1	0.054434	1.656					12.5733	99.8575
	3.04583	12.5733	0	45.2292	38.28	19.8	0.021362	0	5.58875	0	1	0.054204	1.649					12.5733	99.8575
	3.04792	12.5733	0	45.2396	38.27	19.8	0.021285	0	5.58757	0	1	0.054007	1.643					12.5733	99.8575
	3.05	12.5733	0	45.25	38.29	19.8	0.021205	0	5.5864	0	1	0.05381	1.637					12.5733	99.8575
	3.05208	12.5733	0	45.2604	38.3	19.8	0.021127	0	5.58523	0	1	0.053613	1.631					12.5733	99.8575
	3.05417	12.5733	0	45.2708	38.31	19.8	0.021035	0	5.58386	0	1	0.053382	1.624					12.5733	99.8575
	3.05625	12.5733	0	45.2812	38.33	19.8	0.020969	0	5.58289	0	1	0.053218	1.619					12.5733	99.8575
	3.05833	12.5733	0	45.2917	38.32	19.8	0.020917	0	5.5821	0	1	0.053087	1.615					12.5733	99.8575
	3.06042	12.5733	0	45.3021	38.34	19.8	0.020865	0	5.58132	0	1	0.052955	1.611					12.5733	99.8575
	3.0625	12.5733	0	45.3125	38.34	19.8	0.0208	0	5.58034	0	1	0.052791	1.606					12.5733	99.8575
	3.06458	12.5733	0	45.3229	38.35	19.8	0.020747	0	5.57956	0	1	0.052659	1.602					12.5733	99.8575
	3.06667	12.5733	0	45.3333	38.36	19.8	0.020681	0	5.57859	0	1	0.052495	1.597					12.5733	99.8575
	3.06875	12.5733	0	45.3438	38.37	19.8	0.020628	0	5.5778	0	1	0.052363	1.593					12.5733	99.8575
	3.07083	12.5733	0	45.3542	38.35	19.8	0.020565	0	5.57682	0	1	0.052199	1.588					12.5733	99.8575
	3.07292	12.5733	0	45.3646	38.38	19.8	0.020486	0	5.57565	0	1	0.052002	1.582					12.5733	99.8575
	3.075	12.5733	0	45.375	38.41	19.8	0.020418	0	5.57468	0	1	0.051837	1.577					12.5733	99.8575
	3.07708	12.5733	0	45.3854	38.41	19.8	0.020353	0	5.5737	0	1	0.051673	1.572					12.5733	99.8575
	3.07917	12.5733	0	45.3958	38.4	19.8	0.020276	0	5.57252	0	1	0.051476	1.566					12.5733	99.8575
	3.08125	12.5733	0	45.4062	38.41	19.8	0.02021	0	5.57155	0	1	0.051312	1.561					12.5733	99.8575
	3.08333	12.5733	0	45.4167	38.44	19.8	0.020144	0	5.57057	0	1	0.051147	1.556					12.5733	99.8575
	3.08542	12.5733	0	45.4271	38.45	19.8	0.020078	0	5.5696	0	1	0.050983	1.551					12.5733	99.8575
	3.0875	12.5733	0	45.4375	38.44	19.8	0.020014	0	5.56862	0	1	0.050818	1.546					12.5733	99.8575
	3.08958	12.5733	0	45.4479	38.45	19.8	0.019935	0	5.56744	0	1	0.050621	1.54					12.5733	99.8575
	3.09167	12.5733	0	45.4583	38.48	19.8	0.019868	0	5.56647	0	1	0.050457	1.535					12.5733	99.8575
	3.09375	12.5733	0	45.4688	38.48	19.8	0.019804	0	5.56549	0	1	0.050293	1.53					12.5733	99.8575
	3.09583	12.5733	0	45.4792	38.47	19.8	0.019752	0	5.56471	0	1	0.050161	1.526					12.5733	99.8575
	3.09792	12.5733	0	45.4896	38.49	19.8	0.019686	0	5.56373	0	1	0.049997	1.521					12.5733	99.8575
	3.1	12.5733	0	45.5	38.5	19.8	0.019621	0	5.56275	0	1	0.049832	1.516					12.5733	99.8575
	3.10208	12.5733	0	45.5104	38.52	19.8	0.019555	0	5.56178	0	1	0.049668	1.511					12.5733	99.8575
	3.10417	12.5733	0	45.5208	38.53	19.8	0.019489	0	5.5608	0	1	0.049504	1.506					12.5733	99.8575
	3.10625	12.5733	0	45.5312	38.54	19.8	0.019423	0	5.55982	0	1	0.049339	1.501					12.5731	99.8558
	3.10833	12.5733	0	45.5417	38.56	19.8	0.01937	0	5.55904	0	1	0.049208	1.497					12.5731	99.8558
	3.11042	12.5731	0	45.5521	38.55	19.8	0.019319	0	5.55826	0	1	0.049076	1.493					12.5731	99.8558
	3.1125	12.5731	0	45.5625	38.56	19.8	0.019267	0	5.55748	0	1	0.048945	1.489					12.5731	99.8558
	3.11458	12.5731	0	45.5729	38.59	19.8	0.019213	0	5.5567	0	1	0.048813	1.485					12.5731	99.8558
	3.11667	12.5731	0	45.5833	38.57	19.8	0.019162	0	5.55591	0	1	0.048682	1.481					12.5731	99.8558
	3.11875	12.5731	0	45.5938	38.58	19.8	0.019096	0	5.55494	0	1	0.048518	1.476					12.5731	99.8558
	3.12083	12.5731	0	45.6042	38.59	19.8	0.019031	0	5.55396	0	1	0.048353	1.471					12.5731	99.8558
	3.12292	12.5731	0	45.6146	38.6	19.8	0.018953	0	5.55278	0	1	0.048156	1.465					12.5731	99.8558
	3.125	12.5731	0	45.625	38.63	19.8	0.018873	0	5.55161	0	1	0.047959	1.459					12.5731	99.8558
	3.12708	12.5731	0	45.6354	38.63	19.8	0.018796	0	5.55044	0	1	0.047761	1.453					12.5731	99.8558
	3.12917	12.5731	0	45.6458	38.63	19.8	0.018718	0	5.54926	0	1	0.047564	1.447					12.5731	99.8558
	3.13125	12.5731	0	45.6562	38.64	19.8	0.018652	0	5.54829	0	1	0.0474	1.442					12.5731	99.8558
	3.13333	12.5731	0	45.6667	38.65	19.8	0.018574	0	5.54711	0	1	0.047203	1.436					12.5731	99.8558
	3.13542	12.5731	0	45.6771	38.67	19.8	0.018495	0	5.54594	0	1	0.047005	1.43					12.5731	99.8558
	3.1375	12.5731	0	45.6875	38.66	19.8	0.018418	0	5.54476	0	1	0.046808	1.424					12.5731	99.8558
	3.13958	12.5731	0	45.6979	38.69	19.8	0.018351	0	5.54379	0	1	0.046644	1.419					12.5731	99.8558
	3.14167	12.5731	0	45.7083	38.69	19.8	0.018273	0	5.54262	0	1	0.046447	1.413					12.5731	99.8558
	3.14375	12.5731	0	45.7188	38.7	19.8	0.018208	0	5.54164	0	1	0.046282	1.408					12.5731	99.8558
	3.14583	12.5731	0	45.7292	38.71	19.8	0.018143	0	5.54066	0	1	0.046118	1.403					12.5731	99.8558
	3.14792	12.5731	0	45.7396	38.73	19.8	0.018063	0	5.53949	0	1	0.045921	1.397					12.5731	99.8558
	3.15	12.5731	0	45.75	38.73	19.8	0.017986	0	5.53831	0	1	0.045723	1.391					12.5731	99.8558
	3.15208	12.5731	0	45.7604	38.73	19.8	0.017921	0	5.53733	0	1	0.045559	1.386					12.5731	99.8558
	3.15417	12.5731	0	45.7708	38.74	19.8	0.017843	0	5.53616	0	1	0.045362	1.38					12.5731	99.8558
	3.15625	12.5731	0	45.7812	38.75	19.8	0.017777	0	5.53518	0	1	0.045198	1.375					12.5731	99.8558
	3.15833	12.5731	0	45.7917	38.78	19.8	0.017698	0	5.53401	0	1	0.045	1.369					12.5731	99.8558
	3.16042	12.5731	0	45.8021	38.77	19.8	0.017634	0	5.53303	0	1	0.044836	1.364					12.5731	99.8558
	3.1625	12.5731	0	45.8125	38.78	19.8	0.017569	0	5.53205	0	1	0.044672	1.359					12.5731	99.8558
	3.16458	12.5731	0	45.8229	38.8	19.8	0.017489	0	5.53088	0	1	0.044474	1.353					12.5731	99.8558
	3.16667	12.5731	0	45.8333	38.81	19.8	0.017411	0	5.52971	0	1	0.044277	1.347					12.5731	99.8558
	3.16875	12.5731	0	45.8438	38.8	19.8	0.017347	0	5.52873	0	1	0.044113	1.342					12.5731	99.8558
	3.17083	12.5731	0	45.8542	38.83	19.8	0.017268	0	5.52756	0	1	0.043916	1.336					12.5731	99.8558
	3.17292	12.5731	0	45.8646	38.84	19.8	0.017189	0	5.52639	0	1	0.043718	1.33					12.5733	99.8575
	3.175	12.5731	0	45.875	38.84	19.8	0.017112	0	5.52521	0	1	0.043521	1.324					12.5731	99.8558
	3.17708	12.5733	0	45.8854	38.84	19.8	0.017021	0	5.52384	0	1	0.043291	1.317					12.5731	99.8558
	3.17917	12.5731	0	45.8958	38.87	19.8	0.016929	0	5.52247	0	1	0.043061	1.31					12.5731	99.8558
	3.18125	12.5731	0	45.9062	38.87	19.8	0.016838	0	5.5211	0	1	0.042831	1.303					12.5731	99.8558
	3.18333	12.5731	0	45.9167	38.87	19.8	0.01676	0	5.51992	0	1	0.042634	1.297					12.5731	99.8558
	3.18542	12.5731	0	45.9271	38.88	19.8	0.016682	0	5.51875	0	1	0.042436	1.291					12.5731	99.8558
	3.1875	12.5731	0	45.9375	38.9	19.8	0.016604	0	5.51758	0	1	0.042239	1.285					12.5731	99.8558
	3.18958	12.5731	0	45.9479	38.92	19.8	0.016525	0	5.51641	0	1	0.042042	1.279					12.5731	99.8558
	3.19167	12.5731	0	45.9583	38.92	19.8	0.016447	0	5.51523	0	1	0.041845	1.273					12.5731	99.8558
	3.19375	12.5731	0	45.9688	38.92	19.8	0.01637	0	5.51406	0	1	0.041647	1.267					12.5731	99.8558
	3.19583	12.5731	0	45.9792	38.94	19.8	0.016291	0	5.51288	0	1	0.04145	1.261					12.5731	99.8558
	3.19792	12.5731	0	45.9896	38.96	19.8	0.016212	0	5.51171	0	1	0.041253	1.255					12.5731	99.8558
	3.2	12.5731	0	46	38.96	19.8	0.016135	0	5.51054	0	1	0.041056	1.249					12.5731	99.8558
	3.20208	12.5731	0	46.0104	38.95	19.8	0.01607	0	5.50955	0	1	0.040891	1.244					12.5731	99.8558
	3.20417	12.5731	0	46.0208	38.98	19.8	0.015991	0	5.50838	0	1	0.040694	1.238					12.5731	99.8558
	3.20625	12.5731	0	46.0312	38.99	19.8	0.015913	0	5.50721	0	1	0.040497	1.232					12.5731	99.8558
	3.20833	12.5731	0	46.0417	38.99	19.8	0.015836	0	5.50603	0	1	0.0403	1.226					12.5731	99.8558
	3.21042	12.5731	0	46.0521	38.99	19.8	0.01577	0	5.50505	0	1	0.040135	1.221					12.5731	99.8558
	3.2125	12.5731	0	46.0625	39.02	19.8	0.015691	0	5.50389	0	1	0.039938	1.215					12.5731	99.8558
	3.21458	12.5731	0	46.0729	39.02	19.8	0.015614	0	5.50271	0	1	0.039741	1.209					12.5731	99.8558
	3.21667	12.5731	0	46.0833	39.03	19.8	0.015536	0	5.50153	0	1	0.039544	1.203					12.5731	99.8558
	3.21875	12.5731	0	46.0938	39.02	19.8	0.015446	0	5.50016	0	1	0.039314	1.196					12.5731	99.8558
	3.22083	12.5731	0	46.1042	39.05	19.8	0.015379	0	5.49919	0	1	0.039149	1.191					12.5731	99.8558
	3.22292	12.5731	0	46.1146	39.06	19.8	0.015289	0	5.49782	0	1	0.038919	1.184					12.5731	99.8558
	3.225	12.5731	0	46.125	39.07	19.8	0.015198	0	5.49645	0	1	0.038689	1.177					12.5731	99.8558
	3.22708	12.5731	0	46.1354	39.06	19.8	0.01512	0	5.49527	0	1	0.038492	1.171					12.5731	99.8558
	3.22917	12.5731	0	46.1458	39.07	19.8	0.01503	0	5.4939	0	1	0.038262	1.164					12.5731	99.8558
	3.23125	12.5731	0	46.1562	39.09	19.8	0.014938	0	5.49253	0	1	0.038032	1.157					12.5731	99.8558
	3.23333	12.5731	0	46.1667	39.1	19.8	0.014847	0	5.49116	0	1	0.037802	1.15					12.5731	99.8558
	3.23542	12.5731	0	46.1771	39.11	19.8	0.014769	0	5.48999	0	1	0.037604	1.144					12.5731	99.8558
	3.2375	12.5731	0	46.1875	39.13	19.8	0.014678	0	5.48862	0	1	0.037374	1.137					12.5731	99.8558
	3.23958	12.5731	0	46.1979	39.12	19.8	0.014587	0	5.48724	0	1	0.037144	1.13					12.5731	99.8558
	3.24167	12.5731	0	46.2083	39.14	19.8	0.014496	0	5.48588	0	1	0.036914	1.123					12.5731	99.8558
	3.24375	12.5731	0	46.2188	39.15	19.8	0.014405	0	5.48451	0	1	0.036684	1.116					12.5731	99.8558
	3.24583	12.5731	0	46.2292	39.15	19.8	0.014315	0	5.48313	0	1	0.036454	1.109					12.5731	99.8558
	3.24792	12.5731	0	46.2396	39.16	19.8	0.014211	0	5.48157	0	1	0.036191	1.101					12.5731	99.8558
	3.25	12.5731	0	46.25	39.17	19.8	0.01412	0	5.4802	0	1	0.035961	1.094					12.5731	99.8558
	3.25208	12.5731	0	46.2604	39.18	19.8	0.014055	0	5.47922	0	1	0.035796	1.089					12.5731	99.8558
	3.25417	12.5731	0	46.2708	39.2	19.8	0.013964	0	5.47785	0	1	0.035566	1.082					12.5731	99.8558
	3.25625	12.5731	0	46.2812	39.22	19.8	0.013872	0	5.47648	0	1	0.035336	1.075					12.5731	99.8558
	3.25833	12.5731	0	46.2917	39.21	19.8	0.013782	0	5.47511	0	1	0.035106	1.068					12.5731	99.8558
	3.26042	12.5731	0	46.3021	39.23	19.8	0.013691	0	5.47374	0	1	0.034876	1.061					12.5731	99.8558
	3.2625	12.5731	0	46.3125	39.23	19.8	0.013613	0	5.47256	0	1	0.034679	1.055					12.5731	99.8558
	3.26458	12.5731	0	46.3229	39.25	19.8	0.013522	0	5.47119	0	1	0.034449	1.048					12.5731	99.8558
	3.26667	12.5731	0	46.3333	39.25	19.8	0.013432	0	5.46982	0	1	0.034219	1.041					12.5731	99.8558
	3.26875	12.5731	0	46.3438	39.27	19.8	0.01334	0	5.46845	0	1	0.033989	1.034					12.5731	99.8558
	3.27083	12.5731	0	46.3542	39.29	19.8	0.013249	0	5.46708	0	1	0.033758	1.027					12.5731	99.8558
	3.27292	12.5731	0	46.3646	39.3	19.8	0.013171	0	5.46591	0	1	0.033561	1.021					12.5731	99.8558
	3.275	12.5731	0	46.375	39.3	19.8	0.013081	0	5.46454	0	1	0.033331	1.014					12.5731	99.8558
	3.27708	12.5731	0	46.3854	39.32	19.8	0.012989	0	5.46317	0	1	0.033101	1.007					12.5731	99.8558
	3.27917	12.5731	0	46.3958	39.32	19.8	0.012899	0	5.4618	0	1	0.032871	1					12.5731	99.8558
	3.28125	12.5731	0	46.4062	39.33	19.8	0.012808	0	5.46043	0	1	0.032641	0.993					12.5731	99.8558
	3.28333	12.5731	0	46.4167	39.33	19.8	0.012731	0	5.45925	0	1	0.032444	0.987					12.5731	99.8558
	3.28542	12.5731	0	46.4271	39.32	19.8	0.012641	0	5.45788	0	1	0.032214	0.98					12.5731	99.8558
	3.2875	12.5731	0	46.4375	39.34	19.8	0.012549	0	5.45651	0	1	0.031983	0.973					12.5733	99.8575
	3.28958	12.5731	0	46.4479	39.37	19.8	0.012458	0	5.45514	0	1	0.031753	0.966					12.5733	99.8575
	3.29167	12.5733	0	46.4583	39.37	19.8	0.012367	0	5.45377	0	1	0.031523	0.959					12.5733	99.8575
	3.29375	12.5733	0	46.4688	39.37	19.8	0.01229	0	5.45259	0	1	0.031326	0.953					12.5733	99.8575
	3.29583	12.5733	0	46.4792	39.4	19.8	0.012198	0	5.45122	0	1	0.031096	0.946					12.5733	99.8575
	3.29792	12.5733	0	46.4896	39.39	19.8	0.012108	0	5.44985	0	1	0.030866	0.939					12.5733	99.8575
	3.3	12.5733	0	46.5	39.4	19.8	0.012018	0	5.44848	0	1	0.030636	0.932					12.5733	99.8575
	3.30208	12.5733	0	46.5104	39.42	19.8	0.011927	0	5.44711	0	1	0.030406	0.925					12.5733	99.8575
	3.30417	12.5733	0	46.5208	39.42	19.8	0.011836	0	5.44574	0	1	0.030176	0.918					12.5733	99.8575
	3.30625	12.5733	0	46.5312	39.43	19.8	0.011758	0	5.44456	0	1	0.029978	0.912					12.5733	99.8575
	3.30833	12.5733	0	46.5417	39.42	19.8	0.011668	0	5.44319	0	1	0.029748	0.905					12.5733	99.8575
	3.31042	12.5733	0	46.5521	39.44	19.8	0.01159	0	5.44202	0	1	0.029551	0.899					12.5733	99.8575
	3.3125	12.5733	0	46.5625	39.46	19.8	0.011499	0	5.44065	0	1	0.029321	0.892					12.5733	99.8575
	3.31458	12.5733	0	46.5729	39.48	19.8	0.011421	0	5.43947	0	1	0.029124	0.886					12.5733	99.8575
	3.31667	12.5733	0	46.5833	39.48	19.8	0.011344	0	5.4383	0	1	0.028926	0.88					12.5733	99.8575
	3.31875	12.5733	0	46.5938	39.48	19.8	0.011279	0	5.43732	0	1	0.028762	0.875					12.5733	99.8575
	3.32083	12.5733	0	46.6042	39.49	19.8	0.011214	0	5.43634	0	1	0.028598	0.87					12.5733	99.8575
	3.32292	12.5733	0	46.6146	39.49	19.8	0.011136	0	5.43516	0	1	0.0284	0.864					12.5733	99.8575
	3.325	12.5733	0	46.625	39.53	19.8	0.011071	0	5.43419	0	1	0.028236	0.859					12.5733	99.8575
	3.32708	12.5733	0	46.6354	39.52	19.8	0.011007	0	5.43321	0	1	0.028072	0.854					12.5733	99.8575
	3.32917	12.5733	0	46.6458	39.53	19.8	0.010941	0	5.43223	0	1	0.027907	0.849					12.5733	99.8575
	3.33125	12.5733	0	46.6562	39.53	19.8	0.010877	0	5.43125	0	1	0.027743	0.844					12.5733	99.8575
	3.33333	12.5733	0	46.6667	39.56	19.8	0.010799	0	5.43007	0	1	0.027546	0.838					12.5733	99.8575
	3.33542	12.5733	0	46.6771	39.57	19.8	0.010747	0	5.42929	0	1	0.027414	0.834					12.5733	99.8575
	3.3375	12.5733	0	46.6875	39.57	19.8	0.010669	0	5.42812	0	1	0.027217	0.828					12.5733	99.8575
	3.33958	12.5733	0	46.6979	39.58	19.8	0.010604	0	5.42714	0	1	0.027053	0.823					12.5733	99.8575
	3.34167	12.5733	0	46.7083	39.58	19.8	0.01054	0	5.42616	0	1	0.026888	0.818					12.5733	99.8575
	3.34375	12.5733	0	46.7188	39.6	19.8	0.010462	0	5.42498	0	1	0.026691	0.812					12.5733	99.8575
	3.34583	12.5733	0	46.7292	39.63	19.8	0.010383	0	5.42381	0	1	0.026494	0.806					12.5733	99.8575
	3.34792	12.5733	0	46.7396	39.64	19.8	0.010306	0	5.42263	0	1	0.026297	0.8					12.5733	99.8575
	3.35	12.5733	0	46.75	39.63	19.8	0.010254	0	5.42185	0	1	0.026165	0.796					12.5733	99.8575
	3.35208	12.5733	0	46.7604	39.63	19.8	0.010177	0	5.42067	0	1	0.025968	0.79					12.5733	99.8575
	3.35417	12.5733	0	46.7708	39.64	19.8	0.010099	0	5.4195	0	1	0.025771	0.784					12.5733	99.8575
	3.35625	12.5733	0	46.7812	39.65	19.8	0.010022	0	5.41832	0	1	0.025574	0.778					12.5733	99.8575
	3.35833	12.5733	0	46.7917	39.66	19.8	0.009944	0	5.41715	0	1	0.025376	0.772					12.5733	99.8575
	3.36042	12.5733	0	46.8021	39.68	19.8	0.009866	0	5.41597	0	1	0.025179	0.766					12.5733	99.8575
	3.3625	12.5733	0	46.8125	39.68	19.8	0.009802	0	5.41499	0	1	0.025015	0.761					12.5733	99.8575
	3.36458	12.5733	0	46.8229	39.69	19.8	0.009724	0	5.41382	0	1	0.024818	0.755					12.5733	99.8575
	3.36667	12.5733	0	46.8333	39.71	19.8	0.009646	0	5.41264	0	1	0.02462	0.749					12.5733	99.8575
	3.36875	12.5733	0	46.8438	39.73	19.8	0.009581	0	5.41167	0	1	0.024456	0.744					12.5733	99.8575
	3.37083	12.5733	0	46.8542	39.73	19.8	0.009503	0	5.41049	0	1	0.024259	0.738					12.5733	99.8575
	3.37292	12.5733	0	46.8646	39.75	19.8	0.009426	0	5.40932	0	1	0.024062	0.732					12.5733	99.8575
	3.375	12.5733	0	46.875	39.75	19.8	0.009374	0	5.40853	0	1	0.02393	0.728					12.5733	99.8575
	3.37708	12.5733	0	46.8854	39.76	19.8	0.009309	0	5.40755	0	1	0.023766	0.723					12.5733	99.8575
	3.37917	12.5733	0	46.8958	39.77	19.8	0.009244	0	5.40657	0	1	0.023601	0.718					12.5731	99.8558
	3.38125	12.5733	0	46.9062	39.77	19.8	0.009193	0	5.40579	0	1	0.02347	0.714					12.5731	99.8558
	3.38333	12.5731	0	46.9167	39.77	19.8	0.009116	0	5.40461	0	1	0.023273	0.708					12.5733	99.8575
	3.38542	12.5731	0	46.9271	39.79	19.8	0.00905	0	5.40363	0	1	0.023108	0.703					12.5733	99.8575
	3.3875	12.5733	0	46.9375	39.81	19.8	0.008985	0	5.40265	0	1	0.022944	0.698					12.5733	99.8575
	3.38958	12.5733	0	46.9479	39.81	19.8	0.008908	0	5.40148	0	1	0.022747	0.692					12.5733	99.8575
	3.39167	12.5733	0	46.9583	39.82	19.8	0.008843	0	5.4005	0	1	0.022582	0.687					12.5733	99.8575
	3.39375	12.5733	0	46.9688	39.83	19.8	0.008778	0	5.39952	0	1	0.022418	0.682					12.5733	99.8575
	3.39583	12.5733	0	46.9792	39.85	19.8	0.008701	0	5.39834	0	1	0.022221	0.676					12.5733	99.8575
	3.39792	12.5733	0	46.9896	39.85	19.8	0.008624	0	5.39717	0	1	0.022024	0.67					12.5733	99.8575
	3.4	12.5733	0	47	39.85	19.8	0.008559	0	5.39619	0	1	0.021859	0.665					12.5733	99.8575
	3.40208	12.5733	0	47.0104	39.88	19.8	0.008481	0	5.39501	0	1	0.021662	0.659					12.5733	99.8575
	3.40417	12.5733	0	47.0208	39.89	19.8	0.008416	0	5.39403	0	1	0.021498	0.654					12.5733	99.8575
	3.40625	12.5733	0	47.0312	39.88	19.8	0.008352	0	5.39305	0	1	0.021333	0.649					12.5731	99.8558
	3.40833	12.5733	0	47.0417	39.87	19.8	0.008275	0	5.39188	0	1	0.021136	0.643					12.5733	99.8575
	3.41042	12.5731	0	47.0521	39.92	19.8	0.008222	0	5.3911	0	1	0.021005	0.639					12.5731	99.8558
	3.4125	12.5733	0	47.0625	39.92	19.8	0.008145	0	5.38992	0	1	0.020807	0.633					12.5731	99.8558
	3.41458	12.5731	0	47.0729	39.92	19.8	0.008093	0	5.38913	0	1	0.020676	0.629					12.5731	99.8558
	3.41667	12.5731	0	47.0833	39.94	19.8	0.008016	0	5.38796	0	1	0.020479	0.623					12.5731	99.8558
	3.41875	12.5731	0	47.0938	39.94	19.8	0.007938	0	5.38678	0	1	0.020281	0.617					12.5731	99.8558
	3.42083	12.5731	0	47.1042	39.96	19.8	0.007873	0	5.38581	0	1	0.020117	0.612					12.5731	99.8558
	3.42292	12.5731	0	47.1146	39.95	19.8	0.007783	0	5.38443	0	1	0.019887	0.605					12.5731	99.8558
	3.425	12.5731	0	47.125	39.97	19.8	0.007706	0	5.38326	0	1	0.01969	0.599					12.5731	99.8558
	3.42708	12.5731	0	47.1354	39.98	19.8	0.007641	0	5.38228	0	1	0.019525	0.594					12.5731	99.8558
	3.42917	12.5731	0	47.1458	39.99	19.8	0.007551	0	5.38091	0	1	0.019295	0.587					12.5731	99.8558
	3.43125	12.5731	0	47.1562	39.98	19.8	0.007474	0	5.37973	0	1	0.019098	0.581					12.5731	99.8558
	3.43333	12.5731	0	47.1667	40.01	19.8	0.007396	0	5.37855	0	1	0.018901	0.575					12.5731	99.8558
	3.43542	12.5731	0	47.1771	40.02	19.8	0.007318	0	5.37738	0	1	0.018704	0.569					12.5731	99.8558
	3.4375	12.5731	0	47.1875	40.04	19.8	0.007228	0	5.37601	0	1	0.018473	0.562					12.5731	99.8558
	3.43958	12.5731	0	47.1979	40.04	19.8	0.007163	0	5.37503	0	1	0.018309	0.557					12.5731	99.8558
	3.44167	12.5731	0	47.2083	40.04	19.8	0.007073	0	5.37365	0	1	0.018079	0.55					12.5731	99.8558
	3.44375	12.5731	0	47.2188	40.07	19.8	0.006995	0	5.37248	0	1	0.017882	0.544					12.5731	99.8558
	3.44583	12.5731	0	47.2292	40.07	19.8	0.006918	0	5.3713	0	1	0.017685	0.538					12.5731	99.8558
	3.44792	12.5731	0	47.2396	40.09	19.8	0.006841	0	5.37013	0	1	0.017487	0.532					12.5731	99.8558
	3.45	12.5731	0	47.25	40.1	19.8	0.006776	0	5.36915	0	1	0.017323	0.527					12.5731	99.8558
	3.45208	12.5731	0	47.2604	40.1	19.8	0.006699	0	5.36797	0	1	0.017126	0.521					12.5731	99.8558
	3.45417	12.5731	0	47.2708	40.12	19.8	0.006634	0	5.36699	0	1	0.016961	0.516					12.5731	99.8558
	3.45625	12.5731	0	47.2812	40.11	19.8	0.006557	0	5.36581	0	1	0.016764	0.51					12.5731	99.8558
	3.45833	12.5731	0	47.2917	40.13	19.8	0.006505	0	5.36503	0	1	0.016633	0.506					12.5731	99.8558
	3.46042	12.5731	0	47.3021	40.13	19.8	0.006441	0	5.36405	0	1	0.016468	0.501					12.5731	99.8558
	3.4625	12.5731	0	47.3125	40.15	19.8	0.006376	0	5.36307	0	1	0.016304	0.496					12.5731	99.8558
	3.46458	12.5731	0	47.3229	40.17	19.8	0.006324	0	5.36229	0	1	0.016173	0.492					12.5731	99.8558
	3.46667	12.5731	0	47.3333	40.16	19.8	0.006273	0	5.3615	0	1	0.016041	0.488					12.5731	99.8558
	3.46875	12.5731	0	47.3438	40.16	19.8	0.006221	0	5.36072	0	1	0.01591	0.484					12.5731	99.8558
	3.47083	12.5731	0	47.3542	40.19	19.8	0.006156	0	5.35974	0	1	0.015745	0.479					12.5731	99.8558
	3.47292	12.5731	0	47.3646	40.19	19.8	0.006118	0	5.35915	0	1	0.015647	0.476					12.5731	99.8558
	3.475	12.5731	0	47.375	40.2	19.8	0.006053	0	5.35817	0	1	0.015482	0.471					12.5731	99.8558
	3.47708	12.5731	0	47.3854	40.21	19.8	0.006002	0	5.35739	0	1	0.015351	0.467					12.5731	99.8558
	3.47917	12.5731	0	47.3958	40.23	19.8	0.005937	0	5.35641	0	1	0.015186	0.462					12.5731	99.8558
	3.48125	12.5731	0	47.4062	40.23	19.8	0.005886	0	5.35562	0	1	0.015055	0.458					12.5731	99.8558
	3.48333	12.5731	0	47.4167	40.24	19.8	0.005821	0	5.35464	0	1	0.014891	0.453					12.5731	99.8558
	3.48542	12.5731	0	47.4271	40.27	19.8	0.005769	0	5.35386	0	1	0.014759	0.449					12.5731	99.8558
	3.4875	12.5731	0	47.4375	40.23	19.8	0.005706	0	5.35288	0	1	0.014595	0.444					12.5731	99.8558
	3.48958	12.5731	0	47.4479	40.27	19.8	0.005641	0	5.3519	0	1	0.01443	0.439					12.5731	99.8558
	3.49167	12.5731	0	47.4583	40.26	19.8	0.005576	0	5.35092	0	1	0.014266	0.434					12.5731	99.8558
	3.49375	12.5731	0	47.4688	40.29	19.8	0.005537	0	5.35033	0	1	0.014167	0.431					12.5731	99.8558
	3.49583	12.5731	0	47.4792	40.29	19.8	0.00546	0	5.34915	0	1	0.01397	0.425					12.5729	99.8541
	3.49792	12.5731	0	47.4896	40.3	19.8	0.005409	0	5.34837	0	1	0.013839	0.421					12.5729	99.8541
	3.5	12.5729	0	47.5	40.33	19.8	0.005344	0	5.34739	0	1	0.013674	0.416					12.5729	99.8541
	3.50208	12.5729	0	47.5104	40.33	19.8	0.005292	0	5.34661	0	1	0.013543	0.412					12.5729	99.8541
	3.50417	12.5729	0	47.5208	40.32	19.8	0.005215	0	5.34543	0	1	0.013346	0.406					12.5729	99.8541
	3.50625	12.5729	0	47.5312	40.32	19.8	0.005164	0	5.34464	0	1	0.013214	0.402					12.5729	99.8541
	3.50833	12.5729	0	47.5417	40.37	19.8	0.005099	0	5.34367	0	1	0.01305	0.397					12.5729	99.8541
	3.51042	12.5729	0	47.5521	40.38	19.8	0.005034	0	5.34269	0	1	0.012885	0.392					12.5729	99.8541
	3.5125	12.5729	0	47.5625	40.37	19.8	0.00497	0	5.34171	0	1	0.012721	0.387					12.5729	99.8541
	3.51458	12.5729	0	47.5729	40.38	19.8	0.004919	0	5.34092	0	1	0.01259	0.383					12.5729	99.8541
	3.51667	12.5729	0	47.5833	40.4	19.8	0.004854	0	5.33994	0	1	0.012425	0.378					12.5729	99.8541
	3.51875	12.5729	0	47.5938	40.41	19.8	0.00479	0	5.33896	0	1	0.012261	0.373					12.5729	99.8541
	3.52083	12.5729	0	47.6042	40.41	19.8	0.004738	0	5.33818	0	1	0.012129	0.369					12.5729	99.8541
	3.52292	12.5729	0	47.6146	40.42	19.8	0.004661	0	5.337	0	1	0.011932	0.363					12.5729	99.8541
	3.525	12.5729	0	47.625	40.44	19.8	0.004596	0	5.33602	0	1	0.011768	0.358					12.5729	99.8541
	3.52708	12.5729	0	47.6354	40.46	19.8	0.004545	0	5.33524	0	1	0.011636	0.354					12.5729	99.8541
	3.52917	12.5729	0	47.6458	40.44	19.8	0.004481	0	5.33425	0	1	0.011472	0.349					12.5729	99.8541
	3.53125	12.5729	0	47.6562	40.46	19.8	0.004416	0	5.33328	0	1	0.011308	0.344					12.5729	99.8541
	3.53333	12.5729	0	47.6667	40.48	19.8	0.004365	0	5.33249	0	1	0.011176	0.34					12.5729	99.8541
	3.53542	12.5729	0	47.6771	40.49	19.8	0.0043	0	5.33151	0	1	0.011012	0.335					12.5729	99.8541
	3.5375	12.5729	0	47.6875	40.49	19.8	0.004249	0	5.33073	0	1	0.01088	0.331					12.5729	99.8541
	3.53958	12.5729	0	47.6979	40.53	19.8	0.004197	0	5.32994	0	1	0.010749	0.327					12.5729	99.8541
	3.54167	12.5729	0	47.7083	40.51	19.8	0.004146	0	5.32916	0	1	0.010617	0.323					12.5729	99.8541
	3.54375	12.5729	0	47.7188	40.52	19.8	0.004094	0	5.32837	0	1	0.010486	0.319					12.5729	99.8541
	3.54583	12.5729	0	47.7292	40.51	19.8	0.00403	0	5.32739	0	1	0.010321	0.314					12.5729	99.8541
	3.54792	12.5729	0	47.7396	40.53	19.8	0.003979	0	5.32661	0	1	0.01019	0.31					12.5729	99.8541
	3.55	12.5729	0	47.75	40.55	19.8	0.003927	0	5.32583	0	1	0.010059	0.306					12.5729	99.8541
	3.55208	12.5729	0	47.7604	40.56	19.8	0.003876	0	5.32504	0	1	0.009927	0.302					12.5729	99.8541
	3.55417	12.5729	0	47.7708	40.56	19.8	0.003824	0	5.32426	0	1	0.009796	0.298					12.5729	99.8541
	3.55625	12.5729	0	47.7812	40.58	19.8	0.003773	0	5.32347	0	1	0.009664	0.294					12.5729	99.8541
	3.55833	12.5729	0	47.7917	40.58	19.8	0.003721	0	5.32269	0	1	0.009533	0.29					12.5726	99.8524
	3.56042	12.5729	0	47.8021	40.58	19.8	0.00367	0	5.3219	0	1	0.009401	0.286					12.5726	99.8524
	3.5625	12.5726	0	47.8125	40.59	19.8	0.003618	0	5.32112	0	1	0.00927	0.282					12.5726	99.8524
	3.56458	12.5726	0	47.8229	40.6	19.8	0.003567	0	5.32033	0	1	0.009138	0.278					12.5726	99.8524
	3.56667	12.5726	0	47.8333	40.63	19.8	0.003502	0	5.31935	0	1	0.008974	0.273					12.5726	99.8524
	3.56875	12.5726	0	47.8438	40.63	19.8	0.003438	0	5.31837	0	1	0.008809	0.268					12.5726	99.8524
	3.57083	12.5726	0	47.8542	40.63	19.8	0.003374	0	5.31739	0	1	0.008645	0.263					12.5726	99.8524
	3.57292	12.5726	0	47.8646	40.65	19.8	0.003322	0	5.31661	0	1	0.008514	0.259					12.5726	99.8524
	3.575	12.5726	0	47.875	40.65	19.8	0.003258	0	5.31563	0	1	0.008349	0.254					12.5726	99.8524
	3.57708	12.5726	0	47.8854	40.68	19.8	0.003207	0	5.31484	0	1	0.008218	0.25					12.5726	99.8524
	3.57917	12.5726	0	47.8958	40.68	19.8	0.003155	0	5.31406	0	1	0.008086	0.246					12.5726	99.8524
	3.58125	12.5726	0	47.9062	40.7	19.8	0.003104	0	5.31327	0	1	0.007955	0.242					12.5726	99.8524
	3.58333	12.5726	0	47.9167	40.69	19.8	0.003052	0	5.31249	0	1	0.007823	0.238					12.5726	99.8524
	3.58542	12.5726	0	47.9271	40.71	19.8	0.003014	0	5.3119	0	1	0.007725	0.235					12.5726	99.8524
	3.5875	12.5726	0	47.9375	40.73	19.8	0.002962	0	5.31112	0	1	0.007593	0.231					12.5726	99.8524
	3.58958	12.5726	0	47.9479	40.74	19.8	0.002911	0	5.31033	0	1	0.007462	0.227					12.5726	99.8524
	3.59167	12.5726	0	47.9583	40.74	19.8	0.002872	0	5.30974	0	1	0.007363	0.224					12.5729	99.8541
	3.59375	12.5726	0	47.9688	40.76	19.8	0.002808	0	5.30876	0	1	0.007199	0.219					12.5729	99.8541
	3.59583	12.5729	0	47.9792	40.75	19.8	0.002757	0	5.30798	0	1	0.007067	0.215					12.5729	99.8541
	3.59792	12.5729	0	47.9896	40.77	19.8	0.002705	0	5.30719	0	1	0.006936	0.211					12.5729	99.8541
	3.6	12.5729	0	48	40.79	19.8	0.002641	0	5.30621	0	1	0.006771	0.206					12.5729	99.8541
	3.60208	12.5729	0	48.0104	40.79	19.8	0.00259	0	5.30543	0	1	0.00664	0.202					12.5729	99.8541
	3.60417	12.5729	0	48.0208	40.79	19.8	0.002526	0	5.30445	0	1	0.006476	0.197					12.5729	99.8541
	3.60625	12.5729	0	48.0312	40.82	19.8	0.002474	0	5.30366	0	1	0.006344	0.193					12.5729	99.8541
	3.60833	12.5729	0	48.0417	40.81	19.8	0.00241	0	5.30268	0	1	0.00618	0.188					12.5729	99.8541
	3.61042	12.5729	0	48.0521	40.83	19.8	0.002346	0	5.3017	0	1	0.006015	0.183					12.5729	99.8541
	3.6125	12.5729	0	48.0625	40.82	19.8	0.002294	0	5.30092	0	1	0.005884	0.179					12.5729	99.8541
	3.61458	12.5729	0	48.0729	40.83	19.8	0.002243	0	5.30013	0	1	0.005752	0.175					12.5729	99.8541
	3.61667	12.5729	0	48.0833	40.85	19.8	0.002179	0	5.29915	0	1	0.005588	0.17					12.5729	99.8541
	3.61875	12.5729	0	48.0938	40.85	19.8	0.002115	0	5.29817	0	1	0.005424	0.165					12.5729	99.8541
	3.62083	12.5729	0	48.1042	40.87	19.8	0.00205	0	5.29719	0	1	0.005259	0.16					12.5729	99.8541
	3.62292	12.5729	0	48.1146	40.88	19.8	0.001986	0	5.29621	0	1	0.005095	0.155					12.5729	99.8541
	3.625	12.5729	0	48.125	40.91	19.8	0.001922	0	5.29523	0	1	0.004931	0.15					12.5729	99.8541
	3.62708	12.5729	0	48.1354	40.89	19.8	0.001858	0	5.29425	0	1	0.004766	0.145					12.5729	99.8541
	3.62917	12.5729	0	48.1458	40.89	19.8	0.00182	0	5.29366	0	1	0.004668	0.142					12.5729	99.8541
	3.63125	12.5729	0	48.1562	40.92	19.8	0.001755	0	5.29268	0	1	0.004503	0.137					12.5729	99.8541
	3.63333	12.5729	0	48.1667	40.95	19.8	0.001704	0	5.29189	0	1	0.004372	0.133					12.5729	99.8541
	3.63542	12.5729	0	48.1771	40.94	19.8	0.001665	0	5.2913	0	1	0.004273	0.13					12.5729	99.8541
	3.6375	12.5729	0	48.1875	40.94	19.8	0.001601	0	5.29032	0	1	0.004109	0.125					12.5729	99.8541
	3.63958	12.5729	0	48.1979	40.96	19.8	0.001563	0	5.28973	0	1	0.00401	0.122					12.5729	99.8541
	3.64167	12.5729	0	48.2083	40.98	19.8	0.001511	0	5.28895	0	1	0.003879	0.118					12.5729	99.8541
	3.64375	12.5729	0	48.2188	40.98	19.8	0.00146	0	5.28816	0	1	0.003747	0.114					12.5729	99.8541
	3.64583	12.5729	0	48.2292	40.97	19.8	0.001409	0	5.28738	0	1	0.003616	0.11					12.5729	99.8541
	3.64792	12.5729	0	48.2396	40.99	19.8	0.001345	0	5.2864	0	1	0.003451	0.105					12.5729	99.8541
	3.65	12.5729	0	48.25	41.02	19.8	0.001293	0	5.28561	0	1	0.00332	0.101					12.5729	99.8541
	3.65208	12.5729	0	48.2604	41.02	19.8	0.001242	0	5.28483	0	1	0.003188	0.097					12.5729	99.8541
	3.65417	12.5729	0	48.2708	41.01	19.8	0.001191	0	5.28404	0	1	0.003057	0.093					12.5729	99.8541
	3.65625	12.5729	0	48.2812	41.03	19.8	0.00114	0	5.28326	0	1	0.002926	0.089					12.5729	99.8541
	3.65833	12.5729	0	48.2917	41.06	19.8	0.001088	0	5.28247	0	1	0.002794	0.085					12.5729	99.8541
	3.66042	12.5729	0	48.3021	41.05	19.8	0.001037	0	5.28169	0	1	0.002663	0.081					12.5729	99.8541
	3.6625	12.5729	0	48.3125	41.05	19.8	0.001011	0	5.2813	0	1	0.002597	0.079					12.5729	99.8541
	3.66458	12.5729	0	48.3229	41.08	19.8	0.000973	0	5.28071	0	1	0.002498	0.076					12.5729	99.8541
	3.66667	12.5729	0	48.3333	41.08	19.8	0.000922	0	5.27992	0	1	0.002367	0.072					12.5729	99.8541
	3.66875	12.5729	0	48.3438	41.09	19.8	0.000858	0	5.27894	0	1	0.002202	0.067					12.5729	99.8541
	3.67083	12.5729	0	48.3542	41.12	19.8	0.000806	0	5.27816	0	1	0.002071	0.063					12.5729	99.8541
	3.67292	12.5729	0	48.3646	41.12	19.8	0.000729	0	5.27698	0	1	0.001874	0.057					12.5729	99.8541
	3.675	12.5729	0	48.375	41.13	19.8	0.000627	0	5.27541	0	1	0.001611	0.049					12.5729	99.8541
	3.67708	12.5729	0	48.3854	41.14	19.8	0.000524	0	5.27384	0	1	0.001348	0.041					12.5729	99.8541
	3.67917	12.5729	0	48.3958	41.13	19.8	0.000409	0	5.27207	0	1	0.001052	0.032					12.5729	99.8541
	3.68125	12.5729	0	48.4062	41.14	19.8	0.000281	0	5.27011	0	1	0.000723	0.022					12.5729	99.8541
	3.68333	12.5729	0	48.4167	41.15	19.8	0.000153	0	5.26815	0	1	0.000394	0.012					12.5729	99.8541
	3.68542	12.5729	0	48.4271	41.18	19.8	1.2e-05	0	5.26599	0	1	3.3e-05	0.001					12.5729	99.8541
	3.6875	12.5729	0	48.4375	41.17	19.8	-0.000128	0	5.26383	0	1	-0.000329	-0.01					12.5729	99.8541
	3.68958	12.5729	0	48.4479	41.18	19.8	-0.000281	0	5.26147	0	1	-0.000723	-0.022					12.5729	99.8541
	3.69167	12.5729	0	48.4583	41.21	19.8	-0.000396	0	5.25971	0	1	-0.001019	-0.031					12.5729	99.8541
	3.69375	12.5729	0	48.4688	41.21	19.8	-0.000512	0	5.25794	0	1	-0.001315	-0.04					12.5729	99.8541
	3.69583	12.5729	0	48.4792	41.22	19.8	-0.000601	0	5.25657	0	1	-0.001545	-0.047					12.5729	99.8541
	3.69792	12.5729	0	48.4896	41.22	19.8	-0.000691	0	5.25519	0	1	-0.001775	-0.054					12.5729	99.8541
	3.7	12.5729	0	48.5	41.25	19.8	-0.00078	0	5.25382	0	1	-0.002005	-0.061					12.5729	99.8541
	3.70208	12.5729	0	48.5104	41.25	19.8	-0.00087	0	5.25244	0	1	-0.002235	-0.068					12.5729	99.8541
	3.70417	12.5729	0	48.5208	41.27	19.8	-0.000959	0	5.25107	0	1	-0.002465	-0.075					12.5729	99.8541
	3.70625	12.5729	0	48.5312	41.28	19.8	-0.001023	0	5.25009	0	1	-0.00263	-0.08					12.5729	99.8541
	3.70833	12.5729	0	48.5417	41.28	19.8	-0.001087	0	5.24911	0	1	-0.002794	-0.085					12.5729	99.8541
	3.71042	12.5729	0	48.5521	41.3	19.8	-0.001164	0	5.24793	0	1	-0.002991	-0.091					12.5729	99.8541
	3.7125	12.5729	0	48.5625	41.31	19.8	-0.001241	0	5.24675	0	1	-0.003188	-0.097					12.5729	99.8541
	3.71458	12.5729	0	48.5729	41.31	19.8	-0.001305	0	5.24577	0	1	-0.003353	-0.102					12.5729	99.8541
	3.71667	12.5729	0	48.5833	41.3	19.8	-0.001407	0	5.2442	0	1	-0.003616	-0.11					12.5729	99.8541
	3.71875	12.5729	0	48.5938	41.32	19.8	-0.001484	0	5.24302	0	1	-0.003813	-0.116					12.5729	99.8541
	3.72083	12.5729	0	48.6042	41.35	19.8	-0.00156	0	5.24184	0	1	-0.00401	-0.122					12.5729	99.8541
	3.72292	12.5729	0	48.6146	41.35	19.8	-0.001637	0	5.24066	0	1	-0.004207	-0.128					12.5729	99.8541
	3.725	12.5729	0	48.625	41.35	19.8	-0.001701	0	5.23968	0	1	-0.004372	-0.133					12.5729	99.8541
	3.72708	12.5729	0	48.6354	41.35	19.8	-0.001778	0	5.2385	0	1	-0.004569	-0.139					12.5729	99.8541
	3.72917	12.5729	0	48.6458	41.38	19.8	-0.001867	0	5.23713	0	1	-0.004799	-0.146					12.5729	99.8541
	3.73125	12.5729	0	48.6562	41.38	19.8	-0.001944	0	5.23595	0	1	-0.004996	-0.152					12.5729	99.8541
	3.73333	12.5729	0	48.6667	41.39	19.8	-0.002021	0	5.23477	0	1	-0.005194	-0.158					12.5729	99.8541
	3.73542	12.5729	0	48.6771	41.39	19.8	-0.002085	0	5.23379	0	1	-0.005358	-0.163					12.5729	99.8541
	3.7375	12.5729	0	48.6875	41.42	19.8	-0.002161	0	5.23261	0	1	-0.005555	-0.169					12.5729	99.8541
	3.73958	12.5729	0	48.6979	41.41	19.8	-0.002225	0	5.23163	0	1	-0.00572	-0.174					12.5729	99.8541
	3.74167	12.5729	0	48.7083	41.43	19.8	-0.002302	0	5.23045	0	1	-0.005917	-0.18					12.5729	99.8541
	3.74375	12.5729	0	48.7188	41.44	19.8	-0.002378	0	5.22927	0	1	-0.006114	-0.186					12.5729	99.8541
	3.74583	12.5729	0	48.7292	41.45	19.8	-0.002442	0	5.22829	0	1	-0.006278	-0.191					12.5729	99.8541
	3.74792	12.5729	0	48.7396	41.46	19.8	-0.002493	0	5.22751	0	1	-0.00641	-0.195					12.5729	99.8541
	3.75	12.5729	0	48.75	41.46	19.8	-0.002557	0	5.22652	0	1	-0.006574	-0.2					12.5729	99.8541
	3.75208	12.5729	0	48.7604	41.48	19.8	-0.002621	0	5.22554	0	1	-0.006739	-0.205					12.5729	99.8541
	3.75417	12.5729	0	48.7708	41.51	19.8	-0.002697	0	5.22436	0	1	-0.006936	-0.211					12.5729	99.8541
	3.75625	12.5729	0	48.7812	41.5	19.8	-0.002761	0	5.22338	0	1	-0.0071	-0.216					12.5729	99.8541
	3.75833	12.5729	0	48.7917	41.49	19.8	-0.002825	0	5.2224	0	1	-0.007264	-0.221					12.5729	99.8541
	3.76042	12.5729	0	48.8021	41.52	19.8	-0.002902	0	5.22122	0	1	-0.007462	-0.227					12.5729	99.8541
	3.7625	12.5729	0	48.8125	41.56	19.8	-0.002978	0	5.22004	0	1	-0.007659	-0.233					12.5729	99.8541
	3.76458	12.5729	0	48.8229	41.54	19.8	-0.003042	0	5.21906	0	1	-0.007823	-0.238					12.5729	99.8541
	3.76667	12.5729	0	48.8333	41.55	19.8	-0.003119	0	5.21788	0	1	-0.008021	-0.244					12.5729	99.8541
	3.76875	12.5729	0	48.8438	41.56	19.8	-0.003183	0	5.2169	0	1	-0.008185	-0.249					12.5729	99.8541
	3.77083	12.5729	0	48.8542	41.57	19.8	-0.003259	0	5.21572	0	1	-0.008382	-0.255					12.5729	99.8541
	3.77292	12.5729	0	48.8646	41.58	19.8	-0.003348	0	5.21435	0	1	-0.008612	-0.262					12.5729	99.8541
	3.775	12.5729	0	48.875	41.58	19.8	-0.003438	0	5.21297	0	1	-0.008842	-0.269					12.5729	99.8541
	3.77708	12.5729	0	48.8854	41.6	19.8	-0.003514	0	5.2118	0	1	-0.00904	-0.275					12.5729	99.8541
	3.77917	12.5729	0	48.8958	41.62	19.8	-0.003578	0	5.21081	0	1	-0.009204	-0.28					12.5729	99.8541
	3.78125	12.5729	0	48.9062	41.6	19.8	-0.003642	0	5.20983	0	1	-0.009368	-0.285					12.5729	99.8541
	3.78333	12.5729	0	48.9167	41.62	19.8	-0.003706	0	5.20885	0	1	-0.009533	-0.29					12.5729	99.8541
	3.78542	12.5729	0	48.9271	41.63	19.8	-0.003782	0	5.20767	0	1	-0.00973	-0.296					12.5729	99.8541
	3.7875	12.5729	0	48.9375	41.64	19.8	-0.003859	0	5.20649	0	1	-0.009927	-0.302					12.5729	99.8541
	3.78958	12.5729	0	48.9479	41.65	19.8	-0.003935	0	5.20531	0	1	-0.010124	-0.308					12.5729	99.8541
	3.79167	12.5729	0	48.9583	41.67	19.8	-0.003999	0	5.20433	0	1	-0.010289	-0.313					12.5729	99.8541
	3.79375	12.5729	0	48.9688	41.66	19.8	-0.004076	0	5.20315	0	1	-0.010486	-0.319					12.5729	99.8541
	3.79583	12.5729	0	48.9792	41.68	19.8	-0.004127	0	5.20237	0	1	-0.010617	-0.323					12.5729	99.8541
	3.79792	12.5729	0	48.9896	41.69	19.8	-0.004203	0	5.20119	0	1	-0.010815	-0.329					12.5729	99.8541
	3.8	12.5729	0	49	41.7	19.8	-0.004267	0	5.20021	0	1	-0.010979	-0.334					12.5729	99.8541
	3.80208	12.5729	0	49.0104	41.72	19.8	-0.00433	0	5.19922	0	1	-0.011143	-0.339					12.5729	99.8541
	3.80417	12.5729	0	49.0208	41.72	19.8	-0.004394	0	5.19824	0	1	-0.011308	-0.344					12.5729	99.8541
	3.80625	12.5729	0	49.0312	41.73	19.8	-0.004471	0	5.19706	0	1	-0.011505	-0.35					12.5726	99.8524
	3.80833	12.5729	0	49.0417	41.73	19.8	-0.004534	0	5.19608	0	1	-0.011669	-0.355					12.5726	99.8524
	3.81042	12.5726	0	49.0521	41.76	19.8	-0.004611	0	5.1949	0	1	-0.011866	-0.361					12.5726	99.8524
	3.8125	12.5726	0	49.0625	41.78	19.8	-0.004687	0	5.19372	0	1	-0.012064	-0.367					12.5726	99.8524
	3.81458	12.5726	0	49.0729	41.76	19.8	-0.004777	0	5.19235	0	1	-0.012294	-0.374					12.5726	99.8524
	3.81667	12.5726	0	49.0833	41.78	19.8	-0.004853	0	5.19117	0	1	-0.012491	-0.38					12.5726	99.8524
	3.81875	12.5726	0	49.0938	41.78	19.8	-0.004929	0	5.18999	0	1	-0.012688	-0.386					12.5726	99.8524
	3.82083	12.5726	0	49.1042	41.79	19.8	-0.005019	0	5.18862	0	1	-0.012918	-0.393					12.5726	99.8524
	3.82292	12.5726	0	49.1146	41.8	19.8	-0.005095	0	5.18744	0	1	-0.013116	-0.399					12.5726	99.8524
	3.825	12.5726	0	49.125	41.82	19.8	-0.005184	0	5.18606	0	1	-0.013346	-0.406					12.5726	99.8524
	3.82708	12.5726	0	49.1354	41.83	19.8	-0.00526	0	5.18488	0	1	-0.013543	-0.412					12.5726	99.8524
	3.82917	12.5726	0	49.1458	41.84	19.8	-0.005363	0	5.18331	0	1	-0.013806	-0.42					12.5726	99.8524
	3.83125	12.5726	0	49.1562	41.85	19.8	-0.005464	0	5.18174	0	1	-0.014069	-0.428					12.5726	99.8524
	3.83333	12.5726	0	49.1667	41.85	19.8	-0.005554	0	5.18036	0	1	-0.014299	-0.435					12.5726	99.8524
	3.83542	12.5726	0	49.1771	41.88	19.8	-0.005642	0	5.17899	0	1	-0.014529	-0.442					12.5726	99.8524
	3.8375	12.5726	0	49.1875	41.87	19.8	-0.005758	0	5.17722	0	1	-0.014825	-0.451					12.5726	99.8524
	3.83958	12.5726	0	49.1979	41.89	19.8	-0.005834	0	5.17604	0	1	-0.015022	-0.457					12.5726	99.8524
	3.84167	12.5726	0	49.2083	41.89	19.8	-0.005949	0	5.17427	0	1	-0.015318	-0.466					12.5726	99.8524
	3.84375	12.5726	0	49.2188	41.9	19.8	-0.006038	0	5.1729	0	1	-0.015548	-0.473					12.5726	99.8524
	3.84583	12.5726	0	49.2292	41.92	19.8	-0.006114	0	5.17172	0	1	-0.015745	-0.479					12.5726	99.8524
	3.84792	12.5726	0	49.2396	41.93	19.8	-0.006216	0	5.17015	0	1	-0.016008	-0.487					12.5726	99.8524
	3.85	12.5726	0	49.25	41.94	19.8	-0.006305	0	5.16877	0	1	-0.016238	-0.494					12.5726	99.8524
	3.85208	12.5726	0	49.2604	41.94	19.8	-0.006381	0	5.16759	0	1	-0.016435	-0.5					12.5726	99.8524
	3.85417	12.5726	0	49.2708	41.94	19.8	-0.006496	0	5.16582	0	1	-0.016731	-0.509					12.5726	99.8524
	3.85625	12.5726	0	49.2812	41.98	19.8	-0.006585	0	5.16445	0	1	-0.016961	-0.516					12.5726	99.8524
	3.85833	12.5726	0	49.2917	41.97	19.8	-0.006662	0	5.16327	0	1	-0.017159	-0.522					12.5726	99.8524
	3.86042	12.5726	0	49.3021	41.98	19.8	-0.006763	0	5.1617	0	1	-0.017422	-0.53					12.5726	99.8524
	3.8625	12.5726	0	49.3125	41.99	19.8	-0.006852	0	5.16032	0	1	-0.017652	-0.537					12.5726	99.8524
	3.86458	12.5726	0	49.3229	41.99	19.8	-0.006929	0	5.15914	0	1	-0.017849	-0.543					12.5726	99.8524
	3.86667	12.5726	0	49.3333	42.01	19.8	-0.00703	0	5.15757	0	1	-0.018112	-0.551					12.5726	99.8524
	3.86875	12.5726	0	49.3438	42.03	19.8	-0.007119	0	5.15619	0	1	-0.018342	-0.558					12.5726	99.8524
	3.87083	12.5726	0	49.3542	42.03	19.8	-0.007208	0	5.15482	0	1	-0.018572	-0.565					12.5726	99.8524
	3.87292	12.5726	0	49.3646	42.05	19.8	-0.00731	0	5.15325	0	1	-0.018835	-0.573					12.5726	99.8524
	3.875	12.5726	0	49.375	42.05	19.8	-0.007399	0	5.15187	0	1	-0.019065	-0.58					12.5726	99.8524
	3.87708	12.5726	0	49.3854	42.07	19.8	-0.007501	0	5.1503	0	1	-0.019328	-0.588					12.5726	99.8524
	3.87917	12.5726	0	49.3958	42.07	19.8	-0.00759	0	5.14892	0	1	-0.019558	-0.595					12.5726	99.8524
	3.88125	12.5726	0	49.4062	42.07	19.8	-0.007667	0	5.14774	0	1	-0.019755	-0.601					12.5729	99.8541
	3.88333	12.5726	0	49.4167	42.1	19.8	-0.007755	0	5.14637	0	1	-0.019986	-0.608					12.5726	99.8524
	3.88542	12.5729	0	49.4271	42.09	19.8	-0.007844	0	5.14499	0	1	-0.020216	-0.615					12.5729	99.8541
	3.8875	12.5726	0	49.4375	42.11	19.8	-0.007933	0	5.14362	0	1	-0.020446	-0.622					12.5729	99.8541
	3.88958	12.5729	0	49.4479	42.11	19.8	-0.008022	0	5.14224	0	1	-0.020676	-0.629					12.5729	99.8541
	3.89167	12.5729	0	49.4583	42.15	19.8	-0.008098	0	5.14106	0	1	-0.020873	-0.635					12.5729	99.8541
	3.89375	12.5729	0	49.4688	42.15	19.8	-0.008187	0	5.13968	0	1	-0.021103	-0.642					12.5729	99.8541
	3.89583	12.5729	0	49.4792	42.16	19.8	-0.008276	0	5.13831	0	1	-0.021333	-0.649					12.5729	99.8541
	3.89792	12.5729	0	49.4896	42.15	19.8	-0.008366	0	5.13693	0	1	-0.021563	-0.656					12.5729	99.8541
	3.9	12.5729	0	49.5	42.18	19.8	-0.008454	0	5.13556	0	1	-0.021793	-0.663					12.5729	99.8541
	3.90208	12.5729	0	49.5104	42.2	19.8	-0.008555	0	5.13398	0	1	-0.022056	-0.671					12.5729	99.8541
	3.90417	12.5729	0	49.5208	42.2	19.8	-0.008645	0	5.13261	0	1	-0.022287	-0.678					12.5729	99.8541
	3.90625	12.5729	0	49.5312	42.2	19.8	-0.008734	0	5.13123	0	1	-0.022517	-0.685					12.5726	99.8524
	3.90833	12.5729	0	49.5417	42.23	19.8	-0.008797	0	5.13025	0	1	-0.022681	-0.69					12.5729	99.8541
	3.91042	12.5726	0	49.5521	42.23	19.8	-0.008886	0	5.12887	0	1	-0.022911	-0.697					12.5729	99.8541
	3.9125	12.5729	0	49.5625	42.23	19.8	-0.008962	0	5.12769	0	1	-0.023108	-0.703					12.5729	99.8541
	3.91458	12.5729	0	49.5729	42.24	19.8	-0.009038	0	5.12651	0	1	-0.023306	-0.709					12.5729	99.8541
	3.91667	12.5729	0	49.5833	42.26	19.8	-0.009114	0	5.12533	0	1	-0.023503	-0.715					12.5729	99.8541
	3.91875	12.5729	0	49.5938	42.27	19.8	-0.00919	0	5.12415	0	1	-0.0237	-0.721					12.5729	99.8541
	3.92083	12.5729	0	49.6042	42.26	19.8	-0.009254	0	5.12317	0	1	-0.023864	-0.726					12.5729	99.8541
	3.92292	12.5729	0	49.6146	42.28	19.8	-0.00933	0	5.12199	0	1	-0.024062	-0.732					12.5729	99.8541
	3.925	12.5729	0	49.625	42.29	19.8	-0.009406	0	5.12081	0	1	-0.024259	-0.738					12.5729	99.8541
	3.92708	12.5729	0	49.6354	42.31	19.8	-0.009469	0	5.11983	0	1	-0.024423	-0.743					12.5729	99.8541
	3.92917	12.5729	0	49.6458	42.31	19.8	-0.009546	0	5.11865	0	1	-0.02462	-0.749					12.5729	99.8541
	3.93125	12.5729	0	49.6562	42.3	19.8	-0.00961	0	5.11767	0	1	-0.024785	-0.754					12.5729	99.8541
	3.93333	12.5729	0	49.6667	42.34	19.8	-0.009672	0	5.11668	0	1	-0.024949	-0.759					12.5729	99.8541
	3.93542	12.5729	0	49.6771	42.34	19.8	-0.009748	0	5.1155	0	1	-0.025146	-0.765					12.5729	99.8541
	3.9375	12.5729	0	49.6875	42.35	19.8	-0.009812	0	5.11452	0	1	-0.025311	-0.77					12.5729	99.8541
	3.93958	12.5729	0	49.6979	42.36	19.8	-0.009888	0	5.11334	0	1	-0.025508	-0.776					12.5729	99.8541
	3.94167	12.5729	0	49.7083	42.36	19.8	-0.009964	0	5.11216	0	1	-0.025705	-0.782					12.5729	99.8541
	3.94375	12.5729	0	49.7188	42.36	19.8	-0.010028	0	5.11118	0	1	-0.025869	-0.787					12.5729	99.8541
	3.94583	12.5729	0	49.7292	42.4	19.8	-0.01009	0	5.11019	0	1	-0.026034	-0.792					12.5729	99.8541
	3.94792	12.5729	0	49.7396	42.39	19.8	-0.010167	0	5.10901	0	1	-0.026231	-0.798					12.5729	99.8541
	3.95	12.5729	0	49.75	42.41	19.8	-0.01023	0	5.10803	0	1	-0.026395	-0.803					12.5729	99.8541
	3.95208	12.5729	0	49.7604	42.41	19.8	-0.010294	0	5.10705	0	1	-0.02656	-0.808					12.5729	99.8541
	3.95417	12.5729	0	49.7708	42.42	19.8	-0.01037	0	5.10586	0	1	-0.026757	-0.814					12.5729	99.8541
	3.95625	12.5729	0	49.7812	42.45	19.8	-0.010432	0	5.10488	0	1	-0.026921	-0.819					12.5729	99.8541
	3.95833	12.5729	0	49.7917	42.44	19.8	-0.010496	0	5.1039	0	1	-0.027086	-0.824					12.5729	99.8541
	3.96042	12.5729	0	49.8021	42.46	19.8	-0.010534	0	5.10331	0	1	-0.027184	-0.827					12.5729	99.8541
	3.9625	12.5729	0	49.8125	42.47	19.8	-0.010597	0	5.10232	0	1	-0.027349	-0.832					12.5729	99.8541
	3.96458	12.5729	0	49.8229	42.47	19.8	-0.01066	0	5.10134	0	1	-0.027513	-0.837					12.5729	99.8541
	3.96667	12.5729	0	49.8333	42.49	19.8	-0.010723	0	5.10036	0	1	-0.027677	-0.842					12.5729	99.8541
	3.96875	12.5729	0	49.8438	42.5	19.8	-0.010787	0	5.09937	0	1	-0.027842	-0.847					12.5729	99.8541
	3.97083	12.5729	0	49.8542	42.5	19.8	-0.010838	0	5.09858	0	1	-0.027973	-0.851					12.5729	99.8541
	3.97292	12.5729	0	49.8646	42.51	19.8	-0.010901	0	5.0976	0	1	-0.028138	-0.856					12.5729	99.8541
	3.975	12.5729	0	49.875	42.53	19.8	-0.010951	0	5.09681	0	1	-0.028269	-0.86					12.5729	99.8541
	3.97708	12.5729	0	49.8854	42.53	19.8	-0.011014	0	5.09583	0	1	-0.028433	-0.865					12.5729	99.8541
	3.97917	12.5729	0	49.8958	42.54	19.8	-0.011078	0	5.09485	0	1	-0.028598	-0.87					12.5731	99.8558
	3.98125	12.5729	0	49.9062	42.56	19.8	-0.01114	0	5.09386	0	1	-0.028762	-0.875					12.5731	99.8558
	3.98333	12.5731	0	49.9167	42.56	19.8	-0.011204	0	5.09288	0	1	-0.028926	-0.88					12.5731	99.8558
	3.98542	12.5731	0	49.9271	42.56	19.8	-0.011255	0	5.09209	0	1	-0.029058	-0.884					12.5731	99.8558
	3.9875	12.5731	0	49.9375	42.57	19.8	-0.011318	0	5.09111	0	1	-0.029222	-0.889					12.5731	99.8558
	3.98958	12.5731	0	49.9479	42.6	19.8	-0.011381	0	5.09012	0	1	-0.029387	-0.894					12.5729	99.8541
	3.99167	12.5731	0	49.9583	42.6	19.8	-0.011445	0	5.08914	0	1	-0.029551	-0.899					12.5731	99.8558
	3.99375	12.5729	0	49.9688	42.59	19.8	-0.011495	0	5.08836	0	1	-0.029682	-0.903					12.5729	99.8541
	3.99583	12.5731	0	49.9792	42.63	19.8	-0.011532	0	5.08776	0	1	-0.029781	-0.906					12.5729	99.8541
	3.99792	12.5729	0	49.9896	42.65	19.8	-0.011595	0	5.08678	0	1	-0.029945	-0.911					12.5729	99.8541
	4	12.5729	0	50	42.64	19.8	-0.011646	0	5.08599	0	1	-0.030077	-0.915					12.5729	99.8541
	4.00208	12.5729	0	50.0104	42.64	19.8	-0.011697	0	5.08521	0	1	-0.030208	-0.919					12.5729	99.8541
	4.00417	12.5729	0	50.0208	42.65	19.8	-0.011747	0	5.08442	0	1	-0.03034	-0.923					12.5729	99.8541
	4.00625	12.5729	0	50.0312	42.67	19.8	-0.011798	0	5.08363	0	1	-0.030471	-0.927					12.5729	99.8541
	4.00833	12.5729	0	50.0417	42.67	19.8	-0.011836	0	5.08304	0	1	-0.03057	-0.93					12.5731	99.8558
	4.01042	12.5729	0	50.0521	42.69	19.8	-0.011898	0	5.08206	0	1	-0.030734	-0.935					12.5731	99.8558
	4.0125	12.5731	0	50.0625	42.72	19.8	-0.011948	0	5.08126	0	1	-0.030866	-0.939					12.5731	99.8558
	4.01458	12.5731	0	50.0729	42.72	19.8	-0.011999	0	5.08048	0	1	-0.030997	-0.943					12.5731	99.8558
	4.01667	12.5731	0	50.0833	42.72	19.8	-0.012037	0	5.07989	0	1	-0.031096	-0.946					12.5731	99.8558
	4.01875	12.5731	0	50.0938	42.72	19.8	-0.012087	0	5.0791	0	1	-0.031227	-0.95					12.5731	99.8558
	4.02083	12.5731	0	50.1042	42.74	19.8	-0.012151	0	5.07812	0	1	-0.031392	-0.955					12.5731	99.8558
	4.02292	12.5731	0	50.1146	42.74	19.8	-0.012201	0	5.07733	0	1	-0.031523	-0.959					12.5731	99.8558
	4.025	12.5731	0	50.125	42.76	19.8	-0.012252	0	5.07654	0	1	-0.031655	-0.963					12.5731	99.8558
	4.02708	12.5731	0	50.1354	42.75	19.8	-0.012303	0	5.07576	0	1	-0.031786	-0.967					12.5731	99.8558
	4.02917	12.5731	0	50.1458	42.78	19.8	-0.012352	0	5.07497	0	1	-0.031918	-0.971					12.5731	99.8558
	4.03125	12.5731	0	50.1562	42.78	19.8	-0.012403	0	5.07418	0	1	-0.032049	-0.975					12.5731	99.8558
	4.03333	12.5731	0	50.1667	42.78	19.8	-0.012454	0	5.07339	0	1	-0.032181	-0.979					12.5731	99.8558
	4.03542	12.5731	0	50.1771	42.79	19.8	-0.012504	0	5.07261	0	1	-0.032312	-0.983					12.5731	99.8558
	4.0375	12.5731	0	50.1875	42.82	19.8	-0.012566	0	5.07162	0	1	-0.032476	-0.988					12.5731	99.8558
	4.03958	12.5731	0	50.1979	42.82	19.8	-0.012617	0	5.07083	0	1	-0.032608	-0.992					12.5731	99.8558
	4.04167	12.5731	0	50.2083	42.83	19.8	-0.012655	0	5.07024	0	1	-0.032707	-0.995					12.5731	99.8558
	4.04375	12.5731	0	50.2188	42.84	19.8	-0.012705	0	5.06946	0	1	-0.032838	-0.999					12.5731	99.8558
	4.04583	12.5731	0	50.2292	42.85	19.8	-0.012743	0	5.06886	0	1	-0.032937	-1.002					12.5731	99.8558
	4.04792	12.5731	0	50.2396	42.87	19.8	-0.012793	0	5.06808	0	1	-0.033068	-1.006					12.5731	99.8558
	4.05	12.5731	0	50.25	42.85	19.8	-0.012819	0	5.06768	0	1	-0.033134	-1.008					12.5731	99.8558
	4.05208	12.5731	0	50.2604	42.87	19.8	-0.012869	0	5.0669	0	1	-0.033265	-1.012					12.5731	99.8558
	4.05417	12.5731	0	50.2708	42.91	19.8	-0.012918	0	5.0661	0	1	-0.033397	-1.016					12.5731	99.8558
	4.05625	12.5731	0	50.2812	42.91	19.8	-0.012969	0	5.06532	0	1	-0.033528	-1.02					12.5731	99.8558
	4.05833	12.5731	0	50.2917	42.9	19.8	-0.013008	0	5.06473	0	1	-0.033627	-1.023					12.5731	99.8558
	4.06042	12.5731	0	50.3021	42.93	19.8	-0.01307	0	5.06374	0	1	-0.033791	-1.028					12.5731	99.8558
	4.0625	12.5731	0	50.3125	42.94	19.8	-0.013133	0	5.06276	0	1	-0.033956	-1.033					12.5731	99.8558
	4.06458	12.5731	0	50.3229	42.94	19.8	-0.013171	0	5.06217	0	1	-0.034054	-1.036					12.5731	99.8558
	4.06667	12.5731	0	50.3333	42.94	19.8	-0.013234	0	5.06119	0	1	-0.034219	-1.041					12.5731	99.8558
	4.06875	12.5731	0	50.3438	42.96	19.8	-0.013284	0	5.0604	0	1	-0.03435	-1.045					12.5731	99.8558
	4.07083	12.5731	0	50.3542	42.98	19.8	-0.013334	0	5.05961	0	1	-0.034482	-1.049					12.5731	99.8558
	4.07292	12.5731	0	50.3646	42.98	19.8	-0.013385	0	5.05882	0	1	-0.034613	-1.053					12.5731	99.8558
	4.075	12.5731	0	50.375	42.97	19.8	-0.013436	0	5.05804	0	1	-0.034745	-1.057					12.5731	99.8558
	4.07708	12.5731	0	50.3854	42.99	19.8	-0.013473	0	5.05744	0	1	-0.034843	-1.06					12.5731	99.8558
	4.07917	12.5731	0	50.3958	43.01	19.8	-0.013536	0	5.05646	0	1	-0.035008	-1.065					12.5731	99.8558
	4.08125	12.5731	0	50.4062	43.02	19.8	-0.013586	0	5.05567	0	1	-0.035139	-1.069					12.5731	99.8558
	4.08333	12.5731	0	50.4167	43.03	19.8	-0.013624	0	5.05508	0	1	-0.035238	-1.072					12.5731	99.8558
	4.08542	12.5731	0	50.4271	43.04	19.8	-0.013686	0	5.05409	0	1	-0.035402	-1.077					12.5731	99.8558
	4.0875	12.5731	0	50.4375	43.04	19.8	-0.01375	0	5.05311	0	1	-0.035566	-1.082					12.5731	99.8558
	4.08958	12.5731	0	50.4479	43.07	19.8	-0.013799	0	5.05232	0	1	-0.035698	-1.086					12.5731	99.8558
	4.09167	12.5731	0	50.4583	43.07	19.8	-0.013837	0	5.05173	0	1	-0.035796	-1.089					12.5731	99.8558
	4.09375	12.5731	0	50.4688	43.08	19.8	-0.013913	0	5.05055	0	1	-0.035994	-1.095					12.5731	99.8558
	4.09583	12.5731	0	50.4792	43.11	19.8	-0.013975	0	5.04956	0	1	-0.036158	-1.1					12.5731	99.8558
	4.09792	12.5731	0	50.4896	43.1	19.8	-0.014026	0	5.04878	0	1	-0.03629	-1.104					12.5731	99.8558
	4.1	12.5731	0	50.5	43.1	19.8	-0.014103	0	5.0476	0	1	-0.036487	-1.11					12.5731	99.8558
	4.10208	12.5731	0	50.5104	43.11	19.8	-0.014153	0	5.04681	0	1	-0.036618	-1.114					12.5731	99.8558
	4.10417	12.5731	0	50.5208	43.12	19.8	-0.014216	0	5.04582	0	1	-0.036783	-1.119					12.5731	99.8558
	4.10625	12.5731	0	50.5312	43.13	19.8	-0.014291	0	5.04464	0	1	-0.03698	-1.125					12.5731	99.8558
	4.10833	12.5731	0	50.5417	43.14	19.8	-0.014342	0	5.04386	0	1	-0.037111	-1.129					12.5731	99.8558
	4.11042	12.5731	0	50.5521	43.17	19.8	-0.014417	0	5.04267	0	1	-0.037309	-1.135					12.5731	99.8558
	4.1125	12.5731	0	50.5625	43.17	19.8	-0.014493	0	5.04149	0	1	-0.037506	-1.141					12.5731	99.8558
	4.11458	12.5731	0	50.5729	43.18	19.8	-0.014555	0	5.04051	0	1	-0.03767	-1.146					12.5731	99.8558
	4.11667	12.5731	0	50.5833	43.18	19.8	-0.014632	0	5.03933	0	1	-0.037867	-1.152					12.5731	99.8558
	4.11875	12.5731	0	50.5938	43.2	19.8	-0.014707	0	5.03815	0	1	-0.038065	-1.158					12.5731	99.8558
	4.12083	12.5731	0	50.6042	43.23	19.8	-0.014768	0	5.03716	0	1	-0.038229	-1.163					12.5731	99.8558
	4.12292	12.5731	0	50.6146	43.22	19.8	-0.014846	0	5.03598	0	1	-0.038426	-1.169					12.5731	99.8558
	4.125	12.5731	0	50.625	43.21	19.8	-0.014935	0	5.0346	0	1	-0.038656	-1.176					12.5731	99.8558
	4.12708	12.5731	0	50.6354	43.24	19.8	-0.014997	0	5.03362	0	1	-0.038821	-1.181					12.5731	99.8558
	4.12917	12.5731	0	50.6458	43.26	19.8	-0.015071	0	5.03243	0	1	-0.039018	-1.187					12.5731	99.8558
	4.13125	12.5731	0	50.6562	43.26	19.8	-0.015148	0	5.03125	0	1	-0.039215	-1.193					12.5731	99.8558
	4.13333	12.5731	0	50.6667	43.26	19.8	-0.015211	0	5.03027	0	1	-0.039379	-1.198					12.5731	99.8558
	4.13542	12.5731	0	50.6771	43.27	19.8	-0.015287	0	5.02909	0	1	-0.039577	-1.204					12.5731	99.8558
	4.1375	12.5731	0	50.6875	43.3	19.8	-0.015349	0	5.0281	0	1	-0.039741	-1.209					12.5731	99.8558
	4.13958	12.5731	0	50.6979	43.29	19.8	-0.015425	0	5.02692	0	1	-0.039938	-1.215					12.5731	99.8558
	4.14167	12.5731	0	50.7083	43.32	19.8	-0.015499	0	5.02574	0	1	-0.040135	-1.221					12.5731	99.8558
	4.14375	12.5731	0	50.7188	43.32	19.8	-0.015588	0	5.02436	0	1	-0.040366	-1.228					12.5731	99.8558
	4.14583	12.5731	0	50.7292	43.32	19.8	-0.015678	0	5.02299	0	1	-0.040596	-1.235					12.5731	99.8558
	4.14792	12.5731	0	50.7396	43.32	19.8	-0.015754	0	5.02181	0	1	-0.040793	-1.241					12.5731	99.8558
	4.15	12.5731	0	50.75	43.35	19.8	-0.015841	0	5.02043	0	1	-0.041023	-1.248					12.5731	99.8558
	4.15208	12.5731	0	50.7604	43.35	19.8	-0.015916	0	5.01924	0	1	-0.04122	-1.254					12.5731	99.8558
	4.15417	12.5731	0	50.7708	43.36	19.8	-0.016017	0	5.01767	0	1	-0.041483	-1.262					12.5731	99.8558
	4.15625	12.5731	0	50.7812	43.37	19.8	-0.016106	0	5.01629	0	1	-0.041713	-1.269					12.5731	99.8558
	4.15833	12.5731	0	50.7917	43.39	19.8	-0.016194	0	5.01491	0	1	-0.041943	-1.276					12.5731	99.8558
	4.16042	12.5731	0	50.8021	43.4	19.8	-0.016282	0	5.01353	0	1	-0.042173	-1.283					12.5731	99.8558
[truncated: 63,283 more rows]
