# Supplementary material for: Novel terpolymers based on methyl methacrylate with superior thermal stability and optical transparency for high-value applications
Source: PLoS One. 2025 Oct 8;20(10):e0332300. doi: 10.1371/journal.pone.0332300 (PMC12507251; doi:10.1371/journal.pone.0332300)
Supplement: S1 File — (ZIP) [file pone.0332300.s001.zip › Supporting_Information/Fig. 4. Thermogravimetric analysis (TGA) curves comparing the thermal degradation behavior of the synthesize/P(MMA-50-VBC-20-MI-30).xlsx]

## Sheet: Sheet1
	Time	Unsubtracted	Baseline	Program	Sample	Approx.	Unsubtracted	Baseline	Unsubtracted	Baseline	Heat Flow	Unsubstracted	R25 Diagnostic				12.5573	100
		Weight	Weight	Temperature	Temperature	Gas Flow	Delta T	Delta T	Heat Flow	Heat Flow	Calibration	Microvolt	Temperature				12.557	99.9983
	0	12.5573	0	30.0104	29.11	19.8	0.538309	0	19.8911	0	1	1.30136	39.59				12.5573	100
	0.002083	12.557	0	30.0104	29.1	19.8	0.536669	0	19.8669	0	1	1.29729	39.466				12.5573	100
	0.004167	12.5573	0	30.0208	29.1	19.8	0.534977	0	19.8428	0	1	1.29321	39.342				12.5573	100
	0.00625	12.5573	0	30.0312	29.1	19.8	0.533275	0	19.8185	0	1	1.2891	39.217				12.5573	100
	0.008333	12.5573	0	30.0417	29.13	19.8	0.531539	0	19.7945	0	1	1.28502	39.093				12.5573	100
	0.010417	12.5573	0	30.0521	29.12	19.8	0.529838	0	19.77	0	1	1.28088	38.967				12.557	99.9983
	0.0125	12.5573	0	30.0625	29.11	19.8	0.528175	0	19.7458	0	1	1.27681	38.843				12.557	99.9983
	0.014583	12.557	0	30.0729	29.12	19.8	0.526451	0	19.7215	0	1	1.2727	38.718				12.557	99.9983
	0.016667	12.557	0	30.0833	29.12	19.8	0.524722	0	19.6968	0	1	1.26852	38.591				12.557	99.9983
	0.01875	12.557	0	30.0938	29.14	19.8	0.522982	0	19.6726	0	1	1.26441	38.466				12.5568	99.9966
	0.020833	12.557	0	30.1042	29.13	19.8	0.521314	0	19.6483	0	1	1.26031	38.341				12.5568	99.9966
	0.022917	12.5568	0	30.1146	29.14	19.8	0.519611	0	19.6242	0	1	1.25623	38.217				12.5568	99.9966
	0.025	12.5568	0	30.125	29.16	19.8	0.517872	0	19.6002	0	1	1.25215	38.093				12.5566	99.9949
	0.027083	12.5568	0	30.1354	29.14	19.8	0.51622	0	19.5762	0	1	1.24811	37.97				12.5566	99.9949
	0.029167	12.5566	0	30.1458	29.14	19.8	0.514571	0	19.5523	0	1	1.24407	37.847				12.5566	99.9949
	0.03125	12.5566	0	30.1562	29.13	19.8	0.512918	0	19.5283	0	1	1.24002	37.724				12.5566	99.9949
	0.033333	12.5566	0	30.1667	29.14	19.8	0.511263	0	19.5048	0	1	1.23605	37.603				12.5564	99.9932
	0.035417	12.5566	0	30.1771	29.14	19.8	0.5096	0	19.4813	0	1	1.23207	37.482				12.5564	99.9932
	0.0375	12.5564	0	30.1875	29.14	19.8	0.50801	0	19.4583	0	1	1.22819	37.364				12.5564	99.9932
	0.039583	12.5564	0	30.1979	29.15	19.8	0.506373	0	19.4352	0	1	1.22428	37.245				12.5564	99.9932
	0.041667	12.5564	0	30.2083	29.15	19.8	0.504764	0	19.4123	0	1	1.2204	37.127				12.5564	99.9932
	0.04375	12.5564	0	30.2188	29.16	19.8	0.503117	0	19.3892	0	1	1.21649	37.008				12.5562	99.9915
	0.045833	12.5564	0	30.2292	29.14	19.8	0.501574	0	19.3663	0	1	1.21264	36.891				12.5562	99.9915
	0.047917	12.5562	0	30.2396	29.13	19.8	0.499991	0	19.3433	0	1	1.20876	36.773				12.5562	99.9915
	0.05	12.5562	0	30.25	29.15	19.8	0.498365	0	19.3207	0	1	1.20492	36.656				12.5562	99.9915
	0.052083	12.5562	0	30.2604	29.15	19.8	0.496767	0	19.2981	0	1	1.2011	36.54				12.5562	99.9915
	0.054167	12.5562	0	30.2708	29.15	19.8	0.495169	0	19.2751	0	1	1.19723	36.422				12.556	99.9898
	0.05625	12.5562	0	30.2812	29.16	19.8	0.493549	0	19.2522	0	1	1.19335	36.304				12.556	99.9898
	0.058333	12.556	0	30.2917	29.16	19.8	0.491965	0	19.2295	0	1	1.1895	36.187				12.556	99.9898
	0.060417	12.556	0	30.3021	29.16	19.8	0.490396	0	19.2071	0	1	1.18572	36.072				12.556	99.9898
	0.0625	12.556	0	30.3125	29.14	19.8	0.488871	0	19.1845	0	1	1.18191	35.956				12.556	99.9898
	0.064583	12.556	0	30.3229	29.16	19.8	0.487279	0	19.1626	0	1	1.17819	35.843				12.5558	99.9881
	0.066667	12.556	0	30.3333	29.15	19.8	0.48575	0	19.1406	0	1	1.17448	35.73				12.5558	99.9881
	0.06875	12.5558	0	30.3438	29.15	19.8	0.484217	0	19.1184	0	1	1.17073	35.616				12.5558	99.9881
	0.070833	12.5558	0	30.3542	29.17	19.8	0.482648	0	19.0965	0	1	1.16702	35.503				12.5556	99.9864
	0.072917	12.5558	0	30.3646	29.18	19.8	0.481058	0	19.0742	0	1	1.16324	35.388				12.5556	99.9864
	0.075	12.5556	0	30.375	29.16	19.8	0.47953	0	19.0517	0	1	1.15946	35.273				12.5556	99.9864
	0.077083	12.5556	0	30.3854	29.19	19.8	0.477969	0	19.0303	0	1	1.15581	35.162				12.5553	99.9847
	0.079167	12.5556	0	30.3958	29.17	19.8	0.476486	0	19.0084	0	1	1.15213	35.05				12.5553	99.9847
	0.08125	12.5553	0	30.4062	29.19	19.8	0.474925	0	18.9867	0	1	1.14844	34.938				12.5553	99.9847
	0.083333	12.5553	0	30.4167	29.18	19.8	0.473423	0	18.9651	0	1	1.1448	34.827				12.5553	99.9847
	0.085417	12.5553	0	30.4271	29.18	19.8	0.471934	0	18.9435	0	1	1.14115	34.716				12.5553	99.9847
	0.0875	12.5553	0	30.4375	29.17	19.8	0.47041	0	18.9216	0	1	1.13747	34.604				12.5553	99.9847
	0.089583	12.5553	0	30.4479	29.17	19.8	0.468904	0	18.9001	0	1	1.13382	34.493				12.5551	99.983
	0.091667	12.5553	0	30.4583	29.2	19.8	0.46735	0	18.8786	0	1	1.13017	34.382				12.5549	99.9813
	0.09375	12.5551	0	30.4688	29.19	19.8	0.465857	0	18.857	0	1	1.12652	34.271				12.5549	99.9813
	0.095833	12.5549	0	30.4792	29.17	19.8	0.4644	0	18.8355	0	1	1.1229	34.161				12.5547	99.9796
	0.097917	12.5549	0	30.4896	29.16	19.8	0.462905	0	18.8138	0	1	1.11926	34.05				12.5547	99.9796
	0.1	12.5547	0	30.5	29.18	19.8	0.461377	0	18.7925	0	1	1.11564	33.94				12.5545	99.9779
	0.102083	12.5547	0	30.5104	29.19	19.8	0.459876	0	18.7714	0	1	1.11206	33.831				12.5545	99.9779
	0.104167	12.5545	0	30.5208	29.19	19.8	0.458354	0	18.7498	0	1	1.10841	33.72				12.5545	99.9779
	0.10625	12.5545	0	30.5312	29.18	19.8	0.456881	0	18.7284	0	1	1.10479	33.61				12.5543	99.9762
	0.108333	12.5545	0	30.5417	29.21	19.8	0.455345	0	18.7071	0	1	1.10118	33.5				12.5543	99.9762
	0.110417	12.5543	0	30.5521	29.21	19.8	0.453858	0	18.6859	0	1	1.09759	33.391				12.5543	99.9762
	0.1125	12.5543	0	30.5625	29.2	19.8	0.452373	0	18.6645	0	1	1.09398	33.281				12.5543	99.9762
	0.114583	12.5543	0	30.5729	29.18	19.8	0.450925	0	18.6432	0	1	1.0904	33.172				12.5543	99.9762
	0.116667	12.5543	0	30.5833	29.19	19.8	0.449425	0	18.622	0	1	1.08681	33.063				12.5541	99.9745
	0.11875	12.5543	0	30.5938	29.2	19.8	0.447948	0	18.6011	0	1	1.08326	32.955				12.5541	99.9745
	0.120833	12.5541	0	30.6042	29.21	19.8	0.446455	0	18.5801	0	1	1.07971	32.847				12.5541	99.9745
	0.122917	12.5541	0	30.6146	29.19	19.8	0.445032	0	18.559	0	1	1.07616	32.739				12.5541	99.9745
	0.125	12.5541	0	30.625	29.2	19.8	0.443551	0	18.5382	0	1	1.07265	32.632				12.5541	99.9745
	0.127083	12.5541	0	30.6354	29.2	19.8	0.442105	0	18.5176	0	1	1.06916	32.526				12.5538	99.9728
	0.129167	12.5541	0	30.6458	29.19	19.8	0.440666	0	18.4964	0	1	1.06558	32.417				12.5538	99.9728
	0.13125	12.5538	0	30.6562	29.2	19.8	0.439191	0	18.4756	0	1	1.06206	32.31				12.5538	99.9728
	0.133333	12.5538	0	30.6667	29.21	19.8	0.437697	0	18.4546	0	1	1.05851	32.202				12.5538	99.9728
	0.135417	12.5538	0	30.6771	29.2	19.8	0.436276	0	18.4342	0	1	1.05506	32.097				12.5536	99.9711
	0.1375	12.5538	0	30.6875	29.2	19.8	0.434815	0	18.4134	0	1	1.05154	31.99				12.5536	99.9711
	0.139583	12.5536	0	30.6979	29.23	19.8	0.433325	0	18.3929	0	1	1.04806	31.884				12.5536	99.9711
	0.141667	12.5536	0	30.7083	29.22	19.8	0.431893	0	18.372	0	1	1.04454	31.777				12.5536	99.9711
	0.14375	12.5536	0	30.7188	29.22	19.8	0.430452	0	18.3512	0	1	1.04102	31.67				12.5534	99.9694
	0.145833	12.5536	0	30.7292	29.22	19.8	0.429006	0	18.3306	0	1	1.03754	31.564				12.5534	99.9694
	0.147917	12.5534	0	30.7396	29.22	19.8	0.427566	0	18.31	0	1	1.03405	31.458				12.5534	99.9694
	0.15	12.5534	0	30.75	29.21	19.8	0.426108	0	18.2889	0	1	1.0305	31.35				12.5534	99.9694
	0.152083	12.5534	0	30.7604	29.21	19.8	0.424652	0	18.2681	0	1	1.02699	31.243				12.5532	99.9677
	0.154167	12.5534	0	30.7708	29.2	19.8	0.423176	0	18.2467	0	1	1.02337	31.133				12.5532	99.9677
	0.15625	12.5532	0	30.7812	29.23	19.8	0.42165	0	18.2256	0	1	1.01979	31.024				12.5532	99.9677
	0.158333	12.5532	0	30.7917	29.23	19.8	0.420169	0	18.2044	0	1	1.01621	30.915				12.5532	99.9677
	0.160417	12.5532	0	30.8021	29.23	19.8	0.418698	0	18.1834	0	1	1.01266	30.807				12.5532	99.9677
	0.1625	12.5532	0	30.8125	29.23	19.8	0.417254	0	18.1628	0	1	1.00917	30.701				12.5532	99.9677
	0.164583	12.5532	0	30.8229	29.24	19.8	0.4158	0	18.1422	0	1	1.00569	30.595				12.553	99.966
	0.166667	12.5532	0	30.8333	29.25	19.8	0.414344	0	18.1216	0	1	1.0022	30.489				12.553	99.966
	0.16875	12.553	0	30.8438	29.24	19.8	0.41292	0	18.101	0	1	0.998718	30.383				12.553	99.966
	0.170833	12.553	0	30.8542	29.25	19.8	0.411453	0	18.0804	0	1	0.995234	30.277				12.553	99.966
	0.172917	12.553	0	30.8646	29.24	19.8	0.410026	0	18.0595	0	1	0.991717	30.17				12.553	99.966
	0.175	12.553	0	30.875	29.25	19.8	0.408589	0	18.0394	0	1	0.988298	30.066				12.553	99.966
	0.177083	12.553	0	30.8854	29.23	19.8	0.40718	0	18.0186	0	1	0.984814	29.96				12.5528	99.9643
	0.179167	12.553	0	30.8958	29.24	19.8	0.405726	0	17.9981	0	1	0.981329	29.854				12.5528	99.9643
	0.18125	12.5528	0	30.9062	29.26	19.8	0.404399	0	17.9797	0	1	0.978207	29.759				12.5528	99.9643
	0.183333	12.5528	0	30.9167	29.26	19.8	0.403134	0	17.9614	0	1	0.975117	29.665				12.5528	99.9643
	0.185417	12.5528	0	30.9271	29.26	19.8	0.401897	0	17.9439	0	1	0.972158	29.575				12.5528	99.9643
	0.1875	12.5528	0	30.9375	29.24	19.8	0.400715	0	17.9263	0	1	0.9692	29.485				12.5528	99.9643
	0.189583	12.5528	0	30.9479	29.25	19.8	0.399494	0	17.909	0	1	0.966274	29.396				12.5528	99.9643
	0.191667	12.5528	0	30.9583	29.25	19.8	0.398257	0	17.8913	0	1	0.963283	29.305				12.5528	99.9643
	0.19375	12.5528	0	30.9688	29.25	19.8	0.397065	0	17.8742	0	1	0.960391	29.217				12.5528	99.9643
	0.195833	12.5528	0	30.9792	29.26	19.8	0.395894	0	17.8577	0	1	0.957596	29.132				12.5526	99.9626
	0.197917	12.5528	0	30.9896	29.25	19.8	0.394746	0	17.8411	0	1	0.954802	29.047				12.5526	99.9626
	0.2	12.5526	0	31	29.25	19.8	0.393569	0	17.8244	0	1	0.951976	28.961				12.5526	99.9626
	0.202083	12.5526	0	31.0104	29.27	19.8	0.392342	0	17.8074	0	1	0.949083	28.873				12.5526	99.9626
	0.204167	12.5526	0	31.0208	29.28	19.8	0.391119	0	17.7901	0	1	0.946157	28.784				12.5526	99.9626
	0.20625	12.5526	0	31.0312	29.27	19.8	0.389894	0	17.7724	0	1	0.943166	28.693				12.5526	99.9626
	0.208333	12.5526	0	31.0417	29.26	19.8	0.388702	0	17.755	0	1	0.940241	28.604				12.5526	99.9626
	0.210417	12.5526	0	31.0521	29.28	19.8	0.387462	0	17.7378	0	1	0.937315	28.515				12.5526	99.9626
	0.2125	12.5526	0	31.0625	29.27	19.8	0.386304	0	17.7208	0	1	0.934455	28.428				12.5526	99.9626
	0.214583	12.5526	0	31.0729	29.29	19.8	0.385114	0	17.7046	0	1	0.931694	28.344				12.5523	99.9609
	0.216667	12.5526	0	31.0833	29.27	19.8	0.384004	0	17.688	0	1	0.9289	28.259				12.5523	99.9609
	0.21875	12.5523	0	31.0938	29.3	19.8	0.382807	0	17.6717	0	1	0.926139	28.175				12.5523	99.9609
	0.220833	12.5523	0	31.1042	29.28	19.8	0.381705	0	17.6555	0	1	0.923411	28.092				12.5523	99.9609
	0.222917	12.5523	0	31.1146	29.27	19.8	0.38058	0	17.6391	0	1	0.92065	28.008				12.5523	99.9609
	0.225	12.5523	0	31.125	29.29	19.8	0.379414	0	17.6229	0	1	0.917888	27.924				12.5523	99.9609
	0.227083	12.5523	0	31.1354	29.28	19.8	0.378313	0	17.6069	0	1	0.915193	27.842				12.5523	99.9609
	0.229167	12.5523	0	31.1458	29.28	19.8	0.377197	0	17.5909	0	1	0.912498	27.76				12.5523	99.9609
	0.23125	12.5523	0	31.1562	29.27	19.8	0.376113	0	17.5751	0	1	0.909835	27.679				12.5523	99.9609
	0.233333	12.5523	0	31.1667	29.29	19.8	0.374984	0	17.5595	0	1	0.907172	27.598				12.5523	99.9609
	0.235417	12.5523	0	31.1771	29.28	19.8	0.37388	0	17.5435	0	1	0.904477	27.516				12.5523	99.9609
	0.2375	12.5523	0	31.1875	29.28	19.8	0.3728	0	17.5281	0	1	0.90188	27.437				12.5523	99.9609
	0.239583	12.5523	0	31.1979	29.28	19.8	0.371731	0	17.5125	0	1	0.899251	27.357				12.5523	99.9609
	0.241667	12.5523	0	31.2083	29.29	19.8	0.370642	0	17.4974	0	1	0.896687	27.279				12.5523	99.9609
	0.24375	12.5523	0	31.2188	29.28	19.8	0.369574	0	17.4818	0	1	0.894057	27.199				12.5523	99.9609
	0.245833	12.5523	0	31.2292	29.29	19.8	0.368487	0	17.4665	0	1	0.89146	27.12				12.5521	99.9592
	0.247917	12.5523	0	31.2396	29.31	19.8	0.367372	0	17.4512	0	1	0.888863	27.041				12.5521	99.9592
	0.25	12.5521	0	31.25	29.3	19.8	0.366322	0	17.4358	0	1	0.886267	26.962				12.5521	99.9592
	0.252083	12.5521	0	31.2604	29.32	19.8	0.365225	0	17.4207	0	1	0.883703	26.884				12.5521	99.9592
	0.254167	12.5521	0	31.2708	29.31	19.8	0.364169	0	17.4051	0	1	0.881073	26.804				12.5521	99.9592
	0.25625	12.5521	0	31.2812	29.3	19.8	0.363128	0	17.3901	0	1	0.878542	26.727				12.5521	99.9592
	0.258333	12.5521	0	31.2917	29.32	19.8	0.362037	0	17.375	0	1	0.875978	26.649				12.5521	99.9592
	0.260417	12.5521	0	31.3021	29.31	19.8	0.360981	0	17.3596	0	1	0.873381	26.57				12.5521	99.9592
	0.2625	12.5521	0	31.3125	29.3	19.8	0.359901	0	17.344	0	1	0.870751	26.49				12.5521	99.9592
	0.264583	12.5521	0	31.3229	29.33	19.8	0.358798	0	17.3289	0	1	0.868187	26.412				12.5521	99.9592
	0.266667	12.5521	0	31.3333	29.33	19.8	0.357745	0	17.3137	0	1	0.865624	26.334				12.5521	99.9592
	0.26875	12.5521	0	31.3438	29.31	19.8	0.356718	0	17.2985	0	1	0.86306	26.256				12.5521	99.9592
	0.270833	12.5521	0	31.3542	29.32	19.8	0.355644	0	17.2834	0	1	0.860496	26.178				12.5519	99.9575
	0.272917	12.5521	0	31.3646	29.34	19.8	0.354561	0	17.2685	0	1	0.857965	26.101				12.5519	99.9575
	0.275	12.5519	0	31.375	29.33	19.8	0.353512	0	17.2532	0	1	0.855401	26.023				12.5519	99.9575
	0.277083	12.5519	0	31.3854	29.34	19.8	0.352452	0	17.2383	0	1	0.85287	25.946				12.5519	99.9575
	0.279167	12.5519	0	31.3958	29.33	19.8	0.351464	0	17.2239	0	1	0.850437	25.872				12.5519	99.9575
	0.28125	12.5519	0	31.4062	29.33	19.8	0.350484	0	17.2099	0	1	0.84807	25.8				12.5519	99.9575
	0.283333	12.5519	0	31.4167	29.35	19.8	0.349454	0	17.1955	0	1	0.845638	25.726				12.5519	99.9575
	0.285417	12.5519	0	31.4271	29.34	19.8	0.348505	0	17.1817	0	1	0.843304	25.655				12.5519	99.9575
	0.2875	12.5519	0	31.4375	29.34	19.8	0.347517	0	17.1677	0	1	0.840937	25.583				12.5519	99.9575
	0.289583	12.5519	0	31.4479	29.36	19.8	0.346519	0	17.1538	0	1	0.838571	25.511				12.5519	99.9575
	0.291667	12.5519	0	31.4583	29.37	19.8	0.345503	0	17.1396	0	1	0.836171	25.438				12.5519	99.9575
	0.29375	12.5519	0	31.4688	29.36	19.8	0.344548	0	17.1256	0	1	0.833804	25.366				12.5519	99.9575
	0.295833	12.5519	0	31.4792	29.36	19.8	0.343604	0	17.1119	0	1	0.831504	25.296				12.5519	99.9575
	0.297917	12.5519	0	31.4896	29.36	19.8	0.342641	0	17.0983	0	1	0.829203	25.226				12.5519	99.9575
	0.3	12.5519	0	31.5	29.36	19.8	0.3417	0	17.0849	0	1	0.826934	25.157				12.5519	99.9575
	0.302083	12.5519	0	31.5104	29.37	19.8	0.340711	0	17.0709	0	1	0.824568	25.085				12.5519	99.9575
	0.304167	12.5519	0	31.5208	29.37	19.8	0.33979	0	17.0577	0	1	0.822333	25.017				12.5519	99.9575
	0.30625	12.5519	0	31.5312	29.38	19.8	0.338868	0	17.0447	0	1	0.82013	24.95				12.5519	99.9575
	0.308333	12.5519	0	31.5417	29.38	19.8	0.338015	0	17.0326	0	1	0.818092	24.888				12.5519	99.9575
	0.310417	12.5519	0	31.5521	29.37	19.8	0.337203	0	17.0207	0	1	0.816087	24.827				12.5519	99.9575
	0.3125	12.5519	0	31.5625	29.38	19.8	0.336386	0	17.0091	0	1	0.814115	24.767				12.5519	99.9575
	0.314583	12.5519	0	31.5729	29.39	19.8	0.335582	0	16.998	0	1	0.812241	24.71				12.5519	99.9575
	0.316667	12.5519	0	31.5833	29.38	19.8	0.334833	0	16.9869	0	1	0.810367	24.653				12.5519	99.9575
	0.31875	12.5519	0	31.5938	29.37	19.8	0.334077	0	16.976	0	1	0.808527	24.597				12.5519	99.9575
	0.320833	12.5519	0	31.6042	29.39	19.8	0.33328	0	16.965	0	1	0.806653	24.54				12.5519	99.9575
	0.322917	12.5519	0	31.6146	29.4	19.8	0.3325	0	16.9541	0	1	0.804812	24.484				12.5519	99.9575
	0.325	12.5519	0	31.625	29.41	19.8	0.331706	0	16.9431	0	1	0.802939	24.427				12.5517	99.9558
	0.327083	12.5519	0	31.6354	29.39	19.8	0.330989	0	16.9323	0	1	0.801131	24.372				12.5519	99.9575
	0.329167	12.5517	0	31.6458	29.4	19.8	0.330184	0	16.9211	0	1	0.799224	24.314				12.5519	99.9575
	0.33125	12.5519	0	31.6562	29.4	19.8	0.329355	0	16.9092	0	1	0.797219	24.253				12.5517	99.9558
	0.333333	12.5519	0	31.6667	29.41	19.8	0.328533	0	16.8975	0	1	0.795247	24.193				12.5519	99.9575
	0.335417	12.5517	0	31.6771	29.41	19.8	0.32772	0	16.8859	0	1	0.793275	24.133				12.5517	99.9558
	0.3375	12.5519	0	31.6875	29.42	19.8	0.326891	0	16.8742	0	1	0.791302	24.073				12.5517	99.9558
	0.339583	12.5517	0	31.6979	29.41	19.8	0.326079	0	16.8625	0	1	0.78933	24.013				12.5517	99.9558
	0.341667	12.5517	0	31.7083	29.43	19.8	0.325252	0	16.8509	0	1	0.787358	23.953				12.5517	99.9558
	0.34375	12.5517	0	31.7188	29.4	19.8	0.324481	0	16.8393	0	1	0.785418	23.894				12.5517	99.9558
	0.345833	12.5517	0	31.7292	29.42	19.8	0.32366	0	16.8279	0	1	0.783479	23.835				12.5517	99.9558
	0.347917	12.5517	0	31.7396	29.42	19.8	0.322887	0	16.8168	0	1	0.781605	23.778				12.5517	99.9558
	0.35	12.5517	0	31.75	29.44	19.8	0.322037	0	16.8052	0	1	0.779633	23.718				12.5517	99.9558
	0.352083	12.5517	0	31.7604	29.42	19.8	0.321308	0	16.7943	0	1	0.777792	23.662				12.5517	99.9558
	0.354167	12.5517	0	31.7708	29.44	19.8	0.32051	0	16.7835	0	1	0.775952	23.606				12.5517	99.9558
	0.35625	12.5517	0	31.7812	29.45	19.8	0.319768	0	16.773	0	1	0.774177	23.552				12.5517	99.9558
	0.358333	12.5517	0	31.7917	29.45	19.8	0.319033	0	16.7625	0	1	0.772402	23.498				12.5517	99.9558
	0.360417	12.5517	0	31.8021	29.44	19.8	0.318337	0	16.7523	0	1	0.770692	23.446				12.5517	99.9558
	0.3625	12.5517	0	31.8125	29.45	19.8	0.317586	0	16.7417	0	1	0.768884	23.391				12.5517	99.9558
	0.364583	12.5517	0	31.8229	29.46	19.8	0.316843	0	16.7314	0	1	0.767142	23.338				12.5517	99.9558
	0.366667	12.5517	0	31.8333	29.47	19.8	0.316103	0	16.7209	0	1	0.765367	23.284				12.5517	99.9558
	0.36875	12.5517	0	31.8438	29.46	19.8	0.315372	0	16.7102	0	1	0.763559	23.229				12.5517	99.9558
	0.370833	12.5517	0	31.8542	29.47	19.8	0.314591	0	16.6993	0	1	0.761718	23.173				12.5517	99.9558
	0.372917	12.5517	0	31.8646	29.48	19.8	0.313821	0	16.6885	0	1	0.759878	23.117				12.5515	99.9541
	0.375	12.5517	0	31.875	29.49	19.8	0.313049	0	16.6776	0	1	0.758037	23.061				12.5515	99.9541
	0.377083	12.5515	0	31.8854	29.46	19.8	0.31233	0	16.6666	0	1	0.756196	23.005				12.5515	99.9541
	0.379167	12.5515	0	31.8958	29.45	19.8	0.311528	0	16.6551	0	1	0.754257	22.946				12.5515	99.9541
	0.38125	12.5515	0	31.9062	29.48	19.8	0.310657	0	16.6433	0	1	0.752252	22.885				12.5515	99.9541
	0.383333	12.5515	0	31.9167	29.49	19.8	0.309798	0	16.6311	0	1	0.750181	22.822				12.5515	99.9541
	0.385417	12.5515	0	31.9271	29.47	19.8	0.308994	0	16.6192	0	1	0.748176	22.761				12.5515	99.9541
	0.3875	12.5515	0	31.9375	29.48	19.8	0.308157	0	16.6073	0	1	0.746171	22.7				12.5515	99.9541
	0.389583	12.5515	0	31.9479	29.52	19.8	0.307285	0	16.5958	0	1	0.744198	22.64				12.5515	99.9541
	0.391667	12.5515	0	31.9583	29.51	19.8	0.306523	0	16.5847	0	1	0.742325	22.583				12.5515	99.9541
	0.39375	12.5515	0	31.9688	29.49	19.8	0.305774	0	16.5735	0	1	0.740451	22.526				12.5515	99.9541
	0.395833	12.5515	0	31.9792	29.49	19.8	0.305054	0	16.5632	0	1	0.738709	22.473				12.5515	99.9541
	0.397917	12.5515	0	31.9896	29.51	19.8	0.30449	0	16.5555	0	1	0.737394	22.433				12.5515	99.9541
	0.4	12.5515	0	32	29.51	19.8	0.30395	0	16.5477	0	1	0.736079	22.393				12.5515	99.9541
	0.402083	12.5515	0	32.0104	29.5	19.8	0.303437	0	16.5403	0	1	0.73483	22.355				12.5515	99.9541
	0.404167	12.5515	0	32.0208	29.52	19.8	0.302819	0	16.5318	0	1	0.733384	22.311				12.5515	99.9541
	0.40625	12.5515	0	32.0312	29.53	19.8	0.302215	0	16.5235	0	1	0.73197	22.268				12.5513	99.9524
	0.408333	12.5515	0	32.0417	29.54	19.8	0.301622	0	16.5151	0	1	0.730557	22.225				12.5513	99.9524
	0.410417	12.5513	0	32.0521	29.52	19.8	0.301052	0	16.5065	0	1	0.729111	22.181				12.5513	99.9524
	0.4125	12.5513	0	32.0625	29.52	19.8	0.300408	0	16.4974	0	1	0.727566	22.134				12.5513	99.9524
	0.414583	12.5513	0	32.0729	29.54	19.8	0.299719	0	16.4877	0	1	0.725922	22.084				12.5513	99.9524
	0.416667	12.5513	0	32.0833	29.53	19.8	0.299052	0	16.4781	0	1	0.724311	22.035				12.5513	99.9524
	0.41875	12.5513	0	32.0938	29.52	19.8	0.298372	0	16.4682	0	1	0.722635	21.984				12.5513	99.9524
	0.420833	12.5513	0	32.1042	29.52	19.8	0.297658	0	16.4581	0	1	0.720926	21.932				12.5513	99.9524
	0.422917	12.5513	0	32.1146	29.56	19.8	0.296888	0	16.4479	0	1	0.719183	21.879				12.5513	99.9524
	0.425	12.5513	0	32.125	29.56	19.8	0.29618	0	16.4376	0	1	0.717441	21.826				12.5511	99.9507
	0.427083	12.5513	0	32.1354	29.55	19.8	0.295511	0	16.4278	0	1	0.715798	21.776				12.5511	99.9507
	0.429167	12.5511	0	32.1458	29.55	19.8	0.294833	0	16.4181	0	1	0.714154	21.726				12.5511	99.9507
	0.43125	12.5511	0	32.1562	29.56	19.8	0.294149	0	16.4086	0	1	0.712544	21.677				12.5511	99.9507
	0.433333	12.5511	0	32.1667	29.57	19.8	0.293453	0	16.3989	0	1	0.7109	21.627				12.5511	99.9507
	0.435417	12.5511	0	32.1771	29.57	19.8	0.292778	0	16.389	0	1	0.709224	21.576				12.5511	99.9507
	0.4375	12.5511	0	32.1875	29.57	19.8	0.292107	0	16.3794	0	1	0.707613	21.527				12.5509	99.949
	0.439583	12.5511	0	32.1979	29.58	19.8	0.291428	0	16.3699	0	1	0.706002	21.478				12.5511	99.9507
	0.441667	12.5509	0	32.2083	29.58	19.8	0.290764	0	16.3606	0	1	0.704424	21.43				12.5509	99.949
	0.44375	12.5511	0	32.2188	29.58	19.8	0.290131	0	16.3514	0	1	0.702879	21.383				12.5509	99.949
	0.445833	12.5509	0	32.2292	29.6	19.8	0.289492	0	16.3425	0	1	0.701367	21.337				12.5509	99.949
	0.447917	12.5509	0	32.2396	29.6	19.8	0.288867	0	16.3336	0	1	0.699855	21.291				12.5509	99.949
	0.45	12.5509	0	32.25	29.6	19.8	0.288227	0	16.3245	0	1	0.69831	21.244				12.5509	99.949
	0.452083	12.5509	0	32.2604	29.6	19.8	0.287591	0	16.3155	0	1	0.696798	21.198				12.5509	99.949
	0.454167	12.5509	0	32.2708	29.62	19.8	0.286904	0	16.306	0	1	0.695188	21.149				12.5509	99.949
	0.45625	12.5509	0	32.2812	29.61	19.8	0.286261	0	16.2965	0	1	0.693577	21.1				12.5509	99.949
	0.458333	12.5509	0	32.2917	29.62	19.8	0.285612	0	16.2874	0	1	0.692032	21.053				12.5509	99.949
	0.460417	12.5509	0	32.3021	29.61	19.8	0.284958	0	16.2778	0	1	0.690421	21.004				12.5509	99.949
	0.4625	12.5509	0	32.3125	29.62	19.8	0.284292	0	16.2685	0	1	0.688844	20.956				12.5509	99.949
	0.464583	12.5509	0	32.3229	29.63	19.8	0.283627	0	16.2592	0	1	0.687266	20.908				12.5509	99.949
	0.466667	12.5509	0	32.3333	29.64	19.8	0.282967	0	16.2499	0	1	0.685688	20.86				12.5506	99.9473
	0.46875	12.5509	0	32.3438	29.62	19.8	0.282325	0	16.2405	0	1	0.68411	20.812				12.5506	99.9473
	0.470833	12.5506	0	32.3542	29.64	19.8	0.281676	0	16.2314	0	1	0.682565	20.765				12.5506	99.9473
	0.472917	12.5506	0	32.3646	29.63	19.8	0.281058	0	16.2224	0	1	0.681053	20.719				12.5506	99.9473
	0.475	12.5506	0	32.375	29.63	19.8	0.280435	0	16.2134	0	1	0.679541	20.673				12.5506	99.9473
	0.477083	12.5506	0	32.3854	29.64	19.8	0.279828	0	16.2049	0	1	0.678095	20.629				12.5506	99.9473
	0.479167	12.5506	0	32.3958	29.66	19.8	0.279208	0	16.1964	0	1	0.676648	20.585				12.5504	99.9455
	0.48125	12.5506	0	32.4062	29.66	19.8	0.278587	0	16.1877	0	1	0.675169	20.54				12.5504	99.9455
	0.483333	12.5504	0	32.4167	29.67	19.8	0.277989	0	16.1791	0	1	0.673723	20.496				12.5504	99.9455
	0.485417	12.5504	0	32.4271	29.67	19.8	0.277388	0	16.1706	0	1	0.672277	20.452				12.5504	99.9455
	0.4875	12.5504	0	32.4375	29.65	19.8	0.276789	0	16.1618	0	1	0.670797	20.407				12.5504	99.9455
	0.489583	12.5504	0	32.4479	29.68	19.8	0.276157	0	16.1531	0	1	0.669318	20.362				12.5502	99.9439
	0.491667	12.5504	0	32.4583	29.68	19.8	0.275534	0	16.1441	0	1	0.667806	20.316				12.5502	99.9439
	0.49375	12.5502	0	32.4688	29.67	19.8	0.274927	0	16.1354	0	1	0.666327	20.271				12.5502	99.9439
	0.495833	12.5502	0	32.4792	29.68	19.8	0.274302	0	16.1266	0	1	0.664848	20.226				12.5502	99.9439
	0.497917	12.5502	0	32.4896	29.67	19.8	0.273697	0	16.1176	0	1	0.663336	20.18				12.5502	99.9439
	0.5	12.5502	0	32.5	29.7	19.8	0.273034	0	16.1088	0	1	0.661824	20.134				12.5502	99.9439
	0.502083	12.5502	0	32.5104	29.71	19.8	0.272418	0	16.1001	0	1	0.660344	20.089				12.55	99.9421
	0.504167	12.5502	0	32.5208	29.72	19.8	0.271792	0	16.0913	0	1	0.658865	20.044				12.55	99.9421
	0.50625	12.55	0	32.5312	29.71	19.8	0.271184	0	16.0824	0	1	0.657353	19.998				12.55	99.9421
	0.508333	12.55	0	32.5417	29.7	19.8	0.270573	0	16.0736	0	1	0.655874	19.953				12.55	99.9421
	0.510417	12.55	0	32.5521	29.72	19.8	0.269929	0	16.0647	0	1	0.654362	19.907				12.55	99.9421
	0.5125	12.55	0	32.5625	29.71	19.8	0.269323	0	16.0557	0	1	0.65285	19.861				12.5498	99.9404
	0.514583	12.55	0	32.5729	29.71	19.8	0.268689	0	16.0467	0	1	0.651338	19.815				12.5498	99.9404
	0.516667	12.5498	0	32.5833	29.72	19.8	0.268073	0	16.038	0	1	0.649859	19.77				12.5498	99.9404
	0.51875	12.5498	0	32.5938	29.73	19.8	0.267436	0	16.0291	0	1	0.648347	19.724				12.5498	99.9404
	0.520833	12.5498	0	32.6042	29.73	19.8	0.26682	0	16.0203	0	1	0.646867	19.679				12.5498	99.9404
	0.522917	12.5498	0	32.6146	29.74	19.8	0.266169	0	16.0112	0	1	0.645322	19.632				12.5498	99.9404
	0.525	12.5498	0	32.625	29.75	19.8	0.265543	0	16.0023	0	1	0.64381	19.586				12.5496	99.9387
	0.527083	12.5498	0	32.6354	29.74	19.8	0.264922	0	15.9931	0	1	0.642265	19.539				12.5496	99.9387
	0.529167	12.5496	0	32.6458	29.75	19.8	0.264277	0	15.9842	0	1	0.640753	19.493				12.5496	99.9387
	0.53125	12.5496	0	32.6562	29.77	19.8	0.263626	0	15.9751	0	1	0.639208	19.446				12.5496	99.9387
	0.533333	12.5496	0	32.6667	29.76	19.8	0.263026	0	15.9663	0	1	0.637729	19.401				12.5496	99.9387
	0.535417	12.5496	0	32.6771	29.76	19.8	0.262381	0	15.9572	0	1	0.636184	19.354				12.5496	99.9387
	0.5375	12.5496	0	32.6875	29.76	19.8	0.261749	0	15.948	0	1	0.634639	19.307				12.5496	99.9387
	0.539583	12.5496	0	32.6979	29.78	19.8	0.261102	0	15.9391	0	1	0.633127	19.261				12.5496	99.9387
	0.541667	12.5496	0	32.7083	29.78	19.8	0.260468	0	15.9302	0	1	0.631615	19.215				12.5496	99.9387
	0.54375	12.5496	0	32.7188	29.78	19.8	0.259864	0	15.9214	0	1	0.630136	19.17				12.5494	99.937
	0.545833	12.5496	0	32.7292	29.78	19.8	0.259256	0	15.9127	0	1	0.628657	19.125				12.5494	99.937
	0.547917	12.5494	0	32.7396	29.78	19.8	0.258639	0	15.9039	0	1	0.627178	19.08				12.5494	99.937
	0.55	12.5494	0	32.75	29.78	19.8	0.258024	0	15.895	0	1	0.625666	19.034				12.5494	99.937
	0.552083	12.5494	0	32.7604	29.79	19.8	0.257383	0	15.886	0	1	0.624154	18.988				12.5494	99.937
	0.554167	12.5494	0	32.7708	29.8	19.8	0.256743	0	15.8771	0	1	0.622642	18.942				12.5494	99.937
	0.55625	12.5494	0	32.7812	29.81	19.8	0.256114	0	15.8682	0	1	0.621129	18.896				12.5491	99.9353
	0.558333	12.5494	0	32.7917	29.82	19.8	0.255481	0	15.8593	0	1	0.619617	18.85				12.5491	99.9353
	0.560417	12.5491	0	32.8021	29.8	19.8	0.254875	0	15.8503	0	1	0.618105	18.804				12.5491	99.9353
	0.5625	12.5491	0	32.8125	29.81	19.8	0.25424	0	15.8413	0	1	0.616593	18.758				12.5491	99.9353
	0.564583	12.5491	0	32.8229	29.83	19.8	0.253601	0	15.8326	0	1	0.615114	18.713				12.5491	99.9353
	0.566667	12.5491	0	32.8333	29.83	19.8	0.252979	0	15.8237	0	1	0.613602	18.667				12.5489	99.9336
	0.56875	12.5491	0	32.8438	29.82	19.8	0.252371	0	15.8147	0	1	0.61209	18.621				12.5489	99.9336
	0.570833	12.5489	0	32.8542	29.83	19.8	0.251751	0	15.806	0	1	0.610611	18.576				12.5489	99.9336
	0.572917	12.5489	0	32.8646	29.82	19.8	0.251112	0	15.7968	0	1	0.609066	18.529				12.5489	99.9336
	0.575	12.5489	0	32.875	29.85	19.8	0.250464	0	15.7879	0	1	0.607554	18.483				12.5489	99.9336
	0.577083	12.5489	0	32.8854	29.85	19.8	0.249843	0	15.7788	0	1	0.606009	18.436				12.5489	99.9336
	0.579167	12.5489	0	32.8958	29.84	19.8	0.249232	0	15.77	0	1	0.60453	18.391				12.5489	99.9336
	0.58125	12.5489	0	32.9062	29.86	19.8	0.248581	0	15.7611	0	1	0.603018	18.345				12.5487	99.9319
	0.583333	12.5489	0	32.9167	29.86	19.8	0.247957	0	15.7522	0	1	0.601505	18.299				12.5487	99.9319
	0.585417	12.5487	0	32.9271	29.86	19.8	0.24734	0	15.7432	0	1	0.599993	18.253				12.5487	99.9319
	0.5875	12.5487	0	32.9375	29.86	19.8	0.246728	0	15.7345	0	1	0.598514	18.208				12.5487	99.9319
	0.589583	12.5487	0	32.9479	29.87	19.8	0.246087	0	15.7255	0	1	0.597002	18.162				12.5487	99.9319
	0.591667	12.5487	0	32.9583	29.88	19.8	0.245461	0	15.7166	0	1	0.59549	18.116				12.5487	99.9319
	0.59375	12.5487	0	32.9688	29.88	19.8	0.244835	0	15.7077	0	1	0.593978	18.07				12.5485	99.9302
	0.595833	12.5487	0	32.9792	29.89	19.8	0.244226	0	15.6991	0	1	0.592532	18.026				12.5485	99.9302
	0.597917	12.5485	0	32.9896	29.88	19.8	0.243633	0	15.6903	0	1	0.591053	17.981				12.5485	99.9302
	0.6	12.5485	0	33	29.87	19.8	0.243009	0	15.6814	0	1	0.58954	17.935				12.5485	99.9302
	0.602083	12.5485	0	33.0104	29.9	19.8	0.242384	0	15.6729	0	1	0.588094	17.891				12.5485	99.9302
	0.604167	12.5485	0	33.0208	29.9	19.8	0.241773	0	15.6641	0	1	0.586615	17.846				12.5485	99.9302
	0.60625	12.5485	0	33.0312	29.9	19.8	0.241164	0	15.6554	0	1	0.585136	17.801				12.5485	99.9302
	0.608333	12.5485	0	33.0417	29.91	19.8	0.240577	0	15.647	0	1	0.583722	17.758				12.5485	99.9302
	0.610417	12.5485	0	33.0521	29.92	19.8	0.239957	0	15.6383	0	1	0.582243	17.713				12.5485	99.9302
	0.6125	12.5485	0	33.0625	29.92	19.8	0.239342	0	15.6295	0	1	0.580764	17.668				12.5483	99.9285
	0.614583	12.5485	0	33.0729	29.92	19.8	0.238745	0	15.621	0	1	0.579318	17.624				12.5485	99.9302
	0.616667	12.5483	0	33.0833	29.93	19.8	0.238148	0	15.6124	0	1	0.577871	17.58				12.5483	99.9285
	0.61875	12.5485	0	33.0938	29.95	19.8	0.237525	0	15.6039	0	1	0.576425	17.536				12.5483	99.9285
	0.620833	12.5483	0	33.1042	29.94	19.8	0.236922	0	15.5951	0	1	0.574946	17.491				12.5483	99.9285
	0.622917	12.5483	0	33.1146	29.94	19.8	0.236326	0	15.5866	0	1	0.573499	17.447				12.5483	99.9285
	0.625	12.5483	0	33.125	29.94	19.8	0.235726	0	15.578	0	1	0.572053	17.403				12.5483	99.9285
	0.627083	12.5483	0	33.1354	29.95	19.8	0.235121	0	15.5693	0	1	0.570574	17.358				12.5483	99.9285
	0.629167	12.5483	0	33.1458	29.96	19.8	0.234517	0	15.5609	0	1	0.56916	17.315				12.5483	99.9285
	0.63125	12.5483	0	33.1562	29.98	19.8	0.233887	0	15.5522	0	1	0.567681	17.27				12.5481	99.9268
	0.633333	12.5483	0	33.1667	29.97	19.8	0.233283	0	15.5434	0	1	0.566202	17.225				12.5481	99.9268
	0.635417	12.5481	0	33.1771	29.96	19.8	0.232698	0	15.5348	0	1	0.564756	17.181				12.5481	99.9268
	0.6375	12.5481	0	33.1875	29.97	19.8	0.232068	0	15.5259	0	1	0.563244	17.135				12.5481	99.9268
	0.639583	12.5481	0	33.1979	29.97	19.8	0.231443	0	15.517	0	1	0.561732	17.089				12.5481	99.9268
	0.641667	12.5481	0	33.2083	29.99	19.8	0.230821	0	15.5083	0	1	0.560252	17.044				12.5481	99.9268
	0.64375	12.5481	0	33.2188	29.97	19.8	0.230209	0	15.4993	0	1	0.55874	16.998				12.5481	99.9268
	0.645833	12.5481	0	33.2292	30	19.8	0.229578	0	15.4906	0	1	0.557261	16.953				12.5481	99.9268
	0.647917	12.5481	0	33.2396	30	19.8	0.228976	0	15.482	0	1	0.555815	16.909				12.5481	99.9268
	0.65	12.5481	0	33.25	29.99	19.8	0.228387	0	15.4734	0	1	0.554369	16.865				12.5481	99.9268
	0.652083	12.5481	0	33.2604	29.99	19.8	0.227791	0	15.4649	0	1	0.552922	16.821				12.5481	99.9268
	0.654167	12.5481	0	33.2708	30	19.8	0.227183	0	15.4563	0	1	0.551476	16.777				12.5481	99.9268
	0.65625	12.5481	0	33.2812	30	19.8	0.226588	0	15.4478	0	1	0.55003	16.733				12.5481	99.9268
	0.658333	12.5481	0	33.2917	30.01	19.8	0.225989	0	15.4394	0	1	0.548616	16.69				12.5479	99.9251
	0.660417	12.5481	0	33.3021	30.01	19.8	0.225413	0	15.431	0	1	0.547203	16.647				12.5479	99.9251
	0.6625	12.5479	0	33.3125	30.02	19.8	0.224809	0	15.4225	0	1	0.545756	16.603				12.5479	99.9251
	0.664583	12.5479	0	33.3229	30.03	19.8	0.224231	0	15.4144	0	1	0.544376	16.561				12.5479	99.9251
	0.666667	12.5479	0	33.3333	30.04	19.8	0.22364	0	15.406	0	1	0.542962	16.518				12.5479	99.9251
	0.66875	12.5479	0	33.3438	30.04	19.8	0.22307	0	15.3978	0	1	0.541582	16.476				12.5479	99.9251
	0.670833	12.5479	0	33.3542	30.05	19.8	0.222517	0	15.3901	0	1	0.540267	16.436				12.5479	99.9251
	0.672917	12.5479	0	33.3646	30.04	19.8	0.221953	0	15.3819	0	1	0.538886	16.394				12.5479	99.9251
	0.675	12.5479	0	33.375	30.05	19.8	0.221407	0	15.3741	0	1	0.537571	16.354				12.5479	99.9251
	0.677083	12.5479	0	33.3854	30.06	19.8	0.220851	0	15.3664	0	1	0.536257	16.314				12.5479	99.9251
	0.679167	12.5479	0	33.3958	30.06	19.8	0.220323	0	15.3588	0	1	0.534975	16.275				12.5476	99.9234
	0.68125	12.5479	0	33.4062	30.07	19.8	0.219777	0	15.351	0	1	0.53366	16.235				12.5476	99.9234
	0.683333	12.5476	0	33.4167	30.06	19.8	0.219255	0	15.3434	0	1	0.532378	16.196				12.5476	99.9234
	0.685417	12.5476	0	33.4271	30.07	19.8	0.218759	0	15.3364	0	1	0.531195	16.16				12.5476	99.9234
	0.6875	12.5476	0	33.4375	30.09	19.8	0.21823	0	15.3291	0	1	0.529945	16.122				12.5476	99.9234
	0.689583	12.5476	0	33.4479	30.09	19.8	0.217763	0	15.3224	0	1	0.528828	16.088				12.5476	99.9234
	0.691667	12.5476	0	33.4583	30.09	19.8	0.217265	0	15.3152	0	1	0.527612	16.051				12.5476	99.9234
	0.69375	12.5476	0	33.4688	30.07	19.8	0.216787	0	15.3082	0	1	0.526428	16.015				12.5476	99.9234
	0.695833	12.5476	0	33.4792	30.09	19.8	0.21628	0	15.3012	0	1	0.525245	15.979				12.5476	99.9234
	0.697917	12.5476	0	33.4896	30.1	19.8	0.215786	0	15.2942	0	1	0.524062	15.943				12.5476	99.9234
	0.7	12.5476	0	33.5	30.11	19.8	0.215291	0	15.2873	0	1	0.522878	15.907				12.5476	99.9234
	0.702083	12.5476	0	33.5104	30.1	19.8	0.214799	0	15.28	0	1	0.521662	15.87				12.5476	99.9234
	0.704167	12.5476	0	33.5208	30.12	19.8	0.214302	0	15.2733	0	1	0.520511	15.835				12.5476	99.9234
	0.70625	12.5476	0	33.5312	30.12	19.8	0.213808	0	15.2661	0	1	0.519295	15.798				12.5476	99.9234
	0.708333	12.5476	0	33.5417	30.11	19.8	0.213326	0	15.259	0	1	0.518112	15.762				12.5474	99.9217
	0.710417	12.5476	0	33.5521	30.13	19.8	0.212827	0	15.2521	0	1	0.516929	15.726				12.5474	99.9217
	0.7125	12.5474	0	33.5625	30.13	19.8	0.212338	0	15.2451	0	1	0.515745	15.69				12.5474	99.9217
	0.714583	12.5474	0	33.5729	30.15	19.8	0.211846	0	15.2383	0	1	0.514595	15.655				12.5474	99.9217
	0.716667	12.5474	0	33.5833	30.15	19.8	0.211365	0	15.2315	0	1	0.513444	15.62				12.5474	99.9217
	0.71875	12.5474	0	33.5938	30.14	19.8	0.210916	0	15.2248	0	1	0.512327	15.586				12.5474	99.9217
	0.720833	12.5474	0	33.6042	30.16	19.8	0.210421	0	15.2181	0	1	0.511176	15.551				12.5474	99.9217
	0.722917	12.5474	0	33.6146	30.17	19.8	0.209968	0	15.2117	0	1	0.510091	15.518				12.5474	99.9217
	0.725	12.5474	0	33.625	30.15	19.8	0.209524	0	15.205	0	1	0.508974	15.484				12.5474	99.9217
	0.727083	12.5474	0	33.6354	30.14	19.8	0.20909	0	15.1986	0	1	0.507889	15.451				12.5472	99.92
	0.729167	12.5474	0	33.6458	30.16	19.8	0.208619	0	15.1922	0	1	0.506804	15.418				12.5472	99.92
	0.73125	12.5472	0	33.6562	30.17	19.8	0.20815	0	15.1856	0	1	0.505687	15.384				12.5472	99.92
	0.733333	12.5472	0	33.6667	30.18	19.8	0.207712	0	15.1794	0	1	0.504635	15.352				12.5472	99.92
	0.735417	12.5472	0	33.6771	30.18	19.8	0.207291	0	15.1734	0	1	0.503616	15.321				12.5472	99.92
	0.7375	12.5472	0	33.6875	30.19	19.8	0.20685	0	15.1671	0	1	0.502564	15.289				12.5472	99.92
	0.739583	12.5472	0	33.6979	30.19	19.8	0.206426	0	15.1611	0	1	0.501545	15.258				12.5472	99.92
	0.741667	12.5472	0	33.7083	30.21	19.8	0.20597	0	15.1547	0	1	0.50046	15.225				12.5472	99.92
	0.74375	12.5472	0	33.7188	30.2	19.8	0.205518	0	15.1481	0	1	0.499343	15.191				12.5472	99.92
	0.745833	12.5472	0	33.7292	30.22	19.8	0.205062	0	15.1419	0	1	0.498291	15.159				12.5472	99.92
	0.747917	12.5472	0	33.7396	30.2	19.8	0.204647	0	15.1356	0	1	0.497239	15.127				12.5472	99.92
	0.75	12.5472	0	33.75	30.21	19.8	0.20419	0	15.1292	0	1	0.496154	15.094				12.5472	99.92
	0.752083	12.5472	0	33.7604	30.21	19.8	0.203775	0	15.1232	0	1	0.495135	15.063				12.5472	99.92
	0.754167	12.5472	0	33.7708	30.23	19.8	0.203312	0	15.117	0	1	0.494083	15.031				12.5472	99.92
	0.75625	12.5472	0	33.7812	30.23	19.8	0.202891	0	15.1108	0	1	0.493031	14.999				12.5472	99.92
	0.758333	12.5472	0	33.7917	30.24	19.8	0.202433	0	15.1044	0	1	0.491947	14.966				12.5472	99.92
	0.760417	12.5472	0	33.8021	30.24	19.8	0.202016	0	15.0984	0	1	0.490928	14.935				12.5472	99.92
	0.7625	12.5472	0	33.8125	30.26	19.8	0.201564	0	15.0922	0	1	0.489876	14.903				12.547	99.9183
	0.764583	12.5472	0	33.8229	30.25	19.8	0.201145	0	15.0861	0	1	0.488857	14.872				12.547	99.9183
	0.766667	12.547	0	33.8333	30.26	19.8	0.200724	0	15.0801	0	1	0.487838	14.841				12.547	99.9183
	0.76875	12.547	0	33.8438	30.26	19.8	0.200323	0	15.0743	0	1	0.486852	14.811				12.547	99.9183
	0.770833	12.547	0	33.8542	30.28	19.8	0.199897	0	15.0685	0	1	0.485865	14.781				12.547	99.9183
	0.772917	12.547	0	33.8646	30.28	19.8	0.199502	0	15.0628	0	1	0.484912	14.752				12.547	99.9183
	0.775	12.547	0	33.875	30.29	19.8	0.199072	0	15.0568	0	1	0.483893	14.721				12.547	99.9183
	0.777083	12.547	0	33.8854	30.28	19.8	0.198664	0	15.0507	0	1	0.482874	14.69				12.547	99.9183
	0.779167	12.547	0	33.8958	30.28	19.8	0.198228	0	15.0445	0	1	0.481822	14.658				12.547	99.9183
	0.78125	12.547	0	33.9062	30.27	19.8	0.197815	0	15.0385	0	1	0.480803	14.627				12.547	99.9183
	0.783333	12.547	0	33.9167	30.28	19.8	0.1974	0	15.0326	0	1	0.479817	14.597				12.547	99.9183
	0.785417	12.547	0	33.9271	30.28	19.8	0.196982	0	15.0266	0	1	0.478798	14.566				12.5468	99.9166
	0.7875	12.547	0	33.9375	30.3	19.8	0.196571	0	15.021	0	1	0.477845	14.537				12.5468	99.9166
	0.789583	12.5468	0	33.9479	30.31	19.8	0.196144	0	15.015	0	1	0.476826	14.506				12.5468	99.9166
	0.791667	12.5468	0	33.9583	30.3	19.8	0.19575	0	15.0091	0	1	0.47584	14.476				12.5468	99.9166
	0.79375	12.5468	0	33.9688	30.32	19.8	0.195331	0	15.0033	0	1	0.474854	14.446				12.5468	99.9166
	0.795833	12.5468	0	33.9792	30.32	19.8	0.194928	0	14.9977	0	1	0.4739	14.417				12.5468	99.9166
	0.797917	12.5468	0	33.9896	30.34	19.8	0.194521	0	14.9921	0	1	0.472947	14.388				12.5468	99.9166
	0.8	12.5468	0	34	30.33	19.8	0.194109	0	14.986	0	1	0.471928	14.357				12.5468	99.9166
	0.802083	12.5468	0	34.0104	30.33	19.8	0.193687	0	14.98	0	1	0.470909	14.326				12.5468	99.9166
	0.804167	12.5468	0	34.0208	30.34	19.8	0.193263	0	14.974	0	1	0.46989	14.295				12.5468	99.9166
	0.80625	12.5468	0	34.0312	30.33	19.8	0.192846	0	14.9679	0	1	0.468871	14.264				12.5468	99.9166
	0.808333	12.5468	0	34.0417	30.34	19.8	0.192406	0	14.9617	0	1	0.467819	14.232				12.5468	99.9166
	0.810417	12.5468	0	34.0521	30.36	19.8	0.191947	0	14.9553	0	1	0.466735	14.199				12.5468	99.9166
	0.8125	12.5468	0	34.0625	30.36	19.8	0.191527	0	14.9493	0	1	0.465716	14.168				12.5468	99.9166
	0.814583	12.5468	0	34.0729	30.37	19.8	0.191083	0	14.9431	0	1	0.464664	14.136				12.5468	99.9166
	0.816667	12.5468	0	34.0833	30.37	19.8	0.19068	0	14.9373	0	1	0.463678	14.106				12.5468	99.9166
	0.81875	12.5468	0	34.0938	30.37	19.8	0.190247	0	14.931	0	1	0.462626	14.074				12.5468	99.9166
	0.820833	12.5468	0	34.1042	30.4	19.8	0.189817	0	14.9252	0	1	0.46164	14.044				12.5468	99.9166
	0.822917	12.5468	0	34.1146	30.39	19.8	0.189399	0	14.9192	0	1	0.460621	14.013				12.5466	99.9149
	0.825	12.5468	0	34.125	30.38	19.8	0.188976	0	14.9129	0	1	0.459569	13.981				12.5466	99.9149
	0.827083	12.5466	0	34.1354	30.39	19.8	0.188556	0	14.9069	0	1	0.45855	13.95				12.5466	99.9149
	0.829167	12.5466	0	34.1458	30.42	19.8	0.18811	0	14.9009	0	1	0.457531	13.919				12.5466	99.9149
	0.83125	12.5466	0	34.1562	30.43	19.8	0.187678	0	14.8949	0	1	0.456512	13.888				12.5466	99.9149
	0.833333	12.5466	0	34.1667	30.42	19.8	0.187274	0	14.8889	0	1	0.455493	13.857				12.5466	99.9149
	0.835417	12.5466	0	34.1771	30.41	19.8	0.186874	0	14.883	0	1	0.454507	13.827				12.5466	99.9149
	0.8375	12.5466	0	34.1875	30.43	19.8	0.186435	0	14.877	0	1	0.453488	13.796				12.5466	99.9149
	0.839583	12.5466	0	34.1979	30.45	19.8	0.186017	0	14.8712	0	1	0.452501	13.766				12.5466	99.9149
	0.841667	12.5466	0	34.2083	30.43	19.8	0.185615	0	14.8651	0	1	0.451482	13.735				12.5466	99.9149
	0.84375	12.5466	0	34.2188	30.44	19.8	0.185216	0	14.8595	0	1	0.450529	13.706				12.5466	99.9149
	0.845833	12.5466	0	34.2292	30.44	19.8	0.184821	0	14.8539	0	1	0.449576	13.677				12.5464	99.9132
	0.847917	12.5466	0	34.2396	30.46	19.8	0.184413	0	14.8483	0	1	0.448623	13.648				12.5464	99.9132
	0.85	12.5464	0	34.25	30.44	19.8	0.18405	0	14.8428	0	1	0.447702	13.62				12.5464	99.9132
	0.852083	12.5464	0	34.2604	30.46	19.8	0.183653	0	14.8374	0	1	0.446782	13.592				12.5464	99.9132
	0.854167	12.5464	0	34.2708	30.47	19.8	0.183255	0	14.8317	0	1	0.445829	13.563				12.5464	99.9132
	0.85625	12.5464	0	34.2812	30.47	19.8	0.182872	0	14.8263	0	1	0.444908	13.535				12.5464	99.9132
	0.858333	12.5464	0	34.2917	30.47	19.8	0.182493	0	14.8208	0	1	0.443988	13.507				12.5464	99.9132
	0.860417	12.5464	0	34.3021	30.48	19.8	0.182094	0	14.8152	0	1	0.443035	13.478				12.5464	99.9132
	0.8625	12.5464	0	34.3125	30.48	19.8	0.181715	0	14.8098	0	1	0.442114	13.45				12.5464	99.9132
	0.864583	12.5464	0	34.3229	30.5	19.8	0.181341	0	14.8045	0	1	0.441227	13.423				12.5464	99.9132
	0.866667	12.5464	0	34.3333	30.48	19.8	0.180968	0	14.7991	0	1	0.440306	13.395				12.5464	99.9132
	0.86875	12.5464	0	34.3438	30.49	19.8	0.1806	0	14.7938	0	1	0.439419	13.368				12.5464	99.9132
	0.870833	12.5464	0	34.3542	30.52	19.8	0.180182	0	14.7882	0	1	0.438466	13.339				12.5464	99.9132
	0.872917	12.5464	0	34.3646	30.52	19.8	0.179794	0	14.7826	0	1	0.437512	13.31				12.5464	99.9132
	0.875	12.5464	0	34.375	30.52	19.8	0.179387	0	14.7767	0	1	0.436526	13.28				12.5464	99.9132
	0.877083	12.5464	0	34.3854	30.52	19.8	0.178984	0	14.7709	0	1	0.43554	13.25				12.5464	99.9132
	0.879167	12.5464	0	34.3958	30.54	19.8	0.178578	0	14.7653	0	1	0.434587	13.221				12.5464	99.9132
	0.88125	12.5464	0	34.4062	30.54	19.8	0.178158	0	14.7593	0	1	0.433568	13.19				12.5464	99.9132
	0.883333	12.5464	0	34.4167	30.52	19.8	0.177795	0	14.7538	0	1	0.432647	13.162				12.5464	99.9132
	0.885417	12.5464	0	34.4271	30.55	19.8	0.177396	0	14.7484	0	1	0.431727	13.134				12.5464	99.9132
	0.8875	12.5464	0	34.4375	30.55	19.8	0.177009	0	14.7429	0	1	0.430807	13.106				12.5461	99.9115
	0.889583	12.5464	0	34.4479	30.57	19.8	0.176647	0	14.7379	0	1	0.429952	13.08				12.5461	99.9115
	0.891667	12.5461	0	34.4583	30.57	19.8	0.176316	0	14.733	0	1	0.42913	13.055				12.5461	99.9115
	0.89375	12.5461	0	34.4688	30.56	19.8	0.175976	0	14.7281	0	1	0.428308	13.03				12.5461	99.9115
	0.895833	12.5461	0	34.4792	30.58	19.8	0.175625	0	14.7233	0	1	0.427487	13.005				12.5461	99.9115
	0.897917	12.5461	0	34.4896	30.57	19.8	0.175291	0	14.7184	0	1	0.426665	12.98				12.5461	99.9115
	0.9	12.5461	0	34.5	30.57	19.8	0.174938	0	14.7134	0	1	0.42581	12.954				12.5461	99.9115
	0.902083	12.5461	0	34.5104	30.58	19.8	0.174584	0	14.7083	0	1	0.424956	12.928				12.5461	99.9115
	0.904167	12.5461	0	34.5208	30.6	19.8	0.174216	0	14.7033	0	1	0.424101	12.902				12.5461	99.9115
	0.90625	12.5461	0	34.5312	30.6	19.8	0.173877	0	14.6984	0	1	0.423279	12.877				12.5461	99.9115
	0.908333	12.5461	0	34.5417	30.61	19.8	0.17355	0	14.6938	0	1	0.42249	12.853				12.5461	99.9115
	0.910417	12.5461	0	34.5521	30.6	19.8	0.173228	0	14.6891	0	1	0.421701	12.829				12.5461	99.9115
	0.9125	12.5461	0	34.5625	30.6	19.8	0.172921	0	14.6846	0	1	0.420945	12.806				12.5461	99.9115
	0.914583	12.5461	0	34.5729	30.63	19.8	0.172575	0	14.68	0	1	0.420156	12.782				12.5461	99.9115
	0.916667	12.5461	0	34.5833	30.63	19.8	0.17225	0	14.6753	0	1	0.419368	12.758				12.5461	99.9115
	0.91875	12.5461	0	34.5938	30.62	19.8	0.171929	0	14.6706	0	1	0.418579	12.734				12.5461	99.9115
	0.920833	12.5461	0	34.6042	30.63	19.8	0.171594	0	14.666	0	1	0.41779	12.71				12.5461	99.9115
	0.922917	12.5461	0	34.6146	30.64	19.8	0.171254	0	14.6611	0	1	0.416968	12.685				12.5461	99.9115
	0.925	12.5461	0	34.625	30.65	19.8	0.170925	0	14.6565	0	1	0.416179	12.661				12.5461	99.9115
	0.927083	12.5461	0	34.6354	30.63	19.8	0.170628	0	14.6519	0	1	0.415423	12.638				12.5461	99.9115
	0.929167	12.5461	0	34.6458	30.65	19.8	0.170283	0	14.6473	0	1	0.414634	12.614				12.5461	99.9115
	0.93125	12.5461	0	34.6562	30.67	19.8	0.169961	0	14.6429	0	1	0.413878	12.591				12.5461	99.9115
	0.933333	12.5461	0	34.6667	30.66	19.8	0.169667	0	14.6386	0	1	0.413155	12.569				12.5461	99.9115
	0.935417	12.5461	0	34.6771	30.67	19.8	0.169384	0	14.6345	0	1	0.412465	12.548				12.5461	99.9115
	0.9375	12.5461	0	34.6875	30.67	19.8	0.169082	0	14.6302	0	1	0.411742	12.526				12.5461	99.9115
	0.939583	12.5461	0	34.6979	30.68	19.8	0.16879	0	14.6261	0	1	0.411051	12.505				12.5459	99.9098
	0.941667	12.5461	0	34.7083	30.7	19.8	0.168494	0	14.6221	0	1	0.410361	12.484				12.5459	99.9098
	0.94375	12.5459	0	34.7188	30.69	19.8	0.16822	0	14.618	0	1	0.409671	12.463				12.5459	99.9098
	0.945833	12.5459	0	34.7292	30.71	19.8	0.167932	0	14.6141	0	1	0.409013	12.443				12.5459	99.9098
	0.947917	12.5459	0	34.7396	30.71	19.8	0.167617	0	14.6096	0	1	0.408257	12.42				12.5459	99.9098
	0.95	12.5459	0	34.75	30.71	19.8	0.16732	0	14.6054	0	1	0.407534	12.398				12.5459	99.9098
	0.952083	12.5459	0	34.7604	30.7	19.8	0.16703	0	14.6011	0	1	0.406811	12.376				12.5459	99.9098
	0.954167	12.5459	0	34.7708	30.73	19.8	0.166714	0	14.5968	0	1	0.406088	12.354				12.5459	99.9098
	0.95625	12.5459	0	34.7812	30.74	19.8	0.166408	0	14.5926	0	1	0.405365	12.332				12.5459	99.9098
	0.958333	12.5459	0	34.7917	30.73	19.8	0.166146	0	14.5887	0	1	0.404707	12.312				12.5459	99.9098
	0.960417	12.5459	0	34.8021	30.74	19.8	0.165852	0	14.5846	0	1	0.404017	12.291				12.5459	99.9098
	0.9625	12.5459	0	34.8125	30.74	19.8	0.165556	0	14.5803	0	1	0.403294	12.269				12.5459	99.9098
	0.964583	12.5459	0	34.8229	30.74	19.8	0.16526	0	14.576	0	1	0.402571	12.247				12.5459	99.9098
	0.966667	12.5459	0	34.8333	30.74	19.8	0.164957	0	14.5717	0	1	0.401847	12.225				12.5459	99.9098
	0.96875	12.5459	0	34.8438	30.76	19.8	0.16467	0	14.5677	0	1	0.401157	12.204				12.5459	99.9098
	0.970833	12.5459	0	34.8542	30.76	19.8	0.16438	0	14.5636	0	1	0.400467	12.183				12.5459	99.9098
	0.972917	12.5459	0	34.8646	30.78	19.8	0.164101	0	14.5597	0	1	0.399809	12.163				12.5459	99.9098
	0.975	12.5459	0	34.875	30.77	19.8	0.163833	0	14.5558	0	1	0.399152	12.143				12.5459	99.9098
	0.977083	12.5459	0	34.8854	30.77	19.8	0.163578	0	14.5521	0	1	0.398527	12.124				12.5459	99.9098
	0.979167	12.5459	0	34.8958	30.79	19.8	0.163295	0	14.5483	0	1	0.39787	12.104				12.5459	99.9098
	0.98125	12.5459	0	34.9062	30.78	19.8	0.163044	0	14.5445	0	1	0.397245	12.085				12.5459	99.9098
	0.983333	12.5459	0	34.9167	30.8	19.8	0.162775	0	14.5409	0	1	0.396621	12.066				12.5459	99.9098
	0.985417	12.5459	0	34.9271	30.8	19.8	0.162527	0	14.5374	0	1	0.396029	12.048				12.5459	99.9098
	0.9875	12.5459	0	34.9375	30.8	19.8	0.162289	0	14.5339	0	1	0.395438	12.03				12.5459	99.9098
	0.989583	12.5459	0	34.9479	30.81	19.8	0.162019	0	14.5302	0	1	0.394813	12.011				12.5457	99.9081
	0.991667	12.5459	0	34.9583	30.82	19.8	0.161755	0	14.5265	0	1	0.394188	11.992				12.5457	99.9081
	0.99375	12.5457	0	34.9688	30.83	19.8	0.161495	0	14.5228	0	1	0.393564	11.973				12.5457	99.9081
	0.995833	12.5457	0	34.9792	30.84	19.8	0.161248	0	14.5193	0	1	0.392972	11.955				12.5457	99.9081
	0.997917	12.5457	0	34.9896	30.84	19.8	0.160971	0	14.5154	0	1	0.392315	11.935				12.5457	99.9081
	1	12.5457	0	35	30.85	19.8	0.160709	0	14.5117	0	1	0.39169	11.916				12.5457	99.9081
	1.00208	12.5457	0	35.0104	30.85	19.8	0.160468	0	14.5082	0	1	0.391099	11.898				12.5457	99.9081
	1.00417	12.5457	0	35.0208	30.85	19.8	0.160211	0	14.5045	0	1	0.390474	11.879				12.5457	99.9081
	1.00625	12.5457	0	35.0312	30.85	19.8	0.159965	0	14.501	0	1	0.389882	11.861				12.5457	99.9081
	1.00833	12.5457	0	35.0417	30.86	19.8	0.1597	0	14.4974	0	1	0.389258	11.842				12.5457	99.9081
	1.01042	12.5457	0	35.0521	30.85	19.8	0.159453	0	14.4936	0	1	0.388633	11.823				12.5457	99.9081
	1.0125	12.5457	0	35.0625	30.87	19.8	0.159184	0	14.49	0	1	0.388009	11.804				12.5455	99.9064
	1.01458	12.5457	0	35.0729	30.89	19.8	0.15893	0	14.4865	0	1	0.387417	11.786				12.5455	99.9064
	1.01667	12.5455	0	35.0833	30.88	19.8	0.158663	0	14.4826	0	1	0.38676	11.766				12.5455	99.9064
	1.01875	12.5455	0	35.0938	30.89	19.8	0.158413	0	14.4791	0	1	0.386168	11.748				12.5455	99.9064
	1.02083	12.5455	0	35.1042	30.9	19.8	0.158151	0	14.4754	0	1	0.385543	11.729				12.5455	99.9064
	1.02292	12.5455	0	35.1146	30.91	19.8	0.157891	0	14.4717	0	1	0.384919	11.71				12.5455	99.9064
	1.025	12.5455	0	35.125	30.92	19.8	0.157624	0	14.4681	0	1	0.384294	11.691				12.5455	99.9064
	1.02708	12.5455	0	35.1354	30.92	19.8	0.157386	0	14.4645	0	1	0.383703	11.673				12.5455	99.9064
	1.02917	12.5455	0	35.1458	30.93	19.8	0.157133	0	14.4611	0	1	0.383111	11.655				12.5455	99.9064
	1.03125	12.5455	0	35.1562	30.94	19.8	0.156901	0	14.4578	0	1	0.382552	11.638				12.5455	99.9064
	1.03333	12.5455	0	35.1667	30.95	19.8	0.156648	0	14.4543	0	1	0.38196	11.62				12.5455	99.9064
	1.03542	12.5455	0	35.1771	30.94	19.8	0.156425	0	14.4509	0	1	0.381402	11.603				12.5455	99.9064
	1.0375	12.5455	0	35.1875	30.96	19.8	0.156167	0	14.4475	0	1	0.38081	11.585				12.5455	99.9064
	1.03958	12.5455	0	35.1979	30.94	19.8	0.155942	0	14.4441	0	1	0.380251	11.568				12.5455	99.9064
	1.04167	12.5455	0	35.2083	30.95	19.8	0.155686	0	14.4404	0	1	0.379627	11.549				12.5455	99.9064
	1.04375	12.5455	0	35.2188	30.96	19.8	0.155438	0	14.437	0	1	0.379035	11.531				12.5455	99.9064
	1.04583	12.5455	0	35.2292	30.97	19.8	0.155177	0	14.4333	0	1	0.37841	11.512				12.5455	99.9064
	1.04792	12.5455	0	35.2396	30.97	19.8	0.154935	0	14.4298	0	1	0.377819	11.494				12.5453	99.9047
	1.05	12.5455	0	35.25	30.98	19.8	0.154698	0	14.4265	0	1	0.37726	11.477				12.5453	99.9047
	1.05208	12.5453	0	35.2604	30.98	19.8	0.154455	0	14.423	0	1	0.376668	11.459				12.5453	99.9047
	1.05417	12.5453	0	35.2708	30.98	19.8	0.15422	0	14.4197	0	1	0.376109	11.442				12.5453	99.9047
	1.05625	12.5453	0	35.2812	30.98	19.8	0.153988	0	14.4163	0	1	0.375551	11.425				12.5453	99.9047
	1.05833	12.5453	0	35.2917	31.01	19.8	0.153728	0	14.4129	0	1	0.374959	11.407				12.5453	99.9047
	1.06042	12.5453	0	35.3021	31.01	19.8	0.153504	0	14.4096	0	1	0.3744	11.39				12.5453	99.9047
	1.0625	12.5453	0	35.3125	31	19.8	0.153262	0	14.4061	0	1	0.373808	11.372				12.5453	99.9047
	1.06458	12.5453	0	35.3229	31.03	19.8	0.153012	0	14.4028	0	1	0.37325	11.355				12.5453	99.9047
	1.06667	12.5453	0	35.3333	31.03	19.8	0.152775	0	14.3993	0	1	0.372658	11.337				12.5453	99.9047
	1.06875	12.5453	0	35.3438	31.04	19.8	0.152521	0	14.3958	0	1	0.372066	11.319				12.5453	99.9047
	1.07083	12.5453	0	35.3542	31.04	19.8	0.152279	0	14.3923	0	1	0.371475	11.301				12.5453	99.9047
	1.07292	12.5453	0	35.3646	31.06	19.8	0.152007	0	14.3886	0	1	0.37085	11.282				12.5453	99.9047
	1.075	12.5453	0	35.375	31.05	19.8	0.151758	0	14.3849	0	1	0.370225	11.263				12.5453	99.9047
	1.07708	12.5453	0	35.3854	31.07	19.8	0.151494	0	14.3812	0	1	0.369601	11.244				12.5451	99.903
	1.07917	12.5453	0	35.3958	31.06	19.8	0.15124	0	14.3775	0	1	0.368976	11.225				12.5451	99.903
	1.08125	12.5451	0	35.4062	31.07	19.8	0.150977	0	14.3738	0	1	0.368352	11.206				12.5451	99.903
	1.08333	12.5451	0	35.4167	31.08	19.8	0.15073	0	14.3704	0	1	0.36776	11.188				12.5451	99.903
	1.08542	12.5451	0	35.4271	31.07	19.8	0.150478	0	14.3666	0	1	0.367136	11.169				12.5451	99.903
	1.0875	12.5451	0	35.4375	31.07	19.8	0.150224	0	14.3629	0	1	0.366511	11.15				12.5451	99.903
	1.08958	12.5451	0	35.4479	31.09	19.8	0.149964	0	14.3595	0	1	0.365919	11.132				12.5451	99.903
	1.09167	12.5451	0	35.4583	31.1	19.8	0.149703	0	14.3558	0	1	0.365295	11.113				12.5451	99.903
	1.09375	12.5451	0	35.4688	31.11	19.8	0.149442	0	14.3521	0	1	0.36467	11.094				12.5451	99.903
	1.09583	12.5451	0	35.4792	31.12	19.8	0.14918	0	14.3484	0	1	0.364046	11.075				12.5451	99.903
	1.09792	12.5451	0	35.4896	31.11	19.8	0.148927	0	14.3447	0	1	0.363421	11.056				12.5451	99.903
	1.1	12.5451	0	35.5	31.12	19.8	0.148669	0	14.341	0	1	0.362797	11.037				12.5451	99.903
	1.10208	12.5451	0	35.5104	31.12	19.8	0.148405	0	14.3373	0	1	0.362172	11.018				12.5451	99.903
	1.10417	12.5451	0	35.5208	31.12	19.8	0.148148	0	14.3336	0	1	0.361548	10.999				12.5449	99.9013
	1.10625	12.5451	0	35.5312	31.15	19.8	0.147881	0	14.33	0	1	0.360923	10.98				12.5449	99.9013
	1.10833	12.5449	0	35.5417	31.14	19.8	0.147628	0	14.3262	0	1	0.360298	10.961				12.5449	99.9013
	1.11042	12.5449	0	35.5521	31.13	19.8	0.147379	0	14.3225	0	1	0.359674	10.942				12.5449	99.9013
	1.1125	12.5449	0	35.5625	31.15	19.8	0.147107	0	14.3188	0	1	0.359049	10.923				12.5449	99.9013
	1.11458	12.5449	0	35.5729	31.16	19.8	0.146846	0	14.3152	0	1	0.358425	10.904				12.5449	99.9013
	1.11667	12.5449	0	35.5833	31.17	19.8	0.146588	0	14.3115	0	1	0.3578	10.885				12.5449	99.9013
	1.11875	12.5449	0	35.5938	31.18	19.8	0.146336	0	14.308	0	1	0.357209	10.867				12.5449	99.9013
	1.12083	12.5449	0	35.6042	31.18	19.8	0.146074	0	14.3043	0	1	0.356584	10.848				12.5449	99.9013
	1.12292	12.5449	0	35.6146	31.19	19.8	0.145813	0	14.3006	0	1	0.35596	10.829				12.5449	99.9013
	1.125	12.5449	0	35.625	31.19	19.8	0.145558	0	14.2969	0	1	0.355335	10.81				12.5449	99.9013
	1.12708	12.5449	0	35.6354	31.2	19.8	0.145292	0	14.2932	0	1	0.35471	10.791				12.5449	99.9013
	1.12917	12.5449	0	35.6458	31.2	19.8	0.145025	0	14.2893	0	1	0.354053	10.771				12.5447	99.8996
	1.13125	12.5449	0	35.6562	31.21	19.8	0.144752	0	14.2854	0	1	0.353396	10.751				12.5447	99.8996
	1.13333	12.5447	0	35.6667	31.22	19.8	0.144479	0	14.2816	0	1	0.352738	10.731				12.5447	99.8996
	1.13542	12.5447	0	35.6771	31.22	19.8	0.14422	0	14.2779	0	1	0.352114	10.712				12.5447	99.8996
	1.1375	12.5447	0	35.6875	31.23	19.8	0.143946	0	14.274	0	1	0.351456	10.692				12.5447	99.8996
	1.13958	12.5447	0	35.6979	31.23	19.8	0.143689	0	14.2703	0	1	0.350832	10.673				12.5447	99.8996
	1.14167	12.5447	0	35.7083	31.24	19.8	0.143413	0	14.2664	0	1	0.350174	10.653				12.5447	99.8996
	1.14375	12.5447	0	35.7188	31.23	19.8	0.143147	0	14.2625	0	1	0.349517	10.633				12.5447	99.8996
	1.14583	12.5447	0	35.7292	31.27	19.8	0.142854	0	14.2586	0	1	0.348859	10.613				12.5447	99.8996
	1.14792	12.5447	0	35.7396	31.26	19.8	0.142594	0	14.2547	0	1	0.348202	10.593				12.5447	99.8996
	1.15	12.5447	0	35.75	31.27	19.8	0.142315	0	14.2509	0	1	0.347545	10.573				12.5447	99.8996
	1.15208	12.5447	0	35.7604	31.26	19.8	0.142062	0	14.2471	0	1	0.34692	10.554				12.5447	99.8996
	1.15417	12.5447	0	35.7708	31.28	19.8	0.141783	0	14.2433	0	1	0.346263	10.534				12.5447	99.8996
	1.15625	12.5447	0	35.7812	31.29	19.8	0.141508	0	14.2394	0	1	0.345605	10.514				12.5447	99.8996
	1.15833	12.5447	0	35.7917	31.31	19.8	0.141225	0	14.2355	0	1	0.344948	10.494				12.5444	99.8979
	1.16042	12.5447	0	35.8021	31.29	19.8	0.140967	0	14.2316	0	1	0.34429	10.474				12.5444	99.8979
	1.1625	12.5444	0	35.8125	31.31	19.8	0.140686	0	14.2277	0	1	0.343633	10.454				12.5444	99.8979
	1.16458	12.5444	0	35.8229	31.3	19.8	0.140424	0	14.2238	0	1	0.342975	10.434				12.5444	99.8979
	1.16667	12.5444	0	35.8333	31.31	19.8	0.140147	0	14.2199	0	1	0.342318	10.414				12.5444	99.8979
	1.16875	12.5444	0	35.8438	31.33	19.8	0.139869	0	14.2161	0	1	0.341661	10.394				12.5444	99.8979
	1.17083	12.5444	0	35.8542	31.34	19.8	0.139608	0	14.2124	0	1	0.341036	10.375				12.5444	99.8979
	1.17292	12.5444	0	35.8646	31.33	19.8	0.139353	0	14.2087	0	1	0.340412	10.356				12.5444	99.8979
	1.175	12.5444	0	35.875	31.34	19.8	0.139094	0	14.205	0	1	0.339787	10.337				12.5444	99.8979
	1.17708	12.5444	0	35.8854	31.33	19.8	0.138828	0	14.2011	0	1	0.33913	10.317				12.5442	99.8962
	1.17917	12.5444	0	35.8958	31.34	19.8	0.138568	0	14.1974	0	1	0.338505	10.298				12.5444	99.8979
	1.18125	12.5442	0	35.9062	31.35	19.8	0.13831	0	14.1937	0	1	0.33788	10.279				12.5442	99.8962
	1.18333	12.5444	0	35.9167	31.34	19.8	0.138055	0	14.19	0	1	0.337256	10.26				12.5442	99.8962
	1.18542	12.5442	0	35.9271	31.39	19.8	0.137797	0	14.1868	0	1	0.336697	10.243				12.5442	99.8962
	1.1875	12.5442	0	35.9375	31.39	19.8	0.137544	0	14.183	0	1	0.336073	10.224				12.5442	99.8962
	1.18958	12.5442	0	35.9479	31.39	19.8	0.137297	0	14.1795	0	1	0.335481	10.206				12.5442	99.8962
	1.19167	12.5442	0	35.9583	31.39	19.8	0.137063	0	14.176	0	1	0.334889	10.188				12.5442	99.8962
	1.19375	12.5442	0	35.9688	31.39	19.8	0.136828	0	14.1727	0	1	0.33433	10.171				12.5442	99.8962
	1.19583	12.5442	0	35.9792	31.4	19.8	0.136577	0	14.1692	0	1	0.333739	10.153				12.5442	99.8962
	1.19792	12.5442	0	35.9896	31.41	19.8	0.136345	0	14.1659	0	1	0.33318	10.136				12.5442	99.8962
	1.2	12.5442	0	36	31.41	19.8	0.136126	0	14.1628	0	1	0.332654	10.12				12.5442	99.8962
	1.20208	12.5442	0	36.0104	31.42	19.8	0.135895	0	14.1595	0	1	0.332095	10.103				12.5442	99.8962
	1.20417	12.5442	0	36.0208	31.41	19.8	0.135655	0	14.156	0	1	0.331504	10.085				12.5442	99.8962
	1.20625	12.5442	0	36.0312	31.43	19.8	0.1354	0	14.1525	0	1	0.330912	10.067				12.5442	99.8962
	1.20833	12.5442	0	36.0417	31.44	19.8	0.135142	0	14.1488	0	1	0.330287	10.048				12.5442	99.8962
	1.21042	12.5442	0	36.0521	31.44	19.8	0.134888	0	14.1451	0	1	0.329663	10.029				12.5442	99.8962
	1.2125	12.5442	0	36.0625	31.45	19.8	0.13461	0	14.1412	0	1	0.329005	10.009				12.5442	99.8962
	1.21458	12.5442	0	36.0729	31.46	19.8	0.134337	0	14.1374	0	1	0.328348	9.989				12.5442	99.8962
	1.21667	12.5442	0	36.0833	31.45	19.8	0.134082	0	14.1337	0	1	0.327723	9.97				12.5442	99.8962
	1.21875	12.5442	0	36.0938	31.46	19.8	0.133834	0	14.1302	0	1	0.327132	9.952				12.5442	99.8962
	1.22083	12.5442	0	36.1042	31.49	19.8	0.13358	0	14.1267	0	1	0.32654	9.934				12.5442	99.8962
	1.22292	12.5442	0	36.1146	31.49	19.8	0.133353	0	14.1234	0	1	0.325981	9.917				12.5442	99.8962
	1.225	12.5442	0	36.125	31.5	19.8	0.133117	0	14.1201	0	1	0.325422	9.9				12.5442	99.8962
	1.22708	12.5442	0	36.1354	31.48	19.8	0.132882	0	14.1165	0	1	0.324831	9.882				12.5442	99.8962
	1.22917	12.5442	0	36.1458	31.51	19.8	0.132641	0	14.1133	0	1	0.324272	9.865				12.544	99.8945
	1.23125	12.5442	0	36.1562	31.52	19.8	0.132419	0	14.1102	0	1	0.323746	9.849				12.544	99.8945
	1.23333	12.544	0	36.1667	31.53	19.8	0.132208	0	14.1073	0	1	0.323253	9.834				12.544	99.8945
	1.23542	12.544	0	36.1771	31.51	19.8	0.132004	0	14.1041	0	1	0.322727	9.818				12.544	99.8945
	1.2375	12.544	0	36.1875	31.53	19.8	0.131791	0	14.1012	0	1	0.322234	9.803				12.544	99.8945
	1.23958	12.544	0	36.1979	31.52	19.8	0.131618	0	14.0987	0	1	0.321807	9.79				12.544	99.8945
	1.24167	12.544	0	36.2083	31.53	19.8	0.131398	0	14.0956	0	1	0.321281	9.774				12.544	99.8945
	1.24375	12.544	0	36.2188	31.55	19.8	0.131192	0	14.0927	0	1	0.320788	9.759				12.544	99.8945
	1.24583	12.544	0	36.2292	31.56	19.8	0.13098	0	14.0898	0	1	0.320295	9.744				12.544	99.8945
	1.24792	12.544	0	36.2396	31.57	19.8	0.130772	0	14.0869	0	1	0.319801	9.729				12.544	99.8945
	1.25	12.544	0	36.25	31.57	19.8	0.130598	0	14.0843	0	1	0.319374	9.716				12.544	99.8945
	1.25208	12.544	0	36.2604	31.56	19.8	0.130414	0	14.0816	0	1	0.318914	9.702				12.544	99.8945
	1.25417	12.544	0	36.2708	31.58	19.8	0.130228	0	14.0791	0	1	0.318487	9.689				12.544	99.8945
	1.25625	12.544	0	36.2812	31.58	19.8	0.130067	0	14.0768	0	1	0.318092	9.677				12.544	99.8945
	1.25833	12.544	0	36.2917	31.59	19.8	0.129915	0	14.0746	0	1	0.317731	9.666				12.544	99.8945
	1.26042	12.544	0	36.3021	31.59	19.8	0.129739	0	14.0721	0	1	0.317303	9.653				12.544	99.8945
	1.2625	12.544	0	36.3125	31.59	19.8	0.129546	0	14.0694	0	1	0.316843	9.639				12.544	99.8945
	1.26458	12.544	0	36.3229	31.61	19.8	0.129366	0	14.0669	0	1	0.316416	9.626				12.5438	99.8928
	1.26667	12.544	0	36.3333	31.62	19.8	0.129193	0	14.0645	0	1	0.316021	9.614				12.5438	99.8928
	1.26875	12.5438	0	36.3438	31.62	19.8	0.129036	0	14.0622	0	1	0.315627	9.602				12.5438	99.8928
	1.27083	12.5438	0	36.3542	31.64	19.8	0.128876	0	14.0601	0	1	0.315265	9.591				12.5438	99.8928
	1.27292	12.5438	0	36.3646	31.62	19.8	0.128734	0	14.0579	0	1	0.314904	9.58				12.5438	99.8928
	1.275	12.5438	0	36.375	31.65	19.8	0.128535	0	14.0552	0	1	0.314443	9.566				12.5438	99.8928
	1.27708	12.5438	0	36.3854	31.63	19.8	0.128354	0	14.0525	0	1	0.313983	9.552				12.5438	99.8928
	1.27917	12.5438	0	36.3958	31.64	19.8	0.128148	0	14.0496	0	1	0.31349	9.537				12.5438	99.8928
	1.28125	12.5438	0	36.4062	31.67	19.8	0.127958	0	14.0471	0	1	0.313063	9.524				12.5438	99.8928
	1.28333	12.5438	0	36.4167	31.65	19.8	0.127769	0	14.0441	0	1	0.31257	9.509				12.5438	99.8928
	1.28542	12.5438	0	36.4271	31.66	19.8	0.127586	0	14.0416	0	1	0.312143	9.496				12.5438	99.8928
	1.2875	12.5438	0	36.4375	31.69	19.8	0.127396	0	14.0391	0	1	0.311715	9.483				12.5438	99.8928
	1.28958	12.5438	0	36.4479	31.69	19.8	0.127219	0	14.0366	0	1	0.311288	9.47				12.5438	99.8928
	1.29167	12.5438	0	36.4583	31.68	19.8	0.127044	0	14.034	0	1	0.310861	9.457				12.5438	99.8928
	1.29375	12.5438	0	36.4688	31.69	19.8	0.126855	0	14.0313	0	1	0.3104	9.443				12.5436	99.8911
	1.29583	12.5438	0	36.4792	31.69	19.8	0.126681	0	14.0288	0	1	0.309973	9.43				12.5436	99.8911
	1.29792	12.5436	0	36.4896	31.72	19.8	0.12645	0	14.0257	0	1	0.309447	9.414				12.5436	99.8911
	1.3	12.5436	0	36.5	31.72	19.8	0.126245	0	14.0228	0	1	0.308954	9.399				12.5436	99.8911
	1.30208	12.5436	0	36.5104	31.72	19.8	0.126071	0	14.0202	0	1	0.308527	9.386				12.5436	99.8911
	1.30417	12.5436	0	36.5208	31.72	19.8	0.125857	0	14.0171	0	1	0.308001	9.37				12.5436	99.8911
	1.30625	12.5436	0	36.5312	31.74	19.8	0.125654	0	14.0144	0	1	0.307541	9.356				12.5436	99.8911
	1.30833	12.5436	0	36.5417	31.76	19.8	0.125473	0	14.0119	0	1	0.307113	9.343				12.5436	99.8911
	1.31042	12.5436	0	36.5521	31.74	19.8	0.125278	0	14.009	0	1	0.30662	9.328				12.5436	99.8911
	1.3125	12.5436	0	36.5625	31.75	19.8	0.125088	0	14.0062	0	1	0.30616	9.314				12.5436	99.8911
	1.31458	12.5436	0	36.5729	31.77	19.8	0.124889	0	14.0036	0	1	0.3057	9.3				12.5436	99.8911
	1.31667	12.5436	0	36.5833	31.76	19.8	0.124688	0	14.0006	0	1	0.305207	9.285				12.5436	99.8911
	1.31875	12.5436	0	36.5938	31.76	19.8	0.12449	0	13.9977	0	1	0.304714	9.27				12.5436	99.8911
	1.32083	12.5436	0	36.6042	31.78	19.8	0.124289	0	13.995	0	1	0.304254	9.256				12.5436	99.8911
	1.32292	12.5436	0	36.6146	31.8	19.8	0.12408	0	13.9921	0	1	0.30376	9.241				12.5436	99.8911
	1.325	12.5436	0	36.625	31.79	19.8	0.123884	0	13.9892	0	1	0.303267	9.226				12.5436	99.8911
	1.32708	12.5436	0	36.6354	31.79	19.8	0.123695	0	13.9864	0	1	0.302807	9.212				12.5436	99.8911
	1.32917	12.5436	0	36.6458	31.8	19.8	0.123504	0	13.9837	0	1	0.302347	9.198				12.5436	99.8911
	1.33125	12.5436	0	36.6562	31.82	19.8	0.123316	0	13.9812	0	1	0.30192	9.185				12.5434	99.8894
	1.33333	12.5436	0	36.6667	31.83	19.8	0.123134	0	13.9787	0	1	0.301492	9.172				12.5434	99.8894
	1.33542	12.5434	0	36.6771	31.83	19.8	0.122947	0	13.976	0	1	0.301032	9.158				12.5434	99.8894
	1.3375	12.5434	0	36.6875	31.82	19.8	0.122789	0	13.9736	0	1	0.300638	9.146				12.5434	99.8894
	1.33958	12.5434	0	36.6979	31.84	19.8	0.122608	0	13.9711	0	1	0.30021	9.133				12.5434	99.8894
	1.34167	12.5434	0	36.7083	31.85	19.8	0.122412	0	13.9684	0	1	0.29975	9.119				12.5434	99.8894
	1.34375	12.5434	0	36.7188	31.86	19.8	0.122247	0	13.9661	0	1	0.299356	9.107				12.5434	99.8894
	1.34583	12.5434	0	36.7292	31.86	19.8	0.122074	0	13.9635	0	1	0.298928	9.094				12.5434	99.8894
	1.34792	12.5434	0	36.7396	31.86	19.8	0.121896	0	13.961	0	1	0.298501	9.081				12.5434	99.8894
	1.35	12.5434	0	36.75	31.88	19.8	0.121711	0	13.9585	0	1	0.298074	9.068				12.5434	99.8894
	1.35208	12.5434	0	36.7604	31.86	19.8	0.121544	0	13.9559	0	1	0.297646	9.055				12.5434	99.8894
	1.35417	12.5434	0	36.7708	31.89	19.8	0.121372	0	13.9536	0	1	0.297252	9.043				12.5434	99.8894
	1.35625	12.5434	0	36.7812	31.91	19.8	0.121171	0	13.9509	0	1	0.296792	9.029				12.5434	99.8894
	1.35833	12.5434	0	36.7917	31.89	19.8	0.121003	0	13.9484	0	1	0.296364	9.016				12.5434	99.8894
	1.36042	12.5434	0	36.8021	31.89	19.8	0.120834	0	13.9458	0	1	0.295937	9.003				12.5434	99.8894
	1.3625	12.5434	0	36.8125	31.91	19.8	0.120648	0	13.9433	0	1	0.29551	8.99				12.5434	99.8894
	1.36458	12.5434	0	36.8229	31.93	19.8	0.120474	0	13.941	0	1	0.295115	8.978				12.5434	99.8894
	1.36667	12.5434	0	36.8333	31.93	19.8	0.120313	0	13.9387	0	1	0.294721	8.966				12.5434	99.8894
	1.36875	12.5434	0	36.8438	31.94	19.8	0.120151	0	13.9363	0	1	0.294326	8.954				12.5434	99.8894
	1.37083	12.5434	0	36.8542	31.94	19.8	0.120012	0	13.9344	0	1	0.293998	8.944				12.5434	99.8894
	1.37292	12.5434	0	36.8646	31.96	19.8	0.119841	0	13.9321	0	1	0.293603	8.932				12.5432	99.8877
	1.375	12.5434	0	36.875	31.97	19.8	0.119674	0	13.9298	0	1	0.293209	8.92				12.5432	99.8877
	1.37708	12.5432	0	36.8854	31.95	19.8	0.119509	0	13.9272	0	1	0.292782	8.907				12.5434	99.8894
	1.37917	12.5432	0	36.8958	31.96	19.8	0.11937	0	13.9253	0	1	0.292453	8.897				12.5432	99.8877
	1.38125	12.5434	0	36.9062	31.97	19.8	0.119221	0	13.9231	0	1	0.292091	8.886				12.5432	99.8877
	1.38333	12.5432	0	36.9167	31.97	19.8	0.119081	0	13.9212	0	1	0.291763	8.876				12.5432	99.8877
	1.38542	12.5432	0	36.9271	31.99	19.8	0.11891	0	13.9189	0	1	0.291368	8.864				12.5432	99.8877
	1.3875	12.5432	0	36.9375	31.99	19.8	0.118761	0	13.9167	0	1	0.291007	8.853				12.5432	99.8877
	1.38958	12.5432	0	36.9479	32	19.8	0.118627	0	13.9148	0	1	0.290678	8.843				12.5432	99.8877
	1.39167	12.5432	0	36.9583	32.01	19.8	0.118471	0	13.9127	0	1	0.290316	8.832				12.5432	99.8877
	1.39375	12.5432	0	36.9688	32.02	19.8	0.118334	0	13.9107	0	1	0.289988	8.822				12.5432	99.8877
	1.39583	12.5432	0	36.9792	32.03	19.8	0.118182	0	13.9086	0	1	0.289626	8.811				12.5432	99.8877
	1.39792	12.5432	0	36.9896	32.03	19.8	0.118045	0	13.9066	0	1	0.289297	8.801				12.5432	99.8877
	1.4	12.5432	0	37	32.04	19.8	0.117893	0	13.9045	0	1	0.288936	8.79				12.5432	99.8877
	1.40208	12.5432	0	37.0104	32.04	19.8	0.117774	0	13.9028	0	1	0.28864	8.781				12.5432	99.8877
	1.40417	12.5432	0	37.0208	32.06	19.8	0.117626	0	13.9008	0	1	0.288311	8.771				12.5432	99.8877
	1.40625	12.5432	0	37.0312	32.06	19.8	0.117506	0	13.8991	0	1	0.288015	8.762				12.5429	99.886
	1.40833	12.5432	0	37.0417	32.07	19.8	0.117366	0	13.8971	0	1	0.287687	8.752				12.5429	99.886
	1.41042	12.5429	0	37.0521	32.06	19.8	0.117237	0	13.8952	0	1	0.287358	8.742				12.5429	99.886
	1.4125	12.5429	0	37.0625	32.08	19.8	0.117092	0	13.8933	0	1	0.287029	8.732				12.5432	99.8877
	1.41458	12.5429	0	37.0729	32.08	19.8	0.11696	0	13.8913	0	1	0.2867	8.722				12.5429	99.886
	1.41667	12.5432	0	37.0833	32.08	19.8	0.116834	0	13.8896	0	1	0.286405	8.713				12.5432	99.8877
	1.41875	12.5429	0	37.0938	32.09	19.8	0.116684	0	13.8874	0	1	0.286043	8.702				12.5432	99.8877
	1.42083	12.5432	0	37.1042	32.11	19.8	0.116553	0	13.8857	0	1	0.285747	8.693				12.5432	99.8877
	1.42292	12.5432	0	37.1146	32.1	19.8	0.116436	0	13.8839	0	1	0.285451	8.684				12.5429	99.886
	1.425	12.5432	0	37.125	32.11	19.8	0.116313	0	13.8822	0	1	0.285155	8.675				12.5429	99.886
	1.42708	12.5429	0	37.1354	32.13	19.8	0.116193	0	13.8806	0	1	0.284893	8.667				12.5432	99.8877
	1.42917	12.5429	0	37.1458	32.12	19.8	0.11605	0	13.8785	0	1	0.284531	8.656				12.5429	99.886
	1.43125	12.5432	0	37.1562	32.13	19.8	0.115938	0	13.8769	0	1	0.284268	8.648				12.5429	99.886
	1.43333	12.5429	0	37.1667	32.14	19.8	0.115824	0	13.8754	0	1	0.284005	8.64				12.5429	99.886
	1.43542	12.5429	0	37.1771	32.15	19.8	0.115727	0	13.874	0	1	0.283775	8.633				12.5429	99.886
	1.4375	12.5429	0	37.1875	32.17	19.8	0.115625	0	13.8727	0	1	0.283545	8.626				12.5429	99.886
	1.43958	12.5429	0	37.1979	32.17	19.8	0.115527	0	13.8713	0	1	0.283315	8.619				12.5429	99.886
	1.44167	12.5429	0	37.2083	32.16	19.8	0.115396	0	13.8694	0	1	0.282986	8.609				12.5429	99.886
	1.44375	12.5429	0	37.2188	32.18	19.8	0.115271	0	13.8677	0	1	0.28269	8.6				12.5429	99.886
	1.44583	12.5429	0	37.2292	32.2	19.8	0.115127	0	13.8657	0	1	0.282361	8.59				12.5429	99.886
	1.44792	12.5429	0	37.2396	32.19	19.8	0.115007	0	13.864	0	1	0.282066	8.581				12.5429	99.886
	1.45	12.5429	0	37.25	32.22	19.8	0.114863	0	13.862	0	1	0.281737	8.571				12.5429	99.886
	1.45208	12.5429	0	37.2604	32.21	19.8	0.114757	0	13.8605	0	1	0.281474	8.563				12.5429	99.886
	1.45417	12.5429	0	37.2708	32.21	19.8	0.114651	0	13.8589	0	1	0.281211	8.555				12.5429	99.886
	1.45625	12.5429	0	37.2812	32.21	19.8	0.114543	0	13.8574	0	1	0.280948	8.547				12.5429	99.886
	1.45833	12.5429	0	37.2917	32.22	19.8	0.114414	0	13.8556	0	1	0.280652	8.538				12.5429	99.886
	1.46042	12.5429	0	37.3021	32.21	19.8	0.114298	0	13.8538	0	1	0.280356	8.529				12.5429	99.886
	1.4625	12.5429	0	37.3125	32.22	19.8	0.114147	0	13.8517	0	1	0.279995	8.518				12.5429	99.886
	1.46458	12.5429	0	37.3229	32.24	19.8	0.113972	0	13.8494	0	1	0.2796	8.506				12.5429	99.886
	1.46667	12.5429	0	37.3333	32.25	19.8	0.113811	0	13.8471	0	1	0.279206	8.494				12.5427	99.8843
	1.46875	12.5429	0	37.3438	32.26	19.8	0.113631	0	13.8446	0	1	0.278779	8.481				12.5427	99.8843
	1.47083	12.5427	0	37.3542	32.25	19.8	0.113489	0	13.8424	0	1	0.278417	8.47				12.5427	99.8843
	1.47292	12.5427	0	37.3646	32.26	19.8	0.113324	0	13.8401	0	1	0.278022	8.458				12.5427	99.8843
	1.475	12.5427	0	37.375	32.27	19.8	0.113183	0	13.8381	0	1	0.277694	8.448				12.5427	99.8843
	1.47708	12.5427	0	37.3854	32.28	19.8	0.113042	0	13.8362	0	1	0.277365	8.438				12.5429	99.886
	1.47917	12.5427	0	37.3958	32.29	19.8	0.112892	0	13.8341	0	1	0.277003	8.427				12.5427	99.8843
	1.48125	12.5429	0	37.4062	32.3	19.8	0.112768	0	13.8323	0	1	0.276708	8.418				12.5427	99.8843
	1.48333	12.5427	0	37.4167	32.3	19.8	0.112632	0	13.8304	0	1	0.276379	8.408				12.5427	99.8843
	1.48542	12.5427	0	37.4271	32.31	19.8	0.112507	0	13.8286	0	1	0.276083	8.399				12.5427	99.8843
	1.4875	12.5427	0	37.4375	32.32	19.8	0.112352	0	13.8265	0	1	0.275722	8.388				12.5427	99.8843
	1.48958	12.5427	0	37.4479	32.33	19.8	0.112229	0	13.8248	0	1	0.275426	8.379				12.5427	99.8843
	1.49167	12.5427	0	37.4583	32.34	19.8	0.112104	0	13.823	0	1	0.27513	8.37				12.5427	99.8843
	1.49375	12.5427	0	37.4688	32.34	19.8	0.111953	0	13.8209	0	1	0.274768	8.359				12.5427	99.8843
	1.49583	12.5427	0	37.4792	32.34	19.8	0.111822	0	13.8189	0	1	0.27444	8.349				12.5427	99.8843
	1.49792	12.5427	0	37.4896	32.35	19.8	0.11167	0	13.8168	0	1	0.274078	8.338				12.5427	99.8843
	1.5	12.5427	0	37.5	32.37	19.8	0.111537	0	13.8151	0	1	0.273782	8.329				12.5427	99.8843
	1.50208	12.5427	0	37.5104	32.38	19.8	0.1114	0	13.8131	0	1	0.273453	8.319				12.5427	99.8843
	1.50417	12.5427	0	37.5208	32.37	19.8	0.11127	0	13.8112	0	1	0.273125	8.309				12.5427	99.8843
	1.50625	12.5427	0	37.5312	32.4	19.8	0.111138	0	13.8094	0	1	0.272829	8.3				12.5427	99.8843
	1.50833	12.5427	0	37.5417	32.39	19.8	0.111009	0	13.8075	0	1	0.2725	8.29				12.5427	99.8843
	1.51042	12.5427	0	37.5521	32.39	19.8	0.110884	0	13.8057	0	1	0.272204	8.281				12.5427	99.8843
	1.5125	12.5427	0	37.5625	32.4	19.8	0.110774	0	13.8042	0	1	0.271941	8.273				12.5427	99.8843
	1.51458	12.5427	0	37.5729	32.42	19.8	0.110643	0	13.8024	0	1	0.271646	8.264				12.5427	99.8843
	1.51667	12.5427	0	37.5833	32.41	19.8	0.110539	0	13.8009	0	1	0.271383	8.256				12.5427	99.8843
	1.51875	12.5427	0	37.5938	32.42	19.8	0.110429	0	13.7993	0	1	0.27112	8.248				12.5427	99.8843
	1.52083	12.5427	0	37.6042	32.42	19.8	0.110307	0	13.7976	0	1	0.270824	8.239				12.5427	99.8843
	1.52292	12.5427	0	37.6146	32.43	19.8	0.110207	0	13.7962	0	1	0.270594	8.232				12.5427	99.8843
	1.525	12.5427	0	37.625	32.44	19.8	0.110096	0	13.7947	0	1	0.270331	8.224				12.5425	99.8826
	1.52708	12.5427	0	37.6354	32.45	19.8	0.109972	0	13.7929	0	1	0.270035	8.215				12.5425	99.8826
	1.52917	12.5425	0	37.6458	32.46	19.8	0.109858	0	13.7914	0	1	0.269772	8.207				12.5425	99.8826
	1.53125	12.5425	0	37.6562	32.46	19.8	0.109753	0	13.7898	0	1	0.269509	8.199				12.5425	99.8826
	1.53333	12.5425	0	37.6667	32.47	19.8	0.109638	0	13.7883	0	1	0.269246	8.191				12.5425	99.8826
	1.53542	12.5425	0	37.6771	32.47	19.8	0.109529	0	13.7867	0	1	0.268983	8.183				12.5425	99.8826
	1.5375	12.5425	0	37.6875	32.49	19.8	0.109389	0	13.7848	0	1	0.268654	8.173				12.5425	99.8826
	1.53958	12.5425	0	37.6979	32.51	19.8	0.109256	0	13.7831	0	1	0.268358	8.164				12.5425	99.8826
	1.54167	12.5425	0	37.7083	32.5	19.8	0.109142	0	13.7813	0	1	0.268063	8.155				12.5425	99.8826
	1.54375	12.5425	0	37.7188	32.51	19.8	0.109017	0	13.7795	0	1	0.267767	8.146				12.5425	99.8826
	1.54583	12.5425	0	37.7292	32.51	19.8	0.108896	0	13.7778	0	1	0.267471	8.137				12.5425	99.8826
	1.54792	12.5425	0	37.7396	32.52	19.8	0.108766	0	13.776	0	1	0.267175	8.128				12.5425	99.8826
	1.55	12.5425	0	37.75	32.54	19.8	0.108644	0	13.7743	0	1	0.266879	8.119				12.5425	99.8826
	1.55208	12.5425	0	37.7604	32.52	19.8	0.108514	0	13.7723	0	1	0.266551	8.109				12.5425	99.8826
	1.55417	12.5425	0	37.7708	32.54	19.8	0.1084	0	13.7708	0	1	0.266288	8.101				12.5425	99.8826
	1.55625	12.5425	0	37.7812	32.54	19.8	0.108279	0	13.769	0	1	0.265992	8.092				12.5425	99.8826
	1.55833	12.5425	0	37.7917	32.55	19.8	0.108139	0	13.7671	0	1	0.265663	8.082				12.5425	99.8826
	1.56042	12.5425	0	37.8021	32.57	19.8	0.108012	0	13.7654	0	1	0.265367	8.073				12.5425	99.8826
	1.5625	12.5425	0	37.8125	32.57	19.8	0.107893	0	13.7636	0	1	0.265071	8.064				12.5425	99.8826
	1.56458	12.5425	0	37.8229	32.57	19.8	0.107781	0	13.7621	0	1	0.264808	8.056				12.5425	99.8826
	1.56667	12.5425	0	37.8333	32.58	19.8	0.107642	0	13.7601	0	1	0.26448	8.046				12.5425	99.8826
	1.56875	12.5425	0	37.8438	32.6	19.8	0.107515	0	13.7584	0	1	0.264184	8.037				12.5425	99.8826
	1.57083	12.5425	0	37.8542	32.59	19.8	0.107409	0	13.7568	0	1	0.263921	8.029				12.5425	99.8826
	1.57292	12.5425	0	37.8646	32.59	19.8	0.107278	0	13.7549	0	1	0.263592	8.019				12.5423	99.8809
	1.575	12.5425	0	37.875	32.62	19.8	0.107157	0	13.7533	0	1	0.263329	8.011				12.5423	99.8809
	1.57708	12.5423	0	37.8854	32.63	19.8	0.107062	0	13.752	0	1	0.263099	8.004				12.5423	99.8809
	1.57917	12.5423	0	37.8958	32.61	19.8	0.106958	0	13.7504	0	1	0.262836	7.996				12.5423	99.8809
	1.58125	12.5423	0	37.9062	32.63	19.8	0.106826	0	13.7487	0	1	0.26254	7.987				12.5423	99.8809
	1.58333	12.5423	0	37.9167	32.66	19.8	0.106704	0	13.7472	0	1	0.262277	7.979				12.5423	99.8809
	1.58542	12.5423	0	37.9271	32.64	19.8	0.106609	0	13.7456	0	1	0.262014	7.971				12.5423	99.8809
	1.5875	12.5423	0	37.9375	32.66	19.8	0.106482	0	13.7438	0	1	0.261718	7.962				12.5423	99.8809
	1.58958	12.5423	0	37.9479	32.67	19.8	0.106358	0	13.7421	0	1	0.261423	7.953				12.5423	99.8809
	1.59167	12.5423	0	37.9583	32.67	19.8	0.106246	0	13.7405	0	1	0.26116	7.945				12.5423	99.8809
	1.59375	12.5423	0	37.9688	32.66	19.8	0.106133	0	13.7388	0	1	0.260864	7.936				12.5423	99.8809
	1.59583	12.5423	0	37.9792	32.68	19.8	0.106017	0	13.7372	0	1	0.260601	7.928				12.5423	99.8809
	1.59792	12.5423	0	37.9896	32.69	19.8	0.10589	0	13.7355	0	1	0.260305	7.919				12.5423	99.8809
	1.6	12.5423	0	38	32.68	19.8	0.105785	0	13.7339	0	1	0.260042	7.911				12.5423	99.8809
	1.60208	12.5423	0	38.0104	32.71	19.8	0.105667	0	13.7324	0	1	0.259779	7.903				12.5423	99.8809
	1.60417	12.5423	0	38.0208	32.71	19.8	0.105535	0	13.7304	0	1	0.25945	7.893				12.5423	99.8809
	1.60625	12.5423	0	38.0312	32.74	19.8	0.105413	0	13.7289	0	1	0.259187	7.885				12.5423	99.8809
	1.60833	12.5423	0	38.0417	32.73	19.8	0.105294	0	13.7272	0	1	0.258892	7.876				12.5423	99.8809
	1.61042	12.5423	0	38.0521	32.72	19.8	0.10518	0	13.7254	0	1	0.258596	7.867				12.5423	99.8809
	1.6125	12.5423	0	38.0625	32.74	19.8	0.10504	0	13.7235	0	1	0.258267	7.857				12.5423	99.8809
	1.61458	12.5423	0	38.0729	32.74	19.8	0.104929	0	13.7219	0	1	0.258004	7.849				12.5421	99.8792
	1.61667	12.5423	0	38.0833	32.74	19.8	0.104822	0	13.7203	0	1	0.257741	7.841				12.5421	99.8792
	1.61875	12.5421	0	38.0938	32.76	19.8	0.104696	0	13.7186	0	1	0.257445	7.832				12.5421	99.8792
	1.62083	12.5421	0	38.1042	32.76	19.8	0.104587	0	13.717	0	1	0.257182	7.824				12.5421	99.8792
	1.62292	12.5421	0	38.1146	32.77	19.8	0.104464	0	13.7153	0	1	0.256886	7.815				12.5421	99.8792
	1.625	12.5421	0	38.125	32.79	19.8	0.104334	0	13.7136	0	1	0.256591	7.806				12.5421	99.8792
	1.62708	12.5421	0	38.1354	32.79	19.8	0.104225	0	13.712	0	1	0.256328	7.798				12.5421	99.8792
	1.62917	12.5421	0	38.1458	32.8	19.8	0.104128	0	13.7107	0	1	0.256098	7.791				12.5421	99.8792
	1.63125	12.5421	0	38.1562	32.82	19.8	0.104014	0	13.7091	0	1	0.255835	7.783				12.5421	99.8792
	1.63333	12.5421	0	38.1667	32.81	19.8	0.10391	0	13.7075	0	1	0.255572	7.775				12.5419	99.8775
	1.63542	12.5421	0	38.1771	32.82	19.8	0.103797	0	13.706	0	1	0.255309	7.767				12.5419	99.8775
	1.6375	12.5419	0	38.1875	32.83	19.8	0.103699	0	13.7046	0	1	0.255079	7.76				12.5419	99.8775
	1.63958	12.5419	0	38.1979	32.84	19.8	0.103585	0	13.7031	0	1	0.254816	7.752				12.5421	99.8792
	1.64167	12.5419	0	38.2083	32.84	19.8	0.103494	0	13.7017	0	1	0.254585	7.745				12.5419	99.8775
	1.64375	12.5421	0	38.2188	32.84	19.8	0.103374	0	13.7	0	1	0.25429	7.736				12.5419	99.8775
	1.64583	12.5419	0	38.2292	32.85	19.8	0.103275	0	13.6986	0	1	0.25406	7.729				12.5419	99.8775
	1.64792	12.5419	0	38.2396	32.86	19.8	0.103163	0	13.6971	0	1	0.253797	7.721				12.5419	99.8775
	1.65	12.5419	0	38.25	32.87	19.8	0.103064	0	13.6957	0	1	0.253566	7.714				12.5419	99.8775
	1.65208	12.5419	0	38.2604	32.87	19.8	0.102959	0	13.6942	0	1	0.253304	7.706				12.5419	99.8775
	1.65417	12.5419	0	38.2708	32.87	19.8	0.102849	0	13.6926	0	1	0.253041	7.698				12.5419	99.8775
	1.65625	12.5419	0	38.2812	32.88	19.8	0.102724	0	13.6909	0	1	0.252745	7.689				12.5419	99.8775
	1.65833	12.5419	0	38.2917	32.92	19.8	0.102604	0	13.6893	0	1	0.252482	7.681				12.5419	99.8775
	1.66042	12.5419	0	38.3021	32.89	19.8	0.102505	0	13.6877	0	1	0.252219	7.673				12.5419	99.8775
	1.6625	12.5419	0	38.3125	32.91	19.8	0.102405	0	13.6864	0	1	0.251989	7.666				12.5419	99.8775
	1.66458	12.5419	0	38.3229	32.94	19.8	0.102286	0	13.6849	0	1	0.251726	7.658				12.5419	99.8775
	1.66667	12.5419	0	38.3333	32.94	19.8	0.102176	0	13.6833	0	1	0.251463	7.65				12.5419	99.8775
	1.66875	12.5419	0	38.3438	32.93	19.8	0.102074	0	13.6817	0	1	0.2512	7.642				12.5419	99.8775
	1.67083	12.5419	0	38.3542	32.93	19.8	0.101965	0	13.6802	0	1	0.250937	7.634				12.5419	99.8775
	1.67292	12.5419	0	38.3646	32.97	19.8	0.101828	0	13.6785	0	1	0.250641	7.625				12.5419	99.8775
	1.675	12.5419	0	38.375	32.96	19.8	0.101727	0	13.6769	0	1	0.250378	7.617				12.5419	99.8775
	1.67708	12.5419	0	38.3854	32.95	19.8	0.101621	0	13.6753	0	1	0.250115	7.609				12.5419	99.8775
	1.67917	12.5419	0	38.3958	32.96	19.8	0.101499	0	13.6736	0	1	0.249819	7.6				12.5417	99.8758
	1.68125	12.5419	0	38.4062	32.98	19.8	0.101383	0	13.672	0	1	0.249556	7.592				12.5417	99.8758
	1.68333	12.5417	0	38.4167	32.98	19.8	0.101277	0	13.6705	0	1	0.249293	7.584				12.5417	99.8758
	1.68542	12.5417	0	38.4271	32.98	19.8	0.101167	0	13.6689	0	1	0.24903	7.576				12.5417	99.8758
	1.6875	12.5417	0	38.4375	32.98	19.8	0.101049	0	13.6672	0	1	0.248734	7.567				12.5417	99.8758
	1.68958	12.5417	0	38.4479	33.01	19.8	0.100942	0	13.6658	0	1	0.248504	7.56				12.5417	99.8758
	1.69167	12.5417	0	38.4583	33.02	19.8	0.100831	0	13.6643	0	1	0.248241	7.552				12.5417	99.8758
	1.69375	12.5417	0	38.4688	33.02	19.8	0.100724	0	13.6627	0	1	0.247978	7.544				12.5417	99.8758
	1.69583	12.5417	0	38.4792	33.02	19.8	0.100614	0	13.6612	0	1	0.247715	7.536				12.5417	99.8758
	1.69792	12.5417	0	38.4896	33.06	19.8	0.100494	0	13.6596	0	1	0.247453	7.528				12.5417	99.8758
	1.7	12.5417	0	38.5	33.04	19.8	0.100406	0	13.6583	0	1	0.247222	7.521				12.5417	99.8758
	1.70208	12.5417	0	38.5104	33.05	19.8	0.100294	0	13.6567	0	1	0.246959	7.513				12.5417	99.8758
	1.70417	12.5417	0	38.5208	33.04	19.8	0.100192	0	13.6551	0	1	0.246696	7.505				12.5417	99.8758
	1.70625	12.5417	0	38.5312	33.07	19.8	0.100061	0	13.6534	0	1	0.246401	7.496				12.5417	99.8758
	1.70833	12.5417	0	38.5417	33.05	19.8	0.099962	0	13.6518	0	1	0.246138	7.488				12.5417	99.8758
	1.71042	12.5417	0	38.5521	33.06	19.8	0.099852	0	13.6503	0	1	0.245875	7.48				12.5417	99.8758
	1.7125	12.5417	0	38.5625	33.08	19.8	0.099733	0	13.6487	0	1	0.245612	7.472				12.5417	99.8758
	1.71458	12.5417	0	38.5729	33.09	19.8	0.099621	0	13.6472	0	1	0.245349	7.464				12.5414	99.8741
	1.71667	12.5417	0	38.5833	33.09	19.8	0.099518	0	13.6456	0	1	0.245086	7.456				12.5414	99.8741
	1.71875	12.5414	0	38.5938	33.12	19.8	0.099399	0	13.6441	0	1	0.244823	7.448				12.5414	99.8741
	1.72083	12.5414	0	38.6042	33.1	19.8	0.099299	0	13.6425	0	1	0.24456	7.44				12.5417	99.8758
	1.72292	12.5414	0	38.6146	33.12	19.8	0.099196	0	13.6412	0	1	0.24433	7.433				12.5417	99.8758
	1.725	12.5417	0	38.625	33.13	19.8	0.099085	0	13.6396	0	1	0.244067	7.425				12.5417	99.8758
	1.72708	12.5417	0	38.6354	33.12	19.8	0.098994	0	13.6383	0	1	0.243837	7.418				12.5417	99.8758
	1.72917	12.5417	0	38.6458	33.13	19.8	0.098884	0	13.6367	0	1	0.243574	7.41				12.5417	99.8758
	1.73125	12.5417	0	38.6562	33.15	19.8	0.098782	0	13.6354	0	1	0.243344	7.403				12.5417	99.8758
	1.73333	12.5417	0	38.6667	33.16	19.8	0.098686	0	13.634	0	1	0.243114	7.396				12.5417	99.8758
	1.73542	12.5417	0	38.6771	33.16	19.8	0.098589	0	13.6326	0	1	0.242883	7.389				12.5417	99.8758
	1.7375	12.5417	0	38.6875	33.18	19.8	0.098488	0	13.6313	0	1	0.242653	7.382				12.5414	99.8741
	1.73958	12.5417	0	38.6979	33.2	19.8	0.098374	0	13.6298	0	1	0.24239	7.374				12.5414	99.8741
	1.74167	12.5414	0	38.7083	33.21	19.8	0.098265	0	13.6282	0	1	0.242127	7.366				12.5414	99.8741
	1.74375	12.5414	0	38.7188	33.18	19.8	0.098179	0	13.6268	0	1	0.241897	7.359				12.5414	99.8741
	1.74583	12.5414	0	38.7292	33.2	19.8	0.098079	0	13.6255	0	1	0.241667	7.352				12.5414	99.8741
	1.74792	12.5414	0	38.7396	33.22	19.8	0.097978	0	13.6241	0	1	0.241437	7.345				12.5414	99.8741
	1.75	12.5414	0	38.75	33.22	19.8	0.097871	0	13.6226	0	1	0.241174	7.337				12.5414	99.8741
	1.75208	12.5414	0	38.7604	33.23	19.8	0.097786	0	13.6214	0	1	0.240977	7.331				12.5414	99.8741
	1.75417	12.5414	0	38.7708	33.24	19.8	0.097689	0	13.62	0	1	0.240747	7.324				12.5414	99.8741
	1.75625	12.5414	0	38.7812	33.25	19.8	0.097578	0	13.6185	0	1	0.240484	7.316				12.5414	99.8741
	1.75833	12.5414	0	38.7917	33.25	19.8	0.097499	0	13.6173	0	1	0.240287	7.31				12.5414	99.8741
	1.76042	12.5414	0	38.8021	33.26	19.8	0.097385	0	13.6158	0	1	0.240024	7.302				12.5414	99.8741
	1.7625	12.5414	0	38.8125	33.26	19.8	0.097276	0	13.6142	0	1	0.239761	7.294				12.5414	99.8741
	1.76458	12.5414	0	38.8229	33.29	19.8	0.097175	0	13.6129	0	1	0.239531	7.287				12.5414	99.8741
	1.76667	12.5414	0	38.8333	33.28	19.8	0.097056	0	13.6111	0	1	0.239235	7.278				12.5414	99.8741
	1.76875	12.5414	0	38.8438	33.29	19.8	0.096962	0	13.6098	0	1	0.239005	7.271				12.5414	99.8741
	1.77083	12.5414	0	38.8542	33.28	19.8	0.096884	0	13.6086	0	1	0.238807	7.265				12.5414	99.8741
	1.77292	12.5414	0	38.8646	33.3	19.8	0.096766	0	13.607	0	1	0.238544	7.257				12.5414	99.8741
	1.775	12.5414	0	38.875	33.32	19.8	0.096654	0	13.6055	0	1	0.238282	7.249				12.5414	99.8741
	1.77708	12.5414	0	38.8854	33.31	19.8	0.096562	0	13.6041	0	1	0.238051	7.242				12.5412	99.8724
	1.77917	12.5414	0	38.8958	33.34	19.8	0.096446	0	13.6026	0	1	0.237788	7.234				12.5412	99.8724
	1.78125	12.5412	0	38.9062	33.33	19.8	0.096356	0	13.6012	0	1	0.237558	7.227				12.5412	99.8724
	1.78333	12.5412	0	38.9167	33.33	19.8	0.096247	0	13.5997	0	1	0.237295	7.219				12.5412	99.8724
	1.78542	12.5412	0	38.9271	33.33	19.8	0.096141	0	13.5981	0	1	0.237032	7.211				12.5412	99.8724
	1.7875	12.5412	0	38.9375	33.34	19.8	0.096042	0	13.5967	0	1	0.236802	7.204				12.5412	99.8724
	1.78958	12.5412	0	38.9479	33.37	19.8	0.095923	0	13.5952	0	1	0.236539	7.196				12.5412	99.8724
	1.79167	12.5412	0	38.9583	33.38	19.8	0.095813	0	13.5937	0	1	0.236276	7.188				12.5412	99.8724
	1.79375	12.5412	0	38.9688	33.37	19.8	0.095708	0	13.5921	0	1	0.236013	7.18				12.5412	99.8724
	1.79583	12.5412	0	38.9792	33.37	19.8	0.095603	0	13.5905	0	1	0.23575	7.172				12.5412	99.8724
	1.79792	12.5412	0	38.9896	33.4	19.8	0.095488	0	13.589	0	1	0.235487	7.164				12.5412	99.8724
	1.8	12.5412	0	39	33.4	19.8	0.095378	0	13.5874	0	1	0.235225	7.156				12.5412	99.8724
	1.80208	12.5412	0	39.0104	33.4	19.8	0.095272	0	13.5859	0	1	0.234962	7.148				12.5412	99.8724
	1.80417	12.5412	0	39.0208	33.41	19.8	0.095159	0	13.5843	0	1	0.234699	7.14				12.5412	99.8724
	1.80625	12.5412	0	39.0312	33.43	19.8	0.095046	0	13.5828	0	1	0.234436	7.132				12.5412	99.8724
	1.80833	12.5412	0	39.0417	33.43	19.8	0.094939	0	13.5812	0	1	0.234173	7.124				12.5412	99.8724
	1.81042	12.5412	0	39.0521	33.43	19.8	0.094832	0	13.5797	0	1	0.23391	7.116				12.5412	99.8724
	1.8125	12.5412	0	39.0625	33.44	19.8	0.094722	0	13.5781	0	1	0.233647	7.108				12.5412	99.8724
	1.81458	12.5412	0	39.0729	33.47	19.8	0.094601	0	13.5766	0	1	0.233384	7.1				12.5412	99.8724
	1.81667	12.5412	0	39.0833	33.46	19.8	0.0945	0	13.575	0	1	0.233121	7.092				12.5412	99.8724
	1.81875	12.5412	0	39.0938	33.45	19.8	0.094396	0	13.5734	0	1	0.232858	7.084				12.5412	99.8724
	1.82083	12.5412	0	39.1042	33.45	19.8	0.094303	0	13.5721	0	1	0.232628	7.077				12.5412	99.8724
	1.82292	12.5412	0	39.1146	33.46	19.8	0.094203	0	13.5707	0	1	0.232398	7.07				12.5412	99.8724
	1.825	12.5412	0	39.125	33.5	19.8	0.094083	0	13.5692	0	1	0.232135	7.062				12.5412	99.8724
	1.82708	12.5412	0	39.1354	33.49	19.8	0.09398	0	13.5676	0	1	0.231872	7.054				12.5412	99.8724
	1.82917	12.5412	0	39.1458	33.5	19.8	0.093868	0	13.5661	0	1	0.231609	7.046				12.5412	99.8724
	1.83125	12.5412	0	39.1562	33.52	19.8	0.093756	0	13.5645	0	1	0.231346	7.038				12.5412	99.8724
	1.83333	12.5412	0	39.1667	33.52	19.8	0.093646	0	13.563	0	1	0.231083	7.03				12.5412	99.8724
	1.83542	12.5412	0	39.1771	33.53	19.8	0.093549	0	13.5616	0	1	0.230853	7.023				12.5412	99.8724
	1.8375	12.5412	0	39.1875	33.55	19.8	0.093437	0	13.5601	0	1	0.23059	7.015				12.5412	99.8724
	1.83958	12.5412	0	39.1979	33.56	19.8	0.093341	0	13.5587	0	1	0.23036	7.008				12.5412	99.8724
	1.84167	12.5412	0	39.2083	33.56	19.8	0.093244	0	13.5574	0	1	0.23013	7.001				12.5412	99.8724
	1.84375	12.5412	0	39.2188	33.56	19.8	0.093152	0	13.556	0	1	0.229899	6.994				12.5412	99.8724
	1.84583	12.5412	0	39.2292	33.57	19.8	0.093056	0	13.5546	0	1	0.229669	6.987				12.541	99.8707
	1.84792	12.5412	0	39.2396	33.58	19.8	0.092955	0	13.5533	0	1	0.229439	6.98				12.5412	99.8724
	1.85	12.541	0	39.25	33.59	19.8	0.092857	0	13.5519	0	1	0.229209	6.973				12.5412	99.8724
	1.85208	12.5412	0	39.2604	33.59	19.8	0.092749	0	13.5504	0	1	0.228946	6.965				12.541	99.8707
	1.85417	12.5412	0	39.2708	33.6	19.8	0.092655	0	13.549	0	1	0.228716	6.958				12.5412	99.8724
	1.85625	12.541	0	39.2812	33.62	19.8	0.092541	0	13.5475	0	1	0.228453	6.95				12.541	99.8707
	1.85833	12.5412	0	39.2917	33.61	19.8	0.092462	0	13.5463	0	1	0.228256	6.944				12.541	99.8707
	1.86042	12.541	0	39.3021	33.61	19.8	0.092358	0	13.5447	0	1	0.227993	6.936				12.541	99.8707
	1.8625	12.541	0	39.3125	33.61	19.8	0.092264	0	13.5434	0	1	0.227763	6.929				12.541	99.8707
	1.86458	12.541	0	39.3229	33.64	19.8	0.092162	0	13.542	0	1	0.227533	6.922				12.541	99.8707
	1.86667	12.541	0	39.3333	33.64	19.8	0.092081	0	13.5409	0	1	0.227335	6.916				12.541	99.8707
	1.86875	12.541	0	39.3438	33.65	19.8	0.091983	0	13.5395	0	1	0.227105	6.909				12.541	99.8707
	1.87083	12.541	0	39.3542	33.66	19.8	0.091912	0	13.5385	0	1	0.226941	6.904				12.541	99.8707
	1.87292	12.541	0	39.3646	33.67	19.8	0.091828	0	13.5374	0	1	0.226744	6.898				12.541	99.8707
	1.875	12.541	0	39.375	33.68	19.8	0.091744	0	13.5362	0	1	0.226547	6.892				12.541	99.8707
	1.87708	12.541	0	39.3854	33.68	19.8	0.091651	0	13.5348	0	1	0.226316	6.885				12.541	99.8707
	1.87917	12.541	0	39.3958	33.7	19.8	0.091564	0	13.5337	0	1	0.226119	6.879				12.541	99.8707
	1.88125	12.541	0	39.4062	33.69	19.8	0.091486	0	13.5325	0	1	0.225922	6.873				12.541	99.8707
	1.88333	12.541	0	39.4167	33.72	19.8	0.091408	0	13.5316	0	1	0.225758	6.868				12.541	99.8707
	1.88542	12.541	0	39.4271	33.7	19.8	0.091336	0	13.5304	0	1	0.22556	6.862				12.541	99.8707
	1.8875	12.541	0	39.4375	33.72	19.8	0.091234	0	13.529	0	1	0.22533	6.855				12.541	99.8707
	1.88958	12.541	0	39.4479	33.72	19.8	0.091155	0	13.5279	0	1	0.225133	6.849				12.541	99.8707
	1.89167	12.541	0	39.4583	33.72	19.8	0.091073	0	13.5267	0	1	0.224936	6.843				12.541	99.8707
	1.89375	12.541	0	39.4688	33.74	19.8	0.091002	0	13.5257	0	1	0.224772	6.838				12.541	99.8707
	1.89583	12.541	0	39.4792	33.76	19.8	0.090925	0	13.5248	0	1	0.224607	6.833				12.541	99.8707
	1.89792	12.541	0	39.4896	33.76	19.8	0.090859	0	13.5238	0	1	0.224443	6.828				12.541	99.8707
	1.9	12.541	0	39.5	33.76	19.8	0.090777	0	13.5226	0	1	0.224246	6.822				12.541	99.8707
	1.90208	12.541	0	39.5104	33.77	19.8	0.090695	0	13.5215	0	1	0.224048	6.816				12.541	99.8707
	1.90417	12.541	0	39.5208	33.79	19.8	0.090607	0	13.5203	0	1	0.223851	6.81				12.5408	99.869
	1.90625	12.541	0	39.5312	33.8	19.8	0.090535	0	13.5194	0	1	0.223687	6.805				12.5408	99.869
	1.90833	12.5408	0	39.5417	33.79	19.8	0.090459	0	13.5182	0	1	0.22349	6.799				12.5408	99.869
	1.91042	12.5408	0	39.5521	33.8	19.8	0.090378	0	13.517	0	1	0.223292	6.793				12.5408	99.869
	1.9125	12.5408	0	39.5625	33.81	19.8	0.090305	0	13.516	0	1	0.223128	6.788				12.5408	99.869
	1.91458	12.5408	0	39.5729	33.83	19.8	0.090231	0	13.5151	0	1	0.222964	6.783				12.5408	99.869
	1.91667	12.5408	0	39.5833	33.83	19.8	0.090151	0	13.5139	0	1	0.222766	6.777				12.5408	99.869
	1.91875	12.5408	0	39.5938	33.84	19.8	0.090082	0	13.513	0	1	0.222602	6.772				12.5408	99.869
	1.92083	12.5408	0	39.6042	33.83	19.8	0.090003	0	13.5118	0	1	0.222405	6.766				12.5408	99.869
	1.92292	12.5408	0	39.6146	33.86	19.8	0.089929	0	13.5108	0	1	0.22224	6.761				12.5408	99.869
	1.925	12.5408	0	39.625	33.84	19.8	0.08988	0	13.51	0	1	0.222109	6.757				12.5408	99.869
	1.92708	12.5408	0	39.6354	33.87	19.8	0.089789	0	13.5089	0	1	0.221912	6.751				12.5408	99.869
	1.92917	12.5408	0	39.6458	33.86	19.8	0.089711	0	13.5077	0	1	0.221715	6.745				12.5408	99.869
	1.93125	12.5408	0	39.6562	33.87	19.8	0.089641	0	13.5067	0	1	0.22155	6.74				12.5408	99.869
	1.93333	12.5408	0	39.6667	33.89	19.8	0.089569	0	13.5058	0	1	0.221386	6.735				12.5408	99.869
	1.93542	12.5408	0	39.6771	33.9	19.8	0.089486	0	13.5046	0	1	0.221189	6.729				12.5408	99.869
	1.9375	12.5408	0	39.6875	33.91	19.8	0.089413	0	13.5037	0	1	0.221024	6.724				12.5408	99.869
	1.93958	12.5408	0	39.6979	33.92	19.8	0.08933	0	13.5025	0	1	0.220827	6.718				12.5408	99.869
	1.94167	12.5408	0	39.7083	33.92	19.8	0.089262	0	13.5015	0	1	0.220663	6.713				12.5408	99.869
	1.94375	12.5408	0	39.7188	33.92	19.8	0.089181	0	13.5003	0	1	0.220465	6.707				12.5408	99.869
	1.94583	12.5408	0	39.7292	33.94	19.8	0.089094	0	13.4992	0	1	0.220268	6.701				12.5408	99.869
	1.94792	12.5408	0	39.7396	33.95	19.8	0.08901	0	13.498	0	1	0.220071	6.695				12.5408	99.869
	1.95	12.5408	0	39.75	33.95	19.8	0.088944	0	13.4971	0	1	0.219907	6.69				12.5408	99.869
	1.95208	12.5408	0	39.7604	33.97	19.8	0.088859	0	13.4959	0	1	0.219709	6.684				12.5408	99.869
	1.95417	12.5408	0	39.7708	33.96	19.8	0.08878	0	13.4947	0	1	0.219512	6.678				12.5408	99.869
	1.95625	12.5408	0	39.7812	33.96	19.8	0.088702	0	13.4936	0	1	0.219315	6.672				12.5408	99.869
	1.95833	12.5408	0	39.7917	33.98	19.8	0.088629	0	13.4926	0	1	0.219151	6.667				12.5408	99.869
	1.96042	12.5408	0	39.8021	33.97	19.8	0.088549	0	13.4914	0	1	0.218953	6.661				12.5408	99.869
	1.9625	12.5408	0	39.8125	34	19.8	0.088449	0	13.4901	0	1	0.218723	6.654				12.5408	99.869
	1.96458	12.5408	0	39.8229	33.99	19.8	0.088383	0	13.4891	0	1	0.218559	6.649				12.5408	99.869
	1.96667	12.5408	0	39.8333	34.02	19.8	0.088279	0	13.4878	0	1	0.218329	6.642				12.5408	99.869
	1.96875	12.5408	0	39.8438	34.02	19.8	0.088199	0	13.4866	0	1	0.218132	6.636				12.5408	99.869
	1.97083	12.5408	0	39.8542	34.03	19.8	0.088129	0	13.4856	0	1	0.217967	6.631				12.5408	99.869
	1.97292	12.5408	0	39.8646	34.04	19.8	0.088047	0	13.4845	0	1	0.21777	6.625				12.5408	99.869
	1.975	12.5408	0	39.875	34.04	19.8	0.08795	0	13.4831	0	1	0.21754	6.618				12.5408	99.869
	1.97708	12.5408	0	39.8854	34.05	19.8	0.087882	0	13.4821	0	1	0.217376	6.613				12.5408	99.869
	1.97917	12.5408	0	39.8958	34.05	19.8	0.087788	0	13.4808	0	1	0.217145	6.606				12.5408	99.869
	1.98125	12.5408	0	39.9062	34.07	19.8	0.087703	0	13.4796	0	1	0.216948	6.6				12.5408	99.869
	1.98333	12.5408	0	39.9167	34.08	19.8	0.087632	0	13.4786	0	1	0.216784	6.595				12.5408	99.869
	1.98542	12.5408	0	39.9271	34.09	19.8	0.087536	0	13.4773	0	1	0.216554	6.588				12.5408	99.869
	1.9875	12.5408	0	39.9375	34.1	19.8	0.087439	0	13.4759	0	1	0.216324	6.581				12.5408	99.869
	1.98958	12.5408	0	39.9479	34.1	19.8	0.087371	0	13.4749	0	1	0.216159	6.576				12.5408	99.869
	1.99167	12.5408	0	39.9583	34.11	19.8	0.087271	0	13.4736	0	1	0.215929	6.569				12.5408	99.869
	1.99375	12.5408	0	39.9688	34.12	19.8	0.087187	0	13.4724	0	1	0.215732	6.563				12.5408	99.869
	1.99583	12.5408	0	39.9792	34.12	19.8	0.087109	0	13.4713	0	1	0.215535	6.557				12.5408	99.869
	1.99792	12.5408	0	39.9896	34.14	19.8	0.087019	0	13.4701	0	1	0.215338	6.551				12.5408	99.869
	2	12.5408	0	40	34.15	19.8	0.086927	0	13.4688	0	1	0.215107	6.544				12.5408	99.869
	2.00208	12.5408	0	40.0104	34.14	19.8	0.086862	0	13.4678	0	1	0.214943	6.539				12.5408	99.869
	2.00417	12.5408	0	40.0208	34.17	19.8	0.086762	0	13.4664	0	1	0.214713	6.532				12.5408	99.869
	2.00625	12.5408	0	40.0312	34.17	19.8	0.086681	0	13.4653	0	1	0.214516	6.526				12.5408	99.869
	2.00833	12.5408	0	40.0417	34.16	19.8	0.086615	0	13.4643	0	1	0.214351	6.521				12.5408	99.869
	2.01042	12.5408	0	40.0521	34.16	19.8	0.086525	0	13.4629	0	1	0.214121	6.514				12.5408	99.869
	2.0125	12.5408	0	40.0625	34.16	19.8	0.086442	0	13.4617	0	1	0.213924	6.508				12.5408	99.869
	2.01458	12.5408	0	40.0729	34.17	19.8	0.086358	0	13.4606	0	1	0.213727	6.502				12.5408	99.869
	2.01667	12.5408	0	40.0833	34.18	19.8	0.08626	0	13.4592	0	1	0.213497	6.495				12.5408	99.869
	2.01875	12.5408	0	40.0938	34.22	19.8	0.08617	0	13.4581	0	1	0.2133	6.489				12.5408	99.869
	2.02083	12.5408	0	40.1042	34.23	19.8	0.086086	0	13.4569	0	1	0.213102	6.483				12.5408	99.869
	2.02292	12.5408	0	40.1146	34.22	19.8	0.085994	0	13.4555	0	1	0.212872	6.476				12.5406	99.8673
	2.025	12.5408	0	40.125	34.23	19.8	0.085913	0	13.4544	0	1	0.212675	6.47				12.5406	99.8673
	2.02708	12.5406	0	40.1354	34.26	19.8	0.085824	0	13.4532	0	1	0.212478	6.464				12.5406	99.8673
	2.02917	12.5406	0	40.1458	34.25	19.8	0.085731	0	13.4519	0	1	0.212248	6.457				12.5406	99.8673
	2.03125	12.5406	0	40.1562	34.26	19.8	0.085648	0	13.4507	0	1	0.21205	6.451				12.5406	99.8673
	2.03333	12.5406	0	40.1667	34.26	19.8	0.085538	0	13.4491	0	1	0.211788	6.443				12.5406	99.8673
	2.03542	12.5406	0	40.1771	34.27	19.8	0.085432	0	13.4476	0	1	0.211525	6.435				12.5406	99.8673
	2.0375	12.5406	0	40.1875	34.29	19.8	0.085344	0	13.4464	0	1	0.211327	6.429				12.5406	99.8673
	2.03958	12.5406	0	40.1979	34.29	19.8	0.085253	0	13.4451	0	1	0.211097	6.422				12.5406	99.8673
	2.04167	12.5406	0	40.2083	34.3	19.8	0.085155	0	13.4437	0	1	0.210867	6.415				12.5408	99.869
	2.04375	12.5406	0	40.2188	34.29	19.8	0.085076	0	13.4425	0	1	0.21067	6.409				12.5408	99.869
	2.04583	12.5408	0	40.2292	34.3	19.8	0.08498	0	13.4412	0	1	0.21044	6.402				12.5406	99.8673
	2.04792	12.5408	0	40.2396	34.32	19.8	0.084882	0	13.4398	0	1	0.21021	6.395				12.5406	99.8673
	2.05	12.5406	0	40.25	34.34	19.8	0.084782	0	13.4385	0	1	0.20998	6.388				12.5406	99.8673
	2.05208	12.5406	0	40.2604	34.33	19.8	0.084704	0	13.4373	0	1	0.209782	6.382				12.5406	99.8673
	2.05417	12.5406	0	40.2708	34.35	19.8	0.084607	0	13.4359	0	1	0.209552	6.375				12.5406	99.8673
	2.05625	12.5406	0	40.2812	34.34	19.8	0.084528	0	13.4348	0	1	0.209355	6.369				12.5406	99.8673
	2.05833	12.5406	0	40.2917	34.35	19.8	0.084419	0	13.4332	0	1	0.209092	6.361				12.5406	99.8673
	2.06042	12.5406	0	40.3021	34.37	19.8	0.084335	0	13.4321	0	1	0.208895	6.355				12.5406	99.8673
	2.0625	12.5406	0	40.3125	34.38	19.8	0.084235	0	13.4307	0	1	0.208665	6.348				12.5406	99.8673
	2.06458	12.5406	0	40.3229	34.39	19.8	0.084138	0	13.4293	0	1	0.208435	6.341				12.5406	99.8673
	2.06667	12.5406	0	40.3333	34.39	19.8	0.084058	0	13.4282	0	1	0.208237	6.335				12.5406	99.8673
	2.06875	12.5406	0	40.3438	34.4	19.8	0.083977	0	13.427	0	1	0.20804	6.329				12.5406	99.8673
	2.07083	12.5406	0	40.3542	34.41	19.8	0.083891	0	13.4258	0	1	0.207843	6.323				12.5406	99.8673
	2.07292	12.5406	0	40.3646	34.42	19.8	0.083811	0	13.4247	0	1	0.207646	6.317				12.5406	99.8673
	2.075	12.5406	0	40.375	34.42	19.8	0.08373	0	13.4235	0	1	0.207449	6.311				12.5406	99.8673
	2.07708	12.5406	0	40.3854	34.44	19.8	0.083631	0	13.4222	0	1	0.207218	6.304				12.5406	99.8673
	2.07917	12.5406	0	40.3958	34.43	19.8	0.083565	0	13.4212	0	1	0.207054	6.299				12.5406	99.8673
	2.08125	12.5406	0	40.4062	34.43	19.8	0.083486	0	13.42	0	1	0.206857	6.293				12.5406	99.8673
	2.08333	12.5406	0	40.4167	34.44	19.8	0.083428	0	13.4192	0	1	0.206725	6.289				12.5406	99.8673
	2.08542	12.5406	0	40.4271	34.46	19.8	0.083342	0	13.4181	0	1	0.206528	6.283				12.5406	99.8673
	2.0875	12.5406	0	40.4375	34.48	19.8	0.083258	0	13.4169	0	1	0.206331	6.277				12.5406	99.8673
	2.08958	12.5406	0	40.4479	34.49	19.8	0.0832	0	13.4162	0	1	0.206199	6.273				12.5406	99.8673
	2.09167	12.5406	0	40.4583	34.49	19.8	0.083132	0	13.4152	0	1	0.206035	6.268				12.5406	99.8673
	2.09375	12.5406	0	40.4688	34.49	19.8	0.083078	0	13.4144	0	1	0.205904	6.264				12.5406	99.8673
	2.09583	12.5406	0	40.4792	34.51	19.8	0.083007	0	13.4134	0	1	0.205739	6.259				12.5406	99.8673
	2.09792	12.5406	0	40.4896	34.51	19.8	0.082953	0	13.4127	0	1	0.205608	6.255				12.5406	99.8673
	2.1	12.5406	0	40.5	34.51	19.8	0.082871	0	13.4115	0	1	0.205411	6.249				12.5406	99.8673
	2.10208	12.5406	0	40.5104	34.51	19.8	0.082818	0	13.4107	0	1	0.205279	6.245				12.5406	99.8673
	2.10417	12.5406	0	40.5208	34.53	19.8	0.082732	0	13.4096	0	1	0.205082	6.239				12.5406	99.8673
	2.10625	12.5406	0	40.5312	34.56	19.8	0.082659	0	13.4086	0	1	0.204917	6.234				12.5406	99.8673
	2.10833	12.5406	0	40.5417	34.56	19.8	0.082591	0	13.4076	0	1	0.204753	6.229				12.5406	99.8673
	2.11042	12.5406	0	40.5521	34.56	19.8	0.082538	0	13.4068	0	1	0.204622	6.225				12.5406	99.8673
	2.1125	12.5406	0	40.5625	34.57	19.8	0.082454	0	13.4057	0	1	0.204424	6.219				12.5406	99.8673
	2.11458	12.5406	0	40.5729	34.58	19.8	0.082399	0	13.4049	0	1	0.204293	6.215				12.5406	99.8673
	2.11667	12.5406	0	40.5833	34.58	19.8	0.082342	0	13.4041	0	1	0.204161	6.211				12.5406	99.8673
	2.11875	12.5406	0	40.5938	34.58	19.8	0.08229	0	13.4033	0	1	0.20403	6.207				12.5406	99.8673
	2.12083	12.5406	0	40.6042	34.6	19.8	0.082231	0	13.4026	0	1	0.203898	6.203				12.5406	99.8673
	2.12292	12.5406	0	40.6146	34.61	19.8	0.082159	0	13.4016	0	1	0.203734	6.198				12.5406	99.8673
	2.125	12.5406	0	40.625	34.61	19.8	0.082106	0	13.4008	0	1	0.203603	6.194				12.5406	99.8673
	2.12708	12.5406	0	40.6354	34.62	19.8	0.082052	0	13.4001	0	1	0.203471	6.19				12.5406	99.8673
	2.12917	12.5406	0	40.6458	34.63	19.8	0.082006	0	13.3995	0	1	0.203373	6.187				12.5406	99.8673
	2.13125	12.5406	0	40.6562	34.65	19.8	0.081937	0	13.3985	0	1	0.203208	6.182				12.5404	99.8656
	2.13333	12.5406	0	40.6667	34.66	19.8	0.081906	0	13.3981	0	1	0.203142	6.18				12.5404	99.8656
	2.13542	12.5404	0	40.6771	34.65	19.8	0.081867	0	13.3976	0	1	0.203044	6.177				12.5406	99.8673
	2.1375	12.5404	0	40.6875	34.65	19.8	0.081839	0	13.3972	0	1	0.202978	6.175				12.5406	99.8673
	2.13958	12.5406	0	40.6979	34.67	19.8	0.081792	0	13.3966	0	1	0.202879	6.172				12.5404	99.8656
	2.14167	12.5406	0	40.7083	34.68	19.8	0.081762	0	13.3962	0	1	0.202814	6.17				12.5406	99.8673
	2.14375	12.5404	0	40.7188	34.68	19.8	0.081725	0	13.3956	0	1	0.202715	6.167				12.5406	99.8673
	2.14583	12.5406	0	40.7292	34.7	19.8	0.081691	0	13.3953	0	1	0.202649	6.165				12.5406	99.8673
	2.14792	12.5406	0	40.7396	34.72	19.8	0.081644	0	13.3947	0	1	0.202551	6.162				12.5406	99.8673
	2.15	12.5406	0	40.75	34.73	19.8	0.0816	0	13.3941	0	1	0.202452	6.159				12.5404	99.8656
	2.15208	12.5406	0	40.7604	34.71	19.8	0.08158	0	13.3937	0	1	0.202386	6.157				12.5404	99.8656
	2.15417	12.5404	0	40.7708	34.73	19.8	0.081533	0	13.3931	0	1	0.202288	6.154				12.5406	99.8673
	2.15625	12.5404	0	40.7812	34.73	19.8	0.081491	0	13.3925	0	1	0.202189	6.151				12.5406	99.8673
	2.15833	12.5406	0	40.7917	34.76	19.8	0.08143	0	13.3918	0	1	0.202058	6.147				12.5404	99.8656
	2.16042	12.5406	0	40.8021	34.76	19.8	0.081391	0	13.3912	0	1	0.201959	6.144				12.5404	99.8656
	2.1625	12.5404	0	40.8125	34.77	19.8	0.081334	0	13.3904	0	1	0.201828	6.14				12.5404	99.8656
	2.16458	12.5404	0	40.8229	34.79	19.8	0.081301	0	13.3901	0	1	0.201762	6.138				12.5404	99.8656
	2.16667	12.5404	0	40.8333	34.78	19.8	0.081265	0	13.3895	0	1	0.201663	6.135				12.5404	99.8656
	2.16875	12.5404	0	40.8438	34.78	19.8	0.081225	0	13.3889	0	1	0.201565	6.132				12.5404	99.8656
	2.17083	12.5404	0	40.8542	34.79	19.8	0.081192	0	13.3885	0	1	0.201499	6.13				12.5404	99.8656
	2.17292	12.5404	0	40.8646	34.79	19.8	0.081152	0	13.3879	0	1	0.2014	6.127				12.5404	99.8656
	2.175	12.5404	0	40.875	34.81	19.8	0.081094	0	13.3872	0	1	0.201269	6.123				12.5404	99.8656
	2.17708	12.5404	0	40.8854	34.83	19.8	0.081062	0	13.3868	0	1	0.201203	6.121				12.5404	99.8656
	2.17917	12.5404	0	40.8958	34.82	19.8	0.08101	0	13.386	0	1	0.201072	6.117				12.5404	99.8656
	2.18125	12.5404	0	40.9062	34.83	19.8	0.080981	0	13.3856	0	1	0.201006	6.115				12.5404	99.8656
	2.18333	12.5404	0	40.9167	34.83	19.8	0.08094	0	13.385	0	1	0.200907	6.112				12.5404	99.8656
	2.18542	12.5404	0	40.9271	34.83	19.8	0.080872	0	13.384	0	1	0.200743	6.107				12.5404	99.8656
	2.1875	12.5404	0	40.9375	34.86	19.8	0.080811	0	13.3833	0	1	0.200611	6.103				12.5404	99.8656
	2.18958	12.5404	0	40.9479	34.86	19.8	0.080757	0	13.3825	0	1	0.20048	6.099				12.5404	99.8656
	2.19167	12.5404	0	40.9583	34.87	19.8	0.080701	0	13.3817	0	1	0.200348	6.095				12.5404	99.8656
	2.19375	12.5404	0	40.9688	34.87	19.8	0.080647	0	13.381	0	1	0.200217	6.091				12.5404	99.8656
	2.19583	12.5404	0	40.9792	34.89	19.8	0.080572	0	13.38	0	1	0.200053	6.086				12.5404	99.8656
	2.19792	12.5404	0	40.9896	34.9	19.8	0.080506	0	13.379	0	1	0.199888	6.081				12.5404	99.8656
	2.2	12.5404	0	41	34.9	19.8	0.08044	0	13.3781	0	1	0.199724	6.076				12.5404	99.8656
	2.20208	12.5404	0	41.0104	34.9	19.8	0.080373	0	13.3771	0	1	0.19956	6.071				12.5404	99.8656
	2.20417	12.5404	0	41.0208	34.92	19.8	0.080299	0	13.3761	0	1	0.199395	6.066				12.5404	99.8656
	2.20625	12.5404	0	41.0312	34.96	19.8	0.080221	0	13.3752	0	1	0.199231	6.061				12.5404	99.8656
	2.20833	12.5404	0	41.0417	34.93	19.8	0.080176	0	13.3744	0	1	0.199099	6.057				12.5404	99.8656
	2.21042	12.5404	0	41.0521	34.94	19.8	0.080107	0	13.3734	0	1	0.198935	6.052				12.5404	99.8656
	2.2125	12.5404	0	41.0625	34.96	19.8	0.080032	0	13.3724	0	1	0.198771	6.047				12.5404	99.8656
	2.21458	12.5404	0	41.0729	34.98	19.8	0.07996	0	13.3715	0	1	0.198606	6.042				12.5404	99.8656
	2.21667	12.5404	0	41.0833	34.97	19.8	0.079913	0	13.3707	0	1	0.198475	6.038				12.5404	99.8656
	2.21875	12.5404	0	41.0938	34.98	19.8	0.079842	0	13.3697	0	1	0.19831	6.033				12.5404	99.8656
	2.22083	12.5404	0	41.1042	34.97	19.8	0.079777	0	13.3687	0	1	0.198146	6.028				12.5404	99.8656
	2.22292	12.5404	0	41.1146	34.99	19.8	0.079705	0	13.3678	0	1	0.197982	6.023				12.5404	99.8656
	2.225	12.5404	0	41.125	35.01	19.8	0.079618	0	13.3666	0	1	0.197784	6.017				12.5404	99.8656
	2.22708	12.5404	0	41.1354	35	19.8	0.079558	0	13.3656	0	1	0.19762	6.012				12.5404	99.8656
	2.22917	12.5404	0	41.1458	35.03	19.8	0.07948	0	13.3647	0	1	0.197456	6.007				12.5404	99.8656
	2.23125	12.5404	0	41.1562	35.03	19.8	0.079399	0	13.3635	0	1	0.197259	6.001				12.5404	99.8656
	2.23333	12.5404	0	41.1667	35.03	19.8	0.07932	0	13.3623	0	1	0.197061	5.995				12.5404	99.8656
	2.23542	12.5404	0	41.1771	35.04	19.8	0.079251	0	13.3614	0	1	0.196897	5.99				12.5404	99.8656
	2.2375	12.5404	0	41.1875	35.06	19.8	0.07918	0	13.3604	0	1	0.196733	5.985				12.5404	99.8656
	2.23958	12.5404	0	41.1979	35.05	19.8	0.0791	0	13.3592	0	1	0.196535	5.979				12.5404	99.8656
	2.24167	12.5404	0	41.2083	35.06	19.8	0.07903	0	13.3583	0	1	0.196371	5.974				12.5404	99.8656
	2.24375	12.5404	0	41.2188	35.06	19.8	0.078979	0	13.3575	0	1	0.19624	5.97				12.5404	99.8656
	2.24583	12.5404	0	41.2292	35.1	19.8	0.078914	0	13.3567	0	1	0.196108	5.966				12.5404	99.8656
	2.24792	12.5404	0	41.2396	35.1	19.8	0.078858	0	13.356	0	1	0.195977	5.962				12.5404	99.8656
	2.25	12.5404	0	41.25	35.11	19.8	0.078803	0	13.3552	0	1	0.195845	5.958				12.5404	99.8656
	2.25208	12.5404	0	41.2604	35.11	19.8	0.078764	0	13.3546	0	1	0.195746	5.955				12.5404	99.8656
	2.25417	12.5404	0	41.2708	35.11	19.8	0.078696	0	13.3536	0	1	0.195582	5.95				12.5404	99.8656
	2.25625	12.5404	0	41.2812	35.13	19.8	0.078637	0	13.3529	0	1	0.195451	5.946				12.5402	99.8639
	2.25833	12.5404	0	41.2917	35.13	19.8	0.078585	0	13.3521	0	1	0.195319	5.942				12.5404	99.8656
	2.26042	12.5402	0	41.3021	35.14	19.8	0.078514	0	13.3511	0	1	0.195155	5.937				12.5404	99.8656
	2.2625	12.5404	0	41.3125	35.17	19.8	0.078452	0	13.3504	0	1	0.195023	5.933				12.5404	99.8656
	2.26458	12.5404	0	41.3229	35.16	19.8	0.078414	0	13.3498	0	1	0.194925	5.93				12.5404	99.8656
	2.26667	12.5404	0	41.3333	35.16	19.8	0.078362	0	13.349	0	1	0.194793	5.926				12.5404	99.8656
	2.26875	12.5404	0	41.3438	35.17	19.8	0.078293	0	13.348	0	1	0.194629	5.921				12.5402	99.8639
	2.27083	12.5404	0	41.3542	35.17	19.8	0.078251	0	13.3474	0	1	0.19453	5.918				12.5404	99.8656
	2.27292	12.5402	0	41.3646	35.18	19.8	0.078183	0	13.3465	0	1	0.194366	5.913				12.5404	99.8656
	2.275	12.5404	0	41.375	35.21	19.8	0.078122	0	13.3457	0	1	0.194234	5.909				12.5402	99.8639
	2.27708	12.5404	0	41.3854	35.19	19.8	0.078062	0	13.3447	0	1	0.19407	5.904				12.5402	99.8639
	2.27917	12.5402	0	41.3958	35.24	19.8	0.077993	0	13.344	0	1	0.193939	5.9				12.5402	99.8639
	2.28125	12.5402	0	41.4062	35.22	19.8	0.077959	0	13.3434	0	1	0.19384	5.897				12.5402	99.8639
	2.28333	12.5402	0	41.4167	35.24	19.8	0.077914	0	13.3428	0	1	0.193741	5.894				12.5402	99.8639
	2.28542	12.5402	0	41.4271	35.23	19.8	0.077862	0	13.342	0	1	0.19361	5.89				12.5402	99.8639
	2.2875	12.5402	0	41.4375	35.25	19.8	0.077816	0	13.3414	0	1	0.193511	5.887				12.5402	99.8639
	2.28958	12.5402	0	41.4479	35.27	19.8	0.077756	0	13.3407	0	1	0.19338	5.883				12.5402	99.8639
	2.29167	12.5402	0	41.4583	35.26	19.8	0.077732	0	13.3403	0	1	0.193314	5.881				12.5402	99.8639
	2.29375	12.5402	0	41.4688	35.28	19.8	0.077672	0	13.3395	0	1	0.193183	5.877				12.5402	99.8639
	2.29583	12.5402	0	41.4792	35.29	19.8	0.07763	0	13.3389	0	1	0.193084	5.874				12.5402	99.8639
	2.29792	12.5402	0	41.4896	35.31	19.8	0.077597	0	13.3386	0	1	0.193018	5.872				12.5402	99.8639
	2.3	12.5402	0	41.5	35.31	19.8	0.07757	0	13.3382	0	1	0.192952	5.87				12.5402	99.8639
	2.30208	12.5402	0	41.5104	35.29	19.8	0.077536	0	13.3376	0	1	0.192854	5.867				12.5402	99.8639
	2.30417	12.5402	0	41.5208	35.34	19.8	0.077483	0	13.337	0	1	0.192755	5.864				12.5402	99.8639
	2.30625	12.5402	0	41.5312	35.33	19.8	0.077443	0	13.3364	0	1	0.192657	5.861				12.5402	99.8639
	2.30833	12.5402	0	41.5417	35.32	19.8	0.077422	0	13.336	0	1	0.192591	5.859				12.5402	99.8639
	2.31042	12.5402	0	41.5521	35.34	19.8	0.077375	0	13.3355	0	1	0.192492	5.856				12.5402	99.8639
	2.3125	12.5402	0	41.5625	35.36	19.8	0.077328	0	13.3349	0	1	0.192394	5.853				12.5402	99.8639
	2.31458	12.5402	0	41.5729	35.36	19.8	0.077302	0	13.3345	0	1	0.192328	5.851				12.5402	99.8639
	2.31667	12.5402	0	41.5833	35.36	19.8	0.077251	0	13.3337	0	1	0.192196	5.847				12.5402	99.8639
	2.31875	12.5402	0	41.5938	35.35	19.8	0.077225	0	13.3333	0	1	0.192131	5.845				12.5402	99.8639
	2.32083	12.5402	0	41.6042	35.38	19.8	0.077191	0	13.333	0	1	0.192065	5.843				12.5402	99.8639
	2.32292	12.5402	0	41.6146	35.4	19.8	0.077157	0	13.3326	0	1	0.191999	5.841				12.5402	99.8639
	2.325	12.5402	0	41.625	35.41	19.8	0.077115	0	13.332	0	1	0.191901	5.838				12.5402	99.8639
	2.32708	12.5402	0	41.6354	35.4	19.8	0.077089	0	13.3316	0	1	0.191835	5.836				12.5402	99.8639
	2.32917	12.5402	0	41.6458	35.43	19.8	0.077054	0	13.3312	0	1	0.191769	5.834				12.5402	99.8639
	2.33125	12.5402	0	41.6562	35.44	19.8	0.077025	0	13.3309	0	1	0.191703	5.832				12.5402	99.8639
	2.33333	12.5402	0	41.6667	35.43	19.8	0.076999	0	13.3305	0	1	0.191638	5.83				12.5402	99.8639
	2.33542	12.5402	0	41.6771	35.44	19.8	0.07697	0	13.3301	0	1	0.191572	5.828				12.5402	99.8639
	2.3375	12.5402	0	41.6875	35.46	19.8	0.076911	0	13.3293	0	1	0.19144	5.824				12.5402	99.8639
	2.33958	12.5402	0	41.6979	35.46	19.8	0.076872	0	13.3287	0	1	0.191342	5.821				12.5402	99.8639
	2.34167	12.5402	0	41.7083	35.46	19.8	0.076832	0	13.3281	0	1	0.191243	5.818				12.5402	99.8639
	2.34375	12.5402	0	41.7188	35.47	19.8	0.076804	0	13.3278	0	1	0.191177	5.816				12.5402	99.8639
	2.34583	12.5402	0	41.7292	35.47	19.8	0.076763	0	13.3272	0	1	0.191079	5.813				12.5402	99.8639
	2.34792	12.5402	0	41.7396	35.51	19.8	0.07671	0	13.3266	0	1	0.19098	5.81				12.5402	99.8639
	2.35	12.5402	0	41.75	35.5	19.8	0.076675	0	13.326	0	1	0.190882	5.807				12.5402	99.8639
	2.35208	12.5402	0	41.7604	35.5	19.8	0.076646	0	13.3256	0	1	0.190816	5.805				12.5402	99.8639
	2.35417	12.5402	0	41.7708	35.52	19.8	0.076587	0	13.3249	0	1	0.190684	5.801				12.5402	99.8639
	2.35625	12.5402	0	41.7812	35.53	19.8	0.076544	0	13.3243	0	1	0.190586	5.798				12.5402	99.8639
	2.35833	12.5402	0	41.7917	35.54	19.8	0.076514	0	13.3239	0	1	0.19052	5.796				12.5402	99.8639
	2.36042	12.5402	0	41.8021	35.54	19.8	0.076476	0	13.3233	0	1	0.190421	5.793				12.5402	99.8639
	2.3625	12.5402	0	41.8125	35.55	19.8	0.076444	0	13.3229	0	1	0.190356	5.791				12.54	99.8622
	2.36458	12.5402	0	41.8229	35.55	19.8	0.076405	0	13.3224	0	1	0.190257	5.788				12.54	99.8622
	2.36667	12.54	0	41.8333	35.57	19.8	0.076373	0	13.322	0	1	0.190191	5.786				12.54	99.8622
	2.36875	12.54	0	41.8438	35.57	19.8	0.07632	0	13.3212	0	1	0.19006	5.782				12.54	99.8622
	2.37083	12.54	0	41.8542	35.59	19.8	0.076299	0	13.321	0	1	0.190027	5.781				12.54	99.8622
	2.37292	12.54	0	41.8646	35.6	19.8	0.076243	0	13.3202	0	1	0.189895	5.777				12.54	99.8622
	2.375	12.54	0	41.875	35.61	19.8	0.0762	0	13.3197	0	1	0.189797	5.774				12.54	99.8622
	2.37708	12.54	0	41.8854	35.6	19.8	0.076164	0	13.3191	0	1	0.189698	5.771				12.54	99.8622
	2.37917	12.54	0	41.8958	35.62	19.8	0.076118	0	13.3185	0	1	0.1896	5.768				12.54	99.8622
	2.38125	12.54	0	41.9062	35.63	19.8	0.076076	0	13.3179	0	1	0.189501	5.765				12.54	99.8622
	2.38333	12.54	0	41.9167	35.63	19.8	0.076049	0	13.3175	0	1	0.189435	5.763				12.54	99.8622
	2.38542	12.54	0	41.9271	35.64	19.8	0.076005	0	13.317	0	1	0.189337	5.76				12.54	99.8622
	2.3875	12.54	0	41.9375	35.66	19.8	0.075959	0	13.3164	0	1	0.189238	5.757				12.54	99.8622
	2.38958	12.54	0	41.9479	35.66	19.8	0.07592	0	13.3158	0	1	0.189139	5.754				12.54	99.8622
	2.39167	12.54	0	41.9583	35.64	19.8	0.075887	0	13.3152	0	1	0.189041	5.751				12.54	99.8622
	2.39375	12.54	0	41.9688	35.66	19.8	0.075828	0	13.3144	0	1	0.188909	5.747				12.54	99.8622
	2.39583	12.54	0	41.9792	35.68	19.8	0.075767	0	13.3137	0	1	0.188778	5.743				12.54	99.8622
	2.39792	12.54	0	41.9896	35.69	19.8	0.075723	0	13.3131	0	1	0.188679	5.74				12.54	99.8622
	2.4	12.54	0	42	35.7	19.8	0.075668	0	13.3123	0	1	0.188548	5.736				12.54	99.8622
	2.40208	12.54	0	42.0104	35.71	19.8	0.075628	0	13.3117	0	1	0.188449	5.733				12.54	99.8622
	2.40417	12.54	0	42.0208	35.73	19.8	0.07558	0	13.3112	0	1	0.188351	5.73				12.54	99.8622
	2.40625	12.54	0	42.0312	35.73	19.8	0.07554	0	13.3106	0	1	0.188252	5.727				12.54	99.8622
	2.40833	12.54	0	42.0417	35.72	19.8	0.075491	0	13.3098	0	1	0.18812	5.723				12.54	99.8622
	2.41042	12.54	0	42.0521	35.75	19.8	0.075458	0	13.3094	0	1	0.188055	5.721				12.54	99.8622
	2.4125	12.54	0	42.0625	35.77	19.8	0.07541	0	13.3089	0	1	0.187956	5.718				12.54	99.8622
	2.41458	12.54	0	42.0729	35.77	19.8	0.075366	0	13.3083	0	1	0.187857	5.715				12.54	99.8622
	2.41667	12.54	0	42.0833	35.76	19.8	0.07533	0	13.3077	0	1	0.187759	5.712				12.54	99.8622
	2.41875	12.54	0	42.0938	35.78	19.8	0.075286	0	13.3071	0	1	0.18766	5.709				12.54	99.8622
	2.42083	12.54	0	42.1042	35.81	19.8	0.075238	0	13.3065	0	1	0.187562	5.706				12.54	99.8622
	2.42292	12.54	0	42.1146	35.8	19.8	0.075188	0	13.3058	0	1	0.18743	5.702				12.54	99.8622
	2.425	12.54	0	42.125	35.8	19.8	0.075148	0	13.3052	0	1	0.187332	5.699				12.54	99.8622
	2.42708	12.54	0	42.1354	35.81	19.8	0.075092	0	13.3044	0	1	0.1872	5.695				12.54	99.8622
	2.42917	12.54	0	42.1458	35.82	19.8	0.075047	0	13.3038	0	1	0.187101	5.692				12.54	99.8622
	2.43125	12.54	0	42.1562	35.83	19.8	0.075005	0	13.3032	0	1	0.187003	5.689				12.54	99.8622
	2.43333	12.54	0	42.1667	35.83	19.8	0.074954	0	13.3025	0	1	0.186871	5.685				12.54	99.8622
	2.43542	12.54	0	42.1771	35.83	19.8	0.074913	0	13.3019	0	1	0.186773	5.682				12.54	99.8622
	2.4375	12.54	0	42.1875	35.85	19.8	0.074841	0	13.3009	0	1	0.186608	5.677				12.54	99.8622
	2.43958	12.54	0	42.1979	35.86	19.8	0.074811	0	13.3005	0	1	0.186543	5.675				12.5397	99.8605
	2.44167	12.54	0	42.2083	35.86	19.8	0.07476	0	13.2997	0	1	0.186411	5.671				12.5397	99.8605
	2.44375	12.5397	0	42.2188	35.87	19.8	0.074689	0	13.2988	0	1	0.186247	5.666				12.5397	99.8605
	2.44583	12.5397	0	42.2292	35.89	19.8	0.074644	0	13.2982	0	1	0.186148	5.663				12.5397	99.8605
	2.44792	12.5397	0	42.2396	35.89	19.8	0.074604	0	13.2976	0	1	0.18605	5.66				12.5397	99.8605
	2.45	12.5397	0	42.25	35.9	19.8	0.074536	0	13.2966	0	1	0.185885	5.655				12.5397	99.8605
	2.45208	12.5397	0	42.2604	35.9	19.8	0.074493	0	13.2961	0	1	0.185787	5.652				12.5397	99.8605
	2.45417	12.5397	0	42.2708	35.9	19.8	0.074441	0	13.2953	0	1	0.185655	5.648				12.5397	99.8605
	2.45625	12.5397	0	42.2812	35.93	19.8	0.074393	0	13.2947	0	1	0.185557	5.645				12.5397	99.8605
	2.45833	12.5397	0	42.2917	35.93	19.8	0.07434	0	13.2939	0	1	0.185425	5.641				12.5397	99.8605
	2.46042	12.5397	0	42.3021	35.92	19.8	0.074289	0	13.2931	0	1	0.185294	5.637				12.5397	99.8605
	2.4625	12.5397	0	42.3125	35.96	19.8	0.07424	0	13.2926	0	1	0.185195	5.634				12.5397	99.8605
	2.46458	12.5397	0	42.3229	35.98	19.8	0.07418	0	13.2918	0	1	0.185063	5.63				12.5397	99.8605
	2.46667	12.5397	0	42.3333	35.97	19.8	0.07413	0	13.291	0	1	0.184932	5.626				12.5397	99.8605
	2.46875	12.5397	0	42.3438	35.96	19.8	0.074079	0	13.2902	0	1	0.1848	5.622				12.5397	99.8605
	2.47083	12.5397	0	42.3542	35.98	19.8	0.074035	0	13.2897	0	1	0.184702	5.619				12.5397	99.8605
	2.47292	12.5397	0	42.3646	36.01	19.8	0.073988	0	13.2891	0	1	0.184603	5.616				12.5397	99.8605
	2.475	12.5397	0	42.375	36	19.8	0.073951	0	13.2885	0	1	0.184505	5.613				12.5397	99.8605
	2.47708	12.5397	0	42.3854	36.01	19.8	0.073908	0	13.2879	0	1	0.184406	5.61				12.5397	99.8605
	2.47917	12.5397	0	42.3958	36.02	19.8	0.073863	0	13.2874	0	1	0.184307	5.607				12.5397	99.8605
	2.48125	12.5397	0	42.4062	36.03	19.8	0.073807	0	13.2866	0	1	0.184176	5.603				12.5397	99.8605
	2.48333	12.5397	0	42.4167	36.04	19.8	0.073765	0	13.286	0	1	0.184077	5.6				12.5397	99.8605
	2.48542	12.5397	0	42.4271	36.04	19.8	0.073727	0	13.2854	0	1	0.183979	5.597				12.5397	99.8605
	2.4875	12.5397	0	42.4375	36.06	19.8	0.073665	0	13.2847	0	1	0.183847	5.593				12.5397	99.8605
	2.48958	12.5397	0	42.4479	36.07	19.8	0.073623	0	13.2841	0	1	0.183749	5.59				12.5397	99.8605
	2.49167	12.5397	0	42.4583	36.06	19.8	0.073586	0	13.2835	0	1	0.18365	5.587				12.5397	99.8605
	2.49375	12.5397	0	42.4688	36.07	19.8	0.073545	0	13.2829	0	1	0.183551	5.584				12.5397	99.8605
	2.49583	12.5397	0	42.4792	36.1	19.8	0.073509	0	13.2825	0	1	0.183486	5.582				12.5397	99.8605
	2.49792	12.5397	0	42.4896	36.1	19.8	0.073467	0	13.282	0	1	0.183387	5.579				12.5397	99.8605
	2.5	12.5397	0	42.5	36.09	19.8	0.073434	0	13.2814	0	1	0.183288	5.576				12.5397	99.8605
	2.50208	12.5397	0	42.5104	36.11	19.8	0.073385	0	13.2808	0	1	0.18319	5.573				12.5395	99.8588
	2.50417	12.5397	0	42.5208	36.12	19.8	0.073329	0	13.28	0	1	0.183058	5.569				12.5395	99.8588
	2.50625	12.5395	0	42.5312	36.13	19.8	0.073288	0	13.2794	0	1	0.18296	5.566				12.5395	99.8588
	2.50833	12.5395	0	42.5417	36.12	19.8	0.073238	0	13.2787	0	1	0.182828	5.562				12.5395	99.8588
	2.51042	12.5395	0	42.5521	36.15	19.8	0.073177	0	13.2779	0	1	0.182697	5.558				12.5395	99.8588
	2.5125	12.5395	0	42.5625	36.16	19.8	0.073119	0	13.2771	0	1	0.182565	5.554				12.5395	99.8588
	2.51458	12.5395	0	42.5729	36.17	19.8	0.073064	0	13.2763	0	1	0.182434	5.55				12.5395	99.8588
	2.51667	12.5395	0	42.5833	36.19	19.8	0.073005	0	13.2756	0	1	0.182302	5.546				12.5395	99.8588
	2.51875	12.5395	0	42.5938	36.18	19.8	0.072955	0	13.2748	0	1	0.182171	5.542				12.5395	99.8588
	2.52083	12.5395	0	42.6042	36.2	19.8	0.072923	0	13.2744	0	1	0.182105	5.54				12.5395	99.8588
	2.52292	12.5395	0	42.6146	36.2	19.8	0.072871	0	13.2736	0	1	0.181974	5.536				12.5395	99.8588
	2.525	12.5395	0	42.625	36.2	19.8	0.072832	0	13.273	0	1	0.181875	5.533				12.5395	99.8588
	2.52708	12.5395	0	42.6354	36.21	19.8	0.072789	0	13.2725	0	1	0.181776	5.53				12.5395	99.8588
	2.52917	12.5395	0	42.6458	36.23	19.8	0.072742	0	13.2719	0	1	0.181678	5.527				12.5395	99.8588
	2.53125	12.5395	0	42.6562	36.23	19.8	0.072702	0	13.2713	0	1	0.181579	5.524				12.5395	99.8588
	2.53333	12.5395	0	42.6667	36.24	19.8	0.072647	0	13.2705	0	1	0.181448	5.52				12.5397	99.8605
	2.53542	12.5395	0	42.6771	36.25	19.8	0.072605	0	13.27	0	1	0.181349	5.517				12.5397	99.8605
	2.5375	12.5397	0	42.6875	36.26	19.8	0.072587	0	13.2698	0	1	0.181316	5.516				12.5397	99.8605
	2.53958	12.5397	0	42.6979	36.28	19.8	0.07253	0	13.269	0	1	0.181185	5.512				12.5395	99.8588
	2.54167	12.5397	0	42.7083	36.27	19.8	0.072508	0	13.2686	0	1	0.181119	5.51				12.5395	99.8588
	2.54375	12.5395	0	42.7188	36.29	19.8	0.072461	0	13.268	0	1	0.18102	5.507				12.5395	99.8588
	2.54583	12.5395	0	42.7292	36.3	19.8	0.072417	0	13.2675	0	1	0.180922	5.504				12.5395	99.8588
	2.54792	12.5395	0	42.7396	36.29	19.8	0.072395	0	13.2671	0	1	0.180856	5.502				12.5395	99.8588
	2.55	12.5395	0	42.75	36.32	19.8	0.07236	0	13.2667	0	1	0.18079	5.5				12.5395	99.8588
	2.55208	12.5395	0	42.7604	36.32	19.8	0.072344	0	13.2665	0	1	0.180757	5.499				12.5395	99.8588
	2.55417	12.5395	0	42.7708	36.31	19.8	0.072321	0	13.2661	0	1	0.180692	5.497				12.5395	99.8588
	2.55625	12.5395	0	42.7812	36.33	19.8	0.072275	0	13.2655	0	1	0.180593	5.494				12.5395	99.8588
	2.55833	12.5395	0	42.7917	36.35	19.8	0.072245	0	13.2652	0	1	0.180527	5.492				12.5395	99.8588
	2.56042	12.5395	0	42.8021	36.34	19.8	0.072219	0	13.2648	0	1	0.180462	5.49				12.5393	99.8571
	2.5625	12.5395	0	42.8125	36.36	19.8	0.072187	0	13.2644	0	1	0.180396	5.488				12.5395	99.8588
	2.56458	12.5393	0	42.8229	36.37	19.8	0.072171	0	13.2642	0	1	0.180363	5.487				12.5395	99.8588
	2.56667	12.5395	0	42.8333	36.36	19.8	0.072147	0	13.2638	0	1	0.180297	5.485				12.5393	99.8571
	2.56875	12.5395	0	42.8438	36.39	19.8	0.072113	0	13.2634	0	1	0.180231	5.483				12.5395	99.8588
	2.57083	12.5393	0	42.8542	36.4	19.8	0.072083	0	13.263	0	1	0.180166	5.481				12.5395	99.8588
	2.57292	12.5395	0	42.8646	36.39	19.8	0.072044	0	13.2624	0	1	0.180067	5.478				12.5395	99.8588
	2.575	12.5395	0	42.875	36.41	19.8	0.072	0	13.2619	0	1	0.179968	5.475				12.5395	99.8588
	2.57708	12.5395	0	42.8854	36.41	19.8	0.071975	0	13.2615	0	1	0.179903	5.473				12.5395	99.8588
	2.57917	12.5395	0	42.8958	36.43	19.8	0.071931	0	13.2609	0	1	0.179804	5.47				12.5395	99.8588
	2.58125	12.5395	0	42.9062	36.44	19.8	0.071875	0	13.2601	0	1	0.179673	5.466				12.5395	99.8588
	2.58333	12.5395	0	42.9167	36.44	19.8	0.071834	0	13.2596	0	1	0.179574	5.463				12.5395	99.8588
	2.58542	12.5395	0	42.9271	36.45	19.8	0.071804	0	13.2592	0	1	0.179508	5.461				12.5395	99.8588
	2.5875	12.5395	0	42.9375	36.45	19.8	0.071764	0	13.2586	0	1	0.17941	5.458				12.5395	99.8588
	2.58958	12.5395	0	42.9479	36.46	19.8	0.071721	0	13.258	0	1	0.179311	5.455				12.5395	99.8588
	2.59167	12.5395	0	42.9583	36.49	19.8	0.071676	0	13.2574	0	1	0.179212	5.452				12.5395	99.8588
	2.59375	12.5395	0	42.9688	36.49	19.8	0.071621	0	13.2567	0	1	0.179081	5.448				12.5395	99.8588
	2.59583	12.5395	0	42.9792	36.5	19.8	0.071593	0	13.2563	0	1	0.179015	5.446				12.5395	99.8588
	2.59792	12.5395	0	42.9896	36.51	19.8	0.071548	0	13.2557	0	1	0.178917	5.443				12.5395	99.8588
	2.6	12.5395	0	43	36.51	19.8	0.071496	0	13.2549	0	1	0.178785	5.439				12.5395	99.8588
	2.60208	12.5395	0	43.0104	36.52	19.8	0.071452	0	13.2543	0	1	0.178686	5.436				12.5393	99.8571
	2.60417	12.5395	0	43.0208	36.52	19.8	0.071414	0	13.2538	0	1	0.178588	5.433				12.5395	99.8588
	2.60625	12.5393	0	43.0312	36.55	19.8	0.071366	0	13.2532	0	1	0.178489	5.43				12.5395	99.8588
	2.60833	12.5395	0	43.0417	36.55	19.8	0.071328	0	13.2526	0	1	0.178391	5.427				12.5395	99.8588
	2.61042	12.5395	0	43.0521	36.57	19.8	0.071282	0	13.252	0	1	0.178292	5.424				12.5393	99.8571
	2.6125	12.5395	0	43.0625	36.57	19.8	0.071254	0	13.2516	0	1	0.178226	5.422				12.5393	99.8571
	2.61458	12.5393	0	43.0729	36.59	19.8	0.071225	0	13.2513	0	1	0.178161	5.42				12.5395	99.8588
	2.61667	12.5393	0	43.0833	36.59	19.8	0.071185	0	13.2507	0	1	0.178062	5.417				12.5393	99.8571
	2.61875	12.5395	0	43.0938	36.58	19.8	0.07116	0	13.2503	0	1	0.177996	5.415				12.5395	99.8588
	2.62083	12.5393	0	43.1042	36.6	19.8	0.071139	0	13.2501	0	1	0.177963	5.414				12.5393	99.8571
	2.62292	12.5395	0	43.1146	36.6	19.8	0.071111	0	13.2497	0	1	0.177898	5.412				12.5393	99.8571
	2.625	12.5393	0	43.125	36.61	19.8	0.071083	0	13.2493	0	1	0.177832	5.41				12.5393	99.8571
	2.62708	12.5393	0	43.1354	36.63	19.8	0.071039	0	13.2488	0	1	0.177733	5.407				12.5393	99.8571
	2.62917	12.5393	0	43.1458	36.65	19.8	0.071019	0	13.2486	0	1	0.1777	5.406				12.5393	99.8571
	2.63125	12.5393	0	43.1562	36.64	19.8	0.070982	0	13.248	0	1	0.177602	5.403				12.5393	99.8571
	2.63333	12.5393	0	43.1667	36.65	19.8	0.070955	0	13.2476	0	1	0.177536	5.401				12.5393	99.8571
	2.63542	12.5393	0	43.1771	36.66	19.8	0.070913	0	13.247	0	1	0.177437	5.398				12.5393	99.8571
	2.6375	12.5393	0	43.1875	36.66	19.8	0.070899	0	13.2468	0	1	0.177405	5.397				12.5393	99.8571
	2.63958	12.5393	0	43.1979	36.66	19.8	0.070856	0	13.2462	0	1	0.177306	5.394				12.5393	99.8571
	2.64167	12.5393	0	43.2083	36.67	19.8	0.070816	0	13.2457	0	1	0.177207	5.391				12.5393	99.8571
	2.64375	12.5393	0	43.2188	36.7	19.8	0.070768	0	13.2451	0	1	0.177109	5.388				12.5393	99.8571
	2.64583	12.5393	0	43.2292	36.71	19.8	0.07074	0	13.2447	0	1	0.177043	5.386				12.5393	99.8571
	2.64792	12.5393	0	43.2396	36.71	19.8	0.0707	0	13.2441	0	1	0.176944	5.383				12.5393	99.8571
	2.65	12.5393	0	43.25	36.72	19.8	0.070658	0	13.2435	0	1	0.176846	5.38				12.5393	99.8571
	2.65208	12.5393	0	43.2604	36.72	19.8	0.070631	0	13.2432	0	1	0.17678	5.378				12.5393	99.8571
	2.65417	12.5393	0	43.2708	36.74	19.8	0.070584	0	13.2426	0	1	0.176681	5.375				12.5393	99.8571
	2.65625	12.5393	0	43.2812	36.73	19.8	0.070533	0	13.2418	0	1	0.17655	5.371				12.5393	99.8571
	2.65833	12.5393	0	43.2917	36.77	19.8	0.070486	0	13.2412	0	1	0.176451	5.368				12.5393	99.8571
	2.66042	12.5393	0	43.3021	36.75	19.8	0.070448	0	13.2406	0	1	0.176353	5.365				12.5393	99.8571
	2.6625	12.5393	0	43.3125	36.77	19.8	0.07039	0	13.2399	0	1	0.176221	5.361				12.5393	99.8571
	2.66458	12.5393	0	43.3229	36.78	19.8	0.070348	0	13.2393	0	1	0.176123	5.358				12.5393	99.8571
	2.66667	12.5393	0	43.3333	36.79	19.8	0.070309	0	13.2387	0	1	0.176024	5.355				12.5393	99.8571
	2.66875	12.5393	0	43.3438	36.79	19.8	0.070253	0	13.2379	0	1	0.175892	5.351				12.5393	99.8571
	2.67083	12.5393	0	43.3542	36.79	19.8	0.070213	0	13.2373	0	1	0.175794	5.348				12.5393	99.8571
	2.67292	12.5393	0	43.3646	36.82	19.8	0.070155	0	13.2366	0	1	0.175662	5.344				12.5393	99.8571
	2.675	12.5393	0	43.375	36.81	19.8	0.070118	0	13.236	0	1	0.175564	5.341				12.5393	99.8571
	2.67708	12.5393	0	43.3854	36.84	19.8	0.070083	0	13.2356	0	1	0.175498	5.339				12.5393	99.8571
	2.67917	12.5393	0	43.3958	36.85	19.8	0.070027	0	13.2348	0	1	0.175367	5.335				12.5393	99.8571
	2.68125	12.5393	0	43.4062	36.86	19.8	0.069986	0	13.2343	0	1	0.175268	5.332				12.5393	99.8571
	2.68333	12.5393	0	43.4167	36.87	19.8	0.069968	0	13.2341	0	1	0.175235	5.331				12.5393	99.8571
	2.68542	12.5393	0	43.4271	36.87	19.8	0.069926	0	13.2335	0	1	0.175136	5.328				12.5393	99.8571
	2.6875	12.5393	0	43.4375	36.89	19.8	0.069884	0	13.2329	0	1	0.175038	5.325				12.5393	99.8571
	2.68958	12.5393	0	43.4479	36.89	19.8	0.069856	0	13.2325	0	1	0.174972	5.323				12.5393	99.8571
	2.69167	12.5393	0	43.4583	36.91	19.8	0.0698	0	13.2318	0	1	0.174841	5.319				12.5393	99.8571
	2.69375	12.5393	0	43.4688	36.89	19.8	0.069764	0	13.2312	0	1	0.174742	5.316				12.5393	99.8571
	2.69583	12.5393	0	43.4792	36.92	19.8	0.06973	0	13.2308	0	1	0.174676	5.314				12.5393	99.8571
	2.69792	12.5393	0	43.4896	36.93	19.8	0.069701	0	13.2304	0	1	0.17461	5.312				12.5393	99.8571
	2.7	12.5393	0	43.5	36.92	19.8	0.069662	0	13.2298	0	1	0.174512	5.309				12.5393	99.8571
	2.70208	12.5393	0	43.5104	36.95	19.8	0.069628	0	13.2294	0	1	0.174446	5.307				12.5393	99.8571
	2.70417	12.5393	0	43.5208	36.95	19.8	0.069589	0	13.2289	0	1	0.174348	5.304				12.5393	99.8571
	2.70625	12.5393	0	43.5312	36.96	19.8	0.069559	0	13.2285	0	1	0.174282	5.302				12.5393	99.8571
	2.70833	12.5393	0	43.5417	36.97	19.8	0.069531	0	13.2281	0	1	0.174216	5.3				12.5393	99.8571
	2.71042	12.5393	0	43.5521	36.98	19.8	0.069489	0	13.2275	0	1	0.174117	5.297				12.5393	99.8571
	2.7125	12.5393	0	43.5625	36.99	19.8	0.069458	0	13.2271	0	1	0.174052	5.295				12.5393	99.8571
	2.71458	12.5393	0	43.5729	36.99	19.8	0.06942	0	13.2265	0	1	0.173953	5.292				12.5393	99.8571
	2.71667	12.5393	0	43.5833	36.99	19.8	0.069393	0	13.2262	0	1	0.173887	5.29				12.5393	99.8571
	2.71875	12.5393	0	43.5938	37	19.8	0.06935	0	13.2256	0	1	0.173789	5.287				12.5393	99.8571
	2.72083	12.5393	0	43.6042	37.02	19.8	0.069306	0	13.225	0	1	0.17369	5.284				12.5393	99.8571
	2.72292	12.5393	0	43.6146	37.03	19.8	0.069275	0	13.2246	0	1	0.173624	5.282				12.5393	99.8571
	2.725	12.5393	0	43.625	37.03	19.8	0.069235	0	13.224	0	1	0.173526	5.279				12.5393	99.8571
	2.72708	12.5393	0	43.6354	37.05	19.8	0.069192	0	13.2235	0	1	0.173427	5.276				12.5393	99.8571
	2.72917	12.5393	0	43.6458	37.03	19.8	0.069157	0	13.2229	0	1	0.173329	5.273				12.5393	99.8571
	2.73125	12.5393	0	43.6562	37.05	19.8	0.069113	0	13.2223	0	1	0.17323	5.27				12.5395	99.8588
	2.73333	12.5393	0	43.6667	37.07	19.8	0.069081	0	13.2219	0	1	0.173164	5.268				12.5395	99.8588
	2.73542	12.5395	0	43.6771	37.08	19.8	0.069039	0	13.2213	0	1	0.173066	5.265				12.5395	99.8588
	2.7375	12.5395	0	43.6875	37.1	19.8	0.06902	0	13.2211	0	1	0.173033	5.264				12.5395	99.8588
	2.73958	12.5395	0	43.6979	37.11	19.8	0.068976	0	13.2206	0	1	0.172934	5.261				12.5393	99.8571
	2.74167	12.5395	0	43.7083	37.1	19.8	0.068954	0	13.2202	0	1	0.172868	5.259				12.5393	99.8571
	2.74375	12.5393	0	43.7188	37.11	19.8	0.068912	0	13.2196	0	1	0.17277	5.256				12.5393	99.8571
	2.74583	12.5393	0	43.7292	37.13	19.8	0.068879	0	13.2192	0	1	0.172704	5.254				12.5393	99.8571
	2.74792	12.5393	0	43.7396	37.14	19.8	0.068849	0	13.2188	0	1	0.172638	5.252				12.5393	99.8571
	2.75	12.5393	0	43.75	37.15	19.8	0.068811	0	13.2183	0	1	0.17254	5.249				12.5393	99.8571
	2.75208	12.5393	0	43.7604	37.16	19.8	0.068779	0	13.2179	0	1	0.172474	5.247				12.5393	99.8571
	2.75417	12.5393	0	43.7708	37.17	19.8	0.068737	0	13.2173	0	1	0.172375	5.244				12.5393	99.8571
	2.75625	12.5393	0	43.7812	37.17	19.8	0.068712	0	13.2169	0	1	0.17231	5.242				12.5393	99.8571
	2.75833	12.5393	0	43.7917	37.2	19.8	0.068664	0	13.2163	0	1	0.172211	5.239				12.5393	99.8571
	2.76042	12.5393	0	43.8021	37.19	19.8	0.068639	0	13.2159	0	1	0.172145	5.237				12.5395	99.8588
	2.7625	12.5393	0	43.8125	37.2	19.8	0.068597	0	13.2154	0	1	0.172047	5.234				12.5395	99.8588
	2.76458	12.5395	0	43.8229	37.19	19.8	0.068586	0	13.2152	0	1	0.172014	5.233				12.5395	99.8588
	2.76667	12.5395	0	43.8333	37.24	19.8	0.068534	0	13.2146	0	1	0.171915	5.23				12.5395	99.8588
	2.76875	12.5395	0	43.8438	37.24	19.8	0.068494	0	13.214	0	1	0.171816	5.227				12.5395	99.8588
	2.77083	12.5395	0	43.8542	37.23	19.8	0.068469	0	13.2136	0	1	0.171751	5.225				12.5395	99.8588
	2.77292	12.5395	0	43.8646	37.23	19.8	0.068429	0	13.213	0	1	0.171652	5.222				12.5395	99.8588
	2.775	12.5395	0	43.875	37.26	19.8	0.068396	0	13.2127	0	1	0.171586	5.22				12.5395	99.8588
	2.77708	12.5395	0	43.8854	37.26	19.8	0.06837	0	13.2123	0	1	0.171521	5.218				12.5395	99.8588
	2.77917	12.5395	0	43.8958	37.27	19.8	0.068339	0	13.2119	0	1	0.171455	5.216				12.5395	99.8588
	2.78125	12.5395	0	43.9062	37.28	19.8	0.068309	0	13.2115	0	1	0.171389	5.214				12.5395	99.8588
	2.78333	12.5395	0	43.9167	37.29	19.8	0.068281	0	13.2111	0	1	0.171323	5.212				12.5395	99.8588
	2.78542	12.5395	0	43.9271	37.3	19.8	0.06824	0	13.2105	0	1	0.171225	5.209				12.5395	99.8588
	2.7875	12.5395	0	43.9375	37.3	19.8	0.068214	0	13.2101	0	1	0.171159	5.207				12.5395	99.8588
	2.78958	12.5395	0	43.9479	37.31	19.8	0.068184	0	13.2098	0	1	0.171093	5.205				12.5395	99.8588
	2.79167	12.5395	0	43.9583	37.3	19.8	0.068161	0	13.2094	0	1	0.171028	5.203				12.5395	99.8588
	2.79375	12.5395	0	43.9688	37.33	19.8	0.068127	0	13.209	0	1	0.170962	5.201				12.5395	99.8588
	2.79583	12.5395	0	43.9792	37.33	19.8	0.068113	0	13.2088	0	1	0.170929	5.2				12.5395	99.8588
	2.79792	12.5395	0	43.9896	37.35	19.8	0.068067	0	13.2082	0	1	0.17083	5.197				12.5395	99.8588
	2.8	12.5395	0	44	37.36	19.8	0.068052	0	13.208	0	1	0.170797	5.196				12.5395	99.8588
	2.80208	12.5395	0	44.0104	37.36	19.8	0.068036	0	13.2078	0	1	0.170765	5.195				12.5395	99.8588
	2.80417	12.5395	0	44.0208	37.37	19.8	0.067995	0	13.2073	0	1	0.170666	5.192				12.5395	99.8588
	2.80625	12.5395	0	44.0312	37.37	19.8	0.067956	0	13.2067	0	1	0.170567	5.189				12.5395	99.8588
	2.80833	12.5395	0	44.0417	37.39	19.8	0.067937	0	13.2065	0	1	0.170534	5.188				12.5395	99.8588
	2.81042	12.5395	0	44.0521	37.39	19.8	0.06791	0	13.2061	0	1	0.170469	5.186				12.5395	99.8588
	2.8125	12.5395	0	44.0625	37.38	19.8	0.067874	0	13.2055	0	1	0.17037	5.183				12.5395	99.8588
	2.81458	12.5395	0	44.0729	37.41	19.8	0.067827	0	13.205	0	1	0.170272	5.18				12.5395	99.8588
	2.81667	12.5395	0	44.0833	37.43	19.8	0.067783	0	13.2044	0	1	0.170173	5.177				12.5393	99.8571
	2.81875	12.5395	0	44.0938	37.44	19.8	0.067756	0	13.204	0	1	0.170107	5.175				12.5395	99.8588
	2.82083	12.5393	0	44.1042	37.43	19.8	0.067716	0	13.2034	0	1	0.170009	5.172				12.5395	99.8588
	2.82292	12.5395	0	44.1146	37.46	19.8	0.067684	0	13.203	0	1	0.169943	5.17				12.5395	99.8588
	2.825	12.5395	0	44.125	37.46	19.8	0.067643	0	13.2024	0	1	0.169844	5.167				12.5395	99.8588
	2.82708	12.5395	0	44.1354	37.46	19.8	0.067616	0	13.2021	0	1	0.169778	5.165				12.5395	99.8588
	2.82917	12.5395	0	44.1458	37.48	19.8	0.067572	0	13.2015	0	1	0.16968	5.162				12.5395	99.8588
	2.83125	12.5395	0	44.1562	37.49	19.8	0.067541	0	13.2011	0	1	0.169614	5.16				12.5395	99.8588
	2.83333	12.5395	0	44.1667	37.51	19.8	0.067511	0	13.2007	0	1	0.169548	5.158				12.5395	99.8588
	2.83542	12.5395	0	44.1771	37.51	19.8	0.067471	0	13.2001	0	1	0.16945	5.155				12.5395	99.8588
	2.8375	12.5395	0	44.1875	37.51	19.8	0.067457	0	13.1999	0	1	0.169417	5.154				12.5395	99.8588
	2.83958	12.5395	0	44.1979	37.52	19.8	0.067402	0	13.1992	0	1	0.169285	5.15				12.5395	99.8588
	2.84167	12.5395	0	44.2083	37.52	19.8	0.067376	0	13.1988	0	1	0.16922	5.148				12.5395	99.8588
	2.84375	12.5395	0	44.2188	37.53	19.8	0.067333	0	13.1982	0	1	0.169121	5.145				12.5395	99.8588
	2.84583	12.5395	0	44.2292	37.57	19.8	0.067284	0	13.1976	0	1	0.169022	5.142				12.5395	99.8588
	2.84792	12.5395	0	44.2396	37.56	19.8	0.067248	0	13.197	0	1	0.168924	5.139				12.5395	99.8588
	2.85	12.5395	0	44.25	37.56	19.8	0.067194	0	13.1963	0	1	0.168792	5.135				12.5395	99.8588
	2.85208	12.5395	0	44.2604	37.56	19.8	0.067166	0	13.1959	0	1	0.168727	5.133				12.5395	99.8588
	2.85417	12.5395	0	44.2708	37.59	19.8	0.067108	0	13.1951	0	1	0.168595	5.129				12.5395	99.8588
	2.85625	12.5395	0	44.2812	37.59	19.8	0.067067	0	13.1945	0	1	0.168496	5.126				12.5395	99.8588
	2.85833	12.5395	0	44.2917	37.6	19.8	0.067027	0	13.1939	0	1	0.168398	5.123				12.5395	99.8588
	2.86042	12.5395	0	44.3021	37.61	19.8	0.066986	0	13.1934	0	1	0.168299	5.12				12.5395	99.8588
	2.8625	12.5395	0	44.3125	37.63	19.8	0.066952	0	13.193	0	1	0.168234	5.118				12.5395	99.8588
	2.86458	12.5395	0	44.3229	37.62	19.8	0.066915	0	13.1924	0	1	0.168135	5.115				12.5395	99.8588
	2.86667	12.5395	0	44.3333	37.64	19.8	0.066898	0	13.1922	0	1	0.168102	5.114				12.5395	99.8588
	2.86875	12.5395	0	44.3438	37.65	19.8	0.066881	0	13.192	0	1	0.168069	5.113				12.5395	99.8588
	2.87083	12.5395	0	44.3542	37.65	19.8	0.066853	0	13.1916	0	1	0.168003	5.111				12.5395	99.8588
	2.87292	12.5395	0	44.3646	37.67	19.8	0.066849	0	13.1916	0	1	0.168003	5.111				12.5395	99.8588
	2.875	12.5395	0	44.375	37.68	19.8	0.066819	0	13.1913	0	1	0.167938	5.109				12.5395	99.8588
	2.87708	12.5395	0	44.3854	37.68	19.8	0.066805	0	13.1911	0	1	0.167905	5.108				12.5395	99.8588
	2.87917	12.5395	0	44.3958	37.69	19.8	0.066803	0	13.1911	0	1	0.167905	5.108				12.5395	99.8588
	2.88125	12.5395	0	44.4062	37.7	19.8	0.066774	0	13.1907	0	1	0.167839	5.106				12.5395	99.8588
	2.88333	12.5395	0	44.4167	37.72	19.8	0.066758	0	13.1905	0	1	0.167806	5.105				12.5395	99.8588
	2.88542	12.5395	0	44.4271	37.72	19.8	0.066742	0	13.1903	0	1	0.167773	5.104				12.5395	99.8588
	2.8875	12.5395	0	44.4375	37.73	19.8	0.066715	0	13.1899	0	1	0.167708	5.102				12.5395	99.8588
	2.88958	12.5395	0	44.4479	37.74	19.8	0.066713	0	13.1899	0	1	0.167708	5.102				12.5395	99.8588
	2.89167	12.5395	0	44.4583	37.74	19.8	0.066696	0	13.1897	0	1	0.167675	5.101				12.5395	99.8588
	2.89375	12.5395	0	44.4688	37.76	19.8	0.06668	0	13.1896	0	1	0.167642	5.1				12.5395	99.8588
	2.89583	12.5395	0	44.4792	37.76	19.8	0.066666	0	13.1894	0	1	0.167609	5.099				12.5395	99.8588
	2.89792	12.5395	0	44.4896	37.77	19.8	0.06665	0	13.1892	0	1	0.167576	5.098				12.5395	99.8588
	2.9	12.5395	0	44.5	37.78	19.8	0.066633	0	13.189	0	1	0.167543	5.097				12.5395	99.8588
	2.90208	12.5395	0	44.5104	37.78	19.8	0.066622	0	13.1888	0	1	0.16751	5.096				12.5395	99.8588
	2.90417	12.5395	0	44.5208	37.8	19.8	0.066602	0	13.1886	0	1	0.167477	5.095				12.5395	99.8588
	2.90625	12.5395	0	44.5312	37.82	19.8	0.066585	0	13.1884	0	1	0.167445	5.094				12.5395	99.8588
	2.90833	12.5395	0	44.5417	37.81	19.8	0.066586	0	13.1884	0	1	0.167445	5.094				12.5395	99.8588
	2.91042	12.5395	0	44.5521	37.83	19.8	0.066568	0	13.1882	0	1	0.167412	5.093				12.5395	99.8588
	2.9125	12.5395	0	44.5625	37.82	19.8	0.06657	0	13.1882	0	1	0.167412	5.093				12.5395	99.8588
	2.91458	12.5395	0	44.5729	37.85	19.8	0.066563	0	13.1883	0	1	0.167412	5.093				12.5395	99.8588
	2.91667	12.5395	0	44.5833	37.85	19.8	0.066575	0	13.1885	0	1	0.167445	5.094				12.5395	99.8588
	2.91875	12.5395	0	44.5938	37.85	19.8	0.066562	0	13.1883	0	1	0.167412	5.093				12.5395	99.8588
	2.92083	12.5395	0	44.6042	37.87	19.8	0.066571	0	13.1885	0	1	0.167445	5.094				12.5395	99.8588
	2.92292	12.5395	0	44.6146	37.88	19.8	0.066568	0	13.1885	0	1	0.167445	5.094				12.5395	99.8588
	2.925	12.5395	0	44.625	37.9	19.8	0.066562	0	13.1885	0	1	0.167445	5.094				12.5397	99.8605
	2.92708	12.5395	0	44.6354	37.9	19.8	0.066574	0	13.1887	0	1	0.167477	5.095				12.5397	99.8605
	2.92917	12.5397	0	44.6458	37.9	19.8	0.066587	0	13.1889	0	1	0.16751	5.096				12.5397	99.8605
	2.93125	12.5397	0	44.6562	37.91	19.8	0.066583	0	13.1889	0	1	0.16751	5.096				12.5397	99.8605
	2.93333	12.5397	0	44.6667	37.94	19.8	0.066604	0	13.1893	0	1	0.167576	5.098				12.5397	99.8605
	2.93542	12.5397	0	44.6771	37.94	19.8	0.066626	0	13.1897	0	1	0.167642	5.1				12.5395	99.8588
	2.9375	12.5397	0	44.6875	37.94	19.8	0.066628	0	13.1897	0	1	0.167642	5.1				12.5395	99.8588
	2.93958	12.5395	0	44.6979	37.95	19.8	0.066612	0	13.1895	0	1	0.167609	5.099				12.5395	99.8588
	2.94167	12.5395	0	44.7083	37.97	19.8	0.066608	0	13.1895	0	1	0.167609	5.099				12.5395	99.8588
	2.94375	12.5395	0	44.7188	37.97	19.8	0.066594	0	13.1893	0	1	0.167576	5.098				12.5395	99.8588
	2.94583	12.5395	0	44.7292	37.98	19.8	0.066591	0	13.1893	0	1	0.167576	5.098				12.5395	99.8588
	2.94792	12.5395	0	44.7396	37.99	19.8	0.066564	0	13.1889	0	1	0.16751	5.096				12.5397	99.8605
	2.95	12.5395	0	44.75	37.99	19.8	0.066561	0	13.1889	0	1	0.16751	5.096				12.5397	99.8605
	2.95208	12.5397	0	44.7604	38	19.8	0.066559	0	13.189	0	1	0.16751	5.096				12.5395	99.8588
	2.95417	12.5397	0	44.7708	38.03	19.8	0.066537	0	13.1888	0	1	0.167477	5.095				12.5395	99.8588
	2.95625	12.5395	0	44.7812	38.01	19.8	0.066544	0	13.1888	0	1	0.167477	5.095				12.5395	99.8588
	2.95833	12.5395	0	44.7917	38.03	19.8	0.066551	0	13.189	0	1	0.16751	5.096				12.5395	99.8588
	2.96042	12.5395	0	44.8021	38.03	19.8	0.066549	0	13.189	0	1	0.16751	5.096				12.5395	99.8588
	2.9625	12.5395	0	44.8125	38.05	19.8	0.066544	0	13.189	0	1	0.16751	5.096				12.5397	99.8605
	2.96458	12.5395	0	44.8229	38.06	19.8	0.066555	0	13.1892	0	1	0.167543	5.097				12.5395	99.8588
	2.96667	12.5397	0	44.8333	38.06	19.8	0.066554	0	13.1892	0	1	0.167543	5.097				12.5395	99.8588
	2.96875	12.5395	0	44.8438	38.08	19.8	0.066546	0	13.1892	0	1	0.167543	5.097				12.5395	99.8588
	2.97083	12.5395	0	44.8542	38.08	19.8	0.066535	0	13.189	0	1	0.16751	5.096				12.5395	99.8588
	2.97292	12.5395	0	44.8646	38.08	19.8	0.066521	0	13.1888	0	1	0.167477	5.095				12.5395	99.8588
	2.975	12.5395	0	44.875	38.1	19.8	0.066504	0	13.1886	0	1	0.167445	5.094				12.5395	99.8588
	2.97708	12.5395	0	44.8854	38.12	19.8	0.066486	0	13.1885	0	1	0.167412	5.093				12.5395	99.8588
	2.97917	12.5395	0	44.8958	38.12	19.8	0.066484	0	13.1885	0	1	0.167412	5.093				12.5395	99.8588
	2.98125	12.5395	0	44.9062	38.11	19.8	0.066448	0	13.1879	0	1	0.167313	5.09				12.5395	99.8588
	2.98333	12.5395	0	44.9167	38.13	19.8	0.066403	0	13.1873	0	1	0.167215	5.087				12.5395	99.8588
	2.98542	12.5395	0	44.9271	38.15	19.8	0.066387	0	13.1871	0	1	0.167182	5.086				12.5395	99.8588
	2.9875	12.5395	0	44.9375	38.14	19.8	0.066387	0	13.1871	0	1	0.167182	5.086				12.5395	99.8588
	2.98958	12.5395	0	44.9479	38.15	19.8	0.066344	0	13.1865	0	1	0.167083	5.083				12.5395	99.8588
	2.99167	12.5395	0	44.9583	38.16	19.8	0.066278	0	13.1856	0	1	0.166919	5.078				12.5395	99.8588
	2.99375	12.5395	0	44.9688	38.18	19.8	0.066246	0	13.1852	0	1	0.166853	5.076				12.5395	99.8588
	2.99583	12.5395	0	44.9792	38.2	19.8	0.066228	0	13.185	0	1	0.16682	5.075				12.5395	99.8588
	2.99792	12.5395	0	44.9896	38.2	19.8	0.066213	0	13.1848	0	1	0.166787	5.074				12.5395	99.8588
	3	12.5395	0	45	38.21	19.8	0.066171	0	13.1842	0	1	0.166689	5.071				12.5395	99.8588
	3.00208	12.5395	0	45.0104	38.21	19.8	0.066158	0	13.184	0	1	0.166656	5.07				12.5395	99.8588
	3.00417	12.5395	0	45.0208	38.23	19.8	0.066113	0	13.1835	0	1	0.166557	5.067				12.5395	99.8588
	3.00625	12.5395	0	45.0312	38.22	19.8	0.066038	0	13.1823	0	1	0.16636	5.061				12.5395	99.8588
	3.00833	12.5395	0	45.0417	38.25	19.8	0.065954	0	13.1811	0	1	0.166163	5.055				12.5395	99.8588
	3.01042	12.5395	0	45.0521	38.26	19.8	0.065856	0	13.1798	0	1	0.165933	5.048				12.5395	99.8588
	3.0125	12.5395	0	45.0625	38.26	19.8	0.065752	0	13.1782	0	1	0.16567	5.04				12.5395	99.8588
	3.01458	12.5395	0	45.0729	38.25	19.8	0.065664	0	13.1768	0	1	0.165439	5.033				12.5395	99.8588
	3.01667	12.5395	0	45.0833	38.27	19.8	0.065581	0	13.1756	0	1	0.165242	5.027				12.5395	99.8588
	3.01875	12.5395	0	45.0938	38.3	19.8	0.065497	0	13.1745	0	1	0.165045	5.021				12.5395	99.8588
	3.02083	12.5395	0	45.1042	38.3	19.8	0.065458	0	13.1739	0	1	0.164946	5.018				12.5395	99.8588
	3.02292	12.5395	0	45.1146	38.3	19.8	0.065417	0	13.1733	0	1	0.164848	5.015				12.5395	99.8588
	3.025	12.5395	0	45.125	38.3	19.8	0.065365	0	13.1725	0	1	0.164716	5.011				12.5395	99.8588
	3.02708	12.5395	0	45.1354	38.32	19.8	0.065307	0	13.1718	0	1	0.164585	5.007				12.5395	99.8588
	3.02917	12.5395	0	45.1458	38.34	19.8	0.065262	0	13.1712	0	1	0.164486	5.004				12.5395	99.8588
	3.03125	12.5395	0	45.1562	38.34	19.8	0.06521	0	13.1704	0	1	0.164355	5				12.5395	99.8588
	3.03333	12.5395	0	45.1667	38.35	19.8	0.065182	0	13.17	0	1	0.164289	4.998				12.5395	99.8588
	3.03542	12.5395	0	45.1771	38.35	19.8	0.065153	0	13.1696	0	1	0.164223	4.996				12.5395	99.8588
	3.0375	12.5395	0	45.1875	38.37	19.8	0.065097	0	13.1689	0	1	0.164092	4.992				12.5395	99.8588
	3.03958	12.5395	0	45.1979	38.38	19.8	0.065067	0	13.1685	0	1	0.164026	4.99				12.5395	99.8588
	3.04167	12.5395	0	45.2083	38.38	19.8	0.065028	0	13.1679	0	1	0.163927	4.987				12.5395	99.8588
	3.04375	12.5395	0	45.2188	38.41	19.8	0.064995	0	13.1675	0	1	0.163862	4.985				12.5395	99.8588
	3.04583	12.5395	0	45.2292	38.41	19.8	0.064968	0	13.1671	0	1	0.163796	4.983				12.5395	99.8588
	3.04792	12.5395	0	45.2396	38.42	19.8	0.064928	0	13.1666	0	1	0.163697	4.98				12.5395	99.8588
	3.05	12.5395	0	45.25	38.42	19.8	0.064863	0	13.1656	0	1	0.163533	4.975				12.5395	99.8588
	3.05208	12.5395	0	45.2604	38.44	19.8	0.064805	0	13.1648	0	1	0.163401	4.971				12.5395	99.8588
	3.05417	12.5395	0	45.2708	38.44	19.8	0.064739	0	13.1638	0	1	0.163237	4.966				12.5395	99.8588
	3.05625	12.5395	0	45.2812	38.45	19.8	0.06471	0	13.1634	0	1	0.163171	4.964				12.5395	99.8588
	3.05833	12.5395	0	45.2917	38.45	19.8	0.064684	0	13.163	0	1	0.163106	4.962				12.5395	99.8588
	3.06042	12.5395	0	45.3021	38.48	19.8	0.064663	0	13.1629	0	1	0.163073	4.961				12.5395	99.8588
	3.0625	12.5395	0	45.3125	38.48	19.8	0.064649	0	13.1627	0	1	0.16304	4.96				12.5395	99.8588
	3.06458	12.5395	0	45.3229	38.48	19.8	0.064648	0	13.1627	0	1	0.16304	4.96				12.5395	99.8588
	3.06667	12.5395	0	45.3333	38.48	19.8	0.06465	0	13.1627	0	1	0.16304	4.96				12.5395	99.8588
	3.06875	12.5395	0	45.3438	38.5	19.8	0.064631	0	13.1625	0	1	0.163007	4.959				12.5395	99.8588
	3.07083	12.5395	0	45.3542	38.5	19.8	0.064603	0	13.1621	0	1	0.162941	4.957				12.5395	99.8588
	3.07292	12.5395	0	45.3646	38.51	19.8	0.064563	0	13.1615	0	1	0.162843	4.954				12.5395	99.8588
	3.075	12.5395	0	45.375	38.52	19.8	0.064548	0	13.1613	0	1	0.16281	4.953				12.5395	99.8588
	3.07708	12.5395	0	45.3854	38.55	19.8	0.064513	0	13.161	0	1	0.162744	4.951				12.5395	99.8588
	3.07917	12.5395	0	45.3958	38.55	19.8	0.064501	0	13.1608	0	1	0.162711	4.95				12.5395	99.8588
	3.08125	12.5395	0	45.4062	38.56	19.8	0.064471	0	13.1604	0	1	0.162645	4.948				12.5395	99.8588
	3.08333	12.5395	0	45.4167	38.57	19.8	0.064442	0	13.16	0	1	0.16258	4.946				12.5393	99.8571
	3.08542	12.5395	0	45.4271	38.58	19.8	0.064414	0	13.1596	0	1	0.162514	4.944				12.5393	99.8571
	3.0875	12.5393	0	45.4375	38.61	19.8	0.064381	0	13.1592	0	1	0.162448	4.942				12.5393	99.8571
	3.08958	12.5393	0	45.4479	38.61	19.8	0.064369	0	13.1591	0	1	0.162415	4.941				12.5393	99.8571
	3.09167	12.5393	0	45.4583	38.61	19.8	0.064342	0	13.1587	0	1	0.16235	4.939				12.5393	99.8571
	3.09375	12.5393	0	45.4688	38.64	19.8	0.064319	0	13.1585	0	1	0.162317	4.938				12.5393	99.8571
	3.09583	12.5393	0	45.4792	38.62	19.8	0.064299	0	13.1581	0	1	0.162251	4.936				12.5393	99.8571
	3.09792	12.5393	0	45.4896	38.63	19.8	0.064283	0	13.1579	0	1	0.162218	4.935				12.5393	99.8571
	3.1	12.5393	0	45.5	38.65	19.8	0.064251	0	13.1575	0	1	0.162152	4.933				12.5393	99.8571
	3.10208	12.5393	0	45.5104	38.66	19.8	0.064209	0	13.1569	0	1	0.162054	4.93				12.5393	99.8571
	3.10417	12.5393	0	45.5208	38.67	19.8	0.064166	0	13.1564	0	1	0.161955	4.927				12.5393	99.8571
	3.10625	12.5393	0	45.5312	38.68	19.8	0.064127	0	13.1558	0	1	0.161857	4.924				12.5393	99.8571
	3.10833	12.5393	0	45.5417	38.67	19.8	0.064102	0	13.1554	0	1	0.161791	4.922				12.5393	99.8571
	3.11042	12.5393	0	45.5521	38.69	19.8	0.064072	0	13.155	0	1	0.161725	4.92				12.5393	99.8571
	3.1125	12.5393	0	45.5625	38.7	19.8	0.064057	0	13.1548	0	1	0.161692	4.919				12.5393	99.8571
	3.11458	12.5393	0	45.5729	38.69	19.8	0.064044	0	13.1546	0	1	0.161659	4.918				12.5393	99.8571
	3.11667	12.5393	0	45.5833	38.7	19.8	0.064028	0	13.1544	0	1	0.161626	4.917				12.5393	99.8571
	3.11875	12.5393	0	45.5938	38.73	19.8	0.064022	0	13.1544	0	1	0.161626	4.917				12.5393	99.8571
	3.12083	12.5393	0	45.6042	38.73	19.8	0.064007	0	13.1542	0	1	0.161594	4.916				12.5393	99.8571
	3.12292	12.5393	0	45.6146	38.74	19.8	0.06399	0	13.1541	0	1	0.161561	4.915				12.5393	99.8571
	3.125	12.5393	0	45.625	38.75	19.8	0.06399	0	13.1541	0	1	0.161561	4.915				12.5393	99.8571
	3.12708	12.5393	0	45.6354	38.76	19.8	0.063971	0	13.1539	0	1	0.161528	4.914				12.5393	99.8571
	3.12917	12.5393	0	45.6458	38.77	19.8	0.063972	0	13.1539	0	1	0.161528	4.914				12.5393	99.8571
	3.13125	12.5393	0	45.6562	38.78	19.8	0.063956	0	13.1537	0	1	0.161495	4.913				12.5393	99.8571
	3.13333	12.5393	0	45.6667	38.78	19.8	0.063956	0	13.1537	0	1	0.161495	4.913				12.5393	99.8571
	3.13542	12.5393	0	45.6771	38.81	19.8	0.063936	0	13.1535	0	1	0.161462	4.912				12.5393	99.8571
	3.1375	12.5393	0	45.6875	38.81	19.8	0.063934	0	13.1535	0	1	0.161462	4.912				12.5393	99.8571
	3.13958	12.5393	0	45.6979	38.81	19.8	0.063922	0	13.1533	0	1	0.161429	4.911				12.5393	99.8571
	3.14167	12.5393	0	45.7083	38.82	19.8	0.06392	0	13.1533	0	1	0.161429	4.911				12.5393	99.8571
	3.14375	12.5393	0	45.7188	38.86	19.8	0.06391	0	13.1534	0	1	0.161429	4.911				12.5393	99.8571
	3.14583	12.5393	0	45.7292	38.87	19.8	0.063892	0	13.1532	0	1	0.161396	4.91				12.5393	99.8571
	3.14792	12.5393	0	45.7396	38.86	19.8	0.063882	0	13.153	0	1	0.161363	4.909				12.5393	99.8571
	3.15	12.5393	0	45.75	38.86	19.8	0.063868	0	13.1528	0	1	0.161331	4.908				12.5393	99.8571
	3.15208	12.5393	0	45.7604	38.88	19.8	0.063865	0	13.1528	0	1	0.161331	4.908				12.5393	99.8571
	3.15417	12.5393	0	45.7708	38.88	19.8	0.063852	0	13.1526	0	1	0.161298	4.907				12.5393	99.8571
	3.15625	12.5393	0	45.7812	38.87	19.8	0.063839	0	13.1524	0	1	0.161265	4.906				12.5393	99.8571
	3.15833	12.5393	0	45.7917	38.89	19.8	0.063822	0	13.1522	0	1	0.161232	4.905				12.5393	99.8571
	3.16042	12.5393	0	45.8021	38.93	19.8	0.0638	0	13.152	0	1	0.161199	4.904				12.5393	99.8571
	3.1625	12.5393	0	45.8125	38.92	19.8	0.063788	0	13.1518	0	1	0.161166	4.903				12.5393	99.8571
	3.16458	12.5393	0	45.8229	38.92	19.8	0.063787	0	13.1518	0	1	0.161166	4.903				12.5393	99.8571
	3.16667	12.5393	0	45.8333	38.92	19.8	0.063776	0	13.1516	0	1	0.161133	4.902				12.5393	99.8571
	3.16875	12.5393	0	45.8438	38.95	19.8	0.063753	0	13.1515	0	1	0.161101	4.901				12.5393	99.8571
	3.17083	12.5393	0	45.8542	38.96	19.8	0.063764	0	13.1517	0	1	0.161133	4.902				12.5393	99.8571
	3.17292	12.5393	0	45.8646	38.94	19.8	0.063758	0	13.1515	0	1	0.161101	4.901				12.5393	99.8571
	3.175	12.5393	0	45.875	38.96	19.8	0.063751	0	13.1515	0	1	0.161101	4.901				12.5393	99.8571
	3.17708	12.5393	0	45.8854	38.99	19.8	0.063743	0	13.1515	0	1	0.161101	4.901				12.5393	99.8571
	3.17917	12.5393	0	45.8958	38.99	19.8	0.063742	0	13.1515	0	1	0.161101	4.901				12.5393	99.8571
	3.18125	12.5393	0	45.9062	38.99	19.8	0.063742	0	13.1515	0	1	0.161101	4.901				12.5393	99.8571
	3.18333	12.5393	0	45.9167	38.99	19.8	0.063756	0	13.1517	0	1	0.161133	4.902				12.5393	99.8571
	3.18542	12.5393	0	45.9271	39.03	19.8	0.06376	0	13.1519	0	1	0.161166	4.903				12.5393	99.8571
	3.1875	12.5393	0	45.9375	39.04	19.8	0.063781	0	13.1523	0	1	0.161232	4.905				12.5393	99.8571
	3.18958	12.5393	0	45.9479	39.04	19.8	0.063793	0	13.1525	0	1	0.161265	4.906				12.5393	99.8571
	3.19167	12.5393	0	45.9583	39.03	19.8	0.063808	0	13.1527	0	1	0.161298	4.907				12.5393	99.8571
	3.19375	12.5393	0	45.9688	39.05	19.8	0.063805	0	13.1527	0	1	0.161298	4.907				12.5393	99.8571
	3.19583	12.5393	0	45.9792	39.07	19.8	0.063786	0	13.1525	0	1	0.161265	4.906				12.5393	99.8571
	3.19792	12.5393	0	45.9896	39.06	19.8	0.063788	0	13.1525	0	1	0.161265	4.906				12.5393	99.8571
	3.2	12.5393	0	46	39.08	19.8	0.06377	0	13.1523	0	1	0.161232	4.905				12.5393	99.8571
	3.20208	12.5393	0	46.0104	39.09	19.8	0.063767	0	13.1524	0	1	0.161232	4.905				12.5393	99.8571
	3.20417	12.5393	0	46.0208	39.09	19.8	0.063755	0	13.1522	0	1	0.161199	4.904				12.5393	99.8571
	3.20625	12.5393	0	46.0312	39.09	19.8	0.063727	0	13.1518	0	1	0.161133	4.902				12.5393	99.8571
	3.20833	12.5393	0	46.0417	39.11	19.8	0.063685	0	13.1512	0	1	0.161035	4.899				12.5393	99.8571
	3.21042	12.5393	0	46.0521	39.14	19.8	0.063637	0	13.1506	0	1	0.160936	4.896				12.5393	99.8571
	3.2125	12.5393	0	46.0625	39.15	19.8	0.063597	0	13.15	0	1	0.160838	4.893				12.5393	99.8571
	3.21458	12.5393	0	46.0729	39.15	19.8	0.063557	0	13.1495	0	1	0.160739	4.89				12.5393	99.8571
	3.21667	12.5393	0	46.0833	39.15	19.8	0.063518	0	13.1489	0	1	0.16064	4.887				12.5393	99.8571
	3.21875	12.5393	0	46.0938	39.18	19.8	0.063472	0	13.1483	0	1	0.160542	4.884				12.5393	99.8571
	3.22083	12.5393	0	46.1042	39.17	19.8	0.063446	0	13.1479	0	1	0.160476	4.882				12.5393	99.8571
	3.22292	12.5393	0	46.1146	39.18	19.8	0.06342	0	13.1475	0	1	0.16041	4.88				12.5393	99.8571
	3.225	12.5393	0	46.125	39.2	19.8	0.063387	0	13.1471	0	1	0.160344	4.878				12.5393	99.8571
	3.22708	12.5393	0	46.1354	39.2	19.8	0.063362	0	13.1467	0	1	0.160279	4.876				12.5393	99.8571
	3.22917	12.5393	0	46.1458	39.22	19.8	0.063345	0	13.1466	0	1	0.160246	4.875				12.5393	99.8571
	3.23125	12.5393	0	46.1562	39.22	19.8	0.063331	0	13.1464	0	1	0.160213	4.874				12.5393	99.8571
	3.23333	12.5393	0	46.1667	39.22	19.8	0.06333	0	13.1464	0	1	0.160213	4.874				12.5393	99.8571
	3.23542	12.5393	0	46.1771	39.24	19.8	0.063324	0	13.1464	0	1	0.160213	4.874				12.5393	99.8571
	3.2375	12.5393	0	46.1875	39.24	19.8	0.063312	0	13.1462	0	1	0.16018	4.873				12.5393	99.8571
	3.23958	12.5393	0	46.1979	39.24	19.8	0.063314	0	13.1462	0	1	0.16018	4.873				12.5393	99.8571
	3.24167	12.5393	0	46.2083	39.26	19.8	0.063306	0	13.1462	0	1	0.16018	4.873				12.5393	99.8571
	3.24375	12.5393	0	46.2188	39.26	19.8	0.063306	0	13.1462	0	1	0.16018	4.873				12.5393	99.8571
	3.24583	12.5393	0	46.2292	39.28	19.8	0.063301	0	13.1462	0	1	0.16018	4.873				12.5393	99.8571
	3.24792	12.5393	0	46.2396	39.29	19.8	0.063299	0	13.1462	0	1	0.16018	4.873				12.5393	99.8571
	3.25	12.5393	0	46.25	39.29	19.8	0.063299	0	13.1462	0	1	0.16018	4.873				12.5393	99.8571
	3.25208	12.5393	0	46.2604	39.31	19.8	0.063305	0	13.1464	0	1	0.160213	4.874				12.5393	99.8571
	3.25417	12.5393	0	46.2708	39.33	19.8	0.063301	0	13.1464	0	1	0.160213	4.874				12.5393	99.8571
	3.25625	12.5393	0	46.2812	39.32	19.8	0.063317	0	13.1466	0	1	0.160246	4.875				12.5393	99.8571
	3.25833	12.5393	0	46.2917	39.33	19.8	0.063313	0	13.1466	0	1	0.160246	4.875				12.5393	99.8571
	3.26042	12.5393	0	46.3021	39.35	19.8	0.063309	0	13.1467	0	1	0.160246	4.875				12.5393	99.8571
	3.2625	12.5393	0	46.3125	39.36	19.8	0.063305	0	13.1467	0	1	0.160246	4.875				12.5393	99.8571
	3.26458	12.5393	0	46.3229	39.36	19.8	0.063307	0	13.1467	0	1	0.160246	4.875				12.5393	99.8571
	3.26667	12.5393	0	46.3333	39.36	19.8	0.063294	0	13.1465	0	1	0.160213	4.874				12.5393	99.8571
	3.26875	12.5393	0	46.3438	39.39	19.8	0.063285	0	13.1465	0	1	0.160213	4.874				12.5393	99.8571
	3.27083	12.5393	0	46.3542	39.4	19.8	0.063269	0	13.1463	0	1	0.16018	4.873				12.5393	99.8571
	3.27292	12.5393	0	46.3646	39.4	19.8	0.063268	0	13.1463	0	1	0.16018	4.873				12.5393	99.8571
	3.275	12.5393	0	46.375	39.41	19.8	0.063253	0	13.1461	0	1	0.160147	4.872				12.5393	99.8571
	3.27708	12.5393	0	46.3854	39.44	19.8	0.063235	0	13.1459	0	1	0.160114	4.871				12.5393	99.8571
	3.27917	12.5393	0	46.3958	39.42	19.8	0.063224	0	13.1457	0	1	0.160082	4.87				12.5393	99.8571
	3.28125	12.5393	0	46.4062	39.43	19.8	0.063222	0	13.1457	0	1	0.160082	4.87				12.5393	99.8571
	3.28333	12.5393	0	46.4167	39.44	19.8	0.063233	0	13.1459	0	1	0.160114	4.871				12.5393	99.8571
	3.28542	12.5393	0	46.4271	39.45	19.8	0.063231	0	13.1459	0	1	0.160114	4.871				12.5393	99.8571
	3.2875	12.5393	0	46.4375	39.46	19.8	0.063215	0	13.1458	0	1	0.160082	4.87				12.5393	99.8571
	3.28958	12.5393	0	46.4479	39.47	19.8	0.063198	0	13.1456	0	1	0.160049	4.869				12.5393	99.8571
	3.29167	12.5393	0	46.4583	39.47	19.8	0.063172	0	13.1452	0	1	0.159983	4.867				12.5393	99.8571
	3.29375	12.5393	0	46.4688	39.51	19.8	0.063149	0	13.145	0	1	0.15995	4.866				12.5393	99.8571
	3.29583	12.5393	0	46.4792	39.51	19.8	0.063137	0	13.1448	0	1	0.159917	4.865				12.5393	99.8571
	3.29792	12.5393	0	46.4896	39.5	19.8	0.063111	0	13.1444	0	1	0.159851	4.863				12.5393	99.8571
	3.3	12.5393	0	46.5	39.53	19.8	0.063066	0	13.1439	0	1	0.159753	4.86				12.5393	99.8571
	3.30208	12.5393	0	46.5104	39.53	19.8	0.06305	0	13.1437	0	1	0.15972	4.859				12.5393	99.8571
	3.30417	12.5393	0	46.5208	39.55	19.8	0.063008	0	13.1431	0	1	0.159621	4.856				12.5393	99.8571
	3.30625	12.5393	0	46.5312	39.54	19.8	0.062986	0	13.1427	0	1	0.159556	4.854				12.5393	99.8571
	3.30833	12.5393	0	46.5417	39.55	19.8	0.062944	0	13.1421	0	1	0.159457	4.851				12.5393	99.8571
	3.31042	12.5393	0	46.5521	39.56	19.8	0.062915	0	13.1417	0	1	0.159391	4.849				12.5393	99.8571
	3.3125	12.5393	0	46.5625	39.58	19.8	0.062871	0	13.1411	0	1	0.159293	4.846				12.5393	99.8571
	3.31458	12.5393	0	46.5729	39.58	19.8	0.062833	0	13.1406	0	1	0.159194	4.843				12.5393	99.8571
	3.31667	12.5393	0	46.5833	39.59	19.8	0.06279	0	13.14	0	1	0.159095	4.84				12.5393	99.8571
	3.31875	12.5393	0	46.5938	39.6	19.8	0.062748	0	13.1394	0	1	0.158997	4.837				12.5393	99.8571
	3.32083	12.5393	0	46.6042	39.61	19.8	0.06272	0	13.139	0	1	0.158931	4.835				12.5393	99.8571
	3.32292	12.5393	0	46.6146	39.61	19.8	0.06268	0	13.1384	0	1	0.158832	4.832				12.5393	99.8571
	3.325	12.5393	0	46.625	39.62	19.8	0.06264	0	13.1378	0	1	0.158734	4.829				12.5393	99.8571
	3.32708	12.5393	0	46.6354	39.64	19.8	0.062609	0	13.1375	0	1	0.158668	4.827				12.5391	99.8554
	3.32917	12.5393	0	46.6458	39.65	19.8	0.062567	0	13.1369	0	1	0.158569	4.824				12.5391	99.8554
	3.33125	12.5391	0	46.6562	39.64	19.8	0.062516	0	13.1361	0	1	0.158438	4.82				12.5391	99.8554
	3.33333	12.5391	0	46.6667	39.65	19.8	0.06245	0	13.1351	0	1	0.158274	4.815				12.5391	99.8554
	3.33542	12.5391	0	46.6771	39.68	19.8	0.062392	0	13.1344	0	1	0.158142	4.811				12.5391	99.8554
	3.3375	12.5391	0	46.6875	39.7	19.8	0.062334	0	13.1336	0	1	0.158011	4.807				12.5391	99.8554
	3.33958	12.5391	0	46.6979	39.69	19.8	0.062283	0	13.1328	0	1	0.157879	4.803				12.5391	99.8554
	3.34167	12.5391	0	46.7083	39.7	19.8	0.062242	0	13.1322	0	1	0.157781	4.8				12.5391	99.8554
	3.34375	12.5391	0	46.7188	39.7	19.8	0.062177	0	13.1312	0	1	0.157616	4.795				12.5391	99.8554
	3.34583	12.5391	0	46.7292	39.73	19.8	0.062092	0	13.1301	0	1	0.157419	4.789				12.5391	99.8554
	3.34792	12.5391	0	46.7396	39.71	19.8	0.062031	0	13.1291	0	1	0.157255	4.784				12.5391	99.8554
	3.35	12.5391	0	46.75	39.73	19.8	0.061963	0	13.1281	0	1	0.15709	4.779				12.5391	99.8554
	3.35208	12.5391	0	46.7604	39.75	19.8	0.061907	0	13.1273	0	1	0.156959	4.775				12.5391	99.8554
	3.35417	12.5391	0	46.7708	39.75	19.8	0.061854	0	13.1266	0	1	0.156827	4.771				12.5391	99.8554
	3.35625	12.5391	0	46.7812	39.76	19.8	0.061839	0	13.1264	0	1	0.156794	4.77				12.5391	99.8554
	3.35833	12.5391	0	46.7917	39.77	19.8	0.061823	0	13.1262	0	1	0.156762	4.769				12.5391	99.8554
	3.36042	12.5391	0	46.8021	39.79	19.8	0.061792	0	13.1258	0	1	0.156696	4.767				12.5391	99.8554
	3.3625	12.5391	0	46.8125	39.8	19.8	0.061789	0	13.1258	0	1	0.156696	4.767				12.5391	99.8554
	3.36458	12.5391	0	46.8229	39.8	19.8	0.06179	0	13.1258	0	1	0.156696	4.767				12.5391	99.8554
	3.36667	12.5391	0	46.8333	39.82	19.8	0.061772	0	13.1256	0	1	0.156663	4.766				12.5391	99.8554
	3.36875	12.5391	0	46.8438	39.83	19.8	0.061742	0	13.1252	0	1	0.156597	4.764				12.5391	99.8554
	3.37083	12.5391	0	46.8542	39.84	19.8	0.061701	0	13.1247	0	1	0.156499	4.761				12.5391	99.8554
	3.37292	12.5391	0	46.8646	39.83	19.8	0.061665	0	13.1241	0	1	0.1564	4.758				12.5391	99.8554
	3.375	12.5391	0	46.875	39.85	19.8	0.061621	0	13.1235	0	1	0.156301	4.755				12.5391	99.8554
	3.37708	12.5391	0	46.8854	39.88	19.8	0.06155	0	13.1225	0	1	0.156137	4.75				12.5391	99.8554
	3.37917	12.5391	0	46.8958	39.88	19.8	0.061472	0	13.1214	0	1	0.15594	4.744				12.5391	99.8554
	3.38125	12.5391	0	46.9062	39.87	19.8	0.061407	0	13.1204	0	1	0.155775	4.739				12.5391	99.8554
	3.38333	12.5391	0	46.9167	39.87	19.8	0.06133	0	13.1192	0	1	0.155578	4.733				12.5391	99.8554
	3.38542	12.5391	0	46.9271	39.92	19.8	0.061241	0	13.1181	0	1	0.155381	4.727				12.5391	99.8554
	3.3875	12.5391	0	46.9375	39.92	19.8	0.061175	0	13.1171	0	1	0.155217	4.722				12.5391	99.8554
	3.38958	12.5391	0	46.9479	39.92	19.8	0.061098	0	13.1159	0	1	0.155019	4.716				12.5391	99.8554
	3.39167	12.5391	0	46.9583	39.92	19.8	0.061019	0	13.1147	0	1	0.154822	4.71				12.5391	99.8554
	3.39375	12.5391	0	46.9688	39.94	19.8	0.060948	0	13.1138	0	1	0.154658	4.705				12.5391	99.8554
	3.39583	12.5391	0	46.9792	39.94	19.8	0.060872	0	13.1126	0	1	0.154461	4.699				12.5391	99.8554
	3.39792	12.5391	0	46.9896	39.95	19.8	0.060935	0	13.1136	0	1	0.154625	4.704				12.5391	99.8554
	3.4	12.5391	0	47	39.98	19.8	0.061019	0	13.115	0	1	0.154855	4.711				12.5391	99.8554
	3.40208	12.5391	0	47.0104	39.97	19.8	0.061123	0	13.1165	0	1	0.155118	4.719				12.5391	99.8554
	3.40417	12.5391	0	47.0208	40	19.8	0.061274	0	13.1189	0	1	0.155512	4.731				12.5391	99.8554
	3.40625	12.5391	0	47.0312	40	19.8	0.061362	0	13.1203	0	1	0.155743	4.738				12.5391	99.8554
	3.40833	12.5391	0	47.0417	40.01	19.8	0.061464	0	13.1218	0	1	0.156006	4.746				12.5391	99.8554
	3.41042	12.5391	0	47.0521	40.03	19.8	0.061576	0	13.1236	0	1	0.156301	4.755				12.5391	99.8554
	3.4125	12.5391	0	47.0625	40.02	19.8	0.061628	0	13.1244	0	1	0.156433	4.759				12.5391	99.8554
	3.41458	12.5391	0	47.0729	40.03	19.8	0.061678	0	13.1252	0	1	0.156564	4.763				12.5391	99.8554
	3.41667	12.5391	0	47.0833	40.04	19.8	0.061714	0	13.1258	0	1	0.156663	4.766				12.5391	99.8554
	3.41875	12.5391	0	47.0938	40.06	19.8	0.06176	0	13.1266	0	1	0.156794	4.77				12.5391	99.8554
	3.42083	12.5391	0	47.1042	40.07	19.8	0.061862	0	13.1282	0	1	0.157057	4.778				12.5391	99.8554
	3.42292	12.5391	0	47.1146	40.06	19.8	0.061966	0	13.1297	0	1	0.15732	4.786				12.5391	99.8554
	3.425	12.5391	0	47.125	40.07	19.8	0.062017	0	13.1305	0	1	0.157452	4.79				12.5391	99.8554
	3.42708	12.5391	0	47.1354	40.08	19.8	0.062053	0	13.1311	0	1	0.15755	4.793				12.5391	99.8554
	3.42917	12.5391	0	47.1458	40.09	19.8	0.062049	0	13.1311	0	1	0.15755	4.793				12.5391	99.8554
	3.43125	12.5391	0	47.1562	40.11	19.8	0.062059	0	13.1313	0	1	0.157583	4.794				12.5391	99.8554
	3.43333	12.5391	0	47.1667	40.12	19.8	0.062031	0	13.1309	0	1	0.157518	4.792				12.5391	99.8554
	3.43542	12.5391	0	47.1771	40.13	19.8	0.062015	0	13.1308	0	1	0.157485	4.791				12.5391	99.8554
	3.4375	12.5391	0	47.1875	40.15	19.8	0.062008	0	13.1308	0	1	0.157485	4.791				12.5391	99.8554
	3.43958	12.5391	0	47.1979	40.13	19.8	0.062039	0	13.1311	0	1	0.15755	4.793				12.5391	99.8554
	3.44167	12.5391	0	47.2083	40.14	19.8	0.062064	0	13.1315	0	1	0.157616	4.795				12.5391	99.8554
	3.44375	12.5391	0	47.2188	40.16	19.8	0.062099	0	13.1321	0	1	0.157715	4.798				12.5391	99.8554
	3.44583	12.5391	0	47.2292	40.18	19.8	0.062158	0	13.1331	0	1	0.157879	4.803				12.5391	99.8554
	3.44792	12.5391	0	47.2396	40.17	19.8	0.062236	0	13.1343	0	1	0.158076	4.809				12.5391	99.8554
	3.45	12.5391	0	47.25	40.18	19.8	0.062311	0	13.1355	0	1	0.158274	4.815				12.5391	99.8554
	3.45208	12.5391	0	47.2604	40.2	19.8	0.062386	0	13.1367	0	1	0.158471	4.821				12.5391	99.8554
	3.45417	12.5391	0	47.2708	40.21	19.8	0.06246	0	13.1379	0	1	0.158668	4.827				12.5391	99.8554
	3.45625	12.5391	0	47.2812	40.21	19.8	0.062459	0	13.1379	0	1	0.158668	4.827				12.5391	99.8554
	3.45833	12.5391	0	47.2917	40.23	19.8	0.062455	0	13.1379	0	1	0.158668	4.827				12.5391	99.8554
	3.46042	12.5391	0	47.3021	40.22	19.8	0.062443	0	13.1377	0	1	0.158635	4.826				12.5391	99.8554
	3.4625	12.5391	0	47.3125	40.23	19.8	0.062404	0	13.1371	0	1	0.158537	4.823				12.5391	99.8554
	3.46458	12.5391	0	47.3229	40.26	19.8	0.062369	0	13.1367	0	1	0.158471	4.821				12.5391	99.8554
	3.46667	12.5391	0	47.3333	40.25	19.8	0.062306	0	13.1357	0	1	0.158306	4.816				12.5391	99.8554
	3.46875	12.5391	0	47.3438	40.26	19.8	0.062212	0	13.1344	0	1	0.158076	4.809				12.5391	99.8554
	3.47083	12.5391	0	47.3542	40.28	19.8	0.062103	0	13.1328	0	1	0.157813	4.801				12.5391	99.8554
	3.47292	12.5391	0	47.3646	40.29	19.8	0.062012	0	13.1315	0	1	0.157583	4.794				12.5391	99.8554
	3.475	12.5391	0	47.375	40.3	19.8	0.061919	0	13.1301	0	1	0.157353	4.787				12.5391	99.8554
	3.47708	12.5391	0	47.3854	40.31	19.8	0.061827	0	13.1287	0	1	0.157123	4.78				12.5391	99.8554
	3.47917	12.5391	0	47.3958	40.32	19.8	0.061732	0	13.1274	0	1	0.156893	4.773				12.5391	99.8554
	3.48125	12.5391	0	47.4062	40.33	19.8	0.061665	0	13.1264	0	1	0.156729	4.768				12.5391	99.8554
	3.48333	12.5391	0	47.4167	40.34	19.8	0.061599	0	13.1254	0	1	0.156564	4.763				12.5391	99.8554
	3.48542	12.5391	0	47.4271	40.35	19.8	0.061531	0	13.1244	0	1	0.1564	4.758				12.5391	99.8554
	3.4875	12.5391	0	47.4375	40.36	19.8	0.061479	0	13.1237	0	1	0.156268	4.754				12.5391	99.8554
	3.48958	12.5391	0	47.4479	40.36	19.8	0.061438	0	13.1231	0	1	0.15617	4.751				12.5391	99.8554
	3.49167	12.5391	0	47.4583	40.38	19.8	0.061395	0	13.1225	0	1	0.156071	4.748				12.5391	99.8554
	3.49375	12.5391	0	47.4688	40.38	19.8	0.061369	0	13.1221	0	1	0.156006	4.746				12.5391	99.8554
	3.49583	12.5391	0	47.4792	40.4	19.8	0.061338	0	13.1217	0	1	0.15594	4.744				12.5391	99.8554
	3.49792	12.5391	0	47.4896	40.4	19.8	0.061326	0	13.1215	0	1	0.155907	4.743				12.5391	99.8554
	3.5	12.5391	0	47.5	40.41	19.8	0.061295	0	13.1211	0	1	0.155841	4.741				12.5391	99.8554
	3.50208	12.5391	0	47.5104	40.42	19.8	0.061267	0	13.1208	0	1	0.155775	4.739				12.5391	99.8554
	3.50417	12.5391	0	47.5208	40.43	19.8	0.061226	0	13.1202	0	1	0.155677	4.736				12.5391	99.8554
	3.50625	12.5391	0	47.5312	40.43	19.8	0.061212	0	13.12	0	1	0.155644	4.735				12.5391	99.8554
	3.50833	12.5391	0	47.5417	40.45	19.8	0.061183	0	13.1196	0	1	0.155578	4.733				12.5391	99.8554
	3.51042	12.5391	0	47.5521	40.47	19.8	0.061178	0	13.1196	0	1	0.155578	4.733				12.5391	99.8554
	3.5125	12.5391	0	47.5625	40.48	19.8	0.061149	0	13.1192	0	1	0.155512	4.731				12.5391	99.8554
	3.51458	12.5391	0	47.5729	40.48	19.8	0.06115	0	13.1192	0	1	0.155512	4.731				12.5389	99.8537
	3.51667	12.5391	0	47.5833	40.49	19.8	0.06112	0	13.1188	0	1	0.155447	4.729				12.5391	99.8554
	3.51875	12.5389	0	47.5938	40.49	19.8	0.061108	0	13.1186	0	1	0.155414	4.728				12.5389	99.8537
	3.52083	12.5391	0	47.6042	40.5	19.8	0.061106	0	13.1187	0	1	0.155414	4.728				12.5391	99.8554
	3.52292	12.5389	0	47.6146	40.5	19.8	0.061092	0	13.1185	0	1	0.155381	4.727				12.5391	99.8554
	3.525	12.5391	0	47.625	40.52	19.8	0.061073	0	13.1183	0	1	0.155348	4.726				12.5391	99.8554
	3.52708	12.5391	0	47.6354	40.54	19.8	0.061057	0	13.1181	0	1	0.155315	4.725				12.5391	99.8554
	3.52917	12.5391	0	47.6458	40.54	19.8	0.061055	0	13.1181	0	1	0.155315	4.725				12.5391	99.8554
	3.53125	12.5391	0	47.6562	40.56	19.8	0.061014	0	13.1175	0	1	0.155217	4.722				12.5391	99.8554
	3.53333	12.5391	0	47.6667	40.55	19.8	0.061001	0	13.1173	0	1	0.155184	4.721				12.5391	99.8554
	3.53542	12.5391	0	47.6771	40.59	19.8	0.060967	0	13.117	0	1	0.155118	4.719				12.5391	99.8554
	3.5375	12.5391	0	47.6875	40.59	19.8	0.060954	0	13.1168	0	1	0.155085	4.718				12.5391	99.8554
	3.53958	12.5391	0	47.6979	40.59	19.8	0.060941	0	13.1166	0	1	0.155052	4.717				12.5391	99.8554
	3.54167	12.5391	0	47.7083	40.58	19.8	0.060917	0	13.1162	0	1	0.154987	4.715				12.5391	99.8554
	3.54375	12.5391	0	47.7188	40.6	19.8	0.060898	0	13.116	0	1	0.154954	4.714				12.5391	99.8554
	3.54583	12.5391	0	47.7292	40.63	19.8	0.060866	0	13.1156	0	1	0.154888	4.712				12.5391	99.8554
	3.54792	12.5391	0	47.7396	40.62	19.8	0.060868	0	13.1156	0	1	0.154888	4.712				12.5391	99.8554
	3.55	12.5391	0	47.75	40.63	19.8	0.06084	0	13.1152	0	1	0.154822	4.71				12.5391	99.8554
	3.55208	12.5391	0	47.7604	40.64	19.8	0.060838	0	13.1152	0	1	0.154822	4.71				12.5391	99.8554
	3.55417	12.5391	0	47.7708	40.64	19.8	0.060836	0	13.1152	0	1	0.154822	4.71				12.5391	99.8554
	3.55625	12.5391	0	47.7812	40.66	19.8	0.060819	0	13.115	0	1	0.154789	4.709				12.5391	99.8554
	3.55833	12.5391	0	47.7917	40.67	19.8	0.060817	0	13.115	0	1	0.154789	4.709				12.5391	99.8554
	3.56042	12.5391	0	47.8021	40.68	19.8	0.060801	0	13.1149	0	1	0.154756	4.708				12.5391	99.8554
	3.5625	12.5391	0	47.8125	40.7	19.8	0.060796	0	13.1149	0	1	0.154756	4.708				12.5391	99.8554
	3.56458	12.5391	0	47.8229	40.71	19.8	0.060795	0	13.1149	0	1	0.154756	4.708				12.5391	99.8554
	3.56667	12.5391	0	47.8333	40.7	19.8	0.060784	0	13.1147	0	1	0.154724	4.707				12.5391	99.8554
	3.56875	12.5391	0	47.8438	40.72	19.8	0.060766	0	13.1145	0	1	0.154691	4.706				12.5391	99.8554
	3.57083	12.5391	0	47.8542	40.73	19.8	0.06075	0	13.1143	0	1	0.154658	4.705				12.5391	99.8554
	3.57292	12.5391	0	47.8646	40.74	19.8	0.060747	0	13.1143	0	1	0.154658	4.705				12.5391	99.8554
	3.575	12.5391	0	47.875	40.74	19.8	0.060733	0	13.1141	0	1	0.154625	4.704				12.5391	99.8554
	3.57708	12.5391	0	47.8854	40.76	19.8	0.060731	0	13.1141	0	1	0.154625	4.704				12.5391	99.8554
	3.57917	12.5391	0	47.8958	40.76	19.8	0.060729	0	13.1141	0	1	0.154625	4.704				12.5391	99.8554
	3.58125	12.5391	0	47.9062	40.78	19.8	0.060698	0	13.1138	0	1	0.154559	4.702				12.5391	99.8554
	3.58333	12.5391	0	47.9167	40.8	19.8	0.060694	0	13.1138	0	1	0.154559	4.702				12.5391	99.8554
	3.58542	12.5391	0	47.9271	40.8	19.8	0.060681	0	13.1136	0	1	0.154526	4.701				12.5391	99.8554
	3.5875	12.5391	0	47.9375	40.81	19.8	0.060666	0	13.1134	0	1	0.154493	4.7				12.5391	99.8554
	3.58958	12.5391	0	47.9479	40.82	19.8	0.060662	0	13.1134	0	1	0.154493	4.7				12.5391	99.8554
	3.59167	12.5391	0	47.9583	40.82	19.8	0.060649	0	13.1132	0	1	0.154461	4.699				12.5391	99.8554
	3.59375	12.5391	0	47.9688	40.82	19.8	0.060637	0	13.113	0	1	0.154428	4.698				12.5391	99.8554
	3.59583	12.5391	0	47.9792	40.85	19.8	0.060629	0	13.113	0	1	0.154428	4.698				12.5391	99.8554
	3.59792	12.5391	0	47.9896	40.86	19.8	0.060615	0	13.1128	0	1	0.154395	4.697				12.5391	99.8554
	3.6	12.5391	0	48	40.85	19.8	0.060603	0	13.1126	0	1	0.154362	4.696				12.5391	99.8554
	3.60208	12.5391	0	48.0104	40.88	19.8	0.060609	0	13.1128	0	1	0.154395	4.697				12.5391	99.8554
	3.60417	12.5391	0	48.0208	40.88	19.8	0.060596	0	13.1126	0	1	0.154362	4.696				12.5389	99.8537
	3.60625	12.5391	0	48.0312	40.88	19.8	0.060596	0	13.1126	0	1	0.154362	4.696				12.5389	99.8537
	3.60833	12.5389	0	48.0417	40.89	19.8	0.060593	0	13.1127	0	1	0.154362	4.696				12.5389	99.8537
	3.61042	12.5389	0	48.0521	40.91	19.8	0.060577	0	13.1125	0	1	0.154329	4.695				12.5389	99.8537
	3.6125	12.5389	0	48.0625	40.9	19.8	0.060591	0	13.1127	0	1	0.154362	4.696				12.5389	99.8537
	3.61458	12.5389	0	48.0729	40.93	19.8	0.060584	0	13.1127	0	1	0.154362	4.696				12.5389	99.8537
	3.61667	12.5389	0	48.0833	40.93	19.8	0.060596	0	13.1129	0	1	0.154395	4.697				12.5389	99.8537
	3.61875	12.5389	0	48.0938	40.94	19.8	0.060581	0	13.1127	0	1	0.154362	4.696				12.5389	99.8537
	3.62083	12.5389	0	48.1042	40.96	19.8	0.060589	0	13.1129	0	1	0.154395	4.697				12.5389	99.8537
	3.62292	12.5389	0	48.1146	40.96	19.8	0.060589	0	13.1129	0	1	0.154395	4.697				12.5389	99.8537
	3.625	12.5389	0	48.125	40.97	19.8	0.060586	0	13.1129	0	1	0.154395	4.697				12.5389	99.8537
	3.62708	12.5389	0	48.1354	40.99	19.8	0.060582	0	13.1129	0	1	0.154395	4.697				12.5389	99.8537
	3.62917	12.5389	0	48.1458	40.99	19.8	0.060583	0	13.1129	0	1	0.154395	4.697				12.5389	99.8537
	3.63125	12.5389	0	48.1562	40.99	19.8	0.06058	0	13.1129	0	1	0.154395	4.697				12.5389	99.8537
	3.63333	12.5389	0	48.1667	41	19.8	0.06058	0	13.1129	0	1	0.154395	4.697				12.5389	99.8537
	3.63542	12.5389	0	48.1771	41.03	19.8	0.060573	0	13.1129	0	1	0.154395	4.697				12.5389	99.8537
	3.6375	12.5389	0	48.1875	41.02	19.8	0.060559	0	13.1127	0	1	0.154362	4.696				12.5389	99.8537
	3.63958	12.5389	0	48.1979	41.04	19.8	0.060557	0	13.1128	0	1	0.154362	4.696				12.5389	99.8537
	3.64167	12.5389	0	48.2083	41.05	19.8	0.060567	0	13.113	0	1	0.154395	4.697				12.5389	99.8537
	3.64375	12.5389	0	48.2188	41.05	19.8	0.060553	0	13.1128	0	1	0.154362	4.696				12.5389	99.8537
	3.64583	12.5389	0	48.2292	41.07	19.8	0.060548	0	13.1128	0	1	0.154362	4.696				12.5389	99.8537
	3.64792	12.5389	0	48.2396	41.1	19.8	0.060541	0	13.1128	0	1	0.154362	4.696				12.5389	99.8537
	3.65	12.5389	0	48.25	41.09	19.8	0.060555	0	13.113	0	1	0.154395	4.697				12.5389	99.8537
	3.65208	12.5389	0	48.2604	41.12	19.8	0.06055	0	13.113	0	1	0.154395	4.697				12.5389	99.8537
	3.65417	12.5389	0	48.2708	41.11	19.8	0.060538	0	13.1128	0	1	0.154362	4.696				12.5389	99.8537
	3.65625	12.5389	0	48.2812	41.13	19.8	0.060547	0	13.113	0	1	0.154395	4.697				12.5389	99.8537
	3.65833	12.5389	0	48.2917	41.14	19.8	0.060545	0	13.113	0	1	0.154395	4.697				12.5389	99.8537
	3.66042	12.5389	0	48.3021	41.13	19.8	0.060533	0	13.1128	0	1	0.154362	4.696				12.5389	99.8537
	3.6625	12.5389	0	48.3125	41.16	19.8	0.060527	0	13.1128	0	1	0.154362	4.696				12.5389	99.8537
	3.66458	12.5389	0	48.3229	41.16	19.8	0.060527	0	13.1128	0	1	0.154362	4.696				12.5389	99.8537
	3.66667	12.5389	0	48.3333	41.16	19.8	0.060525	0	13.1128	0	1	0.154362	4.696				12.5389	99.8537
	3.66875	12.5389	0	48.3438	41.16	19.8	0.0605	0	13.1124	0	1	0.154296	4.694				12.5389	99.8537
	3.67083	12.5389	0	48.3542	41.19	19.8	0.06048	0	13.1123	0	1	0.154263	4.693				12.5389	99.8537
	3.67292	12.5389	0	48.3646	41.2	19.8	0.060477	0	13.1123	0	1	0.154263	4.693				12.5389	99.8537
	3.675	12.5389	0	48.375	41.2	19.8	0.060466	0	13.1121	0	1	0.15423	4.692				12.5389	99.8537
	3.67708	12.5389	0	48.3854	41.21	19.8	0.060449	0	13.1119	0	1	0.154198	4.691				12.5389	99.8537
	3.67917	12.5389	0	48.3958	41.22	19.8	0.060448	0	13.1119	0	1	0.154198	4.691				12.5389	99.8537
	3.68125	12.5389	0	48.4062	41.23	19.8	0.060445	0	13.1119	0	1	0.154198	4.691				12.5389	99.8537
	3.68333	12.5389	0	48.4167	41.25	19.8	0.06044	0	13.1119	0	1	0.154198	4.691				12.5389	99.8537
	3.68542	12.5389	0	48.4271	41.24	19.8	0.060414	0	13.1115	0	1	0.154132	4.689				12.5389	99.8537
	3.6875	12.5389	0	48.4375	41.26	19.8	0.060411	0	13.1115	0	1	0.154132	4.689				12.5389	99.8537
	3.68958	12.5389	0	48.4479	41.27	19.8	0.060395	0	13.1113	0	1	0.154099	4.688				12.5389	99.8537
	3.69167	12.5389	0	48.4583	41.26	19.8	0.060385	0	13.1111	0	1	0.154066	4.687				12.5389	99.8537
	3.69375	12.5389	0	48.4688	41.28	19.8	0.060368	0	13.111	0	1	0.154033	4.686				12.5389	99.8537
	3.69583	12.5389	0	48.4792	41.29	19.8	0.060352	0	13.1108	0	1	0.154	4.685				12.5389	99.8537
	3.69792	12.5389	0	48.4896	41.31	19.8	0.060335	0	13.1106	0	1	0.153968	4.684				12.5389	99.8537
	3.7	12.5389	0	48.5	41.31	19.8	0.06032	0	13.1104	0	1	0.153935	4.683				12.5389	99.8537
	3.70208	12.5389	0	48.5104	41.32	19.8	0.060307	0	13.1102	0	1	0.153902	4.682				12.5389	99.8537
	3.70417	12.5389	0	48.5208	41.34	19.8	0.060289	0	13.11	0	1	0.153869	4.681				12.5389	99.8537
	3.70625	12.5389	0	48.5312	41.33	19.8	0.060277	0	13.1098	0	1	0.153836	4.68				12.5389	99.8537
	3.70833	12.5389	0	48.5417	41.34	19.8	0.060275	0	13.1098	0	1	0.153836	4.68				12.5389	99.8537
	3.71042	12.5389	0	48.5521	41.37	19.8	0.060256	0	13.1096	0	1	0.153803	4.679				12.5389	99.8537
	3.7125	12.5389	0	48.5625	41.36	19.8	0.060257	0	13.1096	0	1	0.153803	4.679				12.5389	99.8537
	3.71458	12.5389	0	48.5729	41.37	19.8	0.060241	0	13.1095	0	1	0.15377	4.678				12.5389	99.8537
	3.71667	12.5389	0	48.5833	41.38	19.8	0.060214	0	13.1091	0	1	0.153705	4.676				12.5389	99.8537
	3.71875	12.5389	0	48.5938	41.38	19.8	0.0602	0	13.1089	0	1	0.153672	4.675				12.5389	99.8537
	3.72083	12.5389	0	48.6042	41.39	19.8	0.060185	0	13.1087	0	1	0.153639	4.674				12.5389	99.8537
	3.72292	12.5389	0	48.6146	41.41	19.8	0.06018	0	13.1087	0	1	0.153639	4.674				12.5389	99.8537
	3.725	12.5389	0	48.625	41.41	19.8	0.060167	0	13.1085	0	1	0.153606	4.673				12.5389	99.8537
	3.72708	12.5389	0	48.6354	41.44	19.8	0.060149	0	13.1083	0	1	0.153573	4.672				12.5389	99.8537
	3.72917	12.5389	0	48.6458	41.44	19.8	0.060123	0	13.1079	0	1	0.153507	4.67				12.5389	99.8537
	3.73125	12.5389	0	48.6562	41.45	19.8	0.060108	0	13.1077	0	1	0.153474	4.669				12.5389	99.8537
	3.73333	12.5389	0	48.6667	41.45	19.8	0.060091	0	13.1075	0	1	0.153442	4.668				12.5389	99.8537
	3.73542	12.5389	0	48.6771	41.48	19.8	0.060074	0	13.1074	0	1	0.153409	4.667				12.5389	99.8537
	3.7375	12.5389	0	48.6875	41.5	19.8	0.060045	0	13.107	0	1	0.153343	4.665				12.5389	99.8537
	3.73958	12.5389	0	48.6979	41.5	19.8	0.060031	0	13.1068	0	1	0.15331	4.664				12.5389	99.8537
	3.74167	12.5389	0	48.7083	41.51	19.8	0.05999	0	13.1062	0	1	0.153211	4.661				12.5389	99.8537
	3.74375	12.5389	0	48.7188	41.51	19.8	0.059962	0	13.1058	0	1	0.153146	4.659				12.5389	99.8537
	3.74583	12.5389	0	48.7292	41.5	19.8	0.05994	0	13.1054	0	1	0.15308	4.657				12.5389	99.8537
	3.74792	12.5389	0	48.7396	41.53	19.8	0.059906	0	13.105	0	1	0.153014	4.655				12.5389	99.8537
	3.75	12.5389	0	48.75	41.54	19.8	0.059879	0	13.1047	0	1	0.152949	4.653				12.5389	99.8537
	3.75208	12.5389	0	48.7604	41.55	19.8	0.05985	0	13.1043	0	1	0.152883	4.651				12.5387	99.852
	3.75417	12.5389	0	48.7708	41.54	19.8	0.059813	0	13.1037	0	1	0.152784	4.648				12.5389	99.8537
	3.75625	12.5387	0	48.7812	41.55	19.8	0.059786	0	13.1033	0	1	0.152718	4.646				12.5389	99.8537
	3.75833	12.5389	0	48.7917	41.56	19.8	0.059756	0	13.1029	0	1	0.152653	4.644				12.5389	99.8537
	3.76042	12.5389	0	48.8021	41.57	19.8	0.059728	0	13.1025	0	1	0.152587	4.642				12.5389	99.8537
	3.7625	12.5389	0	48.8125	41.59	19.8	0.059699	0	13.1021	0	1	0.152521	4.64				12.5389	99.8537
	3.76458	12.5389	0	48.8229	41.6	19.8	0.059685	0	13.102	0	1	0.152488	4.639				12.5389	99.8537
	3.76667	12.5389	0	48.8333	41.6	19.8	0.05967	0	13.1018	0	1	0.152455	4.638				12.5387	99.852
	3.76875	12.5389	0	48.8438	41.63	19.8	0.05965	0	13.1016	0	1	0.152423	4.637				12.5387	99.852
	3.77083	12.5387	0	48.8542	41.64	19.8	0.05965	0	13.1016	0	1	0.152423	4.637				12.5387	99.852
	3.77292	12.5387	0	48.8646	41.64	19.8	0.059635	0	13.1014	0	1	0.15239	4.636				12.5387	99.852
	3.775	12.5387	0	48.875	41.64	19.8	0.059623	0	13.1012	0	1	0.152357	4.635				12.5389	99.8537
	3.77708	12.5387	0	48.8854	41.66	19.8	0.059615	0	13.1012	0	1	0.152357	4.635				12.5389	99.8537
	3.77917	12.5389	0	48.8958	41.68	19.8	0.059613	0	13.1012	0	1	0.152357	4.635				12.5389	99.8537
	3.78125	12.5389	0	48.9062	41.69	19.8	0.05961	0	13.1012	0	1	0.152357	4.635				12.5387	99.852
	3.78333	12.5389	0	48.9167	41.69	19.8	0.059597	0	13.101	0	1	0.152324	4.634				12.5387	99.852
	3.78542	12.5387	0	48.9271	41.71	19.8	0.059581	0	13.1009	0	1	0.152291	4.633				12.5387	99.852
	3.7875	12.5387	0	48.9375	41.71	19.8	0.059579	0	13.1009	0	1	0.152291	4.633				12.5387	99.852
	3.78958	12.5387	0	48.9479	41.71	19.8	0.059566	0	13.1007	0	1	0.152258	4.632				12.5387	99.852
	3.79167	12.5387	0	48.9583	41.73	19.8	0.059562	0	13.1007	0	1	0.152258	4.632				12.5387	99.852
	3.79375	12.5387	0	48.9688	41.74	19.8	0.059533	0	13.1003	0	1	0.152192	4.63				12.5389	99.8537
	3.79583	12.5387	0	48.9792	41.75	19.8	0.059531	0	13.1003	0	1	0.152192	4.63				12.5389	99.8537
	3.79792	12.5389	0	48.9896	41.76	19.8	0.059516	0	13.1001	0	1	0.15216	4.629				12.5389	99.8537
	3.8	12.5389	0	49	41.76	19.8	0.059503	0	13.0999	0	1	0.152127	4.628				12.5389	99.8537
	3.80208	12.5389	0	49.0104	41.77	19.8	0.059486	0	13.0997	0	1	0.152094	4.627				12.5389	99.8537
	3.80417	12.5389	0	49.0208	41.78	19.8	0.059472	0	13.0995	0	1	0.152061	4.626				12.5389	99.8537
	3.80625	12.5389	0	49.0312	41.78	19.8	0.059459	0	13.0993	0	1	0.152028	4.625				12.5389	99.8537
	3.80833	12.5389	0	49.0417	41.81	19.8	0.05944	0	13.0992	0	1	0.151995	4.624				12.5389	99.8537
	3.81042	12.5389	0	49.0521	41.82	19.8	0.059424	0	13.099	0	1	0.151962	4.623				12.5389	99.8537
	3.8125	12.5389	0	49.0625	41.82	19.8	0.05941	0	13.0988	0	1	0.15193	4.622				12.5389	99.8537
	3.81458	12.5389	0	49.0729	41.83	19.8	0.059396	0	13.0986	0	1	0.151897	4.621				12.5389	99.8537
	3.81667	12.5389	0	49.0833	41.84	19.8	0.059394	0	13.0986	0	1	0.151897	4.621				12.5389	99.8537
	3.81875	12.5389	0	49.0938	41.87	19.8	0.059374	0	13.0984	0	1	0.151864	4.62				12.5389	99.8537
	3.82083	12.5389	0	49.1042	41.86	19.8	0.059374	0	13.0984	0	1	0.151864	4.62				12.5389	99.8537
	3.82292	12.5389	0	49.1146	41.86	19.8	0.059375	0	13.0984	0	1	0.151864	4.62				12.5389	99.8537
	3.825	12.5389	0	49.125	41.88	19.8	0.059371	0	13.0984	0	1	0.151864	4.62				12.5389	99.8537
	3.82708	12.5389	0	49.1354	41.91	19.8	0.059364	0	13.0984	0	1	0.151864	4.62				12.5389	99.8537
	3.82917	12.5389	0	49.1458	41.9	19.8	0.059366	0	13.0984	0	1	0.151864	4.62				12.5389	99.8537
	3.83125	12.5389	0	49.1562	41.91	19.8	0.059353	0	13.0982	0	1	0.151831	4.619				12.5389	99.8537
	3.83333	12.5389	0	49.1667	41.91	19.8	0.059376	0	13.0986	0	1	0.151897	4.621				12.5389	99.8537
	3.83542	12.5389	0	49.1771	41.93	19.8	0.059384	0	13.0988	0	1	0.15193	4.622				12.5389	99.8537
	3.8375	12.5389	0	49.1875	41.95	19.8	0.059381	0	13.0989	0	1	0.15193	4.622				12.5389	99.8537
	3.83958	12.5389	0	49.1979	41.94	19.8	0.059409	0	13.0992	0	1	0.151995	4.624				12.5389	99.8537
	3.84167	12.5389	0	49.2083	41.95	19.8	0.059419	0	13.0994	0	1	0.152028	4.625				12.5387	99.852
	3.84375	12.5389	0	49.2188	41.98	19.8	0.059426	0	13.0997	0	1	0.152061	4.626				12.5387	99.852
	3.84583	12.5387	0	49.2292	41.97	19.8	0.059465	0	13.1002	0	1	0.15216	4.629				12.5387	99.852
	3.84792	12.5387	0	49.2396	41.98	19.8	0.059474	0	13.1005	0	1	0.152192	4.63				12.5387	99.852
	3.85	12.5387	0	49.25	42.01	19.8	0.059494	0	13.1009	0	1	0.152258	4.632				12.5387	99.852
	3.85208	12.5387	0	49.2604	42.01	19.8	0.059532	0	13.1015	0	1	0.152357	4.635				12.5387	99.852
	3.85417	12.5387	0	49.2708	42	19.8	0.05956	0	13.1018	0	1	0.152423	4.637				12.5387	99.852
	3.85625	12.5387	0	49.2812	42.01	19.8	0.059569	0	13.102	0	1	0.152455	4.638				12.5387	99.852
	3.85833	12.5387	0	49.2917	42.04	19.8	0.059602	0	13.1027	0	1	0.152554	4.641				12.5387	99.852
	3.86042	12.5387	0	49.3021	42.04	19.8	0.059601	0	13.1027	0	1	0.152554	4.641				12.5387	99.852
	3.8625	12.5387	0	49.3125	42.06	19.8	0.059609	0	13.1029	0	1	0.152587	4.642				12.5387	99.852
	3.86458	12.5387	0	49.3229	42.06	19.8	0.059635	0	13.1033	0	1	0.152653	4.644				12.5387	99.852
	3.86667	12.5387	0	49.3333	42.07	19.8	0.059646	0	13.1035	0	1	0.152686	4.645				12.5387	99.852
	3.86875	12.5387	0	49.3438	42.08	19.8	0.059644	0	13.1035	0	1	0.152686	4.645				12.5387	99.852
	3.87083	12.5387	0	49.3542	42.1	19.8	0.059653	0	13.1037	0	1	0.152718	4.646				12.5387	99.852
	3.87292	12.5387	0	49.3646	42.1	19.8	0.059652	0	13.1037	0	1	0.152718	4.646				12.5389	99.8537
	3.875	12.5387	0	49.375	42.11	19.8	0.059649	0	13.1037	0	1	0.152718	4.646				12.5387	99.852
	3.87708	12.5389	0	49.3854	42.12	19.8	0.059647	0	13.1037	0	1	0.152718	4.646				12.5389	99.8537
	3.87917	12.5387	0	49.3958	42.12	19.8	0.059647	0	13.1037	0	1	0.152718	4.646				12.5389	99.8537
	3.88125	12.5389	0	49.4062	42.12	19.8	0.059645	0	13.1037	0	1	0.152718	4.646				12.5389	99.8537
	3.88333	12.5389	0	49.4167	42.17	19.8	0.059648	0	13.1039	0	1	0.152751	4.647				12.5389	99.8537
	3.88542	12.5389	0	49.4271	42.17	19.8	0.059648	0	13.1039	0	1	0.152751	4.647				12.5389	99.8537
	3.8875	12.5389	0	49.4375	42.17	19.8	0.059662	0	13.1041	0	1	0.152784	4.648				12.5387	99.852
	3.88958	12.5389	0	49.4479	42.18	19.8	0.05967	0	13.1043	0	1	0.152817	4.649				12.5387	99.852
	3.89167	12.5387	0	49.4583	42.2	19.8	0.059679	0	13.1045	0	1	0.15285	4.65				12.5387	99.852
	3.89375	12.5387	0	49.4688	42.21	19.8	0.059689	0	13.1047	0	1	0.152883	4.651				12.5387	99.852
	3.89583	12.5387	0	49.4792	42.2	19.8	0.059691	0	13.1047	0	1	0.152883	4.651				12.5387	99.852
	3.89792	12.5387	0	49.4896	42.22	19.8	0.059713	0	13.1051	0	1	0.152949	4.653				12.5387	99.852
	3.9	12.5387	0	49.5	42.23	19.8	0.059724	0	13.1053	0	1	0.152981	4.654				12.5387	99.852
	3.90208	12.5387	0	49.5104	42.24	19.8	0.059747	0	13.1057	0	1	0.153047	4.656				12.5387	99.852
	3.90417	12.5387	0	49.5208	42.24	19.8	0.059759	0	13.1059	0	1	0.15308	4.657				12.5387	99.852
	3.90625	12.5387	0	49.5312	42.23	19.8	0.059785	0	13.1063	0	1	0.153146	4.659				12.5387	99.852
	3.90833	12.5387	0	49.5417	42.25	19.8	0.059821	0	13.1069	0	1	0.153244	4.662				12.5387	99.852
	3.91042	12.5387	0	49.5521	42.27	19.8	0.05984	0	13.1073	0	1	0.15331	4.664				12.5387	99.852
	3.9125	12.5387	0	49.5625	42.26	19.8	0.059869	0	13.1077	0	1	0.153376	4.666				12.5387	99.852
	3.91458	12.5387	0	49.5729	42.28	19.8	0.059877	0	13.1079	0	1	0.153409	4.667				12.5387	99.852
	3.91667	12.5387	0	49.5833	42.32	19.8	0.059867	0	13.108	0	1	0.153409	4.667				12.5387	99.852
	3.91875	12.5387	0	49.5938	42.31	19.8	0.059882	0	13.1081	0	1	0.153442	4.668				12.5387	99.852
	3.92083	12.5387	0	49.6042	42.31	19.8	0.059897	0	13.1083	0	1	0.153474	4.669				12.5387	99.852
	3.92292	12.5387	0	49.6146	42.32	19.8	0.059893	0	13.1083	0	1	0.153474	4.669				12.5387	99.852
	3.925	12.5387	0	49.625	42.34	19.8	0.0599	0	13.1086	0	1	0.153507	4.67				12.5387	99.852
	3.92708	12.5387	0	49.6354	42.35	19.8	0.059911	0	13.1088	0	1	0.15354	4.671				12.5387	99.852
	3.92917	12.5387	0	49.6458	42.36	19.8	0.05991	0	13.1088	0	1	0.15354	4.671				12.5387	99.852
	3.93125	12.5387	0	49.6562	42.37	19.8	0.059908	0	13.1088	0	1	0.15354	4.671				12.5387	99.852
	3.93333	12.5387	0	49.6667	42.39	19.8	0.059903	0	13.1088	0	1	0.15354	4.671				12.5387	99.852
	3.93542	12.5387	0	49.6771	42.39	19.8	0.059903	0	13.1088	0	1	0.15354	4.671				12.5387	99.852
	3.9375	12.5387	0	49.6875	42.39	19.8	0.059901	0	13.1088	0	1	0.15354	4.671				12.5387	99.852
	3.93958	12.5387	0	49.6979	42.4	19.8	0.059899	0	13.1088	0	1	0.15354	4.671				12.5387	99.852
	3.94167	12.5387	0	49.7083	42.43	19.8	0.059879	0	13.1086	0	1	0.153507	4.67				12.5387	99.852
	3.94375	12.5387	0	49.7188	42.42	19.8	0.059869	0	13.1084	0	1	0.153474	4.669				12.5387	99.852
	3.94583	12.5387	0	49.7292	42.44	19.8	0.059866	0	13.1084	0	1	0.153474	4.669				12.5387	99.852
	3.94792	12.5387	0	49.7396	42.44	19.8	0.059864	0	13.1084	0	1	0.153474	4.669				12.5387	99.852
	3.95	12.5387	0	49.75	42.46	19.8	0.059846	0	13.1082	0	1	0.153442	4.668				12.5387	99.852
	3.95208	12.5387	0	49.7604	42.46	19.8	0.059847	0	13.1082	0	1	0.153442	4.668				12.5387	99.852
	3.95417	12.5387	0	49.7708	42.46	19.8	0.059847	0	13.1082	0	1	0.153442	4.668				12.5387	99.852
	3.95625	12.5387	0	49.7812	42.46	19.8	0.059846	0	13.1082	0	1	0.153442	4.668				12.5387	99.852
	3.95833	12.5387	0	49.7917	42.52	19.8	0.05982	0	13.1081	0	1	0.153409	4.667				12.5387	99.852
	3.96042	12.5387	0	49.8021	42.51	19.8	0.059835	0	13.1083	0	1	0.153442	4.668				12.5387	99.852
	3.9625	12.5387	0	49.8125	42.51	19.8	0.059835	0	13.1083	0	1	0.153442	4.668				12.5387	99.852
	3.96458	12.5387	0	49.8229	42.51	19.8	0.059835	0	13.1083	0	1	0.153442	4.668				12.5387	99.852
	3.96667	12.5387	0	49.8333	42.52	19.8	0.059818	0	13.1081	0	1	0.153409	4.667				12.5387	99.852
	3.96875	12.5387	0	49.8438	42.54	19.8	0.059812	0	13.1081	0	1	0.153409	4.667				12.5387	99.852
	3.97083	12.5387	0	49.8542	42.54	19.8	0.059801	0	13.1079	0	1	0.153376	4.666				12.5387	99.852
	3.97292	12.5387	0	49.8646	42.56	19.8	0.059784	0	13.1077	0	1	0.153343	4.665				12.5387	99.852
	3.975	12.5387	0	49.875	42.57	19.8	0.059793	0	13.1079	0	1	0.153376	4.666				12.5387	99.852
	3.97708	12.5387	0	49.8854	42.59	19.8	0.059778	0	13.1077	0	1	0.153343	4.665				12.5387	99.852
	3.97917	12.5387	0	49.8958	42.58	19.8	0.059765	0	13.1075	0	1	0.15331	4.664				12.5387	99.852
	3.98125	12.5387	0	49.9062	42.57	19.8	0.059754	0	13.1073	0	1	0.153277	4.663				12.5387	99.852
	3.98333	12.5387	0	49.9167	42.62	19.8	0.059744	0	13.1074	0	1	0.153277	4.663				12.5387	99.852
	3.98542	12.5387	0	49.9271	42.62	19.8	0.059744	0	13.1074	0	1	0.153277	4.663				12.5387	99.852
	3.9875	12.5387	0	49.9375	42.61	19.8	0.059731	0	13.1072	0	1	0.153244	4.662				12.5387	99.852
	3.98958	12.5387	0	49.9479	42.61	19.8	0.059719	0	13.107	0	1	0.153211	4.661				12.5387	99.852
	3.99167	12.5387	0	49.9583	42.64	19.8	0.059687	0	13.1066	0	1	0.153146	4.659				12.5387	99.852
	3.99375	12.5387	0	49.9688	42.64	19.8	0.059661	0	13.1062	0	1	0.15308	4.657				12.5387	99.852
	3.99583	12.5387	0	49.9792	42.66	19.8	0.059643	0	13.106	0	1	0.153047	4.656				12.5387	99.852
	3.99792	12.5387	0	49.9896	42.65	19.8	0.05962	0	13.1056	0	1	0.152981	4.654				12.5387	99.852
	4	12.5387	0	50	42.68	19.8	0.059587	0	13.1053	0	1	0.152916	4.652				12.5387	99.852
	4.00208	12.5387	0	50.0104	42.7	19.8	0.05957	0	13.1051	0	1	0.152883	4.651				12.5387	99.852
	4.00417	12.5387	0	50.0208	42.69	19.8	0.059547	0	13.1047	0	1	0.152817	4.649				12.5387	99.852
	4.00625	12.5387	0	50.0312	42.71	19.8	0.059504	0	13.1041	0	1	0.152718	4.646				12.5385	99.8503
	4.00833	12.5387	0	50.0417	42.72	19.8	0.059488	0	13.1039	0	1	0.152686	4.645				12.5385	99.8503
	4.01042	12.5385	0	50.0521	42.73	19.8	0.059459	0	13.1035	0	1	0.15262	4.643				12.5385	99.8503
	4.0125	12.5385	0	50.0625	42.73	19.8	0.059422	0	13.1029	0	1	0.152521	4.64				12.5385	99.8503
	4.01458	12.5385	0	50.0729	42.76	19.8	0.059388	0	13.1026	0	1	0.152455	4.638				12.5385	99.8503
	4.01667	12.5385	0	50.0833	42.77	19.8	0.059362	0	13.1022	0	1	0.15239	4.636				12.5385	99.8503
	4.01875	12.5385	0	50.0938	42.79	19.8	0.059333	0	13.1018	0	1	0.152324	4.634				12.5385	99.8503
	4.02083	12.5385	0	50.1042	42.79	19.8	0.059307	0	13.1014	0	1	0.152258	4.632				12.5385	99.8503
	4.02292	12.5385	0	50.1146	42.77	19.8	0.059296	0	13.1012	0	1	0.152225	4.631				12.5385	99.8503
	4.025	12.5385	0	50.125	42.81	19.8	0.059275	0	13.101	0	1	0.152192	4.63				12.5385	99.8503
	4.02708	12.5385	0	50.1354	42.81	19.8	0.059261	0	13.1008	0	1	0.15216	4.629				12.5385	99.8503
	4.02917	12.5385	0	50.1458	42.82	19.8	0.059235	0	13.1004	0	1	0.152094	4.627				12.5385	99.8503
	4.03125	12.5385	0	50.1562	42.83	19.8	0.059218	0	13.1003	0	1	0.152061	4.626				12.5385	99.8503
	4.03333	12.5385	0	50.1667	42.86	19.8	0.0592	0	13.1001	0	1	0.152028	4.625				12.5385	99.8503
	4.03542	12.5385	0	50.1771	42.87	19.8	0.059172	0	13.0997	0	1	0.151962	4.623				12.5385	99.8503
	4.0375	12.5385	0	50.1875	42.85	19.8	0.059162	0	13.0995	0	1	0.15193	4.622				12.5385	99.8503
	4.03958	12.5385	0	50.1979	42.85	19.8	0.059149	0	13.0993	0	1	0.151897	4.621				12.5385	99.8503
	4.04167	12.5385	0	50.2083	42.88	19.8	0.059143	0	13.0993	0	1	0.151897	4.621				12.5385	99.8503
	4.04375	12.5385	0	50.2188	42.88	19.8	0.059131	0	13.0991	0	1	0.151864	4.62				12.5385	99.8503
	4.04583	12.5385	0	50.2292	42.9	19.8	0.059113	0	13.0989	0	1	0.151831	4.619				12.5385	99.8503
	4.04792	12.5385	0	50.2396	42.91	19.8	0.059097	0	13.0987	0	1	0.151798	4.618				12.5385	99.8503
	4.05	12.5385	0	50.25	42.92	19.8	0.059107	0	13.0989	0	1	0.151831	4.619				12.5385	99.8503
	4.05208	12.5385	0	50.2604	42.94	19.8	0.059091	0	13.0988	0	1	0.151798	4.618				12.5385	99.8503
	4.05417	12.5385	0	50.2708	42.92	19.8	0.059094	0	13.0987	0	1	0.151798	4.618				12.5385	99.8503
	4.05625	12.5385	0	50.2812	42.93	19.8	0.05908	0	13.0985	0	1	0.151765	4.617				12.5385	99.8503
	4.05833	12.5385	0	50.2917	42.95	19.8	0.059074	0	13.0986	0	1	0.151765	4.617				12.5385	99.8503
	4.06042	12.5385	0	50.3021	42.94	19.8	0.059076	0	13.0986	0	1	0.151765	4.617				12.5385	99.8503
	4.0625	12.5385	0	50.3125	42.97	19.8	0.059059	0	13.0984	0	1	0.151732	4.616				12.5385	99.8503
	4.06458	12.5385	0	50.3229	42.97	19.8	0.059057	0	13.0984	0	1	0.151732	4.616				12.5385	99.8503
	4.06667	12.5385	0	50.3333	43	19.8	0.059024	0	13.098	0	1	0.151667	4.614				12.5385	99.8503
	4.06875	12.5385	0	50.3438	43	19.8	0.059013	0	13.0978	0	1	0.151634	4.613				12.5387	99.852
	4.07083	12.5385	0	50.3542	43.02	19.8	0.059022	0	13.098	0	1	0.151667	4.614				12.5387	99.852
	4.07292	12.5387	0	50.3646	43.01	19.8	0.059009	0	13.0978	0	1	0.151634	4.613				12.5387	99.852
	4.075	12.5387	0	50.375	43.05	19.8	0.059001	0	13.0978	0	1	0.151634	4.613				12.5385	99.8503
	4.07708	12.5387	0	50.3854	43.05	19.8	0.059	0	13.0978	0	1	0.151634	4.613				12.5385	99.8503
	4.07917	12.5385	0	50.3958	43.05	19.8	0.058987	0	13.0976	0	1	0.151601	4.612				12.5385	99.8503
	4.08125	12.5385	0	50.4062	43.06	19.8	0.058986	0	13.0977	0	1	0.151601	4.612				12.5385	99.8503
	4.08333	12.5385	0	50.4167	43.09	19.8	0.058992	0	13.0979	0	1	0.151634	4.613				12.5385	99.8503
	4.08542	12.5385	0	50.4271	43.09	19.8	0.058991	0	13.0979	0	1	0.151634	4.613				12.5385	99.8503
	4.0875	12.5385	0	50.4375	43.08	19.8	0.059005	0	13.0981	0	1	0.151667	4.614				12.5385	99.8503
	4.08958	12.5385	0	50.4479	43.09	19.8	0.059028	0	13.0985	0	1	0.151732	4.616				12.5385	99.8503
	4.09167	12.5385	0	50.4583	43.13	19.8	0.059046	0	13.0989	0	1	0.151798	4.618				12.5385	99.8503
	4.09375	12.5385	0	50.4688	43.11	19.8	0.059062	0	13.0991	0	1	0.151831	4.619				12.5385	99.8503
	4.09583	12.5385	0	50.4792	43.13	19.8	0.059072	0	13.0993	0	1	0.151864	4.62				12.5387	99.852
	4.09792	12.5385	0	50.4896	43.14	19.8	0.059108	0	13.0999	0	1	0.151962	4.623				12.5387	99.852
	4.1	12.5387	0	50.5	43.14	19.8	0.059133	0	13.1003	0	1	0.152028	4.625				12.5385	99.8503
	4.10208	12.5387	0	50.5104	43.15	19.8	0.059155	0	13.1007	0	1	0.152094	4.627				12.5387	99.852
	4.10417	12.5385	0	50.5208	43.16	19.8	0.059152	0	13.1007	0	1	0.152094	4.627				12.5387	99.852
	4.10625	12.5387	0	50.5312	43.18	19.8	0.059162	0	13.1009	0	1	0.152127	4.628				12.5387	99.852
	4.10833	12.5387	0	50.5417	43.2	19.8	0.059182	0	13.1013	0	1	0.152192	4.63				12.5387	99.852
	4.11042	12.5387	0	50.5521	43.21	19.8	0.05918	0	13.1013	0	1	0.152192	4.63				12.5387	99.852
	4.1125	12.5387	0	50.5625	43.2	19.8	0.059195	0	13.1015	0	1	0.152225	4.631				12.5387	99.852
	4.11458	12.5387	0	50.5729	43.21	19.8	0.059218	0	13.1019	0	1	0.152291	4.633				12.5387	99.852
	4.11667	12.5387	0	50.5833	43.22	19.8	0.059228	0	13.1021	0	1	0.152324	4.634				12.5387	99.852
	4.11875	12.5387	0	50.5938	43.25	19.8	0.059235	0	13.1023	0	1	0.152357	4.635				12.5387	99.852
	4.12083	12.5387	0	50.6042	43.24	19.8	0.059263	0	13.1027	0	1	0.152423	4.637				12.5387	99.852
	4.12292	12.5387	0	50.6146	43.26	19.8	0.059284	0	13.1031	0	1	0.152488	4.639				12.5387	99.852
	4.125	12.5387	0	50.625	43.26	19.8	0.059294	0	13.1033	0	1	0.152521	4.64				12.5387	99.852
	4.12708	12.5387	0	50.6354	43.28	19.8	0.059317	0	13.1037	0	1	0.152587	4.642				12.5387	99.852
	4.12917	12.5387	0	50.6458	43.27	19.8	0.059331	0	13.1039	0	1	0.15262	4.643				12.5387	99.852
	4.13125	12.5387	0	50.6562	43.29	19.8	0.059339	0	13.1041	0	1	0.152653	4.644				12.5387	99.852
	4.13333	12.5387	0	50.6667	43.3	19.8	0.05935	0	13.1043	0	1	0.152686	4.645				12.5387	99.852
	4.13542	12.5387	0	50.6771	43.31	19.8	0.059361	0	13.1045	0	1	0.152718	4.646				12.5387	99.852
	4.1375	12.5387	0	50.6875	43.31	19.8	0.059386	0	13.1049	0	1	0.152784	4.648				12.5387	99.852
	4.13958	12.5387	0	50.6979	43.32	19.8	0.059408	0	13.1053	0	1	0.15285	4.65				12.5387	99.852
	4.14167	12.5387	0	50.7083	43.35	19.8	0.059427	0	13.1057	0	1	0.152916	4.652				12.5387	99.852
	4.14375	12.5387	0	50.7188	43.35	19.8	0.059427	0	13.1057	0	1	0.152916	4.652				12.5387	99.852
	4.14583	12.5387	0	50.7292	43.37	19.8	0.059448	0	13.1061	0	1	0.152981	4.654				12.5387	99.852
	4.14792	12.5387	0	50.7396	43.36	19.8	0.059474	0	13.1065	0	1	0.153047	4.656				12.5387	99.852
	4.15	12.5387	0	50.75	43.38	19.8	0.059471	0	13.1065	0	1	0.153047	4.656				12.5387	99.852
	4.15208	12.5387	0	50.7604	43.4	19.8	0.059492	0	13.1069	0	1	0.153113	4.658				12.5387	99.852
	4.15417	12.5387	0	50.7708	43.39	19.8	0.059506	0	13.1071	0	1	0.153146	4.659				12.5387	99.852
	4.15625	12.5387	0	50.7812	43.42	19.8	0.0595	0	13.1071	0	1	0.153146	4.659				12.5387	99.852
	4.15833	12.5387	0	50.7917	43.42	19.8	0.059512	0	13.1073	0	1	0.153179	4.66				12.5387	99.852
	4.16042	12.5387	0	50.8021	43.45	19.8	0.059506	0	13.1074	0	1	0.153179	4.66				12.5387	99.852
[truncated: 63,283 more rows]
