# Supplementary material for: Novel terpolymers based on methyl methacrylate with superior thermal stability and optical transparency for high-value applications
Source: PLoS One. 2025 Oct 8;20(10):e0332300. doi: 10.1371/journal.pone.0332300 (PMC12507251; doi:10.1371/journal.pone.0332300)
Supplement: S1 File — (ZIP) [file pone.0332300.s001.zip › Supporting_Information/Fig. 4. Thermogravimetric analysis (TGA) curves comparing the thermal degradation behavior of the synthesize/P(MMA-60-VBC-10-MI-30).xlsx]

## Sheet: Sheet1
	Time	Unsubtracted	Baseline	Program	Sample	Approx.	Unsubtracted	Baseline	Unsubtracted	Baseline	Heat Flow	Unsubstracted	R25 Diagnostic				12.5466	100
		Weight	Weight	Temperature	Temperature	Gas Flow	Delta T	Delta T	Heat Flow	Heat Flow	Calibration	Microvolt	Temperature				12.5464	99.9983
	0	12.5466	0	30.0104	29.83	19.8	0.317592	0	19.9692	0	1	0.766846	23.329				12.5464	99.9983
	0.002083	12.5464	0	30.0104	29.84	19.8	0.316679	0	19.9562	0	1	0.764644	23.262				12.5461	99.9966
	0.004167	12.5464	0	30.0208	29.84	19.8	0.315777	0	19.9434	0	1	0.762475	23.196				12.5461	99.9966
	0.00625	12.5461	0	30.0312	29.85	19.8	0.314863	0	19.9306	0	1	0.760305	23.13				12.5461	99.9966
	0.008333	12.5461	0	30.0417	29.83	19.8	0.313976	0	19.9176	0	1	0.758136	23.064				12.5459	99.9949
	0.010417	12.5461	0	30.0521	29.85	19.8	0.313048	0	19.9047	0	1	0.755933	22.997				12.5459	99.9949
	0.0125	12.5459	0	30.0625	29.84	19.8	0.312143	0	19.8916	0	1	0.753731	22.93				12.5459	99.9949
	0.014583	12.5459	0	30.0729	29.85	19.8	0.311229	0	19.8786	0	1	0.751528	22.863				12.5459	99.9949
	0.016667	12.5459	0	30.0833	29.86	19.8	0.310304	0	19.8656	0	1	0.749326	22.796				12.5459	99.9949
	0.01875	12.5459	0	30.0938	29.85	19.8	0.309406	0	19.8525	0	1	0.747124	22.729				12.5459	99.9949
	0.020833	12.5459	0	30.1042	29.86	19.8	0.30846	0	19.8393	0	1	0.744889	22.661				12.5459	99.9949
	0.022917	12.5459	0	30.1146	29.85	19.8	0.307556	0	19.8263	0	1	0.742686	22.594				12.5457	99.9932
	0.025	12.5459	0	30.125	29.85	19.8	0.306653	0	19.8132	0	1	0.740484	22.527				12.5457	99.9932
	0.027083	12.5457	0	30.1354	29.85	19.8	0.30576	0	19.8006	0	1	0.738347	22.462				12.5455	99.9915
	0.029167	12.5457	0	30.1458	29.84	19.8	0.304857	0	19.7875	0	1	0.736145	22.395				12.5455	99.9915
	0.03125	12.5455	0	30.1562	29.86	19.8	0.303935	0	19.7747	0	1	0.733975	22.329				12.5455	99.9915
	0.033333	12.5455	0	30.1667	29.86	19.8	0.303046	0	19.7619	0	1	0.731806	22.263				12.5455	99.9915
	0.035417	12.5455	0	30.1771	29.86	19.8	0.302152	0	19.749	0	1	0.729636	22.197				12.5455	99.9915
	0.0375	12.5455	0	30.1875	29.87	19.8	0.301232	0	19.7362	0	1	0.727467	22.131				12.5453	99.9898
	0.039583	12.5455	0	30.1979	29.86	19.8	0.300358	0	19.7235	0	1	0.72533	22.066				12.5453	99.9898
	0.041667	12.5453	0	30.2083	29.85	19.8	0.299506	0	19.7111	0	1	0.723227	22.002				12.5451	99.9881
	0.04375	12.5453	0	30.2188	29.86	19.8	0.298584	0	19.6982	0	1	0.721057	21.936				12.5449	99.9864
	0.045833	12.5451	0	30.2292	29.87	19.8	0.297692	0	19.6856	0	1	0.718921	21.871				12.5449	99.9864
	0.047917	12.5449	0	30.2396	29.86	19.8	0.29682	0	19.6729	0	1	0.716784	21.806				12.5449	99.9864
	0.05	12.5449	0	30.25	29.86	19.8	0.295907	0	19.6599	0	1	0.714582	21.739				12.5447	99.9847
	0.052083	12.5449	0	30.2604	29.86	19.8	0.295013	0	19.6471	0	1	0.712412	21.673				12.5442	99.9813
	0.054167	12.5447	0	30.2708	29.85	19.8	0.294095	0	19.6338	0	1	0.710177	21.605				12.5444	99.983
	0.05625	12.5442	0	30.2812	29.85	19.8	0.293208	0	19.6211	0	1	0.70804	21.54				12.5444	99.983
	0.058333	12.5444	0	30.2917	29.85	19.8	0.292305	0	19.6083	0	1	0.705871	21.474				12.5442	99.9813
	0.060417	12.5444	0	30.3021	29.85	19.8	0.291393	0	19.5953	0	1	0.703668	21.407				12.5442	99.9813
	0.0625	12.5442	0	30.3125	29.86	19.8	0.290488	0	19.5824	0	1	0.701499	21.341				12.544	99.9796
	0.064583	12.5442	0	30.3229	29.85	19.8	0.289605	0	19.5698	0	1	0.699362	21.276				12.544	99.9796
	0.066667	12.544	0	30.3333	29.86	19.8	0.2887	0	19.557	0	1	0.697193	21.21				12.544	99.9796
	0.06875	12.544	0	30.3438	29.88	19.8	0.287797	0	19.5444	0	1	0.695056	21.145				12.544	99.9796
	0.070833	12.544	0	30.3542	29.86	19.8	0.286911	0	19.5315	0	1	0.692887	21.079				12.5438	99.9779
	0.072917	12.544	0	30.3646	29.86	19.8	0.286023	0	19.5186	0	1	0.690717	21.013				12.5438	99.9779
	0.075	12.5438	0	30.375	29.86	19.8	0.285103	0	19.5056	0	1	0.688515	20.946				12.5436	99.9761
	0.077083	12.5438	0	30.3854	29.89	19.8	0.284176	0	19.4928	0	1	0.686345	20.88				12.5436	99.9761
	0.079167	12.5436	0	30.3958	29.87	19.8	0.283293	0	19.4799	0	1	0.684176	20.814				12.5434	99.9745
	0.08125	12.5436	0	30.4062	29.87	19.8	0.282388	0	19.4669	0	1	0.681974	20.747				12.5434	99.9745
	0.083333	12.5434	0	30.4167	29.87	19.8	0.281484	0	19.454	0	1	0.679804	20.681				12.5432	99.9727
	0.085417	12.5434	0	30.4271	29.87	19.8	0.280574	0	19.441	0	1	0.677602	20.614				12.5432	99.9727
	0.0875	12.5432	0	30.4375	29.88	19.8	0.279663	0	19.4282	0	1	0.675432	20.548				12.5429	99.971
	0.089583	12.5432	0	30.4479	29.88	19.8	0.278765	0	19.4153	0	1	0.673263	20.482				12.5429	99.971
	0.091667	12.5429	0	30.4583	29.87	19.8	0.277902	0	19.4029	0	1	0.671159	20.418				12.5427	99.9693
	0.09375	12.5429	0	30.4688	29.88	19.8	0.276992	0	19.39	0	1	0.66899	20.352				12.5425	99.9676
	0.095833	12.5427	0	30.4792	29.88	19.8	0.276112	0	19.3774	0	1	0.666853	20.287				12.5425	99.9676
	0.097917	12.5425	0	30.4896	29.87	19.8	0.275239	0	19.3647	0	1	0.664716	20.222				12.5425	99.9676
	0.1	12.5425	0	30.5	29.89	19.8	0.274337	0	19.3521	0	1	0.66258	20.157				12.5425	99.9676
	0.102083	12.5425	0	30.5104	29.88	19.8	0.273469	0	19.3396	0	1	0.660476	20.093				12.5425	99.9676
	0.104167	12.5425	0	30.5208	29.88	19.8	0.272574	0	19.3268	0	1	0.658306	20.027				12.5425	99.9676
	0.10625	12.5425	0	30.5312	29.87	19.8	0.271719	0	19.3143	0	1	0.656203	19.963				12.5425	99.9676
	0.108333	12.5425	0	30.5417	29.9	19.8	0.270778	0	19.3016	0	1	0.654033	19.897				12.5425	99.9676
	0.110417	12.5425	0	30.5521	29.88	19.8	0.269946	0	19.2892	0	1	0.651962	19.834				12.5425	99.9676
	0.1125	12.5425	0	30.5625	29.89	19.8	0.269056	0	19.2766	0	1	0.649826	19.769				12.5425	99.9676
	0.114583	12.5425	0	30.5729	29.87	19.8	0.268217	0	19.2643	0	1	0.647755	19.706				12.5425	99.9676
	0.116667	12.5425	0	30.5833	29.89	19.8	0.267324	0	19.2519	0	1	0.645651	19.642				12.5425	99.9676
	0.11875	12.5425	0	30.5938	29.88	19.8	0.266487	0	19.2398	0	1	0.643613	19.58				12.5425	99.9676
	0.120833	12.5425	0	30.6042	29.88	19.8	0.26565	0	19.2277	0	1	0.641575	19.518				12.5425	99.9676
	0.122917	12.5425	0	30.6146	29.88	19.8	0.264783	0	19.2155	0	1	0.639504	19.455				12.5423	99.9659
	0.125	12.5425	0	30.625	29.89	19.8	0.263931	0	19.2034	0	1	0.637466	19.393				12.5425	99.9676
	0.127083	12.5423	0	30.6354	29.88	19.8	0.263105	0	19.1915	0	1	0.635461	19.332				12.5423	99.9659
	0.129167	12.5425	0	30.6458	29.88	19.8	0.262249	0	19.1793	0	1	0.63339	19.269				12.5423	99.9659
	0.13125	12.5423	0	30.6562	29.89	19.8	0.261411	0	19.1672	0	1	0.631352	19.207				12.5423	99.9659
	0.133333	12.5423	0	30.6667	29.88	19.8	0.260552	0	19.155	0	1	0.629281	19.144				12.5423	99.9659
	0.135417	12.5423	0	30.6771	29.88	19.8	0.259706	0	19.1429	0	1	0.627243	19.082				12.5423	99.9659
	0.1375	12.5423	0	30.6875	29.89	19.8	0.258834	0	19.1307	0	1	0.625173	19.019				12.5423	99.9659
	0.139583	12.5423	0	30.6979	29.88	19.8	0.257991	0	19.1184	0	1	0.623102	18.956				12.5423	99.9659
	0.141667	12.5423	0	30.7083	29.9	19.8	0.257115	0	19.1062	0	1	0.621031	18.893				12.5423	99.9659
	0.14375	12.5423	0	30.7188	29.89	19.8	0.256235	0	19.0935	0	1	0.618894	18.828				12.5423	99.9659
	0.145833	12.5423	0	30.7292	29.91	19.8	0.255355	0	19.0813	0	1	0.616823	18.765				12.5423	99.9659
	0.147917	12.5423	0	30.7396	29.91	19.8	0.254487	0	19.0688	0	1	0.61472	18.701				12.5423	99.9659
	0.15	12.5423	0	30.75	29.91	19.8	0.253634	0	19.0566	0	1	0.612649	18.638				12.5423	99.9659
	0.152083	12.5423	0	30.7604	29.91	19.8	0.252782	0	19.0445	0	1	0.610611	18.576				12.5423	99.9659
	0.154167	12.5423	0	30.7708	29.91	19.8	0.251936	0	19.0322	0	1	0.60854	18.513				12.5425	99.9676
	0.15625	12.5423	0	30.7812	29.9	19.8	0.251108	0	19.0203	0	1	0.606535	18.452				12.5425	99.9676
	0.158333	12.5425	0	30.7917	29.9	19.8	0.250282	0	19.0085	0	1	0.60453	18.391				12.5425	99.9676
	0.160417	12.5425	0	30.8021	29.88	19.8	0.249466	0	18.9966	0	1	0.602524	18.33				12.5425	99.9676
	0.1625	12.5425	0	30.8125	29.89	19.8	0.24866	0	18.9851	0	1	0.600585	18.271				12.5425	99.9676
	0.164583	12.5425	0	30.8229	29.91	19.8	0.247848	0	18.9739	0	1	0.598679	18.213				12.5425	99.9676
	0.166667	12.5425	0	30.8333	29.9	19.8	0.247072	0	18.9625	0	1	0.596772	18.155				12.5425	99.9676
	0.16875	12.5425	0	30.8438	29.88	19.8	0.246325	0	18.9516	0	1	0.594931	18.099				12.5425	99.9676
	0.170833	12.5425	0	30.8542	29.9	19.8	0.24551	0	18.9404	0	1	0.593025	18.041				12.5425	99.9676
	0.172917	12.5425	0	30.8646	29.9	19.8	0.244736	0	18.9293	0	1	0.591151	17.984				12.5425	99.9676
	0.175	12.5425	0	30.875	29.9	19.8	0.24395	0	18.918	0	1	0.589245	17.926				12.5425	99.9676
	0.177083	12.5425	0	30.8854	29.89	19.8	0.24318	0	18.9069	0	1	0.587371	17.869				12.5425	99.9676
	0.179167	12.5425	0	30.8958	29.9	19.8	0.242393	0	18.8958	0	1	0.585497	17.812				12.5425	99.9676
	0.18125	12.5425	0	30.9062	29.91	19.8	0.241614	0	18.8847	0	1	0.583624	17.755				12.5423	99.9659
	0.183333	12.5425	0	30.9167	29.91	19.8	0.240832	0	18.8736	0	1	0.58175	17.698				12.5423	99.9659
	0.185417	12.5423	0	30.9271	29.91	19.8	0.240045	0	18.8623	0	1	0.579844	17.64				12.5423	99.9659
	0.1875	12.5423	0	30.9375	29.91	19.8	0.239233	0	18.8509	0	1	0.577904	17.581				12.5423	99.9659
	0.189583	12.5423	0	30.9479	29.91	19.8	0.238438	0	18.8394	0	1	0.575965	17.522				12.5423	99.9659
	0.191667	12.5423	0	30.9583	29.9	19.8	0.237665	0	18.8281	0	1	0.574058	17.464				12.5423	99.9659
	0.19375	12.5423	0	30.9688	29.91	19.8	0.236903	0	18.8174	0	1	0.57225	17.409				12.5423	99.9659
	0.195833	12.5423	0	30.9792	29.92	19.8	0.236144	0	18.8067	0	1	0.570442	17.354				12.5423	99.9659
	0.197917	12.5423	0	30.9896	29.93	19.8	0.235384	0	18.796	0	1	0.568635	17.299				12.5423	99.9659
	0.2	12.5423	0	31	29.9	19.8	0.234655	0	18.7853	0	1	0.566827	17.244				12.5421	99.9642
	0.202083	12.5423	0	31.0104	29.91	19.8	0.233922	0	18.7748	0	1	0.565052	17.19				12.5421	99.9642
	0.204167	12.5421	0	31.0208	29.92	19.8	0.233174	0	18.7643	0	1	0.563277	17.136				12.5421	99.9642
	0.20625	12.5421	0	31.0312	29.91	19.8	0.232417	0	18.7534	0	1	0.561436	17.08				12.5421	99.9642
	0.208333	12.5421	0	31.0417	29.92	19.8	0.231692	0	18.7431	0	1	0.559694	17.027				12.5421	99.9642
	0.210417	12.5421	0	31.0521	29.93	19.8	0.230966	0	18.7328	0	1	0.557951	16.974				12.5421	99.9642
	0.2125	12.5421	0	31.0625	29.94	19.8	0.230215	0	18.7223	0	1	0.556176	16.92				12.5421	99.9642
	0.214583	12.5421	0	31.0729	29.92	19.8	0.229525	0	18.7121	0	1	0.554467	16.868				12.5421	99.9642
	0.216667	12.5421	0	31.0833	29.92	19.8	0.228819	0	18.702	0	1	0.552758	16.816				12.5421	99.9642
	0.21875	12.5421	0	31.0938	29.94	19.8	0.228107	0	18.6921	0	1	0.551081	16.765				12.5419	99.9625
	0.220833	12.5421	0	31.1042	29.93	19.8	0.227434	0	18.6824	0	1	0.549438	16.715				12.5419	99.9625
	0.222917	12.5419	0	31.1146	29.91	19.8	0.226783	0	18.6728	0	1	0.547827	16.666				12.5421	99.9642
	0.225	12.5419	0	31.125	29.94	19.8	0.226078	0	18.6631	0	1	0.546184	16.616				12.5421	99.9642
	0.227083	12.5421	0	31.1354	29.94	19.8	0.225399	0	18.6534	0	1	0.54454	16.566				12.5421	99.9642
	0.229167	12.5421	0	31.1458	29.94	19.8	0.224719	0	18.6437	0	1	0.542897	16.516				12.5421	99.9642
	0.23125	12.5421	0	31.1562	29.94	19.8	0.224029	0	18.6339	0	1	0.541253	16.466				12.5421	99.9642
	0.233333	12.5421	0	31.1667	29.94	19.8	0.223364	0	18.6244	0	1	0.539642	16.417				12.5421	99.9642
	0.235417	12.5421	0	31.1771	29.94	19.8	0.2227	0	18.6149	0	1	0.538032	16.368				12.5421	99.9642
	0.2375	12.5421	0	31.1875	29.93	19.8	0.222039	0	18.6053	0	1	0.536421	16.319				12.5421	99.9642
	0.239583	12.5421	0	31.1979	29.93	19.8	0.221386	0	18.596	0	1	0.534843	16.271				12.5419	99.9625
	0.241667	12.5421	0	31.2083	29.94	19.8	0.220698	0	18.5863	0	1	0.5332	16.221				12.5419	99.9625
	0.24375	12.5419	0	31.2188	29.96	19.8	0.219994	0	18.5766	0	1	0.531556	16.171				12.5419	99.9625
	0.245833	12.5419	0	31.2292	29.95	19.8	0.219339	0	18.567	0	1	0.529945	16.122				12.5421	99.9642
	0.247917	12.5419	0	31.2396	29.94	19.8	0.218684	0	18.5575	0	1	0.528335	16.073				12.5419	99.9625
	0.25	12.5421	0	31.25	29.94	19.8	0.218036	0	18.5481	0	1	0.526757	16.025				12.5419	99.9625
	0.252083	12.5419	0	31.2604	29.96	19.8	0.21738	0	18.5392	0	1	0.525245	15.979				12.5419	99.9625
	0.254167	12.5419	0	31.2708	29.96	19.8	0.216748	0	18.5301	0	1	0.5237	15.932				12.5419	99.9625
	0.25625	12.5419	0	31.2812	29.95	19.8	0.216128	0	18.5211	0	1	0.522188	15.886				12.5419	99.9625
	0.258333	12.5419	0	31.2917	29.95	19.8	0.215525	0	18.5125	0	1	0.520742	15.842				12.5419	99.9625
	0.260417	12.5419	0	31.3021	29.96	19.8	0.214894	0	18.5036	0	1	0.51923	15.796				12.5419	99.9625
	0.2625	12.5419	0	31.3125	29.95	19.8	0.214279	0	18.4946	0	1	0.517717	15.75				12.5419	99.9625
	0.264583	12.5419	0	31.3229	29.95	19.8	0.213667	0	18.4859	0	1	0.516238	15.705				12.5419	99.9625
	0.266667	12.5419	0	31.3333	29.94	19.8	0.213085	0	18.4775	0	1	0.514825	15.662				12.5419	99.9625
	0.26875	12.5419	0	31.3438	29.97	19.8	0.212458	0	18.469	0	1	0.513378	15.618				12.5419	99.9625
	0.270833	12.5419	0	31.3542	29.95	19.8	0.211866	0	18.4602	0	1	0.511899	15.573				12.5419	99.9625
	0.272917	12.5419	0	31.3646	29.96	19.8	0.211246	0	18.4514	0	1	0.51042	15.528				12.5419	99.9625
	0.275	12.5419	0	31.375	29.96	19.8	0.21062	0	18.4425	0	1	0.508908	15.482				12.5419	99.9625
	0.277083	12.5419	0	31.3854	29.95	19.8	0.210018	0	18.4337	0	1	0.507429	15.437				12.5419	99.9625
	0.279167	12.5419	0	31.3958	29.97	19.8	0.209397	0	18.4252	0	1	0.505983	15.393				12.5419	99.9625
	0.28125	12.5419	0	31.4062	29.98	19.8	0.208775	0	18.4165	0	1	0.504503	15.348				12.5419	99.9625
	0.283333	12.5419	0	31.4167	29.97	19.8	0.208175	0	18.4077	0	1	0.503024	15.303				12.5419	99.9625
	0.285417	12.5419	0	31.4271	29.98	19.8	0.207542	0	18.3987	0	1	0.501512	15.257				12.5419	99.9625
	0.2875	12.5419	0	31.4375	29.97	19.8	0.206916	0	18.3898	0	1	0.5	15.211				12.5417	99.9608
	0.289583	12.5419	0	31.4479	29.97	19.8	0.206306	0	18.381	0	1	0.498521	15.166				12.5417	99.9608
	0.291667	12.5417	0	31.4583	29.97	19.8	0.205723	0	18.3726	0	1	0.497107	15.123				12.5417	99.9608
	0.29375	12.5417	0	31.4688	29.98	19.8	0.205123	0	18.3643	0	1	0.495694	15.08				12.5417	99.9608
	0.295833	12.5417	0	31.4792	29.98	19.8	0.204575	0	18.3563	0	1	0.494346	15.039				12.5419	99.9625
	0.297917	12.5417	0	31.4896	29.99	19.8	0.204023	0	18.3486	0	1	0.493031	14.999				12.5419	99.9625
	0.3	12.5419	0	31.5	29.99	19.8	0.203518	0	18.3414	0	1	0.491815	14.962				12.5417	99.9608
	0.302083	12.5419	0	31.5104	29.98	19.8	0.203045	0	18.3345	0	1	0.490665	14.927				12.5417	99.9608
	0.304167	12.5417	0	31.5208	29.98	19.8	0.202588	0	18.3279	0	1	0.489547	14.893				12.5419	99.9625
	0.30625	12.5417	0	31.5312	29.99	19.8	0.202101	0	18.3211	0	1	0.488397	14.858				12.5419	99.9625
	0.308333	12.5419	0	31.5417	30	19.8	0.201636	0	18.3147	0	1	0.487312	14.825				12.5417	99.9608
	0.310417	12.5419	0	31.5521	30.01	19.8	0.201211	0	18.3087	0	1	0.486293	14.794				12.5417	99.9608
	0.3125	12.5417	0	31.5625	29.99	19.8	0.200793	0	18.3024	0	1	0.485241	14.762				12.5417	99.9608
	0.314583	12.5417	0	31.5729	30	19.8	0.200365	0	18.2964	0	1	0.484222	14.731				12.5417	99.9608
	0.316667	12.5417	0	31.5833	30.01	19.8	0.199947	0	18.2906	0	1	0.483236	14.701				12.5417	99.9608
	0.31875	12.5417	0	31.5938	30	19.8	0.199524	0	18.2845	0	1	0.482217	14.67				12.5417	99.9608
	0.320833	12.5417	0	31.6042	30	19.8	0.199111	0	18.2785	0	1	0.481198	14.639				12.5417	99.9608
	0.322917	12.5417	0	31.6146	30.01	19.8	0.198682	0	18.2725	0	1	0.480179	14.608				12.5417	99.9608
	0.325	12.5417	0	31.625	30.01	19.8	0.198259	0	18.2665	0	1	0.47916	14.577				12.5414	99.9591
	0.327083	12.5417	0	31.6354	30.01	19.8	0.197828	0	18.2604	0	1	0.478141	14.546				12.5414	99.9591
	0.329167	12.5414	0	31.6458	30.02	19.8	0.197391	0	18.2542	0	1	0.477089	14.514				12.5414	99.9591
	0.33125	12.5414	0	31.6562	30.01	19.8	0.197001	0	18.2486	0	1	0.476136	14.485				12.5414	99.9591
	0.333333	12.5414	0	31.6667	30.02	19.8	0.196623	0	18.2433	0	1	0.475248	14.458				12.5414	99.9591
	0.335417	12.5414	0	31.6771	30.02	19.8	0.196263	0	18.2381	0	1	0.474361	14.431				12.5414	99.9591
	0.3375	12.5414	0	31.6875	30.01	19.8	0.195917	0	18.233	0	1	0.473506	14.405				12.5414	99.9591
	0.339583	12.5414	0	31.6979	30.03	19.8	0.195545	0	18.228	0	1	0.472651	14.379				12.5414	99.9591
	0.341667	12.5414	0	31.7083	30.02	19.8	0.195193	0	18.2229	0	1	0.471797	14.353				12.5412	99.9574
	0.34375	12.5414	0	31.7188	30.02	19.8	0.194812	0	18.2174	0	1	0.470876	14.325				12.5412	99.9574
	0.345833	12.5412	0	31.7292	30.02	19.8	0.194478	0	18.2126	0	1	0.470055	14.3				12.5412	99.9574
	0.347917	12.5412	0	31.7396	30.04	19.8	0.194119	0	18.2078	0	1	0.469233	14.275				12.5412	99.9574
	0.35	12.5412	0	31.75	30.05	19.8	0.193756	0	18.2027	0	1	0.468378	14.249				12.5412	99.9574
	0.352083	12.5412	0	31.7604	30.04	19.8	0.193435	0	18.198	0	1	0.467589	14.225				12.5412	99.9574
	0.354167	12.5412	0	31.7708	30.03	19.8	0.193104	0	18.1931	0	1	0.466767	14.2				12.5412	99.9574
	0.35625	12.5412	0	31.7812	30.06	19.8	0.192771	0	18.1887	0	1	0.466011	14.177				12.5412	99.9574
	0.358333	12.5412	0	31.7917	30.06	19.8	0.192451	0	18.1842	0	1	0.465255	14.154				12.541	99.9557
	0.360417	12.5412	0	31.8021	30.04	19.8	0.192133	0	18.1793	0	1	0.464434	14.129				12.541	99.9557
	0.3625	12.541	0	31.8125	30.04	19.8	0.191815	0	18.1749	0	1	0.463678	14.106				12.541	99.9557
	0.364583	12.541	0	31.8229	30.05	19.8	0.191511	0	18.1706	0	1	0.462954	14.084				12.541	99.9557
	0.366667	12.541	0	31.8333	30.06	19.8	0.191197	0	18.1663	0	1	0.462231	14.062				12.5408	99.954
	0.36875	12.541	0	31.8438	30.06	19.8	0.190903	0	18.1621	0	1	0.461508	14.04				12.5408	99.954
	0.370833	12.5408	0	31.8542	30.06	19.8	0.190617	0	18.158	0	1	0.460818	14.019				12.5408	99.954
	0.372917	12.5408	0	31.8646	30.07	19.8	0.190319	0	18.1539	0	1	0.460128	13.998				12.5408	99.954
	0.375	12.5408	0	31.875	30.08	19.8	0.190016	0	18.1496	0	1	0.459404	13.976				12.5406	99.9523
	0.377083	12.5408	0	31.8854	30.06	19.8	0.189711	0	18.1451	0	1	0.458648	13.953				12.5406	99.9523
	0.379167	12.5406	0	31.8958	30.07	19.8	0.189407	0	18.1409	0	1	0.457925	13.931				12.5406	99.9523
	0.38125	12.5406	0	31.9062	30.07	19.8	0.189109	0	18.1366	0	1	0.457202	13.909				12.5406	99.9523
	0.383333	12.5406	0	31.9167	30.09	19.8	0.188799	0	18.1323	0	1	0.456479	13.887				12.5406	99.9523
	0.385417	12.5406	0	31.9271	30.09	19.8	0.188491	0	18.1281	0	1	0.455756	13.865				12.5406	99.9523
	0.3875	12.5406	0	31.9375	30.09	19.8	0.188179	0	18.1236	0	1	0.455	13.842				12.5406	99.9523
	0.389583	12.5406	0	31.9479	30.1	19.8	0.18787	0	18.1193	0	1	0.454277	13.82				12.5408	99.954
	0.391667	12.5406	0	31.9583	30.07	19.8	0.1876	0	18.115	0	1	0.453553	13.798				12.5408	99.954
	0.39375	12.5408	0	31.9688	30.09	19.8	0.187296	0	18.1109	0	1	0.452863	13.777				12.5408	99.954
	0.395833	12.5408	0	31.9792	30.1	19.8	0.187002	0	18.1069	0	1	0.452173	13.756				12.5408	99.954
	0.397917	12.5408	0	31.9896	30.11	19.8	0.186711	0	18.1028	0	1	0.451482	13.735				12.5408	99.954
	0.4	12.5408	0	32	30.09	19.8	0.186429	0	18.0985	0	1	0.450759	13.713				12.5408	99.954
	0.402083	12.5408	0	32.0104	30.09	19.8	0.18615	0	18.0946	0	1	0.450102	13.693				12.5406	99.9523
	0.404167	12.5408	0	32.0208	30.11	19.8	0.18583	0	18.0903	0	1	0.449379	13.671				12.5408	99.954
	0.40625	12.5406	0	32.0312	30.1	19.8	0.185546	0	18.086	0	1	0.448656	13.649				12.5408	99.954
	0.408333	12.5408	0	32.0417	30.11	19.8	0.185248	0	18.082	0	1	0.447965	13.628				12.5408	99.954
	0.410417	12.5408	0	32.0521	30.11	19.8	0.184954	0	18.0777	0	1	0.447242	13.606				12.5408	99.954
	0.4125	12.5408	0	32.0625	30.13	19.8	0.184635	0	18.0734	0	1	0.446519	13.584				12.5408	99.954
	0.414583	12.5408	0	32.0729	30.11	19.8	0.184353	0	18.0691	0	1	0.445796	13.562				12.5408	99.954
	0.416667	12.5408	0	32.0833	30.13	19.8	0.18404	0	18.0649	0	1	0.445073	13.54				12.5408	99.954
	0.41875	12.5408	0	32.0938	30.13	19.8	0.183741	0	18.0606	0	1	0.444349	13.518				12.5408	99.954
	0.420833	12.5408	0	32.1042	30.12	19.8	0.183429	0	18.0561	0	1	0.443593	13.495				12.5408	99.954
	0.422917	12.5408	0	32.1146	30.12	19.8	0.183119	0	18.0516	0	1	0.442837	13.472				12.5408	99.954
	0.425	12.5408	0	32.125	30.14	19.8	0.182794	0	18.0472	0	1	0.442081	13.449				12.5408	99.954
	0.427083	12.5408	0	32.1354	30.15	19.8	0.182471	0	18.0427	0	1	0.441325	13.426				12.5408	99.954
	0.429167	12.5408	0	32.1458	30.15	19.8	0.182153	0	18.0383	0	1	0.440569	13.403				12.5408	99.954
	0.43125	12.5408	0	32.1562	30.14	19.8	0.181845	0	18.0338	0	1	0.439813	13.38				12.5408	99.954
	0.433333	12.5408	0	32.1667	30.15	19.8	0.181498	0	18.0289	0	1	0.438992	13.355				12.5406	99.9523
	0.435417	12.5408	0	32.1771	30.13	19.8	0.181189	0	18.0242	0	1	0.438203	13.331				12.5406	99.9523
	0.4375	12.5406	0	32.1875	30.16	19.8	0.180855	0	18.0198	0	1	0.437447	13.308				12.5406	99.9523
	0.439583	12.5406	0	32.1979	30.16	19.8	0.180533	0	18.0151	0	1	0.436658	13.284				12.5406	99.9523
	0.441667	12.5406	0	32.2083	30.17	19.8	0.180208	0	18.0107	0	1	0.435902	13.261				12.5406	99.9523
	0.44375	12.5406	0	32.2188	30.16	19.8	0.179889	0	18.006	0	1	0.435113	13.237				12.5406	99.9523
	0.445833	12.5406	0	32.2292	30.18	19.8	0.179551	0	18.0013	0	1	0.434324	13.213				12.5406	99.9523
	0.447917	12.5406	0	32.2396	30.19	19.8	0.179229	0	17.9969	0	1	0.433568	13.19				12.5406	99.9523
	0.45	12.5406	0	32.25	30.17	19.8	0.17893	0	17.9924	0	1	0.432812	13.167				12.5406	99.9523
	0.452083	12.5406	0	32.2604	30.19	19.8	0.178616	0	17.9881	0	1	0.432089	13.145				12.5406	99.9523
	0.454167	12.5406	0	32.2708	30.19	19.8	0.178296	0	17.9836	0	1	0.431333	13.122				12.5406	99.9523
	0.45625	12.5406	0	32.2812	30.17	19.8	0.177993	0	17.9789	0	1	0.430544	13.098				12.5406	99.9523
	0.458333	12.5406	0	32.2917	30.17	19.8	0.177688	0	17.9746	0	1	0.429821	13.076				12.5406	99.9523
	0.460417	12.5406	0	32.3021	30.19	19.8	0.177351	0	17.97	0	1	0.429032	13.052				12.5404	99.9506
	0.4625	12.5406	0	32.3125	30.19	19.8	0.177048	0	17.9657	0	1	0.428308	13.03				12.5404	99.9506
	0.464583	12.5404	0	32.3229	30.2	19.8	0.176712	0	17.9611	0	1	0.42752	13.006				12.5404	99.9506
	0.466667	12.5404	0	32.3333	30.21	19.8	0.176385	0	17.9564	0	1	0.426731	12.982				12.5404	99.9506
	0.46875	12.5404	0	32.3438	30.21	19.8	0.176054	0	17.9518	0	1	0.425942	12.958				12.5402	99.9489
	0.470833	12.5404	0	32.3542	30.19	19.8	0.175725	0	17.9469	0	1	0.42512	12.933				12.5402	99.9489
	0.472917	12.5402	0	32.3646	30.22	19.8	0.17534	0	17.9417	0	1	0.424232	12.906				12.5402	99.9489
	0.475	12.5402	0	32.375	30.21	19.8	0.174977	0	17.9364	0	1	0.423345	12.879				12.5402	99.9489
	0.477083	12.5402	0	32.3854	30.22	19.8	0.174618	0	17.9313	0	1	0.42249	12.853				12.5402	99.9489
	0.479167	12.5402	0	32.3958	30.23	19.8	0.174216	0	17.9257	0	1	0.421537	12.824				12.5402	99.9489
	0.48125	12.5402	0	32.4062	30.22	19.8	0.173843	0	17.9202	0	1	0.420617	12.796				12.5402	99.9489
	0.483333	12.5402	0	32.4167	30.21	19.8	0.173469	0	17.9148	0	1	0.419696	12.768				12.5402	99.9489
	0.485417	12.5402	0	32.4271	30.23	19.8	0.173066	0	17.9092	0	1	0.418743	12.739				12.5402	99.9489
	0.4875	12.5402	0	32.4375	30.21	19.8	0.172707	0	17.9039	0	1	0.417855	12.712				12.5402	99.9489
	0.489583	12.5402	0	32.4479	30.23	19.8	0.172327	0	17.8987	0	1	0.416968	12.685				12.5402	99.9489
	0.491667	12.5402	0	32.4583	30.26	19.8	0.171938	0	17.8935	0	1	0.41608	12.658				12.54	99.9472
	0.49375	12.5402	0	32.4688	30.24	19.8	0.171582	0	17.8882	0	1	0.415193	12.631				12.54	99.9472
	0.495833	12.54	0	32.4792	30.23	19.8	0.171235	0	17.8831	0	1	0.414338	12.605				12.54	99.9472
	0.497917	12.54	0	32.4896	30.24	19.8	0.170846	0	17.8776	0	1	0.413418	12.577				12.54	99.9472
	0.5	12.54	0	32.5	30.25	19.8	0.170462	0	17.8722	0	1	0.412498	12.549				12.54	99.9472
	0.502083	12.54	0	32.5104	30.26	19.8	0.170103	0	17.8672	0	1	0.411643	12.523				12.54	99.9472
	0.504167	12.54	0	32.5208	30.26	19.8	0.169731	0	17.8619	0	1	0.410755	12.496				12.54	99.9472
	0.50625	12.54	0	32.5312	30.25	19.8	0.169387	0	17.8568	0	1	0.409901	12.47				12.54	99.9472
	0.508333	12.54	0	32.5417	30.27	19.8	0.169033	0	17.852	0	1	0.409079	12.445				12.54	99.9472
	0.510417	12.54	0	32.5521	30.29	19.8	0.168649	0	17.8468	0	1	0.408191	12.418				12.54	99.9472
	0.5125	12.54	0	32.5625	30.27	19.8	0.16831	0	17.8417	0	1	0.407337	12.392				12.54	99.9472
	0.514583	12.54	0	32.5729	30.26	19.8	0.167967	0	17.8366	0	1	0.406482	12.366				12.5397	99.9455
	0.516667	12.54	0	32.5833	30.29	19.8	0.167587	0	17.8316	0	1	0.405628	12.34				12.5397	99.9455
	0.51875	12.5397	0	32.5938	30.29	19.8	0.167238	0	17.8265	0	1	0.404773	12.314				12.5397	99.9455
	0.520833	12.5397	0	32.6042	30.3	19.8	0.166892	0	17.8217	0	1	0.403951	12.289				12.5397	99.9455
	0.522917	12.5397	0	32.6146	30.31	19.8	0.166528	0	17.8167	0	1	0.403096	12.263				12.5397	99.9455
	0.525	12.5397	0	32.625	30.31	19.8	0.166161	0	17.8114	0	1	0.402209	12.236				12.5397	99.9455
	0.527083	12.5397	0	32.6354	30.32	19.8	0.165807	0	17.8064	0	1	0.401354	12.21				12.5397	99.9455
	0.529167	12.5397	0	32.6458	30.32	19.8	0.165439	0	17.8011	0	1	0.400467	12.183				12.5397	99.9455
	0.53125	12.5397	0	32.6562	30.31	19.8	0.165074	0	17.7958	0	1	0.399579	12.156				12.5397	99.9455
	0.533333	12.5397	0	32.6667	30.32	19.8	0.164727	0	17.791	0	1	0.398757	12.131				12.5397	99.9455
	0.535417	12.5397	0	32.6771	30.34	19.8	0.164348	0	17.7858	0	1	0.39787	12.104				12.5397	99.9455
	0.5375	12.5397	0	32.6875	30.3	19.8	0.164025	0	17.7806	0	1	0.397015	12.078				12.5397	99.9455
	0.539583	12.5397	0	32.6979	30.31	19.8	0.163661	0	17.7756	0	1	0.396161	12.052				12.5397	99.9455
	0.541667	12.5397	0	32.7083	30.32	19.8	0.163301	0	17.7705	0	1	0.395306	12.026				12.5397	99.9455
	0.54375	12.5397	0	32.7188	30.32	19.8	0.162947	0	17.7655	0	1	0.394451	12				12.5397	99.9455
	0.545833	12.5397	0	32.7292	30.32	19.8	0.162609	0	17.7606	0	1	0.39363	11.975				12.5397	99.9455
	0.547917	12.5397	0	32.7396	30.33	19.8	0.162261	0	17.7558	0	1	0.392808	11.95				12.5395	99.9438
	0.55	12.5397	0	32.75	30.34	19.8	0.161924	0	17.7511	0	1	0.392019	11.926				12.5397	99.9455
	0.552083	12.5395	0	32.7604	30.34	19.8	0.1616	0	17.7464	0	1	0.39123	11.902				12.5395	99.9438
	0.554167	12.5397	0	32.7708	30.34	19.8	0.161264	0	17.7416	0	1	0.390408	11.877				12.5397	99.9455
	0.55625	12.5395	0	32.7812	30.35	19.8	0.160909	0	17.7367	0	1	0.389586	11.852				12.5397	99.9455
	0.558333	12.5397	0	32.7917	30.37	19.8	0.160558	0	17.7319	0	1	0.388765	11.827				12.5397	99.9455
	0.560417	12.5397	0	32.8021	30.35	19.8	0.160231	0	17.727	0	1	0.387943	11.802				12.5395	99.9438
	0.5625	12.5397	0	32.8125	30.35	19.8	0.159895	0	17.7221	0	1	0.387121	11.777				12.5395	99.9438
	0.564583	12.5395	0	32.8229	30.37	19.8	0.159552	0	17.7175	0	1	0.386332	11.753				12.5395	99.9438
	0.566667	12.5395	0	32.8333	30.37	19.8	0.159216	0	17.7126	0	1	0.38551	11.728				12.5395	99.9438
	0.56875	12.5395	0	32.8438	30.37	19.8	0.158879	0	17.7077	0	1	0.384689	11.703				12.5395	99.9438
	0.570833	12.5395	0	32.8542	30.37	19.8	0.158551	0	17.7031	0	1	0.3839	11.679				12.5395	99.9438
	0.572917	12.5395	0	32.8646	30.38	19.8	0.158221	0	17.6984	0	1	0.383111	11.655				12.5395	99.9438
	0.575	12.5395	0	32.875	30.39	19.8	0.157884	0	17.6938	0	1	0.382322	11.631				12.5393	99.9421
	0.577083	12.5395	0	32.8854	30.39	19.8	0.157544	0	17.6889	0	1	0.3815	11.606				12.5393	99.9421
	0.579167	12.5393	0	32.8958	30.39	19.8	0.157229	0	17.6844	0	1	0.380744	11.583				12.5393	99.9421
	0.58125	12.5393	0	32.9062	30.4	19.8	0.156894	0	17.6798	0	1	0.379955	11.559				12.5391	99.9404
	0.583333	12.5393	0	32.9167	30.41	19.8	0.156567	0	17.6751	0	1	0.379166	11.535				12.5391	99.9404
	0.585417	12.5391	0	32.9271	30.41	19.8	0.156235	0	17.6704	0	1	0.378377	11.511				12.5391	99.9404
	0.5875	12.5391	0	32.9375	30.43	19.8	0.155899	0	17.6658	0	1	0.377589	11.487				12.5389	99.9387
	0.589583	12.5391	0	32.9479	30.41	19.8	0.155588	0	17.6611	0	1	0.3768	11.463				12.5389	99.9387
	0.591667	12.5389	0	32.9583	30.43	19.8	0.155235	0	17.6563	0	1	0.375978	11.438				12.5389	99.9387
	0.59375	12.5389	0	32.9688	30.4	19.8	0.154925	0	17.6515	0	1	0.375189	11.414				12.5387	99.937
	0.595833	12.5389	0	32.9792	30.42	19.8	0.154602	0	17.6471	0	1	0.374433	11.391				12.5387	99.937
	0.597917	12.5387	0	32.9896	30.42	19.8	0.154256	0	17.6422	0	1	0.373611	11.366				12.5387	99.937
	0.6	12.5387	0	33	30.42	19.8	0.153934	0	17.6375	0	1	0.372822	11.342				12.5387	99.937
	0.602083	12.5387	0	33.0104	30.43	19.8	0.153606	0	17.6329	0	1	0.372033	11.318				12.5387	99.937
	0.604167	12.5387	0	33.0208	30.45	19.8	0.153266	0	17.6282	0	1	0.371244	11.294				12.5385	99.9353
	0.60625	12.5387	0	33.0312	30.44	19.8	0.152942	0	17.6236	0	1	0.370456	11.27				12.5385	99.9353
	0.608333	12.5385	0	33.0417	30.43	19.8	0.152648	0	17.6193	0	1	0.369732	11.248				12.5387	99.937
	0.610417	12.5385	0	33.0521	30.43	19.8	0.152323	0	17.6146	0	1	0.368944	11.224				12.5385	99.9353
	0.6125	12.5387	0	33.0625	30.47	19.8	0.151988	0	17.6102	0	1	0.368187	11.201				12.5385	99.9353
	0.614583	12.5385	0	33.0729	30.47	19.8	0.151659	0	17.6055	0	1	0.367399	11.177				12.5385	99.9353
	0.616667	12.5385	0	33.0833	30.44	19.8	0.151369	0	17.601	0	1	0.366643	11.154				12.5382	99.9336
	0.61875	12.5385	0	33.0938	30.45	19.8	0.15105	0	17.5965	0	1	0.365887	11.131				12.5382	99.9336
	0.620833	12.5382	0	33.1042	30.47	19.8	0.150721	0	17.5921	0	1	0.36513	11.108				12.5382	99.9336
	0.622917	12.5382	0	33.1146	30.46	19.8	0.150413	0	17.5876	0	1	0.364374	11.085				12.5382	99.9336
	0.625	12.5382	0	33.125	30.46	19.8	0.150105	0	17.5831	0	1	0.363618	11.062				12.538	99.9319
	0.627083	12.5382	0	33.1354	30.46	19.8	0.149779	0	17.5784	0	1	0.36283	11.038				12.538	99.9319
	0.629167	12.538	0	33.1458	30.49	19.8	0.149461	0	17.5742	0	1	0.362106	11.016				12.538	99.9319
	0.63125	12.538	0	33.1562	30.49	19.8	0.149148	0	17.5697	0	1	0.36135	10.993				12.538	99.9319
	0.633333	12.538	0	33.1667	30.49	19.8	0.148822	0	17.565	0	1	0.360561	10.969				12.538	99.9319
	0.635417	12.538	0	33.1771	30.5	19.8	0.148522	0	17.5608	0	1	0.359838	10.947				12.538	99.9319
	0.6375	12.538	0	33.1875	30.5	19.8	0.148205	0	17.5563	0	1	0.359082	10.924				12.538	99.9319
	0.639583	12.538	0	33.1979	30.5	19.8	0.147891	0	17.5518	0	1	0.358326	10.901				12.5378	99.9302
	0.641667	12.538	0	33.2083	30.51	19.8	0.147586	0	17.5475	0	1	0.357603	10.879				12.538	99.9319
	0.64375	12.5378	0	33.2188	30.5	19.8	0.147276	0	17.5431	0	1	0.356847	10.856				12.538	99.9319
	0.645833	12.538	0	33.2292	30.5	19.8	0.146952	0	17.5384	0	1	0.356058	10.832				12.5378	99.9302
	0.647917	12.538	0	33.2396	30.51	19.8	0.146636	0	17.5339	0	1	0.355302	10.809				12.5378	99.9302
	0.65	12.5378	0	33.25	30.51	19.8	0.14631	0	17.5292	0	1	0.354513	10.785				12.5378	99.9302
	0.652083	12.5378	0	33.2604	30.53	19.8	0.145997	0	17.525	0	1	0.35379	10.763				12.5378	99.9302
	0.654167	12.5378	0	33.2708	30.54	19.8	0.145666	0	17.5203	0	1	0.353001	10.739				12.5378	99.9302
	0.65625	12.5378	0	33.2812	30.54	19.8	0.145339	0	17.5157	0	1	0.352212	10.715				12.5378	99.9302
	0.658333	12.5378	0	33.2917	30.53	19.8	0.145033	0	17.5112	0	1	0.351456	10.692				12.5378	99.9302
	0.660417	12.5378	0	33.3021	30.53	19.8	0.144708	0	17.5065	0	1	0.350667	10.668				12.5378	99.9302
	0.6625	12.5378	0	33.3125	30.56	19.8	0.144364	0	17.5019	0	1	0.349878	10.644				12.5378	99.9302
	0.664583	12.5378	0	33.3229	30.54	19.8	0.14405	0	17.4972	0	1	0.349089	10.62				12.5378	99.9302
	0.666667	12.5378	0	33.3333	30.54	19.8	0.14371	0	17.4923	0	1	0.348268	10.595				12.538	99.9319
	0.66875	12.5378	0	33.3438	30.56	19.8	0.143369	0	17.4877	0	1	0.347479	10.571				12.538	99.9319
	0.670833	12.538	0	33.3542	30.56	19.8	0.143047	0	17.483	0	1	0.34669	10.547				12.5378	99.9302
	0.672917	12.538	0	33.3646	30.54	19.8	0.142715	0	17.4781	0	1	0.345868	10.522				12.5378	99.9302
	0.675	12.5378	0	33.375	30.56	19.8	0.14238	0	17.4734	0	1	0.345079	10.498				12.5378	99.9302
	0.677083	12.5378	0	33.3854	30.58	19.8	0.142027	0	17.4686	0	1	0.344257	10.473				12.5378	99.9302
	0.679167	12.5378	0	33.3958	30.59	19.8	0.1417	0	17.464	0	1	0.343469	10.449				12.5378	99.9302
	0.68125	12.5378	0	33.4062	30.58	19.8	0.141378	0	17.4593	0	1	0.34268	10.425				12.5378	99.9302
	0.683333	12.5378	0	33.4167	30.58	19.8	0.141069	0	17.4548	0	1	0.341924	10.402				12.5378	99.9302
	0.685417	12.5378	0	33.4271	30.59	19.8	0.14075	0	17.4503	0	1	0.341168	10.379				12.5378	99.9302
	0.6875	12.5378	0	33.4375	30.57	19.8	0.140446	0	17.4458	0	1	0.340412	10.356				12.5378	99.9302
	0.689583	12.5378	0	33.4479	30.58	19.8	0.140131	0	17.4413	0	1	0.339656	10.333				12.5378	99.9302
	0.691667	12.5378	0	33.4583	30.59	19.8	0.139806	0	17.4369	0	1	0.338899	10.31				12.5378	99.9302
	0.69375	12.5378	0	33.4688	30.59	19.8	0.139483	0	17.4322	0	1	0.338111	10.286				12.5378	99.9302
	0.695833	12.5378	0	33.4792	30.61	19.8	0.139177	0	17.428	0	1	0.337387	10.264				12.5378	99.9302
	0.697917	12.5378	0	33.4896	30.6	19.8	0.138868	0	17.4235	0	1	0.336631	10.241				12.5378	99.9302
	0.7	12.5378	0	33.5	30.61	19.8	0.138562	0	17.4192	0	1	0.335908	10.219				12.5378	99.9302
	0.702083	12.5378	0	33.5104	30.62	19.8	0.138246	0	17.4147	0	1	0.335152	10.196				12.5378	99.9302
	0.704167	12.5378	0	33.5208	30.62	19.8	0.137945	0	17.4105	0	1	0.334429	10.174				12.5378	99.9302
	0.70625	12.5378	0	33.5312	30.63	19.8	0.137626	0	17.406	0	1	0.333673	10.151				12.5378	99.9302
	0.708333	12.5378	0	33.5417	30.63	19.8	0.137326	0	17.4017	0	1	0.33295	10.129				12.5378	99.9302
	0.710417	12.5378	0	33.5521	30.62	19.8	0.137036	0	17.3974	0	1	0.332227	10.107				12.5376	99.9285
	0.7125	12.5378	0	33.5625	30.65	19.8	0.136709	0	17.393	0	1	0.331471	10.084				12.5376	99.9285
	0.714583	12.5376	0	33.5729	30.64	19.8	0.136428	0	17.3889	0	1	0.33078	10.063				12.5376	99.9285
	0.716667	12.5376	0	33.5833	30.63	19.8	0.136134	0	17.3846	0	1	0.330057	10.041				12.5376	99.9285
	0.71875	12.5376	0	33.5938	30.64	19.8	0.135845	0	17.3805	0	1	0.329367	10.02				12.5376	99.9285
	0.720833	12.5376	0	33.6042	30.65	19.8	0.135539	0	17.3762	0	1	0.328644	9.998				12.5376	99.9285
	0.722917	12.5376	0	33.6146	30.67	19.8	0.135245	0	17.3722	0	1	0.327953	9.977				12.5376	99.9285
	0.725	12.5376	0	33.625	30.67	19.8	0.134942	0	17.3679	0	1	0.32723	9.955				12.5376	99.9285
	0.727083	12.5376	0	33.6354	30.67	19.8	0.134647	0	17.3636	0	1	0.326507	9.933				12.5376	99.9285
	0.729167	12.5376	0	33.6458	30.67	19.8	0.134332	0	17.3591	0	1	0.325751	9.91				12.5376	99.9285
	0.73125	12.5376	0	33.6562	30.66	19.8	0.13404	0	17.3548	0	1	0.325028	9.888				12.5376	99.9285
	0.733333	12.5376	0	33.6667	30.68	19.8	0.133729	0	17.3506	0	1	0.324305	9.866				12.5376	99.9285
	0.735417	12.5376	0	33.6771	30.69	19.8	0.133427	0	17.3463	0	1	0.323582	9.844				12.5376	99.9285
	0.7375	12.5376	0	33.6875	30.68	19.8	0.133105	0	17.3416	0	1	0.322793	9.82				12.5376	99.9285
	0.739583	12.5376	0	33.6979	30.69	19.8	0.132805	0	17.3373	0	1	0.32207	9.798				12.5376	99.9285
	0.741667	12.5376	0	33.7083	30.7	19.8	0.132453	0	17.3325	0	1	0.321248	9.773				12.5376	99.9285
	0.74375	12.5376	0	33.7188	30.7	19.8	0.132106	0	17.3274	0	1	0.320393	9.747				12.5376	99.9285
	0.745833	12.5376	0	33.7292	30.69	19.8	0.131789	0	17.3227	0	1	0.319604	9.723				12.5376	99.9285
	0.747917	12.5376	0	33.7396	30.7	19.8	0.131478	0	17.3185	0	1	0.318881	9.701				12.5374	99.9268
	0.75	12.5376	0	33.75	30.72	19.8	0.131154	0	17.314	0	1	0.318125	9.678				12.5374	99.9268
	0.752083	12.5374	0	33.7604	30.72	19.8	0.130874	0	17.3099	0	1	0.317435	9.657				12.5374	99.9268
	0.754167	12.5374	0	33.7708	30.72	19.8	0.130573	0	17.3056	0	1	0.316712	9.635				12.5374	99.9268
	0.75625	12.5374	0	33.7812	30.73	19.8	0.13033	0	17.3022	0	1	0.31612	9.617				12.5374	99.9268
	0.758333	12.5374	0	33.7917	30.73	19.8	0.130049	0	17.2983	0	1	0.315462	9.597				12.5374	99.9268
	0.760417	12.5374	0	33.8021	30.74	19.8	0.129805	0	17.2948	0	1	0.314871	9.579				12.5374	99.9268
	0.7625	12.5374	0	33.8125	30.75	19.8	0.129528	0	17.2909	0	1	0.314213	9.559				12.5374	99.9268
	0.764583	12.5374	0	33.8229	30.74	19.8	0.129301	0	17.2876	0	1	0.313655	9.542				12.5374	99.9268
	0.766667	12.5374	0	33.8333	30.73	19.8	0.129049	0	17.2838	0	1	0.31303	9.523				12.5374	99.9268
	0.76875	12.5374	0	33.8438	30.74	19.8	0.128815	0	17.2805	0	1	0.312471	9.506				12.5376	99.9285
	0.770833	12.5374	0	33.8542	30.75	19.8	0.128577	0	17.2773	0	1	0.311912	9.489				12.5376	99.9285
	0.772917	12.5376	0	33.8646	30.77	19.8	0.128348	0	17.2742	0	1	0.311386	9.473				12.5374	99.9268
	0.775	12.5376	0	33.875	30.76	19.8	0.12814	0	17.271	0	1	0.310861	9.457				12.5376	99.9285
	0.777083	12.5374	0	33.8854	30.77	19.8	0.127927	0	17.2681	0	1	0.310367	9.442				12.5374	99.9268
	0.779167	12.5376	0	33.8958	30.79	19.8	0.127697	0	17.265	0	1	0.309842	9.426				12.5376	99.9285
	0.78125	12.5374	0	33.9062	30.78	19.8	0.127485	0	17.2619	0	1	0.309316	9.41				12.5376	99.9285
	0.783333	12.5376	0	33.9167	30.79	19.8	0.127261	0	17.2588	0	1	0.30879	9.394				12.5376	99.9285
	0.785417	12.5376	0	33.9271	30.79	19.8	0.127017	0	17.2553	0	1	0.308198	9.376				12.5376	99.9285
	0.7875	12.5376	0	33.9375	30.77	19.8	0.1268	0	17.252	0	1	0.307639	9.359				12.5376	99.9285
	0.789583	12.5376	0	33.9479	30.8	19.8	0.126553	0	17.2487	0	1	0.30708	9.342				12.5376	99.9285
	0.791667	12.5376	0	33.9583	30.81	19.8	0.126342	0	17.2458	0	1	0.306587	9.327				12.5376	99.9285
	0.79375	12.5376	0	33.9688	30.81	19.8	0.126132	0	17.2427	0	1	0.306061	9.311				12.5376	99.9285
	0.795833	12.5376	0	33.9792	30.8	19.8	0.125931	0	17.2397	0	1	0.305568	9.296				12.5376	99.9285
	0.797917	12.5376	0	33.9896	30.81	19.8	0.12573	0	17.237	0	1	0.305108	9.282				12.5376	99.9285
	0.8	12.5376	0	34	30.83	19.8	0.125503	0	17.2339	0	1	0.304582	9.266				12.5376	99.9285
	0.802083	12.5376	0	34.0104	30.81	19.8	0.125301	0	17.2308	0	1	0.304056	9.25				12.5376	99.9285
	0.804167	12.5376	0	34.0208	30.83	19.8	0.125057	0	17.2275	0	1	0.303497	9.233				12.5376	99.9285
	0.80625	12.5376	0	34.0312	30.84	19.8	0.124836	0	17.2244	0	1	0.302972	9.217				12.5376	99.9285
	0.808333	12.5376	0	34.0417	30.83	19.8	0.124623	0	17.2213	0	1	0.302446	9.201				12.5376	99.9285
	0.810417	12.5376	0	34.0521	30.84	19.8	0.124403	0	17.2182	0	1	0.30192	9.185				12.5376	99.9285
	0.8125	12.5376	0	34.0625	30.84	19.8	0.12421	0	17.2154	0	1	0.301459	9.171				12.5376	99.9285
	0.814583	12.5376	0	34.0729	30.84	19.8	0.124007	0	17.2125	0	1	0.300966	9.156				12.5376	99.9285
	0.816667	12.5376	0	34.0833	30.87	19.8	0.123804	0	17.2098	0	1	0.300506	9.142				12.5376	99.9285
	0.81875	12.5376	0	34.0938	30.84	19.8	0.123613	0	17.2069	0	1	0.300013	9.127				12.5378	99.9302
	0.820833	12.5376	0	34.1042	30.87	19.8	0.12341	0	17.2042	0	1	0.299553	9.113				12.5378	99.9302
	0.822917	12.5378	0	34.1146	30.87	19.8	0.123221	0	17.2015	0	1	0.299093	9.099				12.5378	99.9302
	0.825	12.5378	0	34.125	30.87	19.8	0.123016	0	17.1985	0	1	0.2986	9.084				12.5378	99.9302
	0.827083	12.5378	0	34.1354	30.88	19.8	0.122837	0	17.196	0	1	0.298172	9.071				12.5378	99.9302
	0.829167	12.5378	0	34.1458	30.88	19.8	0.122642	0	17.1933	0	1	0.297712	9.057				12.5378	99.9302
	0.83125	12.5378	0	34.1562	30.88	19.8	0.122441	0	17.1904	0	1	0.297219	9.042				12.5378	99.9302
	0.833333	12.5378	0	34.1667	30.89	19.8	0.122246	0	17.1877	0	1	0.296759	9.028				12.5378	99.9302
	0.835417	12.5378	0	34.1771	30.91	19.8	0.122049	0	17.185	0	1	0.296299	9.014				12.5378	99.9302
	0.8375	12.5378	0	34.1875	30.9	19.8	0.121848	0	17.182	0	1	0.295806	8.999				12.5376	99.9285
	0.839583	12.5378	0	34.1979	30.91	19.8	0.121661	0	17.1795	0	1	0.295378	8.986				12.5376	99.9285
	0.841667	12.5376	0	34.2083	30.9	19.8	0.121467	0	17.1766	0	1	0.294885	8.971				12.5376	99.9285
	0.84375	12.5376	0	34.2188	30.91	19.8	0.121283	0	17.1741	0	1	0.294458	8.958				12.5376	99.9285
	0.845833	12.5376	0	34.2292	30.91	19.8	0.121095	0	17.1713	0	1	0.293998	8.944				12.5376	99.9285
	0.847917	12.5376	0	34.2396	30.93	19.8	0.120879	0	17.1684	0	1	0.293505	8.929				12.5376	99.9285
	0.85	12.5376	0	34.25	30.91	19.8	0.120702	0	17.1657	0	1	0.293045	8.915				12.5376	99.9285
	0.852083	12.5376	0	34.2604	30.92	19.8	0.120494	0	17.1628	0	1	0.292551	8.9				12.5376	99.9285
	0.854167	12.5376	0	34.2708	30.94	19.8	0.12028	0	17.1599	0	1	0.292058	8.885				12.5376	99.9285
	0.85625	12.5376	0	34.2812	30.94	19.8	0.120093	0	17.1572	0	1	0.291598	8.871				12.5376	99.9285
	0.858333	12.5376	0	34.2917	30.92	19.8	0.119923	0	17.1546	0	1	0.291171	8.858				12.5376	99.9285
	0.860417	12.5376	0	34.3021	30.95	19.8	0.119705	0	17.1517	0	1	0.290678	8.843				12.5376	99.9285
	0.8625	12.5376	0	34.3125	30.96	19.8	0.119522	0	17.1492	0	1	0.29025	8.83				12.5376	99.9285
	0.864583	12.5376	0	34.3229	30.96	19.8	0.119348	0	17.1467	0	1	0.289823	8.817				12.5376	99.9285
	0.866667	12.5376	0	34.3333	30.97	19.8	0.119153	0	17.144	0	1	0.289363	8.803				12.5376	99.9285
	0.86875	12.5376	0	34.3438	30.96	19.8	0.118978	0	17.1414	0	1	0.288936	8.79				12.5376	99.9285
	0.870833	12.5376	0	34.3542	30.97	19.8	0.118812	0	17.1391	0	1	0.288541	8.778				12.5376	99.9285
	0.872917	12.5376	0	34.3646	30.97	19.8	0.118627	0	17.1364	0	1	0.288081	8.764				12.5376	99.9285
	0.875	12.5376	0	34.375	30.97	19.8	0.118461	0	17.134	0	1	0.287687	8.752				12.5376	99.9285
	0.877083	12.5376	0	34.3854	30.98	19.8	0.118295	0	17.1317	0	1	0.287292	8.74				12.5376	99.9285
	0.879167	12.5376	0	34.3958	31	19.8	0.118122	0	17.1294	0	1	0.286898	8.728				12.5376	99.9285
	0.88125	12.5376	0	34.4062	30.99	19.8	0.117948	0	17.1268	0	1	0.28647	8.715				12.5376	99.9285
	0.883333	12.5376	0	34.4167	31	19.8	0.117766	0	17.1243	0	1	0.286043	8.702				12.5376	99.9285
	0.885417	12.5376	0	34.4271	31	19.8	0.1176	0	17.122	0	1	0.285649	8.69				12.5376	99.9285
	0.8875	12.5376	0	34.4375	31.01	19.8	0.117394	0	17.1191	0	1	0.285155	8.675				12.5376	99.9285
	0.889583	12.5376	0	34.4479	31.02	19.8	0.117215	0	17.1166	0	1	0.284728	8.662				12.5376	99.9285
	0.891667	12.5376	0	34.4583	31.01	19.8	0.117042	0	17.114	0	1	0.284301	8.649				12.5376	99.9285
	0.89375	12.5376	0	34.4688	31	19.8	0.116856	0	17.1113	0	1	0.283841	8.635				12.5374	99.9268
	0.895833	12.5376	0	34.4792	31.03	19.8	0.116654	0	17.1086	0	1	0.28338	8.621				12.5374	99.9268
	0.897917	12.5374	0	34.4896	31.03	19.8	0.116476	0	17.106	0	1	0.282953	8.608				12.5374	99.9268
	0.9	12.5374	0	34.5	31.04	19.8	0.116285	0	17.1033	0	1	0.282493	8.594				12.5374	99.9268
	0.902083	12.5374	0	34.5104	31.03	19.8	0.116098	0	17.1006	0	1	0.282033	8.58				12.5374	99.9268
	0.904167	12.5374	0	34.5208	31.06	19.8	0.115878	0	17.0977	0	1	0.28154	8.565				12.5374	99.9268
	0.90625	12.5374	0	34.5312	31.05	19.8	0.115706	0	17.0952	0	1	0.281112	8.552				12.5374	99.9268
	0.908333	12.5374	0	34.5417	31.05	19.8	0.11552	0	17.0924	0	1	0.280652	8.538				12.5374	99.9268
	0.910417	12.5374	0	34.5521	31.07	19.8	0.115308	0	17.0895	0	1	0.280159	8.523				12.5374	99.9268
	0.9125	12.5374	0	34.5625	31.09	19.8	0.115109	0	17.0868	0	1	0.279699	8.509				12.5374	99.9268
	0.914583	12.5374	0	34.5729	31.07	19.8	0.114928	0	17.0841	0	1	0.279239	8.495				12.5374	99.9268
	0.916667	12.5374	0	34.5833	31.07	19.8	0.114752	0	17.0816	0	1	0.278811	8.482				12.5374	99.9268
	0.91875	12.5374	0	34.5938	31.08	19.8	0.114541	0	17.0786	0	1	0.278318	8.467				12.5374	99.9268
	0.920833	12.5374	0	34.6042	31.1	19.8	0.114344	0	17.0759	0	1	0.277858	8.453				12.5374	99.9268
	0.922917	12.5374	0	34.6146	31.08	19.8	0.114163	0	17.0732	0	1	0.277398	8.439				12.5374	99.9268
	0.925	12.5374	0	34.625	31.09	19.8	0.113982	0	17.0707	0	1	0.276971	8.426				12.5374	99.9268
	0.927083	12.5374	0	34.6354	31.1	19.8	0.113785	0	17.068	0	1	0.27651	8.412				12.5374	99.9268
	0.929167	12.5374	0	34.6458	31.09	19.8	0.113585	0	17.065	0	1	0.276017	8.397				12.5374	99.9268
	0.93125	12.5374	0	34.6562	31.1	19.8	0.113394	0	17.0623	0	1	0.275557	8.383				12.5374	99.9268
	0.933333	12.5374	0	34.6667	31.11	19.8	0.113186	0	17.0594	0	1	0.275064	8.368				12.5374	99.9268
	0.935417	12.5374	0	34.6771	31.12	19.8	0.112989	0	17.0567	0	1	0.274604	8.354				12.5374	99.9268
	0.9375	12.5374	0	34.6875	31.14	19.8	0.11278	0	17.0538	0	1	0.274111	8.339				12.5374	99.9268
	0.939583	12.5374	0	34.6979	31.13	19.8	0.112594	0	17.051	0	1	0.273651	8.325				12.5374	99.9268
	0.941667	12.5374	0	34.7083	31.16	19.8	0.112393	0	17.0484	0	1	0.27319	8.311				12.5374	99.9268
	0.94375	12.5374	0	34.7188	31.15	19.8	0.112218	0	17.0458	0	1	0.272763	8.298				12.5374	99.9268
	0.945833	12.5374	0	34.7292	31.15	19.8	0.112043	0	17.0433	0	1	0.272336	8.285				12.5374	99.9268
	0.947917	12.5374	0	34.7396	31.13	19.8	0.111846	0	17.0403	0	1	0.271843	8.27				12.5374	99.9268
	0.95	12.5374	0	34.75	31.16	19.8	0.111657	0	17.0378	0	1	0.271415	8.257				12.5374	99.9268
	0.952083	12.5374	0	34.7604	31.17	19.8	0.111461	0	17.0351	0	1	0.270955	8.243				12.5374	99.9268
	0.954167	12.5374	0	34.7708	31.17	19.8	0.111274	0	17.0324	0	1	0.270495	8.229				12.5374	99.9268
	0.95625	12.5374	0	34.7812	31.17	19.8	0.111082	0	17.0297	0	1	0.270035	8.215				12.5374	99.9268
	0.958333	12.5374	0	34.7917	31.19	19.8	0.110873	0	17.0268	0	1	0.269542	8.2				12.5374	99.9268
	0.960417	12.5374	0	34.8021	31.18	19.8	0.110687	0	17.024	0	1	0.269082	8.186				12.5374	99.9268
	0.9625	12.5374	0	34.8125	31.19	19.8	0.110492	0	17.0213	0	1	0.268621	8.172				12.5374	99.9268
	0.964583	12.5374	0	34.8229	31.18	19.8	0.110307	0	17.0186	0	1	0.268161	8.158				12.5374	99.9268
	0.966667	12.5374	0	34.8333	31.2	19.8	0.110093	0	17.0157	0	1	0.267668	8.143				12.5374	99.9268
	0.96875	12.5374	0	34.8438	31.21	19.8	0.10987	0	17.0126	0	1	0.267142	8.127				12.5374	99.9268
	0.970833	12.5374	0	34.8542	31.22	19.8	0.109665	0	17.0097	0	1	0.266649	8.112				12.5374	99.9268
	0.972917	12.5374	0	34.8646	31.22	19.8	0.109461	0	17.0067	0	1	0.266156	8.097				12.5374	99.9268
	0.975	12.5374	0	34.875	31.22	19.8	0.109258	0	17.0038	0	1	0.265663	8.082				12.5374	99.9268
	0.977083	12.5374	0	34.8854	31.23	19.8	0.109066	0	17.0011	0	1	0.265203	8.068				12.5374	99.9268
	0.979167	12.5374	0	34.8958	31.23	19.8	0.108878	0	16.9984	0	1	0.264743	8.054				12.5374	99.9268
	0.98125	12.5374	0	34.9062	31.21	19.8	0.108681	0	16.9954	0	1	0.26425	8.039				12.5374	99.9268
	0.983333	12.5374	0	34.9167	31.25	19.8	0.108471	0	16.9928	0	1	0.263789	8.025				12.5374	99.9268
	0.985417	12.5374	0	34.9271	31.26	19.8	0.108281	0	16.99	0	1	0.263329	8.011				12.5374	99.9268
	0.9875	12.5374	0	34.9375	31.23	19.8	0.108117	0	16.9875	0	1	0.262902	7.998				12.5374	99.9268
	0.989583	12.5374	0	34.9479	31.24	19.8	0.107923	0	16.9848	0	1	0.262442	7.984				12.5374	99.9268
	0.991667	12.5374	0	34.9583	31.25	19.8	0.107742	0	16.9822	0	1	0.262014	7.971				12.5374	99.9268
	0.99375	12.5374	0	34.9688	31.27	19.8	0.107542	0	16.9795	0	1	0.261554	7.957				12.5374	99.9268
	0.995833	12.5374	0	34.9792	31.27	19.8	0.107339	0	16.9766	0	1	0.261061	7.942				12.5374	99.9268
	0.997917	12.5374	0	34.9896	31.28	19.8	0.107133	0	16.9737	0	1	0.260568	7.927				12.5374	99.9268
	1	12.5374	0	35	31.3	19.8	0.106937	0	16.971	0	1	0.260108	7.913				12.5374	99.9268
	1.00208	12.5374	0	35.0104	31.28	19.8	0.106756	0	16.9682	0	1	0.259648	7.899				12.5372	99.9251
	1.00417	12.5374	0	35.0208	31.29	19.8	0.106574	0	16.9657	0	1	0.25922	7.886				12.5372	99.9251
	1.00625	12.5372	0	35.0312	31.3	19.8	0.10638	0	16.963	0	1	0.25876	7.872				12.5372	99.9251
	1.00833	12.5372	0	35.0417	31.31	19.8	0.1062	0	16.9605	0	1	0.258333	7.859				12.5372	99.9251
	1.01042	12.5372	0	35.0521	31.32	19.8	0.106015	0	16.958	0	1	0.257905	7.846				12.5372	99.9251
	1.0125	12.5372	0	35.0625	31.3	19.8	0.10585	0	16.9554	0	1	0.257478	7.833				12.5372	99.9251
	1.01458	12.5372	0	35.0729	31.32	19.8	0.105681	0	16.9531	0	1	0.257084	7.821				12.5372	99.9251
	1.01667	12.5372	0	35.0833	31.33	19.8	0.105486	0	16.9504	0	1	0.256623	7.807				12.5372	99.9251
	1.01875	12.5372	0	35.0938	31.33	19.8	0.105323	0	16.948	0	1	0.256229	7.795				12.5372	99.9251
	1.02083	12.5372	0	35.1042	31.34	19.8	0.105143	0	16.9455	0	1	0.255802	7.782				12.5372	99.9251
	1.02292	12.5372	0	35.1146	31.34	19.8	0.104981	0	16.9432	0	1	0.255407	7.77				12.5372	99.9251
	1.025	12.5372	0	35.125	31.35	19.8	0.104798	0	16.9407	0	1	0.25498	7.757				12.5374	99.9268
	1.02708	12.5372	0	35.1354	31.36	19.8	0.104634	0	16.9383	0	1	0.254585	7.745				12.5372	99.9251
	1.02917	12.5374	0	35.1458	31.34	19.8	0.104465	0	16.9358	0	1	0.254158	7.732				12.5372	99.9251
	1.03125	12.5372	0	35.1562	31.35	19.8	0.1043	0	16.9335	0	1	0.253764	7.72				12.5372	99.9251
	1.03333	12.5372	0	35.1667	31.37	19.8	0.104141	0	16.9313	0	1	0.253402	7.709				12.5372	99.9251
	1.03542	12.5372	0	35.1771	31.36	19.8	0.103998	0	16.9292	0	1	0.253041	7.698				12.5372	99.9251
	1.0375	12.5372	0	35.1875	31.37	19.8	0.103832	0	16.9268	0	1	0.252646	7.686				12.5372	99.9251
	1.03958	12.5372	0	35.1979	31.38	19.8	0.103689	0	16.9249	0	1	0.252317	7.676				12.5372	99.9251
	1.04167	12.5372	0	35.2083	31.39	19.8	0.103523	0	16.9226	0	1	0.251923	7.664				12.5372	99.9251
	1.04375	12.5372	0	35.2188	31.4	19.8	0.103371	0	16.9205	0	1	0.251561	7.653				12.5372	99.9251
	1.04583	12.5372	0	35.2292	31.39	19.8	0.103211	0	16.9181	0	1	0.251167	7.641				12.5372	99.9251
	1.04792	12.5372	0	35.2396	31.41	19.8	0.103053	0	16.916	0	1	0.250805	7.63				12.5372	99.9251
	1.05	12.5372	0	35.25	31.42	19.8	0.102903	0	16.9139	0	1	0.250444	7.619				12.5372	99.9251
	1.05208	12.5372	0	35.2604	31.41	19.8	0.102742	0	16.9115	0	1	0.250049	7.607				12.5372	99.9251
	1.05417	12.5372	0	35.2708	31.42	19.8	0.102592	0	16.9094	0	1	0.249688	7.596				12.5372	99.9251
	1.05625	12.5372	0	35.2812	31.42	19.8	0.102439	0	16.9072	0	1	0.249326	7.585				12.5372	99.9251
	1.05833	12.5372	0	35.2917	31.43	19.8	0.102287	0	16.9051	0	1	0.248965	7.574				12.5372	99.9251
	1.06042	12.5372	0	35.3021	31.45	19.8	0.102129	0	16.903	0	1	0.248603	7.563				12.5372	99.9251
	1.0625	12.5372	0	35.3125	31.44	19.8	0.101987	0	16.9008	0	1	0.248241	7.552				12.5372	99.9251
	1.06458	12.5372	0	35.3229	31.45	19.8	0.101846	0	16.8989	0	1	0.247913	7.542				12.5372	99.9251
	1.06667	12.5372	0	35.3333	31.45	19.8	0.101723	0	16.8971	0	1	0.247617	7.533				12.5372	99.9251
	1.06875	12.5372	0	35.3438	31.46	19.8	0.101585	0	16.8952	0	1	0.247288	7.523				12.5372	99.9251
	1.07083	12.5372	0	35.3542	31.47	19.8	0.101445	0	16.8933	0	1	0.246959	7.513				12.5372	99.9251
	1.07292	12.5372	0	35.3646	31.48	19.8	0.101321	0	16.8915	0	1	0.246664	7.504				12.5372	99.9251
	1.075	12.5372	0	35.375	31.46	19.8	0.101192	0	16.8895	0	1	0.246335	7.494				12.5372	99.9251
	1.07708	12.5372	0	35.3854	31.49	19.8	0.101044	0	16.8876	0	1	0.246006	7.484				12.5372	99.9251
	1.07917	12.5372	0	35.3958	31.48	19.8	0.100899	0	16.8855	0	1	0.245645	7.473				12.5372	99.9251
	1.08125	12.5372	0	35.4062	31.5	19.8	0.100767	0	16.8837	0	1	0.245349	7.464				12.5372	99.9251
	1.08333	12.5372	0	35.4167	31.5	19.8	0.100618	0	16.8816	0	1	0.244987	7.453				12.5372	99.9251
	1.08542	12.5372	0	35.4271	31.5	19.8	0.100484	0	16.8797	0	1	0.244658	7.443				12.5372	99.9251
	1.0875	12.5372	0	35.4375	31.52	19.8	0.100341	0	16.8777	0	1	0.24433	7.433				12.5372	99.9251
	1.08958	12.5372	0	35.4479	31.52	19.8	0.100194	0	16.8756	0	1	0.243968	7.422				12.537	99.9234
	1.09167	12.5372	0	35.4583	31.53	19.8	0.100068	0	16.8738	0	1	0.243672	7.413				12.537	99.9234
	1.09375	12.537	0	35.4688	31.53	19.8	0.099932	0	16.8719	0	1	0.243344	7.403				12.537	99.9234
	1.09583	12.537	0	35.4792	31.55	19.8	0.099817	0	16.8704	0	1	0.243081	7.395				12.537	99.9234
	1.09792	12.537	0	35.4896	31.54	19.8	0.099697	0	16.8686	0	1	0.242785	7.386				12.537	99.9234
	1.1	12.537	0	35.5	31.54	19.8	0.099575	0	16.8668	0	1	0.242489	7.377				12.537	99.9234
	1.10208	12.537	0	35.5104	31.55	19.8	0.099463	0	16.8653	0	1	0.242226	7.369				12.537	99.9234
	1.10417	12.537	0	35.5208	31.55	19.8	0.099354	0	16.8637	0	1	0.241963	7.361				12.537	99.9234
	1.10625	12.537	0	35.5312	31.56	19.8	0.09924	0	16.8622	0	1	0.2417	7.353				12.537	99.9234
	1.10833	12.537	0	35.5417	31.56	19.8	0.099133	0	16.8606	0	1	0.241437	7.345				12.537	99.9234
	1.11042	12.537	0	35.5521	31.57	19.8	0.099006	0	16.8589	0	1	0.241141	7.336				12.537	99.9234
	1.1125	12.537	0	35.5625	31.57	19.8	0.098895	0	16.8573	0	1	0.240878	7.328				12.537	99.9234
	1.11458	12.537	0	35.5729	31.6	19.8	0.098765	0	16.8556	0	1	0.240582	7.319				12.537	99.9234
	1.11667	12.537	0	35.5833	31.58	19.8	0.09865	0	16.8538	0	1	0.240287	7.31				12.537	99.9234
	1.11875	12.537	0	35.5938	31.59	19.8	0.098512	0	16.8519	0	1	0.239958	7.3				12.537	99.9234
	1.12083	12.537	0	35.6042	31.62	19.8	0.098366	0	16.85	0	1	0.239629	7.29				12.537	99.9234
	1.12292	12.537	0	35.6146	31.61	19.8	0.098248	0	16.8482	0	1	0.239333	7.281				12.537	99.9234
	1.125	12.537	0	35.625	31.6	19.8	0.098128	0	16.8464	0	1	0.239038	7.272				12.537	99.9234
	1.12708	12.537	0	35.6354	31.59	19.8	0.09801	0	16.8447	0	1	0.238742	7.263				12.537	99.9234
	1.12917	12.537	0	35.6458	31.61	19.8	0.097866	0	16.8427	0	1	0.238413	7.253				12.537	99.9234
	1.13125	12.537	0	35.6562	31.63	19.8	0.097738	0	16.841	0	1	0.238117	7.244				12.537	99.9234
	1.13333	12.537	0	35.6667	31.64	19.8	0.097599	0	16.8391	0	1	0.237788	7.234				12.537	99.9234
	1.13542	12.537	0	35.6771	31.65	19.8	0.097473	0	16.8373	0	1	0.237493	7.225				12.537	99.9234
	1.1375	12.537	0	35.6875	31.64	19.8	0.097352	0	16.8356	0	1	0.237197	7.216				12.537	99.9234
	1.13958	12.537	0	35.6979	31.64	19.8	0.097247	0	16.834	0	1	0.236934	7.208				12.537	99.9234
	1.14167	12.537	0	35.7083	31.65	19.8	0.097118	0	16.8323	0	1	0.236638	7.199				12.537	99.9234
	1.14375	12.537	0	35.7188	31.67	19.8	0.096993	0	16.8305	0	1	0.236342	7.19				12.537	99.9234
	1.14583	12.537	0	35.7292	31.66	19.8	0.096883	0	16.829	0	1	0.236079	7.182				12.537	99.9234
	1.14792	12.537	0	35.7396	31.67	19.8	0.096773	0	16.8274	0	1	0.235816	7.174				12.537	99.9234
	1.15	12.537	0	35.75	31.68	19.8	0.096662	0	16.8259	0	1	0.235553	7.166				12.5367	99.9217
	1.15208	12.537	0	35.7604	31.68	19.8	0.09655	0	16.8243	0	1	0.23529	7.158				12.5367	99.9217
	1.15417	12.5367	0	35.7708	31.69	19.8	0.09644	0	16.8228	0	1	0.235027	7.15				12.5367	99.9217
	1.15625	12.5367	0	35.7812	31.68	19.8	0.096324	0	16.821	0	1	0.234731	7.141				12.5367	99.9217
	1.15833	12.5367	0	35.7917	31.68	19.8	0.096204	0	16.8192	0	1	0.234436	7.132				12.5367	99.9217
	1.16042	12.5367	0	35.8021	31.69	19.8	0.096076	0	16.8175	0	1	0.23414	7.123				12.5367	99.9217
	1.1625	12.5367	0	35.8125	31.71	19.8	0.095944	0	16.8158	0	1	0.233844	7.114				12.5367	99.9217
	1.16458	12.5367	0	35.8229	31.72	19.8	0.095819	0	16.814	0	1	0.233548	7.105				12.537	99.9234
	1.16667	12.5367	0	35.8333	31.72	19.8	0.095715	0	16.8125	0	1	0.233285	7.097				12.537	99.9234
	1.16875	12.537	0	35.8438	31.72	19.8	0.095605	0	16.8109	0	1	0.233022	7.089				12.5367	99.9217
	1.17083	12.537	0	35.8542	31.74	19.8	0.095489	0	16.8094	0	1	0.232759	7.081				12.5367	99.9217
	1.17292	12.5367	0	35.8646	31.72	19.8	0.095387	0	16.8078	0	1	0.232496	7.073				12.5367	99.9217
	1.175	12.5367	0	35.875	31.74	19.8	0.095273	0	16.8062	0	1	0.232233	7.065				12.5367	99.9217
	1.17708	12.5367	0	35.8854	31.76	19.8	0.095142	0	16.8045	0	1	0.231937	7.056				12.5367	99.9217
	1.17917	12.5367	0	35.8958	31.75	19.8	0.095024	0	16.8028	0	1	0.231642	7.047				12.5367	99.9217
	1.18125	12.5367	0	35.9062	31.76	19.8	0.0949	0	16.801	0	1	0.231346	7.038				12.5367	99.9217
	1.18333	12.5367	0	35.9167	31.76	19.8	0.094778	0	16.7993	0	1	0.23105	7.029				12.5367	99.9217
	1.18542	12.5367	0	35.9271	31.76	19.8	0.094666	0	16.7977	0	1	0.230787	7.021				12.5367	99.9217
	1.1875	12.5367	0	35.9375	31.78	19.8	0.094539	0	16.796	0	1	0.230491	7.012				12.5367	99.9217
	1.18958	12.5367	0	35.9479	31.77	19.8	0.094422	0	16.7942	0	1	0.230195	7.003				12.5367	99.9217
	1.19167	12.5367	0	35.9583	31.8	19.8	0.094287	0	16.7925	0	1	0.229899	6.994				12.5365	99.92
	1.19375	12.5367	0	35.9688	31.81	19.8	0.094165	0	16.7907	0	1	0.229604	6.985				12.5365	99.92
	1.19583	12.5365	0	35.9792	31.81	19.8	0.094037	0	16.789	0	1	0.229308	6.976				12.5365	99.92
	1.19792	12.5365	0	35.9896	31.81	19.8	0.093918	0	16.7872	0	1	0.229012	6.967				12.5365	99.92
	1.2	12.5365	0	36	31.81	19.8	0.09381	0	16.7857	0	1	0.228749	6.959				12.5365	99.92
	1.20208	12.5365	0	36.0104	31.82	19.8	0.093684	0	16.7839	0	1	0.228453	6.95				12.5365	99.92
	1.20417	12.5365	0	36.0208	31.83	19.8	0.093547	0	16.782	0	1	0.228124	6.94				12.5367	99.9217
	1.20625	12.5365	0	36.0312	31.83	19.8	0.093424	0	16.7802	0	1	0.227829	6.931				12.5367	99.9217
	1.20833	12.5367	0	36.0417	31.84	19.8	0.093302	0	16.7785	0	1	0.227533	6.922				12.5367	99.9217
	1.21042	12.5367	0	36.0521	31.84	19.8	0.093192	0	16.7769	0	1	0.22727	6.914				12.5367	99.9217
	1.2125	12.5367	0	36.0625	31.84	19.8	0.093081	0	16.7754	0	1	0.227007	6.906				12.5367	99.9217
	1.21458	12.5367	0	36.0729	31.87	19.8	0.092949	0	16.7736	0	1	0.226711	6.897				12.5367	99.9217
	1.21667	12.5367	0	36.0833	31.87	19.8	0.092828	0	16.7719	0	1	0.226415	6.888				12.5367	99.9217
	1.21875	12.5367	0	36.0938	31.88	19.8	0.092715	0	16.7703	0	1	0.226152	6.88				12.5365	99.92
	1.22083	12.5367	0	36.1042	31.87	19.8	0.092611	0	16.7688	0	1	0.225889	6.872				12.5365	99.92
	1.22292	12.5365	0	36.1146	31.86	19.8	0.092507	0	16.7672	0	1	0.225626	6.864				12.5365	99.92
	1.225	12.5365	0	36.125	31.89	19.8	0.092375	0	16.7655	0	1	0.22533	6.855				12.5365	99.92
	1.22708	12.5365	0	36.1354	31.89	19.8	0.092252	0	16.7637	0	1	0.225035	6.846				12.5365	99.92
	1.22917	12.5365	0	36.1458	31.9	19.8	0.092126	0	16.762	0	1	0.224739	6.837				12.5365	99.92
	1.23125	12.5365	0	36.1562	31.9	19.8	0.092006	0	16.7602	0	1	0.224443	6.828				12.5365	99.92
	1.23333	12.5365	0	36.1667	31.91	19.8	0.091893	0	16.7587	0	1	0.22418	6.82				12.5365	99.92
	1.23542	12.5365	0	36.1771	31.91	19.8	0.091768	0	16.7569	0	1	0.223884	6.811				12.5365	99.92
	1.2375	12.5365	0	36.1875	31.92	19.8	0.091644	0	16.7552	0	1	0.223588	6.802				12.5365	99.92
	1.23958	12.5365	0	36.1979	31.93	19.8	0.09152	0	16.7534	0	1	0.223292	6.793				12.5365	99.92
	1.24167	12.5365	0	36.2083	31.93	19.8	0.091398	0	16.7517	0	1	0.222997	6.784				12.5365	99.92
	1.24375	12.5365	0	36.2188	31.94	19.8	0.091258	0	16.7497	0	1	0.222668	6.774				12.5365	99.92
	1.24583	12.5365	0	36.2292	31.93	19.8	0.091126	0	16.7478	0	1	0.222339	6.764				12.5363	99.9183
	1.24792	12.5365	0	36.2396	31.94	19.8	0.090989	0	16.7458	0	1	0.22201	6.754				12.5365	99.92
	1.25	12.5363	0	36.25	31.97	19.8	0.090859	0	16.7441	0	1	0.221715	6.745				12.5365	99.92
	1.25208	12.5365	0	36.2604	31.97	19.8	0.090724	0	16.7422	0	1	0.221386	6.735				12.5365	99.92
	1.25417	12.5365	0	36.2708	31.96	19.8	0.090577	0	16.74	0	1	0.221024	6.724				12.5365	99.92
	1.25625	12.5365	0	36.2812	31.96	19.8	0.090441	0	16.7381	0	1	0.220696	6.714				12.5365	99.92
	1.25833	12.5365	0	36.2917	31.98	19.8	0.090315	0	16.7363	0	1	0.2204	6.705				12.5365	99.92
	1.26042	12.5365	0	36.3021	31.99	19.8	0.090175	0	16.7344	0	1	0.220071	6.695				12.5365	99.92
	1.2625	12.5365	0	36.3125	31.99	19.8	0.09004	0	16.7324	0	1	0.219742	6.685				12.5365	99.92
	1.26458	12.5365	0	36.3229	32	19.8	0.089913	0	16.7307	0	1	0.219446	6.676				12.5365	99.92
	1.26667	12.5365	0	36.3333	32	19.8	0.089792	0	16.7289	0	1	0.219151	6.667				12.5365	99.92
	1.26875	12.5365	0	36.3438	32.01	19.8	0.08964	0	16.7268	0	1	0.218789	6.656				12.5365	99.92
	1.27083	12.5365	0	36.3542	32.01	19.8	0.089508	0	16.7249	0	1	0.21846	6.646				12.5363	99.9183
	1.27292	12.5365	0	36.3646	32.03	19.8	0.089377	0	16.7231	0	1	0.218164	6.637				12.5363	99.9183
	1.275	12.5363	0	36.375	32.03	19.8	0.089239	0	16.7212	0	1	0.217836	6.627				12.5363	99.9183
	1.27708	12.5363	0	36.3854	32.04	19.8	0.089102	0	16.7192	0	1	0.217507	6.617				12.5363	99.9183
	1.27917	12.5363	0	36.3958	32.05	19.8	0.088967	0	16.7173	0	1	0.217178	6.607				12.5363	99.9183
	1.28125	12.5363	0	36.4062	32.05	19.8	0.088855	0	16.7157	0	1	0.216915	6.599				12.5363	99.9183
	1.28333	12.5363	0	36.4167	32.05	19.8	0.088734	0	16.714	0	1	0.21662	6.59				12.5363	99.9183
	1.28542	12.5363	0	36.4271	32.04	19.8	0.088616	0	16.7122	0	1	0.216324	6.581				12.5363	99.9183
	1.2875	12.5363	0	36.4375	32.08	19.8	0.088482	0	16.7105	0	1	0.216028	6.572				12.5363	99.9183
	1.28958	12.5363	0	36.4479	32.09	19.8	0.088383	0	16.7091	0	1	0.215798	6.565				12.5363	99.9183
	1.29167	12.5363	0	36.4583	32.07	19.8	0.088265	0	16.7074	0	1	0.215502	6.556				12.5363	99.9183
	1.29375	12.5363	0	36.4688	32.09	19.8	0.088136	0	16.7056	0	1	0.215206	6.547				12.5363	99.9183
	1.29583	12.5363	0	36.4792	32.09	19.8	0.088033	0	16.7041	0	1	0.214943	6.539				12.5363	99.9183
	1.29792	12.5363	0	36.4896	32.11	19.8	0.087903	0	16.7023	0	1	0.214647	6.53				12.5363	99.9183
	1.3	12.5363	0	36.5	32.1	19.8	0.087782	0	16.7006	0	1	0.214351	6.521				12.5363	99.9183
	1.30208	12.5363	0	36.5104	32.11	19.8	0.087658	0	16.6988	0	1	0.214056	6.512				12.5365	99.92
	1.30417	12.5363	0	36.5208	32.11	19.8	0.087539	0	16.6971	0	1	0.21376	6.503				12.5363	99.9183
	1.30625	12.5365	0	36.5312	32.13	19.8	0.087411	0	16.6953	0	1	0.213464	6.494				12.5365	99.92
	1.30833	12.5363	0	36.5417	32.13	19.8	0.0873	0	16.6938	0	1	0.213201	6.486				12.5365	99.92
	1.31042	12.5365	0	36.5521	32.12	19.8	0.087183	0	16.692	0	1	0.212905	6.477				12.5363	99.9183
	1.3125	12.5365	0	36.5625	32.13	19.8	0.087057	0	16.6903	0	1	0.212609	6.468				12.5365	99.92
	1.31458	12.5363	0	36.5729	32.13	19.8	0.086949	0	16.6887	0	1	0.212346	6.46				12.5363	99.9183
	1.31667	12.5365	0	36.5833	32.17	19.8	0.086829	0	16.6872	0	1	0.212083	6.452				12.5363	99.9183
	1.31875	12.5363	0	36.5938	32.15	19.8	0.086715	0	16.6854	0	1	0.211788	6.443				12.5363	99.9183
	1.32083	12.5363	0	36.6042	32.14	19.8	0.086623	0	16.684	0	1	0.211557	6.436				12.5363	99.9183
	1.32292	12.5363	0	36.6146	32.18	19.8	0.086488	0	16.6823	0	1	0.211262	6.427				12.5363	99.9183
	1.325	12.5363	0	36.625	32.18	19.8	0.08638	0	16.6808	0	1	0.210999	6.419				12.5363	99.9183
	1.32708	12.5363	0	36.6354	32.18	19.8	0.086272	0	16.6792	0	1	0.210736	6.411				12.5363	99.9183
	1.32917	12.5363	0	36.6458	32.19	19.8	0.086162	0	16.6777	0	1	0.210473	6.403				12.5363	99.9183
	1.33125	12.5363	0	36.6562	32.21	19.8	0.086031	0	16.6759	0	1	0.210177	6.394				12.5363	99.9183
	1.33333	12.5363	0	36.6667	32.2	19.8	0.085943	0	16.6746	0	1	0.209947	6.387				12.5363	99.9183
	1.33542	12.5363	0	36.6771	32.21	19.8	0.085827	0	16.673	0	1	0.209684	6.379				12.5363	99.9183
	1.3375	12.5363	0	36.6875	32.21	19.8	0.085735	0	16.6716	0	1	0.209454	6.372				12.5363	99.9183
	1.33958	12.5363	0	36.6979	32.22	19.8	0.085637	0	16.6703	0	1	0.209224	6.365				12.5363	99.9183
	1.34167	12.5363	0	36.7083	32.21	19.8	0.085532	0	16.6687	0	1	0.208961	6.357				12.5363	99.9183
	1.34375	12.5363	0	36.7188	32.22	19.8	0.085448	0	16.6676	0	1	0.208763	6.351				12.5363	99.9183
	1.34583	12.5363	0	36.7292	32.24	19.8	0.085344	0	16.6662	0	1	0.208533	6.344				12.5363	99.9183
	1.34792	12.5363	0	36.7396	32.24	19.8	0.085251	0	16.6648	0	1	0.208303	6.337				12.5363	99.9183
	1.35	12.5363	0	36.75	32.26	19.8	0.08515	0	16.6635	0	1	0.208073	6.33				12.5363	99.9183
	1.35208	12.5363	0	36.7604	32.25	19.8	0.085058	0	16.6621	0	1	0.207843	6.323				12.5363	99.9183
	1.35417	12.5363	0	36.7708	32.25	19.8	0.084976	0	16.661	0	1	0.207646	6.317				12.5363	99.9183
	1.35625	12.5363	0	36.7812	32.26	19.8	0.084866	0	16.6594	0	1	0.207383	6.309				12.5363	99.9183
	1.35833	12.5363	0	36.7917	32.27	19.8	0.084784	0	16.6582	0	1	0.207186	6.303				12.5363	99.9183
	1.36042	12.5363	0	36.8021	32.27	19.8	0.084674	0	16.6567	0	1	0.206923	6.295				12.5361	99.9165
	1.3625	12.5363	0	36.8125	32.29	19.8	0.084572	0	16.6553	0	1	0.206693	6.288				12.5361	99.9165
	1.36458	12.5361	0	36.8229	32.3	19.8	0.084475	0	16.654	0	1	0.206462	6.281				12.5361	99.9165
	1.36667	12.5361	0	36.8333	32.3	19.8	0.084365	0	16.6524	0	1	0.206199	6.273				12.5361	99.9165
	1.36875	12.5361	0	36.8438	32.31	19.8	0.084269	0	16.6511	0	1	0.205969	6.266				12.5361	99.9165
	1.37083	12.5361	0	36.8542	32.33	19.8	0.084166	0	16.6497	0	1	0.205739	6.259				12.5361	99.9165
	1.37292	12.5361	0	36.8646	32.34	19.8	0.084056	0	16.6482	0	1	0.205476	6.251				12.5361	99.9165
	1.375	12.5361	0	36.875	32.33	19.8	0.083965	0	16.6468	0	1	0.205246	6.244				12.5361	99.9165
	1.37708	12.5361	0	36.8854	32.33	19.8	0.083858	0	16.6452	0	1	0.204983	6.236				12.5361	99.9165
	1.37917	12.5361	0	36.8958	32.35	19.8	0.083767	0	16.6441	0	1	0.204786	6.23				12.5361	99.9165
	1.38125	12.5361	0	36.9062	32.34	19.8	0.083663	0	16.6425	0	1	0.204523	6.222				12.5361	99.9165
	1.38333	12.5361	0	36.9167	32.34	19.8	0.083583	0	16.6413	0	1	0.204326	6.216				12.5361	99.9165
	1.38542	12.5361	0	36.9271	32.34	19.8	0.083488	0	16.64	0	1	0.204096	6.209				12.5361	99.9165
	1.3875	12.5361	0	36.9375	32.35	19.8	0.083376	0	16.6384	0	1	0.203833	6.201				12.5361	99.9165
	1.38958	12.5361	0	36.9479	32.36	19.8	0.083281	0	16.6371	0	1	0.203603	6.194				12.5361	99.9165
	1.39167	12.5361	0	36.9583	32.37	19.8	0.083168	0	16.6355	0	1	0.20334	6.186				12.5361	99.9165
	1.39375	12.5361	0	36.9688	32.39	19.8	0.083069	0	16.6342	0	1	0.20311	6.179				12.5361	99.9165
	1.39583	12.5361	0	36.9792	32.4	19.8	0.082968	0	16.6328	0	1	0.202879	6.172				12.5361	99.9165
	1.39792	12.5361	0	36.9896	32.41	19.8	0.082873	0	16.6315	0	1	0.202649	6.165				12.5361	99.9165
	1.4	12.5361	0	37	32.4	19.8	0.082796	0	16.6303	0	1	0.202452	6.159				12.5361	99.9165
	1.40208	12.5361	0	37.0104	32.4	19.8	0.082715	0	16.6291	0	1	0.202255	6.153				12.5361	99.9165
	1.40417	12.5361	0	37.0208	32.41	19.8	0.08263	0	16.628	0	1	0.202058	6.147				12.5361	99.9165
	1.40625	12.5361	0	37.0312	32.41	19.8	0.082546	0	16.6268	0	1	0.20186	6.141				12.5361	99.9165
	1.40833	12.5361	0	37.0417	32.44	19.8	0.082458	0	16.6256	0	1	0.201663	6.135				12.5361	99.9165
	1.41042	12.5361	0	37.0521	32.44	19.8	0.082376	0	16.6245	0	1	0.201466	6.129				12.5359	99.9148
	1.4125	12.5361	0	37.0625	32.45	19.8	0.082277	0	16.6231	0	1	0.201236	6.122				12.5359	99.9148
	1.41458	12.5359	0	37.0729	32.44	19.8	0.082198	0	16.6219	0	1	0.201039	6.116				12.5359	99.9148
	1.41667	12.5359	0	37.0833	32.45	19.8	0.082103	0	16.6206	0	1	0.200809	6.109				12.5359	99.9148
	1.41875	12.5359	0	37.0938	32.46	19.8	0.082005	0	16.6192	0	1	0.200579	6.102				12.5359	99.9148
	1.42083	12.5359	0	37.1042	32.45	19.8	0.081912	0	16.6179	0	1	0.200348	6.095				12.5359	99.9148
	1.42292	12.5359	0	37.1146	32.48	19.8	0.081811	0	16.6165	0	1	0.200118	6.088				12.5359	99.9148
	1.425	12.5359	0	37.125	32.47	19.8	0.081719	0	16.6151	0	1	0.199888	6.081				12.5359	99.9148
	1.42708	12.5359	0	37.1354	32.46	19.8	0.08164	0	16.614	0	1	0.199691	6.075				12.5359	99.9148
	1.42917	12.5359	0	37.1458	32.5	19.8	0.08152	0	16.6124	0	1	0.199428	6.067				12.5359	99.9148
	1.43125	12.5359	0	37.1562	32.49	19.8	0.081427	0	16.6111	0	1	0.199198	6.06				12.5359	99.9148
	1.43333	12.5359	0	37.1667	32.5	19.8	0.08133	0	16.6097	0	1	0.198968	6.053				12.5359	99.9148
	1.43542	12.5359	0	37.1771	32.51	19.8	0.081233	0	16.6084	0	1	0.198738	6.046				12.5359	99.9148
	1.4375	12.5359	0	37.1875	32.52	19.8	0.08112	0	16.6068	0	1	0.198475	6.038				12.5359	99.9148
	1.43958	12.5359	0	37.1979	32.52	19.8	0.081026	0	16.6054	0	1	0.198245	6.031				12.5359	99.9148
	1.44167	12.5359	0	37.2083	32.52	19.8	0.080932	0	16.6041	0	1	0.198015	6.024				12.5359	99.9148
	1.44375	12.5359	0	37.2188	32.54	19.8	0.08083	0	16.6027	0	1	0.197784	6.017				12.5357	99.9131
	1.44583	12.5359	0	37.2292	32.54	19.8	0.080723	0	16.6012	0	1	0.197522	6.009				12.5357	99.9131
	1.44792	12.5357	0	37.2396	32.55	19.8	0.080642	0	16.6	0	1	0.197324	6.003				12.5357	99.9131
	1.45	12.5357	0	37.25	32.54	19.8	0.080535	0	16.5984	0	1	0.197061	5.995				12.5357	99.9131
	1.45208	12.5357	0	37.2604	32.57	19.8	0.080431	0	16.5971	0	1	0.196831	5.988				12.5357	99.9131
	1.45417	12.5357	0	37.2708	32.58	19.8	0.08032	0	16.5955	0	1	0.196568	5.98				12.5357	99.9131
	1.45625	12.5357	0	37.2812	32.57	19.8	0.080228	0	16.5942	0	1	0.196338	5.973				12.5357	99.9131
	1.45833	12.5357	0	37.2917	32.58	19.8	0.080119	0	16.5926	0	1	0.196075	5.965				12.5357	99.9131
	1.46042	12.5357	0	37.3021	32.61	19.8	0.080013	0	16.5913	0	1	0.195845	5.958				12.5357	99.9131
	1.4625	12.5357	0	37.3125	32.62	19.8	0.079917	0	16.5899	0	1	0.195615	5.951				12.5357	99.9131
	1.46458	12.5357	0	37.3229	32.6	19.8	0.079829	0	16.5885	0	1	0.195385	5.944				12.5357	99.9131
	1.46667	12.5357	0	37.3333	32.61	19.8	0.079731	0	16.5872	0	1	0.195155	5.937				12.5355	99.9114
	1.46875	12.5357	0	37.3438	32.59	19.8	0.079629	0	16.5856	0	1	0.194892	5.929				12.5355	99.9114
	1.47083	12.5355	0	37.3542	32.62	19.8	0.079538	0	16.5845	0	1	0.194695	5.923				12.5355	99.9114
	1.47292	12.5355	0	37.3646	32.62	19.8	0.079433	0	16.5829	0	1	0.194432	5.915				12.5355	99.9114
	1.475	12.5355	0	37.375	32.62	19.8	0.079352	0	16.5817	0	1	0.194234	5.909				12.5355	99.9114
	1.47708	12.5355	0	37.3854	32.65	19.8	0.079261	0	16.5806	0	1	0.194037	5.903				12.5355	99.9114
	1.47917	12.5355	0	37.3958	32.65	19.8	0.07918	0	16.5794	0	1	0.19384	5.897				12.5355	99.9114
	1.48125	12.5355	0	37.4062	32.65	19.8	0.079098	0	16.5783	0	1	0.193643	5.891				12.5355	99.9114
	1.48333	12.5355	0	37.4167	32.66	19.8	0.079001	0	16.5769	0	1	0.193413	5.884				12.5355	99.9114
	1.48542	12.5355	0	37.4271	32.67	19.8	0.078916	0	16.5757	0	1	0.193215	5.878				12.5355	99.9114
	1.4875	12.5355	0	37.4375	32.67	19.8	0.078823	0	16.5744	0	1	0.192985	5.871				12.5355	99.9114
	1.48958	12.5355	0	37.4479	32.68	19.8	0.078738	0	16.5732	0	1	0.192788	5.865				12.5355	99.9114
	1.49167	12.5355	0	37.4583	32.68	19.8	0.078657	0	16.572	0	1	0.192591	5.859				12.5355	99.9114
	1.49375	12.5355	0	37.4688	32.69	19.8	0.078547	0	16.5705	0	1	0.192328	5.851				12.5355	99.9114
	1.49583	12.5355	0	37.4792	32.71	19.8	0.078457	0	16.5693	0	1	0.192131	5.845				12.5355	99.9114
	1.49792	12.5355	0	37.4896	32.7	19.8	0.078367	0	16.568	0	1	0.191901	5.838				12.5355	99.9114
	1.5	12.5355	0	37.5	32.69	19.8	0.078289	0	16.5668	0	1	0.191703	5.832				12.5355	99.9114
	1.50208	12.5355	0	37.5104	32.71	19.8	0.078188	0	16.5654	0	1	0.191473	5.825				12.5355	99.9114
	1.50417	12.5355	0	37.5208	32.72	19.8	0.078078	0	16.5639	0	1	0.19121	5.817				12.5355	99.9114
	1.50625	12.5355	0	37.5312	32.73	19.8	0.077982	0	16.5625	0	1	0.19098	5.81				12.5353	99.9097
	1.50833	12.5355	0	37.5417	32.73	19.8	0.077888	0	16.5612	0	1	0.19075	5.803				12.5353	99.9097
	1.51042	12.5353	0	37.5521	32.76	19.8	0.07777	0	16.5596	0	1	0.190487	5.795				12.5353	99.9097
	1.5125	12.5353	0	37.5625	32.75	19.8	0.077678	0	16.5583	0	1	0.190257	5.788				12.5353	99.9097
	1.51458	12.5353	0	37.5729	32.76	19.8	0.077557	0	16.5565	0	1	0.189961	5.779				12.5353	99.9097
	1.51667	12.5353	0	37.5833	32.76	19.8	0.077461	0	16.5551	0	1	0.189731	5.772				12.5353	99.9097
	1.51875	12.5353	0	37.5938	32.76	19.8	0.077365	0	16.5538	0	1	0.189501	5.765				12.5353	99.9097
	1.52083	12.5353	0	37.6042	32.77	19.8	0.077242	0	16.552	0	1	0.189205	5.756				12.5353	99.9097
	1.52292	12.5353	0	37.6146	32.78	19.8	0.077145	0	16.5507	0	1	0.188975	5.749				12.5353	99.9097
	1.525	12.5353	0	37.625	32.8	19.8	0.07703	0	16.5491	0	1	0.188712	5.741				12.5353	99.9097
	1.52708	12.5353	0	37.6354	32.82	19.8	0.076918	0	16.5476	0	1	0.188449	5.733				12.5353	99.9097
	1.52917	12.5353	0	37.6458	32.78	19.8	0.076821	0	16.546	0	1	0.188186	5.725				12.535	99.908
	1.53125	12.5353	0	37.6562	32.8	19.8	0.076706	0	16.5444	0	1	0.187923	5.717				12.535	99.908
	1.53333	12.535	0	37.6667	32.84	19.8	0.076601	0	16.5431	0	1	0.187693	5.71				12.535	99.908
	1.53542	12.535	0	37.6771	32.83	19.8	0.076508	0	16.5417	0	1	0.187463	5.703				12.535	99.908
	1.5375	12.535	0	37.6875	32.83	19.8	0.076403	0	16.5402	0	1	0.1872	5.695				12.535	99.908
	1.53958	12.535	0	37.6979	32.84	19.8	0.076304	0	16.5388	0	1	0.18697	5.688				12.535	99.908
	1.54167	12.535	0	37.7083	32.85	19.8	0.076194	0	16.5373	0	1	0.186707	5.68				12.535	99.908
	1.54375	12.535	0	37.7188	32.85	19.8	0.076084	0	16.5357	0	1	0.186444	5.672				12.535	99.908
	1.54583	12.535	0	37.7292	32.85	19.8	0.075992	0	16.5343	0	1	0.186214	5.665				12.535	99.908
	1.54792	12.535	0	37.7396	32.86	19.8	0.075892	0	16.533	0	1	0.185984	5.658				12.535	99.908
	1.55	12.535	0	37.75	32.88	19.8	0.07578	0	16.5314	0	1	0.185721	5.65				12.535	99.908
	1.55208	12.535	0	37.7604	32.87	19.8	0.075675	0	16.5299	0	1	0.185458	5.642				12.535	99.908
	1.55417	12.535	0	37.7708	32.9	19.8	0.075561	0	16.5283	0	1	0.185195	5.634				12.535	99.908
	1.55625	12.535	0	37.7812	32.89	19.8	0.075468	0	16.527	0	1	0.184965	5.627				12.535	99.908
	1.55833	12.535	0	37.7917	32.9	19.8	0.075372	0	16.5256	0	1	0.184735	5.62				12.535	99.908
	1.56042	12.535	0	37.8021	32.91	19.8	0.075274	0	16.5243	0	1	0.184505	5.613				12.5348	99.9063
	1.5625	12.535	0	37.8125	32.91	19.8	0.07518	0	16.5229	0	1	0.184275	5.606				12.5348	99.9063
	1.56458	12.5348	0	37.8229	32.93	19.8	0.075083	0	16.5215	0	1	0.184044	5.599				12.5348	99.9063
	1.56667	12.5348	0	37.8333	32.93	19.8	0.074984	0	16.5202	0	1	0.183814	5.592				12.5348	99.9063
	1.56875	12.5348	0	37.8438	32.93	19.8	0.074891	0	16.5188	0	1	0.183584	5.585				12.5348	99.9063
	1.57083	12.5348	0	37.8542	32.95	19.8	0.074803	0	16.5177	0	1	0.183387	5.579				12.5348	99.9063
	1.57292	12.5348	0	37.8646	32.93	19.8	0.074717	0	16.5163	0	1	0.183157	5.572				12.5348	99.9063
	1.575	12.5348	0	37.875	32.94	19.8	0.074631	0	16.5151	0	1	0.18296	5.566				12.5348	99.9063
	1.57708	12.5348	0	37.8854	32.97	19.8	0.074529	0	16.5138	0	1	0.18273	5.559				12.5348	99.9063
	1.57917	12.5348	0	37.8958	32.97	19.8	0.074447	0	16.5126	0	1	0.182532	5.553				12.5348	99.9063
	1.58125	12.5348	0	37.9062	32.99	19.8	0.074335	0	16.5111	0	1	0.182269	5.545				12.5348	99.9063
	1.58333	12.5348	0	37.9167	32.97	19.8	0.074246	0	16.5097	0	1	0.182039	5.538				12.5348	99.9063
	1.58542	12.5348	0	37.9271	32.98	19.8	0.074162	0	16.5085	0	1	0.181842	5.532				12.5346	99.9046
	1.5875	12.5348	0	37.9375	32.97	19.8	0.074055	0	16.5069	0	1	0.181579	5.524				12.5346	99.9046
	1.58958	12.5346	0	37.9479	33.01	19.8	0.073965	0	16.5058	0	1	0.181382	5.518				12.5346	99.9046
	1.59167	12.5346	0	37.9583	33.02	19.8	0.073869	0	16.5044	0	1	0.181152	5.511				12.5346	99.9046
	1.59375	12.5346	0	37.9688	33	19.8	0.073794	0	16.5033	0	1	0.180955	5.505				12.5346	99.9046
	1.59583	12.5346	0	37.9792	33.01	19.8	0.073709	0	16.5021	0	1	0.180757	5.499				12.5346	99.9046
	1.59792	12.5346	0	37.9896	33.03	19.8	0.073611	0	16.5007	0	1	0.180527	5.492				12.5346	99.9046
	1.6	12.5346	0	38	33.04	19.8	0.073524	0	16.4996	0	1	0.18033	5.486				12.5346	99.9046
	1.60208	12.5346	0	38.0104	33.04	19.8	0.073443	0	16.4984	0	1	0.180133	5.48				12.5346	99.9046
	1.60417	12.5346	0	38.0208	33.05	19.8	0.073349	0	16.4971	0	1	0.179903	5.473				12.5344	99.9029
	1.60625	12.5346	0	38.0312	33.07	19.8	0.073263	0	16.4959	0	1	0.179705	5.467				12.5344	99.9029
	1.60833	12.5344	0	38.0417	33.07	19.8	0.07318	0	16.4947	0	1	0.179508	5.461				12.5344	99.9029
	1.61042	12.5344	0	38.0521	33.08	19.8	0.073085	0	16.4934	0	1	0.179278	5.454				12.5344	99.9029
	1.6125	12.5344	0	38.0625	33.07	19.8	0.072993	0	16.492	0	1	0.179048	5.447				12.5344	99.9029
	1.61458	12.5344	0	38.0729	33.08	19.8	0.072924	0	16.491	0	1	0.178884	5.442				12.5344	99.9029
	1.61667	12.5344	0	38.0833	33.1	19.8	0.072836	0	16.4899	0	1	0.178686	5.436				12.5344	99.9029
	1.61875	12.5344	0	38.0938	33.08	19.8	0.072761	0	16.4887	0	1	0.178489	5.43				12.5344	99.9029
	1.62083	12.5344	0	38.1042	33.1	19.8	0.072688	0	16.4877	0	1	0.178325	5.425				12.5344	99.9029
	1.62292	12.5344	0	38.1146	33.1	19.8	0.072594	0	16.4864	0	1	0.178095	5.418				12.5344	99.9029
	1.625	12.5344	0	38.125	33.12	19.8	0.072522	0	16.4854	0	1	0.17793	5.413				12.5344	99.9029
	1.62708	12.5344	0	38.1354	33.12	19.8	0.07244	0	16.4842	0	1	0.177733	5.407				12.5344	99.9029
	1.62917	12.5344	0	38.1458	33.13	19.8	0.072369	0	16.4833	0	1	0.177569	5.402				12.5342	99.9012
	1.63125	12.5344	0	38.1562	33.14	19.8	0.0723	0	16.4823	0	1	0.177405	5.397				12.5342	99.9012
	1.63333	12.5342	0	38.1667	33.15	19.8	0.072228	0	16.4813	0	1	0.17724	5.392				12.5342	99.9012
	1.63542	12.5342	0	38.1771	33.15	19.8	0.072135	0	16.48	0	1	0.17701	5.385				12.5342	99.9012
	1.6375	12.5342	0	38.1875	33.17	19.8	0.072076	0	16.4792	0	1	0.176879	5.381				12.5342	99.9012
	1.63958	12.5342	0	38.1979	33.17	19.8	0.072007	0	16.4782	0	1	0.176714	5.376				12.5342	99.9012
	1.64167	12.5342	0	38.2083	33.17	19.8	0.071939	0	16.4773	0	1	0.17655	5.371				12.5342	99.9012
	1.64375	12.5342	0	38.2188	33.17	19.8	0.071874	0	16.4763	0	1	0.176386	5.366				12.5342	99.9012
	1.64583	12.5342	0	38.2292	33.18	19.8	0.071804	0	16.4753	0	1	0.176221	5.361				12.5342	99.9012
	1.64792	12.5342	0	38.2396	33.18	19.8	0.071748	0	16.4745	0	1	0.17609	5.357				12.5342	99.9012
	1.65	12.5342	0	38.25	33.19	19.8	0.071692	0	16.4738	0	1	0.175958	5.353				12.5342	99.9012
	1.65208	12.5342	0	38.2604	33.21	19.8	0.071631	0	16.473	0	1	0.175827	5.349				12.5342	99.9012
	1.65417	12.5342	0	38.2708	33.22	19.8	0.071562	0	16.472	0	1	0.175662	5.344				12.5342	99.9012
	1.65625	12.5342	0	38.2812	33.23	19.8	0.071493	0	16.4711	0	1	0.175498	5.339				12.5342	99.9012
	1.65833	12.5342	0	38.2917	33.23	19.8	0.071425	0	16.4701	0	1	0.175334	5.334				12.5342	99.9012
	1.66042	12.5342	0	38.3021	33.23	19.8	0.07136	0	16.4691	0	1	0.175169	5.329				12.534	99.8995
	1.6625	12.5342	0	38.3125	33.23	19.8	0.071304	0	16.4683	0	1	0.175038	5.325				12.534	99.8995
	1.66458	12.534	0	38.3229	33.27	19.8	0.071227	0	16.4674	0	1	0.174873	5.32				12.534	99.8995
	1.66667	12.534	0	38.3333	33.26	19.8	0.071148	0	16.4662	0	1	0.174676	5.314				12.534	99.8995
	1.66875	12.534	0	38.3438	33.26	19.8	0.07108	0	16.4652	0	1	0.174512	5.309				12.534	99.8995
	1.67083	12.534	0	38.3542	33.28	19.8	0.070993	0	16.4641	0	1	0.174315	5.303				12.534	99.8995
	1.67292	12.534	0	38.3646	33.29	19.8	0.070912	0	16.4629	0	1	0.174117	5.297				12.534	99.8995
	1.675	12.534	0	38.375	33.28	19.8	0.070833	0	16.4617	0	1	0.17392	5.291				12.534	99.8995
	1.67708	12.534	0	38.3854	33.28	19.8	0.070767	0	16.4608	0	1	0.173756	5.286				12.534	99.8995
	1.67917	12.534	0	38.3958	33.31	19.8	0.070675	0	16.4596	0	1	0.173559	5.28				12.534	99.8995
	1.68125	12.534	0	38.4062	33.3	19.8	0.070598	0	16.4584	0	1	0.173361	5.274				12.5338	99.8978
	1.68333	12.534	0	38.4167	33.31	19.8	0.070531	0	16.4575	0	1	0.173197	5.269				12.5338	99.8978
	1.68542	12.5338	0	38.4271	33.31	19.8	0.070449	0	16.4563	0	1	0.173	5.263				12.5338	99.8978
	1.6875	12.5338	0	38.4375	33.33	19.8	0.070362	0	16.4551	0	1	0.172803	5.257				12.5338	99.8978
	1.68958	12.5338	0	38.4479	33.33	19.8	0.070295	0	16.4542	0	1	0.172638	5.252				12.5338	99.8978
	1.69167	12.5338	0	38.4583	33.33	19.8	0.0702	0	16.4528	0	1	0.172408	5.245				12.5338	99.8978
	1.69375	12.5338	0	38.4688	33.35	19.8	0.070112	0	16.4516	0	1	0.172211	5.239				12.5338	99.8978
	1.69583	12.5338	0	38.4792	33.35	19.8	0.070032	0	16.4505	0	1	0.172014	5.233				12.5338	99.8978
	1.69792	12.5338	0	38.4896	33.37	19.8	0.069936	0	16.4491	0	1	0.171784	5.226				12.5338	99.8978
	1.7	12.5338	0	38.5	33.35	19.8	0.069858	0	16.4479	0	1	0.171586	5.22				12.5338	99.8978
	1.70208	12.5338	0	38.5104	33.38	19.8	0.069771	0	16.4468	0	1	0.171389	5.214				12.5338	99.8978
	1.70417	12.5338	0	38.5208	33.39	19.8	0.069688	0	16.4456	0	1	0.171192	5.208				12.5338	99.8978
	1.70625	12.5338	0	38.5312	33.38	19.8	0.069609	0	16.4444	0	1	0.170995	5.202				12.5338	99.8978
	1.70833	12.5338	0	38.5417	33.39	19.8	0.069511	0	16.4431	0	1	0.170765	5.195				12.5338	99.8978
	1.71042	12.5338	0	38.5521	33.4	19.8	0.069418	0	16.4417	0	1	0.170534	5.188				12.5338	99.8978
	1.7125	12.5338	0	38.5625	33.4	19.8	0.069322	0	16.4404	0	1	0.170304	5.181				12.5338	99.8978
	1.71458	12.5338	0	38.5729	33.41	19.8	0.069238	0	16.4392	0	1	0.170107	5.175				12.5338	99.8978
	1.71667	12.5338	0	38.5833	33.43	19.8	0.069152	0	16.438	0	1	0.16991	5.169				12.5338	99.8978
	1.71875	12.5338	0	38.5938	33.46	19.8	0.069051	0	16.4367	0	1	0.16968	5.162				12.5338	99.8978
	1.72083	12.5338	0	38.6042	33.46	19.8	0.068957	0	16.4353	0	1	0.16945	5.155				12.5338	99.8978
	1.72292	12.5338	0	38.6146	33.45	19.8	0.068878	0	16.4342	0	1	0.169253	5.149				12.5338	99.8978
	1.725	12.5338	0	38.625	33.46	19.8	0.06878	0	16.4328	0	1	0.169022	5.142				12.5338	99.8978
	1.72708	12.5338	0	38.6354	33.47	19.8	0.068699	0	16.4316	0	1	0.168825	5.136				12.5338	99.8978
	1.72917	12.5338	0	38.6458	33.47	19.8	0.068616	0	16.4305	0	1	0.168628	5.13				12.5338	99.8978
	1.73125	12.5338	0	38.6562	33.48	19.8	0.068533	0	16.4293	0	1	0.168431	5.124				12.5338	99.8978
	1.73333	12.5338	0	38.6667	33.48	19.8	0.06847	0	16.4283	0	1	0.168266	5.119				12.5338	99.8978
	1.73542	12.5338	0	38.6771	33.5	19.8	0.06838	0	16.4272	0	1	0.168069	5.113				12.5335	99.8961
	1.7375	12.5338	0	38.6875	33.51	19.8	0.068296	0	16.426	0	1	0.167872	5.107				12.5335	99.8961
	1.73958	12.5335	0	38.6979	33.51	19.8	0.068203	0	16.4246	0	1	0.167642	5.1				12.5338	99.8978
	1.74167	12.5335	0	38.7083	33.52	19.8	0.068093	0	16.4231	0	1	0.167379	5.092				12.5338	99.8978
	1.74375	12.5338	0	38.7188	33.52	19.8	0.067972	0	16.4213	0	1	0.167083	5.083				12.5338	99.8978
	1.74583	12.5338	0	38.7292	33.53	19.8	0.067862	0	16.4198	0	1	0.16682	5.075				12.5338	99.8978
	1.74792	12.5338	0	38.7396	33.51	19.8	0.067773	0	16.4184	0	1	0.16659	5.068				12.5338	99.8978
	1.75	12.5338	0	38.75	33.54	19.8	0.067672	0	16.4171	0	1	0.16636	5.061				12.5338	99.8978
	1.75208	12.5338	0	38.7604	33.54	19.8	0.067605	0	16.4161	0	1	0.166196	5.056				12.5338	99.8978
	1.75417	12.5338	0	38.7708	33.55	19.8	0.067508	0	16.4147	0	1	0.165965	5.049				12.5338	99.8978
	1.75625	12.5338	0	38.7812	33.57	19.8	0.067397	0	16.4132	0	1	0.165702	5.041				12.5338	99.8978
	1.75833	12.5338	0	38.7917	33.57	19.8	0.067316	0	16.412	0	1	0.165505	5.035				12.5338	99.8978
	1.76042	12.5338	0	38.8021	33.57	19.8	0.067209	0	16.4104	0	1	0.165242	5.027				12.5338	99.8978
	1.7625	12.5338	0	38.8125	33.6	19.8	0.06712	0	16.4093	0	1	0.165045	5.021				12.5338	99.8978
	1.76458	12.5338	0	38.8229	33.58	19.8	0.067045	0	16.4081	0	1	0.164848	5.015				12.5338	99.8978
	1.76667	12.5338	0	38.8333	33.62	19.8	0.066927	0	16.4066	0	1	0.164585	5.007				12.5338	99.8978
	1.76875	12.5338	0	38.8438	33.61	19.8	0.06685	0	16.4054	0	1	0.164388	5.001				12.5338	99.8978
	1.77083	12.5338	0	38.8542	33.63	19.8	0.066778	0	16.4044	0	1	0.164223	4.996				12.5338	99.8978
	1.77292	12.5338	0	38.8646	33.62	19.8	0.066714	0	16.4035	0	1	0.164059	4.991				12.5338	99.8978
	1.775	12.5338	0	38.875	33.63	19.8	0.066615	0	16.4021	0	1	0.163829	4.984				12.5335	99.8961
	1.77708	12.5338	0	38.8854	33.63	19.8	0.066561	0	16.4013	0	1	0.163697	4.98				12.5335	99.8961
	1.77917	12.5335	0	38.8958	33.63	19.8	0.066494	0	16.4003	0	1	0.163533	4.975				12.5338	99.8978
	1.78125	12.5335	0	38.9062	33.65	19.8	0.066435	0	16.3996	0	1	0.163401	4.971				12.5335	99.8961
	1.78333	12.5338	0	38.9167	33.66	19.8	0.066365	0	16.3986	0	1	0.163237	4.966				12.5335	99.8961
	1.78542	12.5335	0	38.9271	33.67	19.8	0.066309	0	16.3978	0	1	0.163106	4.962				12.5335	99.8961
	1.7875	12.5335	0	38.9375	33.68	19.8	0.066239	0	16.3969	0	1	0.162941	4.957				12.5335	99.8961
	1.78958	12.5335	0	38.9479	33.67	19.8	0.066191	0	16.3961	0	1	0.16281	4.953				12.5335	99.8961
	1.79167	12.5335	0	38.9583	33.69	19.8	0.066129	0	16.3953	0	1	0.162678	4.949				12.5338	99.8978
	1.79375	12.5335	0	38.9688	33.69	19.8	0.066075	0	16.3945	0	1	0.162547	4.945				12.5338	99.8978
	1.79583	12.5338	0	38.9792	33.69	19.8	0.06601	0	16.3936	0	1	0.162382	4.94				12.5338	99.8978
	1.79792	12.5338	0	38.9896	33.71	19.8	0.065937	0	16.3926	0	1	0.162218	4.935				12.5338	99.8978
	1.8	12.5338	0	39	33.73	19.8	0.065865	0	16.3916	0	1	0.162054	4.93				12.5338	99.8978
	1.80208	12.5338	0	39.0104	33.73	19.8	0.065796	0	16.3907	0	1	0.161889	4.925				12.5338	99.8978
	1.80417	12.5338	0	39.0208	33.72	19.8	0.065732	0	16.3897	0	1	0.161725	4.92				12.5338	99.8978
	1.80625	12.5338	0	39.0312	33.74	19.8	0.06566	0	16.3887	0	1	0.161561	4.915				12.5338	99.8978
	1.80833	12.5338	0	39.0417	33.75	19.8	0.065606	0	16.3879	0	1	0.161429	4.911				12.5338	99.8978
	1.81042	12.5338	0	39.0521	33.75	19.8	0.065551	0	16.3872	0	1	0.161298	4.907				12.5338	99.8978
	1.8125	12.5338	0	39.0625	33.74	19.8	0.065487	0	16.3862	0	1	0.161133	4.902				12.5338	99.8978
	1.81458	12.5338	0	39.0729	33.76	19.8	0.065411	0	16.3852	0	1	0.160969	4.897				12.5338	99.8978
	1.81667	12.5338	0	39.0833	33.76	19.8	0.065344	0	16.3842	0	1	0.160805	4.892				12.5335	99.8961
	1.81875	12.5338	0	39.0938	33.77	19.8	0.065262	0	16.3831	0	1	0.160607	4.886				12.5335	99.8961
	1.82083	12.5335	0	39.1042	33.79	19.8	0.065191	0	16.3821	0	1	0.160443	4.881				12.5335	99.8961
	1.82292	12.5335	0	39.1146	33.8	19.8	0.065092	0	16.3807	0	1	0.160213	4.874				12.5338	99.8978
	1.825	12.5335	0	39.125	33.8	19.8	0.065013	0	16.3796	0	1	0.160016	4.868				12.5338	99.8978
	1.82708	12.5338	0	39.1354	33.81	19.8	0.064932	0	16.3784	0	1	0.159819	4.862				12.5338	99.8978
	1.82917	12.5338	0	39.1458	33.82	19.8	0.064847	0	16.3773	0	1	0.159621	4.856				12.5338	99.8978
	1.83125	12.5338	0	39.1562	33.83	19.8	0.064778	0	16.3763	0	1	0.159457	4.851				12.5338	99.8978
	1.83333	12.5338	0	39.1667	33.83	19.8	0.064712	0	16.3753	0	1	0.159293	4.846				12.5338	99.8978
	1.83542	12.5338	0	39.1771	33.84	19.8	0.064643	0	16.3743	0	1	0.159128	4.841				12.5338	99.8978
	1.8375	12.5338	0	39.1875	33.85	19.8	0.064586	0	16.3736	0	1	0.158997	4.837				12.5338	99.8978
	1.83958	12.5338	0	39.1979	33.86	19.8	0.06453	0	16.3728	0	1	0.158865	4.833				12.5338	99.8978
	1.84167	12.5338	0	39.2083	33.88	19.8	0.064471	0	16.372	0	1	0.158734	4.829				12.5338	99.8978
	1.84375	12.5338	0	39.2188	33.87	19.8	0.064406	0	16.371	0	1	0.158569	4.824				12.5338	99.8978
	1.84583	12.5338	0	39.2292	33.87	19.8	0.064338	0	16.3701	0	1	0.158405	4.819				12.5338	99.8978
	1.84792	12.5338	0	39.2396	33.88	19.8	0.064268	0	16.3691	0	1	0.158241	4.814				12.5338	99.8978
	1.85	12.5338	0	39.25	33.89	19.8	0.064198	0	16.3681	0	1	0.158076	4.809				12.5338	99.8978
	1.85208	12.5338	0	39.2604	33.88	19.8	0.064149	0	16.3673	0	1	0.157945	4.805				12.5338	99.8978
	1.85417	12.5338	0	39.2708	33.89	19.8	0.064093	0	16.3666	0	1	0.157813	4.801				12.5338	99.8978
	1.85625	12.5338	0	39.2812	33.92	19.8	0.06403	0	16.3658	0	1	0.157682	4.797				12.5338	99.8978
	1.85833	12.5338	0	39.2917	33.92	19.8	0.064004	0	16.3654	0	1	0.157616	4.795				12.534	99.8995
	1.86042	12.5338	0	39.3021	33.91	19.8	0.063952	0	16.3646	0	1	0.157485	4.791				12.534	99.8995
	1.8625	12.534	0	39.3125	33.91	19.8	0.063912	0	16.364	0	1	0.157386	4.788				12.534	99.8995
	1.86458	12.534	0	39.3229	33.94	19.8	0.063851	0	16.3633	0	1	0.157255	4.784				12.534	99.8995
	1.86667	12.534	0	39.3333	33.95	19.8	0.063794	0	16.3625	0	1	0.157123	4.78				12.534	99.8995
	1.86875	12.534	0	39.3438	33.95	19.8	0.063727	0	16.3615	0	1	0.156959	4.775				12.534	99.8995
	1.87083	12.534	0	39.3542	33.97	19.8	0.063682	0	16.361	0	1	0.15686	4.772				12.534	99.8995
	1.87292	12.534	0	39.3646	33.97	19.8	0.063614	0	16.36	0	1	0.156696	4.767				12.534	99.8995
	1.875	12.534	0	39.375	33.98	19.8	0.063545	0	16.359	0	1	0.156531	4.762				12.534	99.8995
	1.87708	12.534	0	39.3854	33.97	19.8	0.06348	0	16.358	0	1	0.156367	4.757				12.534	99.8995
	1.87917	12.534	0	39.3958	34	19.8	0.063407	0	16.3571	0	1	0.156203	4.752				12.534	99.8995
	1.88125	12.534	0	39.4062	34.01	19.8	0.063337	0	16.3561	0	1	0.156038	4.747				12.534	99.8995
	1.88333	12.534	0	39.4167	34.02	19.8	0.063281	0	16.3553	0	1	0.155907	4.743				12.534	99.8995
	1.88542	12.534	0	39.4271	34.01	19.8	0.063217	0	16.3544	0	1	0.155743	4.738				12.534	99.8995
	1.8875	12.534	0	39.4375	34.02	19.8	0.063162	0	16.3536	0	1	0.155611	4.734				12.534	99.8995
	1.88958	12.534	0	39.4479	34.02	19.8	0.063107	0	16.3528	0	1	0.15548	4.73				12.534	99.8995
	1.89167	12.534	0	39.4583	34.04	19.8	0.063061	0	16.3522	0	1	0.155381	4.727				12.534	99.8995
	1.89375	12.534	0	39.4688	34.05	19.8	0.063018	0	16.3516	0	1	0.155282	4.724				12.534	99.8995
	1.89583	12.534	0	39.4792	34.06	19.8	0.062976	0	16.3511	0	1	0.155184	4.721				12.534	99.8995
	1.89792	12.534	0	39.4896	34.07	19.8	0.062934	0	16.3505	0	1	0.155085	4.718				12.5342	99.9012
	1.9	12.534	0	39.5	34.07	19.8	0.06288	0	16.3497	0	1	0.154954	4.714				12.5342	99.9012
	1.90208	12.5342	0	39.5104	34.07	19.8	0.062826	0	16.3489	0	1	0.154822	4.71				12.5342	99.9012
	1.90417	12.5342	0	39.5208	34.08	19.8	0.062783	0	16.3483	0	1	0.154724	4.707				12.5342	99.9012
	1.90625	12.5342	0	39.5312	34.1	19.8	0.062738	0	16.3478	0	1	0.154625	4.704				12.5342	99.9012
	1.90833	12.5342	0	39.5417	34.08	19.8	0.062689	0	16.347	0	1	0.154493	4.7				12.5342	99.9012
	1.91042	12.5342	0	39.5521	34.1	19.8	0.062632	0	16.3462	0	1	0.154362	4.696				12.5342	99.9012
	1.9125	12.5342	0	39.5625	34.12	19.8	0.062573	0	16.3454	0	1	0.15423	4.692				12.5342	99.9012
	1.91458	12.5342	0	39.5729	34.11	19.8	0.062534	0	16.3449	0	1	0.154132	4.689				12.5342	99.9012
	1.91667	12.5342	0	39.5833	34.12	19.8	0.062478	0	16.3441	0	1	0.154	4.685				12.5342	99.9012
	1.91875	12.5342	0	39.5938	34.13	19.8	0.062421	0	16.3433	0	1	0.153869	4.681				12.5342	99.9012
	1.92083	12.5342	0	39.6042	34.15	19.8	0.062378	0	16.3427	0	1	0.15377	4.678				12.5342	99.9012
	1.92292	12.5342	0	39.6146	34.16	19.8	0.062319	0	16.342	0	1	0.153639	4.674				12.5342	99.9012
	1.925	12.5342	0	39.625	34.15	19.8	0.062283	0	16.3414	0	1	0.15354	4.671				12.5342	99.9012
	1.92708	12.5342	0	39.6354	34.16	19.8	0.062213	0	16.3404	0	1	0.153376	4.666				12.5342	99.9012
	1.92917	12.5342	0	39.6458	34.18	19.8	0.062141	0	16.3394	0	1	0.153211	4.661				12.5342	99.9012
	1.93125	12.5342	0	39.6562	34.19	19.8	0.062072	0	16.3385	0	1	0.153047	4.656				12.5342	99.9012
	1.93333	12.5342	0	39.6667	34.18	19.8	0.062033	0	16.3379	0	1	0.152949	4.653				12.5344	99.9029
	1.93542	12.5342	0	39.6771	34.19	19.8	0.061964	0	16.3369	0	1	0.152784	4.648				12.5344	99.9029
	1.9375	12.5344	0	39.6875	34.19	19.8	0.061911	0	16.3361	0	1	0.152653	4.644				12.5344	99.9029
	1.93958	12.5344	0	39.6979	34.22	19.8	0.061863	0	16.3356	0	1	0.152554	4.641				12.5344	99.9029
	1.94167	12.5344	0	39.7083	34.23	19.8	0.061822	0	16.335	0	1	0.152455	4.638				12.5344	99.9029
	1.94375	12.5344	0	39.7188	34.22	19.8	0.061784	0	16.3344	0	1	0.152357	4.635				12.5344	99.9029
	1.94583	12.5344	0	39.7292	34.24	19.8	0.061723	0	16.3336	0	1	0.152225	4.631				12.5344	99.9029
	1.94792	12.5344	0	39.7396	34.24	19.8	0.061671	0	16.3328	0	1	0.152094	4.627				12.5344	99.9029
	1.95	12.5344	0	39.75	34.25	19.8	0.061626	0	16.3323	0	1	0.151995	4.624				12.5344	99.9029
	1.95208	12.5344	0	39.7604	34.24	19.8	0.061563	0	16.3313	0	1	0.151831	4.619				12.5344	99.9029
	1.95417	12.5344	0	39.7708	34.26	19.8	0.061505	0	16.3305	0	1	0.151699	4.615				12.5344	99.9029
	1.95625	12.5344	0	39.7812	34.24	19.8	0.061443	0	16.3295	0	1	0.151535	4.61				12.5344	99.9029
	1.95833	12.5344	0	39.7917	34.28	19.8	0.061367	0	16.3286	0	1	0.151371	4.605				12.5344	99.9029
	1.96042	12.5344	0	39.8021	34.29	19.8	0.061298	0	16.3276	0	1	0.151206	4.6				12.5344	99.9029
	1.9625	12.5344	0	39.8125	34.31	19.8	0.061225	0	16.3266	0	1	0.151042	4.595				12.5344	99.9029
	1.96458	12.5344	0	39.8229	34.31	19.8	0.061159	0	16.3257	0	1	0.150878	4.59				12.5344	99.9029
	1.96667	12.5344	0	39.8333	34.31	19.8	0.061092	0	16.3247	0	1	0.150713	4.585				12.5344	99.9029
	1.96875	12.5344	0	39.8438	34.31	19.8	0.061024	0	16.3237	0	1	0.150549	4.58				12.5344	99.9029
	1.97083	12.5344	0	39.8542	34.34	19.8	0.060965	0	16.3229	0	1	0.150417	4.576				12.5344	99.9029
	1.97292	12.5344	0	39.8646	34.31	19.8	0.060904	0	16.322	0	1	0.150253	4.571				12.5344	99.9029
	1.975	12.5344	0	39.875	34.32	19.8	0.060835	0	16.321	0	1	0.150089	4.566				12.5344	99.9029
	1.97708	12.5344	0	39.8854	34.35	19.8	0.060787	0	16.3204	0	1	0.14999	4.563				12.5344	99.9029
	1.97917	12.5344	0	39.8958	34.34	19.8	0.060736	0	16.3196	0	1	0.149859	4.559				12.5344	99.9029
	1.98125	12.5344	0	39.9062	34.34	19.8	0.060668	0	16.3187	0	1	0.149694	4.554				12.5344	99.9029
	1.98333	12.5344	0	39.9167	34.37	19.8	0.060609	0	16.3179	0	1	0.149563	4.55				12.5344	99.9029
	1.98542	12.5344	0	39.9271	34.38	19.8	0.060539	0	16.3169	0	1	0.149398	4.545				12.5344	99.9029
	1.9875	12.5344	0	39.9375	34.4	19.8	0.060466	0	16.316	0	1	0.149234	4.54				12.5344	99.9029
	1.98958	12.5344	0	39.9479	34.38	19.8	0.060418	0	16.3152	0	1	0.149103	4.536				12.5344	99.9029
	1.99167	12.5344	0	39.9583	34.39	19.8	0.060348	0	16.3142	0	1	0.148938	4.531				12.5344	99.9029
	1.99375	12.5344	0	39.9688	34.42	19.8	0.060275	0	16.3132	0	1	0.148774	4.526				12.5344	99.9029
	1.99583	12.5344	0	39.9792	34.41	19.8	0.060225	0	16.3125	0	1	0.148642	4.522				12.5344	99.9029
	1.99792	12.5344	0	39.9896	34.43	19.8	0.060153	0	16.3115	0	1	0.148478	4.517				12.5344	99.9029
	2	12.5344	0	40	34.45	19.8	0.060082	0	16.3105	0	1	0.148314	4.512				12.5344	99.9029
	2.00208	12.5344	0	40.0104	34.45	19.8	0.060029	0	16.3097	0	1	0.148182	4.508				12.5344	99.9029
	2.00417	12.5344	0	40.0208	34.43	19.8	0.059979	0	16.309	0	1	0.148051	4.504				12.5344	99.9029
	2.00625	12.5344	0	40.0312	34.45	19.8	0.059907	0	16.308	0	1	0.147886	4.499				12.5344	99.9029
	2.00833	12.5344	0	40.0417	34.48	19.8	0.059875	0	16.3076	0	1	0.147821	4.497				12.5344	99.9029
	2.01042	12.5344	0	40.0521	34.47	19.8	0.059822	0	16.3068	0	1	0.147689	4.493				12.5344	99.9029
	2.0125	12.5344	0	40.0625	34.48	19.8	0.059767	0	16.3061	0	1	0.147558	4.489				12.5346	99.9046
	2.01458	12.5344	0	40.0729	34.48	19.8	0.059741	0	16.3057	0	1	0.147492	4.487				12.5346	99.9046
	2.01667	12.5346	0	40.0833	34.49	19.8	0.059684	0	16.3049	0	1	0.14736	4.483				12.5346	99.9046
	2.01875	12.5346	0	40.0938	34.49	19.8	0.059643	0	16.3043	0	1	0.147262	4.48				12.5346	99.9046
	2.02083	12.5346	0	40.1042	34.51	19.8	0.059597	0	16.3037	0	1	0.147163	4.477				12.5346	99.9046
	2.02292	12.5346	0	40.1146	34.51	19.8	0.059544	0	16.3029	0	1	0.147032	4.473				12.5346	99.9046
	2.025	12.5346	0	40.125	34.52	19.8	0.059475	0	16.302	0	1	0.146867	4.468				12.5346	99.9046
	2.02708	12.5346	0	40.1354	34.55	19.8	0.059427	0	16.3014	0	1	0.146769	4.465				12.5346	99.9046
	2.02917	12.5346	0	40.1458	34.53	19.8	0.059367	0	16.3004	0	1	0.146604	4.46				12.5346	99.9046
	2.03125	12.5346	0	40.1562	34.54	19.8	0.059324	0	16.2998	0	1	0.146506	4.457				12.5346	99.9046
	2.03333	12.5346	0	40.1667	34.57	19.8	0.059251	0	16.2989	0	1	0.146341	4.452				12.5346	99.9046
	2.03542	12.5346	0	40.1771	34.56	19.8	0.059184	0	16.2979	0	1	0.146177	4.447				12.5346	99.9046
	2.0375	12.5346	0	40.1875	34.56	19.8	0.059145	0	16.2973	0	1	0.146078	4.444				12.5346	99.9046
	2.03958	12.5346	0	40.1979	34.57	19.8	0.059075	0	16.2964	0	1	0.145914	4.439				12.5346	99.9046
	2.04167	12.5346	0	40.2083	34.59	19.8	0.059016	0	16.2956	0	1	0.145783	4.435				12.5346	99.9046
	2.04375	12.5346	0	40.2188	34.6	19.8	0.058961	0	16.2948	0	1	0.145651	4.431				12.5346	99.9046
	2.04583	12.5346	0	40.2292	34.6	19.8	0.05891	0	16.294	0	1	0.14552	4.427				12.5346	99.9046
	2.04792	12.5346	0	40.2396	34.6	19.8	0.058842	0	16.293	0	1	0.145355	4.422				12.5346	99.9046
	2.05	12.5346	0	40.25	34.63	19.8	0.058768	0	16.2921	0	1	0.145191	4.417				12.5346	99.9046
	2.05208	12.5346	0	40.2604	34.63	19.8	0.058701	0	16.2911	0	1	0.145027	4.412				12.5346	99.9046
	2.05417	12.5346	0	40.2708	34.62	19.8	0.058638	0	16.2901	0	1	0.144862	4.407				12.5346	99.9046
	2.05625	12.5346	0	40.2812	34.63	19.8	0.058581	0	16.2894	0	1	0.144731	4.403				12.5346	99.9046
	2.05833	12.5346	0	40.2917	34.66	19.8	0.058508	0	16.2884	0	1	0.144566	4.398				12.5346	99.9046
	2.06042	12.5346	0	40.3021	34.66	19.8	0.058455	0	16.2876	0	1	0.144435	4.394				12.5346	99.9046
	2.0625	12.5346	0	40.3125	34.66	19.8	0.058387	0	16.2866	0	1	0.144271	4.389				12.5346	99.9046
	2.06458	12.5346	0	40.3229	34.68	19.8	0.058316	0	16.2857	0	1	0.144106	4.384				12.5346	99.9046
	2.06667	12.5346	0	40.3333	34.69	19.8	0.058274	0	16.2851	0	1	0.144008	4.381				12.5346	99.9046
	2.06875	12.5346	0	40.3438	34.68	19.8	0.058222	0	16.2843	0	1	0.143876	4.377				12.5346	99.9046
	2.07083	12.5346	0	40.3542	34.7	19.8	0.058177	0	16.2837	0	1	0.143778	4.374				12.5346	99.9046
	2.07292	12.5346	0	40.3646	34.69	19.8	0.058127	0	16.283	0	1	0.143646	4.37				12.5346	99.9046
	2.075	12.5346	0	40.375	34.71	19.8	0.058068	0	16.2822	0	1	0.143515	4.366				12.5346	99.9046
	2.07708	12.5346	0	40.3854	34.7	19.8	0.058016	0	16.2814	0	1	0.143383	4.362				12.5346	99.9046
	2.07917	12.5346	0	40.3958	34.72	19.8	0.057958	0	16.2806	0	1	0.143252	4.358				12.5346	99.9046
	2.08125	12.5346	0	40.4062	34.72	19.8	0.057904	0	16.2798	0	1	0.14312	4.354				12.5346	99.9046
	2.08333	12.5346	0	40.4167	34.75	19.8	0.057859	0	16.2793	0	1	0.143021	4.351				12.5346	99.9046
	2.08542	12.5346	0	40.4271	34.75	19.8	0.057804	0	16.2785	0	1	0.14289	4.347				12.5346	99.9046
	2.0875	12.5346	0	40.4375	34.75	19.8	0.057765	0	16.2779	0	1	0.142791	4.344				12.5346	99.9046
	2.08958	12.5346	0	40.4479	34.77	19.8	0.05772	0	16.2773	0	1	0.142693	4.341				12.5346	99.9046
	2.09167	12.5346	0	40.4583	34.78	19.8	0.057677	0	16.2768	0	1	0.142594	4.338				12.5346	99.9046
	2.09375	12.5346	0	40.4688	34.75	19.8	0.057642	0	16.2762	0	1	0.142496	4.335				12.5346	99.9046
	2.09583	12.5346	0	40.4792	34.79	19.8	0.05758	0	16.2754	0	1	0.142364	4.331				12.5346	99.9046
	2.09792	12.5346	0	40.4896	34.8	19.8	0.057538	0	16.2748	0	1	0.142265	4.328				12.5346	99.9046
	2.1	12.5346	0	40.5	34.81	19.8	0.057483	0	16.274	0	1	0.142134	4.324				12.5346	99.9046
	2.10208	12.5346	0	40.5104	34.8	19.8	0.05743	0	16.2733	0	1	0.142002	4.32				12.5346	99.9046
	2.10417	12.5346	0	40.5208	34.79	19.8	0.057381	0	16.2725	0	1	0.141871	4.316				12.5346	99.9046
	2.10625	12.5346	0	40.5312	34.82	19.8	0.05732	0	16.2717	0	1	0.14174	4.312				12.5346	99.9046
	2.10833	12.5346	0	40.5417	34.84	19.8	0.057262	0	16.2709	0	1	0.141608	4.308				12.5346	99.9046
	2.11042	12.5346	0	40.5521	34.84	19.8	0.05721	0	16.2702	0	1	0.141477	4.304				12.5346	99.9046
	2.1125	12.5346	0	40.5625	34.84	19.8	0.057143	0	16.2692	0	1	0.141312	4.299				12.5344	99.9029
	2.11458	12.5346	0	40.5729	34.85	19.8	0.0571	0	16.2686	0	1	0.141214	4.296				12.5346	99.9046
	2.11667	12.5344	0	40.5833	34.86	19.8	0.057044	0	16.2678	0	1	0.141082	4.292				12.5344	99.9029
	2.11875	12.5346	0	40.5938	34.87	19.8	0.05699	0	16.2671	0	1	0.140951	4.288				12.5344	99.9029
	2.12083	12.5344	0	40.6042	34.87	19.8	0.056948	0	16.2665	0	1	0.140852	4.285				12.5344	99.9029
	2.12292	12.5344	0	40.6146	34.88	19.8	0.056893	0	16.2657	0	1	0.140721	4.281				12.5344	99.9029
	2.125	12.5344	0	40.625	34.89	19.8	0.056837	0	16.2649	0	1	0.140589	4.277				12.5344	99.9029
	2.12708	12.5344	0	40.6354	34.89	19.8	0.056798	0	16.2643	0	1	0.14049	4.274				12.5344	99.9029
	2.12917	12.5344	0	40.6458	34.92	19.8	0.056766	0	16.264	0	1	0.140425	4.272				12.5344	99.9029
	2.13125	12.5344	0	40.6562	34.93	19.8	0.056723	0	16.2634	0	1	0.140326	4.269				12.5344	99.9029
	2.13333	12.5344	0	40.6667	34.92	19.8	0.056711	0	16.2632	0	1	0.140293	4.268				12.5344	99.9029
	2.13542	12.5344	0	40.6771	34.93	19.8	0.056668	0	16.2626	0	1	0.140195	4.265				12.5344	99.9029
	2.1375	12.5344	0	40.6875	34.94	19.8	0.056638	0	16.2622	0	1	0.140129	4.263				12.5342	99.9012
	2.13958	12.5344	0	40.6979	34.95	19.8	0.05661	0	16.2618	0	1	0.140063	4.261				12.5342	99.9012
	2.14167	12.5342	0	40.7083	34.95	19.8	0.056595	0	16.2616	0	1	0.14003	4.26				12.5342	99.9012
	2.14375	12.5342	0	40.7188	34.95	19.8	0.056555	0	16.261	0	1	0.139932	4.257				12.5342	99.9012
	2.14583	12.5342	0	40.7292	34.97	19.8	0.056525	0	16.2607	0	1	0.139866	4.255				12.5342	99.9012
	2.14792	12.5342	0	40.7396	34.98	19.8	0.056509	0	16.2605	0	1	0.139833	4.254				12.5342	99.9012
	2.15	12.5342	0	40.75	34.97	19.8	0.056472	0	16.2599	0	1	0.139734	4.251				12.5342	99.9012
	2.15208	12.5342	0	40.7604	34.99	19.8	0.05644	0	16.2595	0	1	0.139669	4.249				12.534	99.8995
	2.15417	12.5342	0	40.7708	35.01	19.8	0.05641	0	16.2591	0	1	0.139603	4.247				12.534	99.8995
	2.15625	12.534	0	40.7812	35.02	19.8	0.056381	0	16.2587	0	1	0.139537	4.245				12.534	99.8995
	2.15833	12.534	0	40.7917	35	19.8	0.056344	0	16.2581	0	1	0.139439	4.242				12.534	99.8995
	2.16042	12.534	0	40.8021	35.02	19.8	0.056325	0	16.258	0	1	0.139406	4.241				12.534	99.8995
	2.1625	12.534	0	40.8125	35.03	19.8	0.056284	0	16.2574	0	1	0.139307	4.238				12.534	99.8995
	2.16458	12.534	0	40.8229	35.05	19.8	0.056265	0	16.2572	0	1	0.139274	4.237				12.534	99.8995
	2.16667	12.534	0	40.8333	35.04	19.8	0.056254	0	16.257	0	1	0.139241	4.236				12.534	99.8995
	2.16875	12.534	0	40.8438	35.04	19.8	0.056213	0	16.2564	0	1	0.139143	4.233				12.534	99.8995
	2.17083	12.534	0	40.8542	35.08	19.8	0.056178	0	16.256	0	1	0.139077	4.231				12.5338	99.8978
	2.17292	12.534	0	40.8646	35.08	19.8	0.056151	0	16.2557	0	1	0.139011	4.229				12.5338	99.8978
	2.175	12.5338	0	40.875	35.08	19.8	0.056112	0	16.2551	0	1	0.138913	4.226				12.5338	99.8978
	2.17708	12.5338	0	40.8854	35.09	19.8	0.056082	0	16.2547	0	1	0.138847	4.224				12.5338	99.8978
	2.17917	12.5338	0	40.8958	35.1	19.8	0.05604	0	16.2541	0	1	0.138748	4.221				12.5338	99.8978
	2.18125	12.5338	0	40.9062	35.1	19.8	0.056025	0	16.2539	0	1	0.138715	4.22				12.5338	99.8978
	2.18333	12.5338	0	40.9167	35.11	19.8	0.055998	0	16.2535	0	1	0.13865	4.218				12.5338	99.8978
	2.18542	12.5338	0	40.9271	35.11	19.8	0.055957	0	16.2529	0	1	0.138551	4.215				12.5338	99.8978
	2.1875	12.5338	0	40.9375	35.11	19.8	0.05593	0	16.2525	0	1	0.138485	4.213				12.5338	99.8978
	2.18958	12.5338	0	40.9479	35.13	19.8	0.055885	0	16.252	0	1	0.138387	4.21				12.5338	99.8978
	2.19167	12.5338	0	40.9583	35.13	19.8	0.055872	0	16.2518	0	1	0.138354	4.209				12.5338	99.8978
	2.19375	12.5338	0	40.9688	35.16	19.8	0.05584	0	16.2514	0	1	0.138288	4.207				12.5338	99.8978
	2.19583	12.5338	0	40.9792	35.16	19.8	0.055798	0	16.2508	0	1	0.138189	4.204				12.5338	99.8978
	2.19792	12.5338	0	40.9896	35.17	19.8	0.055769	0	16.2504	0	1	0.138124	4.202				12.5338	99.8978
	2.2	12.5338	0	41	35.17	19.8	0.055744	0	16.25	0	1	0.138058	4.2				12.5338	99.8978
	2.20208	12.5338	0	41.0104	35.19	19.8	0.055714	0	16.2497	0	1	0.137992	4.198				12.5335	99.8961
	2.20417	12.5338	0	41.0208	35.2	19.8	0.055697	0	16.2495	0	1	0.137959	4.197				12.5335	99.8961
	2.20625	12.5335	0	41.0312	35.21	19.8	0.055668	0	16.2491	0	1	0.137894	4.195				12.5335	99.8961
	2.20833	12.5335	0	41.0417	35.22	19.8	0.055652	0	16.2489	0	1	0.137861	4.194				12.5335	99.8961
	2.21042	12.5335	0	41.0521	35.23	19.8	0.055636	0	16.2487	0	1	0.137828	4.193				12.5335	99.8961
	2.2125	12.5335	0	41.0625	35.23	19.8	0.055608	0	16.2483	0	1	0.137762	4.191				12.5335	99.8961
	2.21458	12.5335	0	41.0729	35.22	19.8	0.055598	0	16.2481	0	1	0.137729	4.19				12.5333	99.8944
	2.21667	12.5335	0	41.0833	35.22	19.8	0.055571	0	16.2477	0	1	0.137664	4.188				12.5333	99.8944
	2.21875	12.5333	0	41.0938	35.26	19.8	0.055521	0	16.2472	0	1	0.137565	4.185				12.5333	99.8944
	2.22083	12.5333	0	41.1042	35.26	19.8	0.055483	0	16.2466	0	1	0.137466	4.182				12.5333	99.8944
	2.22292	12.5333	0	41.1146	35.25	19.8	0.055444	0	16.246	0	1	0.137368	4.179				12.5333	99.8944
	2.225	12.5333	0	41.125	35.27	19.8	0.055399	0	16.2454	0	1	0.137269	4.176				12.5333	99.8944
	2.22708	12.5333	0	41.1354	35.29	19.8	0.055369	0	16.245	0	1	0.137203	4.174				12.5333	99.8944
	2.22917	12.5333	0	41.1458	35.29	19.8	0.055329	0	16.2445	0	1	0.137105	4.171				12.5333	99.8944
	2.23125	12.5333	0	41.1562	35.29	19.8	0.055275	0	16.2437	0	1	0.136973	4.167				12.5333	99.8944
	2.23333	12.5333	0	41.1667	35.27	19.8	0.05524	0	16.2431	0	1	0.136875	4.164				12.5333	99.8944
	2.23542	12.5333	0	41.1771	35.3	19.8	0.05518	0	16.2423	0	1	0.136743	4.16				12.5333	99.8944
	2.2375	12.5333	0	41.1875	35.32	19.8	0.055109	0	16.2413	0	1	0.136579	4.155				12.5333	99.8944
	2.23958	12.5333	0	41.1979	35.32	19.8	0.055043	0	16.2404	0	1	0.136414	4.15				12.5331	99.8927
	2.24167	12.5333	0	41.2083	35.35	19.8	0.054984	0	16.2396	0	1	0.136283	4.146				12.5331	99.8927
	2.24375	12.5331	0	41.2188	35.33	19.8	0.054933	0	16.2388	0	1	0.136151	4.142				12.5331	99.8927
	2.24583	12.5331	0	41.2292	35.35	19.8	0.054876	0	16.238	0	1	0.13602	4.138				12.5331	99.8927
	2.24792	12.5331	0	41.2396	35.36	19.8	0.054809	0	16.2371	0	1	0.135856	4.133				12.5331	99.8927
	2.25	12.5331	0	41.25	35.36	19.8	0.054755	0	16.2363	0	1	0.135724	4.129				12.5331	99.8927
	2.25208	12.5331	0	41.2604	35.37	19.8	0.054698	0	16.2355	0	1	0.135593	4.125				12.5331	99.8927
	2.25417	12.5331	0	41.2708	35.4	19.8	0.054626	0	16.2346	0	1	0.135428	4.12				12.5331	99.8927
	2.25625	12.5331	0	41.2812	35.4	19.8	0.054573	0	16.2338	0	1	0.135297	4.116				12.5331	99.8927
	2.25833	12.5331	0	41.2917	35.39	19.8	0.054536	0	16.2332	0	1	0.135198	4.113				12.5331	99.8927
	2.26042	12.5331	0	41.3021	35.42	19.8	0.054463	0	16.2322	0	1	0.135034	4.108				12.5331	99.8927
	2.2625	12.5331	0	41.3125	35.41	19.8	0.054411	0	16.2314	0	1	0.134902	4.104				12.5331	99.8927
	2.26458	12.5331	0	41.3229	35.42	19.8	0.054367	0	16.2309	0	1	0.134804	4.101				12.5331	99.8927
	2.26667	12.5331	0	41.3333	35.44	19.8	0.05431	0	16.2301	0	1	0.134672	4.097				12.5331	99.8927
	2.26875	12.5331	0	41.3438	35.46	19.8	0.05424	0	16.2291	0	1	0.134508	4.092				12.5331	99.8927
	2.27083	12.5331	0	41.3542	35.43	19.8	0.054206	0	16.2285	0	1	0.134409	4.089				12.5331	99.8927
	2.27292	12.5331	0	41.3646	35.46	19.8	0.054147	0	16.2278	0	1	0.134278	4.085				12.5331	99.8927
	2.275	12.5331	0	41.375	35.47	19.8	0.054079	0	16.2268	0	1	0.134113	4.08				12.5331	99.8927
	2.27708	12.5331	0	41.3854	35.48	19.8	0.054009	0	16.2258	0	1	0.133949	4.075				12.5331	99.8927
	2.27917	12.5331	0	41.3958	35.48	19.8	0.05397	0	16.2252	0	1	0.133851	4.072				12.5329	99.891
	2.28125	12.5331	0	41.4062	35.49	19.8	0.053927	0	16.2246	0	1	0.133752	4.069				12.5329	99.891
	2.28333	12.5329	0	41.4167	35.49	19.8	0.053886	0	16.2241	0	1	0.133653	4.066				12.5329	99.891
	2.28542	12.5329	0	41.4271	35.51	19.8	0.053818	0	16.2231	0	1	0.133489	4.061				12.5329	99.891
	2.2875	12.5329	0	41.4375	35.52	19.8	0.053749	0	16.2221	0	1	0.133325	4.056				12.5329	99.891
	2.28958	12.5329	0	41.4479	35.51	19.8	0.053697	0	16.2213	0	1	0.133193	4.052				12.5329	99.891
	2.29167	12.5329	0	41.4583	35.53	19.8	0.053625	0	16.2204	0	1	0.133029	4.047				12.5329	99.891
	2.29375	12.5329	0	41.4688	35.54	19.8	0.053557	0	16.2194	0	1	0.132864	4.042				12.5329	99.891
	2.29583	12.5329	0	41.4792	35.52	19.8	0.053509	0	16.2186	0	1	0.132733	4.038				12.5329	99.891
	2.29792	12.5329	0	41.4896	35.55	19.8	0.053434	0	16.2176	0	1	0.132569	4.033				12.5329	99.891
	2.3	12.5329	0	41.5	35.58	19.8	0.053364	0	16.2167	0	1	0.132404	4.028				12.5329	99.891
	2.30208	12.5329	0	41.5104	35.58	19.8	0.053297	0	16.2157	0	1	0.13224	4.023				12.5329	99.891
	2.30417	12.5329	0	41.5208	35.56	19.8	0.05322	0	16.2145	0	1	0.132043	4.017				12.5329	99.891
	2.30625	12.5329	0	41.5312	35.57	19.8	0.053139	0	16.2134	0	1	0.131845	4.011				12.5329	99.891
	2.30833	12.5329	0	41.5417	35.59	19.8	0.053054	0	16.2122	0	1	0.131648	4.005				12.5329	99.891
	2.31042	12.5329	0	41.5521	35.6	19.8	0.05296	0	16.2108	0	1	0.131418	3.998				12.5329	99.891
	2.3125	12.5329	0	41.5625	35.61	19.8	0.052865	0	16.2095	0	1	0.131188	3.991				12.5329	99.891
	2.31458	12.5329	0	41.5729	35.61	19.8	0.052771	0	16.2081	0	1	0.130958	3.984				12.5327	99.8893
	2.31667	12.5329	0	41.5833	35.63	19.8	0.052676	0	16.2067	0	1	0.130728	3.977				12.5327	99.8893
	2.31875	12.5327	0	41.5938	35.65	19.8	0.052606	0	16.2058	0	1	0.130563	3.972				12.5327	99.8893
	2.32083	12.5327	0	41.6042	35.64	19.8	0.052528	0	16.2046	0	1	0.130366	3.966				12.5327	99.8893
	2.32292	12.5327	0	41.6146	35.65	19.8	0.052459	0	16.2036	0	1	0.130202	3.961				12.5327	99.8893
	2.325	12.5327	0	41.625	35.66	19.8	0.052376	0	16.2025	0	1	0.130005	3.955				12.5327	99.8893
	2.32708	12.5327	0	41.6354	35.69	19.8	0.052303	0	16.2015	0	1	0.12984	3.95				12.5327	99.8893
	2.32917	12.5327	0	41.6458	35.68	19.8	0.052252	0	16.2007	0	1	0.129709	3.946				12.5329	99.891
	2.33125	12.5327	0	41.6562	35.71	19.8	0.052194	0	16.2	0	1	0.129577	3.942				12.5329	99.891
	2.33333	12.5329	0	41.6667	35.69	19.8	0.052145	0	16.1992	0	1	0.129446	3.938				12.5329	99.891
	2.33542	12.5329	0	41.6771	35.7	19.8	0.05209	0	16.1984	0	1	0.129314	3.934				12.5327	99.8893
	2.3375	12.5329	0	41.6875	35.72	19.8	0.052033	0	16.1976	0	1	0.129183	3.93				12.5327	99.8893
	2.33958	12.5327	0	41.6979	35.71	19.8	0.051982	0	16.1968	0	1	0.129051	3.926				12.5327	99.8893
	2.34167	12.5327	0	41.7083	35.71	19.8	0.051941	0	16.1962	0	1	0.128953	3.923				12.5327	99.8893
	2.34375	12.5327	0	41.7188	35.72	19.8	0.051913	0	16.1959	0	1	0.128887	3.921				12.5327	99.8893
	2.34583	12.5327	0	41.7292	35.74	19.8	0.051868	0	16.1953	0	1	0.128788	3.918				12.5329	99.891
	2.34792	12.5327	0	41.7396	35.74	19.8	0.051827	0	16.1947	0	1	0.12869	3.915				12.5329	99.891
	2.35	12.5329	0	41.75	35.76	19.8	0.051783	0	16.1941	0	1	0.128591	3.912				12.5329	99.891
	2.35208	12.5329	0	41.7604	35.75	19.8	0.051745	0	16.1935	0	1	0.128493	3.909				12.5329	99.891
	2.35417	12.5329	0	41.7708	35.77	19.8	0.05169	0	16.1928	0	1	0.128361	3.905				12.5329	99.891
	2.35625	12.5329	0	41.7812	35.79	19.8	0.051645	0	16.1922	0	1	0.128262	3.902				12.5329	99.891
	2.35833	12.5329	0	41.7917	35.81	19.8	0.051589	0	16.1914	0	1	0.128131	3.898				12.5329	99.891
	2.36042	12.5329	0	41.8021	35.78	19.8	0.051554	0	16.1908	0	1	0.128032	3.895				12.5329	99.891
	2.3625	12.5329	0	41.8125	35.79	19.8	0.051513	0	16.1902	0	1	0.127934	3.892				12.5329	99.891
	2.36458	12.5329	0	41.8229	35.81	19.8	0.051467	0	16.1896	0	1	0.127835	3.889				12.5329	99.891
	2.36667	12.5329	0	41.8333	35.84	19.8	0.051422	0	16.1891	0	1	0.127737	3.886				12.5329	99.891
	2.36875	12.5329	0	41.8438	35.83	19.8	0.051357	0	16.1881	0	1	0.127572	3.881				12.5329	99.891
	2.37083	12.5329	0	41.8542	35.84	19.8	0.051328	0	16.1877	0	1	0.127506	3.879				12.5331	99.8927
	2.37292	12.5329	0	41.8646	35.86	19.8	0.051271	0	16.1869	0	1	0.127375	3.875				12.5331	99.8927
	2.375	12.5331	0	41.875	35.86	19.8	0.051218	0	16.1862	0	1	0.127243	3.871				12.5331	99.8927
	2.37708	12.5331	0	41.8854	35.85	19.8	0.051168	0	16.1854	0	1	0.127112	3.867				12.5331	99.8927
	2.37917	12.5331	0	41.8958	35.87	19.8	0.051125	0	16.1848	0	1	0.127013	3.864				12.5331	99.8927
	2.38125	12.5331	0	41.9062	35.89	19.8	0.051079	0	16.1842	0	1	0.126915	3.861				12.5331	99.8927
	2.38333	12.5331	0	41.9167	35.91	19.8	0.051036	0	16.1836	0	1	0.126816	3.858				12.5331	99.8927
	2.38542	12.5331	0	41.9271	35.91	19.8	0.05101	0	16.1833	0	1	0.12675	3.856				12.5331	99.8927
	2.3875	12.5331	0	41.9375	35.92	19.8	0.05098	0	16.1829	0	1	0.126685	3.854				12.5331	99.8927
	2.38958	12.5331	0	41.9479	35.91	19.8	0.050956	0	16.1825	0	1	0.126619	3.852				12.5331	99.8927
	2.39167	12.5331	0	41.9583	35.94	19.8	0.050924	0	16.1821	0	1	0.126553	3.85				12.5331	99.8927
	2.39375	12.5331	0	41.9688	35.94	19.8	0.050885	0	16.1815	0	1	0.126455	3.847				12.5331	99.8927
	2.39583	12.5331	0	41.9792	35.94	19.8	0.050858	0	16.1811	0	1	0.126389	3.845				12.5331	99.8927
	2.39792	12.5331	0	41.9896	35.94	19.8	0.050815	0	16.1805	0	1	0.12629	3.842				12.5331	99.8927
	2.4	12.5331	0	42	35.94	19.8	0.050777	0	16.1799	0	1	0.126192	3.839				12.5331	99.8927
	2.40208	12.5331	0	42.0104	35.96	19.8	0.050719	0	16.1792	0	1	0.12606	3.835				12.5331	99.8927
	2.40417	12.5331	0	42.0208	35.98	19.8	0.050663	0	16.1784	0	1	0.125929	3.831				12.5331	99.8927
	2.40625	12.5331	0	42.0312	35.99	19.8	0.05062	0	16.1778	0	1	0.12583	3.828				12.5331	99.8927
	2.40833	12.5331	0	42.0417	35.99	19.8	0.050566	0	16.177	0	1	0.125699	3.824				12.5331	99.8927
	2.41042	12.5331	0	42.0521	36	19.8	0.050513	0	16.1763	0	1	0.125567	3.82				12.5331	99.8927
	2.4125	12.5331	0	42.0625	36.01	19.8	0.050457	0	16.1755	0	1	0.125436	3.816				12.5331	99.8927
	2.41458	12.5331	0	42.0729	36.02	19.8	0.050416	0	16.1749	0	1	0.125337	3.813				12.5331	99.8927
	2.41667	12.5331	0	42.0833	36.02	19.8	0.050363	0	16.1741	0	1	0.125205	3.809				12.5331	99.8927
	2.41875	12.5331	0	42.0938	36.04	19.8	0.050304	0	16.1734	0	1	0.125074	3.805				12.5331	99.8927
	2.42083	12.5331	0	42.1042	36.03	19.8	0.05024	0	16.1724	0	1	0.12491	3.8				12.5333	99.8944
	2.42292	12.5331	0	42.1146	36.05	19.8	0.050171	0	16.1714	0	1	0.124745	3.795				12.5333	99.8944
	2.425	12.5333	0	42.125	36.05	19.8	0.050091	0	16.1702	0	1	0.124548	3.789				12.5333	99.8944
	2.42708	12.5333	0	42.1354	36.06	19.8	0.050037	0	16.1695	0	1	0.124417	3.785				12.5333	99.8944
	2.42917	12.5333	0	42.1458	36.08	19.8	0.049952	0	16.1683	0	1	0.124219	3.779				12.5333	99.8944
	2.43125	12.5333	0	42.1562	36.09	19.8	0.049885	0	16.1673	0	1	0.124055	3.774				12.5333	99.8944
	2.43333	12.5333	0	42.1667	36.09	19.8	0.049819	0	16.1663	0	1	0.123891	3.769				12.5333	99.8944
	2.43542	12.5333	0	42.1771	36.08	19.8	0.049741	0	16.1652	0	1	0.123693	3.763				12.5333	99.8944
	2.4375	12.5333	0	42.1875	36.09	19.8	0.049631	0	16.1636	0	1	0.12343	3.755				12.5333	99.8944
	2.43958	12.5333	0	42.1979	36.12	19.8	0.049546	0	16.1625	0	1	0.123233	3.749				12.5333	99.8944
	2.44167	12.5333	0	42.2083	36.11	19.8	0.049469	0	16.1613	0	1	0.123036	3.743				12.5333	99.8944
	2.44375	12.5333	0	42.2188	36.13	19.8	0.04936	0	16.1597	0	1	0.122773	3.735				12.5333	99.8944
	2.44583	12.5333	0	42.2292	36.14	19.8	0.049292	0	16.1588	0	1	0.122609	3.73				12.5333	99.8944
	2.44792	12.5333	0	42.2396	36.16	19.8	0.049206	0	16.1576	0	1	0.122411	3.724				12.5333	99.8944
	2.45	12.5333	0	42.25	36.14	19.8	0.049119	0	16.1562	0	1	0.122181	3.717				12.5335	99.8961
	2.45208	12.5333	0	42.2604	36.15	19.8	0.049038	0	16.155	0	1	0.121984	3.711				12.5333	99.8944
	2.45417	12.5335	0	42.2708	36.18	19.8	0.048952	0	16.1539	0	1	0.121787	3.705				12.5333	99.8944
	2.45625	12.5333	0	42.2812	36.18	19.8	0.04886	0	16.1525	0	1	0.121557	3.698				12.5333	99.8944
	2.45833	12.5333	0	42.2917	36.18	19.8	0.048793	0	16.1515	0	1	0.121392	3.693				12.5333	99.8944
	2.46042	12.5333	0	42.3021	36.2	19.8	0.048711	0	16.1504	0	1	0.121195	3.687				12.5333	99.8944
	2.4625	12.5333	0	42.3125	36.21	19.8	0.048642	0	16.1494	0	1	0.121031	3.682				12.5333	99.8944
	2.46458	12.5333	0	42.3229	36.21	19.8	0.048561	0	16.1482	0	1	0.120834	3.676				12.5333	99.8944
	2.46667	12.5333	0	42.3333	36.22	19.8	0.048481	0	16.1471	0	1	0.120636	3.67				12.5333	99.8944
	2.46875	12.5333	0	42.3438	36.25	19.8	0.048395	0	16.1459	0	1	0.120439	3.664				12.5333	99.8944
	2.47083	12.5333	0	42.3542	36.26	19.8	0.048328	0	16.1449	0	1	0.120275	3.659				12.5333	99.8944
	2.47292	12.5333	0	42.3646	36.25	19.8	0.048277	0	16.1441	0	1	0.120143	3.655				12.5333	99.8944
	2.475	12.5333	0	42.375	36.25	19.8	0.048224	0	16.1434	0	1	0.120012	3.651				12.5333	99.8944
	2.47708	12.5333	0	42.3854	36.26	19.8	0.048182	0	16.1428	0	1	0.119913	3.648				12.5333	99.8944
	2.47917	12.5333	0	42.3958	36.27	19.8	0.048142	0	16.1422	0	1	0.119815	3.645				12.5333	99.8944
	2.48125	12.5333	0	42.4062	36.28	19.8	0.0481	0	16.1416	0	1	0.119716	3.642				12.5333	99.8944
	2.48333	12.5333	0	42.4167	36.29	19.8	0.048056	0	16.141	0	1	0.119617	3.639				12.5333	99.8944
	2.48542	12.5333	0	42.4271	36.3	19.8	0.048002	0	16.1403	0	1	0.119486	3.635				12.5333	99.8944
	2.4875	12.5333	0	42.4375	36.3	19.8	0.047961	0	16.1397	0	1	0.119387	3.632				12.5333	99.8944
	2.48958	12.5333	0	42.4479	36.29	19.8	0.04791	0	16.1389	0	1	0.119256	3.628				12.5333	99.8944
	2.49167	12.5333	0	42.4583	36.32	19.8	0.047854	0	16.1381	0	1	0.119124	3.624				12.5333	99.8944
	2.49375	12.5333	0	42.4688	36.32	19.8	0.047827	0	16.1377	0	1	0.119059	3.622				12.5333	99.8944
	2.49583	12.5333	0	42.4792	36.33	19.8	0.047798	0	16.1373	0	1	0.118993	3.62				12.5333	99.8944
	2.49792	12.5333	0	42.4896	36.34	19.8	0.047742	0	16.1366	0	1	0.118861	3.616				12.5333	99.8944
	2.5	12.5333	0	42.5	36.36	19.8	0.047659	0	16.1354	0	1	0.118664	3.61				12.5333	99.8944
	2.50208	12.5333	0	42.5104	36.35	19.8	0.047567	0	16.134	0	1	0.118434	3.603				12.5333	99.8944
	2.50417	12.5333	0	42.5208	36.38	19.8	0.047471	0	16.1327	0	1	0.118204	3.596				12.5333	99.8944
	2.50625	12.5333	0	42.5312	36.38	19.8	0.047379	0	16.1313	0	1	0.117974	3.589				12.5333	99.8944
	2.50833	12.5333	0	42.5417	36.38	19.8	0.047312	0	16.1303	0	1	0.117809	3.584				12.5333	99.8944
	2.51042	12.5333	0	42.5521	36.4	19.8	0.047255	0	16.1296	0	1	0.117678	3.58				12.5331	99.8927
	2.5125	12.5333	0	42.5625	36.4	19.8	0.047255	0	16.1296	0	1	0.117678	3.58				12.5331	99.8927
	2.51458	12.5331	0	42.5729	36.42	19.8	0.047278	0	16.13	0	1	0.117744	3.582				12.5333	99.8944
	2.51667	12.5331	0	42.5833	36.42	19.8	0.04729	0	16.1302	0	1	0.117777	3.583				12.5333	99.8944
	2.51875	12.5333	0	42.5938	36.43	19.8	0.047276	0	16.13	0	1	0.117744	3.582				12.5333	99.8944
	2.52083	12.5333	0	42.6042	36.45	19.8	0.047271	0	16.13	0	1	0.117744	3.582				12.5333	99.8944
	2.52292	12.5333	0	42.6146	36.45	19.8	0.047258	0	16.1298	0	1	0.117711	3.581				12.5333	99.8944
	2.525	12.5333	0	42.625	36.44	19.8	0.047272	0	16.13	0	1	0.117744	3.582				12.5333	99.8944
	2.52708	12.5333	0	42.6354	36.46	19.8	0.047295	0	16.1304	0	1	0.117809	3.584				12.5333	99.8944
	2.52917	12.5333	0	42.6458	36.47	19.8	0.047252	0	16.1298	0	1	0.117711	3.581				12.5333	99.8944
	2.53125	12.5333	0	42.6562	36.48	19.8	0.047226	0	16.1294	0	1	0.117645	3.579				12.5333	99.8944
	2.53333	12.5333	0	42.6667	36.48	19.8	0.047199	0	16.129	0	1	0.117579	3.577				12.5333	99.8944
	2.53542	12.5333	0	42.6771	36.51	19.8	0.047193	0	16.129	0	1	0.117579	3.577				12.5333	99.8944
	2.5375	12.5333	0	42.6875	36.5	19.8	0.047208	0	16.1292	0	1	0.117612	3.578				12.5333	99.8944
	2.53958	12.5333	0	42.6979	36.49	19.8	0.047209	0	16.1292	0	1	0.117612	3.578				12.5333	99.8944
	2.54167	12.5333	0	42.7083	36.52	19.8	0.047216	0	16.1294	0	1	0.117645	3.579				12.5333	99.8944
	2.54375	12.5333	0	42.7188	36.53	19.8	0.047228	0	16.1296	0	1	0.117678	3.58				12.5333	99.8944
	2.54583	12.5333	0	42.7292	36.55	19.8	0.047236	0	16.1298	0	1	0.117711	3.581				12.5333	99.8944
	2.54792	12.5333	0	42.7396	36.54	19.8	0.047279	0	16.1304	0	1	0.117809	3.584				12.5333	99.8944
	2.55	12.5333	0	42.75	36.55	19.8	0.047303	0	16.1308	0	1	0.117875	3.586				12.5333	99.8944
	2.55208	12.5333	0	42.7604	36.57	19.8	0.047324	0	16.1312	0	1	0.117941	3.588				12.5333	99.8944
	2.55417	12.5333	0	42.7708	36.58	19.8	0.047296	0	16.1308	0	1	0.117875	3.586				12.5333	99.8944
	2.55625	12.5333	0	42.7812	36.58	19.8	0.047269	0	16.1304	0	1	0.117809	3.584				12.5333	99.8944
	2.55833	12.5333	0	42.7917	36.58	19.8	0.047243	0	16.13	0	1	0.117744	3.582				12.5333	99.8944
	2.56042	12.5333	0	42.8021	36.59	19.8	0.047214	0	16.1297	0	1	0.117678	3.58				12.5333	99.8944
	2.5625	12.5333	0	42.8125	36.6	19.8	0.047174	0	16.1291	0	1	0.117579	3.577				12.5333	99.8944
	2.56458	12.5333	0	42.8229	36.61	19.8	0.047171	0	16.1291	0	1	0.117579	3.577				12.5333	99.8944
	2.56667	12.5333	0	42.8333	36.62	19.8	0.047157	0	16.1289	0	1	0.117547	3.576				12.5333	99.8944
	2.56875	12.5333	0	42.8438	36.63	19.8	0.047141	0	16.1287	0	1	0.117514	3.575				12.5333	99.8944
	2.57083	12.5333	0	42.8542	36.65	19.8	0.047137	0	16.1287	0	1	0.117514	3.575				12.5333	99.8944
	2.57292	12.5333	0	42.8646	36.65	19.8	0.047124	0	16.1285	0	1	0.117481	3.574				12.5333	99.8944
	2.575	12.5333	0	42.875	36.66	19.8	0.047108	0	16.1283	0	1	0.117448	3.573				12.5335	99.8961
	2.57708	12.5333	0	42.8854	36.67	19.8	0.04712	0	16.1285	0	1	0.117481	3.574				12.5335	99.8961
	2.57917	12.5335	0	42.8958	36.68	19.8	0.047145	0	16.1289	0	1	0.117547	3.576				12.5335	99.8961
	2.58125	12.5335	0	42.9062	36.68	19.8	0.047157	0	16.1291	0	1	0.117579	3.577				12.5335	99.8961
	2.58333	12.5335	0	42.9167	36.68	19.8	0.047169	0	16.1293	0	1	0.117612	3.578				12.5333	99.8944
	2.58542	12.5335	0	42.9271	36.7	19.8	0.047179	0	16.1295	0	1	0.117645	3.579				12.5333	99.8944
	2.5875	12.5333	0	42.9375	36.7	19.8	0.047166	0	16.1293	0	1	0.117612	3.578				12.5333	99.8944
	2.58958	12.5333	0	42.9479	36.71	19.8	0.047137	0	16.1289	0	1	0.117547	3.576				12.5333	99.8944
	2.59167	12.5333	0	42.9583	36.72	19.8	0.047121	0	16.1288	0	1	0.117514	3.575				12.5333	99.8944
	2.59375	12.5333	0	42.9688	36.73	19.8	0.047119	0	16.1288	0	1	0.117514	3.575				12.5333	99.8944
	2.59583	12.5333	0	42.9792	36.74	19.8	0.047116	0	16.1288	0	1	0.117514	3.575				12.5333	99.8944
	2.59792	12.5333	0	42.9896	36.74	19.8	0.047104	0	16.1286	0	1	0.117481	3.574				12.5333	99.8944
	2.6	12.5333	0	43	36.75	19.8	0.047102	0	16.1286	0	1	0.117481	3.574				12.5333	99.8944
	2.60208	12.5333	0	43.0104	36.74	19.8	0.047104	0	16.1286	0	1	0.117481	3.574				12.5333	99.8944
	2.60417	12.5333	0	43.0208	36.75	19.8	0.047116	0	16.1288	0	1	0.117514	3.575				12.5333	99.8944
	2.60625	12.5333	0	43.0312	36.76	19.8	0.047114	0	16.1288	0	1	0.117514	3.575				12.5333	99.8944
	2.60833	12.5333	0	43.0417	36.79	19.8	0.047108	0	16.1288	0	1	0.117514	3.575				12.5333	99.8944
	2.61042	12.5333	0	43.0521	36.79	19.8	0.047107	0	16.1288	0	1	0.117514	3.575				12.5333	99.8944
	2.6125	12.5333	0	43.0625	36.81	19.8	0.047103	0	16.1288	0	1	0.117514	3.575				12.5333	99.8944
	2.61458	12.5333	0	43.0729	36.81	19.8	0.047091	0	16.1286	0	1	0.117481	3.574				12.5333	99.8944
	2.61667	12.5333	0	43.0833	36.81	19.8	0.047076	0	16.1284	0	1	0.117448	3.573				12.5333	99.8944
	2.61875	12.5333	0	43.0938	36.83	19.8	0.047034	0	16.1278	0	1	0.117349	3.57				12.5333	99.8944
	2.62083	12.5333	0	43.1042	36.83	19.8	0.04702	0	16.1276	0	1	0.117316	3.569				12.5333	99.8944
	2.62292	12.5333	0	43.1146	36.85	19.8	0.046991	0	16.1273	0	1	0.117251	3.567				12.5333	99.8944
	2.625	12.5333	0	43.125	36.86	19.8	0.046962	0	16.1269	0	1	0.117185	3.565				12.5333	99.8944
	2.62708	12.5333	0	43.1354	36.86	19.8	0.046934	0	16.1265	0	1	0.117119	3.563				12.5335	99.8961
	2.62917	12.5333	0	43.1458	36.88	19.8	0.046917	0	16.1263	0	1	0.117086	3.562				12.5335	99.8961
	2.63125	12.5335	0	43.1562	36.87	19.8	0.04688	0	16.1257	0	1	0.116988	3.559				12.5335	99.8961
	2.63333	12.5335	0	43.1667	36.91	19.8	0.046846	0	16.1253	0	1	0.116922	3.557				12.5335	99.8961
	2.63542	12.5335	0	43.1771	36.92	19.8	0.046804	0	16.1247	0	1	0.116823	3.554				12.5335	99.8961
	2.6375	12.5335	0	43.1875	36.89	19.8	0.046783	0	16.1243	0	1	0.116758	3.552				12.5333	99.8944
	2.63958	12.5335	0	43.1979	36.91	19.8	0.04674	0	16.1238	0	1	0.116659	3.549				12.5333	99.8944
	2.64167	12.5333	0	43.2083	36.94	19.8	0.046708	0	16.1234	0	1	0.116593	3.547				12.5333	99.8944
	2.64375	12.5333	0	43.2188	36.93	19.8	0.046684	0	16.123	0	1	0.116528	3.545				12.5333	99.8944
	2.64583	12.5333	0	43.2292	36.92	19.8	0.046671	0	16.1228	0	1	0.116495	3.544				12.5333	99.8944
	2.64792	12.5333	0	43.2396	36.94	19.8	0.046641	0	16.1224	0	1	0.116429	3.542				12.5333	99.8944
	2.65	12.5333	0	43.25	36.95	19.8	0.046599	0	16.1218	0	1	0.11633	3.539				12.5333	99.8944
	2.65208	12.5333	0	43.2604	36.97	19.8	0.046569	0	16.1214	0	1	0.116265	3.537				12.5333	99.8944
	2.65417	12.5333	0	43.2708	36.98	19.8	0.046528	0	16.1209	0	1	0.116166	3.534				12.5333	99.8944
	2.65625	12.5333	0	43.2812	36.98	19.8	0.046477	0	16.1201	0	1	0.116034	3.53				12.5333	99.8944
	2.65833	12.5333	0	43.2917	37	19.8	0.046431	0	16.1195	0	1	0.115936	3.527				12.5333	99.8944
	2.66042	12.5333	0	43.3021	37	19.8	0.046366	0	16.1185	0	1	0.115771	3.522				12.5335	99.8961
	2.6625	12.5333	0	43.3125	37.01	19.8	0.046298	0	16.1176	0	1	0.115607	3.517				12.5335	99.8961
	2.66458	12.5335	0	43.3229	37.02	19.8	0.046244	0	16.1168	0	1	0.115476	3.513				12.5335	99.8961
	2.66667	12.5335	0	43.3333	37.05	19.8	0.046173	0	16.1158	0	1	0.115311	3.508				12.5335	99.8961
	2.66875	12.5335	0	43.3438	37.03	19.8	0.046096	0	16.1146	0	1	0.115114	3.502				12.5335	99.8961
	2.67083	12.5335	0	43.3542	37.05	19.8	0.046027	0	16.1137	0	1	0.11495	3.497				12.5335	99.8961
	2.67292	12.5335	0	43.3646	37.03	19.8	0.045938	0	16.1123	0	1	0.11472	3.49				12.5335	99.8961
	2.675	12.5335	0	43.375	37.06	19.8	0.045852	0	16.1111	0	1	0.114522	3.484				12.5335	99.8961
	2.67708	12.5335	0	43.3854	37.07	19.8	0.045759	0	16.1098	0	1	0.114292	3.477				12.5335	99.8961
	2.67917	12.5335	0	43.3958	37.09	19.8	0.045664	0	16.1084	0	1	0.114062	3.47				12.5335	99.8961
	2.68125	12.5335	0	43.4062	37.08	19.8	0.045586	0	16.1072	0	1	0.113865	3.464				12.5335	99.8961
	2.68333	12.5335	0	43.4167	37.1	19.8	0.045516	0	16.1063	0	1	0.113701	3.459				12.5335	99.8961
	2.68542	12.5335	0	43.4271	37.12	19.8	0.04542	0	16.1049	0	1	0.113471	3.452				12.5335	99.8961
	2.6875	12.5335	0	43.4375	37.1	19.8	0.045318	0	16.1033	0	1	0.113208	3.444				12.5335	99.8961
	2.68958	12.5335	0	43.4479	37.11	19.8	0.045211	0	16.1018	0	1	0.112945	3.436				12.5335	99.8961
	2.69167	12.5335	0	43.4583	37.11	19.8	0.045092	0	16.1	0	1	0.112649	3.427				12.5335	99.8961
	2.69375	12.5335	0	43.4688	37.13	19.8	0.044984	0	16.0984	0	1	0.112386	3.419				12.5335	99.8961
	2.69583	12.5335	0	43.4792	37.16	19.8	0.044901	0	16.0973	0	1	0.112189	3.413				12.5335	99.8961
	2.69792	12.5335	0	43.4896	37.16	19.8	0.044808	0	16.0959	0	1	0.111958	3.406				12.5335	99.8961
	2.7	12.5335	0	43.5	37.16	19.8	0.044701	0	16.0943	0	1	0.111695	3.398				12.5335	99.8961
	2.70208	12.5335	0	43.5104	37.18	19.8	0.044635	0	16.0934	0	1	0.111531	3.393				12.5335	99.8961
	2.70417	12.5335	0	43.5208	37.18	19.8	0.044542	0	16.092	0	1	0.111301	3.386				12.5335	99.8961
	2.70625	12.5335	0	43.5312	37.2	19.8	0.044472	0	16.091	0	1	0.111137	3.381				12.5335	99.8961
	2.70833	12.5335	0	43.5417	37.22	19.8	0.044389	0	16.0899	0	1	0.110939	3.375				12.5335	99.8961
	2.71042	12.5335	0	43.5521	37.19	19.8	0.044328	0	16.0889	0	1	0.110775	3.37				12.5335	99.8961
	2.7125	12.5335	0	43.5625	37.21	19.8	0.044273	0	16.0881	0	1	0.110644	3.366				12.5335	99.8961
	2.71458	12.5335	0	43.5729	37.23	19.8	0.044228	0	16.0875	0	1	0.110545	3.363				12.5335	99.8961
	2.71667	12.5335	0	43.5833	37.24	19.8	0.044186	0	16.087	0	1	0.110446	3.36				12.5338	99.8978
	2.71875	12.5335	0	43.5938	37.23	19.8	0.04415	0	16.0864	0	1	0.110348	3.357				12.5338	99.8978
	2.72083	12.5338	0	43.6042	37.25	19.8	0.044107	0	16.0858	0	1	0.110249	3.354				12.5338	99.8978
	2.72292	12.5338	0	43.6146	37.27	19.8	0.044076	0	16.0854	0	1	0.110183	3.352				12.5338	99.8978
	2.725	12.5338	0	43.625	37.28	19.8	0.044022	0	16.0846	0	1	0.110052	3.348				12.5338	99.8978
	2.72708	12.5338	0	43.6354	37.27	19.8	0.043997	0	16.0842	0	1	0.109986	3.346				12.5338	99.8978
	2.72917	12.5338	0	43.6458	37.27	19.8	0.043943	0	16.0834	0	1	0.109855	3.342				12.5335	99.8961
	2.73125	12.5338	0	43.6562	37.28	19.8	0.043863	0	16.0823	0	1	0.109657	3.336				12.5335	99.8961
	2.73333	12.5335	0	43.6667	37.3	19.8	0.043795	0	16.0813	0	1	0.109493	3.331				12.5335	99.8961
	2.73542	12.5335	0	43.6771	37.31	19.8	0.043701	0	16.0799	0	1	0.109263	3.324				12.5335	99.8961
	2.7375	12.5335	0	43.6875	37.31	19.8	0.043621	0	16.0788	0	1	0.109066	3.318				12.5335	99.8961
	2.73958	12.5335	0	43.6979	37.33	19.8	0.043513	0	16.0772	0	1	0.108803	3.31				12.5335	99.8961
	2.74167	12.5335	0	43.7083	37.34	19.8	0.043459	0	16.0764	0	1	0.108671	3.306				12.5335	99.8961
	2.74375	12.5335	0	43.7188	37.34	19.8	0.043406	0	16.0756	0	1	0.10854	3.302				12.5335	99.8961
	2.74583	12.5335	0	43.7292	37.35	19.8	0.043364	0	16.0751	0	1	0.108441	3.299				12.5335	99.8961
	2.74792	12.5335	0	43.7396	37.37	19.8	0.043296	0	16.0741	0	1	0.108277	3.294				12.5335	99.8961
	2.75	12.5335	0	43.75	37.38	19.8	0.043242	0	16.0733	0	1	0.108145	3.29				12.5335	99.8961
	2.75208	12.5335	0	43.7604	37.38	19.8	0.043228	0	16.0731	0	1	0.108113	3.289				12.5335	99.8961
	2.75417	12.5335	0	43.7708	37.4	19.8	0.04321	0	16.0729	0	1	0.10808	3.288				12.5333	99.8944
	2.75625	12.5335	0	43.7812	37.4	19.8	0.04321	0	16.0729	0	1	0.10808	3.288				12.5333	99.8944
	2.75833	12.5333	0	43.7917	37.42	19.8	0.043181	0	16.0726	0	1	0.108014	3.286				12.5333	99.8944
	2.76042	12.5333	0	43.8021	37.42	19.8	0.043141	0	16.072	0	1	0.107915	3.283				12.5333	99.8944
	2.7625	12.5333	0	43.8125	37.42	19.8	0.043152	0	16.0722	0	1	0.107948	3.284				12.5333	99.8944
	2.76458	12.5333	0	43.8229	37.44	19.8	0.043204	0	16.073	0	1	0.10808	3.288				12.5333	99.8944
	2.76667	12.5333	0	43.8333	37.46	19.8	0.043212	0	16.0732	0	1	0.108113	3.289				12.5333	99.8944
	2.76875	12.5333	0	43.8438	37.45	19.8	0.043201	0	16.073	0	1	0.10808	3.288				12.5333	99.8944
	2.77083	12.5333	0	43.8542	37.46	19.8	0.043199	0	16.073	0	1	0.10808	3.288				12.5333	99.8944
	2.77292	12.5333	0	43.8646	37.48	19.8	0.043182	0	16.0728	0	1	0.108047	3.287				12.5333	99.8944
	2.775	12.5333	0	43.875	37.48	19.8	0.043169	0	16.0726	0	1	0.108014	3.286				12.5333	99.8944
	2.77708	12.5333	0	43.8854	37.48	19.8	0.043129	0	16.072	0	1	0.107915	3.283				12.5333	99.8944
	2.77917	12.5333	0	43.8958	37.48	19.8	0.043089	0	16.0714	0	1	0.107817	3.28				12.5333	99.8944
	2.78125	12.5333	0	43.9062	37.51	19.8	0.043045	0	16.0708	0	1	0.107718	3.277				12.5333	99.8944
	2.78333	12.5333	0	43.9167	37.5	19.8	0.043033	0	16.0706	0	1	0.107685	3.276				12.5333	99.8944
	2.78542	12.5333	0	43.9271	37.52	19.8	0.042989	0	16.0701	0	1	0.107587	3.273				12.5333	99.8944
	2.7875	12.5333	0	43.9375	37.53	19.8	0.042975	0	16.0699	0	1	0.107554	3.272				12.5333	99.8944
	2.78958	12.5333	0	43.9479	37.54	19.8	0.04296	0	16.0697	0	1	0.107521	3.271				12.5333	99.8944
	2.79167	12.5333	0	43.9583	37.54	19.8	0.042933	0	16.0693	0	1	0.107455	3.269				12.5333	99.8944
	2.79375	12.5333	0	43.9688	37.54	19.8	0.042841	0	16.0679	0	1	0.107225	3.262				12.5333	99.8944
	2.79583	12.5333	0	43.9792	37.57	19.8	0.042744	0	16.0666	0	1	0.106995	3.255				12.5333	99.8944
	2.79792	12.5333	0	43.9896	37.58	19.8	0.042624	0	16.0648	0	1	0.106699	3.246				12.5335	99.8961
	2.8	12.5333	0	44	37.57	19.8	0.042561	0	16.0638	0	1	0.106535	3.241				12.5335	99.8961
	2.80208	12.5335	0	44.0104	37.58	19.8	0.042493	0	16.0628	0	1	0.10637	3.236				12.5335	99.8961
	2.80417	12.5335	0	44.0208	37.61	19.8	0.042422	0	16.0619	0	1	0.106206	3.231				12.5335	99.8961
	2.80625	12.5335	0	44.0312	37.63	19.8	0.042352	0	16.0609	0	1	0.106042	3.226				12.5335	99.8961
	2.80833	12.5335	0	44.0417	37.6	19.8	0.042333	0	16.0605	0	1	0.105976	3.224				12.5335	99.8961
	2.81042	12.5335	0	44.0521	37.62	19.8	0.042317	0	16.0603	0	1	0.105943	3.223				12.5335	99.8961
	2.8125	12.5335	0	44.0625	37.64	19.8	0.042285	0	16.0599	0	1	0.105877	3.221				12.5335	99.8961
	2.81458	12.5335	0	44.0729	37.64	19.8	0.042272	0	16.0597	0	1	0.105844	3.22				12.5335	99.8961
	2.81667	12.5335	0	44.0833	37.65	19.8	0.042257	0	16.0596	0	1	0.105812	3.219				12.5335	99.8961
	2.81875	12.5335	0	44.0938	37.67	19.8	0.042254	0	16.0596	0	1	0.105812	3.219				12.5335	99.8961
	2.82083	12.5335	0	44.1042	37.67	19.8	0.042267	0	16.0598	0	1	0.105844	3.22				12.5333	99.8944
	2.82292	12.5335	0	44.1146	37.7	19.8	0.042275	0	16.06	0	1	0.105877	3.221				12.5333	99.8944
	2.825	12.5333	0	44.125	37.68	19.8	0.042279	0	16.06	0	1	0.105877	3.221				12.5333	99.8944
	2.82708	12.5333	0	44.1354	37.69	19.8	0.042303	0	16.0604	0	1	0.105943	3.223				12.5333	99.8944
	2.82917	12.5333	0	44.1458	37.7	19.8	0.042288	0	16.0602	0	1	0.10591	3.222				12.5333	99.8944
	2.83125	12.5333	0	44.1562	37.7	19.8	0.042286	0	16.0602	0	1	0.10591	3.222				12.5331	99.8927
	2.83333	12.5333	0	44.1667	37.7	19.8	0.042287	0	16.0602	0	1	0.10591	3.222				12.5331	99.8927
	2.83542	12.5331	0	44.1771	37.73	19.8	0.042269	0	16.06	0	1	0.105877	3.221				12.5331	99.8927
	2.8375	12.5331	0	44.1875	37.74	19.8	0.042253	0	16.0598	0	1	0.105844	3.22				12.5331	99.8927
	2.83958	12.5331	0	44.1979	37.76	19.8	0.042225	0	16.0594	0	1	0.105779	3.218				12.5331	99.8927
	2.84167	12.5331	0	44.2083	37.75	19.8	0.042214	0	16.0592	0	1	0.105746	3.217				12.5331	99.8927
	2.84375	12.5331	0	44.2188	37.75	19.8	0.0422	0	16.059	0	1	0.105713	3.216				12.5331	99.8927
	2.84583	12.5331	0	44.2292	37.77	19.8	0.042182	0	16.0588	0	1	0.10568	3.215				12.5331	99.8927
	2.84792	12.5331	0	44.2396	37.78	19.8	0.04218	0	16.0588	0	1	0.10568	3.215				12.5333	99.8944
	2.85	12.5331	0	44.25	37.81	19.8	0.04215	0	16.0585	0	1	0.105614	3.213				12.5333	99.8944
	2.85208	12.5333	0	44.2604	37.8	19.8	0.042163	0	16.0586	0	1	0.105647	3.214				12.5333	99.8944
	2.85417	12.5333	0	44.2708	37.82	19.8	0.042147	0	16.0585	0	1	0.105614	3.213				12.5333	99.8944
	2.85625	12.5333	0	44.2812	37.81	19.8	0.04215	0	16.0585	0	1	0.105614	3.213				12.5333	99.8944
	2.85833	12.5333	0	44.2917	37.82	19.8	0.042173	0	16.0589	0	1	0.10568	3.215				12.5333	99.8944
	2.86042	12.5333	0	44.3021	37.82	19.8	0.04216	0	16.0587	0	1	0.105647	3.214				12.5333	99.8944
	2.8625	12.5333	0	44.3125	37.83	19.8	0.042157	0	16.0587	0	1	0.105647	3.214				12.5333	99.8944
	2.86458	12.5333	0	44.3229	37.85	19.8	0.042115	0	16.0581	0	1	0.105549	3.211				12.5333	99.8944
	2.86667	12.5333	0	44.3333	37.85	19.8	0.042103	0	16.0579	0	1	0.105516	3.21				12.5333	99.8944
	2.86875	12.5333	0	44.3438	37.86	19.8	0.042087	0	16.0577	0	1	0.105483	3.209				12.5331	99.8927
	2.87083	12.5333	0	44.3542	37.9	19.8	0.042054	0	16.0573	0	1	0.105417	3.207				12.5333	99.8944
	2.87292	12.5331	0	44.3646	37.89	19.8	0.042043	0	16.0571	0	1	0.105384	3.206				12.5333	99.8944
	2.875	12.5333	0	44.375	37.9	19.8	0.042028	0	16.0569	0	1	0.105351	3.205				12.5331	99.8927
	2.87708	12.5333	0	44.3854	37.91	19.8	0.042013	0	16.0567	0	1	0.105319	3.204				12.5331	99.8927
	2.87917	12.5331	0	44.3958	37.91	19.8	0.042013	0	16.0567	0	1	0.105319	3.204				12.5331	99.8927
	2.88125	12.5331	0	44.4062	37.9	19.8	0.042001	0	16.0565	0	1	0.105286	3.203				12.5331	99.8927
	2.88333	12.5331	0	44.4167	37.92	19.8	0.041984	0	16.0564	0	1	0.105253	3.202				12.5331	99.8927
	2.88542	12.5331	0	44.4271	37.93	19.8	0.04197	0	16.0562	0	1	0.10522	3.201				12.5331	99.8927
	2.8875	12.5331	0	44.4375	37.94	19.8	0.04194	0	16.0558	0	1	0.105154	3.199				12.5331	99.8927
	2.88958	12.5331	0	44.4479	37.94	19.8	0.041915	0	16.0554	0	1	0.105088	3.197				12.5331	99.8927
	2.89167	12.5331	0	44.4583	37.95	19.8	0.041886	0	16.055	0	1	0.105023	3.195				12.5331	99.8927
	2.89375	12.5331	0	44.4688	37.98	19.8	0.04183	0	16.0542	0	1	0.104891	3.191				12.5331	99.8927
	2.89583	12.5331	0	44.4792	37.99	19.8	0.041775	0	16.0535	0	1	0.10476	3.187				12.5331	99.8927
	2.89792	12.5331	0	44.4896	38	19.8	0.041734	0	16.0529	0	1	0.104661	3.184				12.5331	99.8927
	2.9	12.5331	0	44.5	38	19.8	0.041682	0	16.0521	0	1	0.10453	3.18				12.5331	99.8927
	2.90208	12.5331	0	44.5104	38	19.8	0.041643	0	16.0515	0	1	0.104431	3.177				12.5331	99.8927
	2.90417	12.5331	0	44.5208	38.01	19.8	0.041602	0	16.0509	0	1	0.104332	3.174				12.5331	99.8927
	2.90625	12.5331	0	44.5312	38.02	19.8	0.04156	0	16.0503	0	1	0.104234	3.171				12.5331	99.8927
	2.90833	12.5331	0	44.5417	38.03	19.8	0.041532	0	16.0499	0	1	0.104168	3.169				12.5331	99.8927
	2.91042	12.5331	0	44.5521	38.03	19.8	0.041493	0	16.0494	0	1	0.104069	3.166				12.5331	99.8927
	2.9125	12.5331	0	44.5625	38.05	19.8	0.041436	0	16.0486	0	1	0.103938	3.162				12.5331	99.8927
	2.91458	12.5331	0	44.5729	38.06	19.8	0.04141	0	16.0482	0	1	0.103872	3.16				12.5331	99.8927
	2.91667	12.5331	0	44.5833	38.08	19.8	0.041366	0	16.0476	0	1	0.103774	3.157				12.5331	99.8927
	2.91875	12.5331	0	44.5938	38.09	19.8	0.041325	0	16.047	0	1	0.103675	3.154				12.5329	99.891
	2.92083	12.5331	0	44.6042	38.09	19.8	0.041298	0	16.0466	0	1	0.103609	3.152				12.5331	99.8927
	2.92292	12.5329	0	44.6146	38.08	19.8	0.041274	0	16.0462	0	1	0.103543	3.15				12.5329	99.891
	2.925	12.5331	0	44.625	38.1	19.8	0.04123	0	16.0457	0	1	0.103445	3.147				12.5331	99.8927
	2.92708	12.5329	0	44.6354	38.12	19.8	0.041188	0	16.0451	0	1	0.103346	3.144				12.5331	99.8927
	2.92917	12.5331	0	44.6458	38.12	19.8	0.04115	0	16.0445	0	1	0.103248	3.141				12.5331	99.8927
	2.93125	12.5331	0	44.6562	38.13	19.8	0.041068	0	16.0433	0	1	0.10305	3.135				12.5331	99.8927
	2.93333	12.5331	0	44.6667	38.15	19.8	0.041012	0	16.0426	0	1	0.102919	3.131				12.5331	99.8927
	2.93542	12.5331	0	44.6771	38.15	19.8	0.040933	0	16.0414	0	1	0.102722	3.125				12.5331	99.8927
	2.9375	12.5331	0	44.6875	38.16	19.8	0.040867	0	16.0404	0	1	0.102557	3.12				12.5331	99.8927
	2.93958	12.5331	0	44.6979	38.16	19.8	0.040775	0	16.039	0	1	0.102327	3.113				12.5331	99.8927
	2.94167	12.5331	0	44.7083	38.17	19.8	0.040708	0	16.0381	0	1	0.102163	3.108				12.5333	99.8944
	2.94375	12.5331	0	44.7188	38.19	19.8	0.040639	0	16.0371	0	1	0.101999	3.103				12.5333	99.8944
	2.94583	12.5333	0	44.7292	38.19	19.8	0.04056	0	16.0359	0	1	0.101801	3.097				12.5333	99.8944
	2.94792	12.5333	0	44.7396	38.2	19.8	0.040466	0	16.0346	0	1	0.101571	3.09				12.5333	99.8944
	2.95	12.5333	0	44.75	38.19	19.8	0.04039	0	16.0334	0	1	0.101374	3.084				12.5333	99.8944
	2.95208	12.5333	0	44.7604	38.22	19.8	0.04032	0	16.0324	0	1	0.10121	3.079				12.5333	99.8944
	2.95417	12.5333	0	44.7708	38.22	19.8	0.040241	0	16.0312	0	1	0.101012	3.073				12.5333	99.8944
	2.95625	12.5333	0	44.7812	38.23	19.8	0.040173	0	16.0303	0	1	0.100848	3.068				12.5333	99.8944
	2.95833	12.5333	0	44.7917	38.24	19.8	0.040118	0	16.0295	0	1	0.100717	3.064				12.5333	99.8944
	2.96042	12.5333	0	44.8021	38.26	19.8	0.040051	0	16.0285	0	1	0.100552	3.059				12.5335	99.8961
	2.9625	12.5333	0	44.8125	38.27	19.8	0.03997	0	16.0273	0	1	0.100355	3.053				12.5335	99.8961
	2.96458	12.5335	0	44.8229	38.26	19.8	0.039907	0	16.0264	0	1	0.100191	3.048				12.5335	99.8961
	2.96667	12.5335	0	44.8333	38.29	19.8	0.039848	0	16.0256	0	1	0.100059	3.044				12.5335	99.8961
	2.96875	12.5335	0	44.8438	38.29	19.8	0.039797	0	16.0248	0	1	0.099928	3.04				12.5335	99.8961
	2.97083	12.5335	0	44.8542	38.3	19.8	0.039743	0	16.024	0	1	0.099796	3.036				12.5335	99.8961
	2.97292	12.5335	0	44.8646	38.31	19.8	0.039676	0	16.023	0	1	0.099632	3.031				12.5335	99.8961
	2.975	12.5335	0	44.875	38.32	19.8	0.039634	0	16.0225	0	1	0.099533	3.028				12.5335	99.8961
	2.97708	12.5335	0	44.8854	38.34	19.8	0.039579	0	16.0217	0	1	0.099402	3.024				12.5335	99.8961
	2.97917	12.5335	0	44.8958	38.33	19.8	0.039542	0	16.0211	0	1	0.099303	3.021				12.5335	99.8961
	2.98125	12.5335	0	44.9062	38.32	19.8	0.039477	0	16.0201	0	1	0.099139	3.016				12.5335	99.8961
	2.98333	12.5335	0	44.9167	38.36	19.8	0.039432	0	16.0195	0	1	0.09904	3.013				12.5335	99.8961
	2.98542	12.5335	0	44.9271	38.37	19.8	0.039377	0	16.0188	0	1	0.098909	3.009				12.5335	99.8961
	2.9875	12.5335	0	44.9375	38.37	19.8	0.039338	0	16.0182	0	1	0.09881	3.006				12.5333	99.8944
	2.98958	12.5335	0	44.9479	38.38	19.8	0.039284	0	16.0174	0	1	0.098679	3.002				12.5333	99.8944
	2.99167	12.5333	0	44.9583	38.38	19.8	0.039204	0	16.0162	0	1	0.098481	2.996				12.5333	99.8944
	2.99375	12.5333	0	44.9688	38.42	19.8	0.039147	0	16.0155	0	1	0.09835	2.992				12.5333	99.8944
	2.99583	12.5333	0	44.9792	38.42	19.8	0.039082	0	16.0145	0	1	0.098186	2.987				12.5333	99.8944
	2.99792	12.5333	0	44.9896	38.42	19.8	0.039016	0	16.0135	0	1	0.098021	2.982				12.5333	99.8944
	3	12.5333	0	45	38.44	19.8	0.038948	0	16.0125	0	1	0.097857	2.977				12.5333	99.8944
	3.00208	12.5333	0	45.0104	38.45	19.8	0.03888	0	16.0116	0	1	0.097692	2.972				12.5333	99.8944
	3.00417	12.5333	0	45.0208	38.45	19.8	0.038827	0	16.0108	0	1	0.097561	2.968				12.5333	99.8944
	3.00625	12.5333	0	45.0312	38.44	19.8	0.038777	0	16.01	0	1	0.097429	2.964				12.5333	99.8944
	3.00833	12.5333	0	45.0417	38.45	19.8	0.038724	0	16.0092	0	1	0.097298	2.96				12.5331	99.8927
	3.01042	12.5333	0	45.0521	38.47	19.8	0.038681	0	16.0086	0	1	0.097199	2.957				12.5331	99.8927
	3.0125	12.5331	0	45.0625	38.48	19.8	0.038626	0	16.0078	0	1	0.097068	2.953				12.5331	99.8927
	3.01458	12.5331	0	45.0729	38.49	19.8	0.038585	0	16.0073	0	1	0.096969	2.95				12.5331	99.8927
	3.01667	12.5331	0	45.0833	38.5	19.8	0.038544	0	16.0067	0	1	0.096871	2.947				12.5331	99.8927
	3.01875	12.5331	0	45.0938	38.48	19.8	0.038508	0	16.0061	0	1	0.096772	2.944				12.5331	99.8927
	3.02083	12.5331	0	45.1042	38.52	19.8	0.038462	0	16.0055	0	1	0.096673	2.941				12.5331	99.8927
	3.02292	12.5331	0	45.1146	38.52	19.8	0.038423	0	16.0049	0	1	0.096575	2.938				12.5331	99.8927
	3.025	12.5331	0	45.125	38.53	19.8	0.03837	0	16.0041	0	1	0.096443	2.934				12.5331	99.8927
	3.02708	12.5331	0	45.1354	38.52	19.8	0.038331	0	16.0036	0	1	0.096345	2.931				12.5331	99.8927
	3.02917	12.5331	0	45.1458	38.54	19.8	0.038276	0	16.0028	0	1	0.096213	2.927				12.5331	99.8927
	3.03125	12.5331	0	45.1562	38.55	19.8	0.038235	0	16.0022	0	1	0.096115	2.924				12.5331	99.8927
	3.03333	12.5331	0	45.1667	38.56	19.8	0.038195	0	16.0016	0	1	0.096016	2.921				12.5331	99.8927
	3.03542	12.5331	0	45.1771	38.58	19.8	0.038165	0	16.0012	0	1	0.09595	2.919				12.5331	99.8927
	3.0375	12.5331	0	45.1875	38.57	19.8	0.038114	0	16.0004	0	1	0.095819	2.915				12.5331	99.8927
	3.03958	12.5331	0	45.1979	38.58	19.8	0.038073	0	15.9999	0	1	0.09572	2.912				12.5331	99.8927
	3.04167	12.5331	0	45.2083	38.59	19.8	0.038031	0	15.9993	0	1	0.095622	2.909				12.5333	99.8944
	3.04375	12.5331	0	45.2188	38.61	19.8	0.037977	0	15.9985	0	1	0.09549	2.905				12.5333	99.8944
	3.04583	12.5333	0	45.2292	38.61	19.8	0.037938	0	15.9979	0	1	0.095391	2.902				12.5333	99.8944
	3.04792	12.5333	0	45.2396	38.64	19.8	0.037894	0	15.9973	0	1	0.095293	2.899				12.5333	99.8944
	3.05	12.5333	0	45.25	38.65	19.8	0.037866	0	15.997	0	1	0.095227	2.897				12.5331	99.8927
	3.05208	12.5333	0	45.2604	38.65	19.8	0.037841	0	15.9966	0	1	0.095161	2.895				12.5331	99.8927
	3.05417	12.5331	0	45.2708	38.65	19.8	0.0378	0	15.996	0	1	0.095063	2.892				12.5331	99.8927
	3.05625	12.5331	0	45.2812	38.68	19.8	0.037769	0	15.9956	0	1	0.094997	2.89				12.5331	99.8927
	3.05833	12.5331	0	45.2917	38.68	19.8	0.037731	0	15.995	0	1	0.094898	2.887				12.5331	99.8927
	3.06042	12.5331	0	45.3021	38.69	19.8	0.037703	0	15.9946	0	1	0.094833	2.885				12.5331	99.8927
	3.0625	12.5331	0	45.3125	38.68	19.8	0.037677	0	15.9942	0	1	0.094767	2.883				12.5331	99.8927
	3.06458	12.5331	0	45.3229	38.69	19.8	0.037636	0	15.9936	0	1	0.094668	2.88				12.5331	99.8927
	3.06667	12.5331	0	45.3333	38.71	19.8	0.037607	0	15.9933	0	1	0.094603	2.878				12.5331	99.8927
	3.06875	12.5331	0	45.3438	38.71	19.8	0.037569	0	15.9927	0	1	0.094504	2.875				12.5331	99.8927
	3.07083	12.5331	0	45.3542	38.73	19.8	0.03754	0	15.9923	0	1	0.094438	2.873				12.5331	99.8927
	3.07292	12.5331	0	45.3646	38.74	19.8	0.037486	0	15.9915	0	1	0.094307	2.869				12.5331	99.8927
	3.075	12.5331	0	45.375	38.76	19.8	0.037457	0	15.9911	0	1	0.094241	2.867				12.5331	99.8927
	3.07708	12.5331	0	45.3854	38.76	19.8	0.03743	0	15.9907	0	1	0.094175	2.865				12.5331	99.8927
	3.07917	12.5331	0	45.3958	38.76	19.8	0.037404	0	15.9903	0	1	0.09411	2.863				12.5331	99.8927
	3.08125	12.5331	0	45.4062	38.78	19.8	0.037375	0	15.99	0	1	0.094044	2.861				12.5333	99.8944
	3.08333	12.5331	0	45.4167	38.79	19.8	0.037348	0	15.9896	0	1	0.093978	2.859				12.5333	99.8944
	3.08542	12.5333	0	45.4271	38.79	19.8	0.037334	0	15.9894	0	1	0.093945	2.858				12.5333	99.8944
	3.0875	12.5333	0	45.4375	38.81	19.8	0.037318	0	15.9892	0	1	0.093912	2.857				12.5333	99.8944
	3.08958	12.5333	0	45.4479	38.81	19.8	0.037291	0	15.9888	0	1	0.093847	2.855				12.5333	99.8944
	3.09167	12.5333	0	45.4583	38.81	19.8	0.037266	0	15.9884	0	1	0.093781	2.853				12.5333	99.8944
	3.09375	12.5333	0	45.4688	38.83	19.8	0.03725	0	15.9882	0	1	0.093748	2.852				12.5333	99.8944
	3.09583	12.5333	0	45.4792	38.84	19.8	0.037248	0	15.9882	0	1	0.093748	2.852				12.5333	99.8944
	3.09792	12.5333	0	45.4896	38.84	19.8	0.037246	0	15.9882	0	1	0.093748	2.852				12.5333	99.8944
	3.1	12.5333	0	45.5	38.86	19.8	0.037244	0	15.9882	0	1	0.093748	2.852				12.5333	99.8944
	3.10208	12.5333	0	45.5104	38.86	19.8	0.037245	0	15.9882	0	1	0.093748	2.852				12.5335	99.8961
	3.10417	12.5333	0	45.5208	38.87	19.8	0.037229	0	15.988	0	1	0.093715	2.851				12.5335	99.8961
	3.10625	12.5335	0	45.5312	38.89	19.8	0.037214	0	15.9878	0	1	0.093682	2.85				12.5335	99.8961
	3.10833	12.5335	0	45.5417	38.88	19.8	0.037214	0	15.9878	0	1	0.093682	2.85				12.5335	99.8961
	3.11042	12.5335	0	45.5521	38.89	19.8	0.0372	0	15.9876	0	1	0.093649	2.849				12.5335	99.8961
	3.1125	12.5335	0	45.5625	38.93	19.8	0.037182	0	15.9875	0	1	0.093616	2.848				12.5335	99.8961
	3.11458	12.5335	0	45.5729	38.93	19.8	0.037169	0	15.9873	0	1	0.093584	2.847				12.5335	99.8961
	3.11667	12.5335	0	45.5833	38.92	19.8	0.037156	0	15.9871	0	1	0.093551	2.846				12.5335	99.8961
	3.11875	12.5335	0	45.5938	38.93	19.8	0.037142	0	15.9869	0	1	0.093518	2.845				12.5335	99.8961
	3.12083	12.5335	0	45.6042	38.95	19.8	0.037126	0	15.9867	0	1	0.093485	2.844				12.5335	99.8961
	3.12292	12.5335	0	45.6146	38.94	19.8	0.037113	0	15.9865	0	1	0.093452	2.843				12.5335	99.8961
	3.125	12.5335	0	45.625	38.95	19.8	0.037099	0	15.9863	0	1	0.093419	2.842				12.5335	99.8961
	3.12708	12.5335	0	45.6354	38.96	19.8	0.037071	0	15.9859	0	1	0.093353	2.84				12.5333	99.8944
	3.12917	12.5335	0	45.6458	38.99	19.8	0.037055	0	15.9857	0	1	0.093321	2.839				12.5333	99.8944
	3.13125	12.5333	0	45.6562	38.98	19.8	0.037043	0	15.9855	0	1	0.093288	2.838				12.5333	99.8944
	3.13333	12.5333	0	45.6667	38.99	19.8	0.037041	0	15.9855	0	1	0.093288	2.838				12.5333	99.8944
	3.13542	12.5333	0	45.6771	39.01	19.8	0.037025	0	15.9853	0	1	0.093255	2.837				12.5333	99.8944
	3.1375	12.5333	0	45.6875	39.02	19.8	0.03701	0	15.9852	0	1	0.093222	2.836				12.5333	99.8944
	3.13958	12.5333	0	45.6979	39.02	19.8	0.036998	0	15.985	0	1	0.093189	2.835				12.5333	99.8944
	3.14167	12.5333	0	45.7083	39.03	19.8	0.036981	0	15.9848	0	1	0.093156	2.834				12.5331	99.8927
	3.14375	12.5333	0	45.7188	39.04	19.8	0.036955	0	15.9844	0	1	0.093091	2.832				12.5331	99.8927
	3.14583	12.5331	0	45.7292	39.05	19.8	0.03694	0	15.9842	0	1	0.093058	2.831				12.5331	99.8927
	3.14792	12.5331	0	45.7396	39.06	19.8	0.036912	0	15.9838	0	1	0.092992	2.829				12.5331	99.8927
	3.15	12.5331	0	45.75	39.06	19.8	0.036886	0	15.9834	0	1	0.092926	2.827				12.5331	99.8927
	3.15208	12.5331	0	45.7604	39.07	19.8	0.036871	0	15.9832	0	1	0.092893	2.826				12.5331	99.8927
	3.15417	12.5331	0	45.7708	39.09	19.8	0.036855	0	15.983	0	1	0.09286	2.825				12.5329	99.891
	3.15625	12.5331	0	45.7812	39.09	19.8	0.036842	0	15.9828	0	1	0.092828	2.824				12.5331	99.8927
	3.15833	12.5329	0	45.7917	39.08	19.8	0.03683	0	15.9826	0	1	0.092795	2.823				12.5331	99.8927
	3.16042	12.5331	0	45.8021	39.11	19.8	0.036813	0	15.9825	0	1	0.092762	2.822				12.5331	99.8927
	3.1625	12.5331	0	45.8125	39.14	19.8	0.036809	0	15.9825	0	1	0.092762	2.822				12.5331	99.8927
	3.16458	12.5331	0	45.8229	39.15	19.8	0.036794	0	15.9823	0	1	0.092729	2.821				12.5331	99.8927
	3.16667	12.5331	0	45.8333	39.16	19.8	0.036793	0	15.9823	0	1	0.092729	2.821				12.5331	99.8927
	3.16875	12.5331	0	45.8438	39.16	19.8	0.036792	0	15.9823	0	1	0.092729	2.821				12.5331	99.8927
	3.17083	12.5331	0	45.8542	39.17	19.8	0.036804	0	15.9825	0	1	0.092762	2.822				12.5331	99.8927
	3.17292	12.5331	0	45.8646	39.16	19.8	0.036792	0	15.9823	0	1	0.092729	2.821				12.5331	99.8927
	3.175	12.5331	0	45.875	39.18	19.8	0.03679	0	15.9823	0	1	0.092729	2.821				12.5331	99.8927
	3.17708	12.5331	0	45.8854	39.19	19.8	0.036774	0	15.9821	0	1	0.092696	2.82				12.5331	99.8927
	3.17917	12.5331	0	45.8958	39.19	19.8	0.036761	0	15.9819	0	1	0.092663	2.819				12.5331	99.8927
	3.18125	12.5331	0	45.9062	39.19	19.8	0.036749	0	15.9817	0	1	0.09263	2.818				12.5331	99.8927
	3.18333	12.5331	0	45.9167	39.21	19.8	0.036733	0	15.9815	0	1	0.092597	2.817				12.5331	99.8927
	3.18542	12.5331	0	45.9271	39.23	19.8	0.036728	0	15.9815	0	1	0.092597	2.817				12.5333	99.8944
	3.1875	12.5331	0	45.9375	39.23	19.8	0.036716	0	15.9813	0	1	0.092565	2.816				12.5333	99.8944
	3.18958	12.5333	0	45.9479	39.23	19.8	0.036716	0	15.9813	0	1	0.092565	2.816				12.5333	99.8944
	3.19167	12.5333	0	45.9583	39.24	19.8	0.036701	0	15.9811	0	1	0.092532	2.815				12.5333	99.8944
	3.19375	12.5333	0	45.9688	39.26	19.8	0.036698	0	15.9811	0	1	0.092532	2.815				12.5333	99.8944
	3.19583	12.5333	0	45.9792	39.26	19.8	0.036685	0	15.9809	0	1	0.092499	2.814				12.5333	99.8944
	3.19792	12.5333	0	45.9896	39.27	19.8	0.036682	0	15.9809	0	1	0.092499	2.814				12.5333	99.8944
	3.2	12.5333	0	46	39.26	19.8	0.036671	0	15.9807	0	1	0.092466	2.813				12.5333	99.8944
	3.20208	12.5333	0	46.0104	39.3	19.8	0.036665	0	15.9808	0	1	0.092466	2.813				12.5333	99.8944
	3.20417	12.5333	0	46.0208	39.31	19.8	0.036651	0	15.9806	0	1	0.092433	2.812				12.5333	99.8944
	3.20625	12.5333	0	46.0312	39.32	19.8	0.036636	0	15.9804	0	1	0.0924	2.811				12.5333	99.8944
	3.20833	12.5333	0	46.0417	39.32	19.8	0.036624	0	15.9802	0	1	0.092367	2.81				12.5333	99.8944
	3.21042	12.5333	0	46.0521	39.34	19.8	0.036594	0	15.9798	0	1	0.092302	2.808				12.5333	99.8944
	3.2125	12.5333	0	46.0625	39.34	19.8	0.036582	0	15.9796	0	1	0.092269	2.807				12.5333	99.8944
	3.21458	12.5333	0	46.0729	39.36	19.8	0.036579	0	15.9796	0	1	0.092269	2.807				12.5333	99.8944
	3.21667	12.5333	0	46.0833	39.36	19.8	0.036591	0	15.9798	0	1	0.092302	2.808				12.5333	99.8944
	3.21875	12.5333	0	46.0938	39.37	19.8	0.03659	0	15.9798	0	1	0.092302	2.808				12.5333	99.8944
	3.22083	12.5333	0	46.1042	39.38	19.8	0.036602	0	15.98	0	1	0.092334	2.809				12.5333	99.8944
	3.22292	12.5333	0	46.1146	39.4	19.8	0.036611	0	15.9802	0	1	0.092367	2.81				12.5335	99.8961
	3.225	12.5333	0	46.125	39.4	19.8	0.036611	0	15.9802	0	1	0.092367	2.81				12.5335	99.8961
	3.22708	12.5335	0	46.1354	39.4	19.8	0.036611	0	15.9802	0	1	0.092367	2.81				12.5335	99.8961
	3.22917	12.5335	0	46.1458	39.42	19.8	0.036609	0	15.9802	0	1	0.092367	2.81				12.5335	99.8961
	3.23125	12.5335	0	46.1562	39.42	19.8	0.036608	0	15.9802	0	1	0.092367	2.81				12.5335	99.8961
	3.23333	12.5335	0	46.1667	39.43	19.8	0.036606	0	15.9802	0	1	0.092367	2.81				12.5335	99.8961
	3.23542	12.5335	0	46.1771	39.44	19.8	0.036619	0	15.9804	0	1	0.0924	2.811				12.5335	99.8961
	3.2375	12.5335	0	46.1875	39.44	19.8	0.036605	0	15.9802	0	1	0.092367	2.81				12.5335	99.8961
	3.23958	12.5335	0	46.1979	39.47	19.8	0.0366	0	15.9802	0	1	0.092367	2.81				12.5335	99.8961
	3.24167	12.5335	0	46.2083	39.47	19.8	0.036599	0	15.9802	0	1	0.092367	2.81				12.5335	99.8961
	3.24375	12.5335	0	46.2188	39.49	19.8	0.036585	0	15.9801	0	1	0.092334	2.809				12.5335	99.8961
	3.24583	12.5335	0	46.2292	39.49	19.8	0.036585	0	15.9801	0	1	0.092334	2.809				12.5333	99.8944
	3.24792	12.5335	0	46.2396	39.48	19.8	0.036585	0	15.9801	0	1	0.092334	2.809				12.5333	99.8944
	3.25	12.5333	0	46.25	39.5	19.8	0.036569	0	15.9799	0	1	0.092302	2.808				12.5333	99.8944
	3.25208	12.5333	0	46.2604	39.5	19.8	0.036569	0	15.9799	0	1	0.092302	2.808				12.5333	99.8944
	3.25417	12.5333	0	46.2708	39.51	19.8	0.036555	0	15.9797	0	1	0.092269	2.807				12.5333	99.8944
	3.25625	12.5333	0	46.2812	39.53	19.8	0.036538	0	15.9795	0	1	0.092236	2.806				12.5333	99.8944
	3.25833	12.5333	0	46.2917	39.56	19.8	0.036508	0	15.9791	0	1	0.09217	2.804				12.5333	99.8944
	3.26042	12.5333	0	46.3021	39.55	19.8	0.036482	0	15.9787	0	1	0.092104	2.802				12.5331	99.8927
	3.2625	12.5333	0	46.3125	39.56	19.8	0.036469	0	15.9785	0	1	0.092072	2.801				12.5333	99.8944
	3.26458	12.5331	0	46.3229	39.57	19.8	0.036429	0	15.9779	0	1	0.091973	2.798				12.5333	99.8944
	3.26667	12.5333	0	46.3333	39.6	19.8	0.036399	0	15.9776	0	1	0.091907	2.796				12.5331	99.8927
	3.26875	12.5333	0	46.3438	39.59	19.8	0.036359	0	15.977	0	1	0.091809	2.793				12.5333	99.8944
	3.27083	12.5331	0	46.3542	39.58	19.8	0.036322	0	15.9764	0	1	0.09171	2.79				12.5333	99.8944
	3.27292	12.5333	0	46.3646	39.6	19.8	0.036307	0	15.9762	0	1	0.091677	2.789				12.5333	99.8944
	3.275	12.5333	0	46.375	39.6	19.8	0.03628	0	15.9758	0	1	0.091611	2.787				12.5333	99.8944
	3.27708	12.5333	0	46.3854	39.62	19.8	0.036252	0	15.9754	0	1	0.091546	2.785				12.5333	99.8944
	3.27917	12.5333	0	46.3958	39.63	19.8	0.036238	0	15.9752	0	1	0.091513	2.784				12.5333	99.8944
	3.28125	12.5333	0	46.4062	39.66	19.8	0.03622	0	15.975	0	1	0.09148	2.783				12.5333	99.8944
	3.28333	12.5333	0	46.4167	39.65	19.8	0.036235	0	15.9752	0	1	0.091513	2.784				12.5333	99.8944
	3.28542	12.5333	0	46.4271	39.66	19.8	0.036232	0	15.9752	0	1	0.091513	2.784				12.5333	99.8944
	3.2875	12.5333	0	46.4375	39.67	19.8	0.036218	0	15.975	0	1	0.09148	2.783				12.5333	99.8944
	3.28958	12.5333	0	46.4479	39.67	19.8	0.03623	0	15.9752	0	1	0.091513	2.784				12.5333	99.8944
	3.29167	12.5333	0	46.4583	39.67	19.8	0.036217	0	15.975	0	1	0.09148	2.783				12.5333	99.8944
	3.29375	12.5333	0	46.4688	39.7	19.8	0.0362	0	15.9749	0	1	0.091447	2.782				12.5333	99.8944
	3.29583	12.5333	0	46.4792	39.71	19.8	0.036173	0	15.9745	0	1	0.091381	2.78				12.5333	99.8944
	3.29792	12.5333	0	46.4896	39.71	19.8	0.036134	0	15.9739	0	1	0.091283	2.777				12.5333	99.8944
	3.3	12.5333	0	46.5	39.73	19.8	0.036092	0	15.9733	0	1	0.091184	2.774				12.5333	99.8944
	3.30208	12.5333	0	46.5104	39.72	19.8	0.03604	0	15.9725	0	1	0.091053	2.77				12.5333	99.8944
	3.30417	12.5333	0	46.5208	39.74	19.8	0.035986	0	15.9717	0	1	0.090921	2.766				12.5333	99.8944
	3.30625	12.5333	0	46.5312	39.75	19.8	0.03592	0	15.9708	0	1	0.090757	2.761				12.5333	99.8944
	3.30833	12.5333	0	46.5417	39.77	19.8	0.035865	0	15.97	0	1	0.090625	2.757				12.5333	99.8944
	3.31042	12.5333	0	46.5521	39.77	19.8	0.035826	0	15.9694	0	1	0.090527	2.754				12.5333	99.8944
	3.3125	12.5333	0	46.5625	39.79	19.8	0.035771	0	15.9686	0	1	0.090395	2.75				12.5333	99.8944
	3.31458	12.5333	0	46.5729	39.79	19.8	0.035718	0	15.9678	0	1	0.090264	2.746				12.5333	99.8944
	3.31667	12.5333	0	46.5833	39.78	19.8	0.035666	0	15.967	0	1	0.090132	2.742				12.5333	99.8944
	3.31875	12.5333	0	46.5938	39.78	19.8	0.035601	0	15.9661	0	1	0.089968	2.737				12.5335	99.8961
	3.32083	12.5333	0	46.6042	39.8	19.8	0.035547	0	15.9653	0	1	0.089836	2.733				12.5335	99.8961
	3.32292	12.5335	0	46.6146	39.84	19.8	0.035476	0	15.9643	0	1	0.089672	2.728				12.5335	99.8961
	3.325	12.5335	0	46.625	39.83	19.8	0.035412	0	15.9633	0	1	0.089508	2.723				12.5335	99.8961
	3.32708	12.5335	0	46.6354	39.83	19.8	0.03536	0	15.9626	0	1	0.089376	2.719				12.5335	99.8961
	3.32917	12.5335	0	46.6458	39.85	19.8	0.035305	0	15.9618	0	1	0.089245	2.715				12.5335	99.8961
	3.33125	12.5335	0	46.6562	39.86	19.8	0.035238	0	15.9608	0	1	0.08908	2.71				12.5335	99.8961
	3.33333	12.5335	0	46.6667	39.87	19.8	0.035173	0	15.9598	0	1	0.088916	2.705				12.5335	99.8961
	3.33542	12.5335	0	46.6771	39.86	19.8	0.035135	0	15.9592	0	1	0.088817	2.702				12.5338	99.8978
	3.3375	12.5335	0	46.6875	39.89	19.8	0.035065	0	15.9583	0	1	0.088653	2.697				12.5338	99.8978
	3.33958	12.5338	0	46.6979	39.9	19.8	0.035013	0	15.9575	0	1	0.088521	2.693				12.5338	99.8978
	3.34167	12.5338	0	46.7083	39.9	19.8	0.03496	0	15.9567	0	1	0.08839	2.689				12.5338	99.8978
	3.34375	12.5338	0	46.7188	39.92	19.8	0.034892	0	15.9557	0	1	0.088226	2.684				12.5338	99.8978
	3.34583	12.5338	0	46.7292	39.91	19.8	0.034815	0	15.9545	0	1	0.088028	2.678				12.5338	99.8978
	3.34792	12.5338	0	46.7396	39.94	19.8	0.034733	0	15.9534	0	1	0.087831	2.672				12.5338	99.8978
	3.35	12.5338	0	46.75	39.94	19.8	0.034668	0	15.9524	0	1	0.087667	2.667				12.5338	99.8978
	3.35208	12.5338	0	46.7604	39.95	19.8	0.034589	0	15.9512	0	1	0.08747	2.661				12.5338	99.8978
	3.35417	12.5338	0	46.7708	39.97	19.8	0.034509	0	15.9501	0	1	0.087272	2.655				12.5338	99.8978
	3.35625	12.5338	0	46.7812	39.97	19.8	0.034456	0	15.9493	0	1	0.087141	2.651				12.5338	99.8978
	3.35833	12.5338	0	46.7917	39.99	19.8	0.034388	0	15.9483	0	1	0.086977	2.646				12.5338	99.8978
	3.36042	12.5338	0	46.8021	40	19.8	0.034322	0	15.9473	0	1	0.086812	2.641				12.5338	99.8978
	3.3625	12.5338	0	46.8125	40	19.8	0.03427	0	15.9465	0	1	0.086681	2.637				12.5338	99.8978
	3.36458	12.5338	0	46.8229	40.01	19.8	0.034217	0	15.9458	0	1	0.086549	2.633				12.5338	99.8978
	3.36667	12.5338	0	46.8333	40.02	19.8	0.034151	0	15.9448	0	1	0.086385	2.628				12.5338	99.8978
	3.36875	12.5338	0	46.8438	40.03	19.8	0.034123	0	15.9444	0	1	0.086319	2.626				12.5338	99.8978
	3.37083	12.5338	0	46.8542	40.04	19.8	0.034069	0	15.9436	0	1	0.086188	2.622				12.5338	99.8978
	3.37292	12.5338	0	46.8646	40.05	19.8	0.034016	0	15.9428	0	1	0.086056	2.618				12.5338	99.8978
	3.375	12.5338	0	46.875	40.05	19.8	0.033977	0	15.9422	0	1	0.085958	2.615				12.5338	99.8978
	3.37708	12.5338	0	46.8854	40.06	19.8	0.033923	0	15.9415	0	1	0.085826	2.611				12.5338	99.8978
	3.37917	12.5338	0	46.8958	40.07	19.8	0.03387	0	15.9407	0	1	0.085695	2.607				12.5338	99.8978
	3.38125	12.5338	0	46.9062	40.09	19.8	0.033828	0	15.9401	0	1	0.085596	2.604				12.5338	99.8978
	3.38333	12.5338	0	46.9167	40.08	19.8	0.033778	0	15.9393	0	1	0.085464	2.6				12.5338	99.8978
	3.38542	12.5338	0	46.9271	40.09	19.8	0.033724	0	15.9385	0	1	0.085333	2.596				12.5338	99.8978
	3.3875	12.5338	0	46.9375	40.12	19.8	0.033668	0	15.9378	0	1	0.085201	2.592				12.5338	99.8978
	3.38958	12.5338	0	46.9479	40.12	19.8	0.033617	0	15.937	0	1	0.08507	2.588				12.5335	99.8961
	3.39167	12.5338	0	46.9583	40.12	19.8	0.03355	0	15.936	0	1	0.084906	2.583				12.5335	99.8961
	3.39375	12.5335	0	46.9688	40.12	19.8	0.033499	0	15.9352	0	1	0.084774	2.579				12.5335	99.8961
	3.39583	12.5335	0	46.9792	40.14	19.8	0.033432	0	15.9342	0	1	0.08461	2.574				12.5335	99.8961
	3.39792	12.5335	0	46.9896	40.15	19.8	0.033351	0	15.9331	0	1	0.084413	2.568				12.5335	99.8961
	3.4	12.5335	0	47	40.15	19.8	0.033287	0	15.9321	0	1	0.084248	2.563				12.5335	99.8961
	3.40208	12.5335	0	47.0104	40.19	19.8	0.033204	0	15.9309	0	1	0.084051	2.557				12.5335	99.8961
	3.40417	12.5335	0	47.0208	40.18	19.8	0.03314	0	15.9299	0	1	0.083887	2.552				12.5335	99.8961
	3.40625	12.5335	0	47.0312	40.2	19.8	0.033059	0	15.9288	0	1	0.083689	2.546				12.5335	99.8961
	3.40833	12.5335	0	47.0417	40.21	19.8	0.03298	0	15.9276	0	1	0.083492	2.54				12.5335	99.8961
	3.41042	12.5335	0	47.0521	40.21	19.8	0.032915	0	15.9266	0	1	0.083328	2.535				12.5335	99.8961
	3.4125	12.5335	0	47.0625	40.21	19.8	0.032851	0	15.9256	0	1	0.083164	2.53				12.5335	99.8961
	3.41458	12.5335	0	47.0729	40.24	19.8	0.032782	0	15.9247	0	1	0.082999	2.525				12.5338	99.8978
	3.41667	12.5335	0	47.0833	40.24	19.8	0.032716	0	15.9237	0	1	0.082835	2.52				12.5338	99.8978
	3.41875	12.5338	0	47.0938	40.24	19.8	0.032637	0	15.9225	0	1	0.082638	2.514				12.5338	99.8978
	3.42083	12.5338	0	47.1042	40.25	19.8	0.032572	0	15.9215	0	1	0.082473	2.509				12.5338	99.8978
	3.42292	12.5338	0	47.1146	40.28	19.8	0.032491	0	15.9204	0	1	0.082276	2.503				12.5338	99.8978
	3.425	12.5338	0	47.125	40.28	19.8	0.032426	0	15.9194	0	1	0.082112	2.498				12.5338	99.8978
	3.42708	12.5338	0	47.1354	40.28	19.8	0.032374	0	15.9186	0	1	0.08198	2.494				12.5338	99.8978
	3.42917	12.5338	0	47.1458	40.3	19.8	0.032319	0	15.9178	0	1	0.081849	2.49				12.5338	99.8978
	3.43125	12.5338	0	47.1562	40.3	19.8	0.03228	0	15.9172	0	1	0.08175	2.487				12.5338	99.8978
	3.43333	12.5338	0	47.1667	40.3	19.8	0.032227	0	15.9165	0	1	0.081619	2.483				12.5338	99.8978
	3.43542	12.5338	0	47.1771	40.32	19.8	0.032199	0	15.9161	0	1	0.081553	2.481				12.5338	99.8978
	3.4375	12.5338	0	47.1875	40.33	19.8	0.032159	0	15.9155	0	1	0.081454	2.478				12.5335	99.8961
	3.43958	12.5338	0	47.1979	40.35	19.8	0.03213	0	15.9151	0	1	0.081388	2.476				12.5335	99.8961
	3.44167	12.5335	0	47.2083	40.35	19.8	0.032104	0	15.9147	0	1	0.081323	2.474				12.5335	99.8961
	3.44375	12.5335	0	47.2188	40.37	19.8	0.032063	0	15.9141	0	1	0.081224	2.471				12.5335	99.8961
	3.44583	12.5335	0	47.2292	40.37	19.8	0.032037	0	15.9137	0	1	0.081158	2.469				12.5335	99.8961
	3.44792	12.5335	0	47.2396	40.36	19.8	0.031998	0	15.9131	0	1	0.08106	2.466				12.5335	99.8961
	3.45	12.5335	0	47.25	40.38	19.8	0.031984	0	15.913	0	1	0.081027	2.465				12.5335	99.8961
	3.45208	12.5335	0	47.2604	40.39	19.8	0.031942	0	15.9124	0	1	0.080928	2.462				12.5335	99.8961
	3.45417	12.5335	0	47.2708	40.42	19.8	0.0319	0	15.9118	0	1	0.08083	2.459				12.5335	99.8961
	3.45625	12.5335	0	47.2812	40.41	19.8	0.031863	0	15.9112	0	1	0.080731	2.456				12.5338	99.8978
	3.45833	12.5335	0	47.2917	40.43	19.8	0.031834	0	15.9108	0	1	0.080665	2.454				12.5338	99.8978
	3.46042	12.5338	0	47.3021	40.42	19.8	0.031783	0	15.91	0	1	0.080534	2.45				12.5338	99.8978
	3.4625	12.5338	0	47.3125	40.44	19.8	0.031729	0	15.9092	0	1	0.080402	2.446				12.5338	99.8978
	3.46458	12.5338	0	47.3229	40.44	19.8	0.03169	0	15.9087	0	1	0.080304	2.443				12.5338	99.8978
	3.46667	12.5338	0	47.3333	40.46	19.8	0.031648	0	15.9081	0	1	0.080205	2.44				12.5338	99.8978
	3.46875	12.5338	0	47.3438	40.48	19.8	0.031606	0	15.9075	0	1	0.080107	2.437				12.5338	99.8978
	3.47083	12.5338	0	47.3542	40.47	19.8	0.031543	0	15.9065	0	1	0.079942	2.432				12.5338	99.8978
	3.47292	12.5338	0	47.3646	40.48	19.8	0.031503	0	15.9059	0	1	0.079844	2.429				12.5338	99.8978
	3.475	12.5338	0	47.375	40.49	19.8	0.03145	0	15.9051	0	1	0.079712	2.425				12.5338	99.8978
	3.47708	12.5338	0	47.3854	40.5	19.8	0.031423	0	15.9048	0	1	0.079646	2.423				12.5338	99.8978
	3.47917	12.5338	0	47.3958	40.53	19.8	0.03138	0	15.9042	0	1	0.079548	2.42				12.5335	99.8961
	3.48125	12.5338	0	47.4062	40.53	19.8	0.031355	0	15.9038	0	1	0.079482	2.418				12.5335	99.8961
	3.48333	12.5335	0	47.4167	40.53	19.8	0.031315	0	15.9032	0	1	0.079383	2.415				12.5335	99.8961
	3.48542	12.5335	0	47.4271	40.56	19.8	0.031285	0	15.9028	0	1	0.079318	2.413				12.5335	99.8961
	3.4875	12.5335	0	47.4375	40.55	19.8	0.03126	0	15.9024	0	1	0.079252	2.411				12.5335	99.8961
	3.48958	12.5335	0	47.4479	40.55	19.8	0.031247	0	15.9022	0	1	0.079219	2.41				12.5333	99.8944
	3.49167	12.5335	0	47.4583	40.58	19.8	0.031219	0	15.9018	0	1	0.079153	2.408				12.5333	99.8944
	3.49375	12.5333	0	47.4688	40.59	19.8	0.031204	0	15.9017	0	1	0.07912	2.407				12.5333	99.8944
	3.49583	12.5333	0	47.4792	40.59	19.8	0.031203	0	15.9017	0	1	0.07912	2.407				12.5333	99.8944
	3.49792	12.5333	0	47.4896	40.61	19.8	0.031202	0	15.9017	0	1	0.07912	2.407				12.5333	99.8944
	3.5	12.5333	0	47.5	40.63	19.8	0.031211	0	15.9019	0	1	0.079153	2.408				12.5333	99.8944
	3.50208	12.5333	0	47.5104	40.62	19.8	0.031225	0	15.9021	0	1	0.079186	2.409				12.5333	99.8944
	3.50417	12.5333	0	47.5208	40.62	19.8	0.031238	0	15.9022	0	1	0.079219	2.41				12.5333	99.8944
	3.50625	12.5333	0	47.5312	40.64	19.8	0.031249	0	15.9025	0	1	0.079252	2.411				12.5333	99.8944
	3.50833	12.5333	0	47.5417	40.65	19.8	0.03126	0	15.9027	0	1	0.079285	2.412				12.5333	99.8944
	3.51042	12.5333	0	47.5521	40.65	19.8	0.031286	0	15.903	0	1	0.07935	2.414				12.5333	99.8944
	3.5125	12.5333	0	47.5625	40.66	19.8	0.031297	0	15.9032	0	1	0.079383	2.415				12.5333	99.8944
	3.51458	12.5333	0	47.5729	40.67	19.8	0.031322	0	15.9036	0	1	0.079449	2.417				12.5333	99.8944
	3.51667	12.5333	0	47.5833	40.68	19.8	0.031373	0	15.9044	0	1	0.079581	2.421				12.5333	99.8944
	3.51875	12.5333	0	47.5938	40.7	19.8	0.031461	0	15.9058	0	1	0.079811	2.428				12.5333	99.8944
	3.52083	12.5333	0	47.6042	40.69	19.8	0.031566	0	15.9074	0	1	0.080074	2.436				12.5333	99.8944
	3.52292	12.5333	0	47.6146	40.7	19.8	0.03159	0	15.9078	0	1	0.080139	2.438				12.5333	99.8944
	3.525	12.5333	0	47.625	40.72	19.8	0.0316	0	15.908	0	1	0.080172	2.439				12.5333	99.8944
	3.52708	12.5333	0	47.6354	40.74	19.8	0.031598	0	15.908	0	1	0.080172	2.439				12.5333	99.8944
	3.52917	12.5333	0	47.6458	40.73	19.8	0.031586	0	15.9078	0	1	0.080139	2.438				12.5333	99.8944
	3.53125	12.5333	0	47.6562	40.74	19.8	0.031545	0	15.9072	0	1	0.080041	2.435				12.5333	99.8944
	3.53333	12.5333	0	47.6667	40.75	19.8	0.031492	0	15.9064	0	1	0.079909	2.431				12.5333	99.8944
	3.53542	12.5333	0	47.6771	40.77	19.8	0.031439	0	15.9056	0	1	0.079778	2.427				12.5333	99.8944
	3.5375	12.5333	0	47.6875	40.76	19.8	0.0314	0	15.905	0	1	0.079679	2.424				12.5333	99.8944
	3.53958	12.5333	0	47.6979	40.77	19.8	0.031374	0	15.9047	0	1	0.079613	2.422				12.5333	99.8944
	3.54167	12.5333	0	47.7083	40.8	19.8	0.031318	0	15.9039	0	1	0.079482	2.418				12.5333	99.8944
	3.54375	12.5333	0	47.7188	40.8	19.8	0.031293	0	15.9035	0	1	0.079416	2.416				12.5333	99.8944
	3.54583	12.5333	0	47.7292	40.81	19.8	0.031266	0	15.9031	0	1	0.07935	2.414				12.5333	99.8944
	3.54792	12.5333	0	47.7396	40.83	19.8	0.031237	0	15.9027	0	1	0.079285	2.412				12.5333	99.8944
	3.55	12.5333	0	47.75	40.84	19.8	0.031171	0	15.9017	0	1	0.07912	2.407				12.5333	99.8944
	3.55208	12.5333	0	47.7604	40.82	19.8	0.031172	0	15.9017	0	1	0.07912	2.407				12.5333	99.8944
	3.55417	12.5333	0	47.7708	40.84	19.8	0.031184	0	15.9019	0	1	0.079153	2.408				12.5331	99.8927
	3.55625	12.5333	0	47.7812	40.86	19.8	0.031208	0	15.9023	0	1	0.079219	2.41				12.5331	99.8927
	3.55833	12.5331	0	47.7917	40.87	19.8	0.031206	0	15.9023	0	1	0.079219	2.41				12.5331	99.8927
	3.56042	12.5331	0	47.8021	40.89	19.8	0.031177	0	15.902	0	1	0.079153	2.408				12.5331	99.8927
	3.5625	12.5331	0	47.8125	40.88	19.8	0.031153	0	15.9016	0	1	0.079088	2.406				12.5331	99.8927
	3.56458	12.5331	0	47.8229	40.89	19.8	0.031137	0	15.9014	0	1	0.079055	2.405				12.5331	99.8927
	3.56667	12.5331	0	47.8333	40.92	19.8	0.031109	0	15.901	0	1	0.078989	2.403				12.5331	99.8927
	3.56875	12.5331	0	47.8438	40.91	19.8	0.031096	0	15.9008	0	1	0.078956	2.402				12.5331	99.8927
	3.57083	12.5331	0	47.8542	40.93	19.8	0.031081	0	15.9006	0	1	0.078923	2.401				12.5331	99.8927
	3.57292	12.5331	0	47.8646	40.92	19.8	0.031069	0	15.9004	0	1	0.07889	2.4				12.5331	99.8927
	3.575	12.5331	0	47.875	40.95	19.8	0.031053	0	15.9002	0	1	0.078857	2.399				12.5331	99.8927
	3.57708	12.5331	0	47.8854	40.95	19.8	0.031027	0	15.8998	0	1	0.078792	2.397				12.5331	99.8927
	3.57917	12.5331	0	47.8958	40.96	19.8	0.030987	0	15.8992	0	1	0.078693	2.394				12.5331	99.8927
	3.58125	12.5331	0	47.9062	40.97	19.8	0.030946	0	15.8986	0	1	0.078594	2.391				12.5331	99.8927
	3.58333	12.5331	0	47.9167	40.98	19.8	0.030907	0	15.8981	0	1	0.078496	2.388				12.5331	99.8927
	3.58542	12.5331	0	47.9271	40.97	19.8	0.030881	0	15.8977	0	1	0.07843	2.386				12.5331	99.8927
	3.5875	12.5331	0	47.9375	40.98	19.8	0.030854	0	15.8973	0	1	0.078364	2.384				12.5331	99.8927
	3.58958	12.5331	0	47.9479	41.02	19.8	0.030837	0	15.8971	0	1	0.078331	2.383				12.5331	99.8927
	3.59167	12.5331	0	47.9583	41.02	19.8	0.030823	0	15.8969	0	1	0.078299	2.382				12.5331	99.8927
	3.59375	12.5331	0	47.9688	41.03	19.8	0.030783	0	15.8963	0	1	0.0782	2.379				12.5331	99.8927
	3.59583	12.5331	0	47.9792	41.04	19.8	0.030782	0	15.8963	0	1	0.0782	2.379				12.5331	99.8927
	3.59792	12.5331	0	47.9896	41.05	19.8	0.030768	0	15.8961	0	1	0.078167	2.378				12.5331	99.8927
	3.6	12.5331	0	48	41.06	19.8	0.030754	0	15.8959	0	1	0.078134	2.377				12.5331	99.8927
	3.60208	12.5331	0	48.0104	41.07	19.8	0.03074	0	15.8957	0	1	0.078101	2.376				12.5333	99.8944
	3.60417	12.5331	0	48.0208	41.07	19.8	0.030714	0	15.8953	0	1	0.078036	2.374				12.5333	99.8944
	3.60625	12.5333	0	48.0312	41.1	19.8	0.030698	0	15.8952	0	1	0.078003	2.373				12.5333	99.8944
	3.60833	12.5333	0	48.0417	41.11	19.8	0.030696	0	15.8952	0	1	0.078003	2.373				12.5333	99.8944
	3.61042	12.5333	0	48.0521	41.09	19.8	0.030672	0	15.8948	0	1	0.077937	2.371				12.5331	99.8927
	3.6125	12.5333	0	48.0625	41.12	19.8	0.030656	0	15.8946	0	1	0.077904	2.37				12.5331	99.8927
	3.61458	12.5331	0	48.0729	41.13	19.8	0.030641	0	15.8944	0	1	0.077871	2.369				12.5331	99.8927
	3.61667	12.5331	0	48.0833	41.13	19.8	0.030628	0	15.8942	0	1	0.077838	2.368				12.5331	99.8927
	3.61875	12.5331	0	48.0938	41.15	19.8	0.0306	0	15.8938	0	1	0.077773	2.366				12.5331	99.8927
	3.62083	12.5331	0	48.1042	41.17	19.8	0.030572	0	15.8934	0	1	0.077707	2.364				12.5331	99.8927
	3.62292	12.5331	0	48.1146	41.16	19.8	0.03056	0	15.8932	0	1	0.077674	2.363				12.5331	99.8927
	3.625	12.5331	0	48.125	41.15	19.8	0.030535	0	15.8928	0	1	0.077608	2.361				12.5331	99.8927
	3.62708	12.5331	0	48.1354	41.18	19.8	0.030505	0	15.8924	0	1	0.077543	2.359				12.5331	99.8927
	3.62917	12.5331	0	48.1458	41.18	19.8	0.030467	0	15.8919	0	1	0.077444	2.356				12.5329	99.891
	3.63125	12.5331	0	48.1562	41.19	19.8	0.030426	0	15.8913	0	1	0.077345	2.353				12.5329	99.891
	3.63333	12.5329	0	48.1667	41.21	19.8	0.030385	0	15.8907	0	1	0.077247	2.35				12.5329	99.891
	3.63542	12.5329	0	48.1771	41.21	19.8	0.030346	0	15.8901	0	1	0.077148	2.347				12.5329	99.891
	3.6375	12.5329	0	48.1875	41.21	19.8	0.030308	0	15.8895	0	1	0.07705	2.344				12.5329	99.891
	3.63958	12.5329	0	48.1979	41.24	19.8	0.030266	0	15.8889	0	1	0.076951	2.341				12.5329	99.891
	3.64167	12.5329	0	48.2083	41.23	19.8	0.030228	0	15.8883	0	1	0.076852	2.338				12.5329	99.891
	3.64375	12.5329	0	48.2188	41.25	19.8	0.030187	0	15.8878	0	1	0.076754	2.335				12.5331	99.8927
	3.64583	12.5329	0	48.2292	41.26	19.8	0.03016	0	15.8874	0	1	0.076688	2.333				12.5331	99.8927
	3.64792	12.5331	0	48.2396	41.26	19.8	0.030133	0	15.887	0	1	0.076622	2.331				12.5329	99.891
	3.65	12.5331	0	48.25	41.29	19.8	0.030104	0	15.8866	0	1	0.076556	2.329				12.5329	99.891
	3.65208	12.5329	0	48.2604	41.28	19.8	0.030079	0	15.8862	0	1	0.076491	2.327				12.5329	99.891
	3.65417	12.5329	0	48.2708	41.3	19.8	0.030038	0	15.8856	0	1	0.076392	2.324				12.5331	99.8927
	3.65625	12.5329	0	48.2812	41.3	19.8	0.030025	0	15.8854	0	1	0.076359	2.323				12.5331	99.8927
	3.65833	12.5331	0	48.2917	41.31	19.8	0.029998	0	15.885	0	1	0.076293	2.321				12.5331	99.8927
	3.66042	12.5331	0	48.3021	41.31	19.8	0.029946	0	15.8842	0	1	0.076162	2.317				12.5331	99.8927
	3.6625	12.5331	0	48.3125	41.33	19.8	0.029918	0	15.8839	0	1	0.076096	2.315				12.5331	99.8927
	3.66458	12.5331	0	48.3229	41.34	19.8	0.02989	0	15.8835	0	1	0.076031	2.313				12.5331	99.8927
	3.66667	12.5331	0	48.3333	41.36	19.8	0.029863	0	15.8831	0	1	0.075965	2.311				12.5331	99.8927
	3.66875	12.5331	0	48.3438	41.35	19.8	0.029825	0	15.8825	0	1	0.075866	2.308				12.5331	99.8927
	3.67083	12.5331	0	48.3542	41.38	19.8	0.029795	0	15.8821	0	1	0.0758	2.306				12.5331	99.8927
	3.67292	12.5331	0	48.3646	41.38	19.8	0.029756	0	15.8815	0	1	0.075702	2.303				12.5331	99.8927
	3.675	12.5331	0	48.375	41.39	19.8	0.02973	0	15.8811	0	1	0.075636	2.301				12.5331	99.8927
	3.67708	12.5331	0	48.3854	41.4	19.8	0.02969	0	15.8805	0	1	0.075537	2.298				12.5331	99.8927
	3.67917	12.5331	0	48.3958	41.4	19.8	0.029663	0	15.8801	0	1	0.075472	2.296				12.5331	99.8927
	3.68125	12.5331	0	48.4062	41.44	19.8	0.029646	0	15.88	0	1	0.075439	2.295				12.5333	99.8944
	3.68333	12.5331	0	48.4167	41.41	19.8	0.029623	0	15.8796	0	1	0.075373	2.293				12.5333	99.8944
	3.68542	12.5333	0	48.4271	41.42	19.8	0.029597	0	15.8792	0	1	0.075307	2.291				12.5333	99.8944
	3.6875	12.5333	0	48.4375	41.46	19.8	0.029579	0	15.879	0	1	0.075274	2.29				12.5333	99.8944
	3.68958	12.5333	0	48.4479	41.46	19.8	0.029565	0	15.8788	0	1	0.075242	2.289				12.5333	99.8944
	3.69167	12.5333	0	48.4583	41.46	19.8	0.029566	0	15.8788	0	1	0.075242	2.289				12.5333	99.8944
	3.69375	12.5333	0	48.4688	41.47	19.8	0.029539	0	15.8784	0	1	0.075176	2.287				12.5333	99.8944
	3.69583	12.5333	0	48.4792	41.48	19.8	0.029524	0	15.8782	0	1	0.075143	2.286				12.5333	99.8944
	3.69792	12.5333	0	48.4896	41.48	19.8	0.029511	0	15.878	0	1	0.07511	2.285				12.5333	99.8944
	3.7	12.5333	0	48.5	41.49	19.8	0.02951	0	15.878	0	1	0.07511	2.285				12.5333	99.8944
	3.70208	12.5333	0	48.5104	41.5	19.8	0.029496	0	15.8778	0	1	0.075077	2.284				12.5333	99.8944
	3.70417	12.5333	0	48.5208	41.54	19.8	0.029466	0	15.8774	0	1	0.075012	2.282				12.5333	99.8944
	3.70625	12.5333	0	48.5312	41.54	19.8	0.029466	0	15.8774	0	1	0.075012	2.282				12.5333	99.8944
	3.70833	12.5333	0	48.5417	41.53	19.8	0.029454	0	15.8772	0	1	0.074979	2.281				12.5333	99.8944
	3.71042	12.5333	0	48.5521	41.53	19.8	0.029454	0	15.8772	0	1	0.074979	2.281				12.5333	99.8944
	3.7125	12.5333	0	48.5625	41.56	19.8	0.029437	0	15.8771	0	1	0.074946	2.28				12.5333	99.8944
	3.71458	12.5333	0	48.5729	41.57	19.8	0.029436	0	15.8771	0	1	0.074946	2.28				12.5331	99.8927
	3.71667	12.5333	0	48.5833	41.57	19.8	0.029423	0	15.8769	0	1	0.074913	2.279				12.5331	99.8927
	3.71875	12.5331	0	48.5938	41.6	19.8	0.029421	0	15.8769	0	1	0.074913	2.279				12.5331	99.8927
	3.72083	12.5331	0	48.6042	41.59	19.8	0.029421	0	15.8769	0	1	0.074913	2.279				12.5331	99.8927
	3.72292	12.5331	0	48.6146	41.61	19.8	0.029418	0	15.8769	0	1	0.074913	2.279				12.5331	99.8927
	3.725	12.5331	0	48.625	41.61	19.8	0.029418	0	15.8769	0	1	0.074913	2.279				12.5331	99.8927
	3.72708	12.5331	0	48.6354	41.62	19.8	0.029417	0	15.8769	0	1	0.074913	2.279				12.5331	99.8927
	3.72917	12.5331	0	48.6458	41.64	19.8	0.02939	0	15.8765	0	1	0.074847	2.277				12.5331	99.8927
	3.73125	12.5331	0	48.6562	41.64	19.8	0.029376	0	15.8763	0	1	0.074814	2.276				12.5329	99.891
	3.73333	12.5331	0	48.6667	41.65	19.8	0.029363	0	15.8761	0	1	0.074781	2.275				12.5329	99.891
	3.73542	12.5329	0	48.6771	41.66	19.8	0.029348	0	15.8759	0	1	0.074749	2.274				12.5329	99.891
	3.7375	12.5329	0	48.6875	41.66	19.8	0.029335	0	15.8757	0	1	0.074716	2.273				12.5329	99.891
	3.73958	12.5329	0	48.6979	41.68	19.8	0.029319	0	15.8755	0	1	0.074683	2.272				12.5329	99.891
	3.74167	12.5329	0	48.7083	41.7	19.8	0.029292	0	15.8751	0	1	0.074617	2.27				12.5329	99.891
	3.74375	12.5329	0	48.7188	41.7	19.8	0.029266	0	15.8748	0	1	0.074551	2.268				12.5329	99.891
	3.74583	12.5329	0	48.7292	41.73	19.8	0.02925	0	15.8746	0	1	0.074518	2.267				12.5329	99.891
	3.74792	12.5329	0	48.7396	41.71	19.8	0.029239	0	15.8744	0	1	0.074486	2.266				12.5329	99.891
	3.75	12.5329	0	48.75	41.71	19.8	0.029238	0	15.8744	0	1	0.074486	2.266				12.5329	99.891
	3.75208	12.5329	0	48.7604	41.75	19.8	0.029221	0	15.8742	0	1	0.074453	2.265				12.5329	99.891
	3.75417	12.5329	0	48.7708	41.76	19.8	0.029207	0	15.874	0	1	0.07442	2.264				12.5329	99.891
	3.75625	12.5329	0	48.7812	41.75	19.8	0.029195	0	15.8738	0	1	0.074387	2.263				12.5329	99.891
	3.75833	12.5329	0	48.7917	41.76	19.8	0.029181	0	15.8736	0	1	0.074354	2.262				12.5329	99.891
	3.76042	12.5329	0	48.8021	41.79	19.8	0.029177	0	15.8736	0	1	0.074354	2.262				12.5329	99.891
	3.7625	12.5329	0	48.8125	41.79	19.8	0.029152	0	15.8732	0	1	0.074288	2.26				12.5329	99.891
	3.76458	12.5329	0	48.8229	41.78	19.8	0.02914	0	15.873	0	1	0.074255	2.259				12.5329	99.891
	3.76667	12.5329	0	48.8333	41.81	19.8	0.029111	0	15.8726	0	1	0.07419	2.257				12.5331	99.8927
	3.76875	12.5329	0	48.8438	41.81	19.8	0.029084	0	15.8722	0	1	0.074124	2.255				12.5331	99.8927
	3.77083	12.5331	0	48.8542	41.83	19.8	0.029069	0	15.872	0	1	0.074091	2.254				12.5331	99.8927
	3.77292	12.5331	0	48.8646	41.83	19.8	0.029057	0	15.8719	0	1	0.074058	2.253				12.5331	99.8927
	3.775	12.5331	0	48.875	41.84	19.8	0.029055	0	15.8719	0	1	0.074058	2.253				12.5331	99.8927
	3.77708	12.5331	0	48.8854	41.85	19.8	0.02904	0	15.8717	0	1	0.074025	2.252				12.5331	99.8927
	3.77917	12.5331	0	48.8958	41.85	19.8	0.029027	0	15.8715	0	1	0.073993	2.251				12.5331	99.8927
	3.78125	12.5331	0	48.9062	41.85	19.8	0.029015	0	15.8713	0	1	0.07396	2.25				12.5331	99.8927
	3.78333	12.5331	0	48.9167	41.87	19.8	0.029	0	15.8711	0	1	0.073927	2.249				12.5331	99.8927
	3.78542	12.5331	0	48.9271	41.89	19.8	0.028998	0	15.8711	0	1	0.073927	2.249				12.5331	99.8927
	3.7875	12.5331	0	48.9375	41.9	19.8	0.02901	0	15.8713	0	1	0.07396	2.25				12.5331	99.8927
	3.78958	12.5331	0	48.9479	41.9	19.8	0.029022	0	15.8715	0	1	0.073993	2.251				12.5331	99.8927
	3.79167	12.5331	0	48.9583	41.92	19.8	0.029046	0	15.8719	0	1	0.074058	2.253				12.5331	99.8927
	3.79375	12.5331	0	48.9688	41.93	19.8	0.029045	0	15.8719	0	1	0.074058	2.253				12.5331	99.8927
	3.79583	12.5331	0	48.9792	41.93	19.8	0.02907	0	15.8723	0	1	0.074124	2.255				12.5331	99.8927
	3.79792	12.5331	0	48.9896	41.95	19.8	0.029094	0	15.8727	0	1	0.07419	2.257				12.5331	99.8927
	3.8	12.5331	0	49	41.95	19.8	0.029106	0	15.8729	0	1	0.074223	2.258				12.5331	99.8927
	3.80208	12.5331	0	49.0104	41.97	19.8	0.029014	0	15.8715	0	1	0.073993	2.251				12.5331	99.8927
	3.80417	12.5331	0	49.0208	41.98	19.8	0.028909	0	15.8699	0	1	0.07373	2.243				12.5331	99.8927
	3.80625	12.5331	0	49.0312	41.98	19.8	0.028819	0	15.8686	0	1	0.073499	2.236				12.5331	99.8927
	3.80833	12.5331	0	49.0417	42	19.8	0.028714	0	15.867	0	1	0.073236	2.228				12.5331	99.8927
	3.81042	12.5331	0	49.0521	42.01	19.8	0.028571	0	15.8648	0	1	0.072875	2.217				12.5331	99.8927
	3.8125	12.5331	0	49.0625	42.01	19.8	0.02848	0	15.8635	0	1	0.072645	2.21				12.5331	99.8927
	3.81458	12.5331	0	49.0729	42.02	19.8	0.028376	0	15.8619	0	1	0.072382	2.202				12.5331	99.8927
	3.81667	12.5331	0	49.0833	42.04	19.8	0.028284	0	15.8605	0	1	0.072152	2.195				12.5331	99.8927
	3.81875	12.5331	0	49.0938	42.05	19.8	0.028231	0	15.8597	0	1	0.07202	2.191				12.5331	99.8927
	3.82083	12.5331	0	49.1042	42.04	19.8	0.028206	0	15.8594	0	1	0.071955	2.189				12.5333	99.8944
	3.82292	12.5331	0	49.1146	42.05	19.8	0.028153	0	15.8586	0	1	0.071823	2.185				12.5333	99.8944
	3.825	12.5333	0	49.125	42.07	19.8	0.0281	0	15.8578	0	1	0.071692	2.181				12.5333	99.8944
	3.82708	12.5333	0	49.1354	42.1	19.8	0.028045	0	15.857	0	1	0.07156	2.177				12.5333	99.8944
	3.82917	12.5333	0	49.1458	42.09	19.8	0.02797	0	15.8558	0	1	0.071363	2.171				12.5333	99.8944
	3.83125	12.5333	0	49.1562	42.1	19.8	0.027929	0	15.8552	0	1	0.071264	2.168				12.5333	99.8944
	3.83333	12.5333	0	49.1667	42.12	19.8	0.027927	0	15.8553	0	1	0.071264	2.168				12.5333	99.8944
	3.83542	12.5333	0	49.1771	42.12	19.8	0.027914	0	15.8551	0	1	0.071231	2.167				12.5333	99.8944
	3.8375	12.5333	0	49.1875	42.11	19.8	0.027876	0	15.8545	0	1	0.071133	2.164				12.5333	99.8944
	3.83958	12.5333	0	49.1979	42.13	19.8	0.027835	0	15.8539	0	1	0.071034	2.161				12.5333	99.8944
	3.84167	12.5333	0	49.2083	42.14	19.8	0.027782	0	15.8531	0	1	0.070903	2.157				12.5333	99.8944
	3.84375	12.5333	0	49.2188	42.16	19.8	0.027742	0	15.8525	0	1	0.070804	2.154				12.5333	99.8944
	3.84583	12.5333	0	49.2292	42.17	19.8	0.027715	0	15.8521	0	1	0.070738	2.152				12.5333	99.8944
	3.84792	12.5333	0	49.2396	42.16	19.8	0.027664	0	15.8513	0	1	0.070607	2.148				12.5333	99.8944
	3.85	12.5333	0	49.25	42.2	19.8	0.027622	0	15.8508	0	1	0.070508	2.145				12.5333	99.8944
	3.85208	12.5333	0	49.2604	42.18	19.8	0.027597	0	15.8504	0	1	0.070442	2.143				12.5333	99.8944
	3.85417	12.5333	0	49.2708	42.21	19.8	0.027543	0	15.8496	0	1	0.070311	2.139				12.5333	99.8944
	3.85625	12.5333	0	49.2812	42.2	19.8	0.027505	0	15.849	0	1	0.070212	2.136				12.5333	99.8944
	3.85833	12.5333	0	49.2917	42.23	19.8	0.027464	0	15.8484	0	1	0.070114	2.133				12.5331	99.8927
	3.86042	12.5333	0	49.3021	42.23	19.8	0.027412	0	15.8476	0	1	0.069982	2.129				12.5331	99.8927
	3.8625	12.5331	0	49.3125	42.24	19.8	0.027372	0	15.847	0	1	0.069884	2.126				12.5331	99.8927
	3.86458	12.5331	0	49.3229	42.27	19.8	0.027343	0	15.8467	0	1	0.069818	2.124				12.5331	99.8927
	3.86667	12.5331	0	49.3333	42.25	19.8	0.027293	0	15.8459	0	1	0.069686	2.12				12.5331	99.8927
	3.86875	12.5331	0	49.3438	42.26	19.8	0.027241	0	15.8451	0	1	0.069555	2.116				12.5331	99.8927
	3.87083	12.5331	0	49.3542	42.28	19.8	0.027161	0	15.8439	0	1	0.069358	2.11				12.5331	99.8927
	3.87292	12.5331	0	49.3646	42.28	19.8	0.027072	0	15.8425	0	1	0.069128	2.103				12.5331	99.8927
	3.875	12.5331	0	49.375	42.29	19.8	0.026993	0	15.8414	0	1	0.06893	2.097				12.5331	99.8927
	3.87708	12.5331	0	49.3854	42.3	19.8	0.026915	0	15.8402	0	1	0.068733	2.091				12.5331	99.8927
	3.87917	12.5331	0	49.3958	42.32	19.8	0.026849	0	15.8392	0	1	0.068569	2.086				12.5331	99.8927
	3.88125	12.5331	0	49.4062	42.34	19.8	0.026795	0	15.8384	0	1	0.068437	2.082				12.5331	99.8927
	3.88333	12.5331	0	49.4167	42.35	19.8	0.026756	0	15.8378	0	1	0.068339	2.079				12.5331	99.8927
	3.88542	12.5331	0	49.4271	42.34	19.8	0.02673	0	15.8374	0	1	0.068273	2.077				12.5331	99.8927
	3.8875	12.5331	0	49.4375	42.35	19.8	0.026704	0	15.8371	0	1	0.068207	2.075				12.5331	99.8927
	3.88958	12.5331	0	49.4479	42.39	19.8	0.026674	0	15.8367	0	1	0.068141	2.073				12.5331	99.8927
	3.89167	12.5331	0	49.4583	42.39	19.8	0.026648	0	15.8363	0	1	0.068076	2.071				12.5331	99.8927
	3.89375	12.5331	0	49.4688	42.36	19.8	0.026624	0	15.8359	0	1	0.06801	2.069				12.5331	99.8927
	3.89583	12.5331	0	49.4792	42.39	19.8	0.026609	0	15.8357	0	1	0.067977	2.068				12.5331	99.8927
	3.89792	12.5331	0	49.4896	42.42	19.8	0.026581	0	15.8353	0	1	0.067911	2.066				12.5331	99.8927
	3.9	12.5331	0	49.5	42.42	19.8	0.026567	0	15.8351	0	1	0.067879	2.065				12.5331	99.8927
	3.90208	12.5331	0	49.5104	42.41	19.8	0.026542	0	15.8347	0	1	0.067813	2.063				12.5331	99.8927
	3.90417	12.5331	0	49.5208	42.43	19.8	0.026528	0	15.8345	0	1	0.06778	2.062				12.5331	99.8927
	3.90625	12.5331	0	49.5312	42.44	19.8	0.026514	0	15.8343	0	1	0.067747	2.061				12.5331	99.8927
	3.90833	12.5331	0	49.5417	42.44	19.8	0.026513	0	15.8343	0	1	0.067747	2.061				12.5331	99.8927
	3.91042	12.5331	0	49.5521	42.45	19.8	0.026512	0	15.8343	0	1	0.067747	2.061				12.5331	99.8927
	3.9125	12.5331	0	49.5625	42.46	19.8	0.026511	0	15.8343	0	1	0.067747	2.061				12.5331	99.8927
	3.91458	12.5331	0	49.5729	42.47	19.8	0.026496	0	15.8341	0	1	0.067714	2.06				12.5331	99.8927
	3.91667	12.5331	0	49.5833	42.48	19.8	0.026484	0	15.834	0	1	0.067681	2.059				12.5331	99.8927
	3.91875	12.5331	0	49.5938	42.5	19.8	0.026482	0	15.834	0	1	0.067681	2.059				12.5333	99.8944
	3.92083	12.5331	0	49.6042	42.5	19.8	0.026468	0	15.8338	0	1	0.067648	2.058				12.5333	99.8944
	3.92292	12.5333	0	49.6146	42.52	19.8	0.026454	0	15.8336	0	1	0.067616	2.057				12.5333	99.8944
	3.925	12.5333	0	49.625	42.51	19.8	0.026441	0	15.8334	0	1	0.067583	2.056				12.5333	99.8944
	3.92708	12.5333	0	49.6354	42.54	19.8	0.026439	0	15.8334	0	1	0.067583	2.056				12.5333	99.8944
	3.92917	12.5333	0	49.6458	42.54	19.8	0.026438	0	15.8334	0	1	0.067583	2.056				12.5333	99.8944
	3.93125	12.5333	0	49.6562	42.55	19.8	0.026437	0	15.8334	0	1	0.067583	2.056				12.5333	99.8944
	3.93333	12.5333	0	49.6667	42.57	19.8	0.026423	0	15.8332	0	1	0.06755	2.055				12.5333	99.8944
	3.93542	12.5333	0	49.6771	42.56	19.8	0.026423	0	15.8332	0	1	0.06755	2.055				12.5333	99.8944
	3.9375	12.5333	0	49.6875	42.58	19.8	0.026409	0	15.833	0	1	0.067517	2.054				12.5333	99.8944
	3.93958	12.5333	0	49.6979	42.6	19.8	0.026406	0	15.833	0	1	0.067517	2.054				12.5333	99.8944
	3.94167	12.5333	0	49.7083	42.61	19.8	0.026392	0	15.8328	0	1	0.067484	2.053				12.5333	99.8944
	3.94375	12.5333	0	49.7188	42.62	19.8	0.026378	0	15.8326	0	1	0.067451	2.052				12.5333	99.8944
	3.94583	12.5333	0	49.7292	42.62	19.8	0.026378	0	15.8326	0	1	0.067451	2.052				12.5333	99.8944
	3.94792	12.5333	0	49.7396	42.63	19.8	0.026377	0	15.8326	0	1	0.067451	2.052				12.5333	99.8944
	3.95	12.5333	0	49.75	42.64	19.8	0.026363	0	15.8324	0	1	0.067418	2.051				12.5333	99.8944
	3.95208	12.5333	0	49.7604	42.64	19.8	0.02635	0	15.8322	0	1	0.067385	2.05				12.5333	99.8944
	3.95417	12.5333	0	49.7708	42.65	19.8	0.026336	0	15.832	0	1	0.067353	2.049				12.5333	99.8944
	3.95625	12.5333	0	49.7812	42.67	19.8	0.026308	0	15.8317	0	1	0.067287	2.047				12.5335	99.8961
	3.95833	12.5333	0	49.7917	42.68	19.8	0.026269	0	15.8311	0	1	0.067188	2.044				12.5335	99.8961
	3.96042	12.5335	0	49.8021	42.68	19.8	0.026256	0	15.8309	0	1	0.067155	2.043				12.5335	99.8961
	3.9625	12.5335	0	49.8125	42.7	19.8	0.026215	0	15.8303	0	1	0.067057	2.04				12.5335	99.8961
	3.96458	12.5335	0	49.8229	42.7	19.8	0.026177	0	15.8297	0	1	0.066958	2.037				12.5335	99.8961
	3.96667	12.5335	0	49.8333	42.7	19.8	0.02615	0	15.8293	0	1	0.066892	2.035				12.5335	99.8961
	3.96875	12.5335	0	49.8438	42.7	19.8	0.026124	0	15.8289	0	1	0.066827	2.033				12.5335	99.8961
	3.97083	12.5335	0	49.8542	42.71	19.8	0.026098	0	15.8285	0	1	0.066761	2.031				12.5335	99.8961
	3.97292	12.5335	0	49.8646	42.75	19.8	0.026068	0	15.8281	0	1	0.066695	2.029				12.5335	99.8961
	3.975	12.5335	0	49.875	42.75	19.8	0.026056	0	15.8279	0	1	0.066662	2.028				12.5335	99.8961
	3.97708	12.5335	0	49.8854	42.76	19.8	0.026029	0	15.8276	0	1	0.066597	2.026				12.5335	99.8961
	3.97917	12.5335	0	49.8958	42.77	19.8	0.026002	0	15.8272	0	1	0.066531	2.024				12.5335	99.8961
	3.98125	12.5335	0	49.9062	42.78	19.8	0.025988	0	15.827	0	1	0.066498	2.023				12.5335	99.8961
	3.98333	12.5335	0	49.9167	42.78	19.8	0.025963	0	15.8266	0	1	0.066432	2.021				12.5335	99.8961
	3.98542	12.5335	0	49.9271	42.78	19.8	0.025962	0	15.8266	0	1	0.066432	2.021				12.5335	99.8961
	3.9875	12.5335	0	49.9375	42.81	19.8	0.025934	0	15.8262	0	1	0.066366	2.019				12.5335	99.8961
	3.98958	12.5335	0	49.9479	42.82	19.8	0.025907	0	15.8258	0	1	0.066301	2.017				12.5335	99.8961
	3.99167	12.5335	0	49.9583	42.82	19.8	0.025881	0	15.8254	0	1	0.066235	2.015				12.5335	99.8961
	3.99375	12.5335	0	49.9688	42.84	19.8	0.025854	0	15.825	0	1	0.066169	2.013				12.5335	99.8961
	3.99583	12.5335	0	49.9792	42.86	19.8	0.025838	0	15.8248	0	1	0.066136	2.012				12.5333	99.8944
	3.99792	12.5335	0	49.9896	42.86	19.8	0.0258	0	15.8242	0	1	0.066038	2.009				12.5335	99.8961
	4	12.5333	0	50	42.87	19.8	0.025773	0	15.8239	0	1	0.065972	2.007				12.5335	99.8961
	4.00208	12.5335	0	50.0104	42.87	19.8	0.025747	0	15.8235	0	1	0.065906	2.005				12.5335	99.8961
	4.00417	12.5335	0	50.0208	42.9	19.8	0.025719	0	15.8231	0	1	0.065841	2.003				12.5333	99.8944
	4.00625	12.5335	0	50.0312	42.91	19.8	0.025692	0	15.8227	0	1	0.065775	2.001				12.5333	99.8944
	4.00833	12.5333	0	50.0417	42.9	19.8	0.02568	0	15.8225	0	1	0.065742	2				12.5333	99.8944
	4.01042	12.5333	0	50.0521	42.94	19.8	0.025664	0	15.8223	0	1	0.065709	1.999				12.5333	99.8944
	4.0125	12.5333	0	50.0625	42.92	19.8	0.025639	0	15.8219	0	1	0.065643	1.997				12.5333	99.8944
	4.01458	12.5333	0	50.0729	42.93	19.8	0.025626	0	15.8217	0	1	0.06561	1.996				12.5333	99.8944
	4.01667	12.5333	0	50.0833	42.94	19.8	0.025612	0	15.8215	0	1	0.065578	1.995				12.5333	99.8944
	4.01875	12.5333	0	50.0938	42.96	19.8	0.025584	0	15.8211	0	1	0.065512	1.993				12.5333	99.8944
	4.02083	12.5333	0	50.1042	42.97	19.8	0.025557	0	15.8207	0	1	0.065446	1.991				12.5333	99.8944
	4.02292	12.5333	0	50.1146	42.96	19.8	0.025533	0	15.8203	0	1	0.06538	1.989				12.5333	99.8944
	4.025	12.5333	0	50.125	42.99	19.8	0.025517	0	15.8202	0	1	0.065347	1.988				12.5333	99.8944
	4.02708	12.5333	0	50.1354	43	19.8	0.02549	0	15.8198	0	1	0.065282	1.986				12.5333	99.8944
	4.02917	12.5333	0	50.1458	43.01	19.8	0.025451	0	15.8192	0	1	0.065183	1.983				12.5333	99.8944
	4.03125	12.5333	0	50.1562	42.99	19.8	0.025427	0	15.8188	0	1	0.065117	1.981				12.5333	99.8944
	4.03333	12.5333	0	50.1667	43.01	19.8	0.025412	0	15.8186	0	1	0.065084	1.98				12.5333	99.8944
	4.03542	12.5333	0	50.1771	43.04	19.8	0.025384	0	15.8182	0	1	0.065019	1.978				12.5333	99.8944
	4.0375	12.5333	0	50.1875	43.04	19.8	0.025358	0	15.8178	0	1	0.064953	1.976				12.5333	99.8944
	4.03958	12.5333	0	50.1979	43.03	19.8	0.025346	0	15.8176	0	1	0.06492	1.975				12.5333	99.8944
	4.04167	12.5333	0	50.2083	43.05	19.8	0.025332	0	15.8174	0	1	0.064887	1.974				12.5333	99.8944
	4.04375	12.5333	0	50.2188	43.08	19.8	0.025315	0	15.8172	0	1	0.064854	1.973				12.5333	99.8944
	4.04583	12.5333	0	50.2292	43.09	19.8	0.025302	0	15.817	0	1	0.064822	1.972				12.5333	99.8944
	4.04792	12.5333	0	50.2396	43.09	19.8	0.025288	0	15.8168	0	1	0.064789	1.971				12.5333	99.8944
	4.05	12.5333	0	50.25	43.11	19.8	0.025286	0	15.8168	0	1	0.064789	1.971				12.5333	99.8944
	4.05208	12.5333	0	50.2604	43.1	19.8	0.025287	0	15.8168	0	1	0.064789	1.971				12.5333	99.8944
	4.05417	12.5333	0	50.2708	43.13	19.8	0.025271	0	15.8167	0	1	0.064756	1.97				12.5333	99.8944
	4.05625	12.5333	0	50.2812	43.13	19.8	0.025246	0	15.8163	0	1	0.06469	1.968				12.5333	99.8944
	4.05833	12.5333	0	50.2917	43.13	19.8	0.025233	0	15.8161	0	1	0.064657	1.967				12.5333	99.8944
	4.06042	12.5333	0	50.3021	43.13	19.8	0.025207	0	15.8157	0	1	0.064591	1.965				12.5333	99.8944
	4.0625	12.5333	0	50.3125	43.17	19.8	0.025165	0	15.8151	0	1	0.064493	1.962				12.5335	99.8961
	4.06458	12.5333	0	50.3229	43.16	19.8	0.025153	0	15.8149	0	1	0.06446	1.961				12.5335	99.8961
	4.06667	12.5335	0	50.3333	43.16	19.8	0.025114	0	15.8143	0	1	0.064361	1.958				12.5335	99.8961
	4.06875	12.5335	0	50.3438	43.18	19.8	0.025074	0	15.8137	0	1	0.064263	1.955				12.5335	99.8961
	4.07083	12.5335	0	50.3542	43.18	19.8	0.025048	0	15.8133	0	1	0.064197	1.953				12.5335	99.8961
	4.07292	12.5335	0	50.3646	43.2	19.8	0.025008	0	15.8127	0	1	0.064098	1.95				12.5335	99.8961
	4.075	12.5335	0	50.375	43.22	19.8	0.024955	0	15.812	0	1	0.063967	1.946				12.5335	99.8961
	4.07708	12.5335	0	50.3854	43.24	19.8	0.024928	0	15.8116	0	1	0.063901	1.944				12.5335	99.8961
	4.07917	12.5335	0	50.3958	43.23	19.8	0.024902	0	15.8112	0	1	0.063835	1.942				12.5335	99.8961
	4.08125	12.5335	0	50.4062	43.23	19.8	0.024864	0	15.8106	0	1	0.063737	1.939				12.5335	99.8961
	4.08333	12.5335	0	50.4167	43.25	19.8	0.024849	0	15.8104	0	1	0.063704	1.938				12.5335	99.8961
	4.08542	12.5335	0	50.4271	43.27	19.8	0.024834	0	15.8102	0	1	0.063671	1.937				12.5335	99.8961
	4.0875	12.5335	0	50.4375	43.25	19.8	0.02481	0	15.8098	0	1	0.063605	1.935				12.5335	99.8961
	4.08958	12.5335	0	50.4479	43.29	19.8	0.024794	0	15.8096	0	1	0.063572	1.934				12.5335	99.8961
	4.09167	12.5335	0	50.4583	43.29	19.8	0.02478	0	15.8094	0	1	0.06354	1.933				12.5338	99.8978
	4.09375	12.5335	0	50.4688	43.29	19.8	0.024742	0	15.8088	0	1	0.063441	1.93				12.5338	99.8978
	4.09583	12.5338	0	50.4792	43.32	19.8	0.024714	0	15.8085	0	1	0.063375	1.928				12.5338	99.8978
	4.09792	12.5338	0	50.4896	43.31	19.8	0.024688	0	15.8081	0	1	0.063309	1.926				12.5338	99.8978
	4.1	12.5338	0	50.5	43.33	19.8	0.024661	0	15.8077	0	1	0.063244	1.924				12.5338	99.8978
	4.10208	12.5338	0	50.5104	43.34	19.8	0.024635	0	15.8073	0	1	0.063178	1.922				12.5338	99.8978
	4.10417	12.5338	0	50.5208	43.34	19.8	0.024609	0	15.8069	0	1	0.063112	1.92				12.5338	99.8978
	4.10625	12.5338	0	50.5312	43.35	19.8	0.024569	0	15.8063	0	1	0.063014	1.917				12.5335	99.8961
	4.10833	12.5338	0	50.5417	43.39	19.8	0.024553	0	15.8061	0	1	0.062981	1.916				12.5335	99.8961
	4.11042	12.5335	0	50.5521	43.39	19.8	0.024515	0	15.8055	0	1	0.062882	1.913				12.5335	99.8961
	4.1125	12.5335	0	50.5625	43.39	19.8	0.024488	0	15.8051	0	1	0.062816	1.911				12.5335	99.8961
	4.11458	12.5335	0	50.5729	43.39	19.8	0.024463	0	15.8047	0	1	0.062751	1.909				12.5335	99.8961
	4.11667	12.5335	0	50.5833	43.41	19.8	0.024435	0	15.8044	0	1	0.062685	1.907				12.5335	99.8961
	4.11875	12.5335	0	50.5938	43.42	19.8	0.024409	0	15.804	0	1	0.062619	1.905				12.5335	99.8961
	4.12083	12.5335	0	50.6042	43.42	19.8	0.024396	0	15.8038	0	1	0.062586	1.904				12.5335	99.8961
	4.12292	12.5335	0	50.6146	43.45	19.8	0.024368	0	15.8034	0	1	0.062521	1.902				12.5335	99.8961
	4.125	12.5335	0	50.625	43.45	19.8	0.024341	0	15.803	0	1	0.062455	1.9				12.5335	99.8961
	4.12708	12.5335	0	50.6354	43.45	19.8	0.024329	0	15.8028	0	1	0.062422	1.899				12.5335	99.8961
	4.12917	12.5335	0	50.6458	43.45	19.8	0.024303	0	15.8024	0	1	0.062356	1.897				12.5335	99.8961
	4.13125	12.5335	0	50.6562	43.48	19.8	0.024275	0	15.802	0	1	0.06229	1.895				12.5335	99.8961
	4.13333	12.5335	0	50.6667	43.49	19.8	0.024274	0	15.802	0	1	0.06229	1.895				12.5335	99.8961
	4.13542	12.5335	0	50.6771	43.49	19.8	0.024261	0	15.8018	0	1	0.062258	1.894				12.5335	99.8961
	4.1375	12.5335	0	50.6875	43.49	19.8	0.024248	0	15.8016	0	1	0.062225	1.893				12.5335	99.8961
	4.13958	12.5335	0	50.6979	43.51	19.8	0.024234	0	15.8014	0	1	0.062192	1.892				12.5335	99.8961
	4.14167	12.5335	0	50.7083	43.52	19.8	0.024219	0	15.8012	0	1	0.062159	1.891				12.5335	99.8961
	4.14375	12.5335	0	50.7188	43.53	19.8	0.024206	0	15.801	0	1	0.062126	1.89				12.5335	99.8961
	4.14583	12.5335	0	50.7292	43.54	19.8	0.024192	0	15.8009	0	1	0.062093	1.889				12.5335	99.8961
	4.14792	12.5335	0	50.7396	43.54	19.8	0.024179	0	15.8007	0	1	0.06206	1.888				12.5335	99.8961
	4.15	12.5335	0	50.75	43.55	19.8	0.024165	0	15.8005	0	1	0.062027	1.887				12.5335	99.8961
	4.15208	12.5335	0	50.7604	43.55	19.8	0.024152	0	15.8003	0	1	0.061995	1.886				12.5333	99.8944
	4.15417	12.5335	0	50.7708	43.57	19.8	0.024138	0	15.8001	0	1	0.061962	1.885				12.5333	99.8944
	4.15625	12.5333	0	50.7812	43.59	19.8	0.024123	0	15.7999	0	1	0.061929	1.884				12.5333	99.8944
	4.15833	12.5333	0	50.7917	43.6	19.8	0.024109	0	15.7997	0	1	0.061896	1.883				12.5333	99.8944
	4.16042	12.5333	0	50.8021	43.6	19.8	0.024083	0	15.7993	0	1	0.06183	1.881				12.5333	99.8944
[truncated: 63,283 more rows]
