# Supplementary material for: Novel terpolymers based on methyl methacrylate with superior thermal stability and optical transparency for high-value applications
Source: PLoS One. 2025 Oct 8;20(10):e0332300. doi: 10.1371/journal.pone.0332300 (PMC12507251; doi:10.1371/journal.pone.0332300)
Supplement: S1 File — (ZIP) [file pone.0332300.s001.zip › Supporting_Information/Fig. 4. Thermogravimetric analysis (TGA) curves comparing the thermal degradation behavior of the synthesize/P(MMA-VBC).xlsx]

## Sheet: Sheet1
	Time	Unsubtracted	Baseline	Program	Sample	Approx.	Unsubtracted	Baseline	Unsubtracted	Baseline	Heat Flow	Unsubstracted	R25 Diagnostic			12.4741	100
		Weight	Weight	Temperature	Temperature	Gas Flow	Delta T	Delta T	Heat Flow	Heat Flow	Calibration	Microvolt	Temperature			12.4741	100
	0	12.4741	0	30.0104	29.41	19.8	0.283543	0	19.9885	0	1	0.690882	21.018			12.4744	100.002
	0.002083	12.4741	0	30.0104	29.44	19.8	0.282653	0	19.9764	0	1	0.688811	20.955			12.4741	100
	0.004167	12.4744	0	30.0208	29.43	19.8	0.28183	0	19.9643	0	1	0.686773	20.893			12.4741	100
	0.00625	12.4741	0	30.0312	29.42	19.8	0.280984	0	19.952	0	1	0.684702	20.83			12.4741	100
	0.008333	12.4741	0	30.0417	29.42	19.8	0.28016	0	19.9399	0	1	0.682664	20.768			12.4741	100
	0.010417	12.4741	0	30.0521	29.43	19.8	0.2793	0	19.9279	0	1	0.680626	20.706			12.4741	100
	0.0125	12.4741	0	30.0625	29.42	19.8	0.278471	0	19.9156	0	1	0.678555	20.643			12.4741	100
	0.014583	12.4741	0	30.0729	29.43	19.8	0.277625	0	19.9036	0	1	0.676517	20.581			12.4741	100
	0.016667	12.4741	0	30.0833	29.43	19.8	0.276753	0	19.8911	0	1	0.674413	20.517			12.4741	100
	0.01875	12.4741	0	30.0938	29.42	19.8	0.27592	0	19.8788	0	1	0.672342	20.454			12.4741	100
	0.020833	12.4741	0	30.1042	29.43	19.8	0.275025	0	19.8662	0	1	0.670206	20.389			12.4741	100
	0.022917	12.4741	0	30.1146	29.44	19.8	0.274165	0	19.854	0	1	0.668135	20.326			12.4741	100
	0.025	12.4741	0	30.125	29.44	19.8	0.273304	0	19.8415	0	1	0.666031	20.262			12.4741	100
	0.027083	12.4741	0	30.1354	29.42	19.8	0.272484	0	19.8294	0	1	0.663993	20.2			12.4741	100
	0.029167	12.4741	0	30.1458	29.43	19.8	0.271623	0	19.8172	0	1	0.661922	20.137			12.4739	99.9983
	0.03125	12.4741	0	30.1562	29.45	19.8	0.270779	0	19.8052	0	1	0.659884	20.075			12.4739	99.9983
	0.033333	12.4739	0	30.1667	29.43	19.8	0.269983	0	19.7935	0	1	0.657912	20.015			12.4739	99.9983
	0.035417	12.4739	0	30.1771	29.43	19.8	0.269155	0	19.7816	0	1	0.655907	19.954			12.4739	99.9983
	0.0375	12.4739	0	30.1875	29.42	19.8	0.268341	0	19.7697	0	1	0.653902	19.893			12.4739	99.9983
	0.039583	12.4739	0	30.1979	29.41	19.8	0.267515	0	19.7576	0	1	0.651864	19.831			12.4739	99.9983
	0.041667	12.4739	0	30.2083	29.42	19.8	0.26667	0	19.7456	0	1	0.649826	19.769			12.4739	99.9983
	0.04375	12.4739	0	30.2188	29.44	19.8	0.265785	0	19.7332	0	1	0.647722	19.705			12.4737	99.9966
	0.045833	12.4739	0	30.2292	29.44	19.8	0.264938	0	19.7209	0	1	0.645651	19.642			12.4737	99.9966
	0.047917	12.4737	0	30.2396	29.42	19.8	0.264083	0	19.7082	0	1	0.643515	19.577			12.4737	99.9966
	0.05	12.4737	0	30.25	29.44	19.8	0.263184	0	19.6956	0	1	0.641378	19.512			12.4737	99.9966
	0.052083	12.4737	0	30.2604	29.45	19.8	0.262321	0	19.6834	0	1	0.639307	19.449			12.4737	99.9966
	0.054167	12.4737	0	30.2708	29.43	19.8	0.261497	0	19.6711	0	1	0.637236	19.386			12.4737	99.9966
	0.05625	12.4737	0	30.2812	29.45	19.8	0.260633	0	19.6591	0	1	0.635198	19.324			12.4737	99.9966
	0.058333	12.4737	0	30.2917	29.45	19.8	0.259796	0	19.647	0	1	0.63316	19.262			12.4737	99.9966
	0.060417	12.4737	0	30.3021	29.45	19.8	0.258974	0	19.6352	0	1	0.631155	19.201			12.4737	99.9966
	0.0625	12.4737	0	30.3125	29.44	19.8	0.258163	0	19.6233	0	1	0.62915	19.14			12.4737	99.9966
	0.064583	12.4737	0	30.3229	29.43	19.8	0.257368	0	19.6116	0	1	0.627178	19.08			12.4737	99.9966
	0.066667	12.4737	0	30.3333	29.47	19.8	0.256483	0	19.5996	0	1	0.62514	19.018			12.4737	99.9966
	0.06875	12.4737	0	30.3438	29.45	19.8	0.255706	0	19.5879	0	1	0.623167	18.958			12.4737	99.9966
	0.070833	12.4737	0	30.3542	29.45	19.8	0.254892	0	19.5762	0	1	0.621195	18.898			12.4737	99.9966
	0.072917	12.4737	0	30.3646	29.43	19.8	0.254086	0	19.5643	0	1	0.61919	18.837			12.4737	99.9966
	0.075	12.4737	0	30.375	29.43	19.8	0.253244	0	19.5522	0	1	0.617152	18.775			12.4735	99.9949
	0.077083	12.4737	0	30.3854	29.44	19.8	0.252412	0	19.5404	0	1	0.615147	18.714			12.4735	99.9949
	0.079167	12.4735	0	30.3958	29.44	19.8	0.251592	0	19.5285	0	1	0.613142	18.653			12.4737	99.9966
	0.08125	12.4735	0	30.4062	29.45	19.8	0.250742	0	19.5165	0	1	0.611104	18.591			12.4737	99.9966
	0.083333	12.4737	0	30.4167	29.45	19.8	0.249912	0	19.5044	0	1	0.609066	18.529			12.4737	99.9966
	0.085417	12.4737	0	30.4271	29.44	19.8	0.249066	0	19.4921	0	1	0.606995	18.466			12.4735	99.9949
	0.0875	12.4737	0	30.4375	29.46	19.8	0.248231	0	19.4803	0	1	0.60499	18.405			12.4735	99.9949
	0.089583	12.4735	0	30.4479	29.45	19.8	0.247393	0	19.468	0	1	0.602919	18.342			12.4735	99.9949
	0.091667	12.4735	0	30.4583	29.44	19.8	0.246567	0	19.4562	0	1	0.600914	18.281			12.4735	99.9949
	0.09375	12.4735	0	30.4688	29.44	19.8	0.245722	0	19.4439	0	1	0.598843	18.218			12.4735	99.9949
	0.095833	12.4735	0	30.4792	29.44	19.8	0.244903	0	19.432	0	1	0.596838	18.157			12.4735	99.9949
	0.097917	12.4735	0	30.4896	29.45	19.8	0.244055	0	19.42	0	1	0.5948	18.095			12.4735	99.9949
	0.1	12.4735	0	30.5	29.45	19.8	0.243241	0	19.4083	0	1	0.592828	18.035			12.4735	99.9949
	0.102083	12.4735	0	30.5104	29.46	19.8	0.24242	0	19.3965	0	1	0.590822	17.974			12.4735	99.9949
	0.104167	12.4735	0	30.5208	29.44	19.8	0.241593	0	19.3844	0	1	0.588784	17.912			12.4735	99.9949
	0.10625	12.4735	0	30.5312	29.46	19.8	0.240755	0	19.3726	0	1	0.586779	17.851			12.4735	99.9949
	0.108333	12.4735	0	30.5417	29.46	19.8	0.239926	0	19.3607	0	1	0.584774	17.79			12.4735	99.9949
	0.110417	12.4735	0	30.5521	29.47	19.8	0.239116	0	19.349	0	1	0.582802	17.73			12.4735	99.9949
	0.1125	12.4735	0	30.5625	29.46	19.8	0.238301	0	19.3371	0	1	0.580797	17.669			12.4735	99.9949
	0.114583	12.4735	0	30.5729	29.45	19.8	0.237511	0	19.3256	0	1	0.578857	17.61			12.4735	99.9949
	0.116667	12.4735	0	30.5833	29.47	19.8	0.236684	0	19.314	0	1	0.576885	17.55			12.4735	99.9949
	0.11875	12.4735	0	30.5938	29.48	19.8	0.235883	0	19.3026	0	1	0.574946	17.491			12.4735	99.9949
	0.120833	12.4735	0	30.6042	29.47	19.8	0.235108	0	19.2913	0	1	0.573039	17.433			12.4735	99.9949
	0.122917	12.4735	0	30.6146	29.47	19.8	0.234315	0	19.2798	0	1	0.5711	17.374			12.4735	99.9949
	0.125	12.4735	0	30.625	29.48	19.8	0.233519	0	19.2685	0	1	0.569193	17.316			12.4735	99.9949
	0.127083	12.4735	0	30.6354	29.46	19.8	0.232751	0	19.2572	0	1	0.567287	17.258			12.4735	99.9949
	0.129167	12.4735	0	30.6458	29.48	19.8	0.231929	0	19.2456	0	1	0.565315	17.198			12.4735	99.9949
	0.13125	12.4735	0	30.6562	29.47	19.8	0.231152	0	19.2343	0	1	0.563408	17.14			12.4735	99.9949
	0.133333	12.4735	0	30.6667	29.48	19.8	0.230347	0	19.2228	0	1	0.561469	17.081			12.4737	99.9966
	0.135417	12.4735	0	30.6771	29.48	19.8	0.229565	0	19.2115	0	1	0.559562	17.023			12.4737	99.9966
	0.1375	12.4737	0	30.6875	29.47	19.8	0.22876	0	19.1998	0	1	0.55759	16.963			12.4737	99.9966
	0.139583	12.4737	0	30.6979	29.47	19.8	0.227975	0	19.1885	0	1	0.555683	16.905			12.4737	99.9966
	0.141667	12.4737	0	30.7083	29.46	19.8	0.227173	0	19.1768	0	1	0.553711	16.845			12.4737	99.9966
	0.14375	12.4737	0	30.7188	29.47	19.8	0.226339	0	19.1648	0	1	0.551673	16.783			12.4739	99.9983
	0.145833	12.4737	0	30.7292	29.48	19.8	0.2255	0	19.153	0	1	0.549668	16.722			12.4739	99.9983
	0.147917	12.4739	0	30.7396	29.48	19.8	0.224668	0	19.1409	0	1	0.54763	16.66			12.4737	99.9966
	0.15	12.4739	0	30.75	29.47	19.8	0.223843	0	19.1288	0	1	0.545592	16.598			12.4737	99.9966
	0.152083	12.4737	0	30.7604	29.48	19.8	0.223036	0	19.1174	0	1	0.543653	16.539			12.4737	99.9966
	0.154167	12.4737	0	30.7708	29.48	19.8	0.222212	0	19.1055	0	1	0.541647	16.478			12.4737	99.9966
	0.15625	12.4737	0	30.7812	29.48	19.8	0.221432	0	19.0942	0	1	0.539741	16.42			12.4737	99.9966
	0.158333	12.4737	0	30.7917	29.45	19.8	0.220659	0	19.0827	0	1	0.537802	16.361			12.4737	99.9966
	0.160417	12.4737	0	30.8021	29.48	19.8	0.219843	0	19.0713	0	1	0.535862	16.302			12.4737	99.9966
	0.1625	12.4737	0	30.8125	29.48	19.8	0.219072	0	19.0602	0	1	0.533989	16.245			12.4735	99.9949
	0.164583	12.4737	0	30.8229	29.48	19.8	0.218318	0	19.0493	0	1	0.532148	16.189			12.4735	99.9949
	0.166667	12.4735	0	30.8333	29.48	19.8	0.217544	0	19.0382	0	1	0.530274	16.132			12.4735	99.9949
	0.16875	12.4735	0	30.8438	29.49	19.8	0.216781	0	19.0273	0	1	0.528433	16.076			12.4735	99.9949
	0.170833	12.4735	0	30.8542	29.5	19.8	0.216021	0	19.0164	0	1	0.526593	16.02			12.4735	99.9949
	0.172917	12.4735	0	30.8646	29.48	19.8	0.215281	0	19.0055	0	1	0.524752	15.964			12.4735	99.9949
	0.175	12.4735	0	30.875	29.48	19.8	0.214549	0	18.995	0	1	0.522977	15.91			12.4735	99.9949
	0.177083	12.4735	0	30.8854	29.48	19.8	0.213809	0	18.9843	0	1	0.521169	15.855			12.4735	99.9949
	0.179167	12.4735	0	30.8958	29.49	19.8	0.213045	0	18.9734	0	1	0.519328	15.799			12.4735	99.9949
	0.18125	12.4735	0	30.9062	29.49	19.8	0.212292	0	18.9625	0	1	0.517487	15.743			12.4735	99.9949
	0.183333	12.4735	0	30.9167	29.49	19.8	0.211563	0	18.952	0	1	0.515712	15.689			12.4735	99.9949
	0.185417	12.4735	0	30.9271	29.5	19.8	0.210797	0	18.9411	0	1	0.513872	15.633			12.4735	99.9949
	0.1875	12.4735	0	30.9375	29.49	19.8	0.210062	0	18.9304	0	1	0.512064	15.578			12.4733	99.9931
	0.189583	12.4735	0	30.9479	29.49	19.8	0.209323	0	18.9197	0	1	0.510256	15.523			12.4733	99.9931
	0.191667	12.4733	0	30.9583	29.48	19.8	0.208572	0	18.9088	0	1	0.508415	15.467			12.4733	99.9931
	0.19375	12.4733	0	30.9688	29.49	19.8	0.207822	0	18.8981	0	1	0.506607	15.412			12.4733	99.9931
	0.195833	12.4733	0	30.9792	29.5	19.8	0.207075	0	18.8875	0	1	0.504799	15.357			12.4733	99.9931
	0.197917	12.4733	0	30.9896	29.5	19.8	0.206355	0	18.8769	0	1	0.503024	15.303			12.4733	99.9931
	0.2	12.4733	0	31	29.49	19.8	0.205628	0	18.8664	0	1	0.501249	15.249			12.4733	99.9931
	0.202083	12.4733	0	31.0104	29.49	19.8	0.204894	0	18.8559	0	1	0.499474	15.195			12.4733	99.9931
	0.204167	12.4733	0	31.0208	29.5	19.8	0.204173	0	18.8456	0	1	0.497732	15.142			12.4733	99.9931
	0.20625	12.4733	0	31.0312	29.49	19.8	0.203465	0	18.8353	0	1	0.49599	15.089			12.4733	99.9931
	0.208333	12.4733	0	31.0417	29.49	19.8	0.202764	0	18.8252	0	1	0.49428	15.037			12.4733	99.9931
	0.210417	12.4733	0	31.0521	29.52	19.8	0.202054	0	18.8153	0	1	0.492604	14.986			12.4733	99.9931
	0.2125	12.4733	0	31.0625	29.52	19.8	0.201334	0	18.805	0	1	0.490862	14.933			12.4733	99.9931
	0.214583	12.4733	0	31.0729	29.5	19.8	0.200676	0	18.7952	0	1	0.489218	14.883			12.4733	99.9931
	0.216667	12.4733	0	31.0833	29.51	19.8	0.199957	0	18.7849	0	1	0.487476	14.83			12.4733	99.9931
	0.21875	12.4733	0	31.0938	29.51	19.8	0.199269	0	18.775	0	1	0.4858	14.779			12.4733	99.9931
	0.220833	12.4733	0	31.1042	29.5	19.8	0.198604	0	18.7653	0	1	0.484156	14.729			12.4733	99.9931
	0.222917	12.4733	0	31.1146	29.51	19.8	0.197909	0	18.7554	0	1	0.48248	14.678			12.4733	99.9931
	0.225	12.4733	0	31.125	29.52	19.8	0.197199	0	18.7453	0	1	0.48077	14.626			12.4733	99.9931
	0.227083	12.4733	0	31.1354	29.51	19.8	0.196503	0	18.7351	0	1	0.479061	14.574			12.4733	99.9931
	0.229167	12.4733	0	31.1458	29.52	19.8	0.195793	0	18.725	0	1	0.477352	14.522			12.4733	99.9931
	0.23125	12.4733	0	31.1562	29.52	19.8	0.195119	0	18.7153	0	1	0.475708	14.472			12.4733	99.9931
	0.233333	12.4733	0	31.1667	29.53	19.8	0.194446	0	18.7058	0	1	0.474098	14.423			12.4733	99.9931
	0.235417	12.4733	0	31.1771	29.52	19.8	0.193784	0	18.6961	0	1	0.472454	14.373			12.4733	99.9931
	0.2375	12.4733	0	31.1875	29.51	19.8	0.193117	0	18.6863	0	1	0.470811	14.323			12.4733	99.9931
	0.239583	12.4733	0	31.1979	29.53	19.8	0.192436	0	18.6766	0	1	0.469167	14.273			12.4733	99.9931
	0.241667	12.4733	0	31.2083	29.52	19.8	0.191763	0	18.6669	0	1	0.467524	14.223			12.4733	99.9931
	0.24375	12.4733	0	31.2188	29.52	19.8	0.191046	0	18.6566	0	1	0.465781	14.17			12.4733	99.9931
	0.245833	12.4733	0	31.2292	29.53	19.8	0.190342	0	18.6465	0	1	0.464072	14.118			12.4733	99.9931
	0.247917	12.4733	0	31.2396	29.53	19.8	0.189662	0	18.6367	0	1	0.462429	14.068			12.4733	99.9931
	0.25	12.4733	0	31.25	29.55	19.8	0.188998	0	18.6274	0	1	0.460851	14.02			12.4733	99.9931
	0.252083	12.4733	0	31.2604	29.55	19.8	0.188388	0	18.6187	0	1	0.459372	13.975			12.4733	99.9931
	0.254167	12.4733	0	31.2708	29.55	19.8	0.187761	0	18.6095	0	1	0.457827	13.928			12.4733	99.9931
	0.25625	12.4733	0	31.2812	29.54	19.8	0.187145	0	18.6006	0	1	0.456315	13.882			12.4731	99.9914
	0.258333	12.4733	0	31.2917	29.55	19.8	0.186535	0	18.5918	0	1	0.454835	13.837			12.4731	99.9914
	0.260417	12.4731	0	31.3021	29.54	19.8	0.185965	0	18.5834	0	1	0.453422	13.794			12.4731	99.9914
	0.2625	12.4731	0	31.3125	29.54	19.8	0.185424	0	18.5757	0	1	0.452107	13.754			12.4731	99.9914
	0.264583	12.4731	0	31.3229	29.54	19.8	0.184865	0	18.5677	0	1	0.450759	13.713			12.4731	99.9914
	0.266667	12.4731	0	31.3333	29.57	19.8	0.184318	0	18.5602	0	1	0.449477	13.674			12.4731	99.9914
	0.26875	12.4731	0	31.3438	29.54	19.8	0.183816	0	18.5525	0	1	0.448195	13.635			12.4731	99.9914
	0.270833	12.4731	0	31.3542	29.55	19.8	0.183268	0	18.5448	0	1	0.446881	13.595			12.4731	99.9914
	0.272917	12.4731	0	31.3646	29.56	19.8	0.182719	0	18.537	0	1	0.445566	13.555			12.4731	99.9914
	0.275	12.4731	0	31.375	29.56	19.8	0.182175	0	18.5292	0	1	0.444251	13.515			12.4731	99.9914
	0.277083	12.4731	0	31.3854	29.56	19.8	0.181692	0	18.5222	0	1	0.443068	13.479			12.4731	99.9914
	0.279167	12.4731	0	31.3958	29.54	19.8	0.181242	0	18.5154	0	1	0.441917	13.444			12.4731	99.9914
	0.28125	12.4731	0	31.4062	29.56	19.8	0.180794	0	18.5092	0	1	0.440865	13.412			12.4731	99.9914
	0.283333	12.4731	0	31.4167	29.56	19.8	0.180321	0	18.5024	0	1	0.439715	13.377			12.4731	99.9914
	0.285417	12.4731	0	31.4271	29.55	19.8	0.179852	0	18.4955	0	1	0.438564	13.342			12.4731	99.9914
	0.2875	12.4731	0	31.4375	29.57	19.8	0.179353	0	18.4886	0	1	0.437381	13.306			12.4731	99.9914
	0.289583	12.4731	0	31.4479	29.55	19.8	0.178893	0	18.4817	0	1	0.43623	13.271			12.4731	99.9914
	0.291667	12.4731	0	31.4583	29.56	19.8	0.178444	0	18.4753	0	1	0.435146	13.238			12.4731	99.9914
	0.29375	12.4731	0	31.4688	29.56	19.8	0.178025	0	18.4693	0	1	0.434127	13.207			12.4733	99.9931
	0.295833	12.4731	0	31.4792	29.57	19.8	0.177603	0	18.4633	0	1	0.433108	13.176			12.4731	99.9914
	0.297917	12.4733	0	31.4896	29.57	19.8	0.177178	0	18.4572	0	1	0.432089	13.145			12.4731	99.9914
	0.3	12.4731	0	31.5	29.58	19.8	0.176768	0	18.4514	0	1	0.431102	13.115			12.4731	99.9914
	0.302083	12.4731	0	31.5104	29.56	19.8	0.176369	0	18.4454	0	1	0.430083	13.084			12.4731	99.9914
	0.304167	12.4731	0	31.5208	29.58	19.8	0.175964	0	18.4397	0	1	0.42913	13.055			12.4731	99.9914
	0.30625	12.4731	0	31.5312	29.58	19.8	0.17555	0	18.4339	0	1	0.428144	13.025			12.4731	99.9914
	0.308333	12.4731	0	31.5417	29.59	19.8	0.17516	0	18.4283	0	1	0.427191	12.996			12.4731	99.9914
	0.310417	12.4731	0	31.5521	29.58	19.8	0.174791	0	18.4228	0	1	0.42627	12.968			12.4731	99.9914
	0.3125	12.4731	0	31.5625	29.58	19.8	0.174399	0	18.4172	0	1	0.425317	12.939			12.4731	99.9914
	0.314583	12.4731	0	31.5729	29.61	19.8	0.174003	0	18.4118	0	1	0.424397	12.911			12.4731	99.9914
	0.316667	12.4731	0	31.5833	29.6	19.8	0.173627	0	18.4063	0	1	0.423476	12.883			12.4731	99.9914
	0.31875	12.4731	0	31.5938	29.6	19.8	0.173219	0	18.4005	0	1	0.42249	12.853			12.4731	99.9914
	0.320833	12.4731	0	31.6042	29.59	19.8	0.172823	0	18.3946	0	1	0.421504	12.823			12.4731	99.9914
	0.322917	12.4731	0	31.6146	29.6	19.8	0.172422	0	18.389	0	1	0.420551	12.794			12.4731	99.9914
	0.325	12.4731	0	31.625	29.59	19.8	0.172056	0	18.3835	0	1	0.419631	12.766			12.4731	99.9914
	0.327083	12.4731	0	31.6354	29.6	19.8	0.17167	0	18.3781	0	1	0.41871	12.738			12.4731	99.9914
	0.329167	12.4731	0	31.6458	29.61	19.8	0.171274	0	18.3725	0	1	0.417757	12.709			12.4731	99.9914
	0.33125	12.4731	0	31.6562	29.62	19.8	0.170888	0	18.3671	0	1	0.416836	12.681			12.4731	99.9914
	0.333333	12.4731	0	31.6667	29.6	19.8	0.170524	0	18.3616	0	1	0.415916	12.653			12.4731	99.9914
	0.335417	12.4731	0	31.6771	29.6	19.8	0.170173	0	18.3565	0	1	0.415061	12.627			12.4731	99.9914
	0.3375	12.4731	0	31.6875	29.61	19.8	0.169814	0	18.3515	0	1	0.414207	12.601			12.4731	99.9914
	0.339583	12.4731	0	31.6979	29.63	19.8	0.169464	0	18.3466	0	1	0.413385	12.576			12.4731	99.9914
	0.341667	12.4731	0	31.7083	29.61	19.8	0.169121	0	18.3416	0	1	0.41253	12.55			12.4731	99.9914
	0.34375	12.4731	0	31.7188	29.62	19.8	0.16877	0	18.3365	0	1	0.411676	12.524			12.4731	99.9914
	0.345833	12.4731	0	31.7292	29.62	19.8	0.168405	0	18.3313	0	1	0.410788	12.497			12.4731	99.9914
	0.347917	12.4731	0	31.7396	29.62	19.8	0.168043	0	18.326	0	1	0.409901	12.47			12.4731	99.9914
	0.35	12.4731	0	31.75	29.62	19.8	0.167664	0	18.3206	0	1	0.40898	12.442			12.4731	99.9914
	0.352083	12.4731	0	31.7604	29.63	19.8	0.167303	0	18.3155	0	1	0.408126	12.416			12.4731	99.9914
	0.354167	12.4731	0	31.7708	29.65	19.8	0.166928	0	18.3103	0	1	0.407238	12.389			12.4731	99.9914
	0.35625	12.4731	0	31.7812	29.64	19.8	0.166572	0	18.305	0	1	0.406351	12.362			12.4731	99.9914
	0.358333	12.4731	0	31.7917	29.63	19.8	0.166228	0	18.2999	0	1	0.405496	12.336			12.4731	99.9914
	0.360417	12.4731	0	31.8021	29.63	19.8	0.165901	0	18.2953	0	1	0.404707	12.312			12.4731	99.9914
	0.3625	12.4731	0	31.8125	29.64	19.8	0.165555	0	18.2904	0	1	0.403885	12.287			12.4731	99.9914
	0.364583	12.4731	0	31.8229	29.65	19.8	0.165218	0	18.2856	0	1	0.403064	12.262			12.4733	99.9931
	0.366667	12.4731	0	31.8333	29.67	19.8	0.164863	0	18.2808	0	1	0.402242	12.237			12.4733	99.9931
	0.36875	12.4733	0	31.8438	29.67	19.8	0.164509	0	18.2757	0	1	0.401387	12.211			12.4733	99.9931
	0.370833	12.4733	0	31.8542	29.66	19.8	0.164184	0	18.2708	0	1	0.400565	12.186			12.4733	99.9931
	0.372917	12.4733	0	31.8646	29.64	19.8	0.163856	0	18.2659	0	1	0.399744	12.161			12.4733	99.9931
	0.375	12.4733	0	31.875	29.68	19.8	0.163494	0	18.2611	0	1	0.398922	12.136			12.4733	99.9931
	0.377083	12.4733	0	31.8854	29.68	19.8	0.163143	0	18.2561	0	1	0.398067	12.11			12.4733	99.9931
	0.379167	12.4733	0	31.8958	29.66	19.8	0.162834	0	18.2514	0	1	0.397278	12.086			12.4733	99.9931
	0.38125	12.4733	0	31.9062	29.66	19.8	0.162508	0	18.2467	0	1	0.396489	12.062			12.4733	99.9931
	0.383333	12.4733	0	31.9167	29.66	19.8	0.162187	0	18.242	0	1	0.3957	12.038			12.4733	99.9931
	0.385417	12.4733	0	31.9271	29.69	19.8	0.161845	0	18.2374	0	1	0.394912	12.014			12.4733	99.9931
	0.3875	12.4733	0	31.9375	29.67	19.8	0.161542	0	18.2329	0	1	0.394156	11.991			12.4733	99.9931
	0.389583	12.4733	0	31.9479	29.68	19.8	0.161247	0	18.2286	0	1	0.393432	11.969			12.4733	99.9931
	0.391667	12.4733	0	31.9583	29.68	19.8	0.160949	0	18.2244	0	1	0.392709	11.947			12.4733	99.9931
	0.39375	12.4733	0	31.9688	29.69	19.8	0.160639	0	18.2201	0	1	0.391986	11.925			12.4733	99.9931
	0.395833	12.4733	0	31.9792	29.69	19.8	0.160343	0	18.2158	0	1	0.391263	11.903			12.4733	99.9931
	0.397917	12.4733	0	31.9896	29.68	19.8	0.160052	0	18.2115	0	1	0.39054	11.881			12.4733	99.9931
	0.4	12.4733	0	32	29.68	19.8	0.15974	0	18.207	0	1	0.389784	11.858			12.4733	99.9931
	0.402083	12.4733	0	32.0104	29.72	19.8	0.159419	0	18.2028	0	1	0.389061	11.836			12.4733	99.9931
	0.404167	12.4733	0	32.0208	29.71	19.8	0.159115	0	18.1983	0	1	0.388305	11.813			12.4733	99.9931
	0.40625	12.4733	0	32.0312	29.69	19.8	0.158821	0	18.1938	0	1	0.387548	11.79			12.4733	99.9931
	0.408333	12.4733	0	32.0417	29.7	19.8	0.158512	0	18.1896	0	1	0.386825	11.768			12.4733	99.9931
	0.410417	12.4733	0	32.0521	29.72	19.8	0.15821	0	18.1853	0	1	0.386102	11.746			12.4733	99.9931
	0.4125	12.4733	0	32.0625	29.72	19.8	0.157911	0	18.181	0	1	0.385379	11.724			12.4733	99.9931
	0.414583	12.4733	0	32.0729	29.71	19.8	0.157607	0	18.1765	0	1	0.384623	11.701			12.4733	99.9931
	0.416667	12.4733	0	32.0833	29.7	19.8	0.157312	0	18.1722	0	1	0.3839	11.679			12.4733	99.9931
	0.41875	12.4733	0	32.0938	29.73	19.8	0.156984	0	18.1678	0	1	0.383144	11.656			12.4733	99.9931
	0.420833	12.4733	0	32.1042	29.72	19.8	0.156682	0	18.1633	0	1	0.382388	11.633			12.4733	99.9931
	0.422917	12.4733	0	32.1146	29.72	19.8	0.156371	0	18.1588	0	1	0.381632	11.61			12.4733	99.9931
	0.425	12.4733	0	32.125	29.74	19.8	0.156036	0	18.1542	0	1	0.380843	11.586			12.4733	99.9931
	0.427083	12.4733	0	32.1354	29.74	19.8	0.155714	0	18.1495	0	1	0.380054	11.562			12.4733	99.9931
	0.429167	12.4733	0	32.1458	29.73	19.8	0.155391	0	18.1449	0	1	0.379265	11.538			12.4733	99.9931
	0.43125	12.4733	0	32.1562	29.73	19.8	0.155059	0	18.14	0	1	0.378443	11.513			12.4733	99.9931
	0.433333	12.4733	0	32.1667	29.75	19.8	0.154721	0	18.1354	0	1	0.377654	11.489			12.4733	99.9931
	0.435417	12.4733	0	32.1771	29.74	19.8	0.154389	0	18.1305	0	1	0.376833	11.464			12.4733	99.9931
	0.4375	12.4733	0	32.1875	29.76	19.8	0.154055	0	18.1258	0	1	0.376044	11.44			12.4733	99.9931
	0.439583	12.4733	0	32.1979	29.76	19.8	0.153721	0	18.121	0	1	0.375222	11.415			12.4733	99.9931
	0.441667	12.4733	0	32.2083	29.76	19.8	0.153382	0	18.1161	0	1	0.3744	11.39			12.4733	99.9931
	0.44375	12.4733	0	32.2188	29.77	19.8	0.153053	0	18.1115	0	1	0.373611	11.366			12.4733	99.9931
	0.445833	12.4733	0	32.2292	29.76	19.8	0.152731	0	18.1068	0	1	0.372822	11.342			12.4733	99.9931
	0.447917	12.4733	0	32.2396	29.76	19.8	0.15241	0	18.1021	0	1	0.372033	11.318			12.4733	99.9931
	0.45	12.4733	0	32.25	29.76	19.8	0.152086	0	18.0974	0	1	0.371244	11.294			12.4733	99.9931
	0.452083	12.4733	0	32.2604	29.78	19.8	0.151763	0	18.093	0	1	0.370488	11.271			12.4733	99.9931
	0.454167	12.4733	0	32.2708	29.77	19.8	0.151462	0	18.0885	0	1	0.369732	11.248			12.4733	99.9931
	0.45625	12.4733	0	32.2812	29.78	19.8	0.151129	0	18.0838	0	1	0.368944	11.224			12.4733	99.9931
	0.458333	12.4733	0	32.2917	29.78	19.8	0.150818	0	18.0794	0	1	0.368187	11.201			12.4733	99.9931
	0.460417	12.4733	0	32.3021	29.79	19.8	0.150489	0	18.0747	0	1	0.367399	11.177			12.4733	99.9931
	0.4625	12.4733	0	32.3125	29.79	19.8	0.150181	0	18.0702	0	1	0.366643	11.154			12.4733	99.9931
	0.464583	12.4733	0	32.3229	29.79	19.8	0.149859	0	18.0656	0	1	0.365854	11.13			12.4733	99.9931
	0.466667	12.4733	0	32.3333	29.8	19.8	0.149527	0	18.0609	0	1	0.365065	11.106			12.4733	99.9931
	0.46875	12.4733	0	32.3438	29.8	19.8	0.149203	0	18.0562	0	1	0.364276	11.082			12.4733	99.9931
	0.470833	12.4733	0	32.3542	29.8	19.8	0.148862	0	18.0514	0	1	0.363454	11.057			12.4733	99.9931
	0.472917	12.4733	0	32.3646	29.81	19.8	0.148537	0	18.0467	0	1	0.362665	11.033			12.4733	99.9931
	0.475	12.4733	0	32.375	29.81	19.8	0.14821	0	18.042	0	1	0.361876	11.009			12.4733	99.9931
	0.477083	12.4733	0	32.3854	29.81	19.8	0.147903	0	18.0376	0	1	0.36112	10.986			12.4733	99.9931
	0.479167	12.4733	0	32.3958	29.84	19.8	0.147553	0	18.0328	0	1	0.360298	10.961			12.4733	99.9931
	0.48125	12.4733	0	32.4062	29.82	19.8	0.147238	0	18.0281	0	1	0.35951	10.937			12.4733	99.9931
	0.483333	12.4733	0	32.4167	29.83	19.8	0.146902	0	18.0234	0	1	0.358721	10.913			12.4733	99.9931
	0.485417	12.4733	0	32.4271	29.83	19.8	0.146573	0	18.0185	0	1	0.357899	10.888			12.4733	99.9931
	0.4875	12.4733	0	32.4375	29.83	19.8	0.146234	0	18.0137	0	1	0.357077	10.863			12.4733	99.9931
	0.489583	12.4733	0	32.4479	29.85	19.8	0.145874	0	18.0086	0	1	0.356222	10.837			12.4733	99.9931
	0.491667	12.4733	0	32.4583	29.85	19.8	0.145536	0	18.0038	0	1	0.355401	10.812			12.4733	99.9931
	0.49375	12.4733	0	32.4688	29.84	19.8	0.145202	0	17.9989	0	1	0.354579	10.787			12.4733	99.9931
	0.495833	12.4733	0	32.4792	29.85	19.8	0.144874	0	17.9942	0	1	0.35379	10.763			12.4733	99.9931
	0.497917	12.4733	0	32.4896	29.84	19.8	0.144524	0	17.9892	0	1	0.352935	10.737			12.4733	99.9931
	0.5	12.4733	0	32.5	29.85	19.8	0.144188	0	17.9843	0	1	0.352114	10.712			12.4731	99.9914
	0.502083	12.4733	0	32.5104	29.87	19.8	0.143826	0	17.9793	0	1	0.351259	10.686			12.4731	99.9914
	0.504167	12.4731	0	32.5208	29.86	19.8	0.143482	0	17.9742	0	1	0.350404	10.66			12.4731	99.9914
	0.50625	12.4731	0	32.5312	29.87	19.8	0.143127	0	17.9692	0	1	0.34955	10.634			12.4731	99.9914
	0.508333	12.4731	0	32.5417	29.86	19.8	0.142776	0	17.9641	0	1	0.348695	10.608			12.4731	99.9914
	0.510417	12.4731	0	32.5521	29.85	19.8	0.142431	0	17.959	0	1	0.34784	10.582			12.4731	99.9914
	0.5125	12.4731	0	32.5625	29.89	19.8	0.142051	0	17.9538	0	1	0.346953	10.555			12.4731	99.9914
	0.514583	12.4731	0	32.5729	29.89	19.8	0.141699	0	17.9488	0	1	0.346098	10.529			12.4731	99.9914
	0.516667	12.4731	0	32.5833	29.88	19.8	0.141351	0	17.9437	0	1	0.345244	10.503			12.4731	99.9914
	0.51875	12.4731	0	32.5938	29.9	19.8	0.140998	0	17.9387	0	1	0.344389	10.477			12.4731	99.9914
	0.520833	12.4731	0	32.6042	29.89	19.8	0.140662	0	17.9338	0	1	0.343567	10.452			12.4731	99.9914
	0.522917	12.4731	0	32.6146	29.9	19.8	0.140318	0	17.9289	0	1	0.342745	10.427			12.4731	99.9914
	0.525	12.4731	0	32.625	29.89	19.8	0.139974	0	17.9239	0	1	0.341891	10.401			12.4731	99.9914
	0.527083	12.4731	0	32.6354	29.89	19.8	0.139634	0	17.919	0	1	0.341069	10.376			12.4731	99.9914
	0.529167	12.4731	0	32.6458	29.9	19.8	0.139277	0	17.9139	0	1	0.340214	10.35			12.4731	99.9914
	0.53125	12.4731	0	32.6562	29.92	19.8	0.13892	0	17.9089	0	1	0.33936	10.324			12.4731	99.9914
	0.533333	12.4731	0	32.6667	29.91	19.8	0.13859	0	17.904	0	1	0.338538	10.299			12.4731	99.9914
	0.535417	12.4731	0	32.6771	29.91	19.8	0.13825	0	17.8992	0	1	0.337716	10.274			12.4731	99.9914
	0.5375	12.4731	0	32.6875	29.94	19.8	0.137885	0	17.8942	0	1	0.336861	10.248			12.4731	99.9914
	0.539583	12.4731	0	32.6979	29.93	19.8	0.13754	0	17.8891	0	1	0.336007	10.222			12.4731	99.9914
	0.541667	12.4731	0	32.7083	29.9	19.8	0.137203	0	17.884	0	1	0.335152	10.196			12.4731	99.9914
	0.54375	12.4731	0	32.7188	29.92	19.8	0.136843	0	17.8789	0	1	0.334298	10.17			12.4731	99.9914
	0.545833	12.4731	0	32.7292	29.94	19.8	0.136495	0	17.8741	0	1	0.333476	10.145			12.4731	99.9914
	0.547917	12.4731	0	32.7396	29.93	19.8	0.136153	0	17.869	0	1	0.332621	10.119			12.4731	99.9914
	0.55	12.4731	0	32.75	29.92	19.8	0.135802	0	17.864	0	1	0.331766	10.093			12.4731	99.9914
	0.552083	12.4731	0	32.7604	29.95	19.8	0.135439	0	17.8589	0	1	0.330912	10.067			12.4731	99.9914
	0.554167	12.4731	0	32.7708	29.95	19.8	0.135091	0	17.8539	0	1	0.330057	10.041			12.4731	99.9914
	0.55625	12.4731	0	32.7812	29.94	19.8	0.134729	0	17.8486	0	1	0.32917	10.014			12.4731	99.9914
	0.558333	12.4731	0	32.7917	29.96	19.8	0.134354	0	17.8434	0	1	0.328282	9.987			12.4731	99.9914
	0.560417	12.4731	0	32.8021	29.96	19.8	0.134009	0	17.8383	0	1	0.327428	9.961			12.4731	99.9914
	0.5625	12.4731	0	32.8125	29.97	19.8	0.133624	0	17.8329	0	1	0.326507	9.933			12.4731	99.9914
	0.564583	12.4731	0	32.8229	29.97	19.8	0.133272	0	17.8278	0	1	0.325652	9.907			12.4731	99.9914
	0.566667	12.4731	0	32.8333	29.97	19.8	0.132901	0	17.8224	0	1	0.324732	9.879			12.4731	99.9914
	0.56875	12.4731	0	32.8438	29.98	19.8	0.132516	0	17.817	0	1	0.323812	9.851			12.4731	99.9914
	0.570833	12.4731	0	32.8542	29.99	19.8	0.132147	0	17.8117	0	1	0.322924	9.824			12.4731	99.9914
	0.572917	12.4731	0	32.8646	29.99	19.8	0.131769	0	17.8063	0	1	0.322004	9.796			12.4731	99.9914
	0.575	12.4731	0	32.875	29.98	19.8	0.131402	0	17.8008	0	1	0.321083	9.768			12.4731	99.9914
	0.577083	12.4731	0	32.8854	29.99	19.8	0.131017	0	17.7954	0	1	0.320163	9.74			12.4731	99.9914
	0.579167	12.4731	0	32.8958	30	19.8	0.130647	0	17.7901	0	1	0.319276	9.713			12.4729	99.9897
	0.58125	12.4731	0	32.9062	30	19.8	0.130271	0	17.7847	0	1	0.318355	9.685			12.4731	99.9914
	0.583333	12.4729	0	32.9167	30	19.8	0.129909	0	17.7794	0	1	0.317468	9.658			12.4729	99.9897
	0.585417	12.4731	0	32.9271	30.02	19.8	0.129532	0	17.7742	0	1	0.31658	9.631			12.4729	99.9897
	0.5875	12.4729	0	32.9375	30.01	19.8	0.129169	0	17.7689	0	1	0.315693	9.604			12.4729	99.9897
	0.589583	12.4729	0	32.9479	30.01	19.8	0.128807	0	17.7637	0	1	0.314805	9.577			12.4729	99.9897
	0.591667	12.4729	0	32.9583	30	19.8	0.128435	0	17.7582	0	1	0.313885	9.549			12.4729	99.9897
	0.59375	12.4729	0	32.9688	30.03	19.8	0.12806	0	17.753	0	1	0.312997	9.522			12.4729	99.9897
	0.595833	12.4729	0	32.9792	30.04	19.8	0.127706	0	17.7479	0	1	0.312143	9.496			12.4729	99.9897
	0.597917	12.4729	0	32.9896	30.03	19.8	0.127349	0	17.7427	0	1	0.311255	9.469			12.4729	99.9897
	0.6	12.4729	0	33	30.01	19.8	0.126993	0	17.7374	0	1	0.310367	9.442			12.4729	99.9897
	0.602083	12.4729	0	33.0104	30.03	19.8	0.126633	0	17.7324	0	1	0.309513	9.416			12.4729	99.9897
	0.604167	12.4729	0	33.0208	30.03	19.8	0.126283	0	17.7273	0	1	0.308658	9.39			12.4729	99.9897
	0.60625	12.4729	0	33.0312	30.04	19.8	0.125912	0	17.7221	0	1	0.307771	9.363			12.4729	99.9897
	0.608333	12.4729	0	33.0417	30.06	19.8	0.125563	0	17.7172	0	1	0.306949	9.338			12.4729	99.9897
	0.610417	12.4729	0	33.0521	30.06	19.8	0.125199	0	17.712	0	1	0.306061	9.311			12.4729	99.9897
	0.6125	12.4729	0	33.0625	30.04	19.8	0.124863	0	17.7069	0	1	0.305207	9.285			12.4729	99.9897
	0.614583	12.4729	0	33.0729	30.05	19.8	0.124493	0	17.7016	0	1	0.304319	9.258			12.4729	99.9897
	0.616667	12.4729	0	33.0833	30.06	19.8	0.124151	0	17.6968	0	1	0.303497	9.233			12.4729	99.9897
	0.61875	12.4729	0	33.0938	30.07	19.8	0.123787	0	17.6915	0	1	0.30261	9.206			12.4729	99.9897
	0.620833	12.4729	0	33.1042	30.07	19.8	0.123438	0	17.6865	0	1	0.301755	9.18			12.4729	99.9897
	0.622917	12.4729	0	33.1146	30.08	19.8	0.123081	0	17.6814	0	1	0.300901	9.154			12.4729	99.9897
	0.625	12.4729	0	33.125	30.07	19.8	0.122722	0	17.6762	0	1	0.300013	9.127			12.4729	99.9897
	0.627083	12.4729	0	33.1354	30.08	19.8	0.122369	0	17.6711	0	1	0.299159	9.101			12.4729	99.9897
	0.629167	12.4729	0	33.1458	30.08	19.8	0.122017	0	17.6661	0	1	0.298304	9.075			12.4729	99.9897
	0.63125	12.4729	0	33.1562	30.08	19.8	0.121654	0	17.6608	0	1	0.297416	9.048			12.4729	99.9897
	0.633333	12.4729	0	33.1667	30.09	19.8	0.121301	0	17.6558	0	1	0.296562	9.022			12.4729	99.9897
	0.635417	12.4729	0	33.1771	30.11	19.8	0.12094	0	17.6507	0	1	0.295707	8.996			12.4729	99.9897
	0.6375	12.4729	0	33.1875	30.08	19.8	0.12059	0	17.6454	0	1	0.29482	8.969			12.4729	99.9897
	0.639583	12.4729	0	33.1979	30.11	19.8	0.120228	0	17.6404	0	1	0.293965	8.943			12.4727	99.988
	0.641667	12.4729	0	33.2083	30.11	19.8	0.119877	0	17.6353	0	1	0.29311	8.917			12.4727	99.988
	0.64375	12.4727	0	33.2188	30.12	19.8	0.119518	0	17.6303	0	1	0.292256	8.891			12.4727	99.988
	0.645833	12.4727	0	33.2292	30.12	19.8	0.119171	0	17.6252	0	1	0.291401	8.865			12.4727	99.988
	0.647917	12.4727	0	33.2396	30.12	19.8	0.118832	0	17.6204	0	1	0.290579	8.84			12.4727	99.988
	0.65	12.4727	0	33.25	30.13	19.8	0.118481	0	17.6153	0	1	0.289725	8.814			12.4729	99.9897
	0.652083	12.4727	0	33.2604	30.14	19.8	0.118153	0	17.6107	0	1	0.288936	8.79			12.4729	99.9897
	0.654167	12.4729	0	33.2708	30.12	19.8	0.117811	0	17.6056	0	1	0.288081	8.764			12.4727	99.988
	0.65625	12.4729	0	33.2812	30.13	19.8	0.11747	0	17.6007	0	1	0.287259	8.739			12.4727	99.988
	0.658333	12.4727	0	33.2917	30.16	19.8	0.117122	0	17.5959	0	1	0.286437	8.714			12.4727	99.988
	0.660417	12.4727	0	33.3021	30.14	19.8	0.116794	0	17.591	0	1	0.285616	8.689			12.4727	99.988
	0.6625	12.4727	0	33.3125	30.15	19.8	0.116454	0	17.5862	0	1	0.284794	8.664			12.4729	99.9897
	0.664583	12.4727	0	33.3229	30.16	19.8	0.116128	0	17.5815	0	1	0.284005	8.64			12.4729	99.9897
	0.666667	12.4729	0	33.3333	30.17	19.8	0.115785	0	17.5766	0	1	0.283183	8.615			12.4729	99.9897
	0.66875	12.4729	0	33.3438	30.15	19.8	0.115458	0	17.5718	0	1	0.282361	8.59			12.4729	99.9897
	0.670833	12.4729	0	33.3542	30.17	19.8	0.115142	0	17.5673	0	1	0.281605	8.567			12.4729	99.9897
	0.672917	12.4729	0	33.3646	30.17	19.8	0.114818	0	17.5626	0	1	0.280817	8.543			12.4729	99.9897
	0.675	12.4729	0	33.375	30.17	19.8	0.114505	0	17.5582	0	1	0.28006	8.52			12.4729	99.9897
	0.677083	12.4729	0	33.3854	30.2	19.8	0.114168	0	17.5535	0	1	0.279272	8.496			12.4727	99.988
	0.679167	12.4729	0	33.3958	30.18	19.8	0.113855	0	17.5488	0	1	0.278483	8.472			12.4729	99.9897
	0.68125	12.4727	0	33.4062	30.2	19.8	0.11355	0	17.5446	0	1	0.27776	8.45			12.4727	99.988
	0.683333	12.4729	0	33.4167	30.21	19.8	0.113225	0	17.5399	0	1	0.276971	8.426			12.4727	99.988
	0.685417	12.4727	0	33.4271	30.18	19.8	0.112941	0	17.5356	0	1	0.276247	8.404			12.4727	99.988
	0.6875	12.4727	0	33.4375	30.19	19.8	0.112612	0	17.5309	0	1	0.275459	8.38			12.4727	99.988
	0.689583	12.4727	0	33.4479	30.21	19.8	0.11231	0	17.5267	0	1	0.274735	8.358			12.4727	99.988
	0.691667	12.4727	0	33.4583	30.22	19.8	0.111982	0	17.522	0	1	0.273946	8.334			12.4727	99.988
	0.69375	12.4727	0	33.4688	30.21	19.8	0.111675	0	17.5175	0	1	0.27319	8.311			12.4727	99.988
	0.695833	12.4727	0	33.4792	30.2	19.8	0.111369	0	17.513	0	1	0.272434	8.288			12.4727	99.988
	0.697917	12.4727	0	33.4896	30.23	19.8	0.111033	0	17.5084	0	1	0.271646	8.264			12.4727	99.988
	0.7	12.4727	0	33.5	30.25	19.8	0.110718	0	17.5039	0	1	0.270889	8.241			12.4727	99.988
	0.702083	12.4727	0	33.5104	30.22	19.8	0.110406	0	17.4992	0	1	0.270101	8.217			12.4727	99.988
	0.704167	12.4727	0	33.5208	30.24	19.8	0.110102	0	17.495	0	1	0.269377	8.195			12.4727	99.988
	0.70625	12.4727	0	33.5312	30.23	19.8	0.109785	0	17.4903	0	1	0.268589	8.171			12.4727	99.988
	0.708333	12.4727	0	33.5417	30.24	19.8	0.109485	0	17.486	0	1	0.267865	8.149			12.4727	99.988
	0.710417	12.4727	0	33.5521	30.23	19.8	0.109163	0	17.4813	0	1	0.267076	8.125			12.4727	99.988
	0.7125	12.4727	0	33.5625	30.26	19.8	0.108843	0	17.4769	0	1	0.26632	8.102			12.4727	99.988
	0.714583	12.4727	0	33.5729	30.26	19.8	0.108545	0	17.4726	0	1	0.265597	8.08			12.4727	99.988
	0.716667	12.4727	0	33.5833	30.27	19.8	0.108246	0	17.4683	0	1	0.264874	8.058			12.4727	99.988
	0.71875	12.4727	0	33.5938	30.25	19.8	0.107974	0	17.4642	0	1	0.264184	8.037			12.4727	99.988
	0.720833	12.4727	0	33.6042	30.28	19.8	0.107653	0	17.4598	0	1	0.263428	8.014			12.4727	99.988
	0.722917	12.4727	0	33.6146	30.28	19.8	0.107383	0	17.4559	0	1	0.26277	7.994			12.4727	99.988
	0.725	12.4727	0	33.625	30.28	19.8	0.107088	0	17.4516	0	1	0.262047	7.972			12.4727	99.988
	0.727083	12.4727	0	33.6354	30.27	19.8	0.106825	0	17.4477	0	1	0.26139	7.952			12.4727	99.988
	0.729167	12.4727	0	33.6458	30.29	19.8	0.106532	0	17.4436	0	1	0.260699	7.931			12.4727	99.988
	0.73125	12.4727	0	33.6562	30.3	19.8	0.106256	0	17.4398	0	1	0.260042	7.911			12.4727	99.988
	0.733333	12.4727	0	33.6667	30.29	19.8	0.105993	0	17.4359	0	1	0.259385	7.891			12.4727	99.988
	0.735417	12.4727	0	33.6771	30.3	19.8	0.105735	0	17.4322	0	1	0.25876	7.872			12.4727	99.988
	0.7375	12.4727	0	33.6875	30.31	19.8	0.105458	0	17.4283	0	1	0.258103	7.852			12.4727	99.988
	0.739583	12.4727	0	33.6979	30.31	19.8	0.105205	0	17.4246	0	1	0.257478	7.833			12.4727	99.988
	0.741667	12.4727	0	33.7083	30.3	19.8	0.104952	0	17.4209	0	1	0.256854	7.814			12.4727	99.988
	0.74375	12.4727	0	33.7188	30.3	19.8	0.104698	0	17.4172	0	1	0.256229	7.795			12.4727	99.988
	0.745833	12.4727	0	33.7292	30.31	19.8	0.104449	0	17.4137	0	1	0.255637	7.777			12.4727	99.988
	0.747917	12.4727	0	33.7396	30.32	19.8	0.104202	0	17.4102	0	1	0.255046	7.759			12.4727	99.988
	0.75	12.4727	0	33.75	30.31	19.8	0.103952	0	17.4065	0	1	0.254421	7.74			12.4727	99.988
	0.752083	12.4727	0	33.7604	30.34	19.8	0.103698	0	17.403	0	1	0.253829	7.722			12.4727	99.988
	0.754167	12.4727	0	33.7708	30.33	19.8	0.103431	0	17.3991	0	1	0.253172	7.702			12.4727	99.988
	0.75625	12.4727	0	33.7812	30.34	19.8	0.103189	0	17.3956	0	1	0.25258	7.684			12.4727	99.988
	0.758333	12.4727	0	33.7917	30.35	19.8	0.102928	0	17.3919	0	1	0.251956	7.665			12.4727	99.988
	0.760417	12.4727	0	33.8021	30.36	19.8	0.102682	0	17.3884	0	1	0.251364	7.647			12.4727	99.988
	0.7625	12.4727	0	33.8125	30.35	19.8	0.10243	0	17.3847	0	1	0.25074	7.628			12.4727	99.988
	0.764583	12.4727	0	33.8229	30.36	19.8	0.102184	0	17.3812	0	1	0.250148	7.61			12.4727	99.988
	0.766667	12.4727	0	33.8333	30.35	19.8	0.101933	0	17.3775	0	1	0.249523	7.591			12.4727	99.988
	0.76875	12.4727	0	33.8438	30.37	19.8	0.10168	0	17.374	0	1	0.248932	7.573			12.4727	99.988
	0.770833	12.4727	0	33.8542	30.38	19.8	0.101424	0	17.3704	0	1	0.248307	7.554			12.4727	99.988
	0.772917	12.4727	0	33.8646	30.39	19.8	0.101192	0	17.3671	0	1	0.247748	7.537			12.4727	99.988
	0.775	12.4727	0	33.875	30.39	19.8	0.100935	0	17.3634	0	1	0.247124	7.518			12.4727	99.988
	0.777083	12.4727	0	33.8854	30.39	19.8	0.100693	0	17.3599	0	1	0.246532	7.5			12.4727	99.988
	0.779167	12.4727	0	33.8958	30.4	19.8	0.100435	0	17.3562	0	1	0.245908	7.481			12.4727	99.988
	0.78125	12.4727	0	33.9062	30.4	19.8	0.100193	0	17.3527	0	1	0.245316	7.463			12.4727	99.988
	0.783333	12.4727	0	33.9167	30.39	19.8	0.099956	0	17.3491	0	1	0.244724	7.445			12.4727	99.988
	0.785417	12.4727	0	33.9271	30.41	19.8	0.099702	0	17.3457	0	1	0.244133	7.427			12.4727	99.988
	0.7875	12.4727	0	33.9375	30.41	19.8	0.099458	0	17.3422	0	1	0.243541	7.409			12.4727	99.988
	0.789583	12.4727	0	33.9479	30.4	19.8	0.099209	0	17.3384	0	1	0.242916	7.39			12.4727	99.988
	0.791667	12.4727	0	33.9583	30.41	19.8	0.098952	0	17.3348	0	1	0.242292	7.371			12.4727	99.988
	0.79375	12.4727	0	33.9688	30.43	19.8	0.098688	0	17.3311	0	1	0.241667	7.352			12.4727	99.988
	0.795833	12.4727	0	33.9792	30.43	19.8	0.098429	0	17.3274	0	1	0.241043	7.333			12.4727	99.988
	0.797917	12.4727	0	33.9896	30.43	19.8	0.098191	0	17.3239	0	1	0.240451	7.315			12.4727	99.988
	0.8	12.4727	0	34	30.44	19.8	0.097918	0	17.32	0	1	0.239794	7.295			12.4727	99.988
	0.802083	12.4727	0	34.0104	30.44	19.8	0.097676	0	17.3165	0	1	0.239202	7.277			12.4727	99.988
	0.804167	12.4727	0	34.0208	30.44	19.8	0.097421	0	17.3128	0	1	0.238577	7.258			12.4727	99.988
	0.80625	12.4727	0	34.0312	30.45	19.8	0.097174	0	17.3093	0	1	0.237986	7.24			12.4727	99.988
	0.808333	12.4727	0	34.0417	30.45	19.8	0.096944	0	17.306	0	1	0.237427	7.223			12.4727	99.988
	0.810417	12.4727	0	34.0521	30.45	19.8	0.096704	0	17.3025	0	1	0.236835	7.205			12.4727	99.988
	0.8125	12.4727	0	34.0625	30.46	19.8	0.096456	0	17.299	0	1	0.236244	7.187			12.4727	99.988
	0.814583	12.4727	0	34.0729	30.46	19.8	0.096217	0	17.2955	0	1	0.235652	7.169			12.4727	99.988
	0.816667	12.4727	0	34.0833	30.48	19.8	0.095981	0	17.2922	0	1	0.235093	7.152			12.4727	99.988
	0.81875	12.4727	0	34.0938	30.47	19.8	0.095743	0	17.2887	0	1	0.234501	7.134			12.4727	99.988
	0.820833	12.4727	0	34.1042	30.47	19.8	0.095513	0	17.2854	0	1	0.233943	7.117			12.4727	99.988
	0.822917	12.4727	0	34.1146	30.49	19.8	0.095279	0	17.2821	0	1	0.233384	7.1			12.4727	99.988
	0.825	12.4727	0	34.125	30.49	19.8	0.095037	0	17.2786	0	1	0.232792	7.082			12.4727	99.988
	0.827083	12.4727	0	34.1354	30.49	19.8	0.094807	0	17.2753	0	1	0.232233	7.065			12.4727	99.988
	0.829167	12.4727	0	34.1458	30.49	19.8	0.094577	0	17.272	0	1	0.231674	7.048			12.4727	99.988
	0.83125	12.4727	0	34.1562	30.49	19.8	0.094338	0	17.2685	0	1	0.231083	7.03			12.4727	99.988
	0.833333	12.4727	0	34.1667	30.51	19.8	0.094101	0	17.2652	0	1	0.230524	7.013			12.4727	99.988
	0.835417	12.4727	0	34.1771	30.52	19.8	0.093853	0	17.2617	0	1	0.229932	6.995			12.4727	99.988
	0.8375	12.4727	0	34.1875	30.52	19.8	0.093615	0	17.2582	0	1	0.229341	6.977			12.4727	99.988
	0.839583	12.4727	0	34.1979	30.51	19.8	0.093387	0	17.2548	0	1	0.228782	6.96			12.4727	99.988
	0.841667	12.4727	0	34.2083	30.52	19.8	0.093143	0	17.2514	0	1	0.22819	6.942			12.4727	99.988
	0.84375	12.4727	0	34.2188	30.52	19.8	0.092928	0	17.2482	0	1	0.227664	6.926			12.4727	99.988
	0.845833	12.4727	0	34.2292	30.53	19.8	0.092695	0	17.2449	0	1	0.227105	6.909			12.4727	99.988
	0.847917	12.4727	0	34.2396	30.52	19.8	0.092456	0	17.2414	0	1	0.226514	6.891			12.4727	99.988
	0.85	12.4727	0	34.25	30.55	19.8	0.092232	0	17.2383	0	1	0.225988	6.875			12.4727	99.988
	0.852083	12.4727	0	34.2604	30.54	19.8	0.092019	0	17.2352	0	1	0.225462	6.859			12.4727	99.988
	0.854167	12.4727	0	34.2708	30.55	19.8	0.091774	0	17.2317	0	1	0.22487	6.841			12.4727	99.988
	0.85625	12.4727	0	34.2812	30.56	19.8	0.091541	0	17.2284	0	1	0.224311	6.824			12.4727	99.988
	0.858333	12.4727	0	34.2917	30.57	19.8	0.091325	0	17.2253	0	1	0.223785	6.808			12.4727	99.988
	0.860417	12.4727	0	34.3021	30.57	19.8	0.091085	0	17.2218	0	1	0.223194	6.79			12.4727	99.988
	0.8625	12.4727	0	34.3125	30.58	19.8	0.090863	0	17.2187	0	1	0.222668	6.774			12.4727	99.988
	0.864583	12.4727	0	34.3229	30.57	19.8	0.090639	0	17.2154	0	1	0.222109	6.757			12.4727	99.988
	0.866667	12.4727	0	34.3333	30.57	19.8	0.090412	0	17.2121	0	1	0.22155	6.74			12.4727	99.988
	0.86875	12.4727	0	34.3438	30.56	19.8	0.090187	0	17.2088	0	1	0.220991	6.723			12.4727	99.988
	0.870833	12.4727	0	34.3542	30.59	19.8	0.089962	0	17.2057	0	1	0.220465	6.707			12.4727	99.988
	0.872917	12.4727	0	34.3646	30.61	19.8	0.089727	0	17.2024	0	1	0.219907	6.69			12.4727	99.988
	0.875	12.4727	0	34.375	30.6	19.8	0.089513	0	17.1993	0	1	0.219381	6.674			12.4727	99.988
	0.877083	12.4727	0	34.3854	30.6	19.8	0.089299	0	17.1961	0	1	0.218855	6.658			12.4727	99.988
	0.879167	12.4727	0	34.3958	30.62	19.8	0.089076	0	17.193	0	1	0.218329	6.642			12.4727	99.988
	0.88125	12.4727	0	34.4062	30.6	19.8	0.088856	0	17.1897	0	1	0.21777	6.625			12.4727	99.988
	0.883333	12.4727	0	34.4167	30.63	19.8	0.088645	0	17.1868	0	1	0.217277	6.61			12.4727	99.988
	0.885417	12.4727	0	34.4271	30.64	19.8	0.088423	0	17.1837	0	1	0.216751	6.594			12.4727	99.988
	0.8875	12.4727	0	34.4375	30.62	19.8	0.088216	0	17.1806	0	1	0.216225	6.578			12.4727	99.988
	0.889583	12.4727	0	34.4479	30.64	19.8	0.088009	0	17.1777	0	1	0.215732	6.563			12.4727	99.988
	0.891667	12.4727	0	34.4583	30.64	19.8	0.087808	0	17.1748	0	1	0.215239	6.548			12.4727	99.988
	0.89375	12.4727	0	34.4688	30.65	19.8	0.087591	0	17.1717	0	1	0.214713	6.532			12.4727	99.988
	0.895833	12.4727	0	34.4792	30.65	19.8	0.087402	0	17.1689	0	1	0.214253	6.518			12.4727	99.988
	0.897917	12.4727	0	34.4896	30.66	19.8	0.087194	0	17.166	0	1	0.21376	6.503			12.4727	99.988
	0.9	12.4727	0	34.5	30.67	19.8	0.086992	0	17.1631	0	1	0.213267	6.488			12.4727	99.988
	0.902083	12.4727	0	34.5104	30.65	19.8	0.08681	0	17.1604	0	1	0.212807	6.474			12.4727	99.988
	0.904167	12.4727	0	34.5208	30.67	19.8	0.086588	0	17.1573	0	1	0.212281	6.458			12.4727	99.988
	0.90625	12.4727	0	34.5312	30.69	19.8	0.086379	0	17.1544	0	1	0.211788	6.443			12.4727	99.988
	0.908333	12.4727	0	34.5417	30.66	19.8	0.086185	0	17.1514	0	1	0.211294	6.428			12.4727	99.988
	0.910417	12.4727	0	34.5521	30.67	19.8	0.085973	0	17.1483	0	1	0.210769	6.412			12.4727	99.988
	0.9125	12.4727	0	34.5625	30.7	19.8	0.085773	0	17.1456	0	1	0.210308	6.398			12.4727	99.988
	0.914583	12.4727	0	34.5729	30.69	19.8	0.085575	0	17.1427	0	1	0.209815	6.383			12.4727	99.988
	0.916667	12.4727	0	34.5833	30.69	19.8	0.085372	0	17.1398	0	1	0.209322	6.368			12.4727	99.988
	0.91875	12.4727	0	34.5938	30.69	19.8	0.085171	0	17.1368	0	1	0.208829	6.353			12.4727	99.988
	0.920833	12.4727	0	34.6042	30.7	19.8	0.084965	0	17.1339	0	1	0.208336	6.338			12.4727	99.988
	0.922917	12.4727	0	34.6146	30.71	19.8	0.084775	0	17.1312	0	1	0.207876	6.324			12.4727	99.988
	0.925	12.4727	0	34.625	30.72	19.8	0.084586	0	17.1285	0	1	0.207416	6.31			12.4727	99.988
	0.927083	12.4727	0	34.6354	30.72	19.8	0.084396	0	17.1258	0	1	0.206955	6.296			12.4727	99.988
	0.929167	12.4727	0	34.6458	30.72	19.8	0.084207	0	17.123	0	1	0.206495	6.282			12.4727	99.988
	0.93125	12.4727	0	34.6562	30.73	19.8	0.084018	0	17.1203	0	1	0.206035	6.268			12.4727	99.988
	0.933333	12.4727	0	34.6667	30.76	19.8	0.083834	0	17.1178	0	1	0.205608	6.255			12.4727	99.988
	0.935417	12.4727	0	34.6771	30.74	19.8	0.083664	0	17.1153	0	1	0.20518	6.242			12.4727	99.988
	0.9375	12.4727	0	34.6875	30.76	19.8	0.083456	0	17.1124	0	1	0.204687	6.227			12.4727	99.988
	0.939583	12.4727	0	34.6979	30.76	19.8	0.083281	0	17.1098	0	1	0.20426	6.214			12.4727	99.988
	0.941667	12.4727	0	34.7083	30.77	19.8	0.08309	0	17.1071	0	1	0.2038	6.2			12.4727	99.988
	0.94375	12.4727	0	34.7188	30.77	19.8	0.082917	0	17.1046	0	1	0.203373	6.187			12.4727	99.988
	0.945833	12.4727	0	34.7292	30.77	19.8	0.082726	0	17.1019	0	1	0.202912	6.173			12.4727	99.988
	0.947917	12.4727	0	34.7396	30.8	19.8	0.08253	0	17.0992	0	1	0.202452	6.159			12.4727	99.988
	0.95	12.4727	0	34.75	30.76	19.8	0.082356	0	17.0964	0	1	0.201992	6.145			12.4727	99.988
	0.952083	12.4727	0	34.7604	30.78	19.8	0.082163	0	17.0937	0	1	0.201532	6.131			12.4727	99.988
	0.954167	12.4727	0	34.7708	30.8	19.8	0.081952	0	17.0908	0	1	0.201039	6.116			12.4724	99.9863
	0.95625	12.4727	0	34.7812	30.8	19.8	0.081753	0	17.0879	0	1	0.200546	6.101			12.4727	99.988
	0.958333	12.4724	0	34.7917	30.79	19.8	0.081566	0	17.0851	0	1	0.200085	6.087			12.4727	99.988
	0.960417	12.4727	0	34.8021	30.82	19.8	0.081371	0	17.0824	0	1	0.199625	6.073			12.4727	99.988
	0.9625	12.4727	0	34.8125	30.82	19.8	0.081182	0	17.0797	0	1	0.199165	6.059			12.4727	99.988
	0.964583	12.4727	0	34.8229	30.82	19.8	0.080994	0	17.077	0	1	0.198705	6.045			12.4724	99.9863
	0.966667	12.4727	0	34.8333	30.85	19.8	0.080798	0	17.0743	0	1	0.198245	6.031			12.4724	99.9863
	0.96875	12.4724	0	34.8438	30.84	19.8	0.0806	0	17.0713	0	1	0.197752	6.016			12.4724	99.9863
	0.970833	12.4724	0	34.8542	30.83	19.8	0.080428	0	17.0688	0	1	0.197324	6.003			12.4727	99.988
	0.972917	12.4724	0	34.8646	30.84	19.8	0.080237	0	17.0661	0	1	0.196864	5.989			12.4724	99.9863
	0.975	12.4727	0	34.875	30.84	19.8	0.080046	0	17.0634	0	1	0.196404	5.975			12.4724	99.9863
	0.977083	12.4724	0	34.8854	30.85	19.8	0.079856	0	17.0606	0	1	0.195944	5.961			12.4724	99.9863
	0.979167	12.4724	0	34.8958	30.87	19.8	0.079678	0	17.0581	0	1	0.195516	5.948			12.4724	99.9863
	0.98125	12.4724	0	34.9062	30.85	19.8	0.079467	0	17.055	0	1	0.19499	5.932			12.4724	99.9863
	0.983333	12.4724	0	34.9167	30.86	19.8	0.079277	0	17.0523	0	1	0.19453	5.918			12.4724	99.9863
	0.985417	12.4724	0	34.9271	30.88	19.8	0.079083	0	17.0496	0	1	0.19407	5.904			12.4724	99.9863
	0.9875	12.4724	0	34.9375	30.89	19.8	0.078891	0	17.0468	0	1	0.19361	5.89			12.4724	99.9863
	0.989583	12.4724	0	34.9479	30.87	19.8	0.07871	0	17.0441	0	1	0.19315	5.876			12.4724	99.9863
	0.991667	12.4724	0	34.9583	30.88	19.8	0.07852	0	17.0414	0	1	0.19269	5.862			12.4724	99.9863
	0.99375	12.4724	0	34.9688	30.9	19.8	0.078325	0	17.0387	0	1	0.192229	5.848			12.4724	99.9863
	0.995833	12.4724	0	34.9792	30.9	19.8	0.078137	0	17.036	0	1	0.191769	5.834			12.4724	99.9863
	0.997917	12.4724	0	34.9896	30.89	19.8	0.077953	0	17.0332	0	1	0.191309	5.82			12.4724	99.9863
	1	12.4724	0	35	30.9	19.8	0.077761	0	17.0305	0	1	0.190849	5.806			12.4724	99.9863
	1.00208	12.4724	0	35.0104	30.93	19.8	0.077564	0	17.0278	0	1	0.190389	5.792			12.4724	99.9863
	1.00417	12.4724	0	35.0208	30.93	19.8	0.077392	0	17.0253	0	1	0.189961	5.779			12.4724	99.9863
	1.00625	12.4724	0	35.0312	30.91	19.8	0.077222	0	17.0227	0	1	0.189534	5.766			12.4724	99.9863
	1.00833	12.4724	0	35.0417	30.93	19.8	0.077043	0	17.0202	0	1	0.189107	5.753			12.4724	99.9863
	1.01042	12.4724	0	35.0521	30.95	19.8	0.07686	0	17.0177	0	1	0.188679	5.74			12.4724	99.9863
	1.0125	12.4724	0	35.0625	30.94	19.8	0.076675	0	17.015	0	1	0.188219	5.726			12.4724	99.9863
	1.01458	12.4724	0	35.0729	30.95	19.8	0.0765	0	17.0124	0	1	0.187792	5.713			12.4724	99.9863
	1.01667	12.4724	0	35.0833	30.95	19.8	0.076299	0	17.0095	0	1	0.187299	5.698			12.4724	99.9863
	1.01875	12.4724	0	35.0938	30.96	19.8	0.076121	0	17.007	0	1	0.186871	5.685			12.4724	99.9863
	1.02083	12.4724	0	35.1042	30.95	19.8	0.075949	0	17.0044	0	1	0.186444	5.672			12.4724	99.9863
	1.02292	12.4724	0	35.1146	30.98	19.8	0.075752	0	17.0017	0	1	0.185984	5.658			12.4724	99.9863
	1.025	12.4724	0	35.125	30.96	19.8	0.07557	0	16.999	0	1	0.185524	5.644			12.4724	99.9863
	1.02708	12.4724	0	35.1354	30.99	19.8	0.075373	0	16.9963	0	1	0.185063	5.63			12.4724	99.9863
	1.02917	12.4724	0	35.1458	30.98	19.8	0.07519	0	16.9936	0	1	0.184603	5.616			12.4724	99.9863
	1.03125	12.4724	0	35.1562	30.97	19.8	0.075004	0	16.9908	0	1	0.184143	5.602			12.4724	99.9863
	1.03333	12.4724	0	35.1667	30.99	19.8	0.074811	0	16.9881	0	1	0.183683	5.588			12.4724	99.9863
	1.03542	12.4724	0	35.1771	31	19.8	0.074606	0	16.9852	0	1	0.18319	5.573			12.4724	99.9863
	1.0375	12.4724	0	35.1875	31	19.8	0.074406	0	16.9823	0	1	0.182697	5.558			12.4724	99.9863
	1.03958	12.4724	0	35.1979	31	19.8	0.074231	0	16.9797	0	1	0.182269	5.545			12.4724	99.9863
	1.04167	12.4724	0	35.2083	31.02	19.8	0.074012	0	16.9766	0	1	0.181743	5.529			12.4724	99.9863
	1.04375	12.4724	0	35.2188	31.02	19.8	0.073835	0	16.9741	0	1	0.181316	5.516			12.4724	99.9863
	1.04583	12.4724	0	35.2292	31.01	19.8	0.073654	0	16.9714	0	1	0.180856	5.502			12.4724	99.9863
	1.04792	12.4724	0	35.2396	31.01	19.8	0.073463	0	16.9687	0	1	0.180396	5.488			12.4724	99.9863
	1.05	12.4724	0	35.25	31.05	19.8	0.073267	0	16.966	0	1	0.179936	5.474			12.4724	99.9863
	1.05208	12.4724	0	35.2604	31.06	19.8	0.073087	0	16.9634	0	1	0.179508	5.461			12.4724	99.9863
	1.05417	12.4724	0	35.2708	31.05	19.8	0.072917	0	16.9609	0	1	0.179081	5.448			12.4724	99.9863
	1.05625	12.4724	0	35.2812	31.06	19.8	0.072741	0	16.9584	0	1	0.178654	5.435			12.4724	99.9863
	1.05833	12.4724	0	35.2917	31.07	19.8	0.072563	0	16.9558	0	1	0.178226	5.422			12.4724	99.9863
	1.06042	12.4724	0	35.3021	31.08	19.8	0.072399	0	16.9535	0	1	0.177832	5.41			12.4724	99.9863
	1.0625	12.4724	0	35.3125	31.06	19.8	0.072229	0	16.951	0	1	0.177405	5.397			12.4724	99.9863
	1.06458	12.4724	0	35.3229	31.08	19.8	0.072062	0	16.9486	0	1	0.17701	5.385			12.4724	99.9863
	1.06667	12.4724	0	35.3333	31.09	19.8	0.071886	0	16.9461	0	1	0.176583	5.372			12.4724	99.9863
	1.06875	12.4724	0	35.3438	31.09	19.8	0.071713	0	16.9436	0	1	0.176155	5.359			12.4724	99.9863
	1.07083	12.4724	0	35.3542	31.1	19.8	0.071536	0	16.9411	0	1	0.175728	5.346			12.4724	99.9863
	1.07292	12.4724	0	35.3646	31.11	19.8	0.071357	0	16.9385	0	1	0.175301	5.333			12.4724	99.9863
	1.075	12.4724	0	35.375	31.11	19.8	0.071197	0	16.9362	0	1	0.174906	5.321			12.4724	99.9863
	1.07708	12.4724	0	35.3854	31.12	19.8	0.07102	0	16.9337	0	1	0.174479	5.308			12.4724	99.9863
	1.07917	12.4724	0	35.3958	31.13	19.8	0.070844	0	16.9312	0	1	0.174052	5.295			12.4724	99.9863
	1.08125	12.4724	0	35.4062	31.14	19.8	0.070666	0	16.9286	0	1	0.173624	5.282			12.4724	99.9863
	1.08333	12.4724	0	35.4167	31.13	19.8	0.070506	0	16.9263	0	1	0.17323	5.27			12.4724	99.9863
	1.08542	12.4724	0	35.4271	31.15	19.8	0.070328	0	16.9238	0	1	0.172803	5.257			12.4724	99.9863
	1.0875	12.4724	0	35.4375	31.14	19.8	0.070172	0	16.9214	0	1	0.172408	5.245			12.4724	99.9863
	1.08958	12.4724	0	35.4479	31.14	19.8	0.069996	0	16.9189	0	1	0.171981	5.232			12.4724	99.9863
	1.09167	12.4724	0	35.4583	31.16	19.8	0.069816	0	16.9164	0	1	0.171553	5.219			12.4724	99.9863
	1.09375	12.4724	0	35.4688	31.15	19.8	0.069644	0	16.9138	0	1	0.171126	5.206			12.4724	99.9863
	1.09583	12.4724	0	35.4792	31.15	19.8	0.069472	0	16.9113	0	1	0.170699	5.193			12.4722	99.9846
	1.09792	12.4724	0	35.4896	31.17	19.8	0.069275	0	16.9086	0	1	0.170239	5.179			12.4722	99.9846
	1.1	12.4722	0	35.5	31.19	19.8	0.069097	0	16.9061	0	1	0.169811	5.166			12.4722	99.9846
	1.10208	12.4722	0	35.5104	31.18	19.8	0.068913	0	16.9033	0	1	0.169351	5.152			12.4722	99.9846
	1.10417	12.4722	0	35.5208	31.18	19.8	0.06874	0	16.9008	0	1	0.168924	5.139			12.4722	99.9846
	1.10625	12.4722	0	35.5312	31.19	19.8	0.068562	0	16.8983	0	1	0.168496	5.126			12.4722	99.9846
	1.10833	12.4722	0	35.5417	31.19	19.8	0.068389	0	16.8958	0	1	0.168069	5.113			12.4722	99.9846
	1.11042	12.4722	0	35.5521	31.2	19.8	0.068212	0	16.8932	0	1	0.167642	5.1			12.4722	99.9846
	1.1125	12.4722	0	35.5625	31.2	19.8	0.068038	0	16.8907	0	1	0.167215	5.087			12.4722	99.9846
	1.11458	12.4722	0	35.5729	31.2	19.8	0.067848	0	16.888	0	1	0.166754	5.073			12.4722	99.9846
	1.11667	12.4722	0	35.5833	31.22	19.8	0.067671	0	16.8854	0	1	0.166327	5.06			12.4722	99.9846
	1.11875	12.4722	0	35.5938	31.23	19.8	0.067481	0	16.8827	0	1	0.165867	5.046			12.472	99.9829
	1.12083	12.4722	0	35.6042	31.24	19.8	0.067303	0	16.8802	0	1	0.165439	5.033			12.472	99.9829
	1.12292	12.472	0	35.6146	31.25	19.8	0.067112	0	16.8775	0	1	0.164979	5.019			12.472	99.9829
	1.125	12.472	0	35.625	31.25	19.8	0.066939	0	16.875	0	1	0.164552	5.006			12.472	99.9829
	1.12708	12.472	0	35.6354	31.26	19.8	0.066775	0	16.8726	0	1	0.164158	4.994			12.472	99.9829
	1.12917	12.472	0	35.6458	31.25	19.8	0.066603	0	16.8701	0	1	0.16373	4.981			12.472	99.9829
	1.13125	12.472	0	35.6562	31.26	19.8	0.06644	0	16.8678	0	1	0.163336	4.969			12.472	99.9829
	1.13333	12.472	0	35.6667	31.27	19.8	0.066264	0	16.8652	0	1	0.162908	4.956			12.472	99.9829
	1.13542	12.472	0	35.6771	31.27	19.8	0.066105	0	16.8629	0	1	0.162514	4.944			12.472	99.9829
	1.1375	12.472	0	35.6875	31.27	19.8	0.065929	0	16.8604	0	1	0.162087	4.931			12.472	99.9829
	1.13958	12.472	0	35.6979	31.28	19.8	0.065765	0	16.858	0	1	0.161692	4.919			12.472	99.9829
	1.14167	12.472	0	35.7083	31.27	19.8	0.065607	0	16.8557	0	1	0.161298	4.907			12.472	99.9829
	1.14375	12.472	0	35.7188	31.29	19.8	0.065443	0	16.8534	0	1	0.160903	4.895			12.472	99.9829
	1.14583	12.472	0	35.7292	31.31	19.8	0.065276	0	16.851	0	1	0.160509	4.883			12.472	99.9829
	1.14792	12.472	0	35.7396	31.31	19.8	0.065115	0	16.8487	0	1	0.160114	4.871			12.472	99.9829
	1.15	12.472	0	35.75	31.32	19.8	0.064954	0	16.8464	0	1	0.15972	4.859			12.472	99.9829
	1.15208	12.472	0	35.7604	31.29	19.8	0.064812	0	16.8442	0	1	0.159358	4.848			12.472	99.9829
	1.15417	12.472	0	35.7708	31.32	19.8	0.064644	0	16.8419	0	1	0.158964	4.836			12.472	99.9829
	1.15625	12.472	0	35.7812	31.33	19.8	0.064481	0	16.8396	0	1	0.158569	4.824			12.472	99.9829
	1.15833	12.472	0	35.7917	31.33	19.8	0.064305	0	16.837	0	1	0.158142	4.811			12.472	99.9829
	1.16042	12.472	0	35.8021	31.34	19.8	0.064145	0	16.8347	0	1	0.157748	4.799			12.472	99.9829
	1.1625	12.472	0	35.8125	31.35	19.8	0.063982	0	16.8324	0	1	0.157353	4.787			12.472	99.9829
	1.16458	12.472	0	35.8229	31.36	19.8	0.063819	0	16.83	0	1	0.156959	4.775			12.472	99.9829
	1.16667	12.472	0	35.8333	31.35	19.8	0.063661	0	16.8277	0	1	0.156564	4.763			12.472	99.9829
	1.16875	12.472	0	35.8438	31.35	19.8	0.0635	0	16.8253	0	1	0.15617	4.751			12.472	99.9829
	1.17083	12.472	0	35.8542	31.35	19.8	0.06335	0	16.8232	0	1	0.155808	4.74			12.472	99.9829
	1.17292	12.472	0	35.8646	31.36	19.8	0.06319	0	16.8209	0	1	0.155414	4.728			12.472	99.9829
	1.175	12.472	0	35.875	31.38	19.8	0.063023	0	16.8185	0	1	0.155019	4.716			12.472	99.9829
	1.17708	12.472	0	35.8854	31.38	19.8	0.062877	0	16.8164	0	1	0.154658	4.705			12.472	99.9829
	1.17917	12.472	0	35.8958	31.38	19.8	0.062715	0	16.8141	0	1	0.154263	4.693			12.472	99.9829
	1.18125	12.472	0	35.9062	31.38	19.8	0.062566	0	16.8119	0	1	0.153902	4.682			12.472	99.9829
	1.18333	12.472	0	35.9167	31.4	19.8	0.062416	0	16.8098	0	1	0.15354	4.671			12.472	99.9829
	1.18542	12.472	0	35.9271	31.41	19.8	0.062279	0	16.8079	0	1	0.153211	4.661			12.472	99.9829
	1.1875	12.472	0	35.9375	31.42	19.8	0.062142	0	16.8059	0	1	0.152883	4.651			12.472	99.9829
	1.18958	12.472	0	35.9479	31.41	19.8	0.061999	0	16.8038	0	1	0.152521	4.64			12.472	99.9829
	1.19167	12.472	0	35.9583	31.42	19.8	0.061848	0	16.8016	0	1	0.15216	4.629			12.472	99.9829
	1.19375	12.472	0	35.9688	31.44	19.8	0.06171	0	16.7997	0	1	0.151831	4.619			12.472	99.9829
	1.19583	12.472	0	35.9792	31.46	19.8	0.061559	0	16.7976	0	1	0.151469	4.608			12.472	99.9829
	1.19792	12.472	0	35.9896	31.45	19.8	0.061428	0	16.7956	0	1	0.151141	4.598			12.472	99.9829
	1.2	12.472	0	36	31.45	19.8	0.061306	0	16.7939	0	1	0.150845	4.589			12.472	99.9829
	1.20208	12.472	0	36.0104	31.47	19.8	0.061152	0	16.7917	0	1	0.150483	4.578			12.472	99.9829
	1.20417	12.472	0	36.0208	31.47	19.8	0.061019	0	16.7898	0	1	0.150154	4.568			12.472	99.9829
	1.20625	12.472	0	36.0312	31.47	19.8	0.060887	0	16.7878	0	1	0.149826	4.558			12.472	99.9829
	1.20833	12.472	0	36.0417	31.46	19.8	0.06074	0	16.7857	0	1	0.149464	4.547			12.472	99.9829
	1.21042	12.472	0	36.0521	31.46	19.8	0.060606	0	16.7837	0	1	0.149135	4.537			12.472	99.9829
	1.2125	12.472	0	36.0625	31.5	19.8	0.060465	0	16.7818	0	1	0.148807	4.527			12.472	99.9829
	1.21458	12.472	0	36.0729	31.5	19.8	0.060317	0	16.7797	0	1	0.148445	4.516			12.472	99.9829
	1.21667	12.472	0	36.0833	31.5	19.8	0.06017	0	16.7775	0	1	0.148084	4.505			12.472	99.9829
	1.21875	12.472	0	36.0938	31.52	19.8	0.060033	0	16.7756	0	1	0.147755	4.495			12.4718	99.9812
	1.22083	12.472	0	36.1042	31.5	19.8	0.059915	0	16.7738	0	1	0.147459	4.486			12.472	99.9829
	1.22292	12.4718	0	36.1146	31.52	19.8	0.059791	0	16.7721	0	1	0.147163	4.477			12.4718	99.9812
	1.225	12.472	0	36.125	31.53	19.8	0.059654	0	16.7701	0	1	0.146835	4.467			12.4718	99.9812
	1.22708	12.4718	0	36.1354	31.53	19.8	0.059519	0	16.7682	0	1	0.146506	4.457			12.4718	99.9812
	1.22917	12.4718	0	36.1458	31.54	19.8	0.059397	0	16.7664	0	1	0.14621	4.448			12.4718	99.9812
	1.23125	12.4718	0	36.1562	31.54	19.8	0.059264	0	16.7645	0	1	0.145881	4.438			12.4718	99.9812
	1.23333	12.4718	0	36.1667	31.55	19.8	0.059141	0	16.7627	0	1	0.145585	4.429			12.4718	99.9812
	1.23542	12.4718	0	36.1771	31.55	19.8	0.059007	0	16.7608	0	1	0.145257	4.419			12.4718	99.9812
	1.2375	12.4718	0	36.1875	31.56	19.8	0.058872	0	16.7589	0	1	0.144928	4.409			12.4718	99.9812
	1.23958	12.4718	0	36.1979	31.56	19.8	0.05875	0	16.7571	0	1	0.144632	4.4			12.4718	99.9812
	1.24167	12.4718	0	36.2083	31.58	19.8	0.058612	0	16.7552	0	1	0.144303	4.39			12.4718	99.9812
	1.24375	12.4718	0	36.2188	31.59	19.8	0.058475	0	16.7532	0	1	0.143975	4.38			12.4718	99.9812
	1.24583	12.4718	0	36.2292	31.59	19.8	0.058345	0	16.7513	0	1	0.143646	4.37			12.4718	99.9812
	1.24792	12.4718	0	36.2396	31.58	19.8	0.058224	0	16.7495	0	1	0.14335	4.361			12.4718	99.9812
	1.25	12.4718	0	36.25	31.61	19.8	0.058098	0	16.7478	0	1	0.143054	4.352			12.4718	99.9812
	1.25208	12.4718	0	36.2604	31.61	19.8	0.057965	0	16.7458	0	1	0.142726	4.342			12.4718	99.9812
	1.25417	12.4718	0	36.2708	31.6	19.8	0.057845	0	16.7441	0	1	0.14243	4.333			12.4718	99.9812
	1.25625	12.4718	0	36.2812	31.59	19.8	0.057713	0	16.7421	0	1	0.142101	4.323			12.4716	99.9794
	1.25833	12.4718	0	36.2917	31.63	19.8	0.057584	0	16.7404	0	1	0.141805	4.314			12.4716	99.9794
	1.26042	12.4716	0	36.3021	31.63	19.8	0.05745	0	16.7384	0	1	0.141477	4.304			12.4716	99.9794
	1.2625	12.4716	0	36.3125	31.62	19.8	0.057319	0	16.7365	0	1	0.141148	4.294			12.4716	99.9794
	1.26458	12.4716	0	36.3229	31.63	19.8	0.057182	0	16.7345	0	1	0.140819	4.284			12.4716	99.9794
	1.26667	12.4716	0	36.3333	31.65	19.8	0.057059	0	16.7328	0	1	0.140523	4.275			12.4716	99.9794
	1.26875	12.4716	0	36.3438	31.65	19.8	0.056925	0	16.7309	0	1	0.140195	4.265			12.4716	99.9794
	1.27083	12.4716	0	36.3542	31.67	19.8	0.056789	0	16.7289	0	1	0.139866	4.255			12.4716	99.9794
	1.27292	12.4716	0	36.3646	31.67	19.8	0.056681	0	16.7274	0	1	0.139603	4.247			12.4716	99.9794
	1.275	12.4716	0	36.375	31.67	19.8	0.056548	0	16.7254	0	1	0.139274	4.237			12.4716	99.9794
	1.27708	12.4716	0	36.3854	31.68	19.8	0.056423	0	16.7237	0	1	0.138978	4.228			12.4716	99.9794
	1.27917	12.4716	0	36.3958	31.68	19.8	0.056302	0	16.7219	0	1	0.138683	4.219			12.4716	99.9794
	1.28125	12.4716	0	36.4062	31.66	19.8	0.056188	0	16.7201	0	1	0.138387	4.21			12.4716	99.9794
	1.28333	12.4716	0	36.4167	31.68	19.8	0.056063	0	16.7184	0	1	0.138091	4.201			12.4716	99.9794
	1.28542	12.4716	0	36.4271	31.69	19.8	0.055927	0	16.7165	0	1	0.137762	4.191			12.4716	99.9794
	1.2875	12.4716	0	36.4375	31.69	19.8	0.055792	0	16.7145	0	1	0.137433	4.181			12.4716	99.9794
	1.28958	12.4716	0	36.4479	31.71	19.8	0.055669	0	16.7128	0	1	0.137138	4.172			12.4716	99.9794
	1.29167	12.4716	0	36.4583	31.72	19.8	0.055546	0	16.711	0	1	0.136842	4.163			12.4716	99.9794
	1.29375	12.4716	0	36.4688	31.72	19.8	0.055412	0	16.7091	0	1	0.136513	4.153			12.4716	99.9794
	1.29583	12.4716	0	36.4792	31.73	19.8	0.05529	0	16.7073	0	1	0.136217	4.144			12.4716	99.9794
	1.29792	12.4716	0	36.4896	31.74	19.8	0.055154	0	16.7054	0	1	0.135889	4.134			12.4716	99.9794
	1.3	12.4716	0	36.5	31.74	19.8	0.055021	0	16.7034	0	1	0.13556	4.124			12.4716	99.9794
	1.30208	12.4716	0	36.5104	31.75	19.8	0.054913	0	16.7019	0	1	0.135297	4.116			12.4716	99.9794
	1.30417	12.4716	0	36.5208	31.75	19.8	0.054777	0	16.6999	0	1	0.134968	4.106			12.4716	99.9794
	1.30625	12.4716	0	36.5312	31.76	19.8	0.054642	0	16.698	0	1	0.134639	4.096			12.4716	99.9794
	1.30833	12.4716	0	36.5417	31.77	19.8	0.054533	0	16.6964	0	1	0.134376	4.088			12.4716	99.9794
	1.31042	12.4716	0	36.5521	31.74	19.8	0.054406	0	16.6945	0	1	0.134048	4.078			12.4716	99.9794
	1.3125	12.4716	0	36.5625	31.78	19.8	0.054277	0	16.6927	0	1	0.133752	4.069			12.4716	99.9794
	1.31458	12.4716	0	36.5729	31.8	19.8	0.054151	0	16.691	0	1	0.133456	4.06			12.4716	99.9794
	1.31667	12.4716	0	36.5833	31.8	19.8	0.054032	0	16.6892	0	1	0.13316	4.051			12.4716	99.9794
	1.31875	12.4716	0	36.5938	31.81	19.8	0.053896	0	16.6873	0	1	0.132832	4.041			12.4716	99.9794
	1.32083	12.4716	0	36.6042	31.8	19.8	0.053778	0	16.6855	0	1	0.132536	4.032			12.4716	99.9794
	1.32292	12.4716	0	36.6146	31.8	19.8	0.053644	0	16.6836	0	1	0.132207	4.022			12.4716	99.9794
	1.325	12.4716	0	36.625	31.8	19.8	0.053497	0	16.6814	0	1	0.131845	4.011			12.4716	99.9794
	1.32708	12.4716	0	36.6354	31.82	19.8	0.053372	0	16.6797	0	1	0.13155	4.002			12.4716	99.9794
	1.32917	12.4716	0	36.6458	31.83	19.8	0.053238	0	16.6778	0	1	0.131221	3.992			12.4716	99.9794
	1.33125	12.4716	0	36.6562	31.85	19.8	0.053087	0	16.6756	0	1	0.130859	3.981			12.4716	99.9794
	1.33333	12.4716	0	36.6667	31.84	19.8	0.052967	0	16.6739	0	1	0.130563	3.972			12.4716	99.9794
	1.33542	12.4716	0	36.6771	31.84	19.8	0.052822	0	16.6717	0	1	0.130202	3.961			12.4716	99.9794
	1.3375	12.4716	0	36.6875	31.87	19.8	0.052695	0	16.67	0	1	0.129906	3.952			12.4716	99.9794
	1.33958	12.4716	0	36.6979	31.86	19.8	0.05255	0	16.6678	0	1	0.129544	3.941			12.4716	99.9794
	1.34167	12.4716	0	36.7083	31.87	19.8	0.052402	0	16.6657	0	1	0.129183	3.93			12.4716	99.9794
	1.34375	12.4716	0	36.7188	31.86	19.8	0.052283	0	16.6639	0	1	0.128887	3.921			12.4716	99.9794
	1.34583	12.4716	0	36.7292	31.9	19.8	0.052128	0	16.6618	0	1	0.128525	3.91			12.4716	99.9794
	1.34792	12.4716	0	36.7396	31.88	19.8	0.052012	0	16.6601	0	1	0.12823	3.901			12.4716	99.9794
	1.35	12.4716	0	36.75	31.88	19.8	0.051864	0	16.6579	0	1	0.127868	3.89			12.4716	99.9794
	1.35208	12.4716	0	36.7604	31.9	19.8	0.051713	0	16.6558	0	1	0.127506	3.879			12.4716	99.9794
	1.35417	12.4716	0	36.7708	31.92	19.8	0.051577	0	16.6538	0	1	0.127178	3.869			12.4716	99.9794
	1.35625	12.4716	0	36.7812	31.92	19.8	0.051428	0	16.6517	0	1	0.126816	3.858			12.4716	99.9794
	1.35833	12.4716	0	36.7917	31.91	19.8	0.051297	0	16.6497	0	1	0.126487	3.848			12.4716	99.9794
	1.36042	12.4716	0	36.8021	31.93	19.8	0.051147	0	16.6476	0	1	0.126126	3.837			12.4716	99.9794
	1.3625	12.4716	0	36.8125	31.93	19.8	0.051001	0	16.6455	0	1	0.125764	3.826			12.4716	99.9794
	1.36458	12.4716	0	36.8229	31.94	19.8	0.050865	0	16.6435	0	1	0.125436	3.816			12.4716	99.9794
	1.36667	12.4716	0	36.8333	31.96	19.8	0.050715	0	16.6414	0	1	0.125074	3.805			12.4716	99.9794
	1.36875	12.4716	0	36.8438	31.97	19.8	0.050578	0	16.6394	0	1	0.124745	3.795			12.4716	99.9794
	1.37083	12.4716	0	36.8542	31.96	19.8	0.05046	0	16.6377	0	1	0.124449	3.786			12.4716	99.9794
	1.37292	12.4716	0	36.8646	31.96	19.8	0.050313	0	16.6355	0	1	0.124088	3.775			12.4716	99.9794
	1.375	12.4716	0	36.875	31.95	19.8	0.050195	0	16.6338	0	1	0.123792	3.766			12.4716	99.9794
	1.37708	12.4716	0	36.8854	31.97	19.8	0.050044	0	16.6316	0	1	0.12343	3.755			12.4716	99.9794
	1.37917	12.4716	0	36.8958	32	19.8	0.049917	0	16.6299	0	1	0.123135	3.746			12.4716	99.9794
	1.38125	12.4716	0	36.9062	31.97	19.8	0.049778	0	16.6277	0	1	0.122773	3.735			12.4716	99.9794
	1.38333	12.4716	0	36.9167	32.01	19.8	0.04965	0	16.626	0	1	0.122477	3.726			12.4716	99.9794
	1.38542	12.4716	0	36.9271	32.01	19.8	0.049503	0	16.6239	0	1	0.122116	3.715			12.4716	99.9794
	1.3875	12.4716	0	36.9375	32.02	19.8	0.049354	0	16.6217	0	1	0.121754	3.704			12.4716	99.9794
	1.38958	12.4716	0	36.9479	32.01	19.8	0.049236	0	16.62	0	1	0.121458	3.695			12.4716	99.9794
	1.39167	12.4716	0	36.9583	32.02	19.8	0.049101	0	16.618	0	1	0.121129	3.685			12.4716	99.9794
	1.39375	12.4716	0	36.9688	32.03	19.8	0.048964	0	16.6161	0	1	0.120801	3.675			12.4716	99.9794
	1.39583	12.4716	0	36.9792	32.04	19.8	0.04883	0	16.6141	0	1	0.120472	3.665			12.4716	99.9794
	1.39792	12.4716	0	36.9896	32.03	19.8	0.048711	0	16.6124	0	1	0.120176	3.656			12.4716	99.9794
	1.4	12.4716	0	37	32.03	19.8	0.048564	0	16.6102	0	1	0.119815	3.645			12.4716	99.9794
	1.40208	12.4716	0	37.0104	32.06	19.8	0.048439	0	16.6085	0	1	0.119519	3.636			12.4716	99.9794
	1.40417	12.4716	0	37.0208	32.06	19.8	0.048306	0	16.6065	0	1	0.11919	3.626			12.4716	99.9794
	1.40625	12.4716	0	37.0312	32.06	19.8	0.048185	0	16.6048	0	1	0.118894	3.617			12.4716	99.9794
	1.40833	12.4716	0	37.0417	32.07	19.8	0.04805	0	16.6029	0	1	0.118566	3.607			12.4716	99.9794
	1.41042	12.4716	0	37.0521	32.08	19.8	0.04794	0	16.6013	0	1	0.118303	3.599			12.4716	99.9794
	1.4125	12.4716	0	37.0625	32.09	19.8	0.047821	0	16.5995	0	1	0.118007	3.59			12.4716	99.9794
	1.41458	12.4716	0	37.0729	32.08	19.8	0.047714	0	16.598	0	1	0.117744	3.582			12.4716	99.9794
	1.41667	12.4716	0	37.0833	32.1	19.8	0.047591	0	16.5962	0	1	0.117448	3.573			12.4716	99.9794
	1.41875	12.4716	0	37.0938	32.12	19.8	0.04748	0	16.5947	0	1	0.117185	3.565			12.4716	99.9794
	1.42083	12.4716	0	37.1042	32.11	19.8	0.047376	0	16.5931	0	1	0.116922	3.557			12.4716	99.9794
	1.42292	12.4716	0	37.1146	32.11	19.8	0.047255	0	16.5914	0	1	0.116626	3.548			12.4716	99.9794
	1.425	12.4716	0	37.125	32.14	19.8	0.047144	0	16.5898	0	1	0.116363	3.54			12.4716	99.9794
	1.42708	12.4716	0	37.1354	32.13	19.8	0.047039	0	16.5883	0	1	0.1161	3.532			12.4716	99.9794
	1.42917	12.4716	0	37.1458	32.13	19.8	0.046931	0	16.5867	0	1	0.115837	3.524			12.4716	99.9794
	1.43125	12.4716	0	37.1562	32.15	19.8	0.046809	0	16.585	0	1	0.115541	3.515			12.4716	99.9794
	1.43333	12.4716	0	37.1667	32.16	19.8	0.046712	0	16.5836	0	1	0.115311	3.508			12.4716	99.9794
	1.43542	12.4716	0	37.1771	32.16	19.8	0.046605	0	16.582	0	1	0.115048	3.5			12.4716	99.9794
	1.4375	12.4716	0	37.1875	32.16	19.8	0.046473	0	16.5801	0	1	0.11472	3.49			12.4716	99.9794
	1.43958	12.4716	0	37.1979	32.16	19.8	0.046366	0	16.5785	0	1	0.114457	3.482			12.4716	99.9794
	1.44167	12.4716	0	37.2083	32.18	19.8	0.046242	0	16.5768	0	1	0.114161	3.473			12.4718	99.9812
	1.44375	12.4716	0	37.2188	32.19	19.8	0.046134	0	16.5752	0	1	0.113898	3.465			12.4718	99.9812
	1.44583	12.4718	0	37.2292	32.18	19.8	0.046016	0	16.5735	0	1	0.113602	3.456			12.4718	99.9812
	1.44792	12.4718	0	37.2396	32.19	19.8	0.045919	0	16.5721	0	1	0.113372	3.449			12.4718	99.9812
	1.45	12.4718	0	37.25	32.19	19.8	0.045799	0	16.5704	0	1	0.113076	3.44			12.4718	99.9812
	1.45208	12.4718	0	37.2604	32.21	19.8	0.045703	0	16.569	0	1	0.112846	3.433			12.4718	99.9812
	1.45417	12.4718	0	37.2708	32.21	19.8	0.045584	0	16.5673	0	1	0.11255	3.424			12.4718	99.9812
	1.45625	12.4718	0	37.2812	32.22	19.8	0.045502	0	16.5661	0	1	0.112353	3.418			12.4718	99.9812
	1.45833	12.4718	0	37.2917	32.22	19.8	0.045396	0	16.5645	0	1	0.11209	3.41			12.4718	99.9812
	1.46042	12.4718	0	37.3021	32.22	19.8	0.045314	0	16.5634	0	1	0.111893	3.404			12.4718	99.9812
	1.4625	12.4718	0	37.3125	32.24	19.8	0.045204	0	16.5618	0	1	0.11163	3.396			12.4718	99.9812
	1.46458	12.4718	0	37.3229	32.24	19.8	0.045125	0	16.5606	0	1	0.111433	3.39			12.4718	99.9812
	1.46667	12.4718	0	37.3333	32.26	19.8	0.045041	0	16.5595	0	1	0.111235	3.384			12.4718	99.9812
	1.46875	12.4718	0	37.3438	32.26	19.8	0.044947	0	16.5581	0	1	0.111005	3.377			12.4718	99.9812
	1.47083	12.4718	0	37.3542	32.27	19.8	0.044852	0	16.5568	0	1	0.110775	3.37			12.4718	99.9812
	1.47292	12.4718	0	37.3646	32.29	19.8	0.044754	0	16.5554	0	1	0.110545	3.363			12.4718	99.9812
	1.475	12.4718	0	37.375	32.28	19.8	0.044676	0	16.5542	0	1	0.110348	3.357			12.4718	99.9812
	1.47708	12.4718	0	37.3854	32.28	19.8	0.044584	0	16.5529	0	1	0.110118	3.35			12.4718	99.9812
	1.47917	12.4718	0	37.3958	32.28	19.8	0.044478	0	16.5513	0	1	0.109855	3.342			12.4718	99.9812
	1.48125	12.4718	0	37.4062	32.31	19.8	0.044366	0	16.5498	0	1	0.109592	3.334			12.4718	99.9812
	1.48333	12.4718	0	37.4167	32.33	19.8	0.044254	0	16.5482	0	1	0.109329	3.326			12.4718	99.9812
	1.48542	12.4718	0	37.4271	32.31	19.8	0.044166	0	16.5468	0	1	0.109099	3.319			12.4718	99.9812
	1.4875	12.4718	0	37.4375	32.32	19.8	0.044057	0	16.5453	0	1	0.108836	3.311			12.4718	99.9812
	1.48958	12.4718	0	37.4479	32.33	19.8	0.043949	0	16.5437	0	1	0.108573	3.303			12.4718	99.9812
	1.49167	12.4718	0	37.4583	32.34	19.8	0.043854	0	16.5424	0	1	0.108343	3.296			12.4718	99.9812
	1.49375	12.4718	0	37.4688	32.33	19.8	0.043748	0	16.5408	0	1	0.10808	3.288			12.4718	99.9812
	1.49583	12.4718	0	37.4792	32.35	19.8	0.043652	0	16.5394	0	1	0.10785	3.281			12.4718	99.9812
	1.49792	12.4718	0	37.4896	32.35	19.8	0.043532	0	16.5377	0	1	0.107554	3.272			12.4718	99.9812
	1.5	12.4718	0	37.5	32.36	19.8	0.043424	0	16.5361	0	1	0.107291	3.264			12.4718	99.9812
	1.50208	12.4718	0	37.5104	32.37	19.8	0.043328	0	16.5348	0	1	0.107061	3.257			12.4718	99.9812
	1.50417	12.4718	0	37.5208	32.37	19.8	0.043209	0	16.533	0	1	0.106765	3.248			12.4718	99.9812
	1.50625	12.4718	0	37.5312	32.37	19.8	0.043115	0	16.5316	0	1	0.106535	3.241			12.4718	99.9812
	1.50833	12.4718	0	37.5417	32.4	19.8	0.043003	0	16.5301	0	1	0.106272	3.233			12.4718	99.9812
	1.51042	12.4718	0	37.5521	32.37	19.8	0.042902	0	16.5285	0	1	0.106009	3.225			12.4718	99.9812
	1.5125	12.4718	0	37.5625	32.4	19.8	0.04279	0	16.527	0	1	0.105746	3.217			12.4718	99.9812
	1.51458	12.4718	0	37.5729	32.41	19.8	0.042681	0	16.5254	0	1	0.105483	3.209			12.4718	99.9812
	1.51667	12.4718	0	37.5833	32.41	19.8	0.042576	0	16.5239	0	1	0.10522	3.201			12.4718	99.9812
	1.51875	12.4718	0	37.5938	32.41	19.8	0.04247	0	16.5223	0	1	0.104957	3.193			12.4718	99.9812
	1.52083	12.4718	0	37.6042	32.43	19.8	0.042346	0	16.5206	0	1	0.104661	3.184			12.4718	99.9812
	1.52292	12.4718	0	37.6146	32.44	19.8	0.042238	0	16.519	0	1	0.104398	3.176			12.4718	99.9812
	1.525	12.4718	0	37.625	32.43	19.8	0.042133	0	16.5174	0	1	0.104135	3.168			12.4718	99.9812
	1.52708	12.4718	0	37.6354	32.46	19.8	0.042009	0	16.5157	0	1	0.103839	3.159			12.4718	99.9812
	1.52917	12.4718	0	37.6458	32.46	19.8	0.041901	0	16.5141	0	1	0.103576	3.151			12.4718	99.9812
	1.53125	12.4718	0	37.6562	32.45	19.8	0.041784	0	16.5124	0	1	0.103281	3.142			12.4718	99.9812
	1.53333	12.4718	0	37.6667	32.47	19.8	0.041687	0	16.511	0	1	0.10305	3.135			12.4718	99.9812
	1.53542	12.4718	0	37.6771	32.5	19.8	0.041589	0	16.5097	0	1	0.10282	3.128			12.4718	99.9812
	1.5375	12.4718	0	37.6875	32.48	19.8	0.041486	0	16.5081	0	1	0.102557	3.12			12.4718	99.9812
	1.53958	12.4718	0	37.6979	32.49	19.8	0.041391	0	16.5067	0	1	0.102327	3.113			12.4718	99.9812
	1.54167	12.4718	0	37.7083	32.49	19.8	0.041298	0	16.5054	0	1	0.102097	3.106			12.4718	99.9812
	1.54375	12.4718	0	37.7188	32.5	19.8	0.041203	0	16.504	0	1	0.101867	3.099			12.4718	99.9812
	1.54583	12.4718	0	37.7292	32.52	19.8	0.041107	0	16.5027	0	1	0.101637	3.092			12.4718	99.9812
	1.54792	12.4718	0	37.7396	32.51	19.8	0.041027	0	16.5015	0	1	0.10144	3.086			12.4718	99.9812
	1.55	12.4718	0	37.75	32.52	19.8	0.040933	0	16.5001	0	1	0.10121	3.079			12.4718	99.9812
	1.55208	12.4718	0	37.7604	32.53	19.8	0.040824	0	16.4986	0	1	0.100947	3.071			12.4718	99.9812
	1.55417	12.4718	0	37.7708	32.53	19.8	0.040732	0	16.4972	0	1	0.100717	3.064			12.4718	99.9812
	1.55625	12.4718	0	37.7812	32.55	19.8	0.040635	0	16.4959	0	1	0.100486	3.057			12.4718	99.9812
	1.55833	12.4718	0	37.7917	32.54	19.8	0.040517	0	16.4941	0	1	0.100191	3.048			12.4718	99.9812
	1.56042	12.4718	0	37.8021	32.55	19.8	0.040421	0	16.4927	0	1	0.099961	3.041			12.4718	99.9812
	1.5625	12.4718	0	37.8125	32.57	19.8	0.040312	0	16.4912	0	1	0.099698	3.033			12.4718	99.9812
	1.56458	12.4718	0	37.8229	32.56	19.8	0.040207	0	16.4896	0	1	0.099435	3.025			12.4718	99.9812
	1.56667	12.4718	0	37.8333	32.56	19.8	0.040074	0	16.4877	0	1	0.099106	3.015			12.472	99.9829
	1.56875	12.4718	0	37.8438	32.58	19.8	0.039964	0	16.4861	0	1	0.098843	3.007			12.472	99.9829
	1.57083	12.472	0	37.8542	32.59	19.8	0.039856	0	16.4846	0	1	0.09858	2.999			12.472	99.9829
	1.57292	12.472	0	37.8646	32.59	19.8	0.039723	0	16.4826	0	1	0.098251	2.989			12.472	99.9829
	1.575	12.472	0	37.875	32.61	19.8	0.039601	0	16.4809	0	1	0.097955	2.98			12.472	99.9829
	1.57708	12.472	0	37.8854	32.63	19.8	0.039477	0	16.4791	0	1	0.09766	2.971			12.472	99.9829
	1.57917	12.472	0	37.8958	32.64	19.8	0.039371	0	16.4776	0	1	0.097397	2.963			12.472	99.9829
	1.58125	12.472	0	37.9062	32.63	19.8	0.039238	0	16.4756	0	1	0.097068	2.953			12.472	99.9829
	1.58333	12.472	0	37.9167	32.65	19.8	0.039129	0	16.4741	0	1	0.096805	2.945			12.472	99.9829
	1.58542	12.472	0	37.9271	32.64	19.8	0.039038	0	16.4727	0	1	0.096575	2.938			12.472	99.9829
	1.5875	12.472	0	37.9375	32.64	19.8	0.038917	0	16.4709	0	1	0.096279	2.929			12.472	99.9829
	1.58958	12.472	0	37.9479	32.65	19.8	0.03881	0	16.4694	0	1	0.096016	2.921			12.472	99.9829
	1.59167	12.472	0	37.9583	32.67	19.8	0.0387	0	16.4678	0	1	0.095753	2.913			12.472	99.9829
	1.59375	12.472	0	37.9688	32.67	19.8	0.038607	0	16.4665	0	1	0.095523	2.906			12.472	99.9829
	1.59583	12.472	0	37.9792	32.67	19.8	0.0385	0	16.4649	0	1	0.09526	2.898			12.472	99.9829
	1.59792	12.472	0	37.9896	32.66	19.8	0.038382	0	16.4631	0	1	0.094964	2.889			12.472	99.9829
	1.6	12.472	0	38	32.68	19.8	0.038259	0	16.4614	0	1	0.094668	2.88			12.472	99.9829
	1.60208	12.472	0	38.0104	32.71	19.8	0.038149	0	16.4598	0	1	0.094405	2.872			12.472	99.9829
	1.60417	12.472	0	38.0208	32.71	19.8	0.038029	0	16.4581	0	1	0.09411	2.863			12.472	99.9829
	1.60625	12.472	0	38.0312	32.7	19.8	0.037923	0	16.4565	0	1	0.093847	2.855			12.472	99.9829
	1.60833	12.472	0	38.0417	32.72	19.8	0.037801	0	16.4548	0	1	0.093551	2.846			12.472	99.9829
	1.61042	12.472	0	38.0521	32.75	19.8	0.037678	0	16.453	0	1	0.093255	2.837			12.472	99.9829
	1.6125	12.472	0	38.0625	32.72	19.8	0.037561	0	16.4513	0	1	0.092959	2.828			12.472	99.9829
	1.61458	12.472	0	38.0729	32.72	19.8	0.037441	0	16.4495	0	1	0.092663	2.819			12.4718	99.9812
	1.61667	12.472	0	38.0833	32.74	19.8	0.037319	0	16.4478	0	1	0.092367	2.81			12.4718	99.9812
	1.61875	12.4718	0	38.0938	32.75	19.8	0.037198	0	16.446	0	1	0.092072	2.801			12.472	99.9829
	1.62083	12.4718	0	38.1042	32.74	19.8	0.03708	0	16.4443	0	1	0.091776	2.792			12.472	99.9829
	1.62292	12.472	0	38.1146	32.76	19.8	0.036958	0	16.4425	0	1	0.09148	2.783			12.4718	99.9812
	1.625	12.472	0	38.125	32.77	19.8	0.036836	0	16.4408	0	1	0.091184	2.774			12.472	99.9829
	1.62708	12.4718	0	38.1354	32.79	19.8	0.036727	0	16.4392	0	1	0.090921	2.766			12.4718	99.9812
	1.62917	12.472	0	38.1458	32.79	19.8	0.036621	0	16.4376	0	1	0.090658	2.758			12.472	99.9829
	1.63125	12.4718	0	38.1562	32.79	19.8	0.036514	0	16.4361	0	1	0.090395	2.75			12.4718	99.9812
	1.63333	12.472	0	38.1667	32.79	19.8	0.036407	0	16.4345	0	1	0.090132	2.742			12.4718	99.9812
	1.63542	12.4718	0	38.1771	32.79	19.8	0.036301	0	16.433	0	1	0.089869	2.734			12.4718	99.9812
	1.6375	12.4718	0	38.1875	32.82	19.8	0.036191	0	16.4314	0	1	0.089606	2.726			12.4718	99.9812
	1.63958	12.4718	0	38.1979	32.82	19.8	0.036084	0	16.4299	0	1	0.089343	2.718			12.4718	99.9812
	1.64167	12.4718	0	38.2083	32.83	19.8	0.035977	0	16.4283	0	1	0.08908	2.71			12.4718	99.9812
	1.64375	12.4718	0	38.2188	32.85	19.8	0.035855	0	16.4266	0	1	0.088784	2.701			12.4718	99.9812
	1.64583	12.4718	0	38.2292	32.83	19.8	0.035737	0	16.4248	0	1	0.088489	2.692			12.4718	99.9812
	1.64792	12.4718	0	38.2396	32.86	19.8	0.035628	0	16.4232	0	1	0.088226	2.684			12.4718	99.9812
	1.65	12.4718	0	38.25	32.85	19.8	0.035508	0	16.4215	0	1	0.08793	2.675			12.4718	99.9812
	1.65208	12.4718	0	38.2604	32.85	19.8	0.035403	0	16.4199	0	1	0.087667	2.667			12.4718	99.9812
	1.65417	12.4718	0	38.2708	32.87	19.8	0.03528	0	16.4182	0	1	0.087371	2.658			12.4718	99.9812
	1.65625	12.4718	0	38.2812	32.9	19.8	0.035157	0	16.4164	0	1	0.087075	2.649			12.4718	99.9812
	1.65833	12.4718	0	38.2917	32.9	19.8	0.035051	0	16.4149	0	1	0.086812	2.641			12.4718	99.9812
	1.66042	12.4718	0	38.3021	32.89	19.8	0.034931	0	16.4131	0	1	0.086516	2.632			12.4718	99.9812
	1.6625	12.4718	0	38.3125	32.9	19.8	0.03481	0	16.4114	0	1	0.08622	2.623			12.4718	99.9812
	1.66458	12.4718	0	38.3229	32.91	19.8	0.034691	0	16.4096	0	1	0.085925	2.614			12.4718	99.9812
	1.66667	12.4718	0	38.3333	32.91	19.8	0.034585	0	16.408	0	1	0.085662	2.606			12.4718	99.9812
	1.66875	12.4718	0	38.3438	32.93	19.8	0.034461	0	16.4063	0	1	0.085366	2.597			12.4718	99.9812
	1.67083	12.4718	0	38.3542	32.92	19.8	0.034357	0	16.4047	0	1	0.085103	2.589			12.4718	99.9812
	1.67292	12.4718	0	38.3646	32.94	19.8	0.034234	0	16.403	0	1	0.084807	2.58			12.4718	99.9812
	1.675	12.4718	0	38.375	32.94	19.8	0.034128	0	16.4014	0	1	0.084544	2.572			12.4718	99.9812
	1.67708	12.4718	0	38.3854	32.94	19.8	0.034022	0	16.3999	0	1	0.084281	2.564			12.4718	99.9812
	1.67917	12.4718	0	38.3958	32.97	19.8	0.033925	0	16.3985	0	1	0.084051	2.557			12.4718	99.9812
	1.68125	12.4718	0	38.4062	32.96	19.8	0.033819	0	16.397	0	1	0.083788	2.549			12.4718	99.9812
	1.68333	12.4718	0	38.4167	32.97	19.8	0.033726	0	16.3956	0	1	0.083558	2.542			12.4718	99.9812
	1.68542	12.4718	0	38.4271	32.98	19.8	0.033619	0	16.394	0	1	0.083295	2.534			12.4718	99.9812
	1.6875	12.4718	0	38.4375	32.98	19.8	0.033511	0	16.3925	0	1	0.083032	2.526			12.4718	99.9812
	1.68958	12.4718	0	38.4479	33.01	19.8	0.033415	0	16.3911	0	1	0.082802	2.519			12.4718	99.9812
	1.69167	12.4718	0	38.4583	33	19.8	0.03331	0	16.3896	0	1	0.082539	2.511			12.4718	99.9812
	1.69375	12.4718	0	38.4688	33.01	19.8	0.033216	0	16.3882	0	1	0.082309	2.504			12.4718	99.9812
	1.69583	12.4718	0	38.4792	33.03	19.8	0.033107	0	16.3866	0	1	0.082046	2.496			12.4718	99.9812
	1.69792	12.4718	0	38.4896	33.04	19.8	0.033026	0	16.3855	0	1	0.081849	2.49			12.4718	99.9812
	1.7	12.4718	0	38.5	33.05	19.8	0.032931	0	16.3841	0	1	0.081619	2.483			12.4718	99.9812
	1.70208	12.4718	0	38.5104	33.05	19.8	0.032839	0	16.3827	0	1	0.081388	2.476			12.4718	99.9812
	1.70417	12.4718	0	38.5208	33.07	19.8	0.032757	0	16.3816	0	1	0.081191	2.47			12.4718	99.9812
	1.70625	12.4718	0	38.5312	33.05	19.8	0.032678	0	16.3804	0	1	0.080994	2.464			12.4718	99.9812
	1.70833	12.4718	0	38.5417	33.06	19.8	0.032612	0	16.3794	0	1	0.08083	2.459			12.4718	99.9812
	1.71042	12.4718	0	38.5521	33.07	19.8	0.032517	0	16.3781	0	1	0.0806	2.452			12.4718	99.9812
	1.7125	12.4718	0	38.5625	33.06	19.8	0.032438	0	16.3769	0	1	0.080402	2.446			12.4718	99.9812
	1.71458	12.4718	0	38.5729	33.09	19.8	0.032369	0	16.3759	0	1	0.080238	2.441			12.4718	99.9812
	1.71667	12.4718	0	38.5833	33.08	19.8	0.03229	0	16.3748	0	1	0.080041	2.435			12.4718	99.9812
	1.71875	12.4718	0	38.5938	33.1	19.8	0.032222	0	16.3738	0	1	0.079876	2.43			12.4718	99.9812
	1.72083	12.4718	0	38.6042	33.11	19.8	0.03214	0	16.3726	0	1	0.079679	2.424			12.4718	99.9812
	1.72292	12.4718	0	38.6146	33.11	19.8	0.032074	0	16.3716	0	1	0.079515	2.419			12.4718	99.9812
	1.725	12.4718	0	38.625	33.11	19.8	0.032007	0	16.3707	0	1	0.07935	2.414			12.4718	99.9812
	1.72708	12.4718	0	38.6354	33.12	19.8	0.03194	0	16.3697	0	1	0.079186	2.409			12.4718	99.9812
	1.72917	12.4718	0	38.6458	33.13	19.8	0.031871	0	16.3687	0	1	0.079022	2.404			12.4718	99.9812
	1.73125	12.4718	0	38.6562	33.13	19.8	0.031791	0	16.3676	0	1	0.078825	2.398			12.4718	99.9812
	1.73333	12.4718	0	38.6667	33.15	19.8	0.03171	0	16.3664	0	1	0.078627	2.392			12.4718	99.9812
	1.73542	12.4718	0	38.6771	33.16	19.8	0.031615	0	16.365	0	1	0.078397	2.385			12.4718	99.9812
	1.7375	12.4718	0	38.6875	33.16	19.8	0.031523	0	16.3637	0	1	0.078167	2.378			12.4718	99.9812
	1.73958	12.4718	0	38.6979	33.15	19.8	0.031431	0	16.3623	0	1	0.077937	2.371			12.4718	99.9812
	1.74167	12.4718	0	38.7083	33.17	19.8	0.031349	0	16.3611	0	1	0.07774	2.365			12.4718	99.9812
	1.74375	12.4718	0	38.7188	33.17	19.8	0.031256	0	16.3598	0	1	0.07751	2.358			12.4718	99.9812
	1.74583	12.4718	0	38.7292	33.17	19.8	0.031176	0	16.3586	0	1	0.077312	2.352			12.4718	99.9812
	1.74792	12.4718	0	38.7396	33.19	19.8	0.031095	0	16.3574	0	1	0.077115	2.346			12.4718	99.9812
	1.75	12.4718	0	38.75	33.21	19.8	0.031013	0	16.3563	0	1	0.076918	2.34			12.4718	99.9812
	1.75208	12.4718	0	38.7604	33.22	19.8	0.030945	0	16.3553	0	1	0.076754	2.335			12.4718	99.9812
	1.75417	12.4718	0	38.7708	33.21	19.8	0.030853	0	16.3539	0	1	0.076524	2.328			12.4718	99.9812
	1.75625	12.4718	0	38.7812	33.21	19.8	0.030746	0	16.3524	0	1	0.076261	2.32			12.4718	99.9812
	1.75833	12.4718	0	38.7917	33.23	19.8	0.030665	0	16.3512	0	1	0.076063	2.314			12.4718	99.9812
	1.76042	12.4718	0	38.8021	33.23	19.8	0.030545	0	16.3494	0	1	0.075768	2.305			12.4718	99.9812
	1.7625	12.4718	0	38.8125	33.24	19.8	0.030438	0	16.3479	0	1	0.075505	2.297			12.4718	99.9812
	1.76458	12.4718	0	38.8229	33.24	19.8	0.030359	0	16.3467	0	1	0.075307	2.291			12.4718	99.9812
	1.76667	12.4718	0	38.8333	33.27	19.8	0.030263	0	16.3454	0	1	0.075077	2.284			12.4716	99.9794
	1.76875	12.4718	0	38.8438	33.27	19.8	0.030196	0	16.3444	0	1	0.074913	2.279			12.4716	99.9794
	1.77083	12.4716	0	38.8542	33.28	19.8	0.030128	0	16.3434	0	1	0.074749	2.274			12.4716	99.9794
	1.77292	12.4716	0	38.8646	33.28	19.8	0.030036	0	16.3421	0	1	0.074518	2.267			12.4716	99.9794
	1.775	12.4716	0	38.875	33.3	19.8	0.02994	0	16.3407	0	1	0.074288	2.26			12.4716	99.9794
	1.77708	12.4716	0	38.8854	33.32	19.8	0.029885	0	16.3399	0	1	0.074157	2.256			12.4716	99.9794
	1.77917	12.4716	0	38.8958	33.3	19.8	0.029833	0	16.3391	0	1	0.074025	2.252			12.4716	99.9794
	1.78125	12.4716	0	38.9062	33.29	19.8	0.029781	0	16.3383	0	1	0.073894	2.248			12.4716	99.9794
	1.78333	12.4716	0	38.9167	33.33	19.8	0.029697	0	16.3372	0	1	0.073697	2.242			12.4716	99.9794
	1.78542	12.4716	0	38.9271	33.34	19.8	0.029591	0	16.3356	0	1	0.073434	2.234			12.4716	99.9794
	1.7875	12.4716	0	38.9375	33.33	19.8	0.029472	0	16.3339	0	1	0.073138	2.225			12.4716	99.9794
	1.78958	12.4716	0	38.9479	33.33	19.8	0.029353	0	16.3321	0	1	0.072842	2.216			12.4716	99.9794
	1.79167	12.4716	0	38.9583	33.34	19.8	0.029219	0	16.3302	0	1	0.072513	2.206			12.4716	99.9794
	1.79375	12.4716	0	38.9688	33.38	19.8	0.029096	0	16.3284	0	1	0.072217	2.197			12.4716	99.9794
	1.79583	12.4716	0	38.9792	33.36	19.8	0.028977	0	16.3267	0	1	0.071922	2.188			12.4718	99.9812
	1.79792	12.4716	0	38.9896	33.37	19.8	0.028858	0	16.3249	0	1	0.071626	2.179			12.4716	99.9794
	1.8	12.4718	0	39	33.37	19.8	0.028751	0	16.3233	0	1	0.071363	2.171			12.4716	99.9794
	1.80208	12.4716	0	39.0104	33.38	19.8	0.028631	0	16.3216	0	1	0.071067	2.162			12.4716	99.9794
	1.80417	12.4716	0	39.0208	33.39	19.8	0.028511	0	16.3198	0	1	0.070771	2.153			12.4716	99.9794
	1.80625	12.4716	0	39.0312	33.39	19.8	0.028404	0	16.3183	0	1	0.070508	2.145			12.4716	99.9794
	1.80833	12.4716	0	39.0417	33.4	19.8	0.028231	0	16.3157	0	1	0.070081	2.132			12.4718	99.9812
	1.81042	12.4716	0	39.0521	33.4	19.8	0.028046	0	16.313	0	1	0.069621	2.118			12.4718	99.9812
	1.8125	12.4718	0	39.0625	33.4	19.8	0.027873	0	16.3105	0	1	0.069193	2.105			12.4718	99.9812
	1.81458	12.4718	0	39.0729	33.43	19.8	0.027632	0	16.307	0	1	0.068602	2.087			12.4718	99.9812
	1.81667	12.4718	0	39.0833	33.43	19.8	0.02746	0	16.3044	0	1	0.068174	2.074			12.4718	99.9812
	1.81875	12.4718	0	39.0938	33.45	19.8	0.027299	0	16.3021	0	1	0.06778	2.062			12.4718	99.9812
	1.82083	12.4718	0	39.1042	33.45	19.8	0.027179	0	16.3003	0	1	0.067484	2.053			12.4718	99.9812
	1.82292	12.4718	0	39.1146	33.45	19.8	0.027073	0	16.2988	0	1	0.067221	2.045			12.4718	99.9812
	1.825	12.4718	0	39.125	33.47	19.8	0.026965	0	16.2972	0	1	0.066958	2.037			12.4718	99.9812
	1.82708	12.4718	0	39.1354	33.48	19.8	0.026871	0	16.2959	0	1	0.066728	2.03			12.4718	99.9812
	1.82917	12.4718	0	39.1458	33.5	19.8	0.026764	0	16.2943	0	1	0.066465	2.022			12.4718	99.9812
	1.83125	12.4718	0	39.1562	33.5	19.8	0.026684	0	16.2931	0	1	0.066268	2.016			12.4718	99.9812
	1.83333	12.4718	0	39.1667	33.49	19.8	0.026592	0	16.2918	0	1	0.066038	2.009			12.4718	99.9812
	1.83542	12.4718	0	39.1771	33.5	19.8	0.026498	0	16.2904	0	1	0.065808	2.002			12.4718	99.9812
	1.8375	12.4718	0	39.1875	33.52	19.8	0.02639	0	16.2889	0	1	0.065545	1.994			12.4718	99.9812
	1.83958	12.4718	0	39.1979	33.51	19.8	0.026325	0	16.2879	0	1	0.06538	1.989			12.4718	99.9812
	1.84167	12.4718	0	39.2083	33.51	19.8	0.026246	0	16.2867	0	1	0.065183	1.983			12.4718	99.9812
	1.84375	12.4718	0	39.2188	33.54	19.8	0.026176	0	16.2857	0	1	0.065019	1.978			12.4718	99.9812
	1.84583	12.4718	0	39.2292	33.53	19.8	0.026111	0	16.2848	0	1	0.064854	1.973			12.4718	99.9812
	1.84792	12.4718	0	39.2396	33.54	19.8	0.02603	0	16.2836	0	1	0.064657	1.967			12.4718	99.9812
	1.85	12.4718	0	39.25	33.55	19.8	0.025963	0	16.2826	0	1	0.064493	1.962			12.4718	99.9812
	1.85208	12.4718	0	39.2604	33.57	19.8	0.025882	0	16.2815	0	1	0.064296	1.956			12.4718	99.9812
	1.85417	12.4718	0	39.2708	33.57	19.8	0.025815	0	16.2805	0	1	0.064131	1.951			12.4718	99.9812
	1.85625	12.4718	0	39.2812	33.59	19.8	0.02572	0	16.2791	0	1	0.063901	1.944			12.4718	99.9812
	1.85833	12.4718	0	39.2917	33.58	19.8	0.025655	0	16.2781	0	1	0.063737	1.939			12.4718	99.9812
	1.86042	12.4718	0	39.3021	33.57	19.8	0.025576	0	16.277	0	1	0.06354	1.933			12.4718	99.9812
	1.8625	12.4718	0	39.3125	33.61	19.8	0.02548	0	16.2756	0	1	0.063309	1.926			12.4716	99.9794
	1.86458	12.4718	0	39.3229	33.61	19.8	0.025388	0	16.2742	0	1	0.063079	1.919			12.4716	99.9794
	1.86667	12.4716	0	39.3333	33.6	19.8	0.025283	0	16.2727	0	1	0.062816	1.911			12.4716	99.9794
	1.86875	12.4716	0	39.3438	33.61	19.8	0.025176	0	16.2711	0	1	0.062553	1.903			12.4716	99.9794
	1.87083	12.4716	0	39.3542	33.63	19.8	0.025094	0	16.27	0	1	0.062356	1.897			12.4716	99.9794
	1.87292	12.4716	0	39.3646	33.65	19.8	0.024973	0	16.2682	0	1	0.06206	1.888			12.4716	99.9794
	1.875	12.4716	0	39.375	33.66	19.8	0.024853	0	16.2665	0	1	0.061765	1.879			12.4718	99.9812
	1.87708	12.4716	0	39.3854	33.65	19.8	0.024734	0	16.2647	0	1	0.061469	1.87			12.4718	99.9812
	1.87917	12.4718	0	39.3958	33.67	19.8	0.0246	0	16.2627	0	1	0.06114	1.86			12.4718	99.9812
	1.88125	12.4718	0	39.4062	33.66	19.8	0.024469	0	16.2608	0	1	0.060811	1.85			12.4718	99.9812
	1.88333	12.4718	0	39.4167	33.66	19.8	0.024364	0	16.2592	0	1	0.060548	1.842			12.4718	99.9812
	1.88542	12.4718	0	39.4271	33.67	19.8	0.024243	0	16.2575	0	1	0.060252	1.833			12.4718	99.9812
	1.8875	12.4718	0	39.4375	33.68	19.8	0.024122	0	16.2557	0	1	0.059957	1.824			12.4718	99.9812
	1.88958	12.4718	0	39.4479	33.68	19.8	0.024031	0	16.2544	0	1	0.059727	1.817			12.4718	99.9812
	1.89167	12.4718	0	39.4583	33.71	19.8	0.023922	0	16.2528	0	1	0.059464	1.809			12.4718	99.9812
	1.89375	12.4718	0	39.4688	33.73	19.8	0.023827	0	16.2514	0	1	0.059233	1.802			12.4718	99.9812
	1.89583	12.4718	0	39.4792	33.73	19.8	0.023748	0	16.2503	0	1	0.059036	1.796			12.4718	99.9812
	1.89792	12.4718	0	39.4896	33.73	19.8	0.023668	0	16.2491	0	1	0.058839	1.79			12.4718	99.9812
	1.9	12.4718	0	39.5	33.74	19.8	0.023588	0	16.2479	0	1	0.058642	1.784			12.4718	99.9812
	1.90208	12.4718	0	39.5104	33.76	19.8	0.023519	0	16.247	0	1	0.058477	1.779			12.4718	99.9812
	1.90417	12.4718	0	39.5208	33.76	19.8	0.023453	0	16.246	0	1	0.058313	1.774			12.4718	99.9812
	1.90625	12.4718	0	39.5312	33.74	19.8	0.023388	0	16.245	0	1	0.058149	1.769			12.4718	99.9812
	1.90833	12.4718	0	39.5417	33.77	19.8	0.02332	0	16.244	0	1	0.057984	1.764			12.4718	99.9812
	1.91042	12.4718	0	39.5521	33.78	19.8	0.023227	0	16.2427	0	1	0.057754	1.757			12.4718	99.9812
	1.9125	12.4718	0	39.5625	33.79	19.8	0.023159	0	16.2417	0	1	0.05759	1.752			12.4718	99.9812
	1.91458	12.4718	0	39.5729	33.76	19.8	0.023096	0	16.2407	0	1	0.057426	1.747			12.4718	99.9812
	1.91667	12.4718	0	39.5833	33.79	19.8	0.023027	0	16.2397	0	1	0.057261	1.742			12.4718	99.9812
	1.91875	12.4718	0	39.5938	33.82	19.8	0.022958	0	16.2388	0	1	0.057097	1.737			12.4718	99.9812
	1.92083	12.4718	0	39.6042	33.81	19.8	0.022893	0	16.2378	0	1	0.056932	1.732			12.4718	99.9812
	1.92292	12.4718	0	39.6146	33.82	19.8	0.022826	0	16.2368	0	1	0.056768	1.727			12.4718	99.9812
	1.925	12.4718	0	39.625	33.83	19.8	0.022785	0	16.2362	0	1	0.05667	1.724			12.4718	99.9812
	1.92708	12.4718	0	39.6354	33.84	19.8	0.022731	0	16.2355	0	1	0.056538	1.72			12.4718	99.9812
	1.92917	12.4718	0	39.6458	33.85	19.8	0.022664	0	16.2345	0	1	0.056374	1.715			12.4718	99.9812
	1.93125	12.4718	0	39.6562	33.84	19.8	0.022612	0	16.2337	0	1	0.056242	1.711			12.4718	99.9812
	1.93333	12.4718	0	39.6667	33.84	19.8	0.022573	0	16.2331	0	1	0.056144	1.708			12.4718	99.9812
	1.93542	12.4718	0	39.6771	33.89	19.8	0.022529	0	16.2326	0	1	0.056045	1.705			12.4718	99.9812
	1.9375	12.4718	0	39.6875	33.88	19.8	0.022502	0	16.2322	0	1	0.055979	1.703			12.4718	99.9812
	1.93958	12.4718	0	39.6979	33.88	19.8	0.022464	0	16.2316	0	1	0.055881	1.7			12.4718	99.9812
	1.94167	12.4718	0	39.7083	33.88	19.8	0.022436	0	16.2312	0	1	0.055815	1.698			12.4718	99.9812
	1.94375	12.4718	0	39.7188	33.9	19.8	0.022382	0	16.2304	0	1	0.055683	1.694			12.4718	99.9812
	1.94583	12.4718	0	39.7292	33.91	19.8	0.022342	0	16.2298	0	1	0.055585	1.691			12.4718	99.9812
	1.94792	12.4718	0	39.7396	33.92	19.8	0.022301	0	16.2292	0	1	0.055486	1.688			12.4718	99.9812
	1.95	12.4718	0	39.75	33.92	19.8	0.022287	0	16.229	0	1	0.055453	1.687			12.4718	99.9812
	1.95208	12.4718	0	39.7604	33.93	19.8	0.022247	0	16.2285	0	1	0.055355	1.684			12.4718	99.9812
	1.95417	12.4718	0	39.7708	33.91	19.8	0.022208	0	16.2279	0	1	0.055256	1.681			12.4718	99.9812
	1.95625	12.4718	0	39.7812	33.93	19.8	0.022167	0	16.2273	0	1	0.055157	1.678			12.4718	99.9812
	1.95833	12.4718	0	39.7917	33.95	19.8	0.022139	0	16.2269	0	1	0.055092	1.676			12.4718	99.9812
	1.96042	12.4718	0	39.8021	33.96	19.8	0.022085	0	16.2261	0	1	0.05496	1.672			12.4718	99.9812
	1.9625	12.4718	0	39.8125	33.97	19.8	0.022045	0	16.2255	0	1	0.054862	1.669			12.4718	99.9812
	1.96458	12.4718	0	39.8229	33.96	19.8	0.022005	0	16.225	0	1	0.054763	1.666			12.4718	99.9812
	1.96667	12.4718	0	39.8333	33.97	19.8	0.021952	0	16.2242	0	1	0.054632	1.662			12.4718	99.9812
	1.96875	12.4718	0	39.8438	33.99	19.8	0.021898	0	16.2234	0	1	0.0545	1.658			12.4718	99.9812
	1.97083	12.4718	0	39.8542	34	19.8	0.021857	0	16.2228	0	1	0.054401	1.655			12.4718	99.9812
	1.97292	12.4718	0	39.8646	34.01	19.8	0.021803	0	16.222	0	1	0.05427	1.651			12.4718	99.9812
	1.975	12.4718	0	39.875	34.01	19.8	0.02175	0	16.2213	0	1	0.054138	1.647			12.4718	99.9812
	1.97708	12.4718	0	39.8854	34.01	19.8	0.021724	0	16.2209	0	1	0.054073	1.645			12.4718	99.9812
	1.97917	12.4718	0	39.8958	34.01	19.8	0.02167	0	16.2201	0	1	0.053941	1.641			12.4718	99.9812
	1.98125	12.4718	0	39.9062	34.04	19.8	0.021616	0	16.2193	0	1	0.05381	1.637			12.4718	99.9812
	1.98333	12.4718	0	39.9167	34.04	19.8	0.021576	0	16.2187	0	1	0.053711	1.634			12.4718	99.9812
	1.98542	12.4718	0	39.9271	34.04	19.8	0.021523	0	16.2179	0	1	0.05358	1.63			12.4718	99.9812
	1.9875	12.4718	0	39.9375	34.05	19.8	0.021469	0	16.2172	0	1	0.053448	1.626			12.4718	99.9812
	1.98958	12.4718	0	39.9479	34.08	19.8	0.021427	0	16.2166	0	1	0.05335	1.623			12.4718	99.9812
	1.99167	12.4718	0	39.9583	34.08	19.8	0.021387	0	16.216	0	1	0.053251	1.62			12.4718	99.9812
	1.99375	12.4718	0	39.9688	34.07	19.8	0.021335	0	16.2152	0	1	0.053119	1.616			12.4718	99.9812
	1.99583	12.4718	0	39.9792	34.08	19.8	0.021295	0	16.2146	0	1	0.053021	1.613			12.4718	99.9812
	1.99792	12.4718	0	39.9896	34.09	19.8	0.021253	0	16.2141	0	1	0.052922	1.61			12.4718	99.9812
	2	12.4718	0	40	34.12	19.8	0.021199	0	16.2133	0	1	0.052791	1.606			12.4718	99.9812
	2.00208	12.4718	0	40.0104	34.1	19.8	0.02116	0	16.2127	0	1	0.052692	1.603			12.4718	99.9812
	2.00417	12.4718	0	40.0208	34.1	19.8	0.021094	0	16.2117	0	1	0.052528	1.598			12.4718	99.9812
	2.00625	12.4718	0	40.0312	34.11	19.8	0.021041	0	16.2109	0	1	0.052396	1.594			12.4718	99.9812
	2.00833	12.4718	0	40.0417	34.12	19.8	0.021	0	16.2104	0	1	0.052298	1.591			12.4718	99.9812
	2.01042	12.4718	0	40.0521	34.15	19.8	0.020932	0	16.2094	0	1	0.052133	1.586			12.4718	99.9812
	2.0125	12.4718	0	40.0625	34.15	19.8	0.020879	0	16.2086	0	1	0.052002	1.582			12.4716	99.9794
	2.01458	12.4718	0	40.0729	34.16	19.8	0.020839	0	16.208	0	1	0.051903	1.579			12.4716	99.9794
	2.01667	12.4716	0	40.0833	34.17	19.8	0.020785	0	16.2072	0	1	0.051772	1.575			12.4716	99.9794
	2.01875	12.4716	0	40.0938	34.17	19.8	0.020732	0	16.2065	0	1	0.05164	1.571			12.4716	99.9794
	2.02083	12.4716	0	40.1042	34.18	19.8	0.020705	0	16.2061	0	1	0.051575	1.569			12.4716	99.9794
	2.02292	12.4716	0	40.1146	34.19	19.8	0.020651	0	16.2053	0	1	0.051443	1.565			12.4716	99.9794
	2.025	12.4716	0	40.125	34.19	19.8	0.020598	0	16.2045	0	1	0.051312	1.561			12.4716	99.9794
	2.02708	12.4716	0	40.1354	34.19	19.8	0.020559	0	16.2039	0	1	0.051213	1.558			12.4716	99.9794
	2.02917	12.4716	0	40.1458	34.22	19.8	0.020489	0	16.203	0	1	0.051049	1.553			12.4716	99.9794
	2.03125	12.4716	0	40.1562	34.23	19.8	0.020437	0	16.2022	0	1	0.050917	1.549			12.4716	99.9794
	2.03333	12.4716	0	40.1667	34.21	19.8	0.020385	0	16.2014	0	1	0.050786	1.545			12.4716	99.9794
	2.03542	12.4716	0	40.1771	34.22	19.8	0.020319	0	16.2004	0	1	0.050621	1.54			12.4716	99.9794
	2.0375	12.4716	0	40.1875	34.24	19.8	0.020264	0	16.1996	0	1	0.05049	1.536			12.4716	99.9794
	2.03958	12.4716	0	40.1979	34.23	19.8	0.020198	0	16.1987	0	1	0.050325	1.531			12.4716	99.9794
	2.04167	12.4716	0	40.2083	34.25	19.8	0.020144	0	16.1979	0	1	0.050194	1.527			12.4716	99.9794
	2.04375	12.4716	0	40.2188	34.26	19.8	0.020077	0	16.1969	0	1	0.05003	1.522			12.4716	99.9794
	2.04583	12.4716	0	40.2292	34.27	19.8	0.020024	0	16.1961	0	1	0.049898	1.518			12.4716	99.9794
	2.04792	12.4716	0	40.2396	34.3	19.8	0.019956	0	16.1952	0	1	0.049734	1.513			12.4716	99.9794
	2.05	12.4716	0	40.25	34.3	19.8	0.019889	0	16.1942	0	1	0.049569	1.508			12.4716	99.9794
	2.05208	12.4716	0	40.2604	34.29	19.8	0.019837	0	16.1934	0	1	0.049438	1.504			12.4716	99.9794
	2.05417	12.4716	0	40.2708	34.29	19.8	0.019758	0	16.1922	0	1	0.049241	1.498			12.4716	99.9794
	2.05625	12.4716	0	40.2812	34.31	19.8	0.019703	0	16.1915	0	1	0.049109	1.494			12.4716	99.9794
	2.05833	12.4716	0	40.2917	34.32	19.8	0.019637	0	16.1905	0	1	0.048945	1.489			12.4716	99.9794
	2.06042	12.4716	0	40.3021	34.31	19.8	0.019585	0	16.1897	0	1	0.048813	1.485			12.4716	99.9794
	2.0625	12.4716	0	40.3125	34.32	19.8	0.019518	0	16.1887	0	1	0.048649	1.48			12.4716	99.9794
	2.06458	12.4716	0	40.3229	34.34	19.8	0.019451	0	16.1878	0	1	0.048485	1.475			12.4716	99.9794
	2.06667	12.4716	0	40.3333	34.34	19.8	0.019411	0	16.1872	0	1	0.048386	1.472			12.4716	99.9794
	2.06875	12.4716	0	40.3438	34.36	19.8	0.019343	0	16.1862	0	1	0.048222	1.467			12.4716	99.9794
	2.07083	12.4716	0	40.3542	34.37	19.8	0.019289	0	16.1854	0	1	0.04809	1.463			12.4716	99.9794
	2.07292	12.4716	0	40.3646	34.35	19.8	0.019239	0	16.1846	0	1	0.047959	1.459			12.4716	99.9794
	2.075	12.4716	0	40.375	34.36	19.8	0.019185	0	16.1839	0	1	0.047827	1.455			12.4716	99.9794
	2.07708	12.4716	0	40.3854	34.39	19.8	0.019116	0	16.1829	0	1	0.047663	1.45			12.4716	99.9794
	2.07917	12.4716	0	40.3958	34.39	19.8	0.019063	0	16.1821	0	1	0.047531	1.446			12.4716	99.9794
	2.08125	12.4716	0	40.4062	34.4	19.8	0.018997	0	16.1811	0	1	0.047367	1.441			12.4714	99.9777
	2.08333	12.4716	0	40.4167	34.41	19.8	0.018957	0	16.1805	0	1	0.047268	1.438			12.4714	99.9777
	2.08542	12.4714	0	40.4271	34.41	19.8	0.018878	0	16.1794	0	1	0.047071	1.432			12.4714	99.9777
	2.0875	12.4714	0	40.4375	34.42	19.8	0.018811	0	16.1784	0	1	0.046907	1.427			12.4714	99.9777
	2.08958	12.4714	0	40.4479	34.42	19.8	0.018745	0	16.1774	0	1	0.046742	1.422			12.4714	99.9777
	2.09167	12.4714	0	40.4583	34.45	19.8	0.018664	0	16.1763	0	1	0.046545	1.416			12.4714	99.9777
	2.09375	12.4714	0	40.4688	34.46	19.8	0.01861	0	16.1755	0	1	0.046414	1.412			12.4714	99.9777
	2.09583	12.4714	0	40.4792	34.47	19.8	0.01853	0	16.1743	0	1	0.046217	1.406			12.4714	99.9777
	2.09792	12.4714	0	40.4896	34.46	19.8	0.018478	0	16.1735	0	1	0.046085	1.402			12.4714	99.9777
	2.1	12.4714	0	40.5	34.48	19.8	0.01841	0	16.1726	0	1	0.045921	1.397			12.4714	99.9777
	2.10208	12.4714	0	40.5104	34.48	19.8	0.018358	0	16.1718	0	1	0.045789	1.393			12.4714	99.9777
	2.10417	12.4714	0	40.5208	34.47	19.8	0.018279	0	16.1706	0	1	0.045592	1.387			12.4714	99.9777
	2.10625	12.4714	0	40.5312	34.49	19.8	0.018225	0	16.1698	0	1	0.045461	1.383			12.4714	99.9777
	2.10833	12.4714	0	40.5417	34.51	19.8	0.018145	0	16.1687	0	1	0.045263	1.377			12.4714	99.9777
	2.11042	12.4714	0	40.5521	34.51	19.8	0.018079	0	16.1677	0	1	0.045099	1.372			12.4714	99.9777
	2.1125	12.4714	0	40.5625	34.51	19.8	0.018	0	16.1665	0	1	0.044902	1.366			12.4714	99.9777
	2.11458	12.4714	0	40.5729	34.51	19.8	0.017933	0	16.1655	0	1	0.044737	1.361			12.4714	99.9777
	2.11667	12.4714	0	40.5833	34.52	19.8	0.017853	0	16.1644	0	1	0.04454	1.355			12.4714	99.9777
	2.11875	12.4714	0	40.5938	34.54	19.8	0.017786	0	16.1634	0	1	0.044376	1.35			12.4714	99.9777
	2.12083	12.4714	0	40.6042	34.54	19.8	0.01772	0	16.1624	0	1	0.044211	1.345			12.4714	99.9777
	2.12292	12.4714	0	40.6146	34.57	19.8	0.017639	0	16.1612	0	1	0.044014	1.339			12.4714	99.9777
	2.125	12.4714	0	40.625	34.58	19.8	0.017573	0	16.1603	0	1	0.04385	1.334			12.4714	99.9777
	2.12708	12.4714	0	40.6354	34.57	19.8	0.017507	0	16.1593	0	1	0.043685	1.329			12.4714	99.9777
	2.12917	12.4714	0	40.6458	34.59	19.8	0.01744	0	16.1583	0	1	0.043521	1.324			12.4714	99.9777
	2.13125	12.4714	0	40.6562	34.58	19.8	0.017362	0	16.1571	0	1	0.043324	1.318			12.4714	99.9777
	2.13333	12.4714	0	40.6667	34.59	19.8	0.017308	0	16.1564	0	1	0.043192	1.314			12.4712	99.976
	2.13542	12.4714	0	40.6771	34.62	19.8	0.017228	0	16.1552	0	1	0.042995	1.308			12.4712	99.976
	2.1375	12.4712	0	40.6875	34.63	19.8	0.017174	0	16.1544	0	1	0.042864	1.304			12.4712	99.976
	2.13958	12.4712	0	40.6979	34.63	19.8	0.017108	0	16.1534	0	1	0.042699	1.299			12.4712	99.976
	2.14167	12.4712	0	40.7083	34.64	19.8	0.017055	0	16.1527	0	1	0.042568	1.295			12.4712	99.976
	2.14375	12.4712	0	40.7188	34.65	19.8	0.016988	0	16.1517	0	1	0.042404	1.29			12.4712	99.976
	2.14583	12.4712	0	40.7292	34.66	19.8	0.016934	0	16.1509	0	1	0.042272	1.286			12.4712	99.976
	2.14792	12.4712	0	40.7396	34.67	19.8	0.016882	0	16.1501	0	1	0.042141	1.282			12.4712	99.976
	2.15	12.4712	0	40.75	34.68	19.8	0.016815	0	16.1492	0	1	0.041976	1.277			12.4712	99.976
	2.15208	12.4712	0	40.7604	34.68	19.8	0.016762	0	16.1484	0	1	0.041845	1.273			12.4712	99.976
	2.15417	12.4712	0	40.7708	34.66	19.8	0.01671	0	16.1476	0	1	0.041713	1.269			12.4712	99.976
	2.15625	12.4712	0	40.7812	34.7	19.8	0.016655	0	16.1468	0	1	0.041582	1.265			12.4712	99.976
	2.15833	12.4712	0	40.7917	34.69	19.8	0.01659	0	16.1458	0	1	0.041417	1.26			12.4712	99.976
	2.16042	12.4712	0	40.8021	34.68	19.8	0.016537	0	16.1451	0	1	0.041286	1.256			12.4712	99.976
	2.1625	12.4712	0	40.8125	34.7	19.8	0.01647	0	16.1441	0	1	0.041122	1.251			12.4712	99.976
	2.16458	12.4712	0	40.8229	34.73	19.8	0.016403	0	16.1431	0	1	0.040957	1.246			12.4712	99.976
	2.16667	12.4712	0	40.8333	34.72	19.8	0.016337	0	16.1421	0	1	0.040793	1.241			12.4712	99.976
	2.16875	12.4712	0	40.8438	34.75	19.8	0.016256	0	16.141	0	1	0.040596	1.235			12.4712	99.976
	2.17083	12.4712	0	40.8542	34.75	19.8	0.01619	0	16.14	0	1	0.040431	1.23			12.4712	99.976
	2.17292	12.4712	0	40.8646	34.75	19.8	0.016124	0	16.139	0	1	0.040267	1.225			12.4712	99.976
	2.175	12.4712	0	40.875	34.75	19.8	0.016045	0	16.1378	0	1	0.04007	1.219			12.4712	99.976
	2.17708	12.4712	0	40.8854	34.78	19.8	0.015978	0	16.1369	0	1	0.039905	1.214			12.4712	99.976
	2.17917	12.4712	0	40.8958	34.77	19.8	0.015899	0	16.1357	0	1	0.039708	1.208			12.4712	99.976
	2.18125	12.4712	0	40.9062	34.79	19.8	0.015832	0	16.1347	0	1	0.039544	1.203			12.4712	99.976
	2.18333	12.4712	0	40.9167	34.8	19.8	0.015766	0	16.1337	0	1	0.039379	1.198			12.4712	99.976
	2.18542	12.4712	0	40.9271	34.79	19.8	0.015688	0	16.1326	0	1	0.039182	1.192			12.4712	99.976
	2.1875	12.4712	0	40.9375	34.83	19.8	0.01562	0	16.1316	0	1	0.039018	1.187			12.4712	99.976
	2.18958	12.4712	0	40.9479	34.82	19.8	0.015541	0	16.1304	0	1	0.038821	1.181			12.4712	99.976
	2.19167	12.4712	0	40.9583	34.81	19.8	0.015476	0	16.1295	0	1	0.038656	1.176			12.4712	99.976
	2.19375	12.4712	0	40.9688	34.82	19.8	0.015423	0	16.1287	0	1	0.038525	1.172			12.4712	99.976
	2.19583	12.4712	0	40.9792	34.85	19.8	0.015342	0	16.1275	0	1	0.038328	1.166			12.4712	99.976
	2.19792	12.4712	0	40.9896	34.85	19.8	0.015275	0	16.1265	0	1	0.038163	1.161			12.4712	99.976
	2.2	12.4712	0	41	34.84	19.8	0.015197	0	16.1254	0	1	0.037966	1.155			12.4712	99.976
	2.20208	12.4712	0	41.0104	34.85	19.8	0.01513	0	16.1244	0	1	0.037802	1.15			12.4712	99.976
	2.20417	12.4712	0	41.0208	34.87	19.8	0.015051	0	16.1232	0	1	0.037604	1.144			12.4712	99.976
	2.20625	12.4712	0	41.0312	34.88	19.8	0.014971	0	16.122	0	1	0.037407	1.138			12.4712	99.976
	2.20833	12.4712	0	41.0417	34.86	19.8	0.014907	0	16.1211	0	1	0.037243	1.133			12.4712	99.976
	2.21042	12.4712	0	41.0521	34.89	19.8	0.014839	0	16.1201	0	1	0.037078	1.128			12.4712	99.976
	2.2125	12.4712	0	41.0625	34.9	19.8	0.014746	0	16.1187	0	1	0.036848	1.121			12.4712	99.976
	2.21458	12.4712	0	41.0729	34.91	19.8	0.01468	0	16.1177	0	1	0.036684	1.116			12.4712	99.976
	2.21667	12.4712	0	41.0833	34.89	19.8	0.014602	0	16.1166	0	1	0.036487	1.11			12.4712	99.976
	2.21875	12.4712	0	41.0938	34.93	19.8	0.01452	0	16.1154	0	1	0.03629	1.104			12.4712	99.976
	2.22083	12.4712	0	41.1042	34.94	19.8	0.014441	0	16.1142	0	1	0.036092	1.098			12.4712	99.976
	2.22292	12.4712	0	41.1146	34.94	19.8	0.014362	0	16.1131	0	1	0.035895	1.092			12.4712	99.976
	2.225	12.4712	0	41.125	34.94	19.8	0.01427	0	16.1117	0	1	0.035665	1.085			12.4712	99.976
	2.22708	12.4712	0	41.1354	34.96	19.8	0.01419	0	16.1105	0	1	0.035468	1.079			12.4712	99.976
	2.22917	12.4712	0	41.1458	34.97	19.8	0.01411	0	16.1094	0	1	0.035271	1.073			12.4712	99.976
	2.23125	12.4712	0	41.1562	34.96	19.8	0.014019	0	16.108	0	1	0.03504	1.066			12.4712	99.976
	2.23333	12.4712	0	41.1667	35	19.8	0.013925	0	16.1066	0	1	0.03481	1.059			12.4712	99.976
	2.23542	12.4712	0	41.1771	35.01	19.8	0.013845	0	16.1055	0	1	0.034613	1.053			12.4712	99.976
	2.2375	12.4712	0	41.1875	35	19.8	0.013754	0	16.1041	0	1	0.034383	1.046			12.4712	99.976
	2.23958	12.4712	0	41.1979	35	19.8	0.013661	0	16.1027	0	1	0.034153	1.039			12.4712	99.976
	2.24167	12.4712	0	41.2083	35.01	19.8	0.013582	0	16.1015	0	1	0.033956	1.033			12.4712	99.976
	2.24375	12.4712	0	41.2188	35.03	19.8	0.013502	0	16.1004	0	1	0.033758	1.027			12.4712	99.976
	2.24583	12.4712	0	41.2292	35.04	19.8	0.013422	0	16.0992	0	1	0.033561	1.021			12.4712	99.976
	2.24792	12.4712	0	41.2396	35.05	19.8	0.013317	0	16.0976	0	1	0.033298	1.013			12.4712	99.976
	2.25	12.4712	0	41.25	35.06	19.8	0.013238	0	16.0965	0	1	0.033101	1.007			12.4712	99.976
	2.25208	12.4712	0	41.2604	35.05	19.8	0.013159	0	16.0953	0	1	0.032904	1.001			12.4712	99.976
	2.25417	12.4712	0	41.2708	35.05	19.8	0.013067	0	16.0939	0	1	0.032674	0.994			12.4712	99.976
	2.25625	12.4712	0	41.2812	35.07	19.8	0.012987	0	16.0928	0	1	0.032476	0.988			12.4709	99.9743
	2.25833	12.4712	0	41.2917	35.09	19.8	0.012907	0	16.0916	0	1	0.032279	0.982			12.4709	99.9743
	2.26042	12.4709	0	41.3021	35.08	19.8	0.012803	0	16.09	0	1	0.032016	0.974			12.4709	99.9743
	2.2625	12.4709	0	41.3125	35.09	19.8	0.012723	0	16.0889	0	1	0.031819	0.968			12.4709	99.9743
	2.26458	12.4709	0	41.3229	35.1	19.8	0.012643	0	16.0877	0	1	0.031622	0.962			12.4709	99.9743
	2.26667	12.4709	0	41.3333	35.12	19.8	0.012577	0	16.0867	0	1	0.031457	0.957			12.4709	99.9743
	2.26875	12.4709	0	41.3438	35.13	19.8	0.012498	0	16.0855	0	1	0.03126	0.951			12.4709	99.9743
	2.27083	12.4709	0	41.3542	35.12	19.8	0.012432	0	16.0846	0	1	0.031096	0.946			12.4709	99.9743
	2.27292	12.4709	0	41.3646	35.13	19.8	0.012366	0	16.0836	0	1	0.030932	0.941			12.4709	99.9743
	2.275	12.4709	0	41.375	35.15	19.8	0.012312	0	16.0828	0	1	0.0308	0.937			12.4712	99.976
	2.27708	12.4709	0	41.3854	35.15	19.8	0.012246	0	16.0818	0	1	0.030636	0.932			12.4712	99.976
	2.27917	12.4712	0	41.3958	35.15	19.8	0.012194	0	16.0811	0	1	0.030504	0.928			12.4709	99.9743
	2.28125	12.4712	0	41.4062	35.17	19.8	0.01214	0	16.0803	0	1	0.030373	0.924			12.4712	99.976
	2.28333	12.4709	0	41.4167	35.16	19.8	0.012088	0	16.0795	0	1	0.030241	0.92			12.4712	99.976
	2.28542	12.4712	0	41.4271	35.18	19.8	0.012008	0	16.0783	0	1	0.030044	0.914			12.4712	99.976
	2.2875	12.4712	0	41.4375	35.19	19.8	0.011942	0	16.0773	0	1	0.02988	0.909			12.4712	99.976
	2.28958	12.4712	0	41.4479	35.2	19.8	0.011889	0	16.0766	0	1	0.029748	0.905			12.4712	99.976
	2.29167	12.4712	0	41.4583	35.2	19.8	0.011823	0	16.0756	0	1	0.029584	0.9			12.4712	99.976
	2.29375	12.4712	0	41.4688	35.23	19.8	0.011743	0	16.0744	0	1	0.029387	0.894			12.4712	99.976
	2.29583	12.4712	0	41.4792	35.23	19.8	0.011677	0	16.0734	0	1	0.029222	0.889			12.4712	99.976
	2.29792	12.4712	0	41.4896	35.22	19.8	0.011612	0	16.0725	0	1	0.029058	0.884			12.4712	99.976
	2.3	12.4712	0	41.5	35.24	19.8	0.011546	0	16.0715	0	1	0.028894	0.879			12.4712	99.976
	2.30208	12.4712	0	41.5104	35.25	19.8	0.011492	0	16.0707	0	1	0.028762	0.875			12.4712	99.976
	2.30417	12.4712	0	41.5208	35.25	19.8	0.011414	0	16.0695	0	1	0.028565	0.869			12.4712	99.976
	2.30625	12.4712	0	41.5312	35.26	19.8	0.011347	0	16.0686	0	1	0.0284	0.864			12.4712	99.976
	2.30833	12.4712	0	41.5417	35.27	19.8	0.011281	0	16.0676	0	1	0.028236	0.859			12.4712	99.976
	2.31042	12.4712	0	41.5521	35.27	19.8	0.011216	0	16.0666	0	1	0.028072	0.854			12.4712	99.976
	2.3125	12.4712	0	41.5625	35.29	19.8	0.011149	0	16.0656	0	1	0.027907	0.849			12.4712	99.976
	2.31458	12.4712	0	41.5729	35.31	19.8	0.011082	0	16.0647	0	1	0.027743	0.844			12.4712	99.976
	2.31667	12.4712	0	41.5833	35.31	19.8	0.011017	0	16.0637	0	1	0.027579	0.839			12.4712	99.976
	2.31875	12.4712	0	41.5938	35.31	19.8	0.010951	0	16.0627	0	1	0.027414	0.834			12.4712	99.976
	2.32083	12.4712	0	41.6042	35.33	19.8	0.010898	0	16.0619	0	1	0.027283	0.83			12.4712	99.976
	2.32292	12.4712	0	41.6146	35.35	19.8	0.010831	0	16.061	0	1	0.027119	0.825			12.4712	99.976
	2.325	12.4712	0	41.625	35.35	19.8	0.010753	0	16.0598	0	1	0.026921	0.819			12.4712	99.976
	2.32708	12.4712	0	41.6354	35.33	19.8	0.0107	0	16.059	0	1	0.02679	0.815			12.4712	99.976
	2.32917	12.4712	0	41.6458	35.34	19.8	0.010634	0	16.058	0	1	0.026625	0.81			12.4712	99.976
	2.33125	12.4712	0	41.6562	35.37	19.8	0.010581	0	16.0572	0	1	0.026494	0.806			12.4712	99.976
	2.33333	12.4712	0	41.6667	35.37	19.8	0.010528	0	16.0565	0	1	0.026363	0.802			12.4712	99.976
	2.33542	12.4712	0	41.6771	35.4	19.8	0.010461	0	16.0555	0	1	0.026198	0.797			12.4712	99.976
	2.3375	12.4712	0	41.6875	35.4	19.8	0.010396	0	16.0545	0	1	0.026034	0.792			12.4712	99.976
	2.33958	12.4712	0	41.6979	35.4	19.8	0.010356	0	16.0539	0	1	0.025935	0.789			12.4712	99.976
	2.34167	12.4712	0	41.7083	35.39	19.8	0.010304	0	16.0531	0	1	0.025804	0.785			12.4712	99.976
	2.34375	12.4712	0	41.7188	35.42	19.8	0.01025	0	16.0524	0	1	0.025672	0.781			12.4712	99.976
	2.34583	12.4712	0	41.7292	35.41	19.8	0.010185	0	16.0514	0	1	0.025508	0.776			12.4712	99.976
	2.34792	12.4712	0	41.7396	35.43	19.8	0.010119	0	16.0504	0	1	0.025344	0.771			12.4712	99.976
	2.35	12.4712	0	41.75	35.44	19.8	0.010066	0	16.0496	0	1	0.025212	0.767			12.4712	99.976
	2.35208	12.4712	0	41.7604	35.45	19.8	0.010013	0	16.0488	0	1	0.025081	0.763			12.4712	99.976
	2.35417	12.4712	0	41.7708	35.47	19.8	0.009933	0	16.0477	0	1	0.024883	0.757			12.4712	99.976
	2.35625	12.4712	0	41.7812	35.47	19.8	0.009868	0	16.0467	0	1	0.024719	0.752			12.4712	99.976
	2.35833	12.4712	0	41.7917	35.47	19.8	0.009802	0	16.0457	0	1	0.024555	0.747			12.4712	99.976
	2.36042	12.4712	0	41.8021	35.48	19.8	0.009736	0	16.0447	0	1	0.02439	0.742			12.4712	99.976
	2.3625	12.4712	0	41.8125	35.5	19.8	0.009657	0	16.0436	0	1	0.024193	0.736			12.4712	99.976
	2.36458	12.4712	0	41.8229	35.49	19.8	0.009591	0	16.0426	0	1	0.024029	0.731			12.4712	99.976
	2.36667	12.4712	0	41.8333	35.51	19.8	0.009525	0	16.0416	0	1	0.023864	0.726			12.4712	99.976
	2.36875	12.4712	0	41.8438	35.5	19.8	0.009446	0	16.0405	0	1	0.023667	0.72			12.4712	99.976
	2.37083	12.4712	0	41.8542	35.53	19.8	0.009393	0	16.0397	0	1	0.023536	0.716			12.4712	99.976
	2.37292	12.4712	0	41.8646	35.53	19.8	0.009314	0	16.0385	0	1	0.023338	0.71			12.4712	99.976
	2.375	12.4712	0	41.875	35.54	19.8	0.009235	0	16.0373	0	1	0.023141	0.704			12.4712	99.976
	2.37708	12.4712	0	41.8854	35.53	19.8	0.009157	0	16.0362	0	1	0.022944	0.698			12.4712	99.976
	2.37917	12.4712	0	41.8958	35.55	19.8	0.009077	0	16.035	0	1	0.022747	0.692			12.4712	99.976
	2.38125	12.4712	0	41.9062	35.57	19.8	0.008984	0	16.0336	0	1	0.022517	0.685			12.4712	99.976
	2.38333	12.4712	0	41.9167	35.57	19.8	0.008906	0	16.0324	0	1	0.022319	0.679			12.4712	99.976
	2.38542	12.4712	0	41.9271	35.59	19.8	0.008826	0	16.0313	0	1	0.022122	0.673			12.4712	99.976
	2.3875	12.4712	0	41.9375	35.59	19.8	0.008747	0	16.0301	0	1	0.021925	0.667			12.4712	99.976
	2.38958	12.4712	0	41.9479	35.6	19.8	0.008669	0	16.0289	0	1	0.021728	0.661			12.4712	99.976
	2.39167	12.4712	0	41.9583	35.6	19.8	0.008603	0	16.028	0	1	0.021563	0.656			12.4712	99.976
	2.39375	12.4712	0	41.9688	35.61	19.8	0.008511	0	16.0266	0	1	0.021333	0.649			12.4712	99.976
	2.39583	12.4712	0	41.9792	35.64	19.8	0.008444	0	16.0256	0	1	0.021169	0.644			12.4712	99.976
	2.39792	12.4712	0	41.9896	35.62	19.8	0.008379	0	16.0246	0	1	0.021005	0.639			12.4712	99.976
	2.4	12.4712	0	42	35.63	19.8	0.008313	0	16.0237	0	1	0.02084	0.634			12.4712	99.976
	2.40208	12.4712	0	42.0104	35.65	19.8	0.008247	0	16.0227	0	1	0.020676	0.629			12.4712	99.976
	2.40417	12.4712	0	42.0208	35.65	19.8	0.008182	0	16.0217	0	1	0.020511	0.624			12.4712	99.976
	2.40625	12.4712	0	42.0312	35.67	19.8	0.008116	0	16.0207	0	1	0.020347	0.619			12.4712	99.976
	2.40833	12.4712	0	42.0417	35.67	19.8	0.00805	0	16.0197	0	1	0.020183	0.614			12.4712	99.976
	2.41042	12.4712	0	42.0521	35.68	19.8	0.007984	0	16.0188	0	1	0.020018	0.609			12.4712	99.976
	2.4125	12.4712	0	42.0625	35.69	19.8	0.007918	0	16.0178	0	1	0.019854	0.604			12.4712	99.976
	2.41458	12.4712	0	42.0729	35.69	19.8	0.007852	0	16.0168	0	1	0.01969	0.599			12.4712	99.976
	2.41667	12.4712	0	42.0833	35.71	19.8	0.007786	0	16.0158	0	1	0.019525	0.594			12.4712	99.976
	2.41875	12.4712	0	42.0938	35.7	19.8	0.007721	0	16.0149	0	1	0.019361	0.589			12.4712	99.976
	2.42083	12.4712	0	42.1042	35.71	19.8	0.007655	0	16.0139	0	1	0.019197	0.584			12.4712	99.976
	2.42292	12.4712	0	42.1146	35.73	19.8	0.007589	0	16.0129	0	1	0.019032	0.579			12.4712	99.976
	2.425	12.4712	0	42.125	35.75	19.8	0.007536	0	16.0121	0	1	0.018901	0.575			12.4712	99.976
	2.42708	12.4712	0	42.1354	35.75	19.8	0.00747	0	16.0112	0	1	0.018736	0.57			12.4712	99.976
	2.42917	12.4712	0	42.1458	35.75	19.8	0.007418	0	16.0104	0	1	0.018605	0.566			12.4712	99.976
	2.43125	12.4712	0	42.1562	35.77	19.8	0.007365	0	16.0096	0	1	0.018473	0.562			12.4712	99.976
	2.43333	12.4712	0	42.1667	35.78	19.8	0.007299	0	16.0086	0	1	0.018309	0.557			12.4712	99.976
	2.43542	12.4712	0	42.1771	35.78	19.8	0.007233	0	16.0076	0	1	0.018145	0.552			12.4712	99.976
	2.4375	12.4712	0	42.1875	35.78	19.8	0.007155	0	16.0065	0	1	0.017948	0.546			12.4712	99.976
	2.43958	12.4712	0	42.1979	35.78	19.8	0.007116	0	16.0059	0	1	0.017849	0.543			12.4712	99.976
	2.44167	12.4712	0	42.2083	35.81	19.8	0.007062	0	16.0051	0	1	0.017717	0.539			12.4712	99.976
	2.44375	12.4712	0	42.2188	35.8	19.8	0.006997	0	16.0041	0	1	0.017553	0.534			12.4712	99.976
	2.44583	12.4712	0	42.2292	35.81	19.8	0.006957	0	16.0035	0	1	0.017454	0.531			12.4712	99.976
	2.44792	12.4712	0	42.2396	35.84	19.8	0.006904	0	16.0028	0	1	0.017323	0.527			12.4712	99.976
	2.45	12.4712	0	42.25	35.84	19.8	0.006852	0	16.002	0	1	0.017192	0.523			12.4712	99.976
	2.45208	12.4712	0	42.2604	35.86	19.8	0.006812	0	16.0014	0	1	0.017093	0.52			12.4712	99.976
	2.45417	12.4712	0	42.2708	35.84	19.8	0.006773	0	16.0008	0	1	0.016994	0.517			12.4712	99.976
	2.45625	12.4712	0	42.2812	35.86	19.8	0.006733	0	16.0002	0	1	0.016896	0.514			12.4712	99.976
	2.45833	12.4712	0	42.2917	35.86	19.8	0.00668	0	15.9994	0	1	0.016764	0.51			12.4714	99.9777
	2.46042	12.4712	0	42.3021	35.88	19.8	0.006641	0	15.9989	0	1	0.016666	0.507			12.4714	99.9777
	2.4625	12.4714	0	42.3125	35.89	19.8	0.006588	0	15.9981	0	1	0.016534	0.503			12.4714	99.9777
	2.46458	12.4714	0	42.3229	35.91	19.8	0.006535	0	15.9973	0	1	0.016403	0.499			12.4714	99.9777
	2.46667	12.4714	0	42.3333	35.91	19.8	0.006496	0	15.9967	0	1	0.016304	0.496			12.4714	99.9777
	2.46875	12.4714	0	42.3438	35.91	19.8	0.006444	0	15.9959	0	1	0.016173	0.492			12.4714	99.9777
	2.47083	12.4714	0	42.3542	35.92	19.8	0.006391	0	15.9951	0	1	0.016041	0.488			12.4714	99.9777
	2.47292	12.4714	0	42.3646	35.92	19.8	0.006351	0	15.9946	0	1	0.015942	0.485			12.4714	99.9777
	2.475	12.4714	0	42.375	35.94	19.8	0.006312	0	15.994	0	1	0.015844	0.482			12.4714	99.9777
	2.47708	12.4714	0	42.3854	35.95	19.8	0.006272	0	15.9934	0	1	0.015745	0.479			12.4714	99.9777
	2.47917	12.4714	0	42.3958	35.95	19.8	0.006233	0	15.9928	0	1	0.015647	0.476			12.4714	99.9777
	2.48125	12.4714	0	42.4062	35.97	19.8	0.00618	0	15.992	0	1	0.015515	0.472			12.4714	99.9777
	2.48333	12.4714	0	42.4167	35.96	19.8	0.006128	0	15.9912	0	1	0.015384	0.468			12.4714	99.9777
	2.48542	12.4714	0	42.4271	35.98	19.8	0.006075	0	15.9905	0	1	0.015252	0.464			12.4716	99.9794
	2.4875	12.4714	0	42.4375	35.98	19.8	0.006023	0	15.9897	0	1	0.015121	0.46			12.4716	99.9794
	2.48958	12.4716	0	42.4479	36	19.8	0.00597	0	15.9889	0	1	0.014989	0.456			12.4716	99.9794
	2.49167	12.4716	0	42.4583	36	19.8	0.005917	0	15.9881	0	1	0.014858	0.452			12.4716	99.9794
	2.49375	12.4716	0	42.4688	36	19.8	0.005878	0	15.9875	0	1	0.014759	0.449			12.4716	99.9794
	2.49583	12.4716	0	42.4792	36.03	19.8	0.005838	0	15.9869	0	1	0.01466	0.446			12.4716	99.9794
	2.49792	12.4716	0	42.4896	36.04	19.8	0.005785	0	15.9862	0	1	0.014529	0.442			12.4716	99.9794
	2.5	12.4716	0	42.5	36.05	19.8	0.005746	0	15.9856	0	1	0.01443	0.439			12.4716	99.9794
	2.50208	12.4716	0	42.5104	36.05	19.8	0.005694	0	15.9848	0	1	0.014299	0.435			12.4716	99.9794
	2.50417	12.4716	0	42.5208	36.04	19.8	0.005654	0	15.9842	0	1	0.0142	0.432			12.4716	99.9794
	2.50625	12.4716	0	42.5312	36.07	19.8	0.005615	0	15.9836	0	1	0.014102	0.429			12.4716	99.9794
	2.50833	12.4716	0	42.5417	36.07	19.8	0.005562	0	15.9828	0	1	0.01397	0.425			12.4716	99.9794
	2.51042	12.4716	0	42.5521	36.09	19.8	0.005523	0	15.9822	0	1	0.013872	0.422			12.4716	99.9794
	2.5125	12.4716	0	42.5625	36.09	19.8	0.005483	0	15.9817	0	1	0.013773	0.419			12.4716	99.9794
	2.51458	12.4716	0	42.5729	36.1	19.8	0.005444	0	15.9811	0	1	0.013674	0.416			12.4716	99.9794
	2.51667	12.4716	0	42.5833	36.11	19.8	0.005404	0	15.9805	0	1	0.013576	0.413			12.4716	99.9794
	2.51875	12.4716	0	42.5938	36.1	19.8	0.005352	0	15.9797	0	1	0.013444	0.409			12.4716	99.9794
	2.52083	12.4716	0	42.6042	36.12	19.8	0.005325	0	15.9793	0	1	0.013378	0.407			12.4716	99.9794
	2.52292	12.4716	0	42.6146	36.12	19.8	0.00526	0	15.9783	0	1	0.013214	0.402			12.4716	99.9794
	2.525	12.4716	0	42.625	36.13	19.8	0.005207	0	15.9776	0	1	0.013083	0.398			12.4716	99.9794
	2.52708	12.4716	0	42.6354	36.15	19.8	0.005155	0	15.9768	0	1	0.012951	0.394			12.4716	99.9794
	2.52917	12.4716	0	42.6458	36.16	19.8	0.005102	0	15.976	0	1	0.01282	0.39			12.4716	99.9794
	2.53125	12.4716	0	42.6562	36.16	19.8	0.00505	0	15.9752	0	1	0.012688	0.386			12.4716	99.9794
	2.53333	12.4716	0	42.6667	36.19	19.8	0.004984	0	15.9742	0	1	0.012524	0.381			12.4716	99.9794
	2.53542	12.4716	0	42.6771	36.17	19.8	0.004932	0	15.9735	0	1	0.012392	0.377			12.4716	99.9794
	2.5375	12.4716	0	42.6875	36.18	19.8	0.004879	0	15.9727	0	1	0.012261	0.373			12.4716	99.9794
	2.53958	12.4716	0	42.6979	36.19	19.8	0.004814	0	15.9717	0	1	0.012097	0.368			12.4716	99.9794
	2.54167	12.4716	0	42.7083	36.19	19.8	0.004748	0	15.9707	0	1	0.011932	0.363			12.4716	99.9794
	2.54375	12.4716	0	42.7188	36.21	19.8	0.004682	0	15.9697	0	1	0.011768	0.358			12.4716	99.9794
	2.54583	12.4716	0	42.7292	36.22	19.8	0.004617	0	15.9688	0	1	0.011603	0.353			12.4716	99.9794
	2.54792	12.4716	0	42.7396	36.23	19.8	0.004551	0	15.9678	0	1	0.011439	0.348			12.4716	99.9794
	2.55	12.4716	0	42.75	36.23	19.8	0.004486	0	15.9668	0	1	0.011275	0.343			12.4716	99.9794
	2.55208	12.4716	0	42.7604	36.24	19.8	0.00442	0	15.9658	0	1	0.01111	0.338			12.4716	99.9794
	2.55417	12.4716	0	42.7708	36.25	19.8	0.004355	0	15.9649	0	1	0.010946	0.333			12.4716	99.9794
	2.55625	12.4716	0	42.7812	36.27	19.8	0.004276	0	15.9637	0	1	0.010749	0.327			12.4716	99.9794
	2.55833	12.4716	0	42.7917	36.26	19.8	0.004211	0	15.9627	0	1	0.010584	0.322			12.4716	99.9794
	2.56042	12.4716	0	42.8021	36.26	19.8	0.004132	0	15.9615	0	1	0.010387	0.316			12.4716	99.9794
	2.5625	12.4716	0	42.8125	36.29	19.8	0.004066	0	15.9606	0	1	0.010223	0.311			12.4716	99.9794
	2.56458	12.4716	0	42.8229	36.3	19.8	0.004001	0	15.9596	0	1	0.010059	0.306			12.4716	99.9794
	2.56667	12.4716	0	42.8333	36.3	19.8	0.003922	0	15.9584	0	1	0.009861	0.3			12.4716	99.9794
	2.56875	12.4716	0	42.8438	36.31	19.8	0.003844	0	15.9572	0	1	0.009664	0.294			12.4716	99.9794
	2.57083	12.4716	0	42.8542	36.32	19.8	0.003778	0	15.9563	0	1	0.0095	0.289			12.4716	99.9794
	2.57292	12.4716	0	42.8646	36.32	19.8	0.003713	0	15.9553	0	1	0.009335	0.284			12.4716	99.9794
	2.575	12.4716	0	42.875	36.33	19.8	0.003634	0	15.9541	0	1	0.009138	0.278			12.4716	99.9794
	2.57708	12.4716	0	42.8854	36.35	19.8	0.003581	0	15.9533	0	1	0.009007	0.274			12.4716	99.9794
	2.57917	12.4716	0	42.8958	36.37	19.8	0.00349	0	15.952	0	1	0.008777	0.267			12.4716	99.9794
	2.58125	12.4716	0	42.9062	36.36	19.8	0.003411	0	15.9508	0	1	0.008579	0.261			12.4716	99.9794
	2.58333	12.4716	0	42.9167	36.36	19.8	0.003333	0	15.9496	0	1	0.008382	0.255			12.4716	99.9794
	2.58542	12.4716	0	42.9271	36.38	19.8	0.003267	0	15.9486	0	1	0.008218	0.25			12.4716	99.9794
	2.5875	12.4716	0	42.9375	36.41	19.8	0.003189	0	15.9475	0	1	0.008021	0.244			12.4716	99.9794
	2.58958	12.4716	0	42.9479	36.4	19.8	0.003123	0	15.9465	0	1	0.007856	0.239			12.4716	99.9794
	2.59167	12.4716	0	42.9583	36.41	19.8	0.003058	0	15.9455	0	1	0.007692	0.234			12.4716	99.9794
	2.59375	12.4716	0	42.9688	36.44	19.8	0.002992	0	15.9445	0	1	0.007527	0.229			12.4716	99.9794
	2.59583	12.4716	0	42.9792	36.43	19.8	0.002927	0	15.9435	0	1	0.007363	0.224			12.4716	99.9794
	2.59792	12.4716	0	42.9896	36.44	19.8	0.002861	0	15.9426	0	1	0.007199	0.219			12.4716	99.9794
	2.6	12.4716	0	43	36.44	19.8	0.002783	0	15.9414	0	1	0.007002	0.213			12.4716	99.9794
	2.60208	12.4716	0	43.0104	36.44	19.8	0.002718	0	15.9404	0	1	0.006837	0.208			12.4716	99.9794
	2.60417	12.4716	0	43.0208	36.44	19.8	0.002652	0	15.9394	0	1	0.006673	0.203			12.4716	99.9794
	2.60625	12.4716	0	43.0312	36.45	19.8	0.002574	0	15.9383	0	1	0.006476	0.197			12.4716	99.9794
	2.60833	12.4716	0	43.0417	36.47	19.8	0.002508	0	15.9373	0	1	0.006311	0.192			12.4716	99.9794
	2.61042	12.4716	0	43.0521	36.48	19.8	0.002443	0	15.9363	0	1	0.006147	0.187			12.4716	99.9794
	2.6125	12.4716	0	43.0625	36.5	19.8	0.002377	0	15.9353	0	1	0.005983	0.182			12.4716	99.9794
	2.61458	12.4716	0	43.0729	36.51	19.8	0.002325	0	15.9345	0	1	0.005851	0.178			12.4716	99.9794
	2.61667	12.4716	0	43.0833	36.52	19.8	0.002273	0	15.9338	0	1	0.00572	0.174			12.4716	99.9794
	2.61875	12.4716	0	43.0938	36.53	19.8	0.002207	0	15.9328	0	1	0.005555	0.169			12.4716	99.9794
	2.62083	12.4716	0	43.1042	36.53	19.8	0.002168	0	15.9322	0	1	0.005457	0.166			12.4716	99.9794
	2.62292	12.4716	0	43.1146	36.55	19.8	0.002129	0	15.9316	0	1	0.005358	0.163			12.4716	99.9794
	2.625	12.4716	0	43.125	36.55	19.8	0.002076	0	15.9308	0	1	0.005226	0.159			12.4716	99.9794
	2.62708	12.4716	0	43.1354	36.54	19.8	0.002037	0	15.9302	0	1	0.005128	0.156			12.4716	99.9794
	2.62917	12.4716	0	43.1458	36.56	19.8	0.001998	0	15.9297	0	1	0.005029	0.153			12.4716	99.9794
	2.63125	12.4716	0	43.1562	36.57	19.8	0.001946	0	15.9289	0	1	0.004898	0.149			12.4716	99.9794
	2.63333	12.4716	0	43.1667	36.57	19.8	0.001893	0	15.9281	0	1	0.004766	0.145			12.4716	99.9794
	2.63542	12.4716	0	43.1771	36.59	19.8	0.001841	0	15.9273	0	1	0.004635	0.141			12.4718	99.9812
	2.6375	12.4716	0	43.1875	36.58	19.8	0.001815	0	15.9269	0	1	0.004569	0.139			12.4718	99.9812
	2.63958	12.4718	0	43.1979	36.6	19.8	0.001775	0	15.9263	0	1	0.00447	0.136			12.4718	99.9812
	2.64167	12.4718	0	43.2083	36.62	19.8	0.001723	0	15.9256	0	1	0.004339	0.132			12.4716	99.9794
	2.64375	12.4718	0	43.2188	36.63	19.8	0.001684	0	15.925	0	1	0.00424	0.129			12.4718	99.9812
	2.64583	12.4716	0	43.2292	36.64	19.8	0.001658	0	15.9246	0	1	0.004175	0.127			12.4716	99.9794
	2.64792	12.4718	0	43.2396	36.63	19.8	0.001619	0	15.924	0	1	0.004076	0.124			12.4716	99.9794
	2.65	12.4716	0	43.25	36.65	19.8	0.001579	0	15.9234	0	1	0.003977	0.121			12.4716	99.9794
	2.65208	12.4716	0	43.2604	36.66	19.8	0.001553	0	15.923	0	1	0.003912	0.119			12.4718	99.9812
	2.65417	12.4716	0	43.2708	36.67	19.8	0.001514	0	15.9224	0	1	0.003813	0.116			12.4718	99.9812
	2.65625	12.4718	0	43.2812	36.69	19.8	0.001475	0	15.9218	0	1	0.003714	0.113			12.4718	99.9812
	2.65833	12.4718	0	43.2917	36.68	19.8	0.001475	0	15.9218	0	1	0.003714	0.113			12.4718	99.9812
	2.66042	12.4718	0	43.3021	36.7	19.8	0.001448	0	15.9214	0	1	0.003649	0.111			12.4718	99.9812
	2.6625	12.4718	0	43.3125	36.69	19.8	0.001422	0	15.9211	0	1	0.003583	0.109			12.4718	99.9812
	2.66458	12.4718	0	43.3229	36.72	19.8	0.001409	0	15.9209	0	1	0.00355	0.108			12.4718	99.9812
	2.66667	12.4718	0	43.3333	36.71	19.8	0.001396	0	15.9207	0	1	0.003517	0.107			12.4718	99.9812
	2.66875	12.4718	0	43.3438	36.73	19.8	0.001396	0	15.9207	0	1	0.003517	0.107			12.4718	99.9812
	2.67083	12.4718	0	43.3542	36.73	19.8	0.001409	0	15.9209	0	1	0.00355	0.108			12.4718	99.9812
	2.67292	12.4718	0	43.3646	36.75	19.8	0.001409	0	15.9209	0	1	0.00355	0.108			12.4718	99.9812
	2.675	12.4718	0	43.375	36.76	19.8	0.001383	0	15.9205	0	1	0.003484	0.106			12.4718	99.9812
	2.67708	12.4718	0	43.3854	36.77	19.8	0.001357	0	15.9201	0	1	0.003419	0.104			12.4718	99.9812
	2.67917	12.4718	0	43.3958	36.76	19.8	0.001318	0	15.9195	0	1	0.00332	0.101			12.4718	99.9812
	2.68125	12.4718	0	43.4062	36.78	19.8	0.001278	0	15.9189	0	1	0.003221	0.098			12.4718	99.9812
	2.68333	12.4718	0	43.4167	36.79	19.8	0.001239	0	15.9183	0	1	0.003123	0.095			12.4718	99.9812
	2.68542	12.4718	0	43.4271	36.81	19.8	0.001187	0	15.9175	0	1	0.002991	0.091			12.4718	99.9812
	2.6875	12.4718	0	43.4375	36.82	19.8	0.001135	0	15.9168	0	1	0.00286	0.087			12.4718	99.9812
	2.68958	12.4718	0	43.4479	36.82	19.8	0.001095	0	15.9162	0	1	0.002761	0.084			12.4718	99.9812
	2.69167	12.4718	0	43.4583	36.83	19.8	0.001043	0	15.9154	0	1	0.00263	0.08			12.4718	99.9812
	2.69375	12.4718	0	43.4688	36.81	19.8	0.001004	0	15.9148	0	1	0.002531	0.077			12.4718	99.9812
	2.69583	12.4718	0	43.4792	36.84	19.8	0.000965	0	15.9142	0	1	0.002432	0.074			12.4716	99.9794
	2.69792	12.4718	0	43.4896	36.87	19.8	0.000926	0	15.9136	0	1	0.002334	0.071			12.4716	99.9794
	2.7	12.4716	0	43.5	36.87	19.8	0.000887	0	15.913	0	1	0.002235	0.068			12.4716	99.9794
	2.70208	12.4716	0	43.5104	36.87	19.8	0.000847	0	15.9125	0	1	0.002137	0.065			12.4716	99.9794
	2.70417	12.4716	0	43.5208	36.87	19.8	0.000808	0	15.9119	0	1	0.002038	0.062			12.4716	99.9794
	2.70625	12.4716	0	43.5312	36.9	19.8	0.000769	0	15.9113	0	1	0.001939	0.059			12.4716	99.9794
	2.70833	12.4716	0	43.5417	36.87	19.8	0.000704	0	15.9103	0	1	0.001775	0.054			12.4716	99.9794
	2.71042	12.4716	0	43.5521	36.91	19.8	0.000625	0	15.9091	0	1	0.001578	0.048			12.4716	99.9794
	2.7125	12.4716	0	43.5625	36.91	19.8	0.000586	0	15.9085	0	1	0.001479	0.045			12.4716	99.9794
	2.71458	12.4716	0	43.5729	36.9	19.8	0.000521	0	15.9076	0	1	0.001315	0.04			12.4716	99.9794
	2.71667	12.4716	0	43.5833	36.9	19.8	0.000456	0	15.9066	0	1	0.00115	0.035			12.4716	99.9794
	2.71875	12.4716	0	43.5938	36.93	19.8	0.000391	0	15.9056	0	1	0.000986	0.03			12.4716	99.9794
	2.72083	12.4716	0	43.6042	36.94	19.8	0.000312	0	15.9044	0	1	0.000789	0.024			12.4716	99.9794
	2.72292	12.4716	0	43.6146	36.96	19.8	0.000247	0	15.9035	0	1	0.000625	0.019			12.4716	99.9794
	2.725	12.4716	0	43.625	36.96	19.8	0.000169	0	15.9023	0	1	0.000427	0.013			12.4716	99.9794
	2.72708	12.4716	0	43.6354	36.98	19.8	9.1e-05	0	15.9011	0	1	0.00023	0.007			12.4716	99.9794
	2.72917	12.4716	0	43.6458	36.97	19.8	0	0	15.8997	0	1	0	0			12.4716	99.9794
	2.73125	12.4716	0	43.6562	37	19.8	-7.8e-05	0	15.8986	0	1	-0.000197	-0.006			12.4716	99.9794
	2.73333	12.4716	0	43.6667	37.01	19.8	-0.000156	0	15.8974	0	1	-0.000394	-0.012			12.4716	99.9794
	2.73542	12.4716	0	43.6771	37	19.8	-0.000247	0	15.896	0	1	-0.000625	-0.019			12.4716	99.9794
	2.7375	12.4716	0	43.6875	37.03	19.8	-0.000325	0	15.8948	0	1	-0.000822	-0.025			12.4716	99.9794
	2.73958	12.4716	0	43.6979	37.04	19.8	-0.000404	0	15.8937	0	1	-0.001019	-0.031			12.4716	99.9794
	2.74167	12.4716	0	43.7083	37.03	19.8	-0.000469	0	15.8927	0	1	-0.001183	-0.036			12.4716	99.9794
	2.74375	12.4716	0	43.7188	37.04	19.8	-0.000547	0	15.8915	0	1	-0.001381	-0.042			12.4716	99.9794
	2.74583	12.4716	0	43.7292	37.05	19.8	-0.000612	0	15.8905	0	1	-0.001545	-0.047			12.4716	99.9794
	2.74792	12.4716	0	43.7396	37.05	19.8	-0.000703	0	15.8892	0	1	-0.001775	-0.054			12.4716	99.9794
	2.75	12.4716	0	43.75	37.07	19.8	-0.000781	0	15.888	0	1	-0.001972	-0.06			12.4716	99.9794
	2.75208	12.4716	0	43.7604	37.07	19.8	-0.000847	0	15.887	0	1	-0.002137	-0.065			12.4716	99.9794
	2.75417	12.4716	0	43.7708	37.1	19.8	-0.000938	0	15.8856	0	1	-0.002367	-0.072			12.4716	99.9794
	2.75625	12.4716	0	43.7812	37.1	19.8	-0.001003	0	15.8847	0	1	-0.002531	-0.077			12.4716	99.9794
	2.75833	12.4716	0	43.7917	37.1	19.8	-0.001081	0	15.8835	0	1	-0.002728	-0.083			12.4716	99.9794
	2.76042	12.4716	0	43.8021	37.13	19.8	-0.001159	0	15.8823	0	1	-0.002926	-0.089			12.4716	99.9794
	2.7625	12.4716	0	43.8125	37.11	19.8	-0.001237	0	15.8811	0	1	-0.003123	-0.095			12.4716	99.9794
	2.76458	12.4716	0	43.8229	37.13	19.8	-0.001316	0	15.88	0	1	-0.00332	-0.101			12.4716	99.9794
	2.76667	12.4716	0	43.8333	37.13	19.8	-0.001407	0	15.8786	0	1	-0.00355	-0.108			12.4716	99.9794
	2.76875	12.4716	0	43.8438	37.16	19.8	-0.001485	0	15.8774	0	1	-0.003747	-0.114			12.4716	99.9794
	2.77083	12.4716	0	43.8542	37.17	19.8	-0.001563	0	15.8763	0	1	-0.003945	-0.12			12.4716	99.9794
	2.77292	12.4716	0	43.8646	37.16	19.8	-0.001641	0	15.8751	0	1	-0.004142	-0.126			12.4716	99.9794
	2.775	12.4716	0	43.875	37.18	19.8	-0.001693	0	15.8743	0	1	-0.004273	-0.13			12.4716	99.9794
	2.77708	12.4716	0	43.8854	37.19	19.8	-0.001784	0	15.8729	0	1	-0.004503	-0.137			12.4716	99.9794
	2.77917	12.4716	0	43.8958	37.18	19.8	-0.001849	0	15.8719	0	1	-0.004668	-0.142			12.4716	99.9794
	2.78125	12.4716	0	43.9062	37.19	19.8	-0.001927	0	15.8708	0	1	-0.004865	-0.148			12.4716	99.9794
	2.78333	12.4716	0	43.9167	37.2	19.8	-0.001992	0	15.8698	0	1	-0.005029	-0.153			12.4716	99.9794
	2.78542	12.4716	0	43.9271	37.21	19.8	-0.002071	0	15.8686	0	1	-0.005226	-0.159			12.4716	99.9794
	2.7875	12.4716	0	43.9375	37.23	19.8	-0.002135	0	15.8676	0	1	-0.005391	-0.164			12.4716	99.9794
	2.78958	12.4716	0	43.9479	37.23	19.8	-0.002214	0	15.8665	0	1	-0.005588	-0.17			12.4716	99.9794
	2.79167	12.4716	0	43.9583	37.24	19.8	-0.002279	0	15.8655	0	1	-0.005752	-0.175			12.4716	99.9794
	2.79375	12.4716	0	43.9688	37.26	19.8	-0.002357	0	15.8643	0	1	-0.00595	-0.181			12.4716	99.9794
	2.79583	12.4716	0	43.9792	37.27	19.8	-0.002409	0	15.8635	0	1	-0.006081	-0.185			12.4716	99.9794
	2.79792	12.4716	0	43.9896	37.29	19.8	-0.002474	0	15.8626	0	1	-0.006245	-0.19			12.4716	99.9794
	2.8	12.4716	0	44	37.27	19.8	-0.002539	0	15.8616	0	1	-0.00641	-0.195			12.4716	99.9794
	2.80208	12.4716	0	44.0104	37.29	19.8	-0.002591	0	15.8608	0	1	-0.006541	-0.199			12.4716	99.9794
	2.80417	12.4716	0	44.0208	37.31	19.8	-0.002656	0	15.8598	0	1	-0.006706	-0.204			12.4716	99.9794
	2.80625	12.4716	0	44.0312	37.31	19.8	-0.002721	0	15.8588	0	1	-0.00687	-0.209			12.4716	99.9794
	2.80833	12.4716	0	44.0417	37.31	19.8	-0.002773	0	15.858	0	1	-0.007002	-0.213			12.4716	99.9794
	2.81042	12.4716	0	44.0521	37.34	19.8	-0.002824	0	15.8573	0	1	-0.007133	-0.217			12.4716	99.9794
	2.8125	12.4716	0	44.0625	37.34	19.8	-0.00289	0	15.8563	0	1	-0.007297	-0.222			12.4716	99.9794
	2.81458	12.4716	0	44.0729	37.32	19.8	-0.002942	0	15.8555	0	1	-0.007429	-0.226			12.4716	99.9794
	2.81667	12.4716	0	44.0833	37.34	19.8	-0.003007	0	15.8545	0	1	-0.007593	-0.231			12.4716	99.9794
	2.81875	12.4716	0	44.0938	37.35	19.8	-0.003059	0	15.8537	0	1	-0.007725	-0.235			12.4716	99.9794
	2.82083	12.4716	0	44.1042	37.37	19.8	-0.003137	0	15.8526	0	1	-0.007922	-0.241			12.4716	99.9794
	2.82292	12.4716	0	44.1146	37.37	19.8	-0.003189	0	15.8518	0	1	-0.008053	-0.245			12.4716	99.9794
	2.825	12.4716	0	44.125	37.39	19.8	-0.003253	0	15.8508	0	1	-0.008218	-0.25			12.4716	99.9794
	2.82708	12.4716	0	44.1354	37.4	19.8	-0.003318	0	15.8498	0	1	-0.008382	-0.255			12.4716	99.9794
	2.82917	12.4716	0	44.1458	37.41	19.8	-0.003396	0	15.8487	0	1	-0.008579	-0.261			12.4716	99.9794
	2.83125	12.4716	0	44.1562	37.41	19.8	-0.003448	0	15.8479	0	1	-0.008711	-0.265			12.4716	99.9794
	2.83333	12.4716	0	44.1667	37.41	19.8	-0.0035	0	15.8471	0	1	-0.008842	-0.269			12.4716	99.9794
	2.83542	12.4716	0	44.1771	37.43	19.8	-0.003565	0	15.8461	0	1	-0.009007	-0.274			12.4716	99.9794
	2.8375	12.4716	0	44.1875	37.43	19.8	-0.003604	0	15.8455	0	1	-0.009105	-0.277			12.4716	99.9794
	2.83958	12.4716	0	44.1979	37.44	19.8	-0.003669	0	15.8445	0	1	-0.00927	-0.282			12.4716	99.9794
	2.84167	12.4716	0	44.2083	37.45	19.8	-0.003721	0	15.8438	0	1	-0.009401	-0.286			12.4716	99.9794
	2.84375	12.4716	0	44.2188	37.47	19.8	-0.003786	0	15.8428	0	1	-0.009565	-0.291			12.4716	99.9794
	2.84583	12.4716	0	44.2292	37.46	19.8	-0.003825	0	15.8422	0	1	-0.009664	-0.294			12.4716	99.9794
	2.84792	12.4716	0	44.2396	37.48	19.8	-0.003864	0	15.8416	0	1	-0.009763	-0.297			12.4716	99.9794
	2.85	12.4716	0	44.25	37.5	19.8	-0.003928	0	15.8406	0	1	-0.009927	-0.302			12.4716	99.9794
	2.85208	12.4716	0	44.2604	37.5	19.8	-0.003967	0	15.84	0	1	-0.010026	-0.305			12.4716	99.9794
	2.85417	12.4716	0	44.2708	37.49	19.8	-0.004006	0	15.8394	0	1	-0.010124	-0.308			12.4716	99.9794
	2.85625	12.4716	0	44.2812	37.5	19.8	-0.004045	0	15.8389	0	1	-0.010223	-0.311			12.4716	99.9794
	2.85833	12.4716	0	44.2917	37.53	19.8	-0.004071	0	15.8385	0	1	-0.010289	-0.313			12.4716	99.9794
	2.86042	12.4716	0	44.3021	37.53	19.8	-0.004123	0	15.8377	0	1	-0.01042	-0.317			12.4716	99.9794
	2.8625	12.4716	0	44.3125	37.52	19.8	-0.004162	0	15.8371	0	1	-0.010519	-0.32			12.4716	99.9794
	2.86458	12.4716	0	44.3229	37.54	19.8	-0.004214	0	15.8363	0	1	-0.01065	-0.324			12.4716	99.9794
	2.86667	12.4716	0	44.3333	37.56	19.8	-0.004252	0	15.8357	0	1	-0.010749	-0.327			12.4714	99.9777
	2.86875	12.4716	0	44.3438	37.57	19.8	-0.004291	0	15.8351	0	1	-0.010847	-0.33			12.4716	99.9794
	2.87083	12.4714	0	44.3542	37.58	19.8	-0.004356	0	15.8342	0	1	-0.011012	-0.335			12.4714	99.9777
	2.87292	12.4716	0	44.3646	37.58	19.8	-0.004395	0	15.8336	0	1	-0.01111	-0.338			12.4714	99.9777
	2.875	12.4714	0	44.375	37.6	19.8	-0.00446	0	15.8326	0	1	-0.011275	-0.343			12.4716	99.9794
	2.87708	12.4714	0	44.3854	37.61	19.8	-0.004499	0	15.832	0	1	-0.011373	-0.346			12.4716	99.9794
	2.87917	12.4716	0	44.3958	37.61	19.8	-0.004551	0	15.8312	0	1	-0.011505	-0.35			12.4716	99.9794
	2.88125	12.4716	0	44.4062	37.63	19.8	-0.004602	0	15.8304	0	1	-0.011636	-0.354			12.4716	99.9794
	2.88333	12.4716	0	44.4167	37.62	19.8	-0.004654	0	15.8297	0	1	-0.011768	-0.358			12.4716	99.9794
	2.88542	12.4716	0	44.4271	37.65	19.8	-0.004693	0	15.8291	0	1	-0.011866	-0.361			12.4716	99.9794
	2.8875	12.4716	0	44.4375	37.65	19.8	-0.004758	0	15.8281	0	1	-0.012031	-0.366			12.4716	99.9794
	2.88958	12.4716	0	44.4479	37.66	19.8	-0.004797	0	15.8275	0	1	-0.012129	-0.369			12.4714	99.9777
	2.89167	12.4716	0	44.4583	37.66	19.8	-0.004849	0	15.8267	0	1	-0.012261	-0.373			12.4714	99.9777
	2.89375	12.4714	0	44.4688	37.67	19.8	-0.004914	0	15.8257	0	1	-0.012425	-0.378			12.4714	99.9777
	2.89583	12.4714	0	44.4792	37.69	19.8	-0.004978	0	15.8248	0	1	-0.01259	-0.383			12.4714	99.9777
	2.89792	12.4714	0	44.4896	37.69	19.8	-0.00503	0	15.824	0	1	-0.012721	-0.387			12.4714	99.9777
	2.9	12.4714	0	44.5	37.71	19.8	-0.005108	0	15.8228	0	1	-0.012918	-0.393			12.4714	99.9777
	2.90208	12.4714	0	44.5104	37.7	19.8	-0.00516	0	15.822	0	1	-0.01305	-0.397			12.4714	99.9777
	2.90417	12.4714	0	44.5208	37.7	19.8	-0.005225	0	15.821	0	1	-0.013214	-0.402			12.4714	99.9777
	2.90625	12.4714	0	44.5312	37.73	19.8	-0.005289	0	15.8201	0	1	-0.013378	-0.407			12.4714	99.9777
	2.90833	12.4714	0	44.5417	37.73	19.8	-0.005341	0	15.8193	0	1	-0.01351	-0.411			12.4714	99.9777
	2.91042	12.4714	0	44.5521	37.74	19.8	-0.005393	0	15.8185	0	1	-0.013641	-0.415			12.4714	99.9777
	2.9125	12.4714	0	44.5625	37.74	19.8	-0.005458	0	15.8175	0	1	-0.013806	-0.42			12.4714	99.9777
	2.91458	12.4714	0	44.5729	37.76	19.8	-0.005509	0	15.8167	0	1	-0.013937	-0.424			12.4714	99.9777
	2.91667	12.4714	0	44.5833	37.78	19.8	-0.005561	0	15.8159	0	1	-0.014069	-0.428			12.4716	99.9794
	2.91875	12.4714	0	44.5938	37.77	19.8	-0.005626	0	15.815	0	1	-0.014233	-0.433			12.4716	99.9794
	2.92083	12.4716	0	44.6042	37.79	19.8	-0.005665	0	15.8144	0	1	-0.014332	-0.436			12.4716	99.9794
	2.92292	12.4716	0	44.6146	37.79	19.8	-0.005717	0	15.8136	0	1	-0.014463	-0.44			12.4716	99.9794
	2.925	12.4716	0	44.625	37.8	19.8	-0.005768	0	15.8128	0	1	-0.014595	-0.444			12.4716	99.9794
	2.92708	12.4716	0	44.6354	37.82	19.8	-0.00582	0	15.812	0	1	-0.014726	-0.448			12.4716	99.9794
	2.92917	12.4716	0	44.6458	37.82	19.8	-0.005859	0	15.8114	0	1	-0.014825	-0.451			12.4716	99.9794
	2.93125	12.4716	0	44.6562	37.83	19.8	-0.005911	0	15.8107	0	1	-0.014956	-0.455			12.4716	99.9794
	2.93333	12.4716	0	44.6667	37.85	19.8	-0.005962	0	15.8099	0	1	-0.015088	-0.459			12.4716	99.9794
	2.93542	12.4716	0	44.6771	37.82	19.8	-0.006015	0	15.8091	0	1	-0.015219	-0.463			12.4716	99.9794
	2.9375	12.4716	0	44.6875	37.86	19.8	-0.006066	0	15.8083	0	1	-0.015351	-0.467			12.4716	99.9794
	2.93958	12.4716	0	44.6979	37.85	19.8	-0.006118	0	15.8075	0	1	-0.015482	-0.471			12.4716	99.9794
	2.94167	12.4716	0	44.7083	37.88	19.8	-0.006169	0	15.8067	0	1	-0.015614	-0.475			12.4716	99.9794
	2.94375	12.4716	0	44.7188	37.89	19.8	-0.006221	0	15.8059	0	1	-0.015745	-0.479			12.4716	99.9794
	2.94583	12.4716	0	44.7292	37.89	19.8	-0.00626	0	15.8054	0	1	-0.015844	-0.482			12.4716	99.9794
	2.94792	12.4716	0	44.7396	37.89	19.8	-0.006325	0	15.8044	0	1	-0.016008	-0.487			12.4716	99.9794
	2.95	12.4716	0	44.75	37.89	19.8	-0.006377	0	15.8036	0	1	-0.01614	-0.491			12.4716	99.9794
	2.95208	12.4716	0	44.7604	37.93	19.8	-0.006415	0	15.803	0	1	-0.016238	-0.494			12.4716	99.9794
	2.95417	12.4716	0	44.7708	37.93	19.8	-0.006479	0	15.802	0	1	-0.016403	-0.499			12.4716	99.9794
	2.95625	12.4716	0	44.7812	37.95	19.8	-0.006531	0	15.8012	0	1	-0.016534	-0.503			12.4716	99.9794
	2.95833	12.4716	0	44.7917	37.95	19.8	-0.006583	0	15.8005	0	1	-0.016666	-0.507			12.4716	99.9794
	2.96042	12.4716	0	44.8021	37.95	19.8	-0.006635	0	15.7997	0	1	-0.016797	-0.511			12.4716	99.9794
	2.9625	12.4716	0	44.8125	37.97	19.8	-0.006699	0	15.7987	0	1	-0.016961	-0.516			12.4716	99.9794
	2.96458	12.4716	0	44.8229	37.97	19.8	-0.006751	0	15.7979	0	1	-0.017093	-0.52			12.4716	99.9794
	2.96667	12.4716	0	44.8333	37.98	19.8	-0.006803	0	15.7971	0	1	-0.017224	-0.524			12.4716	99.9794
	2.96875	12.4716	0	44.8438	38	19.8	-0.006841	0	15.7965	0	1	-0.017323	-0.527			12.4716	99.9794
	2.97083	12.4716	0	44.8542	38.01	19.8	-0.006893	0	15.7958	0	1	-0.017454	-0.531			12.4716	99.9794
	2.97292	12.4716	0	44.8646	38.02	19.8	-0.006944	0	15.795	0	1	-0.017586	-0.535			12.4716	99.9794
	2.975	12.4716	0	44.875	38.03	19.8	-0.006996	0	15.7942	0	1	-0.017717	-0.539			12.4716	99.9794
	2.97708	12.4716	0	44.8854	38.03	19.8	-0.007035	0	15.7936	0	1	-0.017816	-0.542			12.4716	99.9794
	2.97917	12.4716	0	44.8958	38.03	19.8	-0.007074	0	15.793	0	1	-0.017915	-0.545			12.4716	99.9794
	2.98125	12.4716	0	44.9062	38.05	19.8	-0.007125	0	15.7922	0	1	-0.018046	-0.549			12.4716	99.9794
	2.98333	12.4716	0	44.9167	38.06	19.8	-0.007164	0	15.7916	0	1	-0.018145	-0.552			12.4716	99.9794
	2.98542	12.4716	0	44.9271	38.07	19.8	-0.007202	0	15.7911	0	1	-0.018243	-0.555			12.4716	99.9794
	2.9875	12.4716	0	44.9375	38.08	19.8	-0.007241	0	15.7905	0	1	-0.018342	-0.558			12.4716	99.9794
	2.98958	12.4716	0	44.9479	38.09	19.8	-0.007267	0	15.7901	0	1	-0.018408	-0.56			12.4716	99.9794
	2.99167	12.4716	0	44.9583	38.1	19.8	-0.007318	0	15.7893	0	1	-0.018539	-0.564			12.4716	99.9794
	2.99375	12.4716	0	44.9688	38.1	19.8	-0.007344	0	15.7889	0	1	-0.018605	-0.566			12.4716	99.9794
	2.99583	12.4716	0	44.9792	38.11	19.8	-0.007383	0	15.7883	0	1	-0.018704	-0.569			12.4716	99.9794
	2.99792	12.4716	0	44.9896	38.13	19.8	-0.007408	0	15.7879	0	1	-0.018769	-0.571			12.4716	99.9794
	3	12.4716	0	45	38.11	19.8	-0.007448	0	15.7873	0	1	-0.018868	-0.574			12.4716	99.9794
	3.00208	12.4716	0	45.0104	38.14	19.8	-0.007473	0	15.7869	0	1	-0.018934	-0.576			12.4716	99.9794
	3.00417	12.4716	0	45.0208	38.15	19.8	-0.007498	0	15.7865	0	1	-0.018999	-0.578			12.4716	99.9794
	3.00625	12.4716	0	45.0312	38.14	19.8	-0.007511	0	15.7863	0	1	-0.019032	-0.579			12.4716	99.9794
	3.00833	12.4716	0	45.0417	38.15	19.8	-0.007537	0	15.786	0	1	-0.019098	-0.581			12.4716	99.9794
	3.01042	12.4716	0	45.0521	38.18	19.8	-0.007562	0	15.7856	0	1	-0.019164	-0.583			12.4716	99.9794
	3.0125	12.4716	0	45.0625	38.19	19.8	-0.007601	0	15.785	0	1	-0.019262	-0.586			12.4716	99.9794
	3.01458	12.4716	0	45.0729	38.18	19.8	-0.00764	0	15.7844	0	1	-0.019361	-0.589			12.4716	99.9794
	3.01667	12.4716	0	45.0833	38.19	19.8	-0.007666	0	15.784	0	1	-0.019427	-0.591			12.4716	99.9794
	3.01875	12.4716	0	45.0938	38.22	19.8	-0.007691	0	15.7836	0	1	-0.019492	-0.593			12.4716	99.9794
	3.02083	12.4716	0	45.1042	38.21	19.8	-0.007717	0	15.7832	0	1	-0.019558	-0.595			12.4716	99.9794
	3.02292	12.4716	0	45.1146	38.22	19.8	-0.007743	0	15.7828	0	1	-0.019624	-0.597			12.4716	99.9794
	3.025	12.4716	0	45.125	38.23	19.8	-0.007781	0	15.7822	0	1	-0.019723	-0.6			12.4716	99.9794
	3.02708	12.4716	0	45.1354	38.24	19.8	-0.007807	0	15.7818	0	1	-0.019788	-0.602			12.4716	99.9794
	3.02917	12.4716	0	45.1458	38.25	19.8	-0.007833	0	15.7814	0	1	-0.019854	-0.604			12.4716	99.9794
	3.03125	12.4716	0	45.1562	38.26	19.8	-0.007858	0	15.7811	0	1	-0.01992	-0.606			12.4716	99.9794
	3.03333	12.4716	0	45.1667	38.27	19.8	-0.007884	0	15.7807	0	1	-0.019986	-0.608			12.4716	99.9794
	3.03542	12.4716	0	45.1771	38.29	19.8	-0.007896	0	15.7805	0	1	-0.020018	-0.609			12.4716	99.9794
	3.0375	12.4716	0	45.1875	38.29	19.8	-0.007935	0	15.7799	0	1	-0.020117	-0.612			12.4716	99.9794
	3.03958	12.4716	0	45.1979	38.29	19.8	-0.007961	0	15.7795	0	1	-0.020183	-0.614			12.4716	99.9794
	3.04167	12.4716	0	45.2083	38.32	19.8	-0.007973	0	15.7793	0	1	-0.020216	-0.615			12.4716	99.9794
	3.04375	12.4716	0	45.2188	38.32	19.8	-0.007986	0	15.7791	0	1	-0.020249	-0.616			12.4716	99.9794
	3.04583	12.4716	0	45.2292	38.33	19.8	-0.008012	0	15.7787	0	1	-0.020314	-0.618			12.4716	99.9794
	3.04792	12.4716	0	45.2396	38.33	19.8	-0.008024	0	15.7785	0	1	-0.020347	-0.619			12.4716	99.9794
	3.05	12.4716	0	45.25	38.35	19.8	-0.00805	0	15.7781	0	1	-0.020413	-0.621			12.4716	99.9794
	3.05208	12.4716	0	45.2604	38.36	19.8	-0.008062	0	15.7779	0	1	-0.020446	-0.622			12.4716	99.9794
	3.05417	12.4716	0	45.2708	38.37	19.8	-0.008101	0	15.7773	0	1	-0.020544	-0.625			12.4716	99.9794
	3.05625	12.4716	0	45.2812	38.36	19.8	-0.008114	0	15.7771	0	1	-0.020577	-0.626			12.4716	99.9794
	3.05833	12.4716	0	45.2917	38.4	19.8	-0.008139	0	15.7767	0	1	-0.020643	-0.628			12.4716	99.9794
	3.06042	12.4716	0	45.3021	38.4	19.8	-0.008165	0	15.7763	0	1	-0.020709	-0.63			12.4716	99.9794
	3.0625	12.4716	0	45.3125	38.38	19.8	-0.008191	0	15.7759	0	1	-0.020774	-0.632			12.4716	99.9794
	3.06458	12.4716	0	45.3229	38.4	19.8	-0.008217	0	15.7756	0	1	-0.02084	-0.634			12.4716	99.9794
	3.06667	12.4716	0	45.3333	38.41	19.8	-0.008242	0	15.7752	0	1	-0.020906	-0.636			12.4716	99.9794
	3.06875	12.4716	0	45.3438	38.41	19.8	-0.008268	0	15.7748	0	1	-0.020972	-0.638			12.4716	99.9794
	3.07083	12.4716	0	45.3542	38.41	19.8	-0.008294	0	15.7744	0	1	-0.021037	-0.64			12.4716	99.9794
	3.07292	12.4716	0	45.3646	38.42	19.8	-0.008345	0	15.7736	0	1	-0.021169	-0.644			12.4716	99.9794
	3.075	12.4716	0	45.375	38.46	19.8	-0.008383	0	15.773	0	1	-0.021268	-0.647			12.4716	99.9794
	3.07708	12.4716	0	45.3854	38.47	19.8	-0.008408	0	15.7726	0	1	-0.021333	-0.649			12.4716	99.9794
	3.07917	12.4716	0	45.3958	38.48	19.8	-0.008447	0	15.772	0	1	-0.021432	-0.652			12.4716	99.9794
	3.08125	12.4716	0	45.4062	38.49	19.8	-0.008473	0	15.7716	0	1	-0.021498	-0.654			12.4716	99.9794
	3.08333	12.4716	0	45.4167	38.49	19.8	-0.008511	0	15.771	0	1	-0.021596	-0.657			12.4716	99.9794
	3.08542	12.4716	0	45.4271	38.49	19.8	-0.00855	0	15.7705	0	1	-0.021695	-0.66			12.4716	99.9794
	3.0875	12.4716	0	45.4375	38.5	19.8	-0.008589	0	15.7699	0	1	-0.021793	-0.663			12.4716	99.9794
	3.08958	12.4716	0	45.4479	38.5	19.8	-0.008627	0	15.7693	0	1	-0.021892	-0.666			12.4716	99.9794
	3.09167	12.4716	0	45.4583	38.52	19.8	-0.008679	0	15.7685	0	1	-0.022024	-0.67			12.4716	99.9794
	3.09375	12.4716	0	45.4688	38.52	19.8	-0.00873	0	15.7677	0	1	-0.022155	-0.674			12.4716	99.9794
	3.09583	12.4716	0	45.4792	38.54	19.8	-0.008769	0	15.7671	0	1	-0.022254	-0.677			12.4716	99.9794
	3.09792	12.4716	0	45.4896	38.54	19.8	-0.008807	0	15.7665	0	1	-0.022352	-0.68			12.4716	99.9794
	3.1	12.4716	0	45.5	38.57	19.8	-0.008858	0	15.7657	0	1	-0.022484	-0.684			12.4716	99.9794
	3.10208	12.4716	0	45.5104	38.57	19.8	-0.008897	0	15.7652	0	1	-0.022582	-0.687			12.4716	99.9794
	3.10417	12.4716	0	45.5208	38.58	19.8	-0.008962	0	15.7642	0	1	-0.022747	-0.692			12.4714	99.9777
	3.10625	12.4716	0	45.5312	38.58	19.8	-0.009	0	15.7636	0	1	-0.022845	-0.695			12.4716	99.9794
	3.10833	12.4714	0	45.5417	38.59	19.8	-0.009052	0	15.7628	0	1	-0.022977	-0.699			12.4716	99.9794
	3.11042	12.4716	0	45.5521	38.59	19.8	-0.00909	0	15.7622	0	1	-0.023075	-0.702			12.4716	99.9794
	3.1125	12.4716	0	45.5625	38.59	19.8	-0.009142	0	15.7614	0	1	-0.023207	-0.706			12.4714	99.9777
	3.11458	12.4716	0	45.5729	38.63	19.8	-0.00918	0	15.7608	0	1	-0.023306	-0.709			12.4714	99.9777
	3.11667	12.4714	0	45.5833	38.62	19.8	-0.009232	0	15.7601	0	1	-0.023437	-0.713			12.4714	99.9777
	3.11875	12.4714	0	45.5938	38.63	19.8	-0.00927	0	15.7595	0	1	-0.023536	-0.716			12.4714	99.9777
	3.12083	12.4714	0	45.6042	38.63	19.8	-0.009322	0	15.7587	0	1	-0.023667	-0.72			12.4714	99.9777
	3.12292	12.4714	0	45.6146	38.67	19.8	-0.009373	0	15.7579	0	1	-0.023799	-0.724			12.4714	99.9777
	3.125	12.4714	0	45.625	38.66	19.8	-0.009424	0	15.7571	0	1	-0.02393	-0.728			12.4714	99.9777
	3.12708	12.4714	0	45.6354	38.66	19.8	-0.009489	0	15.7561	0	1	-0.024094	-0.733			12.4714	99.9777
	3.12917	12.4714	0	45.6458	38.68	19.8	-0.00954	0	15.7553	0	1	-0.024226	-0.737			12.4714	99.9777
	3.13125	12.4714	0	45.6562	38.69	19.8	-0.009605	0	15.7544	0	1	-0.02439	-0.742			12.4714	99.9777
	3.13333	12.4714	0	45.6667	38.71	19.8	-0.009656	0	15.7536	0	1	-0.024522	-0.746			12.4714	99.9777
	3.13542	12.4714	0	45.6771	38.69	19.8	-0.009734	0	15.7524	0	1	-0.024719	-0.752			12.4714	99.9777
	3.1375	12.4714	0	45.6875	38.71	19.8	-0.009798	0	15.7514	0	1	-0.024883	-0.757			12.4714	99.9777
	3.13958	12.4714	0	45.6979	38.71	19.8	-0.009875	0	15.7502	0	1	-0.025081	-0.763			12.4714	99.9777
	3.14167	12.4714	0	45.7083	38.73	19.8	-0.009952	0	15.7491	0	1	-0.025278	-0.769			12.4714	99.9777
	3.14375	12.4714	0	45.7188	38.74	19.8	-0.01003	0	15.7479	0	1	-0.025475	-0.775			12.4714	99.9777
	3.14583	12.4714	0	45.7292	38.75	19.8	-0.010107	0	15.7467	0	1	-0.025672	-0.781			12.4714	99.9777
	3.14792	12.4714	0	45.7396	38.77	19.8	-0.010171	0	15.7457	0	1	-0.025837	-0.786			12.4714	99.9777
	3.15	12.4714	0	45.75	38.77	19.8	-0.010248	0	15.7446	0	1	-0.026034	-0.792			12.4714	99.9777
	3.15208	12.4714	0	45.7604	38.79	19.8	-0.010325	0	15.7434	0	1	-0.026231	-0.798			12.4714	99.9777
	3.15417	12.4714	0	45.7708	38.8	19.8	-0.01039	0	15.7424	0	1	-0.026395	-0.803			12.4714	99.9777
	3.15625	12.4714	0	45.7812	38.8	19.8	-0.010467	0	15.7412	0	1	-0.026593	-0.809			12.4714	99.9777
	3.15833	12.4714	0	45.7917	38.82	19.8	-0.010531	0	15.7402	0	1	-0.026757	-0.814			12.4714	99.9777
	3.16042	12.4714	0	45.8021	38.81	19.8	-0.010596	0	15.7393	0	1	-0.026921	-0.819			12.4714	99.9777
	3.1625	12.4714	0	45.8125	38.83	19.8	-0.01066	0	15.7383	0	1	-0.027086	-0.824			12.4714	99.9777
	3.16458	12.4714	0	45.8229	38.86	19.8	-0.010723	0	15.7373	0	1	-0.02725	-0.829			12.4714	99.9777
	3.16667	12.4714	0	45.8333	38.84	19.8	-0.010789	0	15.7363	0	1	-0.027414	-0.834			12.4714	99.9777
	3.16875	12.4714	0	45.8438	38.84	19.8	-0.010841	0	15.7355	0	1	-0.027546	-0.838			12.4714	99.9777
	3.17083	12.4714	0	45.8542	38.88	19.8	-0.010891	0	15.7348	0	1	-0.027677	-0.842			12.4714	99.9777
	3.17292	12.4714	0	45.8646	38.89	19.8	-0.010955	0	15.7338	0	1	-0.027842	-0.847			12.4714	99.9777
	3.175	12.4714	0	45.875	38.89	19.8	-0.011007	0	15.733	0	1	-0.027973	-0.851			12.4714	99.9777
	3.17708	12.4714	0	45.8854	38.89	19.8	-0.011071	0	15.732	0	1	-0.028138	-0.856			12.4714	99.9777
	3.17917	12.4714	0	45.8958	38.91	19.8	-0.011135	0	15.731	0	1	-0.028302	-0.861			12.4714	99.9777
	3.18125	12.4714	0	45.9062	38.91	19.8	-0.011199	0	15.73	0	1	-0.028466	-0.866			12.4714	99.9777
	3.18333	12.4714	0	45.9167	38.91	19.8	-0.011264	0	15.7291	0	1	-0.028631	-0.871			12.4714	99.9777
	3.18542	12.4714	0	45.9271	38.93	19.8	-0.011328	0	15.7281	0	1	-0.028795	-0.876			12.4714	99.9777
	3.1875	12.4714	0	45.9375	38.95	19.8	-0.011392	0	15.7271	0	1	-0.028959	-0.881			12.4714	99.9777
	3.18958	12.4714	0	45.9479	38.94	19.8	-0.011457	0	15.7261	0	1	-0.029124	-0.886			12.4714	99.9777
	3.19167	12.4714	0	45.9583	38.96	19.8	-0.011508	0	15.7253	0	1	-0.029255	-0.89			12.4714	99.9777
	3.19375	12.4714	0	45.9688	38.97	19.8	-0.011572	0	15.7244	0	1	-0.029419	-0.895			12.4714	99.9777
	3.19583	12.4714	0	45.9792	38.98	19.8	-0.011623	0	15.7236	0	1	-0.029551	-0.899			12.4714	99.9777
	3.19792	12.4714	0	45.9896	38.99	19.8	-0.011687	0	15.7226	0	1	-0.029715	-0.904			12.4714	99.9777
	3.2	12.4714	0	46	39	19.8	-0.011739	0	15.7218	0	1	-0.029847	-0.908			12.4714	99.9777
	3.20208	12.4714	0	46.0104	39.02	19.8	-0.011789	0	15.721	0	1	-0.029978	-0.912			12.4714	99.9777
	3.20417	12.4714	0	46.0208	39.03	19.8	-0.01184	0	15.7202	0	1	-0.03011	-0.916			12.4714	99.9777
	3.20625	12.4714	0	46.0312	39.01	19.8	-0.011906	0	15.7193	0	1	-0.030274	-0.921			12.4714	99.9777
	3.20833	12.4714	0	46.0417	39.03	19.8	-0.011957	0	15.7185	0	1	-0.030406	-0.925			12.4714	99.9777
	3.21042	12.4714	0	46.0521	39.05	19.8	-0.012007	0	15.7177	0	1	-0.030537	-0.929			12.4714	99.9777
	3.2125	12.4714	0	46.0625	39.06	19.8	-0.012059	0	15.7169	0	1	-0.030669	-0.933			12.4714	99.9777
	3.21458	12.4714	0	46.0729	39.06	19.8	-0.012098	0	15.7163	0	1	-0.030767	-0.936			12.4714	99.9777
	3.21667	12.4714	0	46.0833	39.07	19.8	-0.012149	0	15.7155	0	1	-0.030899	-0.94			12.4714	99.9777
	3.21875	12.4714	0	46.0938	39.08	19.8	-0.012187	0	15.7149	0	1	-0.030997	-0.943			12.4714	99.9777
	3.22083	12.4714	0	46.1042	39.09	19.8	-0.012212	0	15.7145	0	1	-0.031063	-0.945			12.4714	99.9777
	3.22292	12.4714	0	46.1146	39.08	19.8	-0.012264	0	15.7138	0	1	-0.031195	-0.949			12.4714	99.9777
	3.225	12.4714	0	46.125	39.09	19.8	-0.012303	0	15.7132	0	1	-0.031293	-0.952			12.4714	99.9777
	3.22708	12.4714	0	46.1354	39.12	19.8	-0.012353	0	15.7124	0	1	-0.031425	-0.956			12.4714	99.9777
	3.22917	12.4714	0	46.1458	39.13	19.8	-0.012391	0	15.7118	0	1	-0.031523	-0.959			12.4714	99.9777
	3.23125	12.4714	0	46.1562	39.13	19.8	-0.01243	0	15.7112	0	1	-0.031622	-0.962			12.4714	99.9777
	3.23333	12.4714	0	46.1667	39.15	19.8	-0.01248	0	15.7104	0	1	-0.031753	-0.966			12.4714	99.9777
	3.23542	12.4714	0	46.1771	39.14	19.8	-0.012507	0	15.71	0	1	-0.031819	-0.968			12.4712	99.976
	3.2375	12.4714	0	46.1875	39.13	19.8	-0.012546	0	15.7094	0	1	-0.031918	-0.971			12.4712	99.976
	3.23958	12.4712	0	46.1979	39.16	19.8	-0.012596	0	15.7087	0	1	-0.032049	-0.975			12.4712	99.976
	3.24167	12.4712	0	46.2083	39.17	19.8	-0.012634	0	15.7081	0	1	-0.032148	-0.978			12.4712	99.976
	3.24375	12.4712	0	46.2188	39.19	19.8	-0.012685	0	15.7073	0	1	-0.032279	-0.982			12.4712	99.976
	3.24583	12.4712	0	46.2292	39.2	19.8	-0.012749	0	15.7063	0	1	-0.032444	-0.987			12.4712	99.976
	3.24792	12.4712	0	46.2396	39.19	19.8	-0.012801	0	15.7055	0	1	-0.032575	-0.991			12.4712	99.976
	3.25	12.4712	0	46.25	39.21	19.8	-0.012865	0	15.7045	0	1	-0.032739	-0.996			12.4712	99.976
	3.25208	12.4712	0	46.2604	39.23	19.8	-0.012902	0	15.7039	0	1	-0.032838	-0.999			12.4712	99.976
	3.25417	12.4712	0	46.2708	39.23	19.8	-0.012967	0	15.703	0	1	-0.033002	-1.004			12.4712	99.976
	3.25625	12.4712	0	46.2812	39.22	19.8	-0.013032	0	15.702	0	1	-0.033167	-1.009			12.4712	99.976
	3.25833	12.4712	0	46.2917	39.24	19.8	-0.013096	0	15.701	0	1	-0.033331	-1.014			12.4712	99.976
	3.26042	12.4712	0	46.3021	39.27	19.8	-0.013159	0	15.7	0	1	-0.033495	-1.019			12.4712	99.976
	3.2625	12.4712	0	46.3125	39.26	19.8	-0.013211	0	15.6992	0	1	-0.033627	-1.023			12.4712	99.976
	3.26458	12.4712	0	46.3229	39.28	19.8	-0.013275	0	15.6982	0	1	-0.033791	-1.028			12.4712	99.976
	3.26667	12.4712	0	46.3333	39.3	19.8	-0.013338	0	15.6973	0	1	-0.033956	-1.033			12.4712	99.976
	3.26875	12.4712	0	46.3438	39.29	19.8	-0.01339	0	15.6965	0	1	-0.034087	-1.037			12.4712	99.976
	3.27083	12.4712	0	46.3542	39.3	19.8	-0.013454	0	15.6955	0	1	-0.034252	-1.042			12.4712	99.976
	3.27292	12.4712	0	46.3646	39.31	19.8	-0.013492	0	15.6949	0	1	-0.03435	-1.045			12.4712	99.976
	3.275	12.4712	0	46.375	39.32	19.8	-0.013556	0	15.6939	0	1	-0.034514	-1.05			12.4712	99.976
	3.27708	12.4712	0	46.3854	39.34	19.8	-0.013607	0	15.6931	0	1	-0.034646	-1.054			12.4712	99.976
	3.27917	12.4712	0	46.3958	39.34	19.8	-0.013671	0	15.6922	0	1	-0.03481	-1.059			12.4712	99.976
	3.28125	12.4712	0	46.4062	39.35	19.8	-0.013723	0	15.6914	0	1	-0.034942	-1.063			12.4712	99.976
	3.28333	12.4712	0	46.4167	39.36	19.8	-0.01376	0	15.6908	0	1	-0.03504	-1.066			12.4712	99.976
	3.28542	12.4712	0	46.4271	39.36	19.8	-0.013825	0	15.6898	0	1	-0.035205	-1.071			12.4712	99.976
	3.2875	12.4712	0	46.4375	39.36	19.8	-0.013877	0	15.689	0	1	-0.035336	-1.075			12.4712	99.976
	3.28958	12.4712	0	46.4479	39.4	19.8	-0.013939	0	15.688	0	1	-0.035501	-1.08			12.4712	99.976
	3.29167	12.4712	0	46.4583	39.41	19.8	-0.014003	0	15.6871	0	1	-0.035665	-1.085			12.4712	99.976
	3.29375	12.4712	0	46.4688	39.41	19.8	-0.014042	0	15.6865	0	1	-0.035764	-1.088			12.4712	99.976
	3.29583	12.4712	0	46.4792	39.42	19.8	-0.01408	0	15.6859	0	1	-0.035862	-1.091			12.4712	99.976
	3.29792	12.4712	0	46.4896	39.42	19.8	-0.014131	0	15.6851	0	1	-0.035994	-1.095			12.4712	99.976
	3.3	12.4712	0	46.5	39.44	19.8	-0.014169	0	15.6845	0	1	-0.036092	-1.098			12.4712	99.976
	3.30208	12.4712	0	46.5104	39.43	19.8	-0.014195	0	15.6841	0	1	-0.036158	-1.1			12.4712	99.976
	3.30417	12.4712	0	46.5208	39.45	19.8	-0.014233	0	15.6835	0	1	-0.036257	-1.103			12.4712	99.976
	3.30625	12.4712	0	46.5312	39.46	19.8	-0.014284	0	15.6827	0	1	-0.036388	-1.107			12.4712	99.976
	3.30833	12.4712	0	46.5417	39.45	19.8	-0.014323	0	15.6821	0	1	-0.036487	-1.11			12.4712	99.976
	3.31042	12.4712	0	46.5521	39.47	19.8	-0.014348	0	15.6817	0	1	-0.036552	-1.112			12.4712	99.976
	3.3125	12.4712	0	46.5625	39.48	19.8	-0.014386	0	15.6812	0	1	-0.036651	-1.115			12.4712	99.976
	3.31458	12.4712	0	46.5729	39.48	19.8	-0.014424	0	15.6806	0	1	-0.03675	-1.118			12.4709	99.9743
	3.31667	12.4712	0	46.5833	39.52	19.8	-0.014461	0	15.68	0	1	-0.036848	-1.121			12.4709	99.9743
	3.31875	12.4709	0	46.5938	39.52	19.8	-0.0145	0	15.6794	0	1	-0.036947	-1.124			12.4709	99.9743
	3.32083	12.4709	0	46.6042	39.51	19.8	-0.014527	0	15.679	0	1	-0.037013	-1.126			12.4709	99.9743
	3.32292	12.4709	0	46.6146	39.54	19.8	-0.01455	0	15.6786	0	1	-0.037078	-1.128			12.4709	99.9743
	3.325	12.4709	0	46.625	39.54	19.8	-0.014576	0	15.6782	0	1	-0.037144	-1.13			12.4709	99.9743
	3.32708	12.4709	0	46.6354	39.56	19.8	-0.014601	0	15.6778	0	1	-0.03721	-1.132			12.4709	99.9743
	3.32917	12.4709	0	46.6458	39.55	19.8	-0.014627	0	15.6774	0	1	-0.037276	-1.134			12.4709	99.9743
	3.33125	12.4709	0	46.6562	39.56	19.8	-0.014652	0	15.677	0	1	-0.037341	-1.136			12.4712	99.976
	3.33333	12.4709	0	46.6667	39.58	19.8	-0.014664	0	15.6768	0	1	-0.037374	-1.137			12.4712	99.976
	3.33542	12.4712	0	46.6771	39.57	19.8	-0.01469	0	15.6764	0	1	-0.03744	-1.139			12.4712	99.976
	3.3375	12.4712	0	46.6875	39.6	19.8	-0.014714	0	15.676	0	1	-0.037506	-1.141			12.4712	99.976
	3.33958	12.4712	0	46.6979	39.6	19.8	-0.014753	0	15.6755	0	1	-0.037604	-1.144			12.4712	99.976
	3.34167	12.4712	0	46.7083	39.61	19.8	-0.014765	0	15.6753	0	1	-0.037637	-1.145			12.4712	99.976
	3.34375	12.4712	0	46.7188	39.63	19.8	-0.014803	0	15.6747	0	1	-0.037736	-1.148			12.4712	99.976
	3.34583	12.4712	0	46.7292	39.64	19.8	-0.014841	0	15.6741	0	1	-0.037834	-1.151			12.4712	99.976
	3.34792	12.4712	0	46.7396	39.64	19.8	-0.014879	0	15.6735	0	1	-0.037933	-1.154			12.4709	99.9743
	3.35	12.4712	0	46.75	39.65	19.8	-0.014918	0	15.6729	0	1	-0.038032	-1.157			12.4712	99.976
	3.35208	12.4709	0	46.7604	39.66	19.8	-0.014969	0	15.6721	0	1	-0.038163	-1.161			12.4709	99.9743
	3.35417	12.4712	0	46.7708	39.68	19.8	-0.015019	0	15.6713	0	1	-0.038295	-1.165			12.4709	99.9743
	3.35625	12.4709	0	46.7812	39.68	19.8	-0.015071	0	15.6705	0	1	-0.038426	-1.169			12.4709	99.9743
	3.35833	12.4709	0	46.7917	39.69	19.8	-0.015122	0	15.6698	0	1	-0.038558	-1.173			12.4709	99.9743
	3.36042	12.4709	0	46.8021	39.72	19.8	-0.015184	0	15.6688	0	1	-0.038722	-1.178			12.4709	99.9743
	3.3625	12.4709	0	46.8125	39.7	19.8	-0.015237	0	15.668	0	1	-0.038853	-1.182			12.4709	99.9743
	3.36458	12.4709	0	46.8229	39.72	19.8	-0.015313	0	15.6668	0	1	-0.039051	-1.188			12.4709	99.9743
	3.36667	12.4709	0	46.8333	39.72	19.8	-0.015377	0	15.6658	0	1	-0.039215	-1.193			12.4709	99.9743
	3.36875	12.4709	0	46.8438	39.74	19.8	-0.015428	0	15.665	0	1	-0.039347	-1.197			12.4709	99.9743
	3.37083	12.4709	0	46.8542	39.75	19.8	-0.015465	0	15.6644	0	1	-0.039445	-1.2			12.4709	99.9743
	3.37292	12.4709	0	46.8646	39.76	19.8	-0.015491	0	15.6641	0	1	-0.039511	-1.202			12.4712	99.976
	3.375	12.4709	0	46.875	39.75	19.8	-0.015504	0	15.6639	0	1	-0.039544	-1.203			12.4709	99.9743
	3.37708	12.4712	0	46.8854	39.78	19.8	-0.015451	0	15.6646	0	1	-0.039412	-1.199			12.4709	99.9743
	3.37917	12.4709	0	46.8958	39.78	19.8	-0.015374	0	15.6658	0	1	-0.039215	-1.193			12.4709	99.9743
	3.38125	12.4709	0	46.9062	39.77	19.8	-0.015284	0	15.6672	0	1	-0.038985	-1.186			12.4709	99.9743
	3.38333	12.4709	0	46.9167	39.79	19.8	-0.015193	0	15.6686	0	1	-0.038755	-1.179			12.4712	99.976
	3.38542	12.4709	0	46.9271	39.83	19.8	-0.0151	0	15.6699	0	1	-0.038525	-1.172			12.4712	99.976
	3.3875	12.4712	0	46.9375	39.82	19.8	-0.014985	0	15.6717	0	1	-0.038229	-1.163			12.4712	99.976
	3.38958	12.4712	0	46.9479	39.84	19.8	-0.014867	0	15.6735	0	1	-0.037933	-1.154			12.4712	99.976
	3.39167	12.4712	0	46.9583	39.84	19.8	-0.014739	0	15.6754	0	1	-0.037604	-1.144			12.4712	99.976
	3.39375	12.4712	0	46.9688	39.85	19.8	-0.014596	0	15.6776	0	1	-0.037243	-1.133			12.4712	99.976
	3.39583	12.4712	0	46.9792	39.85	19.8	-0.014506	0	15.6789	0	1	-0.037013	-1.126			12.4712	99.976
	3.39792	12.4712	0	46.9896	39.86	19.8	-0.014454	0	15.6797	0	1	-0.036881	-1.122			12.4712	99.976
	3.4	12.4712	0	47	39.86	19.8	-0.014454	0	15.6797	0	1	-0.036881	-1.122			12.4712	99.976
	3.40208	12.4712	0	47.0104	39.88	19.8	-0.014504	0	15.6789	0	1	-0.037013	-1.126			12.4712	99.976
	3.40417	12.4712	0	47.0208	39.9	19.8	-0.014529	0	15.6785	0	1	-0.037078	-1.128			12.4712	99.976
	3.40625	12.4712	0	47.0312	39.91	19.8	-0.014528	0	15.6785	0	1	-0.037078	-1.128			12.4712	99.976
	3.40833	12.4712	0	47.0417	39.92	19.8	-0.014502	0	15.6789	0	1	-0.037013	-1.126			12.4712	99.976
	3.41042	12.4712	0	47.0521	39.92	19.8	-0.014438	0	15.6799	0	1	-0.036848	-1.121			12.4712	99.976
	3.4125	12.4712	0	47.0625	39.93	19.8	-0.014372	0	15.6809	0	1	-0.036684	-1.116			12.4712	99.976
	3.41458	12.4712	0	47.0729	39.94	19.8	-0.014307	0	15.6819	0	1	-0.03652	-1.111			12.4712	99.976
	3.41667	12.4712	0	47.0833	39.94	19.8	-0.014256	0	15.6827	0	1	-0.036388	-1.107			12.4712	99.976
	3.41875	12.4712	0	47.0938	39.96	19.8	-0.014229	0	15.683	0	1	-0.036322	-1.105			12.4712	99.976
	3.42083	12.4712	0	47.1042	39.97	19.8	-0.014203	0	15.6834	0	1	-0.036257	-1.103			12.4712	99.976
	3.42292	12.4712	0	47.1146	39.97	19.8	-0.014203	0	15.6834	0	1	-0.036257	-1.103			12.4712	99.976
	3.425	12.4712	0	47.125	39.98	19.8	-0.014356	0	15.6811	0	1	-0.036651	-1.115			12.4712	99.976
	3.42708	12.4712	0	47.1354	39.99	19.8	-0.014485	0	15.6791	0	1	-0.03698	-1.125			12.4712	99.976
	3.42917	12.4712	0	47.1458	40	19.8	-0.014626	0	15.677	0	1	-0.037341	-1.136			12.4712	99.976
	3.43125	12.4712	0	47.1562	40.01	19.8	-0.014793	0	15.6744	0	1	-0.037769	-1.149			12.4712	99.976
	3.43333	12.4712	0	47.1667	40.02	19.8	-0.014946	0	15.672	0	1	-0.038163	-1.161			12.4712	99.976
	3.43542	12.4712	0	47.1771	40.04	19.8	-0.015074	0	15.6701	0	1	-0.038492	-1.171			12.4712	99.976
	3.4375	12.4712	0	47.1875	40.03	19.8	-0.015177	0	15.6685	0	1	-0.038755	-1.179			12.4712	99.976
	3.43958	12.4712	0	47.1979	40.05	19.8	-0.015228	0	15.6677	0	1	-0.038886	-1.183			12.4712	99.976
	3.44167	12.4712	0	47.2083	40.06	19.8	-0.015279	0	15.6669	0	1	-0.039018	-1.187			12.4712	99.976
	3.44375	12.4712	0	47.2188	40.07	19.8	-0.015317	0	15.6664	0	1	-0.039116	-1.19			12.4712	99.976
	3.44583	12.4712	0	47.2292	40.08	19.8	-0.015329	0	15.6662	0	1	-0.039149	-1.191			12.4712	99.976
	3.44792	12.4712	0	47.2396	40.09	19.8	-0.015316	0	15.6663	0	1	-0.039116	-1.19			12.4712	99.976
	3.45	12.4712	0	47.25	40.09	19.8	-0.01529	0	15.6667	0	1	-0.039051	-1.188			12.4712	99.976
	3.45208	12.4712	0	47.2604	40.11	19.8	-0.015289	0	15.6667	0	1	-0.039051	-1.188			12.4712	99.976
	3.45417	12.4712	0	47.2708	40.11	19.8	-0.015276	0	15.6669	0	1	-0.039018	-1.187			12.4712	99.976
	3.45625	12.4712	0	47.2812	40.14	19.8	-0.0153	0	15.6665	0	1	-0.039084	-1.189			12.4712	99.976
	3.45833	12.4712	0	47.2917	40.13	19.8	-0.015325	0	15.6661	0	1	-0.039149	-1.191			12.4712	99.976
	3.46042	12.4712	0	47.3021	40.13	19.8	-0.015352	0	15.6658	0	1	-0.039215	-1.193			12.4712	99.976
	3.4625	12.4712	0	47.3125	40.15	19.8	-0.015389	0	15.6652	0	1	-0.039314	-1.196			12.4712	99.976
	3.46458	12.4712	0	47.3229	40.17	19.8	-0.015413	0	15.6648	0	1	-0.039379	-1.198			12.4712	99.976
	3.46667	12.4712	0	47.3333	40.18	19.8	-0.015451	0	15.6642	0	1	-0.039478	-1.201			12.4712	99.976
	3.46875	12.4712	0	47.3438	40.19	19.8	-0.015477	0	15.6638	0	1	-0.039544	-1.203			12.4712	99.976
	3.47083	12.4712	0	47.3542	40.17	19.8	-0.015516	0	15.6632	0	1	-0.039642	-1.206			12.4712	99.976
	3.47292	12.4712	0	47.3646	40.2	19.8	-0.01554	0	15.6628	0	1	-0.039708	-1.208			12.4712	99.976
	3.475	12.4712	0	47.375	40.22	19.8	-0.015578	0	15.6622	0	1	-0.039807	-1.211			12.4712	99.976
	3.47708	12.4712	0	47.3854	40.22	19.8	-0.015603	0	15.6618	0	1	-0.039872	-1.213			12.4712	99.976
	3.47917	12.4712	0	47.3958	40.22	19.8	-0.015642	0	15.6612	0	1	-0.039971	-1.216			12.4712	99.976
	3.48125	12.4712	0	47.4062	40.22	19.8	-0.01568	0	15.6606	0	1	-0.04007	-1.219			12.4712	99.976
	3.48333	12.4712	0	47.4167	40.25	19.8	-0.015717	0	15.66	0	1	-0.040168	-1.222			12.4712	99.976
	3.48542	12.4712	0	47.4271	40.25	19.8	-0.015743	0	15.6597	0	1	-0.040234	-1.224			12.4712	99.976
	3.4875	12.4712	0	47.4375	40.26	19.8	-0.015793	0	15.6589	0	1	-0.040366	-1.228			12.4712	99.976
	3.48958	12.4712	0	47.4479	40.26	19.8	-0.015819	0	15.6585	0	1	-0.040431	-1.23			12.4712	99.976
	3.49167	12.4712	0	47.4583	40.28	19.8	-0.015869	0	15.6577	0	1	-0.040563	-1.234			12.4712	99.976
	3.49375	12.4712	0	47.4688	40.3	19.8	-0.015907	0	15.6571	0	1	-0.040661	-1.237			12.4712	99.976
	3.49583	12.4712	0	47.4792	40.3	19.8	-0.015971	0	15.6561	0	1	-0.040826	-1.242			12.4712	99.976
	3.49792	12.4712	0	47.4896	40.31	19.8	-0.016022	0	15.6553	0	1	-0.040957	-1.246			12.4712	99.976
	3.5	12.4712	0	47.5	40.32	19.8	-0.016085	0	15.6543	0	1	-0.041122	-1.251			12.4712	99.976
	3.50208	12.4712	0	47.5104	40.32	19.8	-0.016137	0	15.6536	0	1	-0.041253	-1.255			12.4712	99.976
	3.50417	12.4712	0	47.5208	40.34	19.8	-0.016213	0	15.6524	0	1	-0.04145	-1.261			12.4712	99.976
	3.50625	12.4712	0	47.5312	40.35	19.8	-0.016251	0	15.6518	0	1	-0.041549	-1.264			12.4712	99.976
	3.50833	12.4712	0	47.5417	40.37	19.8	-0.016301	0	15.651	0	1	-0.04168	-1.268			12.4712	99.976
	3.51042	12.4712	0	47.5521	40.37	19.8	-0.016352	0	15.6502	0	1	-0.041812	-1.272			12.4712	99.976
	3.5125	12.4712	0	47.5625	40.37	19.8	-0.016404	0	15.6494	0	1	-0.041943	-1.276			12.4712	99.976
	3.51458	12.4712	0	47.5729	40.38	19.8	-0.016455	0	15.6486	0	1	-0.042075	-1.28			12.4714	99.9777
	3.51667	12.4712	0	47.5833	40.39	19.8	-0.016505	0	15.6479	0	1	-0.042206	-1.284			12.4714	99.9777
	3.51875	12.4714	0	47.5938	40.4	19.8	-0.016543	0	15.6473	0	1	-0.042305	-1.287			12.4714	99.9777
	3.52083	12.4714	0	47.6042	40.4	19.8	-0.016581	0	15.6467	0	1	-0.042404	-1.29			12.4714	99.9777
	3.52292	12.4714	0	47.6146	40.43	19.8	-0.016644	0	15.6457	0	1	-0.042568	-1.295			12.4714	99.9777
	3.525	12.4714	0	47.625	40.44	19.8	-0.016707	0	15.6447	0	1	-0.042732	-1.3			12.4714	99.9777
	3.52708	12.4714	0	47.6354	40.43	19.8	-0.016759	0	15.6439	0	1	-0.042864	-1.304			12.4714	99.9777
	3.52917	12.4714	0	47.6458	40.45	19.8	-0.01681	0	15.6431	0	1	-0.042995	-1.308			12.4714	99.9777
	3.53125	12.4714	0	47.6562	40.46	19.8	-0.01686	0	15.6424	0	1	-0.043127	-1.312			12.4714	99.9777
	3.53333	12.4714	0	47.6667	40.46	19.8	-0.016912	0	15.6416	0	1	-0.043258	-1.316			12.4714	99.9777
	3.53542	12.4714	0	47.6771	40.47	19.8	-0.016962	0	15.6408	0	1	-0.04339	-1.32			12.4714	99.9777
	3.5375	12.4714	0	47.6875	40.47	19.8	-0.017014	0	15.64	0	1	-0.043521	-1.324			12.4714	99.9777
	3.53958	12.4714	0	47.6979	40.48	19.8	-0.017064	0	15.6392	0	1	-0.043653	-1.328			12.4714	99.9777
	3.54167	12.4714	0	47.7083	40.5	19.8	-0.017127	0	15.6382	0	1	-0.043817	-1.333			12.4714	99.9777
	3.54375	12.4714	0	47.7188	40.51	19.8	-0.017178	0	15.6374	0	1	-0.043948	-1.337			12.4714	99.9777
	3.54583	12.4714	0	47.7292	40.52	19.8	-0.017241	0	15.6365	0	1	-0.044113	-1.342			12.4714	99.9777
	3.54792	12.4714	0	47.7396	40.55	19.8	-0.017304	0	15.6355	0	1	-0.044277	-1.347			12.4714	99.9777
	3.55	12.4714	0	47.75	40.54	19.8	-0.017368	0	15.6345	0	1	-0.044442	-1.352			12.4714	99.9777
	3.55208	12.4714	0	47.7604	40.55	19.8	-0.01742	0	15.6337	0	1	-0.044573	-1.356			12.4714	99.9777
	3.55417	12.4714	0	47.7708	40.57	19.8	-0.01747	0	15.6329	0	1	-0.044704	-1.36			12.4714	99.9777
	3.55625	12.4714	0	47.7812	40.58	19.8	-0.017533	0	15.6319	0	1	-0.044869	-1.365			12.4714	99.9777
	3.55833	12.4714	0	47.7917	40.59	19.8	-0.017584	0	15.6311	0	1	-0.045	-1.369			12.4714	99.9777
	3.56042	12.4714	0	47.8021	40.59	19.8	-0.017648	0	15.6302	0	1	-0.045165	-1.374			12.4714	99.9777
	3.5625	12.4714	0	47.8125	40.62	19.8	-0.017697	0	15.6294	0	1	-0.045296	-1.378			12.4714	99.9777
	3.56458	12.4714	0	47.8229	40.63	19.8	-0.017748	0	15.6286	0	1	-0.045428	-1.382			12.4714	99.9777
	3.56667	12.4714	0	47.8333	40.61	19.8	-0.017813	0	15.6276	0	1	-0.045592	-1.387			12.4714	99.9777
	3.56875	12.4714	0	47.8438	40.61	19.8	-0.017852	0	15.627	0	1	-0.045691	-1.39			12.4714	99.9777
	3.57083	12.4714	0	47.8542	40.64	19.8	-0.017901	0	15.6262	0	1	-0.045822	-1.394			12.4714	99.9777
	3.57292	12.4714	0	47.8646	40.65	19.8	-0.017938	0	15.6256	0	1	-0.045921	-1.397			12.4712	99.976
	3.575	12.4714	0	47.875	40.65	19.8	-0.017991	0	15.6249	0	1	-0.046052	-1.401			12.4712	99.976
	3.57708	12.4712	0	47.8854	40.65	19.8	-0.018028	0	15.6243	0	1	-0.046151	-1.404			12.4712	99.976
	3.57917	12.4712	0	47.8958	40.68	19.8	-0.018065	0	15.6237	0	1	-0.046249	-1.407			12.4712	99.976
	3.58125	12.4712	0	47.9062	40.69	19.8	-0.018116	0	15.6229	0	1	-0.046381	-1.411			12.4712	99.976
	3.58333	12.4712	0	47.9167	40.68	19.8	-0.018155	0	15.6223	0	1	-0.04648	-1.414			12.4712	99.976
	3.58542	12.4712	0	47.9271	40.7	19.8	-0.018192	0	15.6217	0	1	-0.046578	-1.417			12.4712	99.976
	3.5875	12.4712	0	47.9375	40.72	19.8	-0.018254	0	15.6207	0	1	-0.046742	-1.422			12.4712	99.976
	3.58958	12.4712	0	47.9479	40.71	19.8	-0.018294	0	15.6201	0	1	-0.046841	-1.425			12.4712	99.976
	3.59167	12.4712	0	47.9583	40.71	19.8	-0.018345	0	15.6193	0	1	-0.046973	-1.429			12.4712	99.976
	3.59375	12.4712	0	47.9688	40.74	19.8	-0.018407	0	15.6184	0	1	-0.047137	-1.434			12.4712	99.976
	3.59583	12.4712	0	47.9792	40.76	19.8	-0.018444	0	15.6178	0	1	-0.047236	-1.437			12.4712	99.976
	3.59792	12.4712	0	47.9896	40.76	19.8	-0.018482	0	15.6172	0	1	-0.047334	-1.44			12.4712	99.976
	3.6	12.4712	0	48	40.77	19.8	-0.018546	0	15.6162	0	1	-0.047499	-1.445			12.4712	99.976
	3.60208	12.4712	0	48.0104	40.78	19.8	-0.018597	0	15.6154	0	1	-0.04763	-1.449			12.4712	99.976
	3.60417	12.4712	0	48.0208	40.79	19.8	-0.018647	0	15.6146	0	1	-0.047761	-1.453			12.4712	99.976
	3.60625	12.4712	0	48.0312	40.79	19.8	-0.018698	0	15.6138	0	1	-0.047893	-1.457			12.4712	99.976
	3.60833	12.4712	0	48.0417	40.81	19.8	-0.018736	0	15.6132	0	1	-0.047992	-1.46			12.4712	99.976
	3.61042	12.4712	0	48.0521	40.81	19.8	-0.0188	0	15.6123	0	1	-0.048156	-1.465			12.4712	99.976
	3.6125	12.4712	0	48.0625	40.82	19.8	-0.018838	0	15.6117	0	1	-0.048255	-1.468			12.4712	99.976
	3.61458	12.4712	0	48.0729	40.83	19.8	-0.018863	0	15.6113	0	1	-0.04832	-1.47			12.4712	99.976
	3.61667	12.4712	0	48.0833	40.84	19.8	-0.0189	0	15.6107	0	1	-0.048419	-1.473			12.4712	99.976
	3.61875	12.4712	0	48.0938	40.84	19.8	-0.018951	0	15.6099	0	1	-0.04855	-1.477			12.4712	99.976
	3.62083	12.4712	0	48.1042	40.88	19.8	-0.019	0	15.6091	0	1	-0.048682	-1.481			12.4712	99.976
	3.62292	12.4712	0	48.1146	40.87	19.8	-0.019039	0	15.6085	0	1	-0.04878	-1.484			12.4712	99.976
	3.625	12.4712	0	48.125	40.88	19.8	-0.01909	0	15.6077	0	1	-0.048912	-1.488			12.4712	99.976
	3.62708	12.4712	0	48.1354	40.9	19.8	-0.019127	0	15.6071	0	1	-0.049011	-1.491			12.4712	99.976
	3.62917	12.4712	0	48.1458	40.92	19.8	-0.019164	0	15.6065	0	1	-0.049109	-1.494			12.4712	99.976
	3.63125	12.4712	0	48.1562	40.89	19.8	-0.019217	0	15.6058	0	1	-0.049241	-1.498			12.4712	99.976
	3.63333	12.4712	0	48.1667	40.91	19.8	-0.019254	0	15.6052	0	1	-0.049339	-1.501			12.4712	99.976
	3.63542	12.4712	0	48.1771	40.93	19.8	-0.019291	0	15.6046	0	1	-0.049438	-1.504			12.4712	99.976
	3.6375	12.4712	0	48.1875	40.95	19.8	-0.019328	0	15.604	0	1	-0.049537	-1.507			12.4712	99.976
	3.63958	12.4712	0	48.1979	40.93	19.8	-0.019368	0	15.6034	0	1	-0.049635	-1.51			12.4712	99.976
	3.64167	12.4712	0	48.2083	40.97	19.8	-0.019403	0	15.6028	0	1	-0.049734	-1.513			12.4712	99.976
	3.64375	12.4712	0	48.2188	40.97	19.8	-0.019467	0	15.6018	0	1	-0.049898	-1.518			12.4712	99.976
	3.64583	12.4712	0	48.2292	40.97	19.8	-0.019505	0	15.6012	0	1	-0.049997	-1.521			12.4712	99.976
	3.64792	12.4712	0	48.2396	40.98	19.8	-0.019556	0	15.6004	0	1	-0.050128	-1.525			12.4712	99.976
	3.65	12.4712	0	48.25	40.99	19.8	-0.019594	0	15.5999	0	1	-0.050227	-1.528			12.4712	99.976
	3.65208	12.4712	0	48.2604	41	19.8	-0.019644	0	15.5991	0	1	-0.050358	-1.532			12.4712	99.976
	3.65417	12.4712	0	48.2708	41.02	19.8	-0.019694	0	15.5983	0	1	-0.05049	-1.536			12.4712	99.976
	3.65625	12.4712	0	48.2812	41.01	19.8	-0.019746	0	15.5975	0	1	-0.050621	-1.54			12.4712	99.976
	3.65833	12.4712	0	48.2917	41.03	19.8	-0.019783	0	15.5969	0	1	-0.05072	-1.543			12.4712	99.976
	3.66042	12.4712	0	48.3021	41.05	19.8	-0.019833	0	15.5961	0	1	-0.050851	-1.547			12.4712	99.976
	3.6625	12.4712	0	48.3125	41.04	19.8	-0.019885	0	15.5953	0	1	-0.050983	-1.551			12.4712	99.976
	3.66458	12.4712	0	48.3229	41.07	19.8	-0.019921	0	15.5947	0	1	-0.051081	-1.554			12.4712	99.976
	3.66667	12.4712	0	48.3333	41.07	19.8	-0.019972	0	15.5939	0	1	-0.051213	-1.558			12.4712	99.976
	3.66875	12.4712	0	48.3438	41.07	19.8	-0.020036	0	15.593	0	1	-0.051377	-1.563			12.4712	99.976
	3.67083	12.4712	0	48.3542	41.09	19.8	-0.020086	0	15.5922	0	1	-0.051509	-1.567			12.4712	99.976
	3.67292	12.4712	0	48.3646	41.1	19.8	-0.020137	0	15.5914	0	1	-0.05164	-1.571			12.4712	99.976
	3.675	12.4712	0	48.375	41.11	19.8	-0.020199	0	15.5904	0	1	-0.051805	-1.576			12.4712	99.976
	3.67708	12.4712	0	48.3854	41.14	19.8	-0.020261	0	15.5894	0	1	-0.051969	-1.581			12.4712	99.976
	3.67917	12.4712	0	48.3958	41.13	19.8	-0.020326	0	15.5884	0	1	-0.052133	-1.586			12.4712	99.976
	3.68125	12.4712	0	48.4062	41.14	19.8	-0.02039	0	15.5875	0	1	-0.052298	-1.591			12.4712	99.976
	3.68333	12.4712	0	48.4167	41.14	19.8	-0.02044	0	15.5867	0	1	-0.052429	-1.595			12.4712	99.976
	3.68542	12.4712	0	48.4271	41.16	19.8	-0.020503	0	15.5857	0	1	-0.052594	-1.6			12.4712	99.976
	3.6875	12.4712	0	48.4375	41.16	19.8	-0.020555	0	15.5849	0	1	-0.052725	-1.604			12.4712	99.976
	3.68958	12.4712	0	48.4479	41.18	19.8	-0.020604	0	15.5841	0	1	-0.052856	-1.608			12.4712	99.976
	3.69167	12.4712	0	48.4583	41.2	19.8	-0.020654	0	15.5833	0	1	-0.052988	-1.612			12.4712	99.976
	3.69375	12.4712	0	48.4688	41.19	19.8	-0.020718	0	15.5823	0	1	-0.053152	-1.617			12.4712	99.976
	3.69583	12.4712	0	48.4792	41.19	19.8	-0.02077	0	15.5816	0	1	-0.053284	-1.621			12.4712	99.976
	3.69792	12.4712	0	48.4896	41.23	19.8	-0.020818	0	15.5808	0	1	-0.053415	-1.625			12.4712	99.976
	3.7	12.4712	0	48.5	41.21	19.8	-0.02087	0	15.58	0	1	-0.053547	-1.629			12.4712	99.976
	3.70208	12.4712	0	48.5104	41.23	19.8	-0.020908	0	15.5794	0	1	-0.053645	-1.632			12.4712	99.976
	3.70417	12.4712	0	48.5208	41.24	19.8	-0.020971	0	15.5784	0	1	-0.05381	-1.637			12.4712	99.976
	3.70625	12.4712	0	48.5312	41.24	19.8	-0.021009	0	15.5778	0	1	-0.053908	-1.64			12.4712	99.976
	3.70833	12.4712	0	48.5417	41.26	19.8	-0.021046	0	15.5772	0	1	-0.054007	-1.643			12.4712	99.976
	3.71042	12.4712	0	48.5521	41.28	19.8	-0.021095	0	15.5764	0	1	-0.054138	-1.647			12.4712	99.976
	3.7125	12.4712	0	48.5625	41.29	19.8	-0.021133	0	15.5758	0	1	-0.054237	-1.65			12.4712	99.976
	3.71458	12.4712	0	48.5729	41.3	19.8	-0.021171	0	15.5752	0	1	-0.054336	-1.653			12.4712	99.976
	3.71667	12.4712	0	48.5833	41.3	19.8	-0.021222	0	15.5745	0	1	-0.054467	-1.657			12.4712	99.976
	3.71875	12.4712	0	48.5938	41.3	19.8	-0.02126	0	15.5739	0	1	-0.054566	-1.66			12.4712	99.976
	3.72083	12.4712	0	48.6042	41.31	19.8	-0.021311	0	15.5731	0	1	-0.054697	-1.664			12.4712	99.976
	3.72292	12.4712	0	48.6146	41.34	19.8	-0.021347	0	15.5725	0	1	-0.054796	-1.667			12.4712	99.976
	3.725	12.4712	0	48.625	41.35	19.8	-0.021384	0	15.5719	0	1	-0.054894	-1.67			12.4712	99.976
	3.72708	12.4712	0	48.6354	41.34	19.8	-0.021423	0	15.5713	0	1	-0.054993	-1.673			12.4712	99.976
	3.72917	12.4712	0	48.6458	41.34	19.8	-0.021474	0	15.5705	0	1	-0.055125	-1.677			12.4712	99.976
	3.73125	12.4712	0	48.6562	41.38	19.8	-0.02151	0	15.5699	0	1	-0.055223	-1.68			12.4712	99.976
	3.73333	12.4712	0	48.6667	41.37	19.8	-0.021548	0	15.5693	0	1	-0.055322	-1.683			12.4712	99.976
	3.73542	12.4712	0	48.6771	41.37	19.8	-0.0216	0	15.5686	0	1	-0.055453	-1.687			12.4712	99.976
	3.7375	12.4712	0	48.6875	41.39	19.8	-0.021637	0	15.568	0	1	-0.055552	-1.69			12.4712	99.976
	3.73958	12.4712	0	48.6979	41.4	19.8	-0.021674	0	15.5674	0	1	-0.055651	-1.693			12.4712	99.976
	3.74167	12.4712	0	48.7083	41.41	19.8	-0.021725	0	15.5666	0	1	-0.055782	-1.697			12.4712	99.976
	3.74375	12.4712	0	48.7188	41.43	19.8	-0.021762	0	15.566	0	1	-0.055881	-1.7			12.4712	99.976
	3.74583	12.4712	0	48.7292	41.42	19.8	-0.0218	0	15.5654	0	1	-0.055979	-1.703			12.4712	99.976
	3.74792	12.4712	0	48.7396	41.45	19.8	-0.021824	0	15.565	0	1	-0.056045	-1.705			12.4712	99.976
	3.75	12.4712	0	48.75	41.46	19.8	-0.021861	0	15.5644	0	1	-0.056144	-1.708			12.4712	99.976
	3.75208	12.4712	0	48.7604	41.45	19.8	-0.021887	0	15.564	0	1	-0.056209	-1.71			12.4712	99.976
	3.75417	12.4712	0	48.7708	41.48	19.8	-0.021923	0	15.5634	0	1	-0.056308	-1.713			12.4712	99.976
	3.75625	12.4712	0	48.7812	41.49	19.8	-0.021948	0	15.563	0	1	-0.056374	-1.715			12.4712	99.976
	3.75833	12.4712	0	48.7917	41.49	19.8	-0.021974	0	15.5626	0	1	-0.056439	-1.717			12.4712	99.976
	3.76042	12.4712	0	48.8021	41.5	19.8	-0.021998	0	15.5622	0	1	-0.056505	-1.719			12.4712	99.976
	3.7625	12.4712	0	48.8125	41.51	19.8	-0.022036	0	15.5616	0	1	-0.056604	-1.722			12.4712	99.976
	3.76458	12.4712	0	48.8229	41.5	19.8	-0.022062	0	15.5613	0	1	-0.05667	-1.724			12.4712	99.976
	3.76667	12.4712	0	48.8333	41.51	19.8	-0.022087	0	15.5609	0	1	-0.056735	-1.726			12.4712	99.976
	3.76875	12.4712	0	48.8438	41.54	19.8	-0.022123	0	15.5603	0	1	-0.056834	-1.729			12.4712	99.976
	3.77083	12.4712	0	48.8542	41.56	19.8	-0.022146	0	15.5599	0	1	-0.0569	-1.731			12.4712	99.976
	3.77292	12.4712	0	48.8646	41.57	19.8	-0.022184	0	15.5593	0	1	-0.056998	-1.734			12.4712	99.976
	3.775	12.4712	0	48.875	41.56	19.8	-0.022211	0	15.5589	0	1	-0.057064	-1.736			12.4712	99.976
	3.77708	12.4712	0	48.8854	41.57	19.8	-0.022222	0	15.5587	0	1	-0.057097	-1.737			12.4712	99.976
	3.77917	12.4712	0	48.8958	41.59	19.8	-0.022246	0	15.5583	0	1	-0.057163	-1.739			12.4712	99.976
	3.78125	12.4712	0	48.9062	41.59	19.8	-0.022259	0	15.5581	0	1	-0.057195	-1.74			12.4712	99.976
	3.78333	12.4712	0	48.9167	41.6	19.8	-0.02227	0	15.5579	0	1	-0.057228	-1.741			12.4712	99.976
	3.78542	12.4712	0	48.9271	41.59	19.8	-0.022297	0	15.5575	0	1	-0.057294	-1.743			12.4712	99.976
	3.7875	12.4712	0	48.9375	41.64	19.8	-0.022306	0	15.5573	0	1	-0.057327	-1.744			12.4712	99.976
	3.78958	12.4712	0	48.9479	41.63	19.8	-0.022332	0	15.5569	0	1	-0.057393	-1.746			12.4712	99.976
	3.79167	12.4712	0	48.9583	41.63	19.8	-0.022358	0	15.5565	0	1	-0.057458	-1.748			12.4712	99.976
	3.79375	12.4712	0	48.9688	41.65	19.8	-0.022394	0	15.5559	0	1	-0.057557	-1.751			12.4712	99.976
	3.79583	12.4712	0	48.9792	41.68	19.8	-0.022392	0	15.5559	0	1	-0.057557	-1.751			12.4712	99.976
	3.79792	12.4712	0	48.9896	41.68	19.8	-0.02243	0	15.5553	0	1	-0.057656	-1.754			12.4712	99.976
	3.8	12.4712	0	49	41.67	19.8	-0.022444	0	15.5551	0	1	-0.057689	-1.755			12.4712	99.976
	3.80208	12.4712	0	49.0104	41.68	19.8	-0.022468	0	15.5547	0	1	-0.057754	-1.757			12.4712	99.976
	3.80417	12.4712	0	49.0208	41.71	19.8	-0.022492	0	15.5543	0	1	-0.05782	-1.759			12.4712	99.976
	3.80625	12.4712	0	49.0312	41.7	19.8	-0.022505	0	15.5541	0	1	-0.057853	-1.76			12.4712	99.976
	3.80833	12.4712	0	49.0417	41.71	19.8	-0.022529	0	15.5537	0	1	-0.057919	-1.762			12.4712	99.976
	3.81042	12.4712	0	49.0521	41.73	19.8	-0.02254	0	15.5535	0	1	-0.057951	-1.763			12.4709	99.9743
	3.8125	12.4712	0	49.0625	41.73	19.8	-0.022566	0	15.5531	0	1	-0.058017	-1.765			12.4709	99.9743
	3.81458	12.4709	0	49.0729	41.76	19.8	-0.022589	0	15.5527	0	1	-0.058083	-1.767			12.4709	99.9743
	3.81667	12.4709	0	49.0833	41.74	19.8	-0.022617	0	15.5524	0	1	-0.058149	-1.769			12.4709	99.9743
	3.81875	12.4709	0	49.0938	41.74	19.8	-0.022641	0	15.552	0	1	-0.058214	-1.771			12.4709	99.9743
	3.82083	12.4709	0	49.1042	41.78	19.8	-0.022664	0	15.5516	0	1	-0.05828	-1.773			12.4709	99.9743
	3.82292	12.4709	0	49.1146	41.79	19.8	-0.022701	0	15.551	0	1	-0.058379	-1.776			12.4709	99.9743
	3.825	12.4709	0	49.125	41.79	19.8	-0.022739	0	15.5504	0	1	-0.058477	-1.779			12.4709	99.9743
	3.82708	12.4709	0	49.1354	41.8	19.8	-0.02279	0	15.5496	0	1	-0.058609	-1.783			12.4709	99.9743
	3.82917	12.4709	0	49.1458	41.82	19.8	-0.022827	0	15.549	0	1	-0.058708	-1.786			12.4709	99.9743
	3.83125	12.4709	0	49.1562	41.82	19.8	-0.022877	0	15.5482	0	1	-0.058839	-1.79			12.4709	99.9743
	3.83333	12.4709	0	49.1667	41.83	19.8	-0.022902	0	15.5478	0	1	-0.058905	-1.792			12.4709	99.9743
	3.83542	12.4709	0	49.1771	41.84	19.8	-0.02294	0	15.5472	0	1	-0.059003	-1.795			12.4709	99.9743
	3.8375	12.4709	0	49.1875	41.85	19.8	-0.022989	0	15.5464	0	1	-0.059135	-1.799			12.4709	99.9743
	3.83958	12.4709	0	49.1979	41.84	19.8	-0.023016	0	15.546	0	1	-0.059201	-1.801			12.4709	99.9743
	3.84167	12.4709	0	49.2083	41.86	19.8	-0.023066	0	15.5453	0	1	-0.059332	-1.805			12.4709	99.9743
	3.84375	12.4709	0	49.2188	41.88	19.8	-0.023102	0	15.5447	0	1	-0.059431	-1.808			12.4709	99.9743
	3.84583	12.4709	0	49.2292	41.89	19.8	-0.023126	0	15.5443	0	1	-0.059496	-1.81			12.4709	99.9743
	3.84792	12.4709	0	49.2396	41.88	19.8	-0.023178	0	15.5435	0	1	-0.059628	-1.814			12.4709	99.9743
	3.85	12.4709	0	49.25	41.89	19.8	-0.023215	0	15.5429	0	1	-0.059727	-1.817			12.4709	99.9743
	3.85208	12.4709	0	49.2604	41.92	19.8	-0.023252	0	15.5423	0	1	-0.059825	-1.82			12.4709	99.9743
	3.85417	12.4709	0	49.2708	41.93	19.8	-0.023301	0	15.5415	0	1	-0.059957	-1.824			12.4709	99.9743
	3.85625	12.4709	0	49.2812	41.94	19.8	-0.023339	0	15.5409	0	1	-0.060055	-1.827			12.4709	99.9743
	3.85833	12.4709	0	49.2917	41.94	19.8	-0.023378	0	15.5403	0	1	-0.060154	-1.83			12.4709	99.9743
	3.86042	12.4709	0	49.3021	41.96	19.8	-0.023427	0	15.5395	0	1	-0.060285	-1.834			12.4709	99.9743
	3.8625	12.4709	0	49.3125	41.96	19.8	-0.023478	0	15.5388	0	1	-0.060417	-1.838			12.4709	99.9743
	3.86458	12.4709	0	49.3229	41.97	19.8	-0.023515	0	15.5382	0	1	-0.060515	-1.841			12.4709	99.9743
	3.86667	12.4709	0	49.3333	41.98	19.8	-0.023553	0	15.5376	0	1	-0.060614	-1.844			12.4709	99.9743
	3.86875	12.4709	0	49.3438	41.98	19.8	-0.02359	0	15.537	0	1	-0.060713	-1.847			12.4709	99.9743
	3.87083	12.4709	0	49.3542	41.99	19.8	-0.023628	0	15.5364	0	1	-0.060811	-1.85			12.4709	99.9743
	3.87292	12.4709	0	49.3646	42.01	19.8	-0.023665	0	15.5358	0	1	-0.06091	-1.853			12.4709	99.9743
	3.875	12.4709	0	49.375	42.01	19.8	-0.023703	0	15.5352	0	1	-0.061008	-1.856			12.4709	99.9743
	3.87708	12.4709	0	49.3854	42.02	19.8	-0.023753	0	15.5344	0	1	-0.06114	-1.86			12.4709	99.9743
	3.87917	12.4709	0	49.3958	42.02	19.8	-0.023791	0	15.5338	0	1	-0.061239	-1.863			12.4709	99.9743
	3.88125	12.4709	0	49.4062	42.04	19.8	-0.023827	0	15.5332	0	1	-0.061337	-1.866			12.4709	99.9743
	3.88333	12.4709	0	49.4167	42.06	19.8	-0.023864	0	15.5326	0	1	-0.061436	-1.869			12.4709	99.9743
	3.88542	12.4709	0	49.4271	42.07	19.8	-0.023914	0	15.5318	0	1	-0.061567	-1.873			12.4709	99.9743
	3.8875	12.4709	0	49.4375	42.07	19.8	-0.023965	0	15.5311	0	1	-0.061699	-1.877			12.4709	99.9743
	3.88958	12.4709	0	49.4479	42.08	19.8	-0.024015	0	15.5303	0	1	-0.06183	-1.881			12.4709	99.9743
	3.89167	12.4709	0	49.4583	42.1	19.8	-0.024052	0	15.5297	0	1	-0.061929	-1.884			12.4709	99.9743
	3.89375	12.4709	0	49.4688	42.13	19.8	-0.024101	0	15.5289	0	1	-0.06206	-1.888			12.4709	99.9743
	3.89583	12.4709	0	49.4792	42.11	19.8	-0.02414	0	15.5283	0	1	-0.062159	-1.891			12.4709	99.9743
	3.89792	12.4709	0	49.4896	42.14	19.8	-0.024176	0	15.5277	0	1	-0.062258	-1.894			12.4709	99.9743
	3.9	12.4709	0	49.5	42.12	19.8	-0.024229	0	15.5269	0	1	-0.062389	-1.898			12.4709	99.9743
	3.90208	12.4709	0	49.5104	42.13	19.8	-0.024266	0	15.5263	0	1	-0.062488	-1.901			12.4709	99.9743
	3.90417	12.4709	0	49.5208	42.14	19.8	-0.024316	0	15.5255	0	1	-0.062619	-1.905			12.4709	99.9743
	3.90625	12.4709	0	49.5312	42.15	19.8	-0.024354	0	15.5249	0	1	-0.062718	-1.908			12.4709	99.9743
	3.90833	12.4709	0	49.5417	42.17	19.8	-0.02439	0	15.5244	0	1	-0.062816	-1.911			12.4709	99.9743
	3.91042	12.4709	0	49.5521	42.19	19.8	-0.024439	0	15.5236	0	1	-0.062948	-1.915			12.4709	99.9743
	3.9125	12.4709	0	49.5625	42.19	19.8	-0.02449	0	15.5228	0	1	-0.063079	-1.919			12.4709	99.9743
	3.91458	12.4709	0	49.5729	42.21	19.8	-0.024539	0	15.522	0	1	-0.063211	-1.923			12.4709	99.9743
	3.91667	12.4709	0	49.5833	42.22	19.8	-0.024589	0	15.5212	0	1	-0.063342	-1.927			12.4709	99.9743
	3.91875	12.4709	0	49.5938	42.23	19.8	-0.024626	0	15.5206	0	1	-0.063441	-1.93			12.4709	99.9743
	3.92083	12.4709	0	49.6042	42.23	19.8	-0.024678	0	15.5198	0	1	-0.063572	-1.934			12.4709	99.9743
	3.92292	12.4709	0	49.6146	42.24	19.8	-0.024715	0	15.5192	0	1	-0.063671	-1.937			12.4709	99.9743
	3.925	12.4709	0	49.625	42.24	19.8	-0.024766	0	15.5184	0	1	-0.063803	-1.941			12.4709	99.9743
	3.92708	12.4709	0	49.6354	42.26	19.8	-0.02479	0	15.518	0	1	-0.063868	-1.943			12.4709	99.9743
	3.92917	12.4709	0	49.6458	42.27	19.8	-0.024827	0	15.5175	0	1	-0.063967	-1.946			12.4709	99.9743
	3.93125	12.4709	0	49.6562	42.29	19.8	-0.02485	0	15.5171	0	1	-0.064033	-1.948			12.4709	99.9743
	3.93333	12.4709	0	49.6667	42.3	19.8	-0.024888	0	15.5165	0	1	-0.064131	-1.951			12.4709	99.9743
	3.93542	12.4709	0	49.6771	42.3	19.8	-0.024913	0	15.5161	0	1	-0.064197	-1.953			12.4709	99.9743
	3.9375	12.4709	0	49.6875	42.3	19.8	-0.024951	0	15.5155	0	1	-0.064296	-1.956			12.4709	99.9743
	3.93958	12.4709	0	49.6979	42.33	19.8	-0.024974	0	15.5151	0	1	-0.064361	-1.958			12.4709	99.9743
	3.94167	12.4709	0	49.7083	42.33	19.8	-0.025012	0	15.5145	0	1	-0.06446	-1.961			12.4709	99.9743
	3.94375	12.4709	0	49.7188	42.33	19.8	-0.025051	0	15.5139	0	1	-0.064559	-1.964			12.4709	99.9743
	3.94583	12.4709	0	49.7292	42.34	19.8	-0.025074	0	15.5135	0	1	-0.064624	-1.966			12.4709	99.9743
	3.94792	12.4709	0	49.7396	42.35	19.8	-0.025125	0	15.5127	0	1	-0.064756	-1.97			12.4709	99.9743
	3.95	12.4709	0	49.75	42.37	19.8	-0.025161	0	15.5121	0	1	-0.064854	-1.973			12.4709	99.9743
	3.95208	12.4709	0	49.7604	42.38	19.8	-0.025198	0	15.5115	0	1	-0.064953	-1.976			12.4709	99.9743
	3.95417	12.4709	0	49.7708	42.39	19.8	-0.025236	0	15.5109	0	1	-0.065052	-1.979			12.4709	99.9743
	3.95625	12.4709	0	49.7812	42.4	19.8	-0.025261	0	15.5105	0	1	-0.065117	-1.981			12.4709	99.9743
	3.95833	12.4709	0	49.7917	42.4	19.8	-0.025299	0	15.5099	0	1	-0.065216	-1.984			12.4709	99.9743
	3.96042	12.4709	0	49.8021	42.4	19.8	-0.025323	0	15.5096	0	1	-0.065282	-1.986			12.4709	99.9743
	3.9625	12.4709	0	49.8125	42.42	19.8	-0.02536	0	15.509	0	1	-0.06538	-1.989			12.4709	99.9743
	3.96458	12.4709	0	49.8229	42.42	19.8	-0.025385	0	15.5086	0	1	-0.065446	-1.991			12.4709	99.9743
	3.96667	12.4709	0	49.8333	42.43	19.8	-0.025422	0	15.508	0	1	-0.065545	-1.994			12.4709	99.9743
	3.96875	12.4709	0	49.8438	42.44	19.8	-0.02546	0	15.5074	0	1	-0.065643	-1.997			12.4709	99.9743
	3.97083	12.4709	0	49.8542	42.46	19.8	-0.025496	0	15.5068	0	1	-0.065742	-2			12.4709	99.9743
	3.97292	12.4709	0	49.8646	42.47	19.8	-0.025533	0	15.5062	0	1	-0.065841	-2.003			12.4709	99.9743
	3.975	12.4709	0	49.875	42.48	19.8	-0.025558	0	15.5058	0	1	-0.065906	-2.005			12.4709	99.9743
	3.97708	12.4709	0	49.8854	42.49	19.8	-0.025595	0	15.5052	0	1	-0.066005	-2.008			12.4712	99.976
	3.97917	12.4709	0	49.8958	42.5	19.8	-0.025619	0	15.5048	0	1	-0.066071	-2.01			12.4709	99.9743
	3.98125	12.4712	0	49.9062	42.51	19.8	-0.025644	0	15.5044	0	1	-0.066136	-2.012			12.4712	99.976
	3.98333	12.4709	0	49.9167	42.49	19.8	-0.025684	0	15.5038	0	1	-0.066235	-2.015			12.4712	99.976
	3.98542	12.4712	0	49.9271	42.5	19.8	-0.025696	0	15.5036	0	1	-0.066268	-2.016			12.4709	99.9743
	3.9875	12.4712	0	49.9375	42.55	19.8	-0.025704	0	15.5034	0	1	-0.066301	-2.017			12.4712	99.976
	3.98958	12.4709	0	49.9479	42.56	19.8	-0.025728	0	15.503	0	1	-0.066366	-2.019			12.4712	99.976
	3.99167	12.4712	0	49.9583	42.55	19.8	-0.025755	0	15.5026	0	1	-0.066432	-2.021			12.4712	99.976
	3.99375	12.4712	0	49.9688	42.57	19.8	-0.025766	0	15.5024	0	1	-0.066465	-2.022			12.4709	99.9743
	3.99583	12.4712	0	49.9792	42.57	19.8	-0.025765	0	15.5024	0	1	-0.066465	-2.022			12.4712	99.976
	3.99792	12.4709	0	49.9896	42.59	19.8	-0.025789	0	15.502	0	1	-0.066531	-2.024			12.4712	99.976
	4	12.4712	0	50	42.59	19.8	-0.025814	0	15.5016	0	1	-0.066597	-2.026			12.4709	99.9743
	4.00208	12.4712	0	50.0104	42.61	19.8	-0.025838	0	15.5012	0	1	-0.066662	-2.028			12.4709	99.9743
	4.00417	12.4709	0	50.0208	42.61	19.8	-0.025863	0	15.5008	0	1	-0.066728	-2.03			12.4709	99.9743
	4.00625	12.4709	0	50.0312	42.63	19.8	-0.025887	0	15.5004	0	1	-0.066794	-2.032			12.4709	99.9743
	4.00833	12.4709	0	50.0417	42.62	19.8	-0.025914	0	15.5001	0	1	-0.06686	-2.034			12.4709	99.9743
	4.01042	12.4709	0	50.0521	42.65	19.8	-0.025936	0	15.4997	0	1	-0.066925	-2.036			12.4709	99.9743
	4.0125	12.4709	0	50.0625	42.65	19.8	-0.025961	0	15.4993	0	1	-0.066991	-2.038			12.4709	99.9743
	4.01458	12.4709	0	50.0729	42.65	19.8	-0.025986	0	15.4989	0	1	-0.067057	-2.04			12.4709	99.9743
	4.01667	12.4709	0	50.0833	42.67	19.8	-0.025997	0	15.4987	0	1	-0.06709	-2.041			12.4709	99.9743
	4.01875	12.4709	0	50.0938	42.68	19.8	-0.026021	0	15.4983	0	1	-0.067155	-2.043			12.4709	99.9743
	4.02083	12.4709	0	50.1042	42.69	19.8	-0.026046	0	15.4979	0	1	-0.067221	-2.045			12.4709	99.9743
	4.02292	12.4709	0	50.1146	42.71	19.8	-0.02607	0	15.4975	0	1	-0.067287	-2.047			12.4709	99.9743
	4.025	12.4709	0	50.125	42.71	19.8	-0.026083	0	15.4973	0	1	-0.06732	-2.048			12.4709	99.9743
	4.02708	12.4709	0	50.1354	42.71	19.8	-0.02612	0	15.4967	0	1	-0.067418	-2.051			12.4709	99.9743
	4.02917	12.4709	0	50.1458	42.74	19.8	-0.026143	0	15.4963	0	1	-0.067484	-2.053			12.4709	99.9743
	4.03125	12.4709	0	50.1562	42.75	19.8	-0.026167	0	15.4959	0	1	-0.06755	-2.055			12.4709	99.9743
	4.03333	12.4709	0	50.1667	42.74	19.8	-0.026181	0	15.4957	0	1	-0.067583	-2.056			12.4709	99.9743
	4.03542	12.4709	0	50.1771	42.76	19.8	-0.026205	0	15.4953	0	1	-0.067648	-2.058			12.4709	99.9743
	4.0375	12.4709	0	50.1875	42.76	19.8	-0.02623	0	15.4949	0	1	-0.067714	-2.06			12.4712	99.976
	4.03958	12.4709	0	50.1979	42.77	19.8	-0.026241	0	15.4947	0	1	-0.067747	-2.061			12.4712	99.976
	4.04167	12.4712	0	50.2083	42.79	19.8	-0.026252	0	15.4945	0	1	-0.06778	-2.062			12.4712	99.976
	4.04375	12.4712	0	50.2188	42.81	19.8	-0.026276	0	15.4941	0	1	-0.067846	-2.064			12.4712	99.976
	4.04583	12.4712	0	50.2292	42.81	19.8	-0.026302	0	15.4937	0	1	-0.067911	-2.066			12.4712	99.976
	4.04792	12.4712	0	50.2396	42.83	19.8	-0.026325	0	15.4933	0	1	-0.067977	-2.068			12.4712	99.976
	4.05	12.4712	0	50.25	42.81	19.8	-0.026327	0	15.4933	0	1	-0.067977	-2.068			12.4712	99.976
	4.05208	12.4712	0	50.2604	42.83	19.8	-0.02635	0	15.4929	0	1	-0.068043	-2.07			12.4712	99.976
	4.05417	12.4712	0	50.2708	42.84	19.8	-0.026374	0	15.4925	0	1	-0.068109	-2.072			12.4712	99.976
	4.05625	12.4712	0	50.2812	42.84	19.8	-0.0264	0	15.4921	0	1	-0.068174	-2.074			12.4712	99.976
	4.05833	12.4712	0	50.2917	42.86	19.8	-0.02641	0	15.4919	0	1	-0.068207	-2.075			12.4712	99.976
	4.06042	12.4712	0	50.3021	42.88	19.8	-0.026434	0	15.4915	0	1	-0.068273	-2.077			12.4712	99.976
	4.0625	12.4712	0	50.3125	42.89	19.8	-0.026459	0	15.4911	0	1	-0.068339	-2.079			12.4712	99.976
	4.06458	12.4712	0	50.3229	42.89	19.8	-0.026472	0	15.4909	0	1	-0.068372	-2.08			12.4712	99.976
	4.06667	12.4712	0	50.3333	42.91	19.8	-0.026495	0	15.4905	0	1	-0.068437	-2.082			12.4712	99.976
	4.06875	12.4712	0	50.3438	42.91	19.8	-0.026532	0	15.4899	0	1	-0.068536	-2.085			12.4712	99.976
	4.07083	12.4712	0	50.3542	42.93	19.8	-0.026544	0	15.4897	0	1	-0.068569	-2.086			12.4712	99.976
	4.07292	12.4712	0	50.3646	42.93	19.8	-0.026569	0	15.4893	0	1	-0.068635	-2.088			12.4712	99.976
	4.075	12.4712	0	50.375	42.94	19.8	-0.026593	0	15.489	0	1	-0.0687	-2.09			12.4712	99.976
	4.07708	12.4712	0	50.3854	42.94	19.8	-0.026606	0	15.4888	0	1	-0.068733	-2.091			12.4712	99.976
	4.07917	12.4712	0	50.3958	42.96	19.8	-0.02663	0	15.4884	0	1	-0.068799	-2.093			12.4712	99.976
	4.08125	12.4712	0	50.4062	42.96	19.8	-0.026667	0	15.4878	0	1	-0.068898	-2.096			12.4712	99.976
	4.08333	12.4712	0	50.4167	42.97	19.8	-0.026691	0	15.4874	0	1	-0.068963	-2.098			12.4712	99.976
	4.08542	12.4712	0	50.4271	42.99	19.8	-0.026728	0	15.4868	0	1	-0.069062	-2.101			12.4712	99.976
	4.0875	12.4712	0	50.4375	42.98	19.8	-0.026766	0	15.4862	0	1	-0.06916	-2.104			12.4712	99.976
	4.08958	12.4712	0	50.4479	43.01	19.8	-0.026802	0	15.4856	0	1	-0.069259	-2.107			12.4712	99.976
	4.09167	12.4712	0	50.4583	43.01	19.8	-0.026827	0	15.4852	0	1	-0.069325	-2.109			12.4712	99.976
	4.09375	12.4712	0	50.4688	43.02	19.8	-0.026864	0	15.4846	0	1	-0.069423	-2.112			12.4712	99.976
	4.09583	12.4712	0	50.4792	43.03	19.8	-0.026901	0	15.484	0	1	-0.069522	-2.115			12.4712	99.976
	4.09792	12.4712	0	50.4896	43.03	19.8	-0.026927	0	15.4836	0	1	-0.069588	-2.117			12.4712	99.976
	4.1	12.4712	0	50.5	43.06	19.8	-0.026974	0	15.4828	0	1	-0.069719	-2.121			12.4712	99.976
	4.10208	12.4712	0	50.5104	43.06	19.8	-0.027	0	15.4824	0	1	-0.069785	-2.123			12.4712	99.976
	4.10417	12.4712	0	50.5208	43.09	19.8	-0.027035	0	15.4818	0	1	-0.069884	-2.126			12.4712	99.976
	4.10625	12.4712	0	50.5312	43.09	19.8	-0.027061	0	15.4814	0	1	-0.069949	-2.128			12.4712	99.976
	4.10833	12.4712	0	50.5417	43.1	19.8	-0.027086	0	15.481	0	1	-0.070015	-2.13			12.4712	99.976
	4.11042	12.4712	0	50.5521	43.1	19.8	-0.027123	0	15.4805	0	1	-0.070114	-2.133			12.4712	99.976
	4.1125	12.4712	0	50.5625	43.11	19.8	-0.027147	0	15.4801	0	1	-0.070179	-2.135			12.4712	99.976
	4.11458	12.4712	0	50.5729	43.12	19.8	-0.02716	0	15.4799	0	1	-0.070212	-2.136			12.4712	99.976
	4.11667	12.4712	0	50.5833	43.14	19.8	-0.027195	0	15.4793	0	1	-0.070311	-2.139			12.4712	99.976
	4.11875	12.4712	0	50.5938	43.14	19.8	-0.027232	0	15.4787	0	1	-0.07041	-2.142			12.4712	99.976
	4.12083	12.4712	0	50.6042	43.15	19.8	-0.027257	0	15.4783	0	1	-0.070475	-2.144			12.4712	99.976
	4.12292	12.4712	0	50.6146	43.16	19.8	-0.027295	0	15.4777	0	1	-0.070574	-2.147			12.4712	99.976
	4.125	12.4712	0	50.625	43.17	19.8	-0.027344	0	15.4769	0	1	-0.070705	-2.151			12.4712	99.976
	4.12708	12.4712	0	50.6354	43.18	19.8	-0.027381	0	15.4763	0	1	-0.070804	-2.154			12.4712	99.976
	4.12917	12.4712	0	50.6458	43.2	19.8	-0.027417	0	15.4757	0	1	-0.070903	-2.157			12.4712	99.976
	4.13125	12.4712	0	50.6562	43.2	19.8	-0.027468	0	15.4749	0	1	-0.071034	-2.161			12.4712	99.976
	4.13333	12.4712	0	50.6667	43.22	19.8	-0.027505	0	15.4743	0	1	-0.071133	-2.164			12.4712	99.976
	4.13542	12.4712	0	50.6771	43.22	19.8	-0.027555	0	15.4735	0	1	-0.071264	-2.168			12.4714	99.9777
	4.1375	12.4712	0	50.6875	43.23	19.8	-0.027592	0	15.4729	0	1	-0.071363	-2.171			12.4712	99.976
	4.13958	12.4714	0	50.6979	43.24	19.8	-0.027641	0	15.4721	0	1	-0.071494	-2.175			12.4714	99.9777
	4.14167	12.4712	0	50.7083	43.26	19.8	-0.027678	0	15.4716	0	1	-0.071593	-2.178			12.4714	99.9777
	4.14375	12.4714	0	50.7188	43.27	19.8	-0.027728	0	15.4708	0	1	-0.071724	-2.182			12.4714	99.9777
	4.14583	12.4714	0	50.7292	43.27	19.8	-0.027778	0	15.47	0	1	-0.071856	-2.186			12.4714	99.9777
	4.14792	12.4714	0	50.7396	43.27	19.8	-0.027804	0	15.4696	0	1	-0.071922	-2.188			12.4714	99.9777
	4.15	12.4714	0	50.75	43.3	19.8	-0.027852	0	15.4688	0	1	-0.072053	-2.192			12.4714	99.9777
	4.15208	12.4714	0	50.7604	43.3	19.8	-0.027889	0	15.4682	0	1	-0.072152	-2.195			12.4712	99.976
	4.15417	12.4714	0	50.7708	43.3	19.8	-0.02794	0	15.4674	0	1	-0.072283	-2.199			12.4712	99.976
	4.15625	12.4712	0	50.7812	43.33	19.8	-0.027975	0	15.4668	0	1	-0.072382	-2.202			12.4712	99.976
	4.15833	12.4712	0	50.7917	43.33	19.8	-0.028014	0	15.4662	0	1	-0.07248	-2.205			12.4712	99.976
	4.16042	12.4712	0	50.8021	43.33	19.8	-0.028051	0	15.4656	0	1	-0.072579	-2.208			12.4714	99.9777
[truncated: 63,283 more rows]
