# Supplementary material for: Novel terpolymers based on methyl methacrylate with superior thermal stability and optical transparency for high-value applications
Source: PLoS One. 2025 Oct 8;20(10):e0332300. doi: 10.1371/journal.pone.0332300 (PMC12507251; doi:10.1371/journal.pone.0332300)
Supplement: S1 File — (ZIP) [file pone.0332300.s001.zip › Supporting_Information/Fig. 4. Thermogravimetric analysis (TGA) curves comparing the thermal degradation behavior of the synthesize/PVBC.xlsx]

## Sheet: Sheet1
	Time	Unsubtracted	Baseline	Program	Sample	Approx.	Unsubtracted	Baseline	Unsubtracted	Baseline	Heat Flow	Unsubstracted	R25 Diagnostic				10.1743	100
		Weight	Weight	Temperature	Temperature	Gas Flow	Delta T	Delta T	Heat Flow	Heat Flow	Calibration	Microvolt	Temperature				10.1743	100
	0	10.1743	0	50.0208	50.61	19.8	0.049609	0	19.9868	0	1	0.13247	4.03				10.1743	100
	0.002083	10.1743	0	50.0208	50.61	19.8	0.048243	0	19.9648	0	1	0.128821	3.919				10.1741	99.9979
	0.004167	10.1743	0	50.0417	50.61	19.8	0.046901	0	19.9433	0	1	0.125238	3.81				10.1741	99.9979
	0.00625	10.1741	0	50.0625	50.6	19.8	0.045536	0	19.9213	0	1	0.12159	3.699				10.1741	99.9979
	0.008333	10.1741	0	50.0833	50.6	19.8	0.044206	0	19.9	0	1	0.11804	3.591				10.1741	99.9979
	0.010417	10.1741	0	50.1042	50.6	19.8	0.042851	0	19.8782	0	1	0.114424	3.481				10.1741	99.9979
	0.0125	10.1741	0	50.125	50.59	19.8	0.041524	0	19.8569	0	1	0.110874	3.373				10.1741	99.9979
	0.014583	10.1741	0	50.1458	50.59	19.8	0.04017	0	19.8351	0	1	0.107258	3.263				10.1741	99.9979
	0.016667	10.1741	0	50.1667	50.59	19.8	0.038839	0	19.8138	0	1	0.103708	3.155				10.1741	99.9979
	0.01875	10.1741	0	50.1875	50.59	19.8	0.037498	0	19.7922	0	1	0.100125	3.046				10.1741	99.9979
	0.020833	10.1741	0	50.2083	50.59	19.8	0.036168	0	19.7709	0	1	0.096575	2.938				10.1741	99.9979
	0.022917	10.1741	0	50.2292	50.59	19.8	0.034827	0	19.7493	0	1	0.092992	2.829				10.1741	99.9979
	0.025	10.1741	0	50.25	50.57	19.8	0.0335	0	19.728	0	1	0.089442	2.721				10.1739	99.9958
	0.027083	10.1741	0	50.2708	50.58	19.8	0.032168	0	19.7066	0	1	0.085892	2.613				10.1739	99.9958
	0.029167	10.1739	0	50.2917	50.59	19.8	0.030837	0	19.6853	0	1	0.082342	2.505				10.1739	99.9958
	0.03125	10.1739	0	50.3125	50.58	19.8	0.029509	0	19.6639	0	1	0.078792	2.397				10.1739	99.9958
	0.033333	10.1739	0	50.3333	50.6	19.8	0.028191	0	19.6428	0	1	0.075274	2.29				10.1739	99.9958
	0.035417	10.1739	0	50.3542	50.57	19.8	0.026876	0	19.6216	0	1	0.071757	2.183				10.1739	99.9958
	0.0375	10.1739	0	50.375	50.58	19.8	0.025544	0	19.6003	0	1	0.068207	2.075				10.1739	99.9958
	0.039583	10.1739	0	50.3958	50.56	19.8	0.024242	0	19.5793	0	1	0.064723	1.969				10.1739	99.9958
	0.041667	10.1739	0	50.4167	50.55	19.8	0.022937	0	19.5583	0	1	0.061239	1.863				10.1737	99.9937
	0.04375	10.1739	0	50.4375	50.57	19.8	0.021618	0	19.5372	0	1	0.057721	1.756				10.1737	99.9937
	0.045833	10.1737	0	50.4583	50.58	19.8	0.020313	0	19.5162	0	1	0.054237	1.65				10.1737	99.9937
	0.047917	10.1737	0	50.4792	50.56	19.8	0.018997	0	19.4951	0	1	0.05072	1.543				10.1737	99.9937
	0.05	10.1737	0	50.5	50.56	19.8	0.017692	0	19.4741	0	1	0.047236	1.437				10.1737	99.9937
	0.052083	10.1737	0	50.5208	50.56	19.8	0.016374	0	19.453	0	1	0.043718	1.33				10.1737	99.9937
	0.054167	10.1737	0	50.5417	50.56	19.8	0.015069	0	19.432	0	1	0.040234	1.224				10.1737	99.9937
	0.05625	10.1737	0	50.5625	50.55	19.8	0.013752	0	19.4109	0	1	0.036717	1.117				10.1737	99.9937
	0.058333	10.1737	0	50.5833	50.54	19.8	0.01246	0	19.3901	0	1	0.033265	1.012				10.1737	99.9937
	0.060417	10.1737	0	50.6042	50.55	19.8	0.011154	0	19.3692	0	1	0.029781	0.906				10.1735	99.9916
	0.0625	10.1737	0	50.625	50.56	19.8	0.009849	0	19.3482	0	1	0.026297	0.8				10.1735	99.9916
	0.064583	10.1735	0	50.6458	50.52	19.8	0.008557	0	19.3274	0	1	0.022845	0.695				10.1735	99.9916
	0.066667	10.1735	0	50.6667	50.53	19.8	0.007264	0	19.3067	0	1	0.019394	0.59				10.1737	99.9937
	0.06875	10.1735	0	50.6875	50.54	19.8	0.005971	0	19.2859	0	1	0.015942	0.485				10.1737	99.9937
	0.070833	10.1737	0	50.7083	50.53	19.8	0.004691	0	19.2654	0	1	0.012524	0.381				10.1737	99.9937
	0.072917	10.1737	0	50.7292	50.52	19.8	0.003398	0	19.2446	0	1	0.009072	0.276				10.1735	99.9916
	0.075	10.1737	0	50.75	50.53	19.8	0.002117	0	19.2241	0	1	0.005654	0.172				10.1735	99.9916
	0.077083	10.1735	0	50.7708	50.53	19.8	0.000849	0	19.2037	0	1	0.002268	0.069				10.1735	99.9916
	0.079167	10.1735	0	50.7917	50.54	19.8	-0.000418	0	19.1833	0	1	-0.001118	-0.034				10.1735	99.9916
	0.08125	10.1735	0	50.8125	50.51	19.8	-0.001674	0	19.1632	0	1	-0.00447	-0.136				10.1735	99.9916
	0.083333	10.1735	0	50.8333	50.51	19.8	-0.00293	0	19.143	0	1	-0.007823	-0.238				10.1735	99.9916
	0.085417	10.1735	0	50.8542	50.51	19.8	-0.004211	0	19.1225	0	1	-0.011242	-0.342				10.1735	99.9916
	0.0875	10.1735	0	50.875	50.52	19.8	-0.005467	0	19.1023	0	1	-0.014595	-0.444				10.1735	99.9916
	0.089583	10.1735	0	50.8958	50.51	19.8	-0.006723	0	19.0821	0	1	-0.017948	-0.546				10.1735	99.9916
	0.091667	10.1735	0	50.9167	50.52	19.8	-0.007979	0	19.062	0	1	-0.0213	-0.648				10.1735	99.9916
	0.09375	10.1735	0	50.9375	50.51	19.8	-0.009235	0	19.0418	0	1	-0.024653	-0.75				10.1735	99.9916
	0.095833	10.1735	0	50.9583	50.51	19.8	-0.010503	0	19.0214	0	1	-0.028039	-0.853				10.1735	99.9916
	0.097917	10.1735	0	50.9792	50.51	19.8	-0.011784	0	19.0009	0	1	-0.031457	-0.957				10.1735	99.9916
	0.1	10.1735	0	51	50.51	19.8	-0.013064	0	18.9803	0	1	-0.034876	-1.061				10.1735	99.9916
	0.102083	10.1735	0	51.0208	50.51	19.8	-0.014357	0	18.9596	0	1	-0.038328	-1.166				10.1735	99.9916
	0.104167	10.1735	0	51.0417	50.49	19.8	-0.015651	0	18.9388	0	1	-0.041779	-1.271				10.1735	99.9916
	0.10625	10.1735	0	51.0625	50.49	19.8	-0.01692	0	18.9185	0	1	-0.045165	-1.374				10.1735	99.9916
	0.108333	10.1735	0	51.0833	50.48	19.8	-0.018188	0	18.8981	0	1	-0.04855	-1.477				10.1735	99.9916
	0.110417	10.1735	0	51.1042	50.49	19.8	-0.019432	0	18.8781	0	1	-0.05187	-1.578				10.1735	99.9916
	0.1125	10.1735	0	51.125	50.48	19.8	-0.020664	0	18.8584	0	1	-0.055157	-1.678				10.1735	99.9916
	0.114583	10.1735	0	51.1458	50.49	19.8	-0.021883	0	18.8388	0	1	-0.058412	-1.777				10.1735	99.9916
	0.116667	10.1735	0	51.1667	50.48	19.8	-0.02309	0	18.8194	0	1	-0.061633	-1.875				10.1735	99.9916
	0.11875	10.1735	0	51.1875	50.49	19.8	-0.02432	0	18.7996	0	1	-0.06492	-1.975				10.1737	99.9937
	0.120833	10.1735	0	51.2083	50.48	19.8	-0.025553	0	18.7799	0	1	-0.068207	-2.075				10.1737	99.9937
	0.122917	10.1737	0	51.2292	50.47	19.8	-0.026798	0	18.7599	0	1	-0.071527	-2.176				10.1737	99.9937
	0.125	10.1737	0	51.25	50.47	19.8	-0.028054	0	18.7398	0	1	-0.07488	-2.278				10.1737	99.9937
	0.127083	10.1737	0	51.2708	50.47	19.8	-0.029298	0	18.7198	0	1	-0.0782	-2.379				10.1737	99.9937
	0.129167	10.1737	0	51.2917	50.46	19.8	-0.030542	0	18.6998	0	1	-0.08152	-2.48				10.1737	99.9937
	0.13125	10.1737	0	51.3125	50.47	19.8	-0.031798	0	18.6797	0	1	-0.084873	-2.582				10.1737	99.9937
	0.133333	10.1737	0	51.3333	50.47	19.8	-0.033017	0	18.6601	0	1	-0.088127	-2.681				10.1737	99.9937
	0.135417	10.1737	0	51.3542	50.47	19.8	-0.034223	0	18.6407	0	1	-0.091348	-2.779				10.1737	99.9937
	0.1375	10.1737	0	51.375	50.45	19.8	-0.035433	0	18.6214	0	1	-0.09457	-2.877				10.1737	99.9937
	0.139583	10.1737	0	51.3958	50.45	19.8	-0.036628	0	18.6022	0	1	-0.097758	-2.974				10.1739	99.9958
	0.141667	10.1737	0	51.4167	50.44	19.8	-0.037811	0	18.5832	0	1	-0.100914	-3.07				10.1739	99.9958
	0.14375	10.1739	0	51.4375	50.47	19.8	-0.038965	0	18.5646	0	1	-0.104004	-3.164				10.1739	99.9958
	0.145833	10.1739	0	51.4583	50.45	19.8	-0.040089	0	18.5466	0	1	-0.106995	-3.255				10.1739	99.9958
	0.147917	10.1739	0	51.4792	50.45	19.8	-0.041196	0	18.5289	0	1	-0.109953	-3.345				10.1739	99.9958
	0.15	10.1739	0	51.5	50.46	19.8	-0.042328	0	18.5107	0	1	-0.112977	-3.437				10.1739	99.9958
	0.152083	10.1739	0	51.5208	50.45	19.8	-0.043425	0	18.4931	0	1	-0.115903	-3.526				10.1739	99.9958
	0.154167	10.1739	0	51.5417	50.44	19.8	-0.044499	0	18.4759	0	1	-0.118763	-3.613				10.1739	99.9958
	0.15625	10.1739	0	51.5625	50.46	19.8	-0.045568	0	18.4587	0	1	-0.121623	-3.7				10.1739	99.9958
	0.158333	10.1739	0	51.5833	50.46	19.8	-0.046614	0	18.4419	0	1	-0.124417	-3.785				10.1739	99.9958
	0.160417	10.1739	0	51.6042	50.45	19.8	-0.047662	0	18.4251	0	1	-0.127211	-3.87				10.1739	99.9958
	0.1625	10.1739	0	51.625	50.44	19.8	-0.048711	0	18.4083	0	1	-0.130005	-3.955				10.1739	99.9958
	0.164583	10.1739	0	51.6458	50.43	19.8	-0.049722	0	18.3921	0	1	-0.1327	-4.037				10.1739	99.9958
	0.166667	10.1739	0	51.6667	50.44	19.8	-0.050668	0	18.3769	0	1	-0.135231	-4.114				10.1739	99.9958
	0.16875	10.1739	0	51.6875	50.44	19.8	-0.051629	0	18.3614	0	1	-0.137795	-4.192				10.1739	99.9958
	0.170833	10.1739	0	51.7083	50.42	19.8	-0.052606	0	18.3458	0	1	-0.140392	-4.271				10.1739	99.9958
	0.172917	10.1739	0	51.7292	50.44	19.8	-0.053576	0	18.3302	0	1	-0.142989	-4.35				10.1739	99.9958
	0.175	10.1739	0	51.75	50.44	19.8	-0.054536	0	18.3148	0	1	-0.145553	-4.428				10.1741	99.9979
	0.177083	10.1739	0	51.7708	50.44	19.8	-0.055533	0	18.2988	0	1	-0.148215	-4.509				10.1741	99.9979
	0.179167	10.1741	0	51.7917	50.44	19.8	-0.056469	0	18.2838	0	1	-0.150713	-4.585				10.1741	99.9979
	0.18125	10.1741	0	51.8125	50.44	19.8	-0.057405	0	18.2687	0	1	-0.153211	-4.661				10.1741	99.9979
	0.183333	10.1741	0	51.8333	50.45	19.8	-0.058328	0	18.2539	0	1	-0.155677	-4.736				10.1741	99.9979
	0.185417	10.1741	0	51.8542	50.42	19.8	-0.059232	0	18.2395	0	1	-0.158076	-4.809				10.1743	100
	0.1875	10.1741	0	51.875	50.43	19.8	-0.060167	0	18.2245	0	1	-0.160575	-4.885				10.1743	100
	0.189583	10.1743	0	51.8958	50.42	19.8	-0.061092	0	18.2096	0	1	-0.16304	-4.96				10.1743	100
	0.191667	10.1743	0	51.9167	50.41	19.8	-0.061956	0	18.1958	0	1	-0.165341	-5.03				10.1743	100
	0.19375	10.1743	0	51.9375	50.41	19.8	-0.062818	0	18.182	0	1	-0.167642	-5.1				10.1743	100
	0.195833	10.1743	0	51.9583	50.42	19.8	-0.063667	0	18.1683	0	1	-0.16991	-5.169				10.1743	100
	0.197917	10.1743	0	51.9792	50.43	19.8	-0.064489	0	18.1551	0	1	-0.172112	-5.236				10.1746	100.002
	0.2	10.1743	0	52	50.43	19.8	-0.065253	0	18.1428	0	1	-0.17415	-5.298				10.1746	100.002
	0.202083	10.1746	0	52.0208	50.42	19.8	-0.066041	0	18.1302	0	1	-0.176254	-5.362				10.1746	100.002
	0.204167	10.1746	0	52.0417	50.42	19.8	-0.066842	0	18.1173	0	1	-0.178391	-5.427				10.1748	100.004
	0.20625	10.1746	0	52.0625	50.41	19.8	-0.067657	0	18.1043	0	1	-0.18056	-5.493				10.1748	100.004
	0.208333	10.1748	0	52.0833	50.42	19.8	-0.068481	0	18.091	0	1	-0.182762	-5.56				10.1748	100.004
	0.210417	10.1748	0	52.1042	50.43	19.8	-0.069329	0	18.0774	0	1	-0.185031	-5.629				10.1748	100.004
	0.2125	10.1748	0	52.125	50.42	19.8	-0.070132	0	18.0646	0	1	-0.187167	-5.694				10.175	100.006
	0.214583	10.1748	0	52.1458	50.41	19.8	-0.070909	0	18.0521	0	1	-0.189238	-5.757				10.175	100.006
	0.216667	10.175	0	52.1667	50.42	19.8	-0.071671	0	18.0399	0	1	-0.191276	-5.819				10.175	100.006
	0.21875	10.175	0	52.1875	50.39	19.8	-0.072428	0	18.0278	0	1	-0.193281	-5.88				10.1752	100.008
	0.220833	10.175	0	52.2083	50.41	19.8	-0.073138	0	18.0163	0	1	-0.195188	-5.938				10.1752	100.008
	0.222917	10.1752	0	52.2292	50.42	19.8	-0.073813	0	18.0055	0	1	-0.196996	-5.993				10.1754	100.01
	0.225	10.1752	0	52.25	50.43	19.8	-0.074475	0	17.9948	0	1	-0.198771	-6.047				10.1754	100.01
	0.227083	10.1754	0	52.2708	50.41	19.8	-0.075169	0	17.9837	0	1	-0.200611	-6.103				10.1754	100.01
	0.229167	10.1754	0	52.2917	50.42	19.8	-0.075846	0	17.9728	0	1	-0.202419	-6.158				10.1756	100.013
	0.23125	10.1754	0	52.3125	50.41	19.8	-0.076548	0	17.9616	0	1	-0.204293	-6.215				10.1756	100.013
	0.233333	10.1756	0	52.3333	50.43	19.8	-0.077059	0	17.9533	0	1	-0.205674	-6.257				10.1756	100.013
	0.235417	10.1756	0	52.3542	50.41	19.8	-0.077485	0	17.9466	0	1	-0.206791	-6.291				10.1758	100.015
	0.2375	10.1756	0	52.375	50.42	19.8	-0.077915	0	17.9396	0	1	-0.207942	-6.326				10.1758	100.015
	0.239583	10.1758	0	52.3958	50.42	19.8	-0.078235	0	17.9345	0	1	-0.208796	-6.352				10.1758	100.015
	0.241667	10.1758	0	52.4167	50.42	19.8	-0.078639	0	17.928	0	1	-0.209881	-6.385				10.1758	100.015
	0.24375	10.1758	0	52.4375	50.43	19.8	-0.079094	0	17.9207	0	1	-0.211097	-6.422				10.1761	100.017
	0.245833	10.1758	0	52.4583	50.43	19.8	-0.079512	0	17.9139	0	1	-0.212215	-6.456				10.1761	100.017
	0.247917	10.1761	0	52.4792	50.43	19.8	-0.07999	0	17.9062	0	1	-0.213497	-6.495				10.1761	100.017
	0.25	10.1761	0	52.5	50.44	19.8	-0.080419	0	17.8993	0	1	-0.214647	-6.53				10.1761	100.017
	0.252083	10.1761	0	52.5208	50.41	19.8	-0.080845	0	17.8926	0	1	-0.215765	-6.564				10.1763	100.019
	0.254167	10.1761	0	52.5417	50.44	19.8	-0.08128	0	17.8855	0	1	-0.216948	-6.6				10.1763	100.019
	0.25625	10.1763	0	52.5625	50.46	19.8	-0.081744	0	17.8779	0	1	-0.218197	-6.638				10.1763	100.019
	0.258333	10.1763	0	52.5833	50.44	19.8	-0.082216	0	17.8704	0	1	-0.219446	-6.676				10.1763	100.019
	0.260417	10.1763	0	52.6042	50.44	19.8	-0.08266	0	17.8633	0	1	-0.22063	-6.712				10.1765	100.021
	0.2625	10.1763	0	52.625	50.46	19.8	-0.083074	0	17.8566	0	1	-0.221747	-6.746				10.1765	100.021
	0.264583	10.1765	0	52.6458	50.47	19.8	-0.083465	0	17.8502	0	1	-0.222799	-6.778				10.1765	100.021
	0.266667	10.1765	0	52.6667	50.44	19.8	-0.083842	0	17.8443	0	1	-0.223785	-6.808				10.1765	100.021
	0.26875	10.1765	0	52.6875	50.43	19.8	-0.084223	0	17.8382	0	1	-0.224804	-6.839				10.1765	100.021
	0.270833	10.1765	0	52.7083	50.44	19.8	-0.084592	0	17.8323	0	1	-0.225791	-6.869				10.1765	100.021
	0.272917	10.1765	0	52.7292	50.47	19.8	-0.084918	0	17.8269	0	1	-0.226678	-6.896				10.1765	100.021
	0.275	10.1765	0	52.75	50.45	19.8	-0.085241	0	17.8218	0	1	-0.227533	-6.922				10.1767	100.023
	0.277083	10.1765	0	52.7708	50.46	19.8	-0.085533	0	17.817	0	1	-0.228322	-6.946				10.1767	100.023
	0.279167	10.1767	0	52.7917	50.47	19.8	-0.08585	0	17.8119	0	1	-0.229176	-6.972				10.1767	100.023
	0.28125	10.1767	0	52.8125	50.48	19.8	-0.086169	0	17.8067	0	1	-0.230031	-6.998				10.1767	100.023
	0.283333	10.1767	0	52.8333	50.48	19.8	-0.086487	0	17.8016	0	1	-0.230886	-7.024				10.1767	100.023
	0.285417	10.1767	0	52.8542	50.47	19.8	-0.086811	0	17.7965	0	1	-0.23174	-7.05				10.1769	100.025
	0.2875	10.1767	0	52.875	50.47	19.8	-0.087155	0	17.7909	0	1	-0.232661	-7.078				10.1769	100.025
	0.289583	10.1769	0	52.8958	50.48	19.8	-0.087461	0	17.786	0	1	-0.233482	-7.103				10.1769	100.025
	0.291667	10.1769	0	52.9167	50.47	19.8	-0.087806	0	17.7805	0	1	-0.234403	-7.131				10.1769	100.025
	0.29375	10.1769	0	52.9375	50.48	19.8	-0.088163	0	17.7747	0	1	-0.235356	-7.16				10.1769	100.025
	0.295833	10.1769	0	52.9583	50.49	19.8	-0.088504	0	17.7692	0	1	-0.236276	-7.188				10.1769	100.025
	0.297917	10.1769	0	52.9792	50.47	19.8	-0.088826	0	17.7641	0	1	-0.237131	-7.214				10.1769	100.025
	0.3	10.1769	0	53	50.47	19.8	-0.089187	0	17.7583	0	1	-0.238084	-7.243				10.1769	100.025
	0.302083	10.1769	0	53.0208	50.49	19.8	-0.089511	0	17.753	0	1	-0.238972	-7.27				10.1769	100.025
	0.304167	10.1769	0	53.0417	50.48	19.8	-0.08986	0	17.7474	0	1	-0.239892	-7.298				10.1769	100.025
	0.30625	10.1769	0	53.0625	50.49	19.8	-0.090201	0	17.7419	0	1	-0.240813	-7.326				10.1769	100.025
	0.308333	10.1769	0	53.0833	50.5	19.8	-0.090531	0	17.7365	0	1	-0.2417	-7.353				10.1769	100.025
	0.310417	10.1769	0	53.1042	50.5	19.8	-0.090873	0	17.731	0	1	-0.24262	-7.381				10.1769	100.025
	0.3125	10.1769	0	53.125	50.5	19.8	-0.091206	0	17.7257	0	1	-0.243508	-7.408				10.1769	100.025
	0.314583	10.1769	0	53.1458	50.51	19.8	-0.091548	0	17.7201	0	1	-0.244428	-7.436				10.1771	100.027
	0.316667	10.1769	0	53.1667	50.51	19.8	-0.091892	0	17.7146	0	1	-0.245349	-7.464				10.1771	100.027
	0.31875	10.1771	0	53.1875	50.49	19.8	-0.092267	0	17.7087	0	1	-0.246335	-7.494				10.1771	100.027
	0.320833	10.1771	0	53.2083	50.51	19.8	-0.092619	0	17.7029	0	1	-0.247288	-7.523				10.1771	100.027
	0.322917	10.1771	0	53.2292	50.54	19.8	-0.092967	0	17.6972	0	1	-0.248241	-7.552				10.1771	100.027
	0.325	10.1771	0	53.25	50.51	19.8	-0.093344	0	17.6913	0	1	-0.249228	-7.582				10.1771	100.027
	0.327083	10.1771	0	53.2708	50.53	19.8	-0.093708	0	17.6853	0	1	-0.250214	-7.612				10.1771	100.027
	0.329167	10.1771	0	53.2917	50.54	19.8	-0.094084	0	17.6792	0	1	-0.251233	-7.643				10.1771	100.027
	0.33125	10.1771	0	53.3125	50.54	19.8	-0.094455	0	17.6732	0	1	-0.252219	-7.673				10.1771	100.027
	0.333333	10.1771	0	53.3333	50.54	19.8	-0.094837	0	17.6671	0	1	-0.253238	-7.704				10.1771	100.027
	0.335417	10.1771	0	53.3542	50.53	19.8	-0.095195	0	17.6614	0	1	-0.254191	-7.733				10.1771	100.027
	0.3375	10.1771	0	53.375	50.55	19.8	-0.095559	0	17.6554	0	1	-0.255177	-7.763				10.1771	100.027
	0.339583	10.1771	0	53.3958	50.55	19.8	-0.095926	0	17.6495	0	1	-0.256163	-7.793				10.1773	100.029
	0.341667	10.1771	0	53.4167	50.54	19.8	-0.096298	0	17.6436	0	1	-0.257149	-7.823				10.1773	100.029
	0.34375	10.1773	0	53.4375	50.55	19.8	-0.096652	0	17.6379	0	1	-0.258103	-7.852				10.1773	100.029
	0.345833	10.1773	0	53.4583	50.58	19.8	-0.097012	0	17.6319	0	1	-0.259089	-7.882				10.1773	100.029
	0.347917	10.1773	0	53.4792	50.56	19.8	-0.097388	0	17.626	0	1	-0.260075	-7.912				10.1773	100.029
	0.35	10.1773	0	53.5	50.56	19.8	-0.097756	0	17.62	0	1	-0.261061	-7.942				10.1773	100.029
	0.352083	10.1773	0	53.5208	50.55	19.8	-0.098115	0	17.6143	0	1	-0.262014	-7.971				10.1773	100.029
	0.354167	10.1773	0	53.5417	50.58	19.8	-0.098475	0	17.6084	0	1	-0.263	-8.001				10.1773	100.029
	0.35625	10.1773	0	53.5625	50.56	19.8	-0.098866	0	17.6023	0	1	-0.264019	-8.032				10.1773	100.029
	0.358333	10.1773	0	53.5833	50.57	19.8	-0.099219	0	17.5965	0	1	-0.264973	-8.061				10.1773	100.029
	0.360417	10.1773	0	53.6042	50.57	19.8	-0.099574	0	17.5908	0	1	-0.265926	-8.09				10.1773	100.029
	0.3625	10.1773	0	53.625	50.59	19.8	-0.099935	0	17.5848	0	1	-0.266912	-8.12				10.1773	100.029
	0.364583	10.1773	0	53.6458	50.59	19.8	-0.100304	0	17.5789	0	1	-0.267898	-8.15				10.1773	100.029
	0.366667	10.1773	0	53.6667	50.59	19.8	-0.100672	0	17.573	0	1	-0.268884	-8.18				10.1773	100.029
	0.36875	10.1773	0	53.6875	50.6	19.8	-0.101027	0	17.5672	0	1	-0.269838	-8.209				10.1773	100.029
	0.370833	10.1773	0	53.7083	50.6	19.8	-0.101409	0	17.5611	0	1	-0.270857	-8.24				10.1773	100.029
	0.372917	10.1773	0	53.7292	50.61	19.8	-0.101787	0	17.5549	0	1	-0.271876	-8.271				10.1773	100.029
	0.375	10.1773	0	53.75	50.61	19.8	-0.102181	0	17.5486	0	1	-0.272927	-8.303				10.1773	100.029
	0.377083	10.1773	0	53.7708	50.61	19.8	-0.102585	0	17.5421	0	1	-0.274012	-8.336				10.1773	100.029
	0.379167	10.1773	0	53.7917	50.62	19.8	-0.102976	0	17.5358	0	1	-0.275064	-8.368				10.1773	100.029
	0.38125	10.1773	0	53.8125	50.62	19.8	-0.10338	0	17.5292	0	1	-0.276149	-8.401				10.1773	100.029
	0.383333	10.1773	0	53.8333	50.62	19.8	-0.103785	0	17.5227	0	1	-0.277234	-8.434				10.1773	100.029
	0.385417	10.1773	0	53.8542	50.63	19.8	-0.104203	0	17.516	0	1	-0.278351	-8.468				10.1773	100.029
	0.3875	10.1773	0	53.875	50.63	19.8	-0.10462	0	17.5093	0	1	-0.279469	-8.502				10.1775	100.031
	0.389583	10.1773	0	53.8958	50.64	19.8	-0.105047	0	17.5023	0	1	-0.280619	-8.537				10.1775	100.031
	0.391667	10.1775	0	53.9167	50.64	19.8	-0.105468	0	17.4956	0	1	-0.281737	-8.571				10.1775	100.031
	0.39375	10.1775	0	53.9375	50.65	19.8	-0.105892	0	17.4887	0	1	-0.282887	-8.606				10.1773	100.029
	0.395833	10.1775	0	53.9583	50.66	19.8	-0.106297	0	17.4821	0	1	-0.283972	-8.639				10.1773	100.029
	0.397917	10.1773	0	53.9792	50.66	19.8	-0.106724	0	17.4752	0	1	-0.285123	-8.674				10.1775	100.031
	0.4	10.1773	0	54	50.67	19.8	-0.107127	0	17.4687	0	1	-0.286207	-8.707				10.1773	100.029
	0.402083	10.1775	0	54.0208	50.67	19.8	-0.107542	0	17.462	0	1	-0.287325	-8.741				10.1773	100.029
	0.404167	10.1773	0	54.0417	50.67	19.8	-0.107951	0	17.4554	0	1	-0.28841	-8.774				10.1773	100.029
	0.40625	10.1773	0	54.0625	50.67	19.8	-0.108369	0	17.4487	0	1	-0.289527	-8.808				10.1773	100.029
	0.408333	10.1773	0	54.0833	50.68	19.8	-0.108783	0	17.442	0	1	-0.290645	-8.842				10.1773	100.029
	0.410417	10.1773	0	54.1042	50.68	19.8	-0.10919	0	17.4354	0	1	-0.29173	-8.875				10.1775	100.031
	0.4125	10.1773	0	54.125	50.69	19.8	-0.109603	0	17.4287	0	1	-0.292847	-8.909				10.1775	100.031
	0.414583	10.1775	0	54.1458	50.7	19.8	-0.110016	0	17.422	0	1	-0.293965	-8.943				10.1775	100.031
	0.416667	10.1775	0	54.1667	50.71	19.8	-0.110443	0	17.415	0	1	-0.295115	-8.978				10.1775	100.031
	0.41875	10.1775	0	54.1875	50.7	19.8	-0.11089	0	17.4079	0	1	-0.296299	-9.014				10.1775	100.031
	0.420833	10.1775	0	54.2083	50.71	19.8	-0.111342	0	17.4006	0	1	-0.297515	-9.051				10.1775	100.031
	0.422917	10.1775	0	54.2292	50.7	19.8	-0.111797	0	17.3933	0	1	-0.298731	-9.088				10.1775	100.031
	0.425	10.1775	0	54.25	50.72	19.8	-0.112257	0	17.3858	0	1	-0.29998	-9.126				10.1775	100.031
	0.427083	10.1775	0	54.2708	50.71	19.8	-0.112716	0	17.3785	0	1	-0.301197	-9.163				10.1775	100.031
	0.429167	10.1775	0	54.2917	50.73	19.8	-0.113165	0	17.3711	0	1	-0.302413	-9.2				10.1775	100.031
	0.43125	10.1775	0	54.3125	50.73	19.8	-0.113643	0	17.3634	0	1	-0.303695	-9.239				10.1775	100.031
	0.433333	10.1775	0	54.3333	50.73	19.8	-0.11411	0	17.3559	0	1	-0.304944	-9.277				10.1775	100.031
	0.435417	10.1775	0	54.3542	50.74	19.8	-0.114586	0	17.3482	0	1	-0.306226	-9.316				10.1775	100.031
	0.4375	10.1775	0	54.375	50.75	19.8	-0.115062	0	17.3405	0	1	-0.307508	-9.355				10.1773	100.029
	0.439583	10.1775	0	54.3958	50.74	19.8	-0.115545	0	17.3328	0	1	-0.30879	-9.394				10.1775	100.031
	0.441667	10.1773	0	54.4167	50.74	19.8	-0.116039	0	17.3248	0	1	-0.310105	-9.434				10.1773	100.029
	0.44375	10.1775	0	54.4375	50.77	19.8	-0.116518	0	17.3169	0	1	-0.311419	-9.474				10.1773	100.029
	0.445833	10.1773	0	54.4583	50.75	19.8	-0.117015	0	17.309	0	1	-0.312734	-9.514				10.1773	100.029
	0.447917	10.1773	0	54.4792	50.75	19.8	-0.117507	0	17.3011	0	1	-0.314049	-9.554				10.1773	100.029
	0.45	10.1773	0	54.5	50.76	19.8	-0.118008	0	17.293	0	1	-0.315397	-9.595				10.1773	100.029
	0.452083	10.1773	0	54.5208	50.78	19.8	-0.118483	0	17.2852	0	1	-0.316679	-9.634				10.1773	100.029
	0.454167	10.1773	0	54.5417	50.77	19.8	-0.118961	0	17.2776	0	1	-0.317961	-9.673				10.1773	100.029
	0.45625	10.1773	0	54.5625	50.78	19.8	-0.119439	0	17.2698	0	1	-0.319243	-9.712				10.1773	100.029
	0.458333	10.1773	0	54.5833	50.77	19.8	-0.119909	0	17.2623	0	1	-0.320492	-9.75				10.1773	100.029
	0.460417	10.1773	0	54.6042	50.8	19.8	-0.120377	0	17.2546	0	1	-0.321774	-9.789				10.1773	100.029
	0.4625	10.1773	0	54.625	50.79	19.8	-0.120847	0	17.2471	0	1	-0.323023	-9.827				10.1773	100.029
	0.464583	10.1773	0	54.6458	50.81	19.8	-0.121321	0	17.2393	0	1	-0.324305	-9.866				10.1773	100.029
	0.466667	10.1773	0	54.6667	50.8	19.8	-0.12179	0	17.2318	0	1	-0.325554	-9.904				10.1773	100.029
	0.46875	10.1773	0	54.6875	50.81	19.8	-0.122276	0	17.2239	0	1	-0.326869	-9.944				10.1773	100.029
	0.470833	10.1773	0	54.7083	50.81	19.8	-0.122758	0	17.2162	0	1	-0.328151	-9.983				10.1773	100.029
	0.472917	10.1773	0	54.7292	50.82	19.8	-0.123232	0	17.2085	0	1	-0.329433	-10.022				10.1773	100.029
	0.475	10.1773	0	54.75	50.81	19.8	-0.123718	0	17.2008	0	1	-0.330715	-10.061				10.1773	100.029
	0.477083	10.1773	0	54.7708	50.82	19.8	-0.124203	0	17.1929	0	1	-0.332029	-10.101				10.1773	100.029
	0.479167	10.1773	0	54.7917	50.84	19.8	-0.124674	0	17.1851	0	1	-0.333311	-10.14				10.1773	100.029
	0.48125	10.1773	0	54.8125	50.84	19.8	-0.125152	0	17.1774	0	1	-0.334593	-10.179				10.1773	100.029
	0.483333	10.1773	0	54.8333	50.86	19.8	-0.125639	0	17.1695	0	1	-0.335908	-10.219				10.1773	100.029
	0.485417	10.1773	0	54.8542	50.85	19.8	-0.126133	0	17.1616	0	1	-0.337223	-10.259				10.1773	100.029
	0.4875	10.1773	0	54.875	50.85	19.8	-0.126622	0	17.1537	0	1	-0.338538	-10.299				10.1773	100.029
	0.489583	10.1773	0	54.8958	50.85	19.8	-0.127099	0	17.1459	0	1	-0.33982	-10.338				10.1773	100.029
	0.491667	10.1773	0	54.9167	50.85	19.8	-0.127591	0	17.138	0	1	-0.341135	-10.378				10.1773	100.029
	0.49375	10.1773	0	54.9375	50.88	19.8	-0.128073	0	17.1301	0	1	-0.34245	-10.418				10.1773	100.029
	0.495833	10.1773	0	54.9583	50.87	19.8	-0.128554	0	17.1224	0	1	-0.343732	-10.457				10.1773	100.029
	0.497917	10.1773	0	54.9792	50.89	19.8	-0.129015	0	17.1148	0	1	-0.344981	-10.495				10.1773	100.029
	0.5	10.1773	0	55	50.88	19.8	-0.129509	0	17.1069	0	1	-0.346295	-10.535				10.1773	100.029
	0.502083	10.1773	0	55.0208	50.88	19.8	-0.129965	0	17.0996	0	1	-0.347512	-10.572				10.1773	100.029
	0.504167	10.1773	0	55.0417	50.89	19.8	-0.130439	0	17.0919	0	1	-0.348794	-10.611				10.1773	100.029
	0.50625	10.1773	0	55.0625	50.89	19.8	-0.130918	0	17.0842	0	1	-0.350076	-10.65				10.1773	100.029
	0.508333	10.1773	0	55.0833	50.9	19.8	-0.131391	0	17.0765	0	1	-0.351358	-10.689				10.1773	100.029
	0.510417	10.1773	0	55.1042	50.9	19.8	-0.131872	0	17.0688	0	1	-0.35264	-10.728				10.1773	100.029
	0.5125	10.1773	0	55.125	50.91	19.8	-0.132346	0	17.061	0	1	-0.353922	-10.767				10.1773	100.029
	0.514583	10.1773	0	55.1458	50.91	19.8	-0.132829	0	17.0533	0	1	-0.355203	-10.806				10.1773	100.029
	0.516667	10.1773	0	55.1667	50.92	19.8	-0.133286	0	17.0458	0	1	-0.356453	-10.844				10.1773	100.029
	0.51875	10.1773	0	55.1875	50.94	19.8	-0.133747	0	17.0382	0	1	-0.357702	-10.882				10.1773	100.029
	0.520833	10.1773	0	55.2083	50.93	19.8	-0.13423	0	17.0305	0	1	-0.358984	-10.921				10.1773	100.029
	0.522917	10.1773	0	55.2292	50.95	19.8	-0.13469	0	17.023	0	1	-0.360233	-10.959				10.1773	100.029
	0.525	10.1773	0	55.25	50.94	19.8	-0.135159	0	17.0155	0	1	-0.361482	-10.997				10.1773	100.029
	0.527083	10.1773	0	55.2708	50.95	19.8	-0.135608	0	17.0082	0	1	-0.362698	-11.034				10.1773	100.029
	0.529167	10.1773	0	55.2917	50.95	19.8	-0.136074	0	17.0006	0	1	-0.363947	-11.072				10.1773	100.029
	0.53125	10.1773	0	55.3125	50.96	19.8	-0.136538	0	16.9931	0	1	-0.365196	-11.11				10.1773	100.029
	0.533333	10.1773	0	55.3333	50.97	19.8	-0.137	0	16.9856	0	1	-0.366445	-11.148				10.1773	100.029
	0.535417	10.1773	0	55.3542	50.98	19.8	-0.137458	0	16.9781	0	1	-0.367694	-11.186				10.1773	100.029
	0.5375	10.1773	0	55.375	50.98	19.8	-0.13793	0	16.9705	0	1	-0.368944	-11.224				10.1773	100.029
	0.539583	10.1773	0	55.3958	50.97	19.8	-0.138402	0	16.963	0	1	-0.370193	-11.262				10.1773	100.029
	0.541667	10.1773	0	55.4167	50.98	19.8	-0.138836	0	16.9559	0	1	-0.371376	-11.298				10.1773	100.029
	0.54375	10.1773	0	55.4375	51	19.8	-0.139281	0	16.9486	0	1	-0.372592	-11.335				10.1773	100.029
	0.545833	10.1773	0	55.4583	51	19.8	-0.139732	0	16.9412	0	1	-0.373808	-11.372				10.1773	100.029
	0.547917	10.1773	0	55.4792	51	19.8	-0.140175	0	16.9341	0	1	-0.374992	-11.408				10.1773	100.029
	0.55	10.1773	0	55.5	51.01	19.8	-0.140626	0	16.9268	0	1	-0.376208	-11.445				10.1773	100.029
	0.552083	10.1773	0	55.5208	51.02	19.8	-0.141064	0	16.9197	0	1	-0.377391	-11.481				10.1773	100.029
	0.554167	10.1773	0	55.5417	51.01	19.8	-0.141509	0	16.9125	0	1	-0.378575	-11.517				10.1773	100.029
	0.55625	10.1773	0	55.5625	51.01	19.8	-0.141965	0	16.9052	0	1	-0.379791	-11.554				10.1773	100.029
	0.558333	10.1773	0	55.5833	51.05	19.8	-0.142401	0	16.8978	0	1	-0.381007	-11.591				10.1773	100.029
	0.560417	10.1773	0	55.6042	51.04	19.8	-0.142848	0	16.8907	0	1	-0.382191	-11.627				10.1773	100.029
	0.5625	10.1773	0	55.625	51.04	19.8	-0.143312	0	16.8832	0	1	-0.38344	-11.665				10.1773	100.029
	0.564583	10.1773	0	55.6458	51.06	19.8	-0.143733	0	16.8763	0	1	-0.38459	-11.7				10.1773	100.029
	0.566667	10.1773	0	55.6667	51.06	19.8	-0.144198	0	16.8688	0	1	-0.385839	-11.738				10.1773	100.029
	0.56875	10.1773	0	55.6875	51.06	19.8	-0.144639	0	16.8616	0	1	-0.387023	-11.774				10.1773	100.029
	0.570833	10.1773	0	55.7083	51.05	19.8	-0.145086	0	16.8545	0	1	-0.388206	-11.81				10.1773	100.029
	0.572917	10.1773	0	55.7292	51.07	19.8	-0.145523	0	16.8474	0	1	-0.389389	-11.846				10.1773	100.029
	0.575	10.1773	0	55.75	51.1	19.8	-0.145951	0	16.8402	0	1	-0.390573	-11.882				10.1773	100.029
	0.577083	10.1773	0	55.7708	51.1	19.8	-0.146394	0	16.8331	0	1	-0.391756	-11.918				10.1773	100.029
	0.579167	10.1773	0	55.7917	51.06	19.8	-0.146861	0	16.8258	0	1	-0.392972	-11.955				10.1773	100.029
	0.58125	10.1773	0	55.8125	51.09	19.8	-0.147316	0	16.8183	0	1	-0.394221	-11.993				10.1773	100.029
	0.583333	10.1773	0	55.8333	51.1	19.8	-0.147741	0	16.8113	0	1	-0.395372	-12.028				10.1773	100.029
	0.585417	10.1773	0	55.8542	51.1	19.8	-0.148181	0	16.8042	0	1	-0.396555	-12.064				10.1773	100.029
	0.5875	10.1773	0	55.875	51.11	19.8	-0.148591	0	16.7975	0	1	-0.397673	-12.098				10.1773	100.029
	0.589583	10.1773	0	55.8958	51.11	19.8	-0.149069	0	16.7898	0	1	-0.398955	-12.137				10.1773	100.029
	0.591667	10.1773	0	55.9167	51.13	19.8	-0.149552	0	16.7818	0	1	-0.40027	-12.177				10.1773	100.029
	0.59375	10.1773	0	55.9375	51.13	19.8	-0.150091	0	16.7731	0	1	-0.401716	-12.221				10.1773	100.029
	0.595833	10.1773	0	55.9583	51.14	19.8	-0.150628	0	16.7644	0	1	-0.403162	-12.265				10.1773	100.029
	0.597917	10.1773	0	55.9792	51.15	19.8	-0.15104	0	16.7576	0	1	-0.40428	-12.299				10.1773	100.029
	0.6	10.1773	0	56	51.15	19.8	-0.15142	0	16.7515	0	1	-0.405299	-12.33				10.1773	100.029
	0.602083	10.1773	0	56.0208	51.14	19.8	-0.151769	0	16.746	0	1	-0.406219	-12.358				10.1773	100.029
	0.604167	10.1773	0	56.0417	51.16	19.8	-0.152044	0	16.7414	0	1	-0.406975	-12.381				10.1773	100.029
	0.60625	10.1773	0	56.0625	51.18	19.8	-0.152326	0	16.7366	0	1	-0.407764	-12.405				10.1773	100.029
	0.608333	10.1773	0	56.0833	51.18	19.8	-0.152629	0	16.7317	0	1	-0.408586	-12.43				10.1773	100.029
	0.610417	10.1773	0	56.1042	51.15	19.8	-0.152952	0	16.7268	0	1	-0.409408	-12.455				10.1773	100.029
	0.6125	10.1773	0	56.125	51.18	19.8	-0.153269	0	16.7214	0	1	-0.410295	-12.482				10.1773	100.029
	0.614583	10.1773	0	56.1458	51.2	19.8	-0.153556	0	16.7166	0	1	-0.411084	-12.506				10.1773	100.029
	0.616667	10.1773	0	56.1667	51.2	19.8	-0.153834	0	16.7121	0	1	-0.41184	-12.529				10.1773	100.029
	0.61875	10.1773	0	56.1875	51.2	19.8	-0.154128	0	16.7073	0	1	-0.412629	-12.553				10.1773	100.029
	0.620833	10.1773	0	56.2083	51.19	19.8	-0.154431	0	16.7026	0	1	-0.413418	-12.577				10.1773	100.029
	0.622917	10.1773	0	56.2292	51.22	19.8	-0.154707	0	16.6978	0	1	-0.414207	-12.601				10.1773	100.029
	0.625	10.1773	0	56.25	51.22	19.8	-0.155002	0	16.693	0	1	-0.414996	-12.625				10.1773	100.029
	0.627083	10.1773	0	56.2708	51.22	19.8	-0.155274	0	16.6887	0	1	-0.415719	-12.647				10.1773	100.029
	0.629167	10.1773	0	56.2917	51.21	19.8	-0.155554	0	16.6842	0	1	-0.416475	-12.67				10.1773	100.029
	0.63125	10.1773	0	56.3125	51.24	19.8	-0.155848	0	16.6792	0	1	-0.417297	-12.695				10.1773	100.029
	0.633333	10.1773	0	56.3333	51.23	19.8	-0.156144	0	16.6744	0	1	-0.418086	-12.719				10.1775	100.031
	0.635417	10.1773	0	56.3542	51.25	19.8	-0.156419	0	16.6698	0	1	-0.418842	-12.742				10.1775	100.031
	0.6375	10.1775	0	56.375	51.25	19.8	-0.156715	0	16.6651	0	1	-0.419631	-12.766				10.1775	100.031
	0.639583	10.1775	0	56.3958	51.28	19.8	-0.15698	0	16.6605	0	1	-0.420387	-12.789				10.1773	100.029
	0.641667	10.1775	0	56.4167	51.28	19.8	-0.157237	0	16.6563	0	1	-0.421077	-12.81				10.1775	100.031
	0.64375	10.1773	0	56.4375	51.27	19.8	-0.157513	0	16.652	0	1	-0.4218	-12.832				10.1775	100.031
	0.645833	10.1775	0	56.4583	51.28	19.8	-0.157763	0	16.6478	0	1	-0.42249	-12.853				10.1775	100.031
	0.647917	10.1775	0	56.4792	51.28	19.8	-0.158032	0	16.6435	0	1	-0.423213	-12.875				10.1775	100.031
	0.65	10.1775	0	56.5	51.29	19.8	-0.15832	0	16.6387	0	1	-0.424002	-12.899				10.1775	100.031
	0.652083	10.1775	0	56.5208	51.31	19.8	-0.15861	0	16.6339	0	1	-0.424791	-12.923				10.1775	100.031
	0.654167	10.1775	0	56.5417	51.32	19.8	-0.158861	0	16.6298	0	1	-0.425482	-12.944				10.1775	100.031
	0.65625	10.1775	0	56.5625	51.33	19.8	-0.159098	0	16.6258	0	1	-0.426139	-12.964				10.1775	100.031
	0.658333	10.1775	0	56.5833	51.32	19.8	-0.15931	0	16.6224	0	1	-0.426698	-12.981				10.1775	100.031
	0.660417	10.1775	0	56.6042	51.32	19.8	-0.15952	0	16.6191	0	1	-0.427257	-12.998				10.1775	100.031
	0.6625	10.1775	0	56.625	51.33	19.8	-0.159735	0	16.6155	0	1	-0.427848	-13.016				10.1775	100.031
	0.664583	10.1775	0	56.6458	51.33	19.8	-0.159929	0	16.6123	0	1	-0.428374	-13.032				10.1775	100.031
	0.666667	10.1775	0	56.6667	51.35	19.8	-0.160116	0	16.6091	0	1	-0.4289	-13.048				10.1775	100.031
	0.66875	10.1775	0	56.6875	51.35	19.8	-0.160323	0	16.6058	0	1	-0.429459	-13.065				10.1775	100.031
	0.670833	10.1775	0	56.7083	51.36	19.8	-0.160527	0	16.6024	0	1	-0.430018	-13.082				10.1775	100.031
	0.672917	10.1775	0	56.7292	51.36	19.8	-0.160721	0	16.5992	0	1	-0.430544	-13.098				10.1775	100.031
	0.675	10.1775	0	56.75	51.37	19.8	-0.160913	0	16.596	0	1	-0.43107	-13.114				10.1775	100.031
	0.677083	10.1775	0	56.7708	51.37	19.8	-0.161108	0	16.5929	0	1	-0.431596	-13.13				10.1775	100.031
	0.679167	10.1775	0	56.7917	51.4	19.8	-0.161281	0	16.5898	0	1	-0.432089	-13.145				10.1775	100.031
	0.68125	10.1775	0	56.8125	51.38	19.8	-0.16148	0	16.5867	0	1	-0.432615	-13.161				10.1775	100.031
	0.683333	10.1775	0	56.8333	51.39	19.8	-0.161658	0	16.5837	0	1	-0.433108	-13.176				10.1775	100.031
	0.685417	10.1775	0	56.8542	51.42	19.8	-0.161843	0	16.5805	0	1	-0.433634	-13.192				10.1775	100.031
	0.6875	10.1775	0	56.875	51.41	19.8	-0.162026	0	16.5776	0	1	-0.434127	-13.207				10.1775	100.031
	0.689583	10.1775	0	56.8958	51.42	19.8	-0.162205	0	16.5746	0	1	-0.43462	-13.222				10.1775	100.031
	0.691667	10.1775	0	56.9167	51.43	19.8	-0.162371	0	16.5718	0	1	-0.43508	-13.236				10.1775	100.031
	0.69375	10.1775	0	56.9375	51.44	19.8	-0.162538	0	16.569	0	1	-0.43554	-13.25				10.1775	100.031
	0.695833	10.1775	0	56.9583	51.45	19.8	-0.162717	0	16.566	0	1	-0.436033	-13.265				10.1775	100.031
	0.697917	10.1775	0	56.9792	51.45	19.8	-0.162888	0	16.5632	0	1	-0.436493	-13.279				10.1775	100.031
	0.7	10.1775	0	57	51.43	19.8	-0.163067	0	16.5605	0	1	-0.436954	-13.293				10.1775	100.031
	0.702083	10.1775	0	57.0208	51.47	19.8	-0.163219	0	16.5577	0	1	-0.437414	-13.307				10.1775	100.031
	0.704167	10.1775	0	57.0417	51.48	19.8	-0.163384	0	16.5549	0	1	-0.437874	-13.321				10.1775	100.031
	0.70625	10.1775	0	57.0625	51.48	19.8	-0.163555	0	16.5521	0	1	-0.438334	-13.335				10.1775	100.031
	0.708333	10.1775	0	57.0833	51.46	19.8	-0.163739	0	16.5494	0	1	-0.438794	-13.349				10.1775	100.031
	0.710417	10.1775	0	57.1042	51.48	19.8	-0.163907	0	16.5464	0	1	-0.439287	-13.364				10.1775	100.031
	0.7125	10.1775	0	57.125	51.49	19.8	-0.164083	0	16.5434	0	1	-0.43978	-13.379				10.1775	100.031
	0.714583	10.1775	0	57.1458	51.5	19.8	-0.164263	0	16.5404	0	1	-0.440273	-13.394				10.1775	100.031
	0.716667	10.1775	0	57.1667	51.51	19.8	-0.164448	0	16.5374	0	1	-0.440767	-13.409				10.1775	100.031
	0.71875	10.1775	0	57.1875	51.51	19.8	-0.164627	0	16.5344	0	1	-0.44126	-13.424				10.1775	100.031
	0.720833	10.1775	0	57.2083	51.53	19.8	-0.164791	0	16.5316	0	1	-0.44172	-13.438				10.1775	100.031
	0.722917	10.1775	0	57.2292	51.54	19.8	-0.164966	0	16.5286	0	1	-0.442213	-13.453				10.1775	100.031
	0.725	10.1775	0	57.25	51.55	19.8	-0.165142	0	16.5256	0	1	-0.442706	-13.468				10.1775	100.031
	0.727083	10.1775	0	57.2708	51.55	19.8	-0.165326	0	16.5227	0	1	-0.443199	-13.483				10.1775	100.031
	0.729167	10.1775	0	57.2917	51.57	19.8	-0.165475	0	16.5201	0	1	-0.443626	-13.496				10.1775	100.031
	0.73125	10.1775	0	57.3125	51.57	19.8	-0.165659	0	16.5171	0	1	-0.444119	-13.511				10.1775	100.031
	0.733333	10.1775	0	57.3333	51.59	19.8	-0.165832	0	16.5141	0	1	-0.444612	-13.526				10.1775	100.031
	0.735417	10.1775	0	57.3542	51.59	19.8	-0.166013	0	16.5111	0	1	-0.445106	-13.541				10.1775	100.031
	0.7375	10.1775	0	57.375	51.61	19.8	-0.166188	0	16.5081	0	1	-0.445599	-13.556				10.1775	100.031
	0.739583	10.1775	0	57.3958	51.61	19.8	-0.166383	0	16.5049	0	1	-0.446125	-13.572				10.1778	100.034
	0.741667	10.1775	0	57.4167	51.62	19.8	-0.166558	0	16.502	0	1	-0.446618	-13.587				10.1778	100.034
	0.74375	10.1778	0	57.4375	51.62	19.8	-0.166754	0	16.4988	0	1	-0.447144	-13.603				10.1778	100.034
	0.745833	10.1778	0	57.4583	51.62	19.8	-0.166967	0	16.4954	0	1	-0.447702	-13.62				10.1778	100.034
	0.747917	10.1778	0	57.4792	51.64	19.8	-0.16715	0	16.4922	0	1	-0.448228	-13.636				10.1778	100.034
	0.75	10.1778	0	57.5	51.64	19.8	-0.167341	0	16.4891	0	1	-0.448754	-13.652				10.1775	100.031
	0.752083	10.1778	0	57.5208	51.65	19.8	-0.167532	0	16.4859	0	1	-0.44928	-13.668				10.1775	100.031
	0.754167	10.1775	0	57.5417	51.66	19.8	-0.167707	0	16.4829	0	1	-0.449773	-13.683				10.1778	100.034
	0.75625	10.1775	0	57.5625	51.67	19.8	-0.167905	0	16.4797	0	1	-0.450299	-13.699				10.1778	100.034
	0.758333	10.1778	0	57.5833	51.67	19.8	-0.168084	0	16.4767	0	1	-0.450792	-13.714				10.1778	100.034
	0.760417	10.1778	0	57.6042	51.65	19.8	-0.168291	0	16.4736	0	1	-0.451318	-13.73				10.1778	100.034
	0.7625	10.1778	0	57.625	51.67	19.8	-0.168475	0	16.4704	0	1	-0.451844	-13.746				10.1778	100.034
	0.764583	10.1778	0	57.6458	51.7	19.8	-0.168653	0	16.4672	0	1	-0.45237	-13.762				10.1778	100.034
	0.766667	10.1778	0	57.6667	51.71	19.8	-0.168855	0	16.4638	0	1	-0.452929	-13.779				10.1778	100.034
	0.76875	10.1778	0	57.6875	51.71	19.8	-0.16905	0	16.4606	0	1	-0.453455	-13.795				10.1778	100.034
	0.770833	10.1778	0	57.7083	51.7	19.8	-0.169263	0	16.4573	0	1	-0.454014	-13.812				10.1778	100.034
	0.772917	10.1778	0	57.7292	51.71	19.8	-0.169469	0	16.4539	0	1	-0.454572	-13.829				10.1778	100.034
	0.775	10.1778	0	57.75	51.73	19.8	-0.169663	0	16.4505	0	1	-0.455131	-13.846				10.1778	100.034
	0.777083	10.1778	0	57.7708	51.74	19.8	-0.16984	0	16.4475	0	1	-0.455624	-13.861				10.1778	100.034
	0.779167	10.1778	0	57.7917	51.74	19.8	-0.170045	0	16.4441	0	1	-0.456183	-13.878				10.1778	100.034
	0.78125	10.1778	0	57.8125	51.75	19.8	-0.170249	0	16.4408	0	1	-0.456742	-13.895				10.1778	100.034
	0.783333	10.1778	0	57.8333	51.77	19.8	-0.170451	0	16.4373	0	1	-0.457301	-13.912				10.1778	100.034
	0.785417	10.1778	0	57.8542	51.78	19.8	-0.170651	0	16.434	0	1	-0.457859	-13.929				10.1778	100.034
	0.7875	10.1778	0	57.875	51.79	19.8	-0.17085	0	16.4306	0	1	-0.458418	-13.946				10.1778	100.034
	0.789583	10.1778	0	57.8958	51.78	19.8	-0.171042	0	16.4276	0	1	-0.458911	-13.961				10.1778	100.034
	0.791667	10.1778	0	57.9167	51.79	19.8	-0.171207	0	16.4248	0	1	-0.459372	-13.975				10.1778	100.034
	0.79375	10.1778	0	57.9375	51.82	19.8	-0.171375	0	16.4218	0	1	-0.459865	-13.99				10.1778	100.034
	0.795833	10.1778	0	57.9583	51.83	19.8	-0.171524	0	16.4192	0	1	-0.460292	-14.003				10.1778	100.034
	0.797917	10.1778	0	57.9792	51.81	19.8	-0.171716	0	16.4163	0	1	-0.460785	-14.018				10.1778	100.034
	0.8	10.1778	0	58	51.82	19.8	-0.171934	0	16.4127	0	1	-0.461377	-14.036				10.1778	100.034
	0.802083	10.1778	0	58.0208	51.85	19.8	-0.172148	0	16.4089	0	1	-0.462001	-14.055				10.1778	100.034
	0.804167	10.1778	0	58.0417	51.86	19.8	-0.172388	0	16.4049	0	1	-0.462659	-14.075				10.1778	100.034
	0.80625	10.1778	0	58.0625	51.85	19.8	-0.172636	0	16.401	0	1	-0.463316	-14.095				10.1778	100.034
	0.808333	10.1778	0	58.0833	51.87	19.8	-0.172886	0	16.3968	0	1	-0.464006	-14.116				10.1778	100.034
	0.810417	10.1778	0	58.1042	51.89	19.8	-0.173116	0	16.3928	0	1	-0.464664	-14.136				10.1778	100.034
	0.8125	10.1778	0	58.125	51.88	19.8	-0.173375	0	16.3886	0	1	-0.465354	-14.157				10.1778	100.034
	0.814583	10.1778	0	58.1458	51.89	19.8	-0.173631	0	16.3845	0	1	-0.466044	-14.178				10.1778	100.034
	0.816667	10.1778	0	58.1667	51.9	19.8	-0.173869	0	16.3805	0	1	-0.466702	-14.198				10.1778	100.034
	0.81875	10.1778	0	58.1875	51.92	19.8	-0.174088	0	16.3767	0	1	-0.467326	-14.217				10.1778	100.034
	0.820833	10.1778	0	58.2083	51.92	19.8	-0.174304	0	16.3731	0	1	-0.467918	-14.235				10.1778	100.034
	0.822917	10.1778	0	58.2292	51.93	19.8	-0.174534	0	16.3693	0	1	-0.468543	-14.254				10.1778	100.034
	0.825	10.1778	0	58.25	51.94	19.8	-0.174761	0	16.3656	0	1	-0.469167	-14.273				10.1778	100.034
	0.827083	10.1778	0	58.2708	51.95	19.8	-0.174942	0	16.3626	0	1	-0.46966	-14.288				10.1778	100.034
	0.829167	10.1778	0	58.2917	51.94	19.8	-0.175126	0	16.3596	0	1	-0.470153	-14.303				10.1778	100.034
	0.83125	10.1778	0	58.3125	51.96	19.8	-0.175285	0	16.3568	0	1	-0.470613	-14.317				10.1778	100.034
	0.833333	10.1778	0	58.3333	51.98	19.8	-0.17548	0	16.3534	0	1	-0.471172	-14.334				10.1778	100.034
	0.835417	10.1778	0	58.3542	51.98	19.8	-0.17569	0	16.35	0	1	-0.471731	-14.351				10.1778	100.034
	0.8375	10.1778	0	58.375	51.98	19.8	-0.175885	0	16.3469	0	1	-0.472257	-14.367				10.1778	100.034
	0.839583	10.1778	0	58.3958	51.99	19.8	-0.176038	0	16.3443	0	1	-0.472684	-14.38				10.1778	100.034
	0.841667	10.1778	0	58.4167	52	19.8	-0.176203	0	16.3415	0	1	-0.473144	-14.394				10.1778	100.034
	0.84375	10.1778	0	58.4375	52.03	19.8	-0.176369	0	16.3384	0	1	-0.473637	-14.409				10.1778	100.034
	0.845833	10.1778	0	58.4583	52.02	19.8	-0.176545	0	16.3357	0	1	-0.474098	-14.423				10.1778	100.034
	0.847917	10.1778	0	58.4792	52.03	19.8	-0.176726	0	16.3327	0	1	-0.474591	-14.438				10.1778	100.034
	0.85	10.1778	0	58.5	52.03	19.8	-0.176918	0	16.3295	0	1	-0.475117	-14.454				10.1778	100.034
	0.852083	10.1778	0	58.5208	52.05	19.8	-0.177092	0	16.3265	0	1	-0.47561	-14.469				10.1778	100.034
	0.854167	10.1778	0	58.5417	52.04	19.8	-0.177262	0	16.3238	0	1	-0.47607	-14.483				10.1778	100.034
	0.85625	10.1778	0	58.5625	52.07	19.8	-0.177431	0	16.3207	0	1	-0.476563	-14.498				10.1778	100.034
	0.858333	10.1778	0	58.5833	52.07	19.8	-0.177592	0	16.3182	0	1	-0.47699	-14.511				10.1778	100.034
	0.860417	10.1778	0	58.6042	52.08	19.8	-0.177767	0	16.3152	0	1	-0.477483	-14.526				10.1778	100.034
	0.8625	10.1778	0	58.625	52.08	19.8	-0.177934	0	16.3124	0	1	-0.477944	-14.54				10.1778	100.034
	0.864583	10.1778	0	58.6458	52.11	19.8	-0.178094	0	16.3096	0	1	-0.478404	-14.554				10.1778	100.034
	0.866667	10.1778	0	58.6667	52.1	19.8	-0.178263	0	16.3068	0	1	-0.478864	-14.568				10.1778	100.034
	0.86875	10.1778	0	58.6875	52.12	19.8	-0.178428	0	16.304	0	1	-0.479324	-14.582				10.1778	100.034
	0.870833	10.1778	0	58.7083	52.12	19.8	-0.178595	0	16.3012	0	1	-0.479784	-14.596				10.1778	100.034
	0.872917	10.1778	0	58.7292	52.13	19.8	-0.178771	0	16.2983	0	1	-0.480277	-14.611				10.1778	100.034
	0.875	10.1778	0	58.75	52.14	19.8	-0.178947	0	16.2953	0	1	-0.48077	-14.626				10.1778	100.034
	0.877083	10.1778	0	58.7708	52.15	19.8	-0.179116	0	16.2925	0	1	-0.481231	-14.64				10.1778	100.034
	0.879167	10.1778	0	58.7917	52.16	19.8	-0.179294	0	16.2895	0	1	-0.481724	-14.655				10.1778	100.034
	0.88125	10.1778	0	58.8125	52.16	19.8	-0.179449	0	16.2869	0	1	-0.482151	-14.668				10.1778	100.034
	0.883333	10.1778	0	58.8333	52.19	19.8	-0.179615	0	16.2839	0	1	-0.482644	-14.683				10.1778	100.034
	0.885417	10.1778	0	58.8542	52.19	19.8	-0.179784	0	16.2811	0	1	-0.483104	-14.697				10.1778	100.034
	0.8875	10.1778	0	58.875	52.19	19.8	-0.179965	0	16.2781	0	1	-0.483597	-14.712				10.1778	100.034
	0.889583	10.1778	0	58.8958	52.19	19.8	-0.180139	0	16.2754	0	1	-0.484058	-14.726				10.1778	100.034
	0.891667	10.1778	0	58.9167	52.23	19.8	-0.180288	0	16.2725	0	1	-0.484518	-14.74				10.1778	100.034
	0.89375	10.1778	0	58.9375	52.22	19.8	-0.180465	0	16.2698	0	1	-0.484978	-14.754				10.1778	100.034
	0.895833	10.1778	0	58.9583	52.24	19.8	-0.180617	0	16.2671	0	1	-0.485405	-14.767				10.1778	100.034
	0.897917	10.1778	0	58.9792	52.26	19.8	-0.180758	0	16.2645	0	1	-0.485833	-14.78				10.1778	100.034
	0.9	10.1778	0	59	52.26	19.8	-0.180915	0	16.2619	0	1	-0.48626	-14.793				10.1778	100.034
	0.902083	10.1778	0	59.0208	52.26	19.8	-0.181073	0	16.2594	0	1	-0.486687	-14.806				10.1778	100.034
	0.904167	10.1778	0	59.0417	52.28	19.8	-0.18123	0	16.2566	0	1	-0.487147	-14.82				10.1778	100.034
	0.90625	10.1778	0	59.0625	52.27	19.8	-0.181414	0	16.2536	0	1	-0.487641	-14.835				10.1778	100.034
	0.908333	10.1778	0	59.0833	52.28	19.8	-0.181592	0	16.2506	0	1	-0.488134	-14.85				10.1778	100.034
	0.910417	10.1778	0	59.1042	52.3	19.8	-0.181757	0	16.2478	0	1	-0.488594	-14.864				10.1778	100.034
	0.9125	10.1778	0	59.125	52.32	19.8	-0.181914	0	16.245	0	1	-0.489054	-14.878				10.1778	100.034
	0.914583	10.1778	0	59.1458	52.32	19.8	-0.182086	0	16.2422	0	1	-0.489514	-14.892				10.1778	100.034
	0.916667	10.1778	0	59.1667	52.33	19.8	-0.18226	0	16.2392	0	1	-0.490007	-14.907				10.1778	100.034
	0.91875	10.1778	0	59.1875	52.33	19.8	-0.182441	0	16.2363	0	1	-0.4905	-14.922				10.1778	100.034
	0.920833	10.1778	0	59.2083	52.35	19.8	-0.182602	0	16.2334	0	1	-0.49096	-14.936				10.1778	100.034
	0.922917	10.1778	0	59.2292	52.35	19.8	-0.182784	0	16.2305	0	1	-0.491454	-14.951				10.1778	100.034
	0.925	10.1778	0	59.25	52.36	19.8	-0.182964	0	16.2275	0	1	-0.491947	-14.966				10.1778	100.034
	0.927083	10.1778	0	59.2708	52.37	19.8	-0.183129	0	16.2247	0	1	-0.492407	-14.98				10.1778	100.034
	0.929167	10.1778	0	59.2917	52.38	19.8	-0.183297	0	16.2217	0	1	-0.4929	-14.995				10.1778	100.034
	0.93125	10.1778	0	59.3125	52.4	19.8	-0.183475	0	16.2187	0	1	-0.493393	-15.01				10.1778	100.034
	0.933333	10.1778	0	59.3333	52.41	19.8	-0.183652	0	16.2157	0	1	-0.493886	-15.025				10.1778	100.034
	0.935417	10.1778	0	59.3542	52.41	19.8	-0.183809	0	16.2131	0	1	-0.494313	-15.038				10.1778	100.034
	0.9375	10.1778	0	59.375	52.43	19.8	-0.18397	0	16.2103	0	1	-0.494774	-15.052				10.1778	100.034
	0.939583	10.1778	0	59.3958	52.43	19.8	-0.184134	0	16.2075	0	1	-0.495234	-15.066				10.1778	100.034
	0.941667	10.1778	0	59.4167	52.45	19.8	-0.184294	0	16.2047	0	1	-0.495694	-15.08				10.1778	100.034
	0.94375	10.1778	0	59.4375	52.44	19.8	-0.184467	0	16.202	0	1	-0.496154	-15.094				10.1778	100.034
	0.945833	10.1778	0	59.4583	52.47	19.8	-0.184635	0	16.1989	0	1	-0.496647	-15.109				10.1778	100.034
	0.947917	10.1778	0	59.4792	52.47	19.8	-0.184808	0	16.1961	0	1	-0.497107	-15.123				10.1778	100.034
	0.95	10.1778	0	59.5	52.48	19.8	-0.184985	0	16.1932	0	1	-0.4976	-15.138				10.1778	100.034
	0.952083	10.1778	0	59.5208	52.47	19.8	-0.18516	0	16.1904	0	1	-0.498061	-15.152				10.1778	100.034
	0.954167	10.1778	0	59.5417	52.49	19.8	-0.185334	0	16.1874	0	1	-0.498554	-15.167				10.1778	100.034
	0.95625	10.1778	0	59.5625	52.52	19.8	-0.185497	0	16.1844	0	1	-0.499047	-15.182				10.1778	100.034
	0.958333	10.1778	0	59.5833	52.53	19.8	-0.185657	0	16.1816	0	1	-0.499507	-15.196				10.1778	100.034
	0.960417	10.1778	0	59.6042	52.52	19.8	-0.185847	0	16.1786	0	1	-0.5	-15.211				10.1778	100.034
	0.9625	10.1778	0	59.625	52.52	19.8	-0.186029	0	16.1756	0	1	-0.500493	-15.226				10.1778	100.034
	0.964583	10.1778	0	59.6458	52.55	19.8	-0.186204	0	16.1724	0	1	-0.501019	-15.242				10.1778	100.034
	0.966667	10.1778	0	59.6667	52.56	19.8	-0.186386	0	16.1694	0	1	-0.501512	-15.257				10.1778	100.034
	0.96875	10.1778	0	59.6875	52.56	19.8	-0.18659	0	16.166	0	1	-0.502071	-15.274				10.1778	100.034
	0.970833	10.1778	0	59.7083	52.57	19.8	-0.18677	0	16.1631	0	1	-0.502564	-15.289				10.1778	100.034
	0.972917	10.1778	0	59.7292	52.59	19.8	-0.186952	0	16.1598	0	1	-0.50309	-15.305				10.1778	100.034
	0.975	10.1778	0	59.75	52.6	19.8	-0.187139	0	16.1567	0	1	-0.503616	-15.321				10.1778	100.034
	0.977083	10.1778	0	59.7708	52.6	19.8	-0.187343	0	16.1533	0	1	-0.504175	-15.338				10.1778	100.034
	0.979167	10.1778	0	59.7917	52.62	19.8	-0.187519	0	16.1503	0	1	-0.504668	-15.353				10.1778	100.034
	0.98125	10.1778	0	59.8125	52.63	19.8	-0.187717	0	16.1469	0	1	-0.505226	-15.37				10.1778	100.034
	0.983333	10.1778	0	59.8333	52.64	19.8	-0.187881	0	16.1441	0	1	-0.505687	-15.384				10.1775	100.031
	0.985417	10.1778	0	59.8542	52.66	19.8	-0.188064	0	16.1409	0	1	-0.506213	-15.4				10.1775	100.031
	0.9875	10.1775	0	59.875	52.65	19.8	-0.188254	0	16.1379	0	1	-0.506706	-15.415				10.1775	100.031
	0.989583	10.1775	0	59.8958	52.67	19.8	-0.188424	0	16.1349	0	1	-0.507199	-15.43				10.1775	100.031
	0.991667	10.1775	0	59.9167	52.66	19.8	-0.188611	0	16.132	0	1	-0.507692	-15.445				10.1775	100.031
	0.99375	10.1775	0	59.9375	52.67	19.8	-0.188786	0	16.129	0	1	-0.508185	-15.46				10.1775	100.031
	0.995833	10.1775	0	59.9583	52.69	19.8	-0.18897	0	16.1258	0	1	-0.508711	-15.476				10.1775	100.031
	0.997917	10.1775	0	59.9792	52.7	19.8	-0.189133	0	16.123	0	1	-0.509171	-15.49				10.1775	100.031
	1	10.1775	0	60	52.71	19.8	-0.189308	0	16.12	0	1	-0.509664	-15.505				10.1775	100.031
	1.00208	10.1775	0	60.0208	52.73	19.8	-0.189483	0	16.1169	0	1	-0.510157	-15.52				10.1775	100.031
	1.00417	10.1775	0	60.0417	52.75	19.8	-0.189643	0	16.1141	0	1	-0.510617	-15.534				10.1775	100.031
	1.00625	10.1775	0	60.0625	52.74	19.8	-0.189802	0	16.1116	0	1	-0.511045	-15.547				10.1775	100.031
	1.00833	10.1775	0	60.0833	52.75	19.8	-0.189977	0	16.1086	0	1	-0.511538	-15.562				10.1775	100.031
	1.01042	10.1775	0	60.1042	52.77	19.8	-0.190114	0	16.1062	0	1	-0.511932	-15.574				10.1775	100.031
	1.0125	10.1775	0	60.125	52.77	19.8	-0.190271	0	16.1036	0	1	-0.512359	-15.587				10.1775	100.031
	1.01458	10.1775	0	60.1458	52.79	19.8	-0.190428	0	16.1008	0	1	-0.51282	-15.601				10.1775	100.031
	1.01667	10.1775	0	60.1667	52.8	19.8	-0.19058	0	16.0982	0	1	-0.513247	-15.614				10.1775	100.031
	1.01875	10.1775	0	60.1875	52.8	19.8	-0.190735	0	16.0956	0	1	-0.513674	-15.627				10.1775	100.031
	1.02083	10.1775	0	60.2083	52.83	19.8	-0.190876	0	16.093	0	1	-0.514102	-15.64				10.1775	100.031
	1.02292	10.1775	0	60.2292	52.82	19.8	-0.191051	0	16.0902	0	1	-0.514562	-15.654				10.1775	100.031
	1.025	10.1775	0	60.25	52.84	19.8	-0.191212	0	16.0874	0	1	-0.515022	-15.668				10.1775	100.031
	1.02708	10.1775	0	60.2708	52.84	19.8	-0.191364	0	16.0848	0	1	-0.515449	-15.681				10.1775	100.031
	1.02917	10.1775	0	60.2917	52.87	19.8	-0.191534	0	16.0818	0	1	-0.515942	-15.696				10.1775	100.031
	1.03125	10.1775	0	60.3125	52.88	19.8	-0.191706	0	16.0788	0	1	-0.516435	-15.711				10.1775	100.031
	1.03333	10.1775	0	60.3333	52.88	19.8	-0.191891	0	16.0758	0	1	-0.516929	-15.726				10.1775	100.031
	1.03542	10.1775	0	60.3542	52.87	19.8	-0.192081	0	16.0729	0	1	-0.517422	-15.741				10.1775	100.031
	1.0375	10.1775	0	60.375	52.89	19.8	-0.192256	0	16.0696	0	1	-0.517948	-15.757				10.1775	100.031
	1.03958	10.1775	0	60.3958	52.91	19.8	-0.192429	0	16.0666	0	1	-0.518441	-15.772				10.1773	100.029
	1.04167	10.1775	0	60.4167	52.92	19.8	-0.19261	0	16.0636	0	1	-0.518934	-15.787				10.1773	100.029
	1.04375	10.1773	0	60.4375	52.92	19.8	-0.192789	0	16.0607	0	1	-0.519427	-15.802				10.1773	100.029
	1.04583	10.1773	0	60.4583	52.94	19.8	-0.192943	0	16.0578	0	1	-0.519887	-15.816				10.1773	100.029
	1.04792	10.1773	0	60.4792	52.95	19.8	-0.193099	0	16.0552	0	1	-0.520314	-15.829				10.1773	100.029
	1.05	10.1773	0	60.5	52.96	19.8	-0.193237	0	16.0528	0	1	-0.520709	-15.841				10.1773	100.029
	1.05208	10.1773	0	60.5208	52.96	19.8	-0.193394	0	16.0503	0	1	-0.521136	-15.854				10.1773	100.029
	1.05417	10.1773	0	60.5417	52.98	19.8	-0.193532	0	16.0478	0	1	-0.52153	-15.866				10.1773	100.029
	1.05625	10.1773	0	60.5625	52.99	19.8	-0.193677	0	16.0452	0	1	-0.521958	-15.879				10.1773	100.029
	1.05833	10.1773	0	60.5833	53.01	19.8	-0.193802	0	16.043	0	1	-0.522319	-15.89				10.1773	100.029
	1.06042	10.1773	0	60.6042	53.01	19.8	-0.193935	0	16.0408	0	1	-0.522681	-15.901				10.1773	100.029
	1.0625	10.1773	0	60.625	53.02	19.8	-0.194061	0	16.0386	0	1	-0.523043	-15.912				10.1773	100.029
	1.06458	10.1773	0	60.6458	53.03	19.8	-0.194175	0	16.0366	0	1	-0.523371	-15.922				10.1773	100.029
	1.06667	10.1773	0	60.6667	53.03	19.8	-0.194299	0	16.0347	0	1	-0.5237	-15.932				10.1773	100.029
	1.06875	10.1773	0	60.6875	53.05	19.8	-0.19442	0	16.0324	0	1	-0.524062	-15.943				10.1773	100.029
	1.07083	10.1773	0	60.7083	53.06	19.8	-0.194534	0	16.0304	0	1	-0.52439	-15.953				10.1773	100.029
	1.07292	10.1773	0	60.7292	53.08	19.8	-0.194621	0	16.0288	0	1	-0.524653	-15.961				10.1773	100.029
	1.075	10.1773	0	60.75	53.09	19.8	-0.194733	0	16.0268	0	1	-0.524982	-15.971				10.1773	100.029
	1.07708	10.1773	0	60.7708	53.1	19.8	-0.194795	0	16.0256	0	1	-0.525179	-15.977				10.1773	100.029
	1.07917	10.1773	0	60.7917	53.1	19.8	-0.194866	0	16.0244	0	1	-0.525376	-15.983				10.1773	100.029
	1.08125	10.1773	0	60.8125	53.12	19.8	-0.194955	0	16.0228	0	1	-0.525639	-15.991				10.1773	100.029
	1.08333	10.1773	0	60.8333	53.12	19.8	-0.195026	0	16.0216	0	1	-0.525837	-15.997				10.1773	100.029
	1.08542	10.1773	0	60.8542	53.14	19.8	-0.195112	0	16.0199	0	1	-0.5261	-16.005				10.1773	100.029
	1.0875	10.1773	0	60.875	53.16	19.8	-0.195208	0	16.0181	0	1	-0.526395	-16.014				10.1773	100.029
	1.08958	10.1773	0	60.8958	53.17	19.8	-0.195301	0	16.0165	0	1	-0.526658	-16.022				10.1773	100.029
	1.09167	10.1773	0	60.9167	53.17	19.8	-0.195398	0	16.0149	0	1	-0.526921	-16.03				10.1773	100.029
	1.09375	10.1773	0	60.9375	53.18	19.8	-0.195463	0	16.0137	0	1	-0.527119	-16.036				10.1773	100.029
	1.09583	10.1773	0	60.9583	53.19	19.8	-0.195537	0	16.0123	0	1	-0.527349	-16.043				10.1773	100.029
	1.09792	10.1773	0	60.9792	53.22	19.8	-0.195619	0	16.0106	0	1	-0.527612	-16.051				10.1773	100.029
	1.1	10.1773	0	61	53.21	19.8	-0.195698	0	16.0095	0	1	-0.527809	-16.057				10.1773	100.029
	1.10208	10.1773	0	61.0208	53.21	19.8	-0.195755	0	16.0085	0	1	-0.527973	-16.062				10.1771	100.027
	1.10417	10.1773	0	61.0417	53.23	19.8	-0.195824	0	16.007	0	1	-0.528203	-16.069				10.1771	100.027
	1.10625	10.1771	0	61.0625	53.26	19.8	-0.19589	0	16.0056	0	1	-0.528433	-16.076				10.1771	100.027
	1.10833	10.1771	0	61.0833	53.25	19.8	-0.19598	0	16.0042	0	1	-0.528663	-16.083				10.1771	100.027
	1.11042	10.1771	0	61.1042	53.27	19.8	-0.196067	0	16.0026	0	1	-0.528926	-16.091				10.1771	100.027
	1.1125	10.1771	0	61.125	53.3	19.8	-0.196158	0	16.0007	0	1	-0.529222	-16.1				10.1771	100.027
	1.11458	10.1771	0	61.1458	53.28	19.8	-0.196256	0	15.9994	0	1	-0.529452	-16.107				10.1771	100.027
	1.11667	10.1771	0	61.1667	53.28	19.8	-0.196377	0	15.9974	0	1	-0.529781	-16.117				10.1771	100.027
	1.11875	10.1771	0	61.1875	53.31	19.8	-0.196482	0	15.9954	0	1	-0.53011	-16.127				10.1771	100.027
	1.12083	10.1771	0	61.2083	53.33	19.8	-0.196573	0	15.9935	0	1	-0.530406	-16.136				10.1771	100.027
	1.12292	10.1771	0	61.2292	53.33	19.8	-0.196687	0	15.9917	0	1	-0.530701	-16.145				10.1771	100.027
	1.125	10.1771	0	61.25	53.33	19.8	-0.196808	0	15.9898	0	1	-0.53103	-16.155				10.1771	100.027
	1.12708	10.1771	0	61.2708	53.36	19.8	-0.196896	0	15.9879	0	1	-0.531326	-16.164				10.1771	100.027
	1.12917	10.1771	0	61.2917	53.36	19.8	-0.196989	0	15.9863	0	1	-0.531589	-16.172				10.1771	100.027
	1.13125	10.1771	0	61.3125	53.36	19.8	-0.197046	0	15.9853	0	1	-0.531753	-16.177				10.1771	100.027
	1.13333	10.1771	0	61.3333	53.38	19.8	-0.19711	0	15.9841	0	1	-0.531951	-16.183				10.1771	100.027
	1.13542	10.1771	0	61.3542	53.4	19.8	-0.197157	0	15.9831	0	1	-0.532115	-16.188				10.1771	100.027
	1.1375	10.1771	0	61.375	53.42	19.8	-0.197228	0	15.9816	0	1	-0.532345	-16.195				10.1771	100.027
	1.13958	10.1771	0	61.3958	53.43	19.8	-0.197333	0	15.9798	0	1	-0.532641	-16.204				10.1771	100.027
	1.14167	10.1771	0	61.4167	53.43	19.8	-0.197439	0	15.978	0	1	-0.532937	-16.213				10.1771	100.027
	1.14375	10.1771	0	61.4375	53.44	19.8	-0.197529	0	15.9764	0	1	-0.5332	-16.221				10.1771	100.027
	1.14583	10.1771	0	61.4583	53.44	19.8	-0.197644	0	15.9744	0	1	-0.533528	-16.231				10.1771	100.027
	1.14792	10.1771	0	61.4792	53.46	19.8	-0.19776	0	15.9724	0	1	-0.533857	-16.241				10.1771	100.027
	1.15	10.1771	0	61.5	53.48	19.8	-0.197843	0	15.9708	0	1	-0.53412	-16.249				10.1771	100.027
	1.15208	10.1771	0	61.5208	53.49	19.8	-0.197957	0	15.9688	0	1	-0.534449	-16.259				10.1771	100.027
	1.15417	10.1771	0	61.5417	53.49	19.8	-0.198072	0	15.967	0	1	-0.534745	-16.268				10.1771	100.027
	1.15625	10.1771	0	61.5625	53.5	19.8	-0.198168	0	15.9652	0	1	-0.53504	-16.277				10.1771	100.027
	1.15833	10.1771	0	61.5833	53.53	19.8	-0.198272	0	15.9631	0	1	-0.535369	-16.287				10.1771	100.027
	1.16042	10.1771	0	61.6042	53.53	19.8	-0.198389	0	15.9611	0	1	-0.535698	-16.297				10.1771	100.027
	1.1625	10.1771	0	61.625	53.53	19.8	-0.198534	0	15.9588	0	1	-0.536092	-16.309				10.1771	100.027
	1.16458	10.1771	0	61.6458	53.55	19.8	-0.198658	0	15.9565	0	1	-0.536454	-16.32				10.1769	100.025
	1.16667	10.1771	0	61.6667	53.56	19.8	-0.198795	0	15.9541	0	1	-0.536848	-16.332				10.1771	100.027
	1.16875	10.1769	0	61.6875	53.58	19.8	-0.19892	0	15.9519	0	1	-0.53721	-16.343				10.1771	100.027
	1.17083	10.1771	0	61.7083	53.59	19.8	-0.19903	0	15.9499	0	1	-0.537539	-16.353				10.1771	100.027
	1.17292	10.1771	0	61.7292	53.6	19.8	-0.199135	0	15.9481	0	1	-0.537834	-16.362				10.1771	100.027
	1.175	10.1771	0	61.75	53.61	19.8	-0.19926	0	15.9459	0	1	-0.538196	-16.373				10.1769	100.025
	1.17708	10.1771	0	61.7708	53.63	19.8	-0.199342	0	15.9443	0	1	-0.538459	-16.381				10.1769	100.025
	1.17917	10.1769	0	61.7917	53.63	19.8	-0.199466	0	15.9423	0	1	-0.538788	-16.391				10.1769	100.025
	1.18125	10.1769	0	61.8125	53.65	19.8	-0.199562	0	15.9404	0	1	-0.539084	-16.4				10.1769	100.025
	1.18333	10.1769	0	61.8333	53.68	19.8	-0.199638	0	15.9388	0	1	-0.539347	-16.408				10.1769	100.025
	1.18542	10.1769	0	61.8542	53.68	19.8	-0.199733	0	15.9372	0	1	-0.539609	-16.416				10.1769	100.025
	1.1875	10.1769	0	61.875	53.67	19.8	-0.199848	0	15.9354	0	1	-0.539905	-16.425				10.1769	100.025
	1.18958	10.1769	0	61.8958	53.7	19.8	-0.199929	0	15.9338	0	1	-0.540168	-16.433				10.1769	100.025
	1.19167	10.1769	0	61.9167	53.71	19.8	-0.200033	0	15.932	0	1	-0.540464	-16.442				10.1769	100.025
	1.19375	10.1769	0	61.9375	53.72	19.8	-0.20011	0	15.9306	0	1	-0.540694	-16.449				10.1769	100.025
	1.19583	10.1769	0	61.9583	53.72	19.8	-0.200206	0	15.929	0	1	-0.540957	-16.457				10.1769	100.025
	1.19792	10.1769	0	61.9792	53.72	19.8	-0.200297	0	15.9274	0	1	-0.54122	-16.465				10.1769	100.025
	1.2	10.1769	0	62	53.75	19.8	-0.200365	0	15.9259	0	1	-0.54145	-16.472				10.1769	100.025
	1.20208	10.1769	0	62.0208	53.76	19.8	-0.200455	0	15.9243	0	1	-0.541713	-16.48				10.1769	100.025
	1.20417	10.1769	0	62.0417	53.76	19.8	-0.20054	0	15.9229	0	1	-0.541943	-16.487				10.1769	100.025
	1.20625	10.1769	0	62.0625	53.78	19.8	-0.200614	0	15.9215	0	1	-0.542173	-16.494				10.1769	100.025
	1.20833	10.1769	0	62.0833	53.79	19.8	-0.200701	0	15.9199	0	1	-0.542436	-16.502				10.1769	100.025
	1.21042	10.1769	0	62.1042	53.81	19.8	-0.200769	0	15.9184	0	1	-0.542666	-16.509				10.1769	100.025
	1.2125	10.1769	0	62.125	53.82	19.8	-0.200846	0	15.917	0	1	-0.542897	-16.516				10.1769	100.025
	1.21458	10.1769	0	62.1458	53.82	19.8	-0.200943	0	15.9154	0	1	-0.54316	-16.524				10.1769	100.025
	1.21667	10.1769	0	62.1667	53.83	19.8	-0.201037	0	15.9138	0	1	-0.543423	-16.532				10.1769	100.025
	1.21875	10.1769	0	62.1875	53.85	19.8	-0.20111	0	15.9124	0	1	-0.543653	-16.539				10.1769	100.025
	1.22083	10.1769	0	62.2083	53.87	19.8	-0.201191	0	15.9108	0	1	-0.543916	-16.547				10.1769	100.025
	1.22292	10.1769	0	62.2292	53.87	19.8	-0.201284	0	15.9092	0	1	-0.544179	-16.555				10.1769	100.025
	1.225	10.1769	0	62.25	53.89	19.8	-0.201359	0	15.9077	0	1	-0.544409	-16.562				10.1769	100.025
	1.22708	10.1769	0	62.2708	53.9	19.8	-0.201449	0	15.9061	0	1	-0.544672	-16.57				10.1769	100.025
	1.22917	10.1769	0	62.2917	53.91	19.8	-0.201528	0	15.9047	0	1	-0.544902	-16.577				10.1769	100.025
	1.23125	10.1769	0	62.3125	53.93	19.8	-0.201627	0	15.9029	0	1	-0.545198	-16.586				10.1769	100.025
	1.23333	10.1769	0	62.3333	53.94	19.8	-0.201704	0	15.9015	0	1	-0.545428	-16.593				10.1769	100.025
	1.23542	10.1769	0	62.3542	53.95	19.8	-0.20177	0	15.9003	0	1	-0.545625	-16.599				10.1769	100.025
	1.2375	10.1769	0	62.375	53.96	19.8	-0.201821	0	15.8992	0	1	-0.545789	-16.604				10.1769	100.025
	1.23958	10.1769	0	62.3958	53.96	19.8	-0.201891	0	15.8981	0	1	-0.545986	-16.61				10.1769	100.025
	1.24167	10.1769	0	62.4167	53.98	19.8	-0.201949	0	15.8968	0	1	-0.546184	-16.616				10.1769	100.025
	1.24375	10.1769	0	62.4375	53.99	19.8	-0.202026	0	15.8954	0	1	-0.546414	-16.623				10.1769	100.025
	1.24583	10.1769	0	62.4583	54.01	19.8	-0.202097	0	15.894	0	1	-0.546644	-16.63				10.1769	100.025
	1.24792	10.1769	0	62.4792	54.02	19.8	-0.202166	0	15.8928	0	1	-0.546841	-16.636				10.1769	100.025
	1.25	10.1769	0	62.5	54.02	19.8	-0.202246	0	15.8914	0	1	-0.547071	-16.643				10.1769	100.025
	1.25208	10.1769	0	62.5208	54.04	19.8	-0.202313	0	15.8901	0	1	-0.547268	-16.649				10.1769	100.025
	1.25417	10.1769	0	62.5417	54.07	19.8	-0.202376	0	15.8887	0	1	-0.547499	-16.656				10.1769	100.025
	1.25625	10.1769	0	62.5625	54.07	19.8	-0.202459	0	15.8873	0	1	-0.547729	-16.663				10.1767	100.023
	1.25833	10.1769	0	62.5833	54.09	19.8	-0.202539	0	15.8856	0	1	-0.547992	-16.671				10.1767	100.023
	1.26042	10.1767	0	62.6042	54.1	19.8	-0.202621	0	15.8842	0	1	-0.548222	-16.678				10.1767	100.023
	1.2625	10.1767	0	62.625	54.1	19.8	-0.202714	0	15.8826	0	1	-0.548485	-16.686				10.1767	100.023
	1.26458	10.1767	0	62.6458	54.12	19.8	-0.202787	0	15.8812	0	1	-0.548715	-16.693				10.1767	100.023
	1.26667	10.1767	0	62.6667	54.12	19.8	-0.202883	0	15.8796	0	1	-0.548978	-16.701				10.1767	100.023
	1.26875	10.1767	0	62.6875	54.14	19.8	-0.20295	0	15.8782	0	1	-0.549208	-16.708				10.1767	100.023
	1.27083	10.1767	0	62.7083	54.15	19.8	-0.203045	0	15.8766	0	1	-0.549471	-16.716				10.1767	100.023
	1.27292	10.1767	0	62.7292	54.18	19.8	-0.203114	0	15.8751	0	1	-0.549701	-16.723				10.1767	100.023
	1.275	10.1767	0	62.75	54.19	19.8	-0.203185	0	15.8737	0	1	-0.549931	-16.73				10.1767	100.023
	1.27708	10.1767	0	62.7708	54.18	19.8	-0.20328	0	15.8723	0	1	-0.550161	-16.737				10.1767	100.023
	1.27917	10.1767	0	62.7917	54.19	19.8	-0.203352	0	15.8709	0	1	-0.550391	-16.744				10.1767	100.023
	1.28125	10.1767	0	62.8125	54.21	19.8	-0.203435	0	15.8693	0	1	-0.550654	-16.752				10.1767	100.023
	1.28333	10.1767	0	62.8333	54.25	19.8	-0.203499	0	15.8678	0	1	-0.550884	-16.759				10.1767	100.023
	1.28542	10.1767	0	62.8542	54.23	19.8	-0.203581	0	15.8667	0	1	-0.551081	-16.765				10.1767	100.023
	1.2875	10.1767	0	62.875	54.25	19.8	-0.203654	0	15.8652	0	1	-0.551312	-16.772				10.1767	100.023
	1.28958	10.1767	0	62.8958	54.26	19.8	-0.203729	0	15.8638	0	1	-0.551542	-16.779				10.1767	100.023
	1.29167	10.1767	0	62.9167	54.27	19.8	-0.203805	0	15.8624	0	1	-0.551772	-16.786				10.1767	100.023
	1.29375	10.1767	0	62.9375	54.28	19.8	-0.203887	0	15.861	0	1	-0.552002	-16.793				10.1767	100.023
	1.29583	10.1767	0	62.9583	54.29	19.8	-0.203964	0	15.8596	0	1	-0.552232	-16.8				10.1767	100.023
	1.29792	10.1767	0	62.9792	54.31	19.8	-0.204032	0	15.8581	0	1	-0.552462	-16.807				10.1765	100.021
	1.3	10.1767	0	63	54.33	19.8	-0.204119	0	15.8565	0	1	-0.552725	-16.815				10.1765	100.021
	1.30208	10.1765	0	63.0208	54.33	19.8	-0.204205	0	15.8551	0	1	-0.552955	-16.822				10.1765	100.021
	1.30417	10.1765	0	63.0417	54.35	19.8	-0.204288	0	15.8535	0	1	-0.553218	-16.83				10.1765	100.021
	1.30625	10.1765	0	63.0625	54.35	19.8	-0.204367	0	15.8521	0	1	-0.553448	-16.837				10.1765	100.021
	1.30833	10.1765	0	63.0833	54.36	19.8	-0.204444	0	15.8507	0	1	-0.553678	-16.844				10.1765	100.021
	1.31042	10.1765	0	63.1042	54.4	19.8	-0.204504	0	15.8492	0	1	-0.553908	-16.851				10.1765	100.021
	1.3125	10.1765	0	63.125	54.41	19.8	-0.204581	0	15.8478	0	1	-0.554138	-16.858				10.1765	100.021
	1.31458	10.1765	0	63.1458	54.41	19.8	-0.204668	0	15.8464	0	1	-0.554369	-16.865				10.1765	100.021
	1.31667	10.1765	0	63.1667	54.42	19.8	-0.204741	0	15.845	0	1	-0.554599	-16.872				10.1765	100.021
	1.31875	10.1765	0	63.1875	54.45	19.8	-0.204808	0	15.8435	0	1	-0.554829	-16.879				10.1765	100.021
	1.32083	10.1765	0	63.2083	54.44	19.8	-0.204901	0	15.8421	0	1	-0.555059	-16.886				10.1765	100.021
	1.32292	10.1765	0	63.2292	54.45	19.8	-0.204973	0	15.8407	0	1	-0.555289	-16.893				10.1765	100.021
	1.325	10.1765	0	63.25	54.47	19.8	-0.205045	0	15.8393	0	1	-0.555519	-16.9				10.1765	100.021
	1.32708	10.1765	0	63.2708	54.5	19.8	-0.205124	0	15.8376	0	1	-0.555782	-16.908				10.1765	100.021
	1.32917	10.1765	0	63.2917	54.49	19.8	-0.205227	0	15.8361	0	1	-0.556045	-16.916				10.1765	100.021
	1.33125	10.1765	0	63.3125	54.5	19.8	-0.205293	0	15.8348	0	1	-0.556242	-16.922				10.1765	100.021
	1.33333	10.1765	0	63.3333	54.52	19.8	-0.205374	0	15.8332	0	1	-0.556505	-16.93				10.1765	100.021
	1.33542	10.1765	0	63.3542	54.53	19.8	-0.205463	0	15.8316	0	1	-0.556768	-16.938				10.1765	100.021
	1.3375	10.1765	0	63.375	54.55	19.8	-0.205547	0	15.83	0	1	-0.557031	-16.946				10.1765	100.021
	1.33958	10.1765	0	63.3958	54.55	19.8	-0.205619	0	15.8288	0	1	-0.557228	-16.952				10.1763	100.019
	1.34167	10.1765	0	63.4167	54.56	19.8	-0.205707	0	15.8272	0	1	-0.557491	-16.96				10.1763	100.019
	1.34375	10.1763	0	63.4375	54.58	19.8	-0.205779	0	15.8257	0	1	-0.557721	-16.967				10.1763	100.019
	1.34583	10.1763	0	63.4583	54.59	19.8	-0.205841	0	15.8245	0	1	-0.557919	-16.973				10.1763	100.019
	1.34792	10.1763	0	63.4792	54.63	19.8	-0.205908	0	15.823	0	1	-0.558149	-16.98				10.1763	100.019
	1.35	10.1763	0	63.5	54.63	19.8	-0.205976	0	15.8218	0	1	-0.558346	-16.986				10.1763	100.019
	1.35208	10.1763	0	63.5208	54.63	19.8	-0.206048	0	15.8206	0	1	-0.558543	-16.992				10.1763	100.019
	1.35417	10.1763	0	63.5417	54.65	19.8	-0.206119	0	15.8192	0	1	-0.558773	-16.999				10.1763	100.019
	1.35625	10.1763	0	63.5625	54.67	19.8	-0.206178	0	15.818	0	1	-0.55897	-17.005				10.1763	100.019
	1.35833	10.1763	0	63.5833	54.68	19.8	-0.206251	0	15.8165	0	1	-0.559201	-17.012				10.1763	100.019
	1.36042	10.1763	0	63.6042	54.68	19.8	-0.20634	0	15.8152	0	1	-0.559431	-17.019				10.1763	100.019
	1.3625	10.1763	0	63.625	54.71	19.8	-0.20639	0	15.8139	0	1	-0.559628	-17.025				10.1763	100.019
	1.36458	10.1763	0	63.6458	54.72	19.8	-0.20647	0	15.8125	0	1	-0.559858	-17.032				10.1763	100.019
	1.36667	10.1763	0	63.6667	54.73	19.8	-0.206531	0	15.8113	0	1	-0.560055	-17.038				10.1761	100.017
	1.36875	10.1763	0	63.6875	54.74	19.8	-0.206596	0	15.81	0	1	-0.560252	-17.044				10.1761	100.017
	1.37083	10.1761	0	63.7083	54.76	19.8	-0.206657	0	15.8088	0	1	-0.56045	-17.05				10.1761	100.017
	1.37292	10.1761	0	63.7292	54.76	19.8	-0.20674	0	15.8074	0	1	-0.56068	-17.057				10.1761	100.017
	1.375	10.1761	0	63.75	54.77	19.8	-0.206821	0	15.806	0	1	-0.56091	-17.064				10.1761	100.017
	1.37708	10.1761	0	63.7708	54.78	19.8	-0.206885	0	15.8048	0	1	-0.561107	-17.07				10.1761	100.017
	1.37917	10.1761	0	63.7917	54.81	19.8	-0.206934	0	15.8035	0	1	-0.561304	-17.076				10.1761	100.017
	1.38125	10.1761	0	63.8125	54.81	19.8	-0.207006	0	15.8023	0	1	-0.561502	-17.082				10.1761	100.017
	1.38333	10.1761	0	63.8333	54.81	19.8	-0.207079	0	15.8011	0	1	-0.561699	-17.088				10.1761	100.017
	1.38542	10.1761	0	63.8542	54.82	19.8	-0.207157	0	15.7997	0	1	-0.561929	-17.095				10.1761	100.017
	1.3875	10.1761	0	63.875	54.85	19.8	-0.207206	0	15.7985	0	1	-0.562126	-17.101				10.1761	100.017
	1.38958	10.1761	0	63.8958	54.87	19.8	-0.207265	0	15.7972	0	1	-0.562323	-17.107				10.1761	100.017
	1.39167	10.1761	0	63.9167	54.87	19.8	-0.207341	0	15.796	0	1	-0.562521	-17.113				10.1761	100.017
	1.39375	10.1761	0	63.9375	54.88	19.8	-0.207418	0	15.7946	0	1	-0.562751	-17.12				10.1761	100.017
	1.39583	10.1761	0	63.9583	54.9	19.8	-0.207463	0	15.7936	0	1	-0.562915	-17.125				10.1761	100.017
	1.39792	10.1761	0	63.9792	54.92	19.8	-0.207535	0	15.7921	0	1	-0.563145	-17.132				10.1758	100.015
	1.4	10.1761	0	64	54.92	19.8	-0.207607	0	15.7909	0	1	-0.563342	-17.138				10.1758	100.015
	1.40208	10.1758	0	64.0208	54.94	19.8	-0.207664	0	15.7897	0	1	-0.56354	-17.144				10.1758	100.015
	1.40417	10.1758	0	64.0417	54.96	19.8	-0.207734	0	15.7883	0	1	-0.56377	-17.151				10.1758	100.015
	1.40625	10.1758	0	64.0625	54.96	19.8	-0.207806	0	15.7871	0	1	-0.563967	-17.157				10.1758	100.015
	1.40833	10.1758	0	64.0833	54.98	19.8	-0.207877	0	15.7856	0	1	-0.564197	-17.164				10.1758	100.015
	1.41042	10.1758	0	64.1042	54.99	19.8	-0.207944	0	15.7844	0	1	-0.564394	-17.17				10.1758	100.015
	1.4125	10.1758	0	64.125	55.01	19.8	-0.208001	0	15.7832	0	1	-0.564591	-17.176				10.1758	100.015
	1.41458	10.1758	0	64.1458	55.01	19.8	-0.208084	0	15.7818	0	1	-0.564822	-17.183				10.1758	100.015
	1.41667	10.1758	0	64.1667	55.04	19.8	-0.20815	0	15.7803	0	1	-0.565052	-17.19				10.1758	100.015
	1.41875	10.1758	0	64.1875	55.06	19.8	-0.20821	0	15.7791	0	1	-0.565249	-17.196				10.1756	100.013
	1.42083	10.1758	0	64.2083	55.08	19.8	-0.208281	0	15.7776	0	1	-0.565479	-17.203				10.1756	100.013
	1.42292	10.1756	0	64.2292	55.07	19.8	-0.208356	0	15.7765	0	1	-0.565676	-17.209				10.1756	100.013
	1.425	10.1756	0	64.25	55.08	19.8	-0.208434	0	15.7751	0	1	-0.565906	-17.216				10.1756	100.013
	1.42708	10.1756	0	64.2708	55.09	19.8	-0.208499	0	15.7738	0	1	-0.566103	-17.222				10.1756	100.013
	1.42917	10.1756	0	64.2917	55.1	19.8	-0.208574	0	15.7724	0	1	-0.566334	-17.229				10.1756	100.013
	1.43125	10.1756	0	64.3125	55.13	19.8	-0.208636	0	15.771	0	1	-0.566564	-17.236				10.1756	100.013
	1.43333	10.1756	0	64.3333	55.14	19.8	-0.208707	0	15.7697	0	1	-0.566761	-17.242				10.1756	100.013
	1.43542	10.1756	0	64.3542	55.15	19.8	-0.208772	0	15.7685	0	1	-0.566958	-17.248				10.1756	100.013
	1.4375	10.1756	0	64.375	55.15	19.8	-0.208853	0	15.7671	0	1	-0.567188	-17.255				10.1756	100.013
	1.43958	10.1756	0	64.3958	55.16	19.8	-0.208919	0	15.7659	0	1	-0.567385	-17.261				10.1754	100.01
	1.44167	10.1756	0	64.4167	55.19	19.8	-0.208971	0	15.7647	0	1	-0.567583	-17.267				10.1756	100.013
	1.44375	10.1754	0	64.4375	55.21	19.8	-0.209026	0	15.7634	0	1	-0.56778	-17.273				10.1754	100.01
	1.44583	10.1756	0	64.4583	55.22	19.8	-0.209107	0	15.762	0	1	-0.56801	-17.28				10.1754	100.01
	1.44792	10.1754	0	64.4792	55.22	19.8	-0.209189	0	15.7606	0	1	-0.56824	-17.287				10.1754	100.01
	1.45	10.1754	0	64.5	55.24	19.8	-0.209259	0	15.7592	0	1	-0.56847	-17.294				10.1754	100.01
	1.45208	10.1754	0	64.5208	55.25	19.8	-0.20934	0	15.7578	0	1	-0.5687	-17.301				10.1754	100.01
	1.45417	10.1754	0	64.5417	55.28	19.8	-0.209391	0	15.7565	0	1	-0.568898	-17.307				10.1754	100.01
	1.45625	10.1754	0	64.5625	55.27	19.8	-0.209484	0	15.7551	0	1	-0.569128	-17.314				10.1754	100.01
	1.45833	10.1754	0	64.5833	55.29	19.8	-0.209556	0	15.7537	0	1	-0.569358	-17.321				10.1754	100.01
	1.46042	10.1754	0	64.6042	55.31	19.8	-0.20962	0	15.7522	0	1	-0.569588	-17.328				10.1754	100.01
	1.4625	10.1754	0	64.625	55.32	19.8	-0.209709	0	15.7506	0	1	-0.569851	-17.336				10.1754	100.01
	1.46458	10.1754	0	64.6458	55.33	19.8	-0.209788	0	15.7492	0	1	-0.570081	-17.343				10.1752	100.008
	1.46667	10.1754	0	64.6667	55.35	19.8	-0.209861	0	15.7478	0	1	-0.570311	-17.35				10.1752	100.008
	1.46875	10.1752	0	64.6875	55.37	19.8	-0.209926	0	15.7463	0	1	-0.570541	-17.357				10.1752	100.008
	1.47083	10.1752	0	64.7083	55.38	19.8	-0.210002	0	15.7449	0	1	-0.570771	-17.364				10.1752	100.008
	1.47292	10.1752	0	64.7292	55.38	19.8	-0.210095	0	15.7435	0	1	-0.571001	-17.371				10.1752	100.008
	1.475	10.1752	0	64.75	55.39	19.8	-0.210169	0	15.7421	0	1	-0.571231	-17.378				10.1752	100.008
	1.47708	10.1752	0	64.7708	55.43	19.8	-0.210227	0	15.7406	0	1	-0.571461	-17.385				10.1752	100.008
	1.47917	10.1752	0	64.7917	55.43	19.8	-0.21032	0	15.739	0	1	-0.571724	-17.393				10.1752	100.008
	1.48125	10.1752	0	64.8125	55.45	19.8	-0.210381	0	15.7378	0	1	-0.571922	-17.399				10.1752	100.008
	1.48333	10.1752	0	64.8333	55.47	19.8	-0.210448	0	15.7363	0	1	-0.572152	-17.406				10.1752	100.008
	1.48542	10.1752	0	64.8542	55.48	19.8	-0.21053	0	15.7349	0	1	-0.572382	-17.413				10.1752	100.008
	1.4875	10.1752	0	64.875	55.49	19.8	-0.210592	0	15.7337	0	1	-0.572579	-17.419				10.1752	100.008
	1.48958	10.1752	0	64.8958	55.47	19.8	-0.210686	0	15.7324	0	1	-0.572809	-17.426				10.1752	100.008
	1.49167	10.1752	0	64.9167	55.49	19.8	-0.210746	0	15.7311	0	1	-0.573006	-17.432				10.175	100.006
	1.49375	10.1752	0	64.9375	55.52	19.8	-0.210798	0	15.7299	0	1	-0.573204	-17.438				10.175	100.006
	1.49583	10.175	0	64.9583	55.51	19.8	-0.210885	0	15.7285	0	1	-0.573434	-17.445				10.175	100.006
	1.49792	10.175	0	64.9792	55.53	19.8	-0.210945	0	15.7273	0	1	-0.573631	-17.451				10.175	100.006
	1.5	10.175	0	65	55.55	19.8	-0.211017	0	15.7258	0	1	-0.573861	-17.458				10.175	100.006
	1.50208	10.175	0	65.0208	55.58	19.8	-0.211071	0	15.7246	0	1	-0.574058	-17.464				10.175	100.006
	1.50417	10.175	0	65.0417	55.6	19.8	-0.211128	0	15.7233	0	1	-0.574255	-17.47				10.175	100.006
	1.50625	10.175	0	65.0625	55.61	19.8	-0.211191	0	15.7221	0	1	-0.574453	-17.476				10.175	100.006
	1.50833	10.175	0	65.0833	55.63	19.8	-0.21124	0	15.721	0	1	-0.574617	-17.481				10.175	100.006
	1.51042	10.175	0	65.1042	55.63	19.8	-0.21131	0	15.7199	0	1	-0.574814	-17.487				10.175	100.006
	1.5125	10.175	0	65.125	55.64	19.8	-0.211373	0	15.7186	0	1	-0.575012	-17.493				10.175	100.006
	1.51458	10.175	0	65.1458	55.66	19.8	-0.211429	0	15.7174	0	1	-0.575209	-17.499				10.175	100.006
	1.51667	10.175	0	65.1667	55.66	19.8	-0.211503	0	15.7162	0	1	-0.575406	-17.505				10.175	100.006
	1.51875	10.175	0	65.1875	55.69	19.8	-0.211554	0	15.7149	0	1	-0.575603	-17.511				10.175	100.006
	1.52083	10.175	0	65.2083	55.7	19.8	-0.211634	0	15.7135	0	1	-0.575833	-17.518				10.175	100.006
	1.52292	10.175	0	65.2292	55.73	19.8	-0.211664	0	15.7126	0	1	-0.575965	-17.522				10.1748	100.004
	1.525	10.175	0	65.25	55.72	19.8	-0.211735	0	15.7115	0	1	-0.576162	-17.528				10.1748	100.004
	1.52708	10.1748	0	65.2708	55.74	19.8	-0.211796	0	15.7102	0	1	-0.576359	-17.534				10.1748	100.004
	1.52917	10.1748	0	65.2917	55.76	19.8	-0.211856	0	15.709	0	1	-0.576556	-17.54				10.1748	100.004
	1.53125	10.1748	0	65.3125	55.77	19.8	-0.211906	0	15.708	0	1	-0.576721	-17.545				10.1748	100.004
	1.53333	10.1748	0	65.3333	55.78	19.8	-0.211952	0	15.7072	0	1	-0.576852	-17.549				10.1748	100.004
	1.53542	10.1748	0	65.3542	55.79	19.8	-0.212013	0	15.7059	0	1	-0.57705	-17.555				10.1748	100.004
	1.5375	10.1748	0	65.375	55.82	19.8	-0.212056	0	15.7049	0	1	-0.577214	-17.56				10.1748	100.004
	1.53958	10.1748	0	65.3958	55.83	19.8	-0.212108	0	15.7039	0	1	-0.577378	-17.565				10.1748	100.004
	1.54167	10.1748	0	65.4167	55.84	19.8	-0.212162	0	15.7028	0	1	-0.577543	-17.57				10.1748	100.004
	1.54375	10.1748	0	65.4375	55.85	19.8	-0.212208	0	15.7018	0	1	-0.577707	-17.575				10.1748	100.004
	1.54583	10.1748	0	65.4583	55.86	19.8	-0.212264	0	15.7008	0	1	-0.577871	-17.58				10.1748	100.004
	1.54792	10.1748	0	65.4792	55.87	19.8	-0.212303	0	15.7	0	1	-0.578003	-17.584				10.1748	100.004
	1.55	10.1748	0	65.5	55.9	19.8	-0.21236	0	15.6987	0	1	-0.5782	-17.59				10.1748	100.004
	1.55208	10.1748	0	65.5208	55.9	19.8	-0.212413	0	15.6977	0	1	-0.578364	-17.595				10.1748	100.004
	1.55417	10.1748	0	65.5417	55.92	19.8	-0.212451	0	15.6969	0	1	-0.578496	-17.599				10.1748	100.004
	1.55625	10.1748	0	65.5625	55.93	19.8	-0.212519	0	15.6956	0	1	-0.578693	-17.605				10.1746	100.002
	1.55833	10.1748	0	65.5833	55.96	19.8	-0.212541	0	15.6948	0	1	-0.578825	-17.609				10.1746	100.002
	1.56042	10.1746	0	65.6042	55.97	19.8	-0.212583	0	15.694	0	1	-0.578956	-17.613				10.1746	100.002
	1.5625	10.1746	0	65.625	55.97	19.8	-0.212644	0	15.693	0	1	-0.57912	-17.618				10.1746	100.002
	1.56458	10.1746	0	65.6458	55.98	19.8	-0.212687	0	15.6921	0	1	-0.579252	-17.622				10.1746	100.002
	1.56667	10.1746	0	65.6667	56.02	19.8	-0.212707	0	15.6912	0	1	-0.579383	-17.626				10.1746	100.002
	1.56875	10.1746	0	65.6875	56.01	19.8	-0.212762	0	15.6905	0	1	-0.579515	-17.63				10.1746	100.002
	1.57083	10.1746	0	65.7083	56.02	19.8	-0.212812	0	15.6895	0	1	-0.579679	-17.635				10.1746	100.002
	1.57292	10.1746	0	65.7292	56.05	19.8	-0.212828	0	15.6888	0	1	-0.579778	-17.638				10.1746	100.002
	1.575	10.1746	0	65.75	56.06	19.8	-0.212863	0	15.688	0	1	-0.579909	-17.642				10.1746	100.002
	1.57708	10.1746	0	65.7708	56.07	19.8	-0.212906	0	15.6871	0	1	-0.580041	-17.646				10.1746	100.002
	1.57917	10.1746	0	65.7917	56.09	19.8	-0.212945	0	15.6863	0	1	-0.580172	-17.65				10.1746	100.002
	1.58125	10.1746	0	65.8125	56.1	19.8	-0.212983	0	15.6855	0	1	-0.580304	-17.654				10.1746	100.002
	1.58333	10.1746	0	65.8333	56.11	19.8	-0.213026	0	15.6847	0	1	-0.580435	-17.658				10.1746	100.002
	1.58542	10.1746	0	65.8542	56.12	19.8	-0.213051	0	15.684	0	1	-0.580534	-17.661				10.1743	100
	1.5875	10.1746	0	65.875	56.13	19.8	-0.213102	0	15.683	0	1	-0.580698	-17.666				10.1743	100
	1.58958	10.1743	0	65.8958	56.14	19.8	-0.21314	0	15.6822	0	1	-0.58083	-17.67				10.1743	100
	1.59167	10.1743	0	65.9167	56.18	19.8	-0.213191	0	15.6809	0	1	-0.581027	-17.676				10.1743	100
	1.59375	10.1743	0	65.9375	56.18	19.8	-0.213246	0	15.6799	0	1	-0.581191	-17.681				10.1743	100
	1.59583	10.1743	0	65.9583	56.2	19.8	-0.213295	0	15.6789	0	1	-0.581356	-17.686				10.1743	100
	1.59792	10.1743	0	65.9792	56.21	19.8	-0.213345	0	15.6778	0	1	-0.58152	-17.691				10.1743	100
	1.6	10.1743	0	66	56.23	19.8	-0.213405	0	15.6766	0	1	-0.581717	-17.697				10.1743	100
	1.60208	10.1743	0	66.0208	56.24	19.8	-0.213458	0	15.6756	0	1	-0.581882	-17.702				10.1743	100
	1.60417	10.1743	0	66.0417	56.25	19.8	-0.213514	0	15.6746	0	1	-0.582046	-17.707				10.1743	100
	1.60625	10.1743	0	66.0625	56.28	19.8	-0.213539	0	15.6737	0	1	-0.582177	-17.711				10.1743	100
	1.60833	10.1743	0	66.0833	56.28	19.8	-0.213609	0	15.6725	0	1	-0.582375	-17.717				10.1743	100
	1.61042	10.1743	0	66.1042	56.29	19.8	-0.213647	0	15.6717	0	1	-0.582506	-17.721				10.1741	99.9979
	1.6125	10.1743	0	66.125	56.3	19.8	-0.213705	0	15.6706	0	1	-0.58267	-17.726				10.1741	99.9979
	1.61458	10.1741	0	66.1458	56.33	19.8	-0.213758	0	15.6694	0	1	-0.582868	-17.732				10.1741	99.9979
	1.61667	10.1741	0	66.1667	56.34	19.8	-0.213793	0	15.6686	0	1	-0.582999	-17.736				10.1741	99.9979
	1.61875	10.1741	0	66.1875	56.36	19.8	-0.213854	0	15.6673	0	1	-0.583196	-17.742				10.1741	99.9979
	1.62083	10.1741	0	66.2083	56.37	19.8	-0.213903	0	15.6663	0	1	-0.583361	-17.747				10.1741	99.9979
	1.62292	10.1741	0	66.2292	56.39	19.8	-0.213949	0	15.6652	0	1	-0.583525	-17.752				10.1741	99.9979
	1.625	10.1741	0	66.25	56.4	19.8	-0.214015	0	15.664	0	1	-0.583722	-17.758				10.1741	99.9979
	1.62708	10.1741	0	66.2708	56.41	19.8	-0.214052	0	15.6632	0	1	-0.583854	-17.762				10.1741	99.9979
	1.62917	10.1741	0	66.2917	56.43	19.8	-0.214105	0	15.6622	0	1	-0.584018	-17.767				10.1741	99.9979
	1.63125	10.1741	0	66.3125	56.44	19.8	-0.214151	0	15.6611	0	1	-0.584182	-17.772				10.1741	99.9979
	1.63333	10.1741	0	66.3333	56.45	19.8	-0.214209	0	15.6601	0	1	-0.584347	-17.777				10.1741	99.9979
	1.63542	10.1741	0	66.3542	56.47	19.8	-0.214244	0	15.6593	0	1	-0.584478	-17.781				10.1741	99.9979
	1.6375	10.1741	0	66.375	56.48	19.8	-0.214296	0	15.6583	0	1	-0.584643	-17.786				10.1741	99.9979
	1.63958	10.1741	0	66.3958	56.49	19.8	-0.214358	0	15.657	0	1	-0.58484	-17.792				10.1739	99.9958
	1.64167	10.1741	0	66.4167	56.53	19.8	-0.214406	0	15.6557	0	1	-0.585037	-17.798				10.1739	99.9958
	1.64375	10.1739	0	66.4375	56.53	19.8	-0.214465	0	15.6547	0	1	-0.585201	-17.803				10.1739	99.9958
	1.64583	10.1739	0	66.4583	56.53	19.8	-0.214532	0	15.6536	0	1	-0.585399	-17.809				10.1739	99.9958
	1.64792	10.1739	0	66.4792	56.56	19.8	-0.214583	0	15.6523	0	1	-0.585596	-17.815				10.1739	99.9958
	1.65	10.1739	0	66.5	56.57	19.8	-0.214652	0	15.6511	0	1	-0.585793	-17.821				10.1739	99.9958
	1.65208	10.1739	0	66.5208	56.57	19.8	-0.21471	0	15.6501	0	1	-0.585958	-17.826				10.1739	99.9958
	1.65417	10.1739	0	66.5417	56.57	19.8	-0.21477	0	15.6491	0	1	-0.586122	-17.831				10.1739	99.9958
	1.65625	10.1739	0	66.5625	56.61	19.8	-0.214797	0	15.648	0	1	-0.586286	-17.836				10.1739	99.9958
	1.65833	10.1739	0	66.5833	56.63	19.8	-0.214857	0	15.6467	0	1	-0.586483	-17.842				10.1739	99.9958
	1.66042	10.1739	0	66.6042	56.64	19.8	-0.214909	0	15.6457	0	1	-0.586648	-17.847				10.1739	99.9958
	1.6625	10.1739	0	66.625	56.64	19.8	-0.21497	0	15.6447	0	1	-0.586812	-17.852				10.1739	99.9958
	1.66458	10.1739	0	66.6458	56.66	19.8	-0.215015	0	15.6437	0	1	-0.586977	-17.857				10.1739	99.9958
	1.66667	10.1739	0	66.6667	56.68	19.8	-0.215059	0	15.6426	0	1	-0.587141	-17.862				10.1739	99.9958
	1.66875	10.1739	0	66.6875	56.7	19.8	-0.215107	0	15.6416	0	1	-0.587305	-17.867				10.1739	99.9958
	1.67083	10.1739	0	66.7083	56.71	19.8	-0.215152	0	15.6408	0	1	-0.587437	-17.871				10.1739	99.9958
	1.67292	10.1739	0	66.7292	56.72	19.8	-0.215211	0	15.6395	0	1	-0.587634	-17.877				10.1739	99.9958
	1.675	10.1739	0	66.75	56.74	19.8	-0.215259	0	15.6385	0	1	-0.587798	-17.882				10.1739	99.9958
	1.67708	10.1739	0	66.7708	56.75	19.8	-0.215314	0	15.6375	0	1	-0.587963	-17.887				10.1737	99.9937
	1.67917	10.1739	0	66.7917	56.77	19.8	-0.215348	0	15.6366	0	1	-0.588094	-17.891				10.1737	99.9937
	1.68125	10.1737	0	66.8125	56.79	19.8	-0.215391	0	15.6356	0	1	-0.588258	-17.896				10.1737	99.9937
	1.68333	10.1737	0	66.8333	56.81	19.8	-0.215429	0	15.6347	0	1	-0.58839	-17.9				10.1737	99.9937
	1.68542	10.1737	0	66.8542	56.81	19.8	-0.215487	0	15.6337	0	1	-0.588554	-17.905				10.1737	99.9937
	1.6875	10.1737	0	66.875	56.83	19.8	-0.215523	0	15.6329	0	1	-0.588686	-17.909				10.1737	99.9937
	1.68958	10.1737	0	66.8958	56.84	19.8	-0.215571	0	15.6319	0	1	-0.58885	-17.914				10.1737	99.9937
	1.69167	10.1737	0	66.9167	56.86	19.8	-0.215605	0	15.631	0	1	-0.588982	-17.918				10.1737	99.9937
	1.69375	10.1737	0	66.9375	56.87	19.8	-0.215657	0	15.63	0	1	-0.589146	-17.923				10.1737	99.9937
	1.69583	10.1737	0	66.9583	56.89	19.8	-0.215693	0	15.6291	0	1	-0.589277	-17.927				10.1737	99.9937
	1.69792	10.1737	0	66.9792	56.91	19.8	-0.215737	0	15.6281	0	1	-0.589442	-17.932				10.1737	99.9937
	1.7	10.1737	0	67	56.92	19.8	-0.215785	0	15.6271	0	1	-0.589606	-17.937				10.1735	99.9916
	1.70208	10.1737	0	67.0208	56.93	19.8	-0.215841	0	15.6261	0	1	-0.589771	-17.942				10.1735	99.9916
	1.70417	10.1735	0	67.0417	56.94	19.8	-0.215894	0	15.625	0	1	-0.589935	-17.947				10.1735	99.9916
	1.70625	10.1735	0	67.0625	56.97	19.8	-0.215946	0	15.6238	0	1	-0.590132	-17.953				10.1735	99.9916
	1.70833	10.1735	0	67.0833	56.97	19.8	-0.216003	0	15.6228	0	1	-0.590296	-17.958				10.1735	99.9916
	1.71042	10.1735	0	67.1042	56.99	19.8	-0.216053	0	15.6217	0	1	-0.590461	-17.963				10.1735	99.9916
	1.7125	10.1735	0	67.125	57	19.8	-0.216117	0	15.6205	0	1	-0.590658	-17.969				10.1735	99.9916
	1.71458	10.1735	0	67.1458	57.01	19.8	-0.216163	0	15.6195	0	1	-0.590822	-17.974				10.1735	99.9916
	1.71667	10.1735	0	67.1667	57.02	19.8	-0.216221	0	15.6185	0	1	-0.590987	-17.979				10.1733	99.9895
	1.71875	10.1735	0	67.1875	57.05	19.8	-0.21626	0	15.6174	0	1	-0.591151	-17.984				10.1733	99.9895
	1.72083	10.1733	0	67.2083	57.05	19.8	-0.216316	0	15.6164	0	1	-0.591315	-17.989				10.1733	99.9895
	1.72292	10.1733	0	67.2292	57.08	19.8	-0.216359	0	15.6153	0	1	-0.59148	-17.994				10.1733	99.9895
	1.725	10.1733	0	67.25	57.1	19.8	-0.216391	0	15.6145	0	1	-0.591611	-17.998				10.1733	99.9895
	1.72708	10.1733	0	67.2708	57.11	19.8	-0.216442	0	15.6135	0	1	-0.591776	-18.003				10.1733	99.9895
	1.72917	10.1733	0	67.2917	57.12	19.8	-0.216486	0	15.6126	0	1	-0.591907	-18.007				10.1733	99.9895
	1.73125	10.1733	0	67.3125	57.13	19.8	-0.216533	0	15.6116	0	1	-0.592072	-18.012				10.1733	99.9895
	1.73333	10.1733	0	67.3333	57.15	19.8	-0.216582	0	15.6106	0	1	-0.592236	-18.017				10.1733	99.9895
	1.73542	10.1733	0	67.3542	57.18	19.8	-0.216594	0	15.6099	0	1	-0.592334	-18.02				10.1733	99.9895
	1.7375	10.1733	0	67.375	57.18	19.8	-0.216665	0	15.6087	0	1	-0.592532	-18.026				10.1733	99.9895
	1.73958	10.1733	0	67.3958	57.2	19.8	-0.216713	0	15.6077	0	1	-0.592696	-18.031				10.1733	99.9895
	1.74167	10.1733	0	67.4167	57.21	19.8	-0.216761	0	15.6066	0	1	-0.59286	-18.036				10.1731	99.9874
	1.74375	10.1733	0	67.4375	57.22	19.8	-0.21683	0	15.6054	0	1	-0.593058	-18.042				10.1731	99.9874
	1.74583	10.1731	0	67.4583	57.25	19.8	-0.216866	0	15.6043	0	1	-0.593222	-18.047				10.1731	99.9874
	1.74792	10.1731	0	67.4792	57.26	19.8	-0.216931	0	15.6031	0	1	-0.593419	-18.053				10.1731	99.9874
	1.75	10.1731	0	67.5	57.25	19.8	-0.217009	0	15.602	0	1	-0.593616	-18.059				10.1731	99.9874
	1.75208	10.1731	0	67.5208	57.27	19.8	-0.217065	0	15.6007	0	1	-0.593814	-18.065				10.1731	99.9874
	1.75417	10.1731	0	67.5417	57.3	19.8	-0.217102	0	15.5996	0	1	-0.593978	-18.07				10.1731	99.9874
	1.75625	10.1731	0	67.5625	57.31	19.8	-0.217184	0	15.5982	0	1	-0.594208	-18.077				10.1731	99.9874
	1.75833	10.1731	0	67.5833	57.33	19.8	-0.217255	0	15.5968	0	1	-0.594438	-18.084				10.1728	99.9853
	1.76042	10.1731	0	67.6042	57.35	19.8	-0.217336	0	15.5951	0	1	-0.594701	-18.092				10.1728	99.9853
	1.7625	10.1728	0	67.625	57.36	19.8	-0.217385	0	15.5941	0	1	-0.594866	-18.097				10.1728	99.9853
	1.76458	10.1728	0	67.6458	57.37	19.8	-0.217447	0	15.5929	0	1	-0.595063	-18.103				10.1728	99.9853
	1.76667	10.1728	0	67.6667	57.39	19.8	-0.217508	0	15.5916	0	1	-0.59526	-18.109				10.1728	99.9853
	1.76875	10.1728	0	67.6875	57.4	19.8	-0.217572	0	15.5904	0	1	-0.595457	-18.115				10.1728	99.9853
	1.77083	10.1728	0	67.7083	57.43	19.8	-0.217621	0	15.5891	0	1	-0.595654	-18.121				10.1728	99.9853
	1.77292	10.1728	0	67.7292	57.44	19.8	-0.21768	0	15.5881	0	1	-0.595819	-18.126				10.1728	99.9853
	1.775	10.1728	0	67.75	57.45	19.8	-0.217731	0	15.5871	0	1	-0.595983	-18.131				10.1728	99.9853
	1.77708	10.1728	0	67.7708	57.47	19.8	-0.217777	0	15.5861	0	1	-0.596148	-18.136				10.1728	99.9853
	1.77917	10.1728	0	67.7917	57.48	19.8	-0.217823	0	15.585	0	1	-0.596312	-18.141				10.1728	99.9853
	1.78125	10.1728	0	67.8125	57.5	19.8	-0.217858	0	15.5842	0	1	-0.596443	-18.145				10.1726	99.9832
	1.78333	10.1728	0	67.8333	57.51	19.8	-0.217905	0	15.5834	0	1	-0.596575	-18.149				10.1726	99.9832
	1.78542	10.1726	0	67.8542	57.52	19.8	-0.217947	0	15.5825	0	1	-0.596706	-18.153				10.1726	99.9832
	1.7875	10.1726	0	67.875	57.55	19.8	-0.217972	0	15.5817	0	1	-0.596838	-18.157				10.1726	99.9832
	1.78958	10.1726	0	67.8958	57.55	19.8	-0.218027	0	15.5807	0	1	-0.597002	-18.162				10.1726	99.9832
	1.79167	10.1726	0	67.9167	57.56	19.8	-0.21806	0	15.58	0	1	-0.597101	-18.165				10.1726	99.9832
	1.79375	10.1726	0	67.9375	57.59	19.8	-0.218097	0	15.579	0	1	-0.597265	-18.17				10.1726	99.9832
	1.79583	10.1726	0	67.9583	57.61	19.8	-0.218128	0	15.5781	0	1	-0.597397	-18.174				10.1726	99.9832
	1.79792	10.1726	0	67.9792	57.61	19.8	-0.218188	0	15.5771	0	1	-0.597561	-18.179				10.1726	99.9832
	1.8	10.1726	0	68	57.64	19.8	-0.218218	0	15.5763	0	1	-0.597692	-18.183				10.1726	99.9832
	1.80208	10.1726	0	68.0208	57.66	19.8	-0.218262	0	15.5752	0	1	-0.597857	-18.188				10.1726	99.9832
	1.80417	10.1726	0	68.0417	57.66	19.8	-0.218296	0	15.5746	0	1	-0.597955	-18.191				10.1726	99.9832
	1.80625	10.1726	0	68.0625	57.67	19.8	-0.218345	0	15.5736	0	1	-0.59812	-18.196				10.1726	99.9832
	1.80833	10.1726	0	68.0833	57.68	19.8	-0.218373	0	15.573	0	1	-0.598218	-18.199				10.1726	99.9832
	1.81042	10.1726	0	68.1042	57.71	19.8	-0.218407	0	15.5721	0	1	-0.59835	-18.203				10.1724	99.9811
	1.8125	10.1726	0	68.125	57.72	19.8	-0.218429	0	15.5715	0	1	-0.598448	-18.206				10.1724	99.9811
	1.81458	10.1724	0	68.1458	57.73	19.8	-0.218466	0	15.5706	0	1	-0.59858	-18.21				10.1724	99.9811
	1.81667	10.1724	0	68.1667	57.75	19.8	-0.218492	0	15.57	0	1	-0.598679	-18.213				10.1724	99.9811
	1.81875	10.1724	0	68.1875	57.76	19.8	-0.218544	0	15.569	0	1	-0.598843	-18.218				10.1724	99.9811
	1.82083	10.1724	0	68.2083	57.78	19.8	-0.218564	0	15.5683	0	1	-0.598942	-18.221				10.1724	99.9811
	1.82292	10.1724	0	68.2292	57.8	19.8	-0.218587	0	15.5677	0	1	-0.59904	-18.224				10.1724	99.9811
	1.825	10.1724	0	68.25	57.81	19.8	-0.21863	0	15.5668	0	1	-0.599172	-18.228				10.1724	99.9811
	1.82708	10.1724	0	68.2708	57.83	19.8	-0.21865	0	15.5662	0	1	-0.59927	-18.231				10.1724	99.9811
	1.82917	10.1724	0	68.2917	57.85	19.8	-0.218686	0	15.5653	0	1	-0.599402	-18.235				10.1724	99.9811
	1.83125	10.1724	0	68.3125	57.86	19.8	-0.21871	0	15.5647	0	1	-0.5995	-18.238				10.1724	99.9811
	1.83333	10.1724	0	68.3333	57.87	19.8	-0.218742	0	15.5641	0	1	-0.599599	-18.241				10.1724	99.9811
	1.83542	10.1724	0	68.3542	57.87	19.8	-0.218772	0	15.5635	0	1	-0.599698	-18.244				10.1724	99.9811
	1.8375	10.1724	0	68.375	57.91	19.8	-0.218782	0	15.5628	0	1	-0.599796	-18.247				10.1722	99.979
	1.83958	10.1724	0	68.3958	57.92	19.8	-0.218808	0	15.5622	0	1	-0.599895	-18.25				10.1722	99.979
	1.84167	10.1722	0	68.4167	57.93	19.8	-0.21884	0	15.5615	0	1	-0.599993	-18.253				10.1722	99.979
	1.84375	10.1722	0	68.4375	57.95	19.8	-0.218859	0	15.5609	0	1	-0.600092	-18.256				10.1722	99.979
	1.84583	10.1722	0	68.4583	57.96	19.8	-0.218875	0	15.5605	0	1	-0.600158	-18.258				10.1722	99.979
	1.84792	10.1722	0	68.4792	57.97	19.8	-0.218917	0	15.5596	0	1	-0.600289	-18.262				10.1722	99.979
	1.85	10.1722	0	68.5	58	19.8	-0.218911	0	15.5594	0	1	-0.600322	-18.263				10.1722	99.979
	1.85208	10.1722	0	68.5208	58.02	19.8	-0.218919	0	15.5589	0	1	-0.600388	-18.265				10.1722	99.979
	1.85417	10.1722	0	68.5417	58.03	19.8	-0.21893	0	15.5585	0	1	-0.600454	-18.267				10.1722	99.979
	1.85625	10.1722	0	68.5625	58.03	19.8	-0.218967	0	15.5579	0	1	-0.600552	-18.27				10.172	99.9769
	1.85833	10.1722	0	68.5833	58.05	19.8	-0.218965	0	15.5576	0	1	-0.600585	-18.271				10.172	99.9769
	1.86042	10.172	0	68.6042	58.09	19.8	-0.218963	0	15.5571	0	1	-0.600651	-18.273				10.172	99.9769
	1.8625	10.172	0	68.625	58.09	19.8	-0.219007	0	15.5563	0	1	-0.600782	-18.277				10.172	99.9769
	1.86458	10.172	0	68.6458	58.09	19.8	-0.219032	0	15.5559	0	1	-0.600848	-18.279				10.172	99.9769
	1.86667	10.172	0	68.6667	58.1	19.8	-0.219044	0	15.5555	0	1	-0.600914	-18.281				10.172	99.9769
	1.86875	10.172	0	68.6875	58.14	19.8	-0.219048	0	15.555	0	1	-0.60098	-18.283				10.172	99.9769
	1.87083	10.172	0	68.7083	58.15	19.8	-0.219074	0	15.5544	0	1	-0.601078	-18.286				10.172	99.9769
	1.87292	10.172	0	68.7292	58.16	19.8	-0.219098	0	15.5538	0	1	-0.601177	-18.289				10.172	99.9769
	1.875	10.172	0	68.75	58.18	19.8	-0.219121	0	15.5531	0	1	-0.601275	-18.292				10.1718	99.9748
	1.87708	10.172	0	68.7708	58.19	19.8	-0.219146	0	15.5525	0	1	-0.601374	-18.295				10.1718	99.9748
	1.87917	10.1718	0	68.7917	58.21	19.8	-0.219183	0	15.5516	0	1	-0.601505	-18.299				10.1718	99.9748
	1.88125	10.1718	0	68.8125	58.22	19.8	-0.21921	0	15.551	0	1	-0.601604	-18.302				10.1718	99.9748
	1.88333	10.1718	0	68.8333	58.25	19.8	-0.219239	0	15.5501	0	1	-0.601736	-18.306				10.1718	99.9748
	1.88542	10.1718	0	68.8542	58.25	19.8	-0.219276	0	15.5495	0	1	-0.601834	-18.309				10.1718	99.9748
	1.8875	10.1718	0	68.875	58.28	19.8	-0.219303	0	15.5487	0	1	-0.601966	-18.313				10.1718	99.9748
	1.88958	10.1718	0	68.8958	58.3	19.8	-0.219336	0	15.5478	0	1	-0.602097	-18.317				10.1718	99.9748
	1.89167	10.1718	0	68.9167	58.3	19.8	-0.219371	0	15.5472	0	1	-0.602196	-18.32				10.1718	99.9748
	1.89375	10.1718	0	68.9375	58.33	19.8	-0.219386	0	15.5465	0	1	-0.602294	-18.323				10.1716	99.9727
	1.89583	10.1718	0	68.9583	58.35	19.8	-0.219409	0	15.5459	0	1	-0.602393	-18.326				10.1716	99.9727
	1.89792	10.1716	0	68.9792	58.34	19.8	-0.219436	0	15.5455	0	1	-0.602459	-18.328				10.1716	99.9727
	1.9	10.1716	0	69	58.37	19.8	-0.219451	0	15.5448	0	1	-0.602557	-18.331				10.1716	99.9727
	1.90208	10.1716	0	69.0208	58.39	19.8	-0.219459	0	15.5444	0	1	-0.602623	-18.333				10.1716	99.9727
	1.90417	10.1716	0	69.0417	58.39	19.8	-0.219493	0	15.5438	0	1	-0.602722	-18.336				10.1716	99.9727
	1.90625	10.1716	0	69.0625	58.41	19.8	-0.219514	0	15.5431	0	1	-0.60282	-18.339				10.1716	99.9727
	1.90833	10.1716	0	69.0833	58.42	19.8	-0.219542	0	15.5425	0	1	-0.602919	-18.342				10.1716	99.9727
	1.91042	10.1716	0	69.1042	58.45	19.8	-0.219557	0	15.5418	0	1	-0.603018	-18.345				10.1714	99.9706
	1.9125	10.1716	0	69.125	58.45	19.8	-0.219591	0	15.5412	0	1	-0.603116	-18.348				10.1714	99.9706
	1.91458	10.1714	0	69.1458	58.47	19.8	-0.219614	0	15.5406	0	1	-0.603215	-18.351				10.1714	99.9706
	1.91667	10.1714	0	69.1667	58.49	19.8	-0.219636	0	15.5399	0	1	-0.603313	-18.354				10.1714	99.9706
	1.91875	10.1714	0	69.1875	58.49	19.8	-0.21967	0	15.5393	0	1	-0.603412	-18.357				10.1714	99.9706
	1.92083	10.1714	0	69.2083	58.52	19.8	-0.219686	0	15.5386	0	1	-0.603511	-18.36				10.1714	99.9706
	1.92292	10.1714	0	69.2292	58.53	19.8	-0.219701	0	15.5382	0	1	-0.603576	-18.362				10.1714	99.9706
	1.925	10.1714	0	69.25	58.56	19.8	-0.219719	0	15.5375	0	1	-0.603675	-18.365				10.1714	99.9706
	1.92708	10.1714	0	69.2708	58.56	19.8	-0.219751	0	15.5369	0	1	-0.603774	-18.368				10.1714	99.9706
	1.92917	10.1714	0	69.2917	58.58	19.8	-0.219775	0	15.5363	0	1	-0.603872	-18.371				10.1711	99.9685
	1.93125	10.1714	0	69.3125	58.6	19.8	-0.219791	0	15.5356	0	1	-0.603971	-18.374				10.1711	99.9685
	1.93333	10.1711	0	69.3333	58.63	19.8	-0.219809	0	15.535	0	1	-0.604069	-18.377				10.1711	99.9685
	1.93542	10.1711	0	69.3542	58.64	19.8	-0.219839	0	15.5343	0	1	-0.604168	-18.38				10.1711	99.9685
	1.9375	10.1711	0	69.375	58.66	19.8	-0.219872	0	15.5335	0	1	-0.6043	-18.384				10.1711	99.9685
	1.93958	10.1711	0	69.3958	58.67	19.8	-0.219903	0	15.5329	0	1	-0.604398	-18.387				10.1711	99.9685
	1.94167	10.1711	0	69.4167	58.68	19.8	-0.219912	0	15.5324	0	1	-0.604464	-18.389				10.1711	99.9685
	1.94375	10.1711	0	69.4375	58.71	19.8	-0.219944	0	15.5316	0	1	-0.604595	-18.393				10.1711	99.9685
	1.94583	10.1711	0	69.4583	58.72	19.8	-0.219982	0	15.5307	0	1	-0.604727	-18.397				10.1709	99.9664
	1.94792	10.1711	0	69.4792	58.72	19.8	-0.220017	0	15.5301	0	1	-0.604825	-18.4				10.1709	99.9664
	1.95	10.1709	0	69.5	58.74	19.8	-0.220049	0	15.5293	0	1	-0.604957	-18.404				10.1709	99.9664
	1.95208	10.1709	0	69.5208	58.77	19.8	-0.220077	0	15.5284	0	1	-0.605088	-18.408				10.1709	99.9664
	1.95417	10.1709	0	69.5417	58.78	19.8	-0.220108	0	15.5278	0	1	-0.605187	-18.411				10.1709	99.9664
	1.95625	10.1709	0	69.5625	58.79	19.8	-0.220144	0	15.527	0	1	-0.605319	-18.415				10.1709	99.9664
	1.95833	10.1709	0	69.5833	58.8	19.8	-0.220171	0	15.5263	0	1	-0.605417	-18.418				10.1709	99.9664
	1.96042	10.1709	0	69.6042	58.81	19.8	-0.220209	0	15.5255	0	1	-0.605549	-18.422				10.1709	99.9664
	1.9625	10.1709	0	69.625	58.84	19.8	-0.220243	0	15.5246	0	1	-0.60568	-18.426				10.1709	99.9664
	1.96458	10.1709	0	69.6458	58.85	19.8	-0.220285	0	15.5238	0	1	-0.605812	-18.43				10.1709	99.9664
	1.96667	10.1709	0	69.6667	58.87	19.8	-0.220301	0	15.5232	0	1	-0.60591	-18.433				10.1709	99.9664
	1.96875	10.1709	0	69.6875	58.89	19.8	-0.22033	0	15.5223	0	1	-0.606042	-18.437				10.1707	99.9643
	1.97083	10.1709	0	69.7083	58.89	19.8	-0.220392	0	15.5213	0	1	-0.606206	-18.442				10.1707	99.9643
	1.97292	10.1707	0	69.7292	58.91	19.8	-0.220415	0	15.5207	0	1	-0.606305	-18.445				10.1707	99.9643
	1.975	10.1707	0	69.75	58.94	19.8	-0.220439	0	15.5198	0	1	-0.606436	-18.449				10.1707	99.9643
	1.97708	10.1707	0	69.7708	58.95	19.8	-0.220495	0	15.5188	0	1	-0.6066	-18.454				10.1707	99.9643
	1.97917	10.1707	0	69.7917	58.95	19.8	-0.220541	0	15.518	0	1	-0.606732	-18.458				10.1705	99.9622
	1.98125	10.1707	0	69.8125	58.96	19.8	-0.220568	0	15.5173	0	1	-0.606831	-18.461				10.1705	99.9622
	1.98333	10.1705	0	69.8333	59.01	19.8	-0.220586	0	15.5164	0	1	-0.606962	-18.465				10.1705	99.9622
	1.98542	10.1705	0	69.8542	59.02	19.8	-0.220607	0	15.5158	0	1	-0.607061	-18.468				10.1705	99.9622
	1.9875	10.1705	0	69.875	59.04	19.8	-0.22063	0	15.5151	0	1	-0.607159	-18.471				10.1705	99.9622
	1.98958	10.1705	0	69.8958	59.06	19.8	-0.220666	0	15.5143	0	1	-0.607291	-18.475				10.1705	99.9622
	1.99167	10.1705	0	69.9167	59.08	19.8	-0.220702	0	15.5134	0	1	-0.607422	-18.479				10.1705	99.9622
	1.99375	10.1705	0	69.9375	59.09	19.8	-0.220728	0	15.5128	0	1	-0.607521	-18.482				10.1705	99.9622
	1.99583	10.1705	0	69.9583	59.08	19.8	-0.220778	0	15.512	0	1	-0.607652	-18.486				10.1705	99.9622
	1.99792	10.1705	0	69.9792	59.11	19.8	-0.220815	0	15.511	0	1	-0.607817	-18.491				10.1703	99.9601
	2	10.1705	0	70	59.14	19.8	-0.220834	0	15.5103	0	1	-0.607915	-18.494				10.1703	99.9601
	2.00208	10.1703	0	70.0208	59.15	19.8	-0.220873	0	15.5094	0	1	-0.608047	-18.498				10.1703	99.9601
	2.00417	10.1703	0	70.0417	59.15	19.8	-0.220906	0	15.5089	0	1	-0.608145	-18.501				10.1703	99.9601
	2.00625	10.1703	0	70.0625	59.18	19.8	-0.220937	0	15.508	0	1	-0.608277	-18.505				10.1701	99.958
	2.00833	10.1703	0	70.0833	59.18	19.8	-0.220971	0	15.5074	0	1	-0.608376	-18.508				10.1701	99.958
	2.01042	10.1701	0	70.1042	59.2	19.8	-0.220989	0	15.5067	0	1	-0.608474	-18.511				10.1701	99.958
	2.0125	10.1701	0	70.125	59.22	19.8	-0.221015	0	15.5061	0	1	-0.608573	-18.514				10.1699	99.9559
	2.01458	10.1701	0	70.1458	59.25	19.8	-0.221017	0	15.5056	0	1	-0.608638	-18.516				10.1699	99.9559
	2.01667	10.1699	0	70.1667	59.25	19.8	-0.221059	0	15.5048	0	1	-0.60877	-18.52				10.1699	99.9559
	2.01875	10.1699	0	70.1875	59.28	19.8	-0.221067	0	15.5043	0	1	-0.608836	-18.522				10.1699	99.9559
	2.02083	10.1699	0	70.2083	59.3	19.8	-0.221086	0	15.5037	0	1	-0.608934	-18.525				10.1699	99.9559
	2.02292	10.1699	0	70.2292	59.3	19.8	-0.221109	0	15.5033	0	1	-0.609	-18.527				10.1699	99.9559
	2.025	10.1699	0	70.25	59.31	19.8	-0.221134	0	15.5026	0	1	-0.609099	-18.53				10.1696	99.9538
	2.02708	10.1699	0	70.2708	59.34	19.8	-0.221151	0	15.502	0	1	-0.609197	-18.533				10.1696	99.9538
	2.02917	10.1696	0	70.2917	59.35	19.8	-0.221183	0	15.5013	0	1	-0.609296	-18.536				10.1696	99.9538
	2.03125	10.1696	0	70.3125	59.36	19.8	-0.221194	0	15.5009	0	1	-0.609362	-18.538				10.1696	99.9538
	2.03333	10.1696	0	70.3333	59.39	19.8	-0.22122	0	15.5	0	1	-0.609493	-18.542				10.1696	99.9538
	2.03542	10.1696	0	70.3542	59.4	19.8	-0.221237	0	15.4996	0	1	-0.609559	-18.544				10.1696	99.9538
	2.0375	10.1696	0	70.375	59.41	19.8	-0.221265	0	15.499	0	1	-0.609657	-18.547				10.1696	99.9538
	2.03958	10.1696	0	70.3958	59.43	19.8	-0.221277	0	15.4985	0	1	-0.609723	-18.549				10.1694	99.9517
	2.04167	10.1696	0	70.4167	59.44	19.8	-0.221293	0	15.4981	0	1	-0.609789	-18.551				10.1694	99.9517
	2.04375	10.1694	0	70.4375	59.45	19.8	-0.221308	0	15.4977	0	1	-0.609855	-18.553				10.1694	99.9517
	2.04583	10.1694	0	70.4583	59.5	19.8	-0.221302	0	15.4971	0	1	-0.60992	-18.555				10.1692	99.9496
	2.04792	10.1694	0	70.4792	59.48	19.8	-0.221333	0	15.4968	0	1	-0.609986	-18.557				10.1692	99.9496
	2.05	10.1692	0	70.5	59.52	19.8	-0.221321	0	15.4965	0	1	-0.610019	-18.558				10.1692	99.9496
	2.05208	10.1692	0	70.5208	59.52	19.8	-0.221338	0	15.4961	0	1	-0.610085	-18.56				10.1692	99.9496
	2.05417	10.1692	0	70.5417	59.55	19.8	-0.221343	0	15.4956	0	1	-0.610151	-18.562				10.1692	99.9496
	2.05625	10.1692	0	70.5625	59.56	19.8	-0.221349	0	15.4954	0	1	-0.610183	-18.563				10.1692	99.9496
	2.05833	10.1692	0	70.5833	59.57	19.8	-0.221372	0	15.4947	0	1	-0.610282	-18.566				10.1692	99.9496
	2.06042	10.1692	0	70.6042	59.59	19.8	-0.221372	0	15.4945	0	1	-0.610315	-18.567				10.1692	99.9496
	2.0625	10.1692	0	70.625	59.6	19.8	-0.221391	0	15.4941	0	1	-0.610381	-18.569				10.169	99.9475
	2.06458	10.1692	0	70.6458	59.62	19.8	-0.221396	0	15.4936	0	1	-0.610446	-18.571				10.169	99.9475
	2.06667	10.169	0	70.6667	59.64	19.8	-0.221396	0	15.4934	0	1	-0.610479	-18.572				10.169	99.9475
	2.06875	10.169	0	70.6875	59.66	19.8	-0.221399	0	15.4931	0	1	-0.610512	-18.573				10.169	99.9475
	2.07083	10.169	0	70.7083	59.67	19.8	-0.221386	0	15.4931	0	1	-0.610512	-18.573				10.169	99.9475
	2.07292	10.169	0	70.7292	59.7	19.8	-0.221376	0	15.4928	0	1	-0.610545	-18.574				10.169	99.9475
	2.075	10.169	0	70.75	59.72	19.8	-0.221352	0	15.4929	0	1	-0.610512	-18.573				10.1688	99.9454
	2.07708	10.169	0	70.7708	59.73	19.8	-0.221342	0	15.4929	0	1	-0.610512	-18.573				10.1688	99.9454
	2.07917	10.1688	0	70.7917	59.74	19.8	-0.221336	0	15.4929	0	1	-0.610512	-18.573				10.1688	99.9454
	2.08125	10.1688	0	70.8125	59.78	19.8	-0.221323	0	15.4926	0	1	-0.610545	-18.574				10.1688	99.9454
	2.08333	10.1688	0	70.8333	59.78	19.8	-0.221304	0	15.4928	0	1	-0.610512	-18.573				10.1688	99.9454
	2.08542	10.1688	0	70.8542	59.79	19.8	-0.221287	0	15.4929	0	1	-0.610479	-18.572				10.1688	99.9454
	2.0875	10.1688	0	70.875	59.81	19.8	-0.221272	0	15.4929	0	1	-0.610479	-18.572				10.1688	99.9454
	2.08958	10.1688	0	70.8958	59.83	19.8	-0.221268	0	15.4926	0	1	-0.610512	-18.573				10.1688	99.9454
	2.09167	10.1688	0	70.9167	59.83	19.8	-0.221269	0	15.4926	0	1	-0.610512	-18.573				10.1686	99.9433
	2.09375	10.1688	0	70.9375	59.86	19.8	-0.221247	0	15.4925	0	1	-0.610512	-18.573				10.1686	99.9433
	2.09583	10.1686	0	70.9583	59.86	19.8	-0.221247	0	15.4925	0	1	-0.610512	-18.573				10.1686	99.9433
	2.09792	10.1686	0	70.9792	59.9	19.8	-0.221197	0	15.4928	0	1	-0.610446	-18.571				10.1686	99.9433
	2.1	10.1686	0	71	59.93	19.8	-0.221168	0	15.4929	0	1	-0.610414	-18.57				10.1686	99.9433
	2.10208	10.1686	0	71.0208	59.92	19.8	-0.221135	0	15.4936	0	1	-0.610315	-18.567				10.1686	99.9433
	2.10417	10.1686	0	71.0417	59.93	19.8	-0.221098	0	15.4939	0	1	-0.610249	-18.565				10.1686	99.9433
	2.10625	10.1686	0	71.0625	59.95	19.8	-0.221061	0	15.4943	0	1	-0.610183	-18.563				10.1684	99.9412
	2.10833	10.1686	0	71.0833	59.96	19.8	-0.221029	0	15.4946	0	1	-0.610118	-18.561				10.1684	99.9412
	2.11042	10.1684	0	71.1042	59.98	19.8	-0.22099	0	15.495	0	1	-0.610052	-18.559				10.1684	99.9412
	2.1125	10.1684	0	71.125	60	19.8	-0.220955	0	15.4953	0	1	-0.609986	-18.557				10.1684	99.9412
	2.11458	10.1684	0	71.1458	60	19.8	-0.220937	0	15.4955	0	1	-0.609953	-18.556				10.1684	99.9412
	2.11667	10.1684	0	71.1667	60.04	19.8	-0.220901	0	15.4956	0	1	-0.60992	-18.555				10.1684	99.9412
	2.11875	10.1684	0	71.1875	60.05	19.8	-0.220884	0	15.4958	0	1	-0.609888	-18.554				10.1684	99.9412
	2.12083	10.1684	0	71.2083	60.07	19.8	-0.220842	0	15.4961	0	1	-0.609822	-18.552				10.1681	99.9391
	2.12292	10.1684	0	71.2292	60.08	19.8	-0.220811	0	15.4965	0	1	-0.609756	-18.55				10.1681	99.9391
	2.125	10.1681	0	71.25	60.09	19.8	-0.220793	0	15.4967	0	1	-0.609723	-18.549				10.1681	99.9391
	2.12708	10.1681	0	71.2708	60.11	19.8	-0.220754	0	15.497	0	1	-0.609657	-18.547				10.1681	99.9391
	2.12917	10.1681	0	71.2917	60.12	19.8	-0.220732	0	15.4972	0	1	-0.609625	-18.546				10.1681	99.9391
	2.13125	10.1681	0	71.3125	60.14	19.8	-0.220706	0	15.4973	0	1	-0.609592	-18.545				10.1681	99.9391
	2.13333	10.1681	0	71.3333	60.16	19.8	-0.220671	0	15.4977	0	1	-0.609526	-18.543				10.1681	99.9391
	2.13542	10.1681	0	71.3542	60.18	19.8	-0.220645	0	15.4978	0	1	-0.609493	-18.542				10.1681	99.9391
	2.1375	10.1681	0	71.375	60.21	19.8	-0.220607	0	15.4981	0	1	-0.609427	-18.54				10.1679	99.937
	2.13958	10.1681	0	71.3958	60.2	19.8	-0.22058	0	15.4986	0	1	-0.609362	-18.538				10.1679	99.937
	2.14167	10.1679	0	71.4167	60.22	19.8	-0.220546	0	15.4989	0	1	-0.609296	-18.536				10.1679	99.937
	2.14375	10.1679	0	71.4375	60.24	19.8	-0.220517	0	15.499	0	1	-0.609263	-18.535				10.1679	99.937
	2.14583	10.1679	0	71.4583	60.27	19.8	-0.220474	0	15.4994	0	1	-0.609197	-18.533				10.1679	99.937
	2.14792	10.1679	0	71.4792	60.28	19.8	-0.220449	0	15.4995	0	1	-0.609164	-18.532				10.1679	99.937
	2.15	10.1679	0	71.5	60.3	19.8	-0.220427	0	15.4997	0	1	-0.609132	-18.531				10.1679	99.937
	2.15208	10.1679	0	71.5208	60.32	19.8	-0.220405	0	15.4998	0	1	-0.609099	-18.53				10.1679	99.937
	2.15417	10.1679	0	71.5417	60.33	19.8	-0.220368	0	15.5002	0	1	-0.609033	-18.528				10.1679	99.937
	2.15625	10.1679	0	71.5625	60.35	19.8	-0.220343	0	15.5003	0	1	-0.609	-18.527				10.1677	99.9349
	2.15833	10.1679	0	71.5833	60.36	19.8	-0.220328	0	15.5005	0	1	-0.608967	-18.526				10.1677	99.9349
	2.16042	10.1677	0	71.6042	60.38	19.8	-0.220288	0	15.5008	0	1	-0.608901	-18.524				10.1677	99.9349
	2.1625	10.1677	0	71.625	60.4	19.8	-0.220248	0	15.5012	0	1	-0.608836	-18.522				10.1677	99.9349
	2.16458	10.1677	0	71.6458	60.42	19.8	-0.220196	0	15.5017	0	1	-0.608737	-18.519				10.1677	99.9349
	2.16667	10.1677	0	71.6667	60.41	19.8	-0.220156	0	15.5026	0	1	-0.608606	-18.515				10.1677	99.9349
	2.16875	10.1677	0	71.6875	60.45	19.8	-0.220081	0	15.5032	0	1	-0.608474	-18.511				10.1677	99.9349
	2.17083	10.1677	0	71.7083	60.46	19.8	-0.220011	0	15.5042	0	1	-0.60831	-18.506				10.1677	99.9349
	2.17292	10.1677	0	71.7292	60.49	19.8	-0.21994	0	15.5049	0	1	-0.608178	-18.502				10.1677	99.9349
	2.175	10.1677	0	71.75	60.48	19.8	-0.219926	0	15.5053	0	1	-0.608113	-18.5				10.1675	99.9328
	2.17708	10.1677	0	71.7708	60.5	19.8	-0.219898	0	15.5055	0	1	-0.60808	-18.499				10.1675	99.9328
	2.17917	10.1675	0	71.7917	60.53	19.8	-0.219879	0	15.5054	0	1	-0.60808	-18.499				10.1675	99.9328
	2.18125	10.1675	0	71.8125	60.56	19.8	-0.219859	0	15.5053	0	1	-0.60808	-18.499				10.1675	99.9328
	2.18333	10.1675	0	71.8333	60.56	19.8	-0.219858	0	15.5053	0	1	-0.60808	-18.499				10.1675	99.9328
	2.18542	10.1675	0	71.8542	60.58	19.8	-0.219846	0	15.5053	0	1	-0.60808	-18.499				10.1675	99.9328
	2.1875	10.1675	0	71.875	60.6	19.8	-0.219817	0	15.5054	0	1	-0.608047	-18.498				10.1675	99.9328
	2.18958	10.1675	0	71.8958	60.6	19.8	-0.219815	0	15.5054	0	1	-0.608047	-18.498				10.1675	99.9328
	2.19167	10.1675	0	71.9167	60.62	19.8	-0.2198	0	15.5054	0	1	-0.608047	-18.498				10.1673	99.9307
	2.19375	10.1675	0	71.9375	60.64	19.8	-0.219801	0	15.5051	0	1	-0.60808	-18.499				10.1673	99.9307
	2.19583	10.1673	0	71.9583	60.66	19.8	-0.21981	0	15.5046	0	1	-0.608145	-18.501				10.1673	99.9307
	2.19792	10.1673	0	71.9792	60.7	19.8	-0.219798	0	15.5043	0	1	-0.608178	-18.502				10.1673	99.9307
	2.2	10.1673	0	72	60.69	19.8	-0.219786	0	15.5046	0	1	-0.608145	-18.501				10.1673	99.9307
	2.20208	10.1673	0	72.0208	60.72	19.8	-0.219776	0	15.5043	0	1	-0.608178	-18.502				10.1673	99.9307
	2.20417	10.1673	0	72.0417	60.73	19.8	-0.219791	0	15.5039	0	1	-0.608244	-18.504				10.1673	99.9307
	2.20625	10.1673	0	72.0625	60.75	19.8	-0.219818	0	15.5032	0	1	-0.608343	-18.507				10.1673	99.9307
	2.20833	10.1673	0	72.0833	60.77	19.8	-0.21985	0	15.5023	0	1	-0.608474	-18.511				10.1673	99.9307
	2.21042	10.1673	0	72.1042	60.78	19.8	-0.219904	0	15.5013	0	1	-0.608638	-18.516				10.1671	99.9286
	2.2125	10.1673	0	72.125	60.8	19.8	-0.219973	0	15.4999	0	1	-0.608869	-18.523				10.1671	99.9286
	2.21458	10.1671	0	72.1458	60.83	19.8	-0.220013	0	15.4988	0	1	-0.609033	-18.528				10.1671	99.9286
	2.21667	10.1671	0	72.1667	60.83	19.8	-0.22008	0	15.4976	0	1	-0.60923	-18.534				10.1671	99.9286
	2.21875	10.1671	0	72.1875	60.85	19.8	-0.220122	0	15.4965	0	1	-0.609395	-18.539				10.1671	99.9286
	2.22083	10.1671	0	72.2083	60.85	19.8	-0.220169	0	15.4957	0	1	-0.609526	-18.543				10.1671	99.9286
	2.22292	10.1671	0	72.2292	60.87	19.8	-0.220184	0	15.4953	0	1	-0.609592	-18.545				10.1671	99.9286
	2.225	10.1671	0	72.25	60.9	19.8	-0.220171	0	15.495	0	1	-0.609625	-18.546				10.1671	99.9286
	2.22708	10.1671	0	72.2708	60.91	19.8	-0.220199	0	15.4944	0	1	-0.609723	-18.549				10.1669	99.9265
	2.22917	10.1671	0	72.2917	60.94	19.8	-0.220215	0	15.4937	0	1	-0.609822	-18.552				10.1669	99.9265
	2.23125	10.1669	0	72.3125	60.95	19.8	-0.220254	0	15.4929	0	1	-0.609953	-18.556				10.1669	99.9265
	2.23333	10.1669	0	72.3333	60.97	19.8	-0.2203	0	15.4918	0	1	-0.610118	-18.561				10.1669	99.9265
	2.23542	10.1669	0	72.3542	60.99	19.8	-0.220312	0	15.4914	0	1	-0.610183	-18.563				10.1669	99.9265
	2.2375	10.1669	0	72.375	61	19.8	-0.220336	0	15.4907	0	1	-0.610282	-18.566				10.1669	99.9265
	2.23958	10.1669	0	72.3958	61	19.8	-0.220358	0	15.4903	0	1	-0.610348	-18.568				10.1669	99.9265
	2.24167	10.1669	0	72.4167	61.02	19.8	-0.22037	0	15.4899	0	1	-0.610414	-18.57				10.1667	99.9244
	2.24375	10.1669	0	72.4375	61.06	19.8	-0.220366	0	15.4894	0	1	-0.610479	-18.572				10.1667	99.9244
	2.24583	10.1667	0	72.4583	61.07	19.8	-0.220383	0	15.489	0	1	-0.610545	-18.574				10.1667	99.9244
	2.24792	10.1667	0	72.4792	61.07	19.8	-0.220392	0	15.4888	0	1	-0.610578	-18.575				10.1667	99.9244
	2.25	10.1667	0	72.5	61.11	19.8	-0.2204	0	15.488	0	1	-0.610676	-18.578				10.1667	99.9244
	2.25208	10.1667	0	72.5208	61.11	19.8	-0.220414	0	15.4878	0	1	-0.610709	-18.579				10.1667	99.9244
	2.25417	10.1667	0	72.5417	61.13	19.8	-0.220423	0	15.4874	0	1	-0.610775	-18.581				10.1667	99.9244
	2.25625	10.1667	0	72.5625	61.15	19.8	-0.220412	0	15.4873	0	1	-0.610775	-18.581				10.1664	99.9223
	2.25833	10.1667	0	72.5833	61.17	19.8	-0.220398	0	15.4873	0	1	-0.610775	-18.581				10.1667	99.9244
	2.26042	10.1664	0	72.6042	61.19	19.8	-0.220359	0	15.4876	0	1	-0.610709	-18.579				10.1664	99.9223
	2.2625	10.1667	0	72.625	61.19	19.8	-0.220354	0	15.4876	0	1	-0.610709	-18.579				10.1664	99.9223
	2.26458	10.1664	0	72.6458	61.22	19.8	-0.220318	0	15.4877	0	1	-0.610676	-18.578				10.1664	99.9223
	2.26667	10.1664	0	72.6667	61.24	19.8	-0.220307	0	15.4877	0	1	-0.610676	-18.578				10.1664	99.9223
	2.26875	10.1664	0	72.6875	61.26	19.8	-0.220307	0	15.4874	0	1	-0.610709	-18.579				10.1664	99.9223
	2.27083	10.1664	0	72.7083	61.27	19.8	-0.220298	0	15.4874	0	1	-0.610709	-18.579				10.1664	99.9223
	2.27292	10.1664	0	72.7292	61.28	19.8	-0.220301	0	15.4872	0	1	-0.610742	-18.58				10.1662	99.9202
	2.275	10.1664	0	72.75	61.31	19.8	-0.22028	0	15.4871	0	1	-0.610742	-18.58				10.1662	99.9202
	2.27708	10.1662	0	72.7708	61.32	19.8	-0.220262	0	15.4873	0	1	-0.610709	-18.579				10.1662	99.9202
	2.27917	10.1662	0	72.7917	61.34	19.8	-0.22026	0	15.487	0	1	-0.610742	-18.58				10.1662	99.9202
	2.28125	10.1662	0	72.8125	61.35	19.8	-0.220239	0	15.4872	0	1	-0.610709	-18.579				10.1662	99.9202
	2.28333	10.1662	0	72.8333	61.36	19.8	-0.220242	0	15.487	0	1	-0.610742	-18.58				10.166	99.9181
	2.28542	10.1662	0	72.8542	61.38	19.8	-0.220231	0	15.4869	0	1	-0.610742	-18.58				10.166	99.9181
	2.2875	10.166	0	72.875	61.4	19.8	-0.220218	0	15.4868	0	1	-0.610742	-18.58				10.166	99.9181
	2.28958	10.166	0	72.8958	61.41	19.8	-0.220224	0	15.4866	0	1	-0.610775	-18.581				10.166	99.9181
	2.29167	10.166	0	72.9167	61.44	19.8	-0.22019	0	15.4867	0	1	-0.610742	-18.58				10.166	99.9181
	2.29375	10.166	0	72.9375	61.47	19.8	-0.220171	0	15.4866	0	1	-0.610742	-18.58				10.166	99.9181
	2.29583	10.166	0	72.9583	61.49	19.8	-0.220139	0	15.4868	0	1	-0.610709	-18.579				10.1658	99.916
	2.29792	10.166	0	72.9792	61.48	19.8	-0.220137	0	15.487	0	1	-0.610676	-18.578				10.1658	99.916
	2.3	10.1658	0	73	61.52	19.8	-0.220086	0	15.4873	0	1	-0.610611	-18.576				10.1658	99.916
	2.30208	10.1658	0	73.0208	61.54	19.8	-0.220046	0	15.4876	0	1	-0.610545	-18.574				10.1658	99.916
	2.30417	10.1658	0	73.0417	61.54	19.8	-0.220006	0	15.4882	0	1	-0.610446	-18.571				10.1658	99.916
	2.30625	10.1658	0	73.0625	61.56	19.8	-0.219994	0	15.4882	0	1	-0.610446	-18.571				10.1658	99.916
	2.30833	10.1658	0	73.0833	61.59	19.8	-0.219953	0	15.4885	0	1	-0.610381	-18.569				10.1656	99.9139
	2.31042	10.1658	0	73.1042	61.6	19.8	-0.21993	0	15.4887	0	1	-0.610348	-18.568				10.1656	99.9139
	2.3125	10.1656	0	73.125	61.61	19.8	-0.219924	0	15.4886	0	1	-0.610348	-18.568				10.1656	99.9139
	2.31458	10.1656	0	73.1458	61.63	19.8	-0.219896	0	15.4888	0	1	-0.610315	-18.567				10.1656	99.9139
	2.31667	10.1656	0	73.1667	61.67	19.8	-0.219861	0	15.4889	0	1	-0.610282	-18.566				10.1656	99.9139
	2.31875	10.1656	0	73.1875	61.67	19.8	-0.219848	0	15.4891	0	1	-0.610249	-18.565				10.1656	99.9139
	2.32083	10.1656	0	73.2083	61.68	19.8	-0.219827	0	15.4892	0	1	-0.610216	-18.564				10.1654	99.9118
	2.32292	10.1656	0	73.2292	61.71	19.8	-0.219796	0	15.4894	0	1	-0.610183	-18.563				10.1654	99.9118
	2.325	10.1654	0	73.25	61.71	19.8	-0.219788	0	15.4894	0	1	-0.610183	-18.563				10.1654	99.9118
	2.32708	10.1654	0	73.2708	61.74	19.8	-0.219775	0	15.4893	0	1	-0.610183	-18.563				10.1654	99.9118
	2.32917	10.1654	0	73.2917	61.75	19.8	-0.219765	0	15.4892	0	1	-0.610183	-18.563				10.1652	99.9097
	2.33125	10.1654	0	73.3125	61.76	19.8	-0.219757	0	15.4892	0	1	-0.610183	-18.563				10.1652	99.9097
	2.33333	10.1652	0	73.3333	61.79	19.8	-0.219728	0	15.4893	0	1	-0.610151	-18.562				10.1652	99.9097
	2.33542	10.1652	0	73.3542	61.79	19.8	-0.219722	0	15.4893	0	1	-0.610151	-18.562				10.1652	99.9097
	2.3375	10.1652	0	73.375	61.82	19.8	-0.219695	0	15.4895	0	1	-0.610118	-18.561				10.1652	99.9097
	2.33958	10.1652	0	73.3958	61.83	19.8	-0.219695	0	15.4892	0	1	-0.610151	-18.562				10.1652	99.9097
	2.34167	10.1652	0	73.4167	61.85	19.8	-0.219658	0	15.4896	0	1	-0.610085	-18.56				10.1649	99.9076
	2.34375	10.1652	0	73.4375	61.87	19.8	-0.219636	0	15.4897	0	1	-0.610052	-18.559				10.1649	99.9076
	2.34583	10.1649	0	73.4583	61.87	19.8	-0.219606	0	15.4901	0	1	-0.609986	-18.557				10.1649	99.9076
	2.34792	10.1649	0	73.4792	61.9	19.8	-0.219565	0	15.4904	0	1	-0.60992	-18.555				10.1649	99.9076
	2.35	10.1649	0	73.5	61.93	19.8	-0.219525	0	15.4907	0	1	-0.609855	-18.553				10.1649	99.9076
	2.35208	10.1649	0	73.5208	61.94	19.8	-0.219475	0	15.4913	0	1	-0.609756	-18.55				10.1647	99.9055
	2.35417	10.1649	0	73.5417	61.96	19.8	-0.219441	0	15.4917	0	1	-0.60969	-18.548				10.1647	99.9055
	2.35625	10.1647	0	73.5625	61.98	19.8	-0.219401	0	15.492	0	1	-0.609625	-18.546				10.1647	99.9055
	2.35833	10.1647	0	73.5833	62	19.8	-0.219366	0	15.4923	0	1	-0.609559	-18.544				10.1647	99.9055
	2.36042	10.1647	0	73.6042	62.01	19.8	-0.219343	0	15.4925	0	1	-0.609526	-18.543				10.1647	99.9055
	2.3625	10.1647	0	73.625	62.02	19.8	-0.219317	0	15.4929	0	1	-0.60946	-18.541				10.1647	99.9055
	2.36458	10.1647	0	73.6458	62.04	19.8	-0.219288	0	15.493	0	1	-0.609427	-18.54				10.1647	99.9055
	2.36667	10.1647	0	73.6667	62.07	19.8	-0.219245	0	15.4933	0	1	-0.609362	-18.538				10.1647	99.9055
	2.36875	10.1647	0	73.6875	62.07	19.8	-0.219222	0	15.4937	0	1	-0.609296	-18.536				10.1645	99.9034
	2.37083	10.1647	0	73.7083	62.09	19.8	-0.21918	0	15.4941	0	1	-0.60923	-18.534				10.1645	99.9034
	2.37292	10.1645	0	73.7292	62.11	19.8	-0.219128	0	15.4946	0	1	-0.609132	-18.531				10.1645	99.9034
	2.375	10.1645	0	73.75	62.13	19.8	-0.219091	0	15.495	0	1	-0.609066	-18.529				10.1645	99.9034
	2.37708	10.1645	0	73.7708	62.14	19.8	-0.219079	0	15.4951	0	1	-0.609033	-18.528				10.1643	99.9013
	2.37917	10.1645	0	73.7917	62.16	19.8	-0.219038	0	15.4955	0	1	-0.608967	-18.526				10.1643	99.9013
	2.38125	10.1643	0	73.8125	62.18	19.8	-0.218996	0	15.4958	0	1	-0.608901	-18.524				10.1643	99.9013
	2.38333	10.1643	0	73.8333	62.2	19.8	-0.218962	0	15.4962	0	1	-0.608836	-18.522				10.1643	99.9013
	2.38542	10.1643	0	73.8542	62.2	19.8	-0.218936	0	15.4966	0	1	-0.60877	-18.52				10.1643	99.9013
	2.3875	10.1643	0	73.875	62.23	19.8	-0.218894	0	15.4969	0	1	-0.608704	-18.518				10.1643	99.9013
	2.38958	10.1643	0	73.8958	62.25	19.8	-0.218853	0	15.4972	0	1	-0.608638	-18.516				10.1643	99.9013
	2.39167	10.1643	0	73.9167	62.28	19.8	-0.218812	0	15.4975	0	1	-0.608573	-18.514				10.1641	99.8992
	2.39375	10.1643	0	73.9375	62.29	19.8	-0.218784	0	15.4979	0	1	-0.608507	-18.512				10.1641	99.8992
	2.39583	10.1641	0	73.9583	62.3	19.8	-0.218753	0	15.4983	0	1	-0.608441	-18.51				10.1641	99.8992
	2.39792	10.1641	0	73.9792	62.32	19.8	-0.218716	0	15.4986	0	1	-0.608376	-18.508				10.1641	99.8992
	2.4	10.1641	0	74	62.33	19.8	-0.218674	0	15.4992	0	1	-0.608277	-18.505				10.1639	99.8971
	2.40208	10.1641	0	74.0208	62.36	19.8	-0.218604	0	15.4999	0	1	-0.608145	-18.501				10.1639	99.8971
	2.40417	10.1639	0	74.0417	62.37	19.8	-0.218547	0	15.5007	0	1	-0.608014	-18.497				10.1639	99.8971
	2.40625	10.1639	0	74.0625	62.4	19.8	-0.21849	0	15.5012	0	1	-0.607915	-18.494				10.1639	99.8971
	2.40833	10.1639	0	74.0833	62.42	19.8	-0.218446	0	15.5017	0	1	-0.607817	-18.491				10.1639	99.8971
	2.41042	10.1639	0	74.1042	62.4	19.8	-0.218404	0	15.5026	0	1	-0.607685	-18.487				10.1637	99.895
	2.4125	10.1639	0	74.125	62.44	19.8	-0.218331	0	15.5033	0	1	-0.607554	-18.483				10.1637	99.895
	2.41458	10.1637	0	74.1458	62.48	19.8	-0.218273	0	15.5038	0	1	-0.607455	-18.48				10.1637	99.895
	2.41667	10.1637	0	74.1667	62.48	19.8	-0.218222	0	15.5046	0	1	-0.607324	-18.476				10.1637	99.895
	2.41875	10.1637	0	74.1875	62.49	19.8	-0.218181	0	15.5051	0	1	-0.607225	-18.473				10.1637	99.895
	2.42083	10.1637	0	74.2083	62.52	19.8	-0.218101	0	15.506	0	1	-0.607061	-18.468				10.1637	99.895
	2.42292	10.1637	0	74.2292	62.53	19.8	-0.218054	0	15.5066	0	1	-0.606962	-18.465				10.1637	99.895
	2.425	10.1637	0	74.25	62.54	19.8	-0.218004	0	15.5074	0	1	-0.606831	-18.461				10.1637	99.895
	2.42708	10.1637	0	74.2708	62.56	19.8	-0.217945	0	15.5081	0	1	-0.606699	-18.457				10.1634	99.8929
	2.42917	10.1637	0	74.2917	62.59	19.8	-0.217861	0	15.509	0	1	-0.606535	-18.452				10.1634	99.8929
	2.43125	10.1634	0	74.3125	62.6	19.8	-0.217805	0	15.5098	0	1	-0.606403	-18.448				10.1634	99.8929
	2.43333	10.1634	0	74.3333	62.6	19.8	-0.217769	0	15.5104	0	1	-0.606305	-18.445				10.1634	99.8929
	2.43542	10.1634	0	74.3542	62.64	19.8	-0.217686	0	15.5113	0	1	-0.60614	-18.44				10.1634	99.8929
	2.4375	10.1634	0	74.375	62.65	19.8	-0.21763	0	15.5121	0	1	-0.606009	-18.436				10.1632	99.8908
	2.43958	10.1634	0	74.3958	62.66	19.8	-0.217574	0	15.5128	0	1	-0.605877	-18.432				10.1632	99.8908
	2.44167	10.1632	0	74.4167	62.68	19.8	-0.217498	0	15.5138	0	1	-0.605713	-18.427				10.1632	99.8908
	2.44375	10.1632	0	74.4375	62.7	19.8	-0.217451	0	15.5143	0	1	-0.605614	-18.424				10.1632	99.8908
	2.44583	10.1632	0	74.4583	62.73	19.8	-0.217396	0	15.5148	0	1	-0.605516	-18.421				10.1632	99.8908
	2.44792	10.1632	0	74.4792	62.74	19.8	-0.21734	0	15.5156	0	1	-0.605384	-18.417				10.163	99.8887
	2.45	10.1632	0	74.5	62.78	19.8	-0.21728	0	15.5161	0	1	-0.605286	-18.414				10.163	99.8887
	2.45208	10.163	0	74.5208	62.79	19.8	-0.217235	0	15.5167	0	1	-0.605187	-18.411				10.163	99.8887
	2.45417	10.163	0	74.5417	62.78	19.8	-0.217196	0	15.5175	0	1	-0.605056	-18.407				10.163	99.8887
	2.45625	10.163	0	74.5625	62.83	19.8	-0.217132	0	15.518	0	1	-0.604957	-18.404				10.163	99.8887
	2.45833	10.163	0	74.5833	62.84	19.8	-0.217063	0	15.5189	0	1	-0.604793	-18.399				10.163	99.8887
	2.46042	10.163	0	74.6042	62.84	19.8	-0.217024	0	15.5195	0	1	-0.604694	-18.396				10.1628	99.8866
	2.4625	10.163	0	74.625	62.86	19.8	-0.216967	0	15.5203	0	1	-0.604562	-18.392				10.1628	99.8866
	2.46458	10.1628	0	74.6458	62.88	19.8	-0.216889	0	15.5212	0	1	-0.604398	-18.387				10.1628	99.8866
	2.46667	10.1628	0	74.6667	62.9	19.8	-0.216831	0	15.5219	0	1	-0.604267	-18.383				10.1628	99.8866
	2.46875	10.1628	0	74.6875	62.91	19.8	-0.216762	0	15.5229	0	1	-0.604102	-18.378				10.1628	99.8866
	2.47083	10.1628	0	74.7083	62.94	19.8	-0.216692	0	15.5236	0	1	-0.603971	-18.374				10.1628	99.8866
	2.47292	10.1628	0	74.7292	62.94	19.8	-0.216633	0	15.5246	0	1	-0.603806	-18.369				10.1626	99.8845
	2.475	10.1628	0	74.75	62.97	19.8	-0.216574	0	15.5253	0	1	-0.603675	-18.365				10.1626	99.8845
	2.47708	10.1626	0	74.7708	62.99	19.8	-0.216491	0	15.5265	0	1	-0.603478	-18.359				10.1626	99.8845
	2.47917	10.1626	0	74.7917	63.02	19.8	-0.216409	0	15.5274	0	1	-0.603313	-18.354				10.1626	99.8845
	2.48125	10.1626	0	74.8125	63	19.8	-0.216345	0	15.5287	0	1	-0.603116	-18.348				10.1626	99.8845
	2.48333	10.1626	0	74.8333	63.03	19.8	-0.216277	0	15.5294	0	1	-0.602985	-18.344				10.1626	99.8845
	2.48542	10.1626	0	74.8542	63.06	19.8	-0.216188	0	15.5305	0	1	-0.602787	-18.338				10.1624	99.8824
	2.4875	10.1626	0	74.875	63.08	19.8	-0.216114	0	15.5314	0	1	-0.602623	-18.333				10.1624	99.8824
	2.48958	10.1624	0	74.8958	63.08	19.8	-0.216061	0	15.5324	0	1	-0.602459	-18.328				10.1624	99.8824
	2.49167	10.1624	0	74.9167	63.09	19.8	-0.215989	0	15.5334	0	1	-0.602294	-18.323				10.1624	99.8824
	2.49375	10.1624	0	74.9375	63.13	19.8	-0.215883	0	15.5347	0	1	-0.602064	-18.316				10.1624	99.8824
	2.49583	10.1624	0	74.9583	63.15	19.8	-0.215818	0	15.5354	0	1	-0.601933	-18.312				10.1624	99.8824
	2.49792	10.1624	0	74.9792	63.16	19.8	-0.215745	0	15.5366	0	1	-0.601736	-18.306				10.1622	99.8803
	2.5	10.1624	0	75	63.19	19.8	-0.215655	0	15.5377	0	1	-0.601538	-18.3				10.1622	99.8803
	2.50208	10.1622	0	75.0208	63.21	19.8	-0.215579	0	15.5387	0	1	-0.601374	-18.295				10.1622	99.8803
	2.50417	10.1622	0	75.0417	63.22	19.8	-0.215502	0	15.5398	0	1	-0.601177	-18.289				10.1622	99.8803
	2.50625	10.1622	0	75.0625	63.22	19.8	-0.215451	0	15.5406	0	1	-0.601045	-18.285				10.1622	99.8803
	2.50833	10.1622	0	75.0833	63.26	19.8	-0.215358	0	15.5417	0	1	-0.600848	-18.279				10.1622	99.8803
	2.51042	10.1622	0	75.1042	63.27	19.8	-0.215295	0	15.5427	0	1	-0.600684	-18.274				10.162	99.8782
	2.5125	10.1622	0	75.125	63.28	19.8	-0.215221	0	15.5436	0	1	-0.600519	-18.269				10.162	99.8782
	2.51458	10.162	0	75.1458	63.31	19.8	-0.215146	0	15.5446	0	1	-0.600355	-18.264				10.162	99.8782
	2.51667	10.162	0	75.1667	63.33	19.8	-0.215062	0	15.5457	0	1	-0.600158	-18.258				10.162	99.8782
	2.51875	10.162	0	75.1875	63.34	19.8	-0.215005	0	15.5465	0	1	-0.600026	-18.254				10.162	99.8782
	2.52083	10.162	0	75.2083	63.36	19.8	-0.214923	0	15.5476	0	1	-0.599829	-18.248				10.162	99.8782
	2.52292	10.162	0	75.2292	63.39	19.8	-0.214846	0	15.5485	0	1	-0.599665	-18.243				10.162	99.8782
	2.525	10.162	0	75.25	63.39	19.8	-0.214785	0	15.5495	0	1	-0.5995	-18.238				10.1617	99.8761
	2.52708	10.162	0	75.2708	63.41	19.8	-0.214709	0	15.5505	0	1	-0.599336	-18.233				10.1617	99.8761
	2.52917	10.1617	0	75.2917	63.43	19.8	-0.214627	0	15.5516	0	1	-0.599139	-18.227				10.1617	99.8761
	2.53125	10.1617	0	75.3125	63.45	19.8	-0.214555	0	15.5526	0	1	-0.598974	-18.222				10.1617	99.8761
	2.53333	10.1617	0	75.3333	63.47	19.8	-0.214495	0	15.5533	0	1	-0.598843	-18.218				10.1617	99.8761
	2.53542	10.1617	0	75.3542	63.48	19.8	-0.214431	0	15.5543	0	1	-0.598679	-18.213				10.1615	99.874
	2.5375	10.1617	0	75.375	63.49	19.8	-0.214365	0	15.5552	0	1	-0.598514	-18.208				10.1615	99.874
	2.53958	10.1615	0	75.3958	63.51	19.8	-0.21428	0	15.5564	0	1	-0.598317	-18.202				10.1615	99.874
	2.54167	10.1615	0	75.4167	63.54	19.8	-0.21421	0	15.5571	0	1	-0.598186	-18.198				10.1615	99.874
	2.54375	10.1615	0	75.4375	63.55	19.8	-0.214142	0	15.5581	0	1	-0.598021	-18.193				10.1615	99.874
	2.54583	10.1615	0	75.4583	63.57	19.8	-0.214063	0	15.5592	0	1	-0.597824	-18.187				10.1615	99.874
	2.54792	10.1615	0	75.4792	63.58	19.8	-0.21397	0	15.5606	0	1	-0.597594	-18.18				10.1615	99.874
	2.55	10.1615	0	75.5	63.61	19.8	-0.213895	0	15.5615	0	1	-0.597429	-18.175				10.1615	99.874
	2.55208	10.1615	0	75.5208	63.62	19.8	-0.213813	0	15.5627	0	1	-0.597232	-18.169				10.1613	99.8719
	2.55417	10.1615	0	75.5417	63.64	19.8	-0.213719	0	15.564	0	1	-0.597002	-18.162				10.1613	99.8719
	2.55625	10.1613	0	75.5625	63.66	19.8	-0.213624	0	15.5654	0	1	-0.596772	-18.155				10.1613	99.8719
	2.55833	10.1613	0	75.5833	63.69	19.8	-0.21352	0	15.5667	0	1	-0.596542	-18.148				10.1613	99.8719
	2.56042	10.1613	0	75.6042	63.7	19.8	-0.213436	0	15.568	0	1	-0.596312	-18.141				10.1611	99.8698
	2.5625	10.1613	0	75.625	63.71	19.8	-0.213349	0	15.5692	0	1	-0.596115	-18.135				10.1611	99.8698
	2.56458	10.1611	0	75.6458	63.73	19.8	-0.213257	0	15.5706	0	1	-0.595885	-18.128				10.1611	99.8698
	2.56667	10.1611	0	75.6667	63.75	19.8	-0.213176	0	15.5717	0	1	-0.595687	-18.122				10.1611	99.8698
	2.56875	10.1611	0	75.6875	63.76	19.8	-0.213097	0	15.5729	0	1	-0.59549	-18.116				10.1611	99.8698
	2.57083	10.1611	0	75.7083	63.78	19.8	-0.213013	0	15.574	0	1	-0.595293	-18.11				10.1609	99.8677
	2.57292	10.1611	0	75.7292	63.8	19.8	-0.212929	0	15.5752	0	1	-0.595096	-18.104				10.1609	99.8677
	2.575	10.1609	0	75.75	63.8	19.8	-0.212854	0	15.5764	0	1	-0.594898	-18.098				10.1609	99.8677
	2.57708	10.1609	0	75.7708	63.82	19.8	-0.212783	0	15.5773	0	1	-0.594734	-18.093				10.1609	99.8677
	2.57917	10.1609	0	75.7917	63.85	19.8	-0.212704	0	15.5782	0	1	-0.59457	-18.088				10.1609	99.8677
	2.58125	10.1609	0	75.8125	63.87	19.8	-0.212631	0	15.5792	0	1	-0.594405	-18.083				10.1609	99.8677
	2.58333	10.1609	0	75.8333	63.89	19.8	-0.21256	0	15.5801	0	1	-0.594241	-18.078				10.1607	99.8656
	2.58542	10.1609	0	75.8542	63.9	19.8	-0.212509	0	15.5809	0	1	-0.59411	-18.074				10.1607	99.8656
	2.5875	10.1607	0	75.875	63.91	19.8	-0.212451	0	15.5817	0	1	-0.593978	-18.07				10.1607	99.8656
	2.58958	10.1607	0	75.8958	63.94	19.8	-0.212362	0	15.5828	0	1	-0.593781	-18.064				10.1607	99.8656
	2.59167	10.1607	0	75.9167	63.97	19.8	-0.212298	0	15.5835	0	1	-0.593649	-18.06				10.1607	99.8656
	2.59375	10.1607	0	75.9375	63.97	19.8	-0.212248	0	15.5843	0	1	-0.593518	-18.056				10.1605	99.8635
	2.59583	10.1607	0	75.9583	63.99	19.8	-0.212187	0	15.585	0	1	-0.593386	-18.052				10.1605	99.8635
	2.59792	10.1605	0	75.9792	64.02	19.8	-0.212095	0	15.5861	0	1	-0.593189	-18.046				10.1605	99.8635
	2.6	10.1605	0	76	64.04	19.8	-0.212036	0	15.5869	0	1	-0.593058	-18.042				10.1605	99.8635
	2.60208	10.1605	0	76.0208	64.03	19.8	-0.21198	0	15.5879	0	1	-0.592893	-18.037				10.1605	99.8635
	2.60417	10.1605	0	76.0417	64.07	19.8	-0.211913	0	15.5886	0	1	-0.592762	-18.033				10.1605	99.8635
	2.60625	10.1605	0	76.0625	64.1	19.8	-0.211835	0	15.5895	0	1	-0.592597	-18.028				10.1605	99.8635
	2.60833	10.1605	0	76.0833	64.11	19.8	-0.21178	0	15.5903	0	1	-0.592466	-18.024				10.1605	99.8635
	2.61042	10.1605	0	76.1042	64.13	19.8	-0.211706	0	15.5912	0	1	-0.592302	-18.019				10.1602	99.8614
	2.6125	10.1605	0	76.125	64.14	19.8	-0.211656	0	15.592	0	1	-0.59217	-18.015				10.1602	99.8614
	2.61458	10.1602	0	76.1458	64.16	19.8	-0.21159	0	15.5928	0	1	-0.592039	-18.011				10.1602	99.8614
	2.61667	10.1602	0	76.1667	64.19	19.8	-0.211517	0	15.5937	0	1	-0.591874	-18.006				10.1602	99.8614
	2.61875	10.1602	0	76.1875	64.19	19.8	-0.211454	0	15.5947	0	1	-0.59171	-18.001				10.1602	99.8614
	2.62083	10.1602	0	76.2083	64.22	19.8	-0.211387	0	15.5954	0	1	-0.591578	-17.997				10.1602	99.8614
	2.62292	10.1602	0	76.2292	64.23	19.8	-0.211319	0	15.5964	0	1	-0.591414	-17.992				10.1602	99.8614
	2.625	10.1602	0	76.25	64.26	19.8	-0.211243	0	15.5973	0	1	-0.59125	-17.987				10.16	99.8593
	2.62708	10.1602	0	76.2708	64.28	19.8	-0.211162	0	15.5984	0	1	-0.591053	-17.981				10.16	99.8593
	2.62917	10.16	0	76.2917	64.28	19.8	-0.211101	0	15.5994	0	1	-0.590888	-17.976				10.16	99.8593
	2.63125	10.16	0	76.3125	64.31	19.8	-0.211024	0	15.6003	0	1	-0.590724	-17.971				10.16	99.8593
	2.63333	10.16	0	76.3333	64.32	19.8	-0.210944	0	15.6015	0	1	-0.590527	-17.965				10.1598	99.8572
	2.63542	10.16	0	76.3542	64.34	19.8	-0.210875	0	15.6025	0	1	-0.590362	-17.96				10.1598	99.8572
	2.6375	10.1598	0	76.375	64.35	19.8	-0.210794	0	15.6036	0	1	-0.590165	-17.954				10.1598	99.8572
	2.63958	10.1598	0	76.3958	64.4	19.8	-0.210694	0	15.6047	0	1	-0.589968	-17.948				10.1598	99.8572
	2.64167	10.1598	0	76.4167	64.4	19.8	-0.210624	0	15.6059	0	1	-0.589771	-17.942				10.1598	99.8572
	2.64375	10.1598	0	76.4375	64.39	19.8	-0.210568	0	15.6069	0	1	-0.589606	-17.937				10.1596	99.8551
	2.64583	10.1598	0	76.4583	64.44	19.8	-0.210467	0	15.608	0	1	-0.589409	-17.931				10.1596	99.8551
	2.64792	10.1596	0	76.4792	64.45	19.8	-0.210413	0	15.6087	0	1	-0.589277	-17.927				10.1596	99.8551
	2.65	10.1596	0	76.5	64.46	19.8	-0.210342	0	15.6097	0	1	-0.589113	-17.922				10.1596	99.8551
	2.65208	10.1596	0	76.5208	64.48	19.8	-0.210274	0	15.6107	0	1	-0.588949	-17.917				10.1596	99.8551
	2.65417	10.1596	0	76.5417	64.51	19.8	-0.210209	0	15.6114	0	1	-0.588817	-17.913				10.1594	99.853
	2.65625	10.1596	0	76.5625	64.53	19.8	-0.210148	0	15.6121	0	1	-0.588686	-17.909				10.1594	99.853
	2.65833	10.1594	0	76.5833	64.52	19.8	-0.210095	0	15.6132	0	1	-0.588521	-17.904				10.1594	99.853
	2.66042	10.1594	0	76.6042	64.55	19.8	-0.210026	0	15.6139	0	1	-0.58839	-17.9				10.1594	99.853
	2.6625	10.1594	0	76.625	64.57	19.8	-0.209976	0	15.6144	0	1	-0.588291	-17.897				10.1594	99.853
	2.66458	10.1594	0	76.6458	64.6	19.8	-0.209915	0	15.6151	0	1	-0.58816	-17.893				10.1592	99.8509
	2.66667	10.1594	0	76.6667	64.63	19.8	-0.209851	0	15.6159	0	1	-0.588028	-17.889				10.1592	99.8509
	2.66875	10.1592	0	76.6875	64.64	19.8	-0.209795	0	15.6166	0	1	-0.587897	-17.885				10.1592	99.8509
	2.67083	10.1592	0	76.7083	64.64	19.8	-0.209757	0	15.6172	0	1	-0.587798	-17.882				10.1592	99.8509
	2.67292	10.1592	0	76.7292	64.67	19.8	-0.209679	0	15.6181	0	1	-0.587634	-17.877				10.1592	99.8509
	2.675	10.1592	0	76.75	64.69	19.8	-0.209632	0	15.6187	0	1	-0.587535	-17.874				10.1592	99.8509
	2.67708	10.1592	0	76.7708	64.7	19.8	-0.209592	0	15.6193	0	1	-0.587437	-17.871				10.159	99.8488
	2.67917	10.1592	0	76.7917	64.72	19.8	-0.209518	0	15.6202	0	1	-0.587272	-17.866				10.159	99.8488
	2.68125	10.159	0	76.8125	64.74	19.8	-0.209473	0	15.6208	0	1	-0.587174	-17.863				10.159	99.8488
	2.68333	10.159	0	76.8333	64.76	19.8	-0.209412	0	15.6215	0	1	-0.587042	-17.859				10.159	99.8488
	2.68542	10.159	0	76.8542	64.78	19.8	-0.20934	0	15.6224	0	1	-0.586878	-17.854				10.1587	99.8467
	2.6875	10.159	0	76.875	64.82	19.8	-0.209271	0	15.6231	0	1	-0.586746	-17.85				10.1587	99.8467
	2.68958	10.1587	0	76.8958	64.81	19.8	-0.209215	0	15.6242	0	1	-0.586582	-17.845				10.1587	99.8467
	2.69167	10.1587	0	76.9167	64.82	19.8	-0.209169	0	15.6247	0	1	-0.586483	-17.842				10.1587	99.8467
	2.69375	10.1587	0	76.9375	64.85	19.8	-0.209116	0	15.6253	0	1	-0.586385	-17.839				10.1587	99.8467
	2.69583	10.1587	0	76.9583	64.87	19.8	-0.209048	0	15.6262	0	1	-0.58622	-17.834				10.1587	99.8467
	2.69792	10.1587	0	76.9792	64.89	19.8	-0.208996	0	15.6267	0	1	-0.586122	-17.831				10.1585	99.8446
	2.7	10.1587	0	77	64.89	19.8	-0.208938	0	15.6277	0	1	-0.585958	-17.826				10.1585	99.8446
	2.70208	10.1585	0	77.0208	64.93	19.8	-0.20888	0	15.6282	0	1	-0.585859	-17.823				10.1585	99.8446
	2.70417	10.1585	0	77.0417	64.94	19.8	-0.208824	0	15.629	0	1	-0.585727	-17.819				10.1585	99.8446
	2.70625	10.1585	0	77.0625	64.94	19.8	-0.208773	0	15.6298	0	1	-0.585596	-17.815				10.1585	99.8446
	2.70833	10.1585	0	77.0833	64.97	19.8	-0.208709	0	15.6305	0	1	-0.585464	-17.811				10.1585	99.8446
	2.71042	10.1585	0	77.1042	64.99	19.8	-0.20866	0	15.6311	0	1	-0.585366	-17.808				10.1585	99.8446
	2.7125	10.1585	0	77.125	65.01	19.8	-0.208599	0	15.6318	0	1	-0.585234	-17.804				10.1583	99.8425
	2.71458	10.1585	0	77.1458	65.03	19.8	-0.208549	0	15.6324	0	1	-0.585136	-17.801				10.1583	99.8425
	2.71667	10.1583	0	77.1667	65.06	19.8	-0.208491	0	15.6331	0	1	-0.585004	-17.797				10.1583	99.8425
	2.71875	10.1583	0	77.1875	65.07	19.8	-0.208449	0	15.6337	0	1	-0.584906	-17.794				10.1583	99.8425
	2.72083	10.1583	0	77.2083	65.08	19.8	-0.208394	0	15.6344	0	1	-0.584774	-17.79				10.1583	99.8425
	2.72292	10.1583	0	77.2292	65.1	19.8	-0.208328	0	15.6352	0	1	-0.584643	-17.786				10.1583	99.8425
	2.725	10.1583	0	77.25	65.13	19.8	-0.208269	0	15.6359	0	1	-0.584511	-17.782				10.1581	99.8404
	2.72708	10.1583	0	77.2708	65.13	19.8	-0.208215	0	15.6367	0	1	-0.58438	-17.778				10.1581	99.8404
	2.72917	10.1581	0	77.2917	65.17	19.8	-0.208137	0	15.6376	0	1	-0.584215	-17.773				10.1581	99.8404
	2.73125	10.1581	0	77.3125	65.18	19.8	-0.208092	0	15.6382	0	1	-0.584117	-17.77				10.1581	99.8404
	2.73333	10.1581	0	77.3333	65.19	19.8	-0.208024	0	15.6391	0	1	-0.583952	-17.765				10.1581	99.8404
	2.73542	10.1581	0	77.3542	65.23	19.8	-0.20796	0	15.6398	0	1	-0.583821	-17.761				10.1581	99.8404
	2.7375	10.1581	0	77.375	65.24	19.8	-0.207908	0	15.6406	0	1	-0.583689	-17.757				10.1579	99.8383
	2.73958	10.1581	0	77.3958	65.25	19.8	-0.207838	0	15.6416	0	1	-0.583525	-17.752				10.1579	99.8383
	2.74167	10.1579	0	77.4167	65.27	19.8	-0.207775	0	15.6423	0	1	-0.583394	-17.748				10.1579	99.8383
	2.74375	10.1579	0	77.4375	65.3	19.8	-0.207699	0	15.6432	0	1	-0.583229	-17.743				10.1579	99.8383
	2.74583	10.1579	0	77.4583	65.29	19.8	-0.207646	0	15.6443	0	1	-0.583065	-17.738				10.1577	99.8362
	2.74792	10.1579	0	77.4792	65.31	19.8	-0.207573	0	15.6452	0	1	-0.582901	-17.733				10.1577	99.8362
	2.75	10.1577	0	77.5	65.36	19.8	-0.207483	0	15.6461	0	1	-0.582736	-17.728				10.1577	99.8362
	2.75208	10.1577	0	77.5208	65.36	19.8	-0.207423	0	15.6471	0	1	-0.582572	-17.723				10.1577	99.8362
	2.75417	10.1577	0	77.5417	65.37	19.8	-0.207373	0	15.6478	0	1	-0.58244	-17.719				10.1577	99.8362
	2.75625	10.1577	0	77.5625	65.4	19.8	-0.207297	0	15.6488	0	1	-0.582276	-17.714				10.1575	99.8341
	2.75833	10.1577	0	77.5833	65.43	19.8	-0.207217	0	15.6497	0	1	-0.582112	-17.709				10.1577	99.8362
	2.76042	10.1575	0	77.6042	65.44	19.8	-0.207151	0	15.6507	0	1	-0.581947	-17.704				10.1575	99.8341
	2.7625	10.1577	0	77.625	65.45	19.8	-0.207089	0	15.6516	0	1	-0.581783	-17.699				10.1575	99.8341
	2.76458	10.1575	0	77.6458	65.47	19.8	-0.207002	0	15.6528	0	1	-0.581586	-17.693				10.1575	99.8341
	2.76667	10.1575	0	77.6667	65.5	19.8	-0.206927	0	15.6537	0	1	-0.581421	-17.688				10.1575	99.8341
	2.76875	10.1575	0	77.6875	65.51	19.8	-0.206865	0	15.6547	0	1	-0.581257	-17.683				10.1575	99.8341
	2.77083	10.1575	0	77.7083	65.52	19.8	-0.206773	0	15.656	0	1	-0.581027	-17.676				10.1575	99.8341
	2.77292	10.1575	0	77.7292	65.54	19.8	-0.20669	0	15.6572	0	1	-0.58083	-17.67				10.1575	99.8341
	2.775	10.1575	0	77.75	65.57	19.8	-0.206611	0	15.6581	0	1	-0.580665	-17.665				10.1573	99.832
	2.77708	10.1575	0	77.7708	65.57	19.8	-0.20654	0	15.6593	0	1	-0.580468	-17.659				10.1573	99.832
	2.77917	10.1573	0	77.7917	65.61	19.8	-0.20645	0	15.6604	0	1	-0.580271	-17.653				10.1573	99.832
	2.78125	10.1573	0	77.8125	65.62	19.8	-0.206359	0	15.6618	0	1	-0.580041	-17.646				10.1573	99.832
	2.78333	10.1573	0	77.8333	65.63	19.8	-0.206282	0	15.6629	0	1	-0.579844	-17.64				10.1573	99.832
	2.78542	10.1573	0	77.8542	65.66	19.8	-0.206192	0	15.6641	0	1	-0.579646	-17.634				10.157	99.8299
	2.7875	10.1573	0	77.875	65.67	19.8	-0.206114	0	15.6652	0	1	-0.579449	-17.628				10.157	99.8299
	2.78958	10.157	0	77.8958	65.69	19.8	-0.206033	0	15.6664	0	1	-0.579252	-17.622				10.157	99.8299
	2.79167	10.157	0	77.9167	65.71	19.8	-0.205935	0	15.6677	0	1	-0.579022	-17.615				10.157	99.8299
	2.79375	10.157	0	77.9375	65.72	19.8	-0.205849	0	15.6691	0	1	-0.578792	-17.608				10.157	99.8299
	2.79583	10.157	0	77.9583	65.74	19.8	-0.205775	0	15.67	0	1	-0.578627	-17.603				10.1568	99.8278
	2.79792	10.157	0	77.9792	65.77	19.8	-0.205677	0	15.6714	0	1	-0.578397	-17.596				10.1568	99.8278
	2.8	10.1568	0	78	65.79	19.8	-0.205593	0	15.6725	0	1	-0.5782	-17.59				10.1568	99.8278
	2.80208	10.1568	0	78.0208	65.81	19.8	-0.205527	0	15.6735	0	1	-0.578036	-17.585				10.1568	99.8278
	2.80417	10.1568	0	78.0417	65.83	19.8	-0.205431	0	15.6748	0	1	-0.577806	-17.578				10.1568	99.8278
	2.80625	10.1568	0	78.0625	65.85	19.8	-0.205345	0	15.676	0	1	-0.577608	-17.572				10.1566	99.8257
	2.80833	10.1568	0	78.0833	65.86	19.8	-0.205267	0	15.6771	0	1	-0.577411	-17.566				10.1566	99.8257
	2.81042	10.1566	0	78.1042	65.88	19.8	-0.205172	0	15.6785	0	1	-0.577181	-17.559				10.1566	99.8257
	2.8125	10.1566	0	78.125	65.9	19.8	-0.205104	0	15.6794	0	1	-0.577017	-17.554				10.1566	99.8257
	2.81458	10.1566	0	78.1458	65.91	19.8	-0.205027	0	15.6806	0	1	-0.576819	-17.548				10.1566	99.8257
	2.81667	10.1566	0	78.1667	65.94	19.8	-0.204924	0	15.6819	0	1	-0.576589	-17.541				10.1566	99.8257
	2.81875	10.1566	0	78.1875	65.95	19.8	-0.204848	0	15.6831	0	1	-0.576392	-17.535				10.1566	99.8257
	2.82083	10.1566	0	78.2083	65.98	19.8	-0.204751	0	15.6844	0	1	-0.576162	-17.528				10.1566	99.8257
	2.82292	10.1566	0	78.2292	66	19.8	-0.204663	0	15.6856	0	1	-0.575965	-17.522				10.1566	99.8257
	2.825	10.1566	0	78.25	66	19.8	-0.204592	0	15.6868	0	1	-0.575768	-17.516				10.1564	99.8236
	2.82708	10.1566	0	78.2708	66.02	19.8	-0.204508	0	15.6879	0	1	-0.57557	-17.51				10.1564	99.8236
	2.82917	10.1564	0	78.2917	66.04	19.8	-0.204442	0	15.6889	0	1	-0.575406	-17.505				10.1564	99.8236
	2.83125	10.1564	0	78.3125	66.06	19.8	-0.204361	0	15.69	0	1	-0.575209	-17.499				10.1564	99.8236
	2.83333	10.1564	0	78.3333	66.08	19.8	-0.204274	0	15.6911	0	1	-0.575012	-17.493				10.1564	99.8236
	2.83542	10.1564	0	78.3542	66.1	19.8	-0.204204	0	15.6921	0	1	-0.574847	-17.488				10.1564	99.8236
	2.8375	10.1564	0	78.375	66.12	19.8	-0.204142	0	15.6928	0	1	-0.574716	-17.484				10.1562	99.8215
	2.83958	10.1564	0	78.3958	66.13	19.8	-0.204065	0	15.694	0	1	-0.574518	-17.478				10.1562	99.8215
	2.84167	10.1562	0	78.4167	66.16	19.8	-0.203981	0	15.6951	0	1	-0.574321	-17.472				10.1562	99.8215
	2.84375	10.1562	0	78.4375	66.17	19.8	-0.203915	0	15.6961	0	1	-0.574157	-17.467				10.1562	99.8215
	2.84583	10.1562	0	78.4583	66.19	19.8	-0.203835	0	15.6973	0	1	-0.57396	-17.461				10.1562	99.8215
	2.84792	10.1562	0	78.4792	66.21	19.8	-0.203745	0	15.6984	0	1	-0.573762	-17.455				10.1562	99.8215
	2.85	10.1562	0	78.5	66.22	19.8	-0.203686	0	15.6994	0	1	-0.573598	-17.45				10.1562	99.8215
	2.85208	10.1562	0	78.5208	66.25	19.8	-0.203619	0	15.7001	0	1	-0.573467	-17.446				10.1562	99.8215
	2.85417	10.1562	0	78.5417	66.29	19.8	-0.203526	0	15.7012	0	1	-0.573269	-17.44				10.156	99.8194
	2.85625	10.1562	0	78.5625	66.29	19.8	-0.203478	0	15.702	0	1	-0.573138	-17.436				10.156	99.8194
	2.85833	10.156	0	78.5833	66.3	19.8	-0.203418	0	15.703	0	1	-0.572974	-17.431				10.156	99.8194
	2.86042	10.156	0	78.6042	66.32	19.8	-0.203328	0	15.7041	0	1	-0.572776	-17.425				10.156	99.8194
	2.8625	10.156	0	78.625	66.34	19.8	-0.203258	0	15.7051	0	1	-0.572612	-17.42				10.156	99.8194
	2.86458	10.156	0	78.6458	66.38	19.8	-0.203175	0	15.706	0	1	-0.572448	-17.415				10.156	99.8194
	2.86667	10.156	0	78.6667	66.38	19.8	-0.203138	0	15.7066	0	1	-0.572349	-17.412				10.156	99.8194
	2.86875	10.156	0	78.6875	66.39	19.8	-0.203108	0	15.7069	0	1	-0.572283	-17.41				10.156	99.8194
	2.87083	10.156	0	78.7083	66.4	19.8	-0.203082	0	15.7073	0	1	-0.572217	-17.408				10.1558	99.8173
	2.87292	10.156	0	78.7292	66.43	19.8	-0.20305	0	15.7074	0	1	-0.572185	-17.407				10.1558	99.8173
	2.875	10.1558	0	78.75	66.45	19.8	-0.203002	0	15.708	0	1	-0.572086	-17.404				10.1558	99.8173
	2.87708	10.1558	0	78.7708	66.47	19.8	-0.20298	0	15.7081	0	1	-0.572053	-17.403				10.1558	99.8173
	2.87917	10.1558	0	78.7917	66.49	19.8	-0.202944	0	15.7085	0	1	-0.571987	-17.401				10.1558	99.8173
	2.88125	10.1558	0	78.8125	66.5	19.8	-0.202932	0	15.7084	0	1	-0.571987	-17.401				10.1555	99.8152
	2.88333	10.1558	0	78.8333	66.51	19.8	-0.202914	0	15.7086	0	1	-0.571955	-17.4				10.1555	99.8152
	2.88542	10.1555	0	78.8542	66.55	19.8	-0.202897	0	15.7085	0	1	-0.571955	-17.4				10.1555	99.8152
	2.8875	10.1555	0	78.875	66.55	19.8	-0.202894	0	15.7085	0	1	-0.571955	-17.4				10.1555	99.8152
	2.88958	10.1555	0	78.8958	66.58	19.8	-0.202877	0	15.7084	0	1	-0.571955	-17.4				10.1555	99.8152
	2.89167	10.1555	0	78.9167	66.59	19.8	-0.20286	0	15.7086	0	1	-0.571922	-17.399				10.1555	99.8152
	2.89375	10.1555	0	78.9375	66.63	19.8	-0.202844	0	15.7083	0	1	-0.571955	-17.4				10.1555	99.8152
	2.89583	10.1555	0	78.9583	66.64	19.8	-0.202835	0	15.7083	0	1	-0.571955	-17.4				10.1555	99.8152
	2.89792	10.1555	0	78.9792	66.65	19.8	-0.202855	0	15.7079	0	1	-0.57202	-17.402				10.1553	99.8131
	2.9	10.1555	0	79	66.67	19.8	-0.202868	0	15.7074	0	1	-0.572086	-17.404				10.1553	99.8131
	2.90208	10.1553	0	79.0208	66.7	19.8	-0.202861	0	15.7071	0	1	-0.572119	-17.405				10.1553	99.8131
	2.90417	10.1553	0	79.0417	66.72	19.8	-0.202861	0	15.7069	0	1	-0.572152	-17.406				10.1553	99.8131
	2.90625	10.1553	0	79.0625	66.73	19.8	-0.202865	0	15.7066	0	1	-0.572185	-17.407				10.1553	99.8131
	2.90833	10.1553	0	79.0833	66.75	19.8	-0.202836	0	15.7068	0	1	-0.572152	-17.406				10.1553	99.8131
	2.91042	10.1553	0	79.1042	66.76	19.8	-0.202853	0	15.7064	0	1	-0.572217	-17.408				10.1553	99.8131
	2.9125	10.1553	0	79.125	66.8	19.8	-0.202846	0	15.7061	0	1	-0.57225	-17.409				10.1553	99.8131
	2.91458	10.1553	0	79.1458	66.8	19.8	-0.202831	0	15.7063	0	1	-0.572217	-17.408				10.1553	99.8131
	2.91667	10.1553	0	79.1667	66.82	19.8	-0.202832	0	15.706	0	1	-0.57225	-17.409				10.1551	99.811
	2.91875	10.1553	0	79.1875	66.85	19.8	-0.20281	0	15.7059	0	1	-0.57225	-17.409				10.1551	99.811
	2.92083	10.1551	0	79.2083	66.87	19.8	-0.202789	0	15.7061	0	1	-0.572217	-17.408				10.1551	99.811
	2.92292	10.1551	0	79.2292	66.88	19.8	-0.20278	0	15.706	0	1	-0.572217	-17.408				10.1551	99.811
	2.925	10.1551	0	79.25	66.9	19.8	-0.202767	0	15.706	0	1	-0.572217	-17.408				10.1551	99.811
	2.92708	10.1551	0	79.2708	66.92	19.8	-0.202756	0	15.7059	0	1	-0.572217	-17.408				10.1549	99.8089
	2.92917	10.1551	0	79.2917	66.95	19.8	-0.202738	0	15.7059	0	1	-0.572217	-17.408				10.1549	99.8089
	2.93125	10.1549	0	79.3125	66.96	19.8	-0.202732	0	15.7058	0	1	-0.572217	-17.408				10.1549	99.8089
	2.93333	10.1549	0	79.3333	66.98	19.8	-0.20272	0	15.7058	0	1	-0.572217	-17.408				10.1549	99.8089
	2.93542	10.1549	0	79.3542	67.01	19.8	-0.202691	0	15.7059	0	1	-0.572185	-17.407				10.1549	99.8089
	2.9375	10.1549	0	79.375	67.02	19.8	-0.202684	0	15.7059	0	1	-0.572185	-17.407				10.1549	99.8089
	2.93958	10.1549	0	79.3958	67.02	19.8	-0.202679	0	15.7059	0	1	-0.572185	-17.407				10.1549	99.8089
	2.94167	10.1549	0	79.4167	67.05	19.8	-0.202649	0	15.706	0	1	-0.572152	-17.406				10.1549	99.8089
	2.94375	10.1549	0	79.4375	67.08	19.8	-0.202649	0	15.7057	0	1	-0.572185	-17.407				10.1549	99.8089
	2.94583	10.1549	0	79.4583	67.09	19.8	-0.202638	0	15.7057	0	1	-0.572185	-17.407				10.1549	99.8089
	2.94792	10.1549	0	79.4792	67.11	19.8	-0.20264	0	15.7054	0	1	-0.572217	-17.408				10.1549	99.8089
	2.95	10.1549	0	79.5	67.15	19.8	-0.202616	0	15.7053	0	1	-0.572217	-17.408				10.1547	99.8068
	2.95208	10.1549	0	79.5208	67.14	19.8	-0.202631	0	15.7052	0	1	-0.57225	-17.409				10.1547	99.8068
	2.95417	10.1547	0	79.5417	67.17	19.8	-0.202626	0	15.7049	0	1	-0.572283	-17.41				10.1547	99.8068
	2.95625	10.1547	0	79.5625	67.17	19.8	-0.202639	0	15.7047	0	1	-0.572316	-17.411				10.1547	99.8068
	2.95833	10.1547	0	79.5833	67.2	19.8	-0.202616	0	15.7046	0	1	-0.572316	-17.411				10.1547	99.8068
	2.96042	10.1547	0	79.6042	67.23	19.8	-0.202625	0	15.7041	0	1	-0.572382	-17.413				10.1547	99.8068
	2.9625	10.1547	0	79.625	67.23	19.8	-0.202632	0	15.7039	0	1	-0.572415	-17.414				10.1547	99.8068
	2.96458	10.1547	0	79.6458	67.25	19.8	-0.202636	0	15.7037	0	1	-0.572448	-17.415				10.1547	99.8068
	2.96667	10.1547	0	79.6667	67.28	19.8	-0.202623	0	15.7034	0	1	-0.57248	-17.416				10.1547	99.8068
	2.96875	10.1547	0	79.6875	67.31	19.8	-0.202635	0	15.7029	0	1	-0.572546	-17.418				10.1547	99.8068
	2.97083	10.1547	0	79.7083	67.3	19.8	-0.202647	0	15.7027	0	1	-0.572579	-17.419				10.1547	99.8068
	2.97292	10.1547	0	79.7292	67.32	19.8	-0.202647	0	15.7025	0	1	-0.572612	-17.42				10.1547	99.8068
	2.975	10.1547	0	79.75	67.36	19.8	-0.202625	0	15.7024	0	1	-0.572612	-17.42				10.1547	99.8068
	2.97708	10.1547	0	79.7708	67.38	19.8	-0.202611	0	15.7023	0	1	-0.572612	-17.42				10.1547	99.8068
	2.97917	10.1547	0	79.7917	67.38	19.8	-0.202622	0	15.7021	0	1	-0.572645	-17.421				10.1545	99.8047
	2.98125	10.1547	0	79.8125	67.39	19.8	-0.202613	0	15.7021	0	1	-0.572645	-17.421				10.1545	99.8047
	2.98333	10.1545	0	79.8333	67.43	19.8	-0.202617	0	15.7016	0	1	-0.572711	-17.423				10.1545	99.8047
	2.98542	10.1545	0	79.8542	67.45	19.8	-0.202626	0	15.7011	0	1	-0.572776	-17.425				10.1545	99.8047
	2.9875	10.1545	0	79.875	67.47	19.8	-0.202624	0	15.7009	0	1	-0.572809	-17.426				10.1545	99.8047
	2.98958	10.1545	0	79.8958	67.48	19.8	-0.202629	0	15.7007	0	1	-0.572842	-17.427				10.1545	99.8047
	2.99167	10.1545	0	79.9167	67.49	19.8	-0.202634	0	15.7004	0	1	-0.572875	-17.428				10.1545	99.8047
	2.99375	10.1545	0	79.9375	67.51	19.8	-0.202631	0	15.7002	0	1	-0.572908	-17.429				10.1543	99.8026
	2.99583	10.1545	0	79.9583	67.55	19.8	-0.202644	0	15.6995	0	1	-0.573006	-17.432				10.1543	99.8026
	2.99792	10.1543	0	79.9792	67.58	19.8	-0.202642	0	15.6992	0	1	-0.573039	-17.433				10.1543	99.8026
	3	10.1543	0	80	67.58	19.8	-0.202659	0	15.6988	0	1	-0.573105	-17.435				10.1543	99.8026
	3.00208	10.1543	0	80.0208	67.59	19.8	-0.202687	0	15.6982	0	1	-0.573204	-17.438				10.1543	99.8026
	3.00417	10.1543	0	80.0417	67.63	19.8	-0.202701	0	15.6975	0	1	-0.573302	-17.441				10.1543	99.8026
	3.00625	10.1543	0	80.0625	67.64	19.8	-0.20274	0	15.6966	0	1	-0.573434	-17.445				10.1543	99.8026
	3.00833	10.1543	0	80.0833	67.66	19.8	-0.202788	0	15.6956	0	1	-0.573598	-17.45				10.154	99.8005
	3.01042	10.1543	0	80.1042	67.67	19.8	-0.202824	0	15.6948	0	1	-0.57373	-17.454				10.154	99.8005
	3.0125	10.154	0	80.125	67.69	19.8	-0.202875	0	15.6937	0	1	-0.573894	-17.459				10.154	99.8005
	3.01458	10.154	0	80.1458	67.71	19.8	-0.202908	0	15.6928	0	1	-0.574025	-17.463				10.154	99.8005
	3.01667	10.154	0	80.1667	67.74	19.8	-0.202934	0	15.692	0	1	-0.574157	-17.467				10.154	99.8005
	3.01875	10.154	0	80.1875	67.74	19.8	-0.202967	0	15.6914	0	1	-0.574255	-17.47				10.154	99.8005
	3.02083	10.154	0	80.2083	67.77	19.8	-0.202998	0	15.6905	0	1	-0.574387	-17.474				10.154	99.8005
	3.02292	10.154	0	80.2292	67.8	19.8	-0.203026	0	15.6896	0	1	-0.574518	-17.478				10.1538	99.7984
	3.025	10.154	0	80.25	67.81	19.8	-0.20311	0	15.688	0	1	-0.574781	-17.486				10.1538	99.7984
	3.02708	10.1538	0	80.2708	67.81	19.8	-0.203214	0	15.6862	0	1	-0.575077	-17.495				10.1538	99.7984
	3.02917	10.1538	0	80.2917	67.86	19.8	-0.203292	0	15.6842	0	1	-0.575373	-17.504				10.1538	99.7984
	3.03125	10.1538	0	80.3125	67.89	19.8	-0.203357	0	15.6828	0	1	-0.575603	-17.511				10.1538	99.7984
	3.03333	10.1538	0	80.3333	67.89	19.8	-0.203467	0	15.6808	0	1	-0.575932	-17.521				10.1538	99.7984
	3.03542	10.1538	0	80.3542	67.91	19.8	-0.203553	0	15.6791	0	1	-0.576195	-17.529				10.1538	99.7984
	3.0375	10.1538	0	80.375	67.92	19.8	-0.203639	0	15.6775	0	1	-0.576458	-17.537				10.1538	99.7984
	3.03958	10.1538	0	80.3958	67.94	19.8	-0.203681	0	15.6764	0	1	-0.576622	-17.542				10.1538	99.7984
	3.04167	10.1538	0	80.4167	67.96	19.8	-0.203727	0	15.6754	0	1	-0.576787	-17.547				10.1538	99.7984
	3.04375	10.1538	0	80.4375	67.98	19.8	-0.203774	0	15.6743	0	1	-0.576951	-17.552				10.1536	99.7963
	3.04583	10.1538	0	80.4583	68	19.8	-0.203818	0	15.6733	0	1	-0.577115	-17.557				10.1536	99.7963
	3.04792	10.1536	0	80.4792	68.01	19.8	-0.203879	0	15.672	0	1	-0.577312	-17.563				10.1536	99.7963
	3.05	10.1536	0	80.5	68.02	19.8	-0.203953	0	15.6706	0	1	-0.577543	-17.57				10.1536	99.7963
	3.05208	10.1536	0	80.5208	68.05	19.8	-0.204032	0	15.6689	0	1	-0.577806	-17.578				10.1536	99.7963
	3.05417	10.1536	0	80.5417	68.07	19.8	-0.204102	0	15.6675	0	1	-0.578036	-17.585				10.1536	99.7963
	3.05625	10.1536	0	80.5625	68.1	19.8	-0.204164	0	15.666	0	1	-0.578266	-17.592				10.1536	99.7963
	3.05833	10.1536	0	80.5833	68.12	19.8	-0.204242	0	15.6643	0	1	-0.578529	-17.6				10.1536	99.7963
	3.06042	10.1536	0	80.6042	68.13	19.8	-0.20433	0	15.6627	0	1	-0.578792	-17.608				10.1536	99.7963
	3.0625	10.1536	0	80.625	68.15	19.8	-0.20441	0	15.661	0	1	-0.579055	-17.616				10.1534	99.7942
	3.06458	10.1536	0	80.6458	68.17	19.8	-0.204491	0	15.6594	0	1	-0.579318	-17.624				10.1534	99.7942
	3.06667	10.1534	0	80.6667	68.19	19.8	-0.204572	0	15.6577	0	1	-0.579581	-17.632				10.1534	99.7942
	3.06875	10.1534	0	80.6875	68.21	19.8	-0.204651	0	15.6561	0	1	-0.579844	-17.64				10.1534	99.7942
	3.07083	10.1534	0	80.7083	68.22	19.8	-0.20475	0	15.6542	0	1	-0.580139	-17.649				10.1534	99.7942
	3.07292	10.1534	0	80.7292	68.26	19.8	-0.204819	0	15.6525	0	1	-0.580402	-17.657				10.1534	99.7942
	3.075	10.1534	0	80.75	68.27	19.8	-0.204917	0	15.6507	0	1	-0.580698	-17.666				10.1534	99.7942
	3.07708	10.1534	0	80.7708	68.29	19.8	-0.205	0	15.649	0	1	-0.580961	-17.674				10.1534	99.7942
	3.07917	10.1534	0	80.7917	68.32	19.8	-0.205085	0	15.6472	0	1	-0.581257	-17.683				10.1534	99.7942
	3.08125	10.1534	0	80.8125	68.33	19.8	-0.205181	0	15.6453	0	1	-0.581553	-17.692				10.1532	99.7921
	3.08333	10.1534	0	80.8333	68.35	19.8	-0.205274	0	15.6435	0	1	-0.581849	-17.701				10.1532	99.7921
	3.08542	10.1532	0	80.8542	68.37	19.8	-0.205357	0	15.6418	0	1	-0.582112	-17.709				10.1532	99.7921
	3.0875	10.1532	0	80.875	68.4	19.8	-0.205434	0	15.6401	0	1	-0.582375	-17.717				10.1532	99.7921
	3.08958	10.1532	0	80.8958	68.42	19.8	-0.205511	0	15.6385	0	1	-0.582638	-17.725				10.1532	99.7921
	3.09167	10.1532	0	80.9167	68.41	19.8	-0.205615	0	15.6367	0	1	-0.582933	-17.734				10.1532	99.7921
	3.09375	10.1532	0	80.9375	68.44	19.8	-0.205714	0	15.6346	0	1	-0.583262	-17.744				10.1532	99.7921
	3.09583	10.1532	0	80.9583	68.47	19.8	-0.205801	0	15.6327	0	1	-0.583558	-17.753				10.153	99.79
	3.09792	10.1532	0	80.9792	68.48	19.8	-0.205911	0	15.6307	0	1	-0.583887	-17.763				10.153	99.79
	3.1	10.153	0	81	68.5	19.8	-0.206025	0	15.6284	0	1	-0.584248	-17.774				10.153	99.79
	3.10208	10.153	0	81.0208	68.51	19.8	-0.206135	0	15.6264	0	1	-0.584577	-17.784				10.153	99.79
	3.10417	10.153	0	81.0417	68.53	19.8	-0.206222	0	15.6246	0	1	-0.584873	-17.793				10.153	99.79
	3.10625	10.153	0	81.0625	68.55	19.8	-0.206341	0	15.6223	0	1	-0.585234	-17.804				10.153	99.79
	3.10833	10.153	0	81.0833	68.58	19.8	-0.206449	0	15.62	0	1	-0.585596	-17.815				10.153	99.79
	3.11042	10.153	0	81.1042	68.6	19.8	-0.206564	0	15.6178	0	1	-0.585958	-17.826				10.153	99.79
	3.1125	10.153	0	81.125	68.61	19.8	-0.206687	0	15.6155	0	1	-0.586319	-17.837				10.153	99.79
	3.11458	10.153	0	81.1458	68.65	19.8	-0.206803	0	15.613	0	1	-0.586714	-17.849				10.153	99.79
	3.11667	10.153	0	81.1667	68.65	19.8	-0.206943	0	15.6106	0	1	-0.587108	-17.861				10.153	99.79
	3.11875	10.153	0	81.1875	68.67	19.8	-0.207067	0	15.6081	0	1	-0.587502	-17.873				10.153	99.79
	3.12083	10.153	0	81.2083	68.71	19.8	-0.207161	0	15.606	0	1	-0.587831	-17.883				10.1528	99.7879
	3.12292	10.153	0	81.2292	68.71	19.8	-0.207287	0	15.6038	0	1	-0.588193	-17.894				10.1528	99.7879
	3.125	10.1528	0	81.25	68.73	19.8	-0.207413	0	15.6014	0	1	-0.588587	-17.906				10.1528	99.7879
	3.12708	10.1528	0	81.2708	68.75	19.8	-0.207523	0	15.5991	0	1	-0.588949	-17.917				10.1528	99.7879
	3.12917	10.1528	0	81.2917	68.77	19.8	-0.207642	0	15.5969	0	1	-0.58931	-17.928				10.1528	99.7879
	3.13125	10.1528	0	81.3125	68.77	19.8	-0.20778	0	15.5944	0	1	-0.589705	-17.94				10.1528	99.7879
	3.13333	10.1528	0	81.3333	68.81	19.8	-0.207897	0	15.5919	0	1	-0.590099	-17.952				10.1528	99.7879
	3.13542	10.1528	0	81.3542	68.84	19.8	-0.208009	0	15.5896	0	1	-0.590461	-17.963				10.1528	99.7879
	3.1375	10.1528	0	81.375	68.84	19.8	-0.208129	0	15.5874	0	1	-0.590822	-17.974				10.1528	99.7879
	3.13958	10.1528	0	81.3958	68.87	19.8	-0.208229	0	15.5854	0	1	-0.591151	-17.984				10.1528	99.7879
	3.14167	10.1528	0	81.4167	68.88	19.8	-0.208357	0	15.5829	0	1	-0.591546	-17.996				10.1528	99.7879
	3.14375	10.1528	0	81.4375	68.92	19.8	-0.208486	0	15.5802	0	1	-0.591973	-18.009				10.1528	99.7879
	3.14583	10.1528	0	81.4583	68.95	19.8	-0.208598	0	15.5779	0	1	-0.592334	-18.02				10.1528	99.7879
	3.14792	10.1528	0	81.4792	68.95	19.8	-0.208723	0	15.5757	0	1	-0.592696	-18.031				10.1528	99.7879
	3.15	10.1528	0	81.5	68.97	19.8	-0.208851	0	15.5733	0	1	-0.593091	-18.043				10.1526	99.7858
	3.15208	10.1528	0	81.5208	69.01	19.8	-0.208954	0	15.5709	0	1	-0.593452	-18.054				10.1526	99.7858
	3.15417	10.1526	0	81.5417	69	19.8	-0.209084	0	15.5688	0	1	-0.593814	-18.065				10.1526	99.7858
	3.15625	10.1526	0	81.5625	69.02	19.8	-0.209209	0	15.5663	0	1	-0.594208	-18.077				10.1526	99.7858
	3.15833	10.1526	0	81.5833	69.04	19.8	-0.209335	0	15.5638	0	1	-0.594603	-18.089				10.1526	99.7858
	3.16042	10.1526	0	81.6042	69.06	19.8	-0.20944	0	15.5618	0	1	-0.594931	-18.099				10.1526	99.7858
	3.1625	10.1526	0	81.625	69.08	19.8	-0.209553	0	15.5595	0	1	-0.595293	-18.11				10.1526	99.7858
	3.16458	10.1526	0	81.6458	69.1	19.8	-0.209669	0	15.5573	0	1	-0.595654	-18.121				10.1526	99.7858
	3.16667	10.1526	0	81.6667	69.12	19.8	-0.209787	0	15.555	0	1	-0.596016	-18.132				10.1526	99.7858
	3.16875	10.1526	0	81.6875	69.14	19.8	-0.209908	0	15.5525	0	1	-0.59641	-18.144				10.1523	99.7837
	3.17083	10.1526	0	81.7083	69.16	19.8	-0.210035	0	15.5501	0	1	-0.596805	-18.156				10.1523	99.7837
	3.17292	10.1523	0	81.7292	69.18	19.8	-0.21015	0	15.5478	0	1	-0.597167	-18.167				10.1523	99.7837
	3.175	10.1523	0	81.75	69.2	19.8	-0.210287	0	15.5452	0	1	-0.597594	-18.18				10.1523	99.7837
	3.17708	10.1523	0	81.7708	69.22	19.8	-0.210428	0	15.5425	0	1	-0.598021	-18.193				10.1523	99.7837
	3.17917	10.1523	0	81.7917	69.24	19.8	-0.210554	0	15.54	0	1	-0.598416	-18.205				10.1523	99.7837
	3.18125	10.1523	0	81.8125	69.28	19.8	-0.210682	0	15.5373	0	1	-0.598843	-18.218				10.1521	99.7816
	3.18333	10.1523	0	81.8333	69.28	19.8	-0.210806	0	15.5351	0	1	-0.599205	-18.229				10.1521	99.7816
	3.18542	10.1521	0	81.8542	69.3	19.8	-0.21094	0	15.5325	0	1	-0.599632	-18.242				10.1521	99.7816
	3.1875	10.1521	0	81.875	69.3	19.8	-0.211081	0	15.53	0	1	-0.600026	-18.254				10.1521	99.7816
	3.18958	10.1521	0	81.8958	69.32	19.8	-0.211221	0	15.5274	0	1	-0.600454	-18.267				10.1521	99.7816
	3.19167	10.1521	0	81.9167	69.35	19.8	-0.211342	0	15.5249	0	1	-0.600848	-18.279				10.1521	99.7816
	3.19375	10.1521	0	81.9375	69.37	19.8	-0.211475	0	15.5222	0	1	-0.601275	-18.292				10.1521	99.7816
	3.19583	10.1521	0	81.9583	69.38	19.8	-0.211633	0	15.5194	0	1	-0.601736	-18.306				10.1521	99.7816
	3.19792	10.1521	0	81.9792	69.41	19.8	-0.211768	0	15.5167	0	1	-0.602163	-18.319				10.1521	99.7816
	3.2	10.1521	0	82	69.45	19.8	-0.211902	0	15.5138	0	1	-0.602623	-18.333				10.1521	99.7816
	3.20208	10.1521	0	82.0208	69.45	19.8	-0.212048	0	15.5112	0	1	-0.60305	-18.346				10.1521	99.7816
	3.20417	10.1521	0	82.0417	69.46	19.8	-0.212219	0	15.5082	0	1	-0.603543	-18.361				10.1521	99.7816
	3.20625	10.1521	0	82.0625	69.49	19.8	-0.212352	0	15.5055	0	1	-0.603971	-18.374				10.1521	99.7816
	3.20833	10.1521	0	82.0833	69.52	19.8	-0.212503	0	15.5024	0	1	-0.604464	-18.389				10.1521	99.7816
	3.21042	10.1521	0	82.1042	69.53	19.8	-0.212646	0	15.4997	0	1	-0.604891	-18.402				10.1521	99.7816
	3.2125	10.1521	0	82.125	69.53	19.8	-0.212822	0	15.4967	0	1	-0.605384	-18.417				10.1521	99.7816
	3.21458	10.1521	0	82.1458	69.58	19.8	-0.212941	0	15.494	0	1	-0.605812	-18.43				10.1521	99.7816
	3.21667	10.1521	0	82.1667	69.61	19.8	-0.213082	0	15.4911	0	1	-0.606272	-18.444				10.1519	99.7795
	3.21875	10.1521	0	82.1875	69.62	19.8	-0.21325	0	15.4881	0	1	-0.606765	-18.459				10.1519	99.7795
	3.22083	10.1519	0	82.2083	69.63	19.8	-0.213403	0	15.4852	0	1	-0.607225	-18.473				10.1519	99.7795
	3.22292	10.1519	0	82.2292	69.65	19.8	-0.213577	0	15.482	0	1	-0.607751	-18.489				10.1519	99.7795
	3.225	10.1519	0	82.25	69.67	19.8	-0.213729	0	15.4791	0	1	-0.608211	-18.503				10.1519	99.7795
	3.22708	10.1519	0	82.2708	69.69	19.8	-0.213886	0	15.476	0	1	-0.608704	-18.518				10.1519	99.7795
	3.22917	10.1519	0	82.2917	69.72	19.8	-0.214039	0	15.4729	0	1	-0.609197	-18.533				10.1519	99.7795
	3.23125	10.1519	0	82.3125	69.72	19.8	-0.214216	0	15.4699	0	1	-0.60969	-18.548				10.1519	99.7795
	3.23333	10.1519	0	82.3333	69.74	19.8	-0.214374	0	15.4669	0	1	-0.610183	-18.563				10.1519	99.7795
	3.23542	10.1519	0	82.3542	69.76	19.8	-0.214531	0	15.4638	0	1	-0.610676	-18.578				10.1519	99.7795
	3.2375	10.1519	0	82.375	69.78	19.8	-0.214697	0	15.4607	0	1	-0.61117	-18.593				10.1519	99.7795
	3.23958	10.1519	0	82.3958	69.79	19.8	-0.214868	0	15.4575	0	1	-0.611695	-18.609				10.1519	99.7795
	3.24167	10.1519	0	82.4167	69.83	19.8	-0.215032	0	15.4542	0	1	-0.612221	-18.625				10.1519	99.7795
	3.24375	10.1519	0	82.4375	69.86	19.8	-0.215212	0	15.4507	0	1	-0.61278	-18.642				10.1517	99.7774
	3.24583	10.1519	0	82.4583	69.86	19.8	-0.215392	0	15.4475	0	1	-0.613306	-18.658				10.1517	99.7774
	3.24792	10.1517	0	82.4792	69.9	19.8	-0.215556	0	15.4441	0	1	-0.613832	-18.674				10.1517	99.7774
	3.25	10.1517	0	82.5	69.91	19.8	-0.215764	0	15.4403	0	1	-0.614457	-18.693				10.1517	99.7774
	3.25208	10.1517	0	82.5208	69.91	19.8	-0.215961	0	15.4369	0	1	-0.615015	-18.71				10.1517	99.7774
	3.25417	10.1517	0	82.5417	69.94	19.8	-0.21614	0	15.4334	0	1	-0.615574	-18.727				10.1517	99.7774
	3.25625	10.1517	0	82.5625	69.95	19.8	-0.216327	0	15.43	0	1	-0.616133	-18.744				10.1517	99.7774
	3.25833	10.1517	0	82.5833	70	19.8	-0.216518	0	15.426	0	1	-0.616758	-18.763				10.1517	99.7774
	3.26042	10.1517	0	82.6042	70	19.8	-0.216716	0	15.4226	0	1	-0.617316	-18.78				10.1517	99.7774
	3.2625	10.1517	0	82.625	70	19.8	-0.216911	0	15.4192	0	1	-0.617875	-18.797				10.1517	99.7774
	3.26458	10.1517	0	82.6458	70.04	19.8	-0.217077	0	15.4157	0	1	-0.618434	-18.814				10.1517	99.7774
	3.26667	10.1517	0	82.6667	70.06	19.8	-0.217275	0	15.412	0	1	-0.619026	-18.832				10.1515	99.7753
	3.26875	10.1517	0	82.6875	70.07	19.8	-0.217475	0	15.4084	0	1	-0.619617	-18.85				10.1515	99.7753
	3.27083	10.1515	0	82.7083	70.1	19.8	-0.217649	0	15.4049	0	1	-0.620176	-18.867				10.1515	99.7753
	3.27292	10.1515	0	82.7292	70.12	19.8	-0.217843	0	15.4012	0	1	-0.620768	-18.885				10.1515	99.7753
	3.275	10.1515	0	82.75	70.14	19.8	-0.218043	0	15.3975	0	1	-0.62136	-18.903				10.1515	99.7753
	3.27708	10.1515	0	82.7708	70.16	19.8	-0.218238	0	15.3939	0	1	-0.621951	-18.921				10.1515	99.7753
	3.27917	10.1515	0	82.7917	70.18	19.8	-0.218431	0	15.3902	0	1	-0.622543	-18.939				10.1515	99.7753
	3.28125	10.1515	0	82.8125	70.2	19.8	-0.218627	0	15.3865	0	1	-0.623135	-18.957				10.1515	99.7753
	3.28333	10.1515	0	82.8333	70.24	19.8	-0.218806	0	15.3828	0	1	-0.623726	-18.975				10.1515	99.7753
	3.28542	10.1515	0	82.8542	70.24	19.8	-0.219025	0	15.379	0	1	-0.624351	-18.994				10.1515	99.7753
	3.2875	10.1515	0	82.875	70.25	19.8	-0.219237	0	15.3751	0	1	-0.624975	-19.013				10.1515	99.7753
	3.28958	10.1515	0	82.8958	70.29	19.8	-0.219423	0	15.3714	0	1	-0.625567	-19.031				10.1515	99.7753
	3.29167	10.1515	0	82.9167	70.29	19.8	-0.219628	0	15.3678	0	1	-0.626159	-19.049				10.1515	99.7753
	3.29375	10.1515	0	82.9375	70.32	19.8	-0.219817	0	15.3641	0	1	-0.62675	-19.067				10.1515	99.7753
	3.29583	10.1515	0	82.9583	70.34	19.8	-0.220023	0	15.3602	0	1	-0.627375	-19.086				10.1515	99.7753
	3.29792	10.1515	0	82.9792	70.36	19.8	-0.220216	0	15.3566	0	1	-0.627967	-19.104				10.1513	99.7732
	3.3	10.1515	0	83	70.36	19.8	-0.22045	0	15.3525	0	1	-0.628624	-19.124				10.1513	99.7732
	3.30208	10.1513	0	83.0208	70.4	19.8	-0.220641	0	15.3486	0	1	-0.629249	-19.143				10.1513	99.7732
	3.30417	10.1513	0	83.0417	70.42	19.8	-0.220842	0	15.3447	0	1	-0.629873	-19.162				10.1513	99.7732
	3.30625	10.1513	0	83.0625	70.44	19.8	-0.221051	0	15.3409	0	1	-0.630498	-19.181				10.1513	99.7732
	3.30833	10.1513	0	83.0833	70.45	19.8	-0.221279	0	15.3368	0	1	-0.631155	-19.201				10.1513	99.7732
	3.31042	10.1513	0	83.1042	70.48	19.8	-0.221478	0	15.3329	0	1	-0.63178	-19.22				10.1513	99.7732
	3.3125	10.1513	0	83.125	70.51	19.8	-0.221674	0	15.329	0	1	-0.632404	-19.239				10.1511	99.7711
	3.31458	10.1513	0	83.1458	70.52	19.8	-0.221889	0	15.3252	0	1	-0.633029	-19.258				10.1511	99.7711
	3.31667	10.1511	0	83.1667	70.53	19.8	-0.2221	0	15.3213	0	1	-0.633653	-19.277				10.1511	99.7711
	3.31875	10.1511	0	83.1875	70.55	19.8	-0.222312	0	15.3173	0	1	-0.634311	-19.297				10.1511	99.7711
	3.32083	10.1511	0	83.2083	70.57	19.8	-0.222522	0	15.3134	0	1	-0.634935	-19.316				10.1511	99.7711
	3.32292	10.1511	0	83.2292	70.61	19.8	-0.22273	0	15.3093	0	1	-0.635593	-19.336				10.1511	99.7711
	3.325	10.1511	0	83.25	70.62	19.8	-0.222944	0	15.3054	0	1	-0.636217	-19.355				10.1511	99.7711
	3.32708	10.1511	0	83.2708	70.63	19.8	-0.22315	0	15.3016	0	1	-0.636842	-19.374				10.1511	99.7711
	3.32917	10.1511	0	83.2917	70.65	19.8	-0.223342	0	15.2979	0	1	-0.637433	-19.392				10.1511	99.7711
	3.33125	10.1511	0	83.3125	70.67	19.8	-0.223553	0	15.294	0	1	-0.638058	-19.411				10.1511	99.7711
	3.33333	10.1511	0	83.3333	70.7	19.8	-0.223749	0	15.2901	0	1	-0.638683	-19.43				10.1508	99.769
	3.33542	10.1511	0	83.3542	70.71	19.8	-0.223948	0	15.2865	0	1	-0.639274	-19.448				10.1508	99.769
	3.3375	10.1508	0	83.375	70.74	19.8	-0.224144	0	15.2828	0	1	-0.639866	-19.466				10.1508	99.769
	3.33958	10.1508	0	83.3958	70.76	19.8	-0.224336	0	15.2791	0	1	-0.640458	-19.484				10.1508	99.769
	3.34167	10.1508	0	83.4167	70.78	19.8	-0.224528	0	15.2755	0	1	-0.641049	-19.502				10.1508	99.769
	3.34375	10.1508	0	83.4375	70.79	19.8	-0.224714	0	15.272	0	1	-0.641608	-19.519				10.1508	99.769
	3.34583	10.1508	0	83.4583	70.81	19.8	-0.224918	0	15.2681	0	1	-0.642233	-19.538				10.1508	99.769
	3.34792	10.1508	0	83.4792	70.84	19.8	-0.225109	0	15.2644	0	1	-0.642824	-19.556				10.1508	99.769
	3.35	10.1508	0	83.5	70.85	19.8	-0.225308	0	15.2608	0	1	-0.643416	-19.574				10.1508	99.769
	3.35208	10.1508	0	83.5208	70.87	19.8	-0.225515	0	15.2569	0	1	-0.64404	-19.593				10.1506	99.7669
	3.35417	10.1508	0	83.5417	70.89	19.8	-0.22572	0	15.253	0	1	-0.644665	-19.612				10.1506	99.7669
	3.35625	10.1506	0	83.5625	70.9	19.8	-0.225927	0	15.2492	0	1	-0.64529	-19.631				10.1506	99.7669
	3.35833	10.1506	0	83.5833	70.93	19.8	-0.226122	0	15.2455	0	1	-0.645881	-19.649				10.1506	99.7669
	3.36042	10.1506	0	83.6042	70.96	19.8	-0.22631	0	15.2418	0	1	-0.646473	-19.667				10.1506	99.7669
	3.3625	10.1506	0	83.625	70.97	19.8	-0.226516	0	15.238	0	1	-0.647097	-19.686				10.1506	99.7669
	3.36458	10.1506	0	83.6458	70.98	19.8	-0.22674	0	15.2339	0	1	-0.647755	-19.706				10.1506	99.7669
	3.36667	10.1506	0	83.6667	71	19.8	-0.226944	0	15.23	0	1	-0.648379	-19.725				10.1506	99.7669
	3.36875	10.1506	0	83.6875	71.04	19.8	-0.227151	0	15.2259	0	1	-0.649037	-19.745				10.1506	99.7669
	3.37083	10.1506	0	83.7083	71.05	19.8	-0.227374	0	15.2219	0	1	-0.649694	-19.765				10.1504	99.7648
	3.37292	10.1506	0	83.7292	71.07	19.8	-0.227567	0	15.2182	0	1	-0.650286	-19.783				10.1504	99.7648
	3.375	10.1504	0	83.75	71.1	19.8	-0.227771	0	15.2143	0	1	-0.650911	-19.802				10.1504	99.7648
	3.37708	10.1504	0	83.7708	71.11	19.8	-0.227979	0	15.2104	0	1	-0.651535	-19.821				10.1504	99.7648
	3.37917	10.1504	0	83.7917	71.14	19.8	-0.228166	0	15.2067	0	1	-0.652127	-19.839				10.1504	99.7648
	3.38125	10.1504	0	83.8125	71.15	19.8	-0.228379	0	15.2029	0	1	-0.652751	-19.858				10.1504	99.7648
	3.38333	10.1504	0	83.8333	71.17	19.8	-0.228574	0	15.1992	0	1	-0.653343	-19.876				10.1504	99.7648
	3.38542	10.1504	0	83.8542	71.19	19.8	-0.228776	0	15.1953	0	1	-0.653968	-19.895				10.1504	99.7648
	3.3875	10.1504	0	83.875	71.22	19.8	-0.228987	0	15.1912	0	1	-0.654625	-19.915				10.1504	99.7648
	3.38958	10.1504	0	83.8958	71.23	19.8	-0.2292	0	15.1874	0	1	-0.655249	-19.934				10.1504	99.7648
	3.39167	10.1504	0	83.9167	71.24	19.8	-0.229394	0	15.1837	0	1	-0.655841	-19.952				10.1504	99.7648
	3.39375	10.1504	0	83.9375	71.26	19.8	-0.229604	0	15.1799	0	1	-0.656466	-19.971				10.1504	99.7648
	3.39583	10.1504	0	83.9583	71.28	19.8	-0.229816	0	15.1758	0	1	-0.657123	-19.991				10.1502	99.7627
	3.39792	10.1504	0	83.9792	71.3	19.8	-0.230023	0	15.1719	0	1	-0.657748	-20.01				10.1502	99.7627
	3.4	10.1502	0	84	71.33	19.8	-0.230223	0	15.168	0	1	-0.658372	-20.029				10.1502	99.7627
	3.40208	10.1502	0	84.0208	71.35	19.8	-0.230441	0	15.1639	0	1	-0.65903	-20.049				10.1502	99.7627
	3.40417	10.1502	0	84.0417	71.37	19.8	-0.230645	0	15.16	0	1	-0.659654	-20.068				10.1502	99.7627
	3.40625	10.1502	0	84.0625	71.39	19.8	-0.230858	0	15.156	0	1	-0.660312	-20.088				10.1502	99.7627
	3.40833	10.1502	0	84.0833	71.41	19.8	-0.231048	0	15.1523	0	1	-0.660903	-20.106				10.1502	99.7627
	3.41042	10.1502	0	84.1042	71.41	19.8	-0.231279	0	15.1483	0	1	-0.661561	-20.126				10.1502	99.7627
	3.4125	10.1502	0	84.125	71.44	19.8	-0.23149	0	15.1442	0	1	-0.662218	-20.146				10.1502	99.7627
	3.41458	10.1502	0	84.1458	71.47	19.8	-0.231674	0	15.1405	0	1	-0.66281	-20.164				10.1502	99.7627
	3.41667	10.1502	0	84.1667	71.5	19.8	-0.231888	0	15.1364	0	1	-0.663467	-20.184				10.1502	99.7627
	3.41875	10.1502	0	84.1875	71.52	19.8	-0.232104	0	15.1323	0	1	-0.664125	-20.204				10.15	99.7606
	3.42083	10.1502	0	84.2083	71.52	19.8	-0.232308	0	15.1287	0	1	-0.664716	-20.222				10.15	99.7606
	3.42292	10.15	0	84.2292	71.55	19.8	-0.232522	0	15.1246	0	1	-0.665374	-20.242				10.15	99.7606
	3.425	10.15	0	84.25	71.58	19.8	-0.232732	0	15.1204	0	1	-0.666031	-20.262				10.15	99.7606
	3.42708	10.15	0	84.2708	71.59	19.8	-0.232936	0	15.1166	0	1	-0.666656	-20.281				10.15	99.7606
	3.42917	10.15	0	84.2917	71.61	19.8	-0.233145	0	15.1127	0	1	-0.66728	-20.3				10.15	99.7606
	3.43125	10.15	0	84.3125	71.63	19.8	-0.233353	0	15.1088	0	1	-0.667905	-20.319				10.15	99.7606
	3.43333	10.15	0	84.3333	71.64	19.8	-0.233571	0	15.1048	0	1	-0.668562	-20.339				10.15	99.7606
	3.43542	10.15	0	84.3542	71.66	19.8	-0.233773	0	15.1009	0	1	-0.669187	-20.358				10.15	99.7606
	3.4375	10.15	0	84.375	71.69	19.8	-0.233987	0	15.0968	0	1	-0.669844	-20.378				10.15	99.7606
	3.43958	10.15	0	84.3958	71.72	19.8	-0.234199	0	15.0927	0	1	-0.670502	-20.398				10.15	99.7606
	3.44167	10.15	0	84.4167	71.73	19.8	-0.234411	0	15.0889	0	1	-0.671126	-20.417				10.15	99.7606
	3.44375	10.15	0	84.4375	71.76	19.8	-0.234606	0	15.0849	0	1	-0.671751	-20.436				10.15	99.7606
	3.44583	10.15	0	84.4583	71.77	19.8	-0.234815	0	15.0811	0	1	-0.672375	-20.455				10.15	99.7606
	3.44792	10.15	0	84.4792	71.81	19.8	-0.235022	0	15.077	0	1	-0.673033	-20.475				10.1498	99.7585
	3.45	10.15	0	84.5	71.81	19.8	-0.235234	0	15.0731	0	1	-0.673657	-20.494				10.1498	99.7585
	3.45208	10.1498	0	84.5208	71.82	19.8	-0.235457	0	15.0691	0	1	-0.674315	-20.514				10.1498	99.7585
	3.45417	10.1498	0	84.5417	71.84	19.8	-0.235662	0	15.0652	0	1	-0.674939	-20.533				10.1498	99.7585
	3.45625	10.1498	0	84.5625	71.87	19.8	-0.235873	0	15.0611	0	1	-0.675597	-20.553				10.1498	99.7585
	3.45833	10.1498	0	84.5833	71.89	19.8	-0.236079	0	15.0572	0	1	-0.676221	-20.572				10.1498	99.7585
	3.46042	10.1498	0	84.6042	71.91	19.8	-0.236295	0	15.0531	0	1	-0.676879	-20.592				10.1498	99.7585
	3.4625	10.1498	0	84.625	71.92	19.8	-0.236506	0	15.0493	0	1	-0.677503	-20.611				10.1498	99.7585
	3.46458	10.1498	0	84.6458	71.95	19.8	-0.236714	0	15.0452	0	1	-0.678161	-20.631				10.1498	99.7585
	3.46667	10.1498	0	84.6667	71.98	19.8	-0.236914	0	15.0413	0	1	-0.678785	-20.65				10.1498	99.7585
	3.46875	10.1498	0	84.6875	72	19.8	-0.237126	0	15.0372	0	1	-0.679443	-20.67				10.1498	99.7585
	3.47083	10.1498	0	84.7083	72.01	19.8	-0.237333	0	15.0333	0	1	-0.680067	-20.689				10.1498	99.7585
	3.47292	10.1498	0	84.7292	72.03	19.8	-0.23754	0	15.0295	0	1	-0.680692	-20.708				10.1498	99.7585
	3.475	10.1498	0	84.75	72.05	19.8	-0.237746	0	15.0256	0	1	-0.681316	-20.727				10.1498	99.7585
	3.47708	10.1498	0	84.7708	72.06	19.8	-0.237963	0	15.0215	0	1	-0.681974	-20.747				10.1498	99.7585
	3.47917	10.1498	0	84.7917	72.08	19.8	-0.238167	0	15.0176	0	1	-0.682598	-20.766				10.1498	99.7585
	3.48125	10.1498	0	84.8125	72.11	19.8	-0.238373	0	15.0137	0	1	-0.683223	-20.785				10.1498	99.7585
	3.48333	10.1498	0	84.8333	72.13	19.8	-0.23859	0	15.0097	0	1	-0.68388	-20.805				10.1498	99.7585
	3.48542	10.1498	0	84.8542	72.15	19.8	-0.238779	0	15.006	0	1	-0.684472	-20.823				10.1496	99.7564
	3.4875	10.1498	0	84.875	72.17	19.8	-0.238982	0	15.0021	0	1	-0.685096	-20.842				10.1498	99.7585
	3.48958	10.1496	0	84.8958	72.19	19.8	-0.239173	0	14.9984	0	1	-0.685688	-20.86				10.1496	99.7564
	3.49167	10.1498	0	84.9167	72.22	19.8	-0.23936	0	14.9947	0	1	-0.68628	-20.878				10.1496	99.7564
	3.49375	10.1496	0	84.9375	72.23	19.8	-0.23958	0	14.9906	0	1	-0.686937	-20.898				10.1496	99.7564
	3.49583	10.1496	0	84.9583	72.25	19.8	-0.239769	0	14.987	0	1	-0.687529	-20.916				10.1496	99.7564
	3.49792	10.1496	0	84.9792	72.28	19.8	-0.239969	0	14.9831	0	1	-0.688153	-20.935				10.1496	99.7564
	3.5	10.1496	0	85	72.28	19.8	-0.240197	0	14.979	0	1	-0.688811	-20.955				10.1496	99.7564
	3.50208	10.1496	0	85.0208	72.31	19.8	-0.2404	0	14.9751	0	1	-0.689435	-20.974				10.1496	99.7564
	3.50417	10.1496	0	85.0417	72.34	19.8	-0.240594	0	14.9712	0	1	-0.69006	-20.993				10.1496	99.7564
	3.50625	10.1496	0	85.0625	72.37	19.8	-0.240803	0	14.9671	0	1	-0.690717	-21.013				10.1496	99.7564
	3.50833	10.1496	0	85.0833	72.38	19.8	-0.241012	0	14.9632	0	1	-0.691342	-21.032				10.1496	99.7564
	3.51042	10.1496	0	85.1042	72.38	19.8	-0.241226	0	14.9594	0	1	-0.691966	-21.051				10.1496	99.7564
	3.5125	10.1496	0	85.125	72.42	19.8	-0.241434	0	14.9553	0	1	-0.692624	-21.071				10.1496	99.7564
	3.51458	10.1496	0	85.1458	72.43	19.8	-0.241649	0	14.9512	0	1	-0.693281	-21.091				10.1496	99.7564
	3.51667	10.1496	0	85.1667	72.43	19.8	-0.241865	0	14.9474	0	1	-0.693906	-21.11				10.1496	99.7564
	3.51875	10.1496	0	85.1875	72.46	19.8	-0.242062	0	14.9435	0	1	-0.69453	-21.129				10.1496	99.7564
	3.52083	10.1496	0	85.2083	72.51	19.8	-0.242271	0	14.9391	0	1	-0.695221	-21.15				10.1496	99.7564
	3.52292	10.1496	0	85.2292	72.52	19.8	-0.242495	0	14.9351	0	1	-0.695878	-21.17				10.1496	99.7564
	3.525	10.1496	0	85.25	72.53	19.8	-0.242706	0	14.9312	0	1	-0.696503	-21.189				10.1496	99.7564
	3.52708	10.1496	0	85.2708	72.55	19.8	-0.242922	0	14.9271	0	1	-0.69716	-21.209				10.1493	99.7543
	3.52917	10.1496	0	85.2917	72.58	19.8	-0.243116	0	14.9232	0	1	-0.697784	-21.228				10.1493	99.7543
	3.53125	10.1493	0	85.3125	72.58	19.8	-0.243364	0	14.9188	0	1	-0.698508	-21.25				10.1493	99.7543
	3.53333	10.1493	0	85.3333	72.62	19.8	-0.243571	0	14.9146	0	1	-0.699165	-21.27				10.1493	99.7543
	3.53542	10.1493	0	85.3542	72.63	19.8	-0.243789	0	14.9106	0	1	-0.699822	-21.29				10.1493	99.7543
	3.5375	10.1493	0	85.375	72.65	19.8	-0.244007	0	14.9065	0	1	-0.70048	-21.31				10.1493	99.7543
	3.53958	10.1493	0	85.3958	72.69	19.8	-0.244221	0	14.9022	0	1	-0.70117	-21.331				10.1493	99.7543
	3.54167	10.1493	0	85.4167	72.69	19.8	-0.244445	0	14.8981	0	1	-0.701828	-21.351				10.1493	99.7543
	3.54375	10.1493	0	85.4375	72.72	19.8	-0.244653	0	14.894	0	1	-0.702485	-21.371				10.1493	99.7543
	3.54583	10.1493	0	85.4583	72.74	19.8	-0.244871	0	14.8899	0	1	-0.703142	-21.391				10.1493	99.7543
	3.54792	10.1493	0	85.4792	72.75	19.8	-0.245084	0	14.8861	0	1	-0.703767	-21.41				10.1493	99.7543
	3.55	10.1493	0	85.5	72.77	19.8	-0.245286	0	14.8822	0	1	-0.704392	-21.429				10.1493	99.7543
	3.55208	10.1493	0	85.5208	72.82	19.8	-0.245481	0	14.878	0	1	-0.705049	-21.449				10.1493	99.7543
	3.55417	10.1493	0	85.5417	72.83	19.8	-0.245702	0	14.874	0	1	-0.705706	-21.469				10.1493	99.7543
	3.55625	10.1493	0	85.5625	72.82	19.8	-0.245916	0	14.8702	0	1	-0.706331	-21.488				10.1493	99.7543
	3.55833	10.1493	0	85.5833	72.86	19.8	-0.246116	0	14.8662	0	1	-0.706955	-21.507				10.1491	99.7522
	3.56042	10.1493	0	85.6042	72.87	19.8	-0.246334	0	14.8622	0	1	-0.707613	-21.527				10.1491	99.7522
	3.5625	10.1491	0	85.625	72.92	19.8	-0.24653	0	14.858	0	1	-0.70827	-21.547				10.1491	99.7522
	3.56458	10.1491	0	85.6458	72.93	19.8	-0.246741	0	14.8541	0	1	-0.708895	-21.566				10.1491	99.7522
	3.56667	10.1491	0	85.6667	72.93	19.8	-0.246957	0	14.8503	0	1	-0.709519	-21.585				10.1491	99.7522
	3.56875	10.1491	0	85.6875	72.97	19.8	-0.247145	0	14.8464	0	1	-0.710144	-21.604				10.1493	99.7543
	3.57083	10.1491	0	85.7083	72.98	19.8	-0.247354	0	14.8425	0	1	-0.710769	-21.623				10.1491	99.7522
	3.57292	10.1493	0	85.7292	72.99	19.8	-0.247563	0	14.8387	0	1	-0.711393	-21.642				10.1491	99.7522
	3.575	10.1491	0	85.75	73.02	19.8	-0.247749	0	14.8349	0	1	-0.711985	-21.66				10.1491	99.7522
	3.57708	10.1491	0	85.7708	73.04	19.8	-0.24795	0	14.831	0	1	-0.712609	-21.679				10.1491	99.7522
	3.57917	10.1491	0	85.7917	73.06	19.8	-0.24814	0	14.8274	0	1	-0.713201	-21.697				10.1491	99.7522
	3.58125	10.1491	0	85.8125	73.08	19.8	-0.24836	0	14.8233	0	1	-0.713858	-21.717				10.1491	99.7522
	3.58333	10.1491	0	85.8333	73.09	19.8	-0.248556	0	14.8196	0	1	-0.71445	-21.735				10.1491	99.7522
	3.58542	10.1491	0	85.8542	73.13	19.8	-0.248721	0	14.8161	0	1	-0.715009	-21.752				10.1491	99.7522
	3.5875	10.1491	0	85.875	73.16	19.8	-0.248934	0	14.812	0	1	-0.715666	-21.772				10.1491	99.7522
	3.58958	10.1491	0	85.8958	73.15	19.8	-0.249139	0	14.8084	0	1	-0.716258	-21.79				10.1491	99.7522
	3.59167	10.1491	0	85.9167	73.19	19.8	-0.249323	0	14.8046	0	1	-0.71685	-21.808				10.1491	99.7522
	3.59375	10.1491	0	85.9375	73.22	19.8	-0.249519	0	14.8007	0	1	-0.717474	-21.827				10.1491	99.7522
	3.59583	10.1491	0	85.9583	73.23	19.8	-0.249706	0	14.7972	0	1	-0.718033	-21.844				10.1491	99.7522
	3.59792	10.1491	0	85.9792	73.24	19.8	-0.249902	0	14.7936	0	1	-0.718625	-21.862				10.1491	99.7522
	3.6	10.1491	0	86	73.26	19.8	-0.250091	0	14.7899	0	1	-0.719216	-21.88				10.1491	99.7522
	3.60208	10.1491	0	86.0208	73.28	19.8	-0.250284	0	14.7862	0	1	-0.719808	-21.898				10.1491	99.7522
	3.60417	10.1491	0	86.0417	73.31	19.8	-0.250459	0	14.7827	0	1	-0.720367	-21.915				10.1491	99.7522
	3.60625	10.1491	0	86.0625	73.34	19.8	-0.250645	0	14.779	0	1	-0.720959	-21.933				10.1489	99.7501
	3.60833	10.1491	0	86.0833	73.35	19.8	-0.250829	0	14.7755	0	1	-0.721517	-21.95				10.1489	99.7501
	3.61042	10.1489	0	86.1042	73.37	19.8	-0.251011	0	14.772	0	1	-0.722076	-21.967				10.1489	99.7501
	3.6125	10.1489	0	86.125	73.38	19.8	-0.251194	0	14.7686	0	1	-0.722635	-21.984				10.1489	99.7501
	3.61458	10.1489	0	86.1458	73.4	19.8	-0.251372	0	14.7651	0	1	-0.723194	-22.001				10.1489	99.7501
	3.61667	10.1489	0	86.1667	73.44	19.8	-0.251542	0	14.7615	0	1	-0.723753	-22.018				10.1489	99.7501
	3.61875	10.1489	0	86.1875	73.45	19.8	-0.251725	0	14.7581	0	1	-0.724311	-22.035				10.1489	99.7501
	3.62083	10.1489	0	86.2083	73.47	19.8	-0.251894	0	14.7548	0	1	-0.724837	-22.051				10.1489	99.7501
	3.62292	10.1489	0	86.2292	73.47	19.8	-0.252087	0	14.7514	0	1	-0.725396	-22.068				10.1489	99.7501
	3.625	10.1489	0	86.25	73.51	19.8	-0.252241	0	14.748	0	1	-0.725922	-22.084				10.1489	99.7501
	3.62708	10.1489	0	86.2708	73.54	19.8	-0.252414	0	14.7445	0	1	-0.726481	-22.101				10.1489	99.7501
	3.62917	10.1489	0	86.2917	73.55	19.8	-0.252606	0	14.7411	0	1	-0.72704	-22.118				10.1489	99.7501
	3.63125	10.1489	0	86.3125	73.57	19.8	-0.252771	0	14.7378	0	1	-0.727566	-22.134				10.1489	99.7501
	3.63333	10.1489	0	86.3333	73.58	19.8	-0.252942	0	14.7345	0	1	-0.728092	-22.15				10.1489	99.7501
	3.63542	10.1489	0	86.3542	73.61	19.8	-0.253085	0	14.7316	0	1	-0.728552	-22.164				10.1487	99.748
	3.6375	10.1489	0	86.375	73.62	19.8	-0.253236	0	14.7288	0	1	-0.729012	-22.178				10.1487	99.748
	3.63958	10.1487	0	86.3958	73.64	19.8	-0.25339	0	14.7257	0	1	-0.729505	-22.193				10.1487	99.748
	3.64167	10.1487	0	86.4167	73.67	19.8	-0.253532	0	14.7228	0	1	-0.729965	-22.207				10.1487	99.748
	3.64375	10.1487	0	86.4375	73.69	19.8	-0.253698	0	14.7195	0	1	-0.730491	-22.223				10.1487	99.748
	3.64583	10.1487	0	86.4583	73.71	19.8	-0.253844	0	14.7166	0	1	-0.730951	-22.237				10.1487	99.748
	3.64792	10.1487	0	86.4792	73.74	19.8	-0.254006	0	14.7133	0	1	-0.731477	-22.253				10.1487	99.748
	3.65	10.1487	0	86.5	73.76	19.8	-0.25418	0	14.7098	0	1	-0.732036	-22.27				10.1487	99.748
	3.65208	10.1487	0	86.5208	73.79	19.8	-0.254359	0	14.7063	0	1	-0.732595	-22.287				10.1487	99.748
	3.65417	10.1487	0	86.5417	73.82	19.8	-0.25451	0	14.7031	0	1	-0.733088	-22.302				10.1487	99.748
	3.65625	10.1487	0	86.5625	73.81	19.8	-0.254707	0	14.6998	0	1	-0.733647	-22.319				10.1487	99.748
	3.65833	10.1487	0	86.5833	73.83	19.8	-0.254872	0	14.6965	0	1	-0.734173	-22.335				10.1487	99.748
	3.66042	10.1487	0	86.6042	73.85	19.8	-0.255022	0	14.6936	0	1	-0.734633	-22.349				10.1487	99.748
	3.6625	10.1487	0	86.625	73.87	19.8	-0.255132	0	14.6913	0	1	-0.734994	-22.36				10.1487	99.748
	3.66458	10.1487	0	86.6458	73.9	19.8	-0.255246	0	14.6888	0	1	-0.735389	-22.372				10.1485	99.7459
	3.66667	10.1487	0	86.6667	73.92	19.8	-0.255383	0	14.6861	0	1	-0.735816	-22.385				10.1485	99.7459
	3.66875	10.1485	0	86.6875	73.92	19.8	-0.255515	0	14.6837	0	1	-0.736211	-22.397				10.1485	99.7459
	3.67083	10.1485	0	86.7083	73.96	19.8	-0.255649	0	14.6807	0	1	-0.736671	-22.411				10.1485	99.7459
	3.67292	10.1485	0	86.7292	73.97	19.8	-0.255795	0	14.6779	0	1	-0.737131	-22.425				10.1485	99.7459
	3.675	10.1485	0	86.75	74.01	19.8	-0.255917	0	14.6751	0	1	-0.737558	-22.438				10.1485	99.7459
	3.67708	10.1485	0	86.7708	74.03	19.8	-0.256065	0	14.6723	0	1	-0.738019	-22.452				10.1485	99.7459
	3.67917	10.1485	0	86.7917	74.03	19.8	-0.256237	0	14.6692	0	1	-0.738512	-22.467				10.1485	99.7459
	3.68125	10.1485	0	86.8125	74.05	19.8	-0.256389	0	14.6661	0	1	-0.739005	-22.482				10.1485	99.7459
	3.68333	10.1485	0	86.8333	74.1	19.8	-0.256539	0	14.6628	0	1	-0.739531	-22.498				10.1485	99.7459
	3.68542	10.1485	0	86.8542	74.1	19.8	-0.256705	0	14.6597	0	1	-0.740024	-22.513				10.1485	99.7459
	3.6875	10.1485	0	86.875	74.11	19.8	-0.256848	0	14.6571	0	1	-0.740451	-22.526				10.1485	99.7459
	3.68958	10.1485	0	86.8958	74.14	19.8	-0.256996	0	14.654	0	1	-0.740944	-22.541				10.1485	99.7459
	3.69167	10.1485	0	86.9167	74.17	19.8	-0.257134	0	14.651	0	1	-0.741404	-22.555				10.1485	99.7459
	3.69375	10.1485	0	86.9375	74.17	19.8	-0.257304	0	14.648	0	1	-0.741897	-22.57				10.1485	99.7459
	3.69583	10.1485	0	86.9583	74.21	19.8	-0.257464	0	14.6447	0	1	-0.742423	-22.586				10.1483	99.7438
	3.69792	10.1485	0	86.9792	74.23	19.8	-0.257607	0	14.6418	0	1	-0.742883	-22.6				10.1483	99.7438
	3.7	10.1483	0	87	74.25	19.8	-0.257761	0	14.6387	0	1	-0.743377	-22.615				10.1483	99.7438
	3.70208	10.1483	0	87.0208	74.26	19.8	-0.257915	0	14.6358	0	1	-0.743837	-22.629				10.1485	99.7459
	3.70417	10.1483	0	87.0417	74.28	19.8	-0.258062	0	14.633	0	1	-0.744297	-22.643				10.1483	99.7438
	3.70625	10.1485	0	87.0625	74.32	19.8	-0.25819	0	14.63	0	1	-0.744757	-22.657				10.1483	99.7438
	3.70833	10.1483	0	87.0833	74.33	19.8	-0.258331	0	14.6274	0	1	-0.745184	-22.67				10.1483	99.7438
	3.71042	10.1483	0	87.1042	74.34	19.8	-0.258467	0	14.6247	0	1	-0.745612	-22.683				10.1483	99.7438
	3.7125	10.1483	0	87.125	74.37	19.8	-0.258607	0	14.6218	0	1	-0.746072	-22.697				10.1483	99.7438
	3.71458	10.1483	0	87.1458	74.39	19.8	-0.258761	0	14.6187	0	1	-0.746565	-22.712				10.1483	99.7438
	3.71667	10.1483	0	87.1667	74.4	19.8	-0.258899	0	14.616	0	1	-0.746992	-22.725				10.1483	99.7438
	3.71875	10.1483	0	87.1875	74.43	19.8	-0.259043	0	14.6131	0	1	-0.747453	-22.739				10.1483	99.7438
	3.72083	10.1483	0	87.2083	74.45	19.8	-0.259173	0	14.6104	0	1	-0.74788	-22.752				10.1483	99.7438
	3.72292	10.1483	0	87.2292	74.46	19.8	-0.259324	0	14.6076	0	1	-0.74834	-22.766				10.1483	99.7438
	3.725	10.1483	0	87.25	74.47	19.8	-0.259463	0	14.6049	0	1	-0.748767	-22.779				10.1483	99.7438
	3.72708	10.1483	0	87.2708	74.5	19.8	-0.259612	0	14.6018	0	1	-0.74926	-22.794				10.1483	99.7438
	3.72917	10.1483	0	87.2917	74.52	19.8	-0.259747	0	14.5991	0	1	-0.749688	-22.807				10.1483	99.7438
	3.73125	10.1483	0	87.3125	74.54	19.8	-0.259901	0	14.596	0	1	-0.750181	-22.822				10.1483	99.7438
	3.73333	10.1483	0	87.3333	74.58	19.8	-0.260023	0	14.5933	0	1	-0.750608	-22.835				10.1483	99.7438
	3.73542	10.1483	0	87.3542	74.6	19.8	-0.260174	0	14.5904	0	1	-0.751068	-22.849				10.1483	99.7438
	3.7375	10.1483	0	87.375	74.6	19.8	-0.260339	0	14.5874	0	1	-0.751561	-22.864				10.1483	99.7438
	3.73958	10.1483	0	87.3958	74.65	19.8	-0.260452	0	14.5846	0	1	-0.751989	-22.877				10.1483	99.7438
	3.74167	10.1483	0	87.4167	74.65	19.8	-0.26062	0	14.5816	0	1	-0.752482	-22.892				10.1483	99.7438
	3.74375	10.1483	0	87.4375	74.67	19.8	-0.260753	0	14.5789	0	1	-0.752909	-22.905				10.1483	99.7438
	3.74583	10.1483	0	87.4583	74.7	19.8	-0.260893	0	14.576	0	1	-0.753369	-22.919				10.1483	99.7438
	3.74792	10.1483	0	87.4792	74.71	19.8	-0.261049	0	14.5729	0	1	-0.753862	-22.934				10.1483	99.7438
	3.75	10.1483	0	87.5	74.74	19.8	-0.261192	0	14.57	0	1	-0.754323	-22.948				10.1483	99.7438
	3.75208	10.1483	0	87.5208	74.74	19.8	-0.261348	0	14.5672	0	1	-0.754783	-22.962				10.1483	99.7438
	3.75417	10.1483	0	87.5417	74.78	19.8	-0.261479	0	14.5642	0	1	-0.755243	-22.976				10.1483	99.7438
	3.75625	10.1483	0	87.5625	74.81	19.8	-0.261621	0	14.5613	0	1	-0.755703	-22.99				10.1483	99.7438
	3.75833	10.1483	0	87.5833	74.8	19.8	-0.261794	0	14.5583	0	1	-0.756196	-23.005				10.1483	99.7438
	3.76042	10.1483	0	87.6042	74.85	19.8	-0.261919	0	14.5553	0	1	-0.756656	-23.019				10.1483	99.7438
	3.7625	10.1483	0	87.625	74.86	19.8	-0.26207	0	14.5524	0	1	-0.757117	-23.033				10.1483	99.7438
	3.76458	10.1483	0	87.6458	74.88	19.8	-0.262224	0	14.5494	0	1	-0.75761	-23.048				10.1483	99.7438
	3.76667	10.1483	0	87.6667	74.89	19.8	-0.26237	0	14.5465	0	1	-0.75807	-23.062				10.1483	99.7438
	3.76875	10.1483	0	87.6875	74.92	19.8	-0.262513	0	14.5436	0	1	-0.75853	-23.076				10.1483	99.7438
	3.77083	10.1483	0	87.7083	74.94	19.8	-0.262668	0	14.5405	0	1	-0.759023	-23.091				10.1483	99.7438
	3.77292	10.1483	0	87.7292	74.96	19.8	-0.262804	0	14.5378	0	1	-0.75945	-23.104				10.1481	99.7417
	3.775	10.1483	0	87.75	74.97	19.8	-0.262955	0	14.5349	0	1	-0.759911	-23.118				10.1481	99.7417
	3.77708	10.1481	0	87.7708	75.01	19.8	-0.263088	0	14.532	0	1	-0.760371	-23.132				10.1481	99.7417
	3.77917	10.1481	0	87.7917	75.02	19.8	-0.263221	0	14.5293	0	1	-0.760798	-23.145				10.1481	99.7417
	3.78125	10.1481	0	87.8125	75.05	19.8	-0.263353	0	14.5266	0	1	-0.761225	-23.158				10.1481	99.7417
	3.78333	10.1481	0	87.8333	75.06	19.8	-0.263476	0	14.5242	0	1	-0.76162	-23.17				10.1481	99.7417
	3.78542	10.1481	0	87.8542	75.07	19.8	-0.263625	0	14.5213	0	1	-0.76208	-23.184				10.1481	99.7417
	3.7875	10.1481	0	87.875	75.11	19.8	-0.263739	0	14.5187	0	1	-0.762475	-23.196				10.1481	99.7417
	3.78958	10.1481	0	87.8958	75.12	19.8	-0.26386	0	14.5163	0	1	-0.762869	-23.208				10.1481	99.7417
	3.79167	10.1481	0	87.9167	75.15	19.8	-0.263981	0	14.5138	0	1	-0.763263	-23.22				10.1481	99.7417
	3.79375	10.1481	0	87.9375	75.16	19.8	-0.264117	0	14.5111	0	1	-0.763691	-23.233				10.1481	99.7417
	3.79583	10.1481	0	87.9583	75.19	19.8	-0.264233	0	14.5086	0	1	-0.764085	-23.245				10.1481	99.7417
	3.79792	10.1481	0	87.9792	75.2	19.8	-0.264372	0	14.5059	0	1	-0.764513	-23.258				10.1481	99.7417
	3.8	10.1481	0	88	75.21	19.8	-0.264506	0	14.5035	0	1	-0.764907	-23.27				10.1481	99.7417
	3.80208	10.1481	0	88.0208	75.25	19.8	-0.264621	0	14.5007	0	1	-0.765334	-23.283				10.1481	99.7417
	3.80417	10.1481	0	88.0417	75.27	19.8	-0.264744	0	14.4982	0	1	-0.765729	-23.295				10.1481	99.7417
	3.80625	10.1481	0	88.0625	75.28	19.8	-0.264883	0	14.4956	0	1	-0.766156	-23.308				10.1481	99.7417
	3.80833	10.1481	0	88.0833	75.3	19.8	-0.265012	0	14.4929	0	1	-0.766583	-23.321				10.1481	99.7417
	3.81042	10.1481	0	88.1042	75.33	19.8	-0.265129	0	14.4904	0	1	-0.766978	-23.333				10.1481	99.7417
	3.8125	10.1481	0	88.125	75.36	19.8	-0.265253	0	14.4877	0	1	-0.767405	-23.346				10.1481	99.7417
	3.81458	10.1481	0	88.1458	75.35	19.8	-0.265396	0	14.4853	0	1	-0.7678	-23.358				10.1481	99.7417
	3.81667	10.1481	0	88.1667	75.39	19.8	-0.265501	0	14.4827	0	1	-0.768194	-23.37				10.1481	99.7417
	3.81875	10.1481	0	88.1875	75.4	19.8	-0.265651	0	14.4799	0	1	-0.768654	-23.384				10.1481	99.7417
	3.82083	10.1481	0	88.2083	75.43	19.8	-0.265771	0	14.4773	0	1	-0.769049	-23.396				10.1481	99.7417
	3.82292	10.1481	0	88.2292	75.44	19.8	-0.265908	0	14.4747	0	1	-0.769476	-23.409				10.1481	99.7417
	3.825	10.1481	0	88.25	75.47	19.8	-0.266026	0	14.4722	0	1	-0.76987	-23.421				10.1481	99.7417
	3.82708	10.1481	0	88.2708	75.49	19.8	-0.266145	0	14.4697	0	1	-0.770265	-23.433				10.1481	99.7417
	3.82917	10.1481	0	88.2917	75.52	19.8	-0.266258	0	14.4671	0	1	-0.770659	-23.445				10.1481	99.7417
	3.83125	10.1481	0	88.3125	75.53	19.8	-0.26639	0	14.4647	0	1	-0.771054	-23.457				10.1481	99.7417
	3.83333	10.1481	0	88.3333	75.57	19.8	-0.266497	0	14.4621	0	1	-0.771448	-23.469				10.1481	99.7417
	3.83542	10.1481	0	88.3542	75.58	19.8	-0.266619	0	14.4597	0	1	-0.771843	-23.481				10.1481	99.7417
	3.8375	10.1481	0	88.375	75.6	19.8	-0.266742	0	14.4572	0	1	-0.772237	-23.493				10.1481	99.7417
	3.83958	10.1481	0	88.3958	75.61	19.8	-0.266872	0	14.4547	0	1	-0.772632	-23.505				10.1481	99.7417
	3.84167	10.1481	0	88.4167	75.64	19.8	-0.266984	0	14.4522	0	1	-0.773026	-23.517				10.1481	99.7417
	3.84375	10.1481	0	88.4375	75.65	19.8	-0.267112	0	14.4498	0	1	-0.773421	-23.529				10.1481	99.7417
	3.84583	10.1481	0	88.4583	75.66	19.8	-0.267242	0	14.4473	0	1	-0.773815	-23.541				10.1481	99.7417
	3.84792	10.1481	0	88.4792	75.69	19.8	-0.267345	0	14.445	0	1	-0.774177	-23.552				10.1481	99.7417
	3.85	10.1481	0	88.5	75.73	19.8	-0.267452	0	14.4424	0	1	-0.774571	-23.564				10.1481	99.7417
	3.85208	10.1481	0	88.5208	75.73	19.8	-0.267587	0	14.44	0	1	-0.774965	-23.576				10.1481	99.7417
	3.85417	10.1481	0	88.5417	75.77	19.8	-0.267684	0	14.4376	0	1	-0.775327	-23.587				10.1481	99.7417
	3.85625	10.1481	0	88.5625	75.77	19.8	-0.26783	0	14.435	0	1	-0.775754	-23.6				10.1481	99.7417
	3.85833	10.1481	0	88.5833	75.82	19.8	-0.267922	0	14.4326	0	1	-0.776116	-23.611				10.1481	99.7417
	3.86042	10.1481	0	88.6042	75.83	19.8	-0.268028	0	14.4306	0	1	-0.776445	-23.621				10.1481	99.7417
	3.8625	10.1481	0	88.625	75.84	19.8	-0.268152	0	14.4281	0	1	-0.776839	-23.633				10.1481	99.7417
	3.86458	10.1481	0	88.6458	75.83	19.8	-0.268243	0	14.4265	0	1	-0.777102	-23.641				10.1481	99.7417
	3.86667	10.1481	0	88.6667	75.89	19.8	-0.268311	0	14.4243	0	1	-0.777431	-23.651				10.1481	99.7417
	3.86875	10.1481	0	88.6875	75.9	19.8	-0.268431	0	14.4221	0	1	-0.777792	-23.662				10.1481	99.7417
	3.87083	10.1481	0	88.7083	75.92	19.8	-0.268534	0	14.42	0	1	-0.778121	-23.672				10.1481	99.7417
	3.87292	10.1481	0	88.7292	75.95	19.8	-0.268622	0	14.4179	0	1	-0.77845	-23.682				10.1481	99.7417
	3.875	10.1481	0	88.75	75.96	19.8	-0.268727	0	14.4158	0	1	-0.778779	-23.692				10.1481	99.7417
	3.87708	10.1481	0	88.7708	75.98	19.8	-0.268822	0	14.4137	0	1	-0.779107	-23.702				10.1481	99.7417
	3.87917	10.1481	0	88.7917	76	19.8	-0.268935	0	14.4114	0	1	-0.779469	-23.713				10.1481	99.7417
	3.88125	10.1481	0	88.8125	76.01	19.8	-0.269051	0	14.4092	0	1	-0.77983	-23.724				10.1481	99.7417
	3.88333	10.1481	0	88.8333	76.03	19.8	-0.269172	0	14.4067	0	1	-0.780225	-23.736				10.1481	99.7417
	3.88542	10.1481	0	88.8542	76.06	19.8	-0.269293	0	14.404	0	1	-0.780652	-23.749				10.1479	99.7396
	3.8875	10.1481	0	88.875	76.09	19.8	-0.26942	0	14.4012	0	1	-0.781079	-23.762				10.1479	99.7396
	3.88958	10.1479	0	88.8958	76.11	19.8	-0.269548	0	14.3987	0	1	-0.781474	-23.774				10.1479	99.7396
	3.89167	10.1479	0	88.9167	76.12	19.8	-0.269679	0	14.3961	0	1	-0.781901	-23.787				10.1479	99.7396
	3.89375	10.1479	0	88.9375	76.14	19.8	-0.269816	0	14.3934	0	1	-0.782329	-23.8				10.1479	99.7396
	3.89583	10.1479	0	88.9583	76.16	19.8	-0.269951	0	14.3907	0	1	-0.782756	-23.813				10.1479	99.7396
	3.89792	10.1479	0	88.9792	76.19	19.8	-0.270078	0	14.388	0	1	-0.783183	-23.826				10.1479	99.7396
	3.9	10.1479	0	89	76.21	19.8	-0.270194	0	14.3855	0	1	-0.783578	-23.838				10.1479	99.7396
	3.90208	10.1479	0	89.0208	76.24	19.8	-0.27031	0	14.3829	0	1	-0.783972	-23.85				10.1479	99.7396
	3.90417	10.1479	0	89.0417	76.27	19.8	-0.270422	0	14.3804	0	1	-0.784367	-23.862				10.1479	99.7396
	3.90625	10.1479	0	89.0625	76.27	19.8	-0.270571	0	14.3778	0	1	-0.784794	-23.875				10.1479	99.7396
	3.90833	10.1479	0	89.0833	76.3	19.8	-0.270685	0	14.3753	0	1	-0.785188	-23.887				10.1479	99.7396
	3.91042	10.1479	0	89.1042	76.32	19.8	-0.270789	0	14.373	0	1	-0.78555	-23.898				10.1479	99.7396
	3.9125	10.1479	0	89.125	76.33	19.8	-0.270921	0	14.3705	0	1	-0.785944	-23.91				10.1479	99.7396
	3.91458	10.1479	0	89.1458	76.34	19.8	-0.271056	0	14.3679	0	1	-0.786372	-23.923				10.1479	99.7396
	3.91667	10.1479	0	89.1667	76.39	19.8	-0.271169	0	14.3651	0	1	-0.786799	-23.936				10.1479	99.7396
	3.91875	10.1479	0	89.1875	76.4	19.8	-0.271309	0	14.3624	0	1	-0.787226	-23.949				10.1479	99.7396
	3.92083	10.1479	0	89.2083	76.41	19.8	-0.271435	0	14.36	0	1	-0.787621	-23.961				10.1479	99.7396
	3.92292	10.1479	0	89.2292	76.43	19.8	-0.27158	0	14.3571	0	1	-0.788081	-23.975				10.1479	99.7396
	3.925	10.1479	0	89.25	76.47	19.8	-0.27171	0	14.3541	0	1	-0.788541	-23.989				10.1479	99.7396
	3.92708	10.1479	0	89.2708	76.48	19.8	-0.271849	0	14.3514	0	1	-0.788969	-24.002				10.1479	99.7396
	3.92917	10.1479	0	89.2917	76.49	19.8	-0.271972	0	14.349	0	1	-0.789363	-24.014				10.1479	99.7396
	3.93125	10.1479	0	89.3125	76.52	19.8	-0.272099	0	14.3462	0	1	-0.78979	-24.027				10.1479	99.7396
	3.93333	10.1479	0	89.3333	76.53	19.8	-0.272241	0	14.3436	0	1	-0.790218	-24.04				10.1479	99.7396
	3.93542	10.1479	0	89.3542	76.56	19.8	-0.272342	0	14.3413	0	1	-0.790579	-24.051				10.1479	99.7396
	3.9375	10.1479	0	89.375	76.59	19.8	-0.272456	0	14.3387	0	1	-0.790974	-24.063				10.1479	99.7396
	3.93958	10.1479	0	89.3958	76.61	19.8	-0.272574	0	14.3362	0	1	-0.791368	-24.075				10.1479	99.7396
	3.94167	10.1479	0	89.4167	76.63	19.8	-0.272673	0	14.3342	0	1	-0.791697	-24.085				10.1479	99.7396
	3.94375	10.1479	0	89.4375	76.64	19.8	-0.2728	0	14.3317	0	1	-0.792091	-24.097				10.1479	99.7396
	3.94583	10.1479	0	89.4583	76.67	19.8	-0.272914	0	14.3292	0	1	-0.792486	-24.109				10.1479	99.7396
	3.94792	10.1479	0	89.4792	76.69	19.8	-0.273024	0	14.3269	0	1	-0.792847	-24.12				10.1479	99.7396
	3.95	10.1479	0	89.5	76.71	19.8	-0.273132	0	14.3246	0	1	-0.793209	-24.131				10.1479	99.7396
	3.95208	10.1479	0	89.5208	76.7	19.8	-0.273279	0	14.3222	0	1	-0.793603	-24.143				10.1479	99.7396
	3.95417	10.1479	0	89.5417	76.75	19.8	-0.273351	0	14.32	0	1	-0.793932	-24.153				10.1479	99.7396
	3.95625	10.1479	0	89.5625	76.77	19.8	-0.27346	0	14.3177	0	1	-0.794294	-24.164				10.1479	99.7396
	3.95833	10.1479	0	89.5833	76.78	19.8	-0.273575	0	14.3155	0	1	-0.794655	-24.175				10.1479	99.7396
	3.96042	10.1479	0	89.6042	76.82	19.8	-0.273664	0	14.3133	0	1	-0.794984	-24.185				10.1479	99.7396
	3.9625	10.1479	0	89.625	76.85	19.8	-0.273766	0	14.311	0	1	-0.795345	-24.196				10.1479	99.7396
	3.96458	10.1479	0	89.6458	76.85	19.8	-0.273873	0	14.309	0	1	-0.795674	-24.206				10.1479	99.7396
	3.96667	10.1479	0	89.6667	76.87	19.8	-0.273994	0	14.3065	0	1	-0.796069	-24.218				10.1479	99.7396
	3.96875	10.1479	0	89.6875	76.88	19.8	-0.274116	0	14.3042	0	1	-0.79643	-24.229				10.1479	99.7396
	3.97083	10.1479	0	89.7083	76.92	19.8	-0.274192	0	14.302	0	1	-0.796759	-24.239				10.1479	99.7396
	3.97292	10.1479	0	89.7292	76.94	19.8	-0.2743	0	14.2997	0	1	-0.797121	-24.25				10.1479	99.7396
	3.975	10.1479	0	89.75	76.94	19.8	-0.274412	0	14.2977	0	1	-0.797449	-24.26				10.1476	99.7375
	3.97708	10.1479	0	89.7708	76.97	19.8	-0.274519	0	14.2954	0	1	-0.797811	-24.271				10.1476	99.7375
	3.97917	10.1476	0	89.7917	77	19.8	-0.274612	0	14.2933	0	1	-0.79814	-24.281				10.1476	99.7375
	3.98125	10.1476	0	89.8125	77.02	19.8	-0.274731	0	14.2908	0	1	-0.798534	-24.293				10.1476	99.7375
	3.98333	10.1476	0	89.8333	77.04	19.8	-0.274828	0	14.2887	0	1	-0.798863	-24.303				10.1476	99.7375
	3.98542	10.1476	0	89.8542	77.07	19.8	-0.274931	0	14.2864	0	1	-0.799224	-24.314				10.1476	99.7375
	3.9875	10.1476	0	89.875	77.09	19.8	-0.275023	0	14.2843	0	1	-0.799553	-24.324				10.1476	99.7375
	3.98958	10.1476	0	89.8958	77.1	19.8	-0.275134	0	14.2822	0	1	-0.799882	-24.334				10.1476	99.7375
	3.99167	10.1476	0	89.9167	77.1	19.8	-0.275241	0	14.2802	0	1	-0.80021	-24.344				10.1476	99.7375
	3.99375	10.1476	0	89.9375	77.13	19.8	-0.275346	0	14.2779	0	1	-0.800572	-24.355				10.1479	99.7396
	3.99583	10.1476	0	89.9583	77.16	19.8	-0.275422	0	14.2759	0	1	-0.800868	-24.364				10.1476	99.7375
	3.99792	10.1479	0	89.9792	77.18	19.8	-0.27552	0	14.2739	0	1	-0.801197	-24.374				10.1476	99.7375
	4	10.1476	0	90	77.2	19.8	-0.275623	0	14.2718	0	1	-0.801525	-24.384				10.1476	99.7375
	4.00208	10.1476	0	90.0208	77.23	19.8	-0.275712	0	14.2696	0	1	-0.801854	-24.394				10.1476	99.7375
	4.00417	10.1476	0	90.0417	77.25	19.8	-0.275799	0	14.2677	0	1	-0.80215	-24.403				10.1476	99.7375
	4.00625	10.1476	0	90.0625	77.26	19.8	-0.275902	0	14.2657	0	1	-0.802478	-24.413				10.1476	99.7375
	4.00833	10.1476	0	90.0833	77.27	19.8	-0.275993	0	14.2638	0	1	-0.802774	-24.422				10.1476	99.7375
	4.01042	10.1476	0	90.1042	77.32	19.8	-0.276059	0	14.2618	0	1	-0.80307	-24.431				10.1476	99.7375
	4.0125	10.1476	0	90.125	77.34	19.8	-0.276157	0	14.2597	0	1	-0.803399	-24.441				10.1476	99.7375
	4.01458	10.1476	0	90.1458	77.35	19.8	-0.276248	0	14.2579	0	1	-0.803695	-24.45				10.1476	99.7375
	4.01667	10.1476	0	90.1667	77.36	19.8	-0.276341	0	14.256	0	1	-0.803991	-24.459				10.1476	99.7375
	4.01875	10.1476	0	90.1875	77.38	19.8	-0.276429	0	14.2541	0	1	-0.804286	-24.468				10.1476	99.7375
	4.02083	10.1476	0	90.2083	77.43	19.8	-0.276492	0	14.2521	0	1	-0.804582	-24.477				10.1476	99.7375
	4.02292	10.1476	0	90.2292	77.44	19.8	-0.2766	0	14.2501	0	1	-0.804911	-24.487				10.1476	99.7375
	4.025	10.1476	0	90.25	77.45	19.8	-0.276689	0	14.2482	0	1	-0.805207	-24.496				10.1476	99.7375
	4.02708	10.1476	0	90.2708	77.48	19.8	-0.276778	0	14.2461	0	1	-0.805535	-24.506				10.1476	99.7375
	4.02917	10.1476	0	90.2917	77.5	19.8	-0.276881	0	14.244	0	1	-0.805864	-24.516				10.1476	99.7375
	4.03125	10.1476	0	90.3125	77.51	19.8	-0.276983	0	14.242	0	1	-0.806193	-24.526				10.1476	99.7375
	4.03333	10.1476	0	90.3333	77.53	19.8	-0.277102	0	14.2395	0	1	-0.806587	-24.538				10.1476	99.7375
	4.03542	10.1476	0	90.3542	77.56	19.8	-0.277194	0	14.2373	0	1	-0.806916	-24.548				10.1476	99.7375
	4.0375	10.1476	0	90.375	77.58	19.8	-0.277308	0	14.235	0	1	-0.807278	-24.559				10.1476	99.7375
	4.03958	10.1476	0	90.3958	77.6	19.8	-0.277419	0	14.2328	0	1	-0.807639	-24.57				10.1476	99.7375
	4.04167	10.1476	0	90.4167	77.61	19.8	-0.27752	0	14.2307	0	1	-0.807968	-24.58				10.1476	99.7375
	4.04375	10.1476	0	90.4375	77.64	19.8	-0.277596	0	14.2288	0	1	-0.808264	-24.589				10.1476	99.7375
	4.04583	10.1476	0	90.4583	77.66	19.8	-0.277694	0	14.2267	0	1	-0.808592	-24.599				10.1476	99.7375
	4.04792	10.1476	0	90.4792	77.67	19.8	-0.277809	0	14.2244	0	1	-0.808954	-24.61				10.1476	99.7375
	4.05	10.1476	0	90.5	77.71	19.8	-0.277895	0	14.2223	0	1	-0.809283	-24.62				10.1476	99.7375
	4.05208	10.1476	0	90.5208	77.73	19.8	-0.277988	0	14.2202	0	1	-0.809611	-24.63				10.1476	99.7375
	4.05417	10.1476	0	90.5417	77.75	19.8	-0.278097	0	14.2179	0	1	-0.809973	-24.641				10.1476	99.7375
	4.05625	10.1476	0	90.5625	77.76	19.8	-0.278196	0	14.216	0	1	-0.810269	-24.65				10.1476	99.7375
	4.05833	10.1476	0	90.5833	77.79	19.8	-0.278281	0	14.2139	0	1	-0.810598	-24.66				10.1476	99.7375
	4.06042	10.1476	0	90.6042	77.81	19.8	-0.278383	0	14.2118	0	1	-0.810926	-24.67				10.1476	99.7375
	4.0625	10.1476	0	90.625	77.82	19.8	-0.278479	0	14.2097	0	1	-0.811255	-24.68				10.1476	99.7375
	4.06458	10.1476	0	90.6458	77.86	19.8	-0.278569	0	14.2076	0	1	-0.811584	-24.69				10.1476	99.7375
	4.06667	10.1476	0	90.6667	77.86	19.8	-0.278664	0	14.2057	0	1	-0.81188	-24.699				10.1476	99.7375
	4.06875	10.1476	0	90.6875	77.89	19.8	-0.27876	0	14.2036	0	1	-0.812208	-24.709				10.1476	99.7375
	4.07083	10.1476	0	90.7083	77.9	19.8	-0.278868	0	14.2016	0	1	-0.812537	-24.719				10.1476	99.7375
	4.07292	10.1476	0	90.7292	77.93	19.8	-0.278954	0	14.1994	0	1	-0.812866	-24.729				10.1476	99.7375
	4.075	10.1476	0	90.75	77.95	19.8	-0.279035	0	14.1975	0	1	-0.813162	-24.738				10.1476	99.7375
	4.07708	10.1476	0	90.7708	78	19.8	-0.279106	0	14.1955	0	1	-0.813457	-24.747				10.1476	99.7375
	4.07917	10.1476	0	90.7917	78	19.8	-0.279203	0	14.1937	0	1	-0.813753	-24.756				10.1476	99.7375
	4.08125	10.1476	0	90.8125	78.01	19.8	-0.279298	0	14.1919	0	1	-0.814049	-24.765				10.1476	99.7375
	4.08333	10.1476	0	90.8333	78.04	19.8	-0.279373	0	14.1899	0	1	-0.814345	-24.774				10.1476	99.7375
	4.08542	10.1476	0	90.8542	78.07	19.8	-0.279454	0	14.188	0	1	-0.814641	-24.783				10.1476	99.7375
	4.0875	10.1476	0	90.875	78.07	19.8	-0.279556	0	14.1862	0	1	-0.814937	-24.792				10.1476	99.7375
	4.08958	10.1476	0	90.8958	78.07	19.8	-0.279654	0	14.1844	0	1	-0.815232	-24.801				10.1476	99.7375
	4.09167	10.1476	0	90.9167	78.12	19.8	-0.27972	0	14.1824	0	1	-0.815528	-24.81				10.1476	99.7375
	4.09375	10.1476	0	90.9375	78.12	19.8	-0.279819	0	14.1806	0	1	-0.815824	-24.819				10.1476	99.7375
	4.09583	10.1476	0	90.9583	78.16	19.8	-0.279889	0	14.1786	0	1	-0.81612	-24.828				10.1476	99.7375
	4.09792	10.1476	0	90.9792	78.19	19.8	-0.279982	0	14.1765	0	1	-0.816449	-24.838				10.1476	99.7375
	4.1	10.1476	0	91	78.21	19.8	-0.280076	0	14.1744	0	1	-0.816777	-24.848				10.1476	99.7375
	4.10208	10.1476	0	91.0208	78.23	19.8	-0.280163	0	14.1725	0	1	-0.817073	-24.857				10.1476	99.7375
	4.10417	10.1476	0	91.0417	78.24	19.8	-0.280268	0	14.1704	0	1	-0.817402	-24.867				10.1476	99.7375
	4.10625	10.1476	0	91.0625	78.27	19.8	-0.280347	0	14.1685	0	1	-0.817698	-24.876				10.1476	99.7375
	4.10833	10.1476	0	91.0833	78.29	19.8	-0.28042	0	14.1668	0	1	-0.817961	-24.884				10.1476	99.7375
	4.11042	10.1476	0	91.1042	78.32	19.8	-0.280502	0	14.1649	0	1	-0.818257	-24.893				10.1476	99.7375
	4.1125	10.1476	0	91.125	78.32	19.8	-0.280601	0	14.163	0	1	-0.818552	-24.902				10.1474	99.7354
	4.11458	10.1476	0	91.1458	78.36	19.8	-0.280662	0	14.1613	0	1	-0.818815	-24.91				10.1474	99.7354
	4.11667	10.1474	0	91.1667	78.36	19.8	-0.280747	0	14.1597	0	1	-0.819078	-24.918				10.1474	99.7354
	4.11875	10.1474	0	91.1875	78.4	19.8	-0.280821	0	14.1577	0	1	-0.819374	-24.927				10.1474	99.7354
	4.12083	10.1474	0	91.2083	78.41	19.8	-0.280901	0	14.156	0	1	-0.819637	-24.935				10.1474	99.7354
	4.12292	10.1474	0	91.2292	78.42	19.8	-0.280982	0	14.1544	0	1	-0.8199	-24.943				10.1474	99.7354
	4.125	10.1474	0	91.25	78.45	19.8	-0.281052	0	14.1527	0	1	-0.820163	-24.951				10.1474	99.7354
	4.12708	10.1474	0	91.2708	78.48	19.8	-0.281124	0	14.1509	0	1	-0.820426	-24.959				10.1474	99.7354
	4.12917	10.1474	0	91.2917	78.49	19.8	-0.281206	0	14.1493	0	1	-0.820689	-24.967				10.1474	99.7354
	4.13125	10.1474	0	91.3125	78.52	19.8	-0.281261	0	14.1477	0	1	-0.820919	-24.974				10.1474	99.7354
	4.13333	10.1474	0	91.3333	78.55	19.8	-0.281317	0	14.1462	0	1	-0.821149	-24.981				10.1474	99.7354
	4.13542	10.1474	0	91.3542	78.56	19.8	-0.281374	0	14.145	0	1	-0.821346	-24.987				10.1474	99.7354
	4.1375	10.1474	0	91.375	78.57	19.8	-0.28145	0	14.1435	0	1	-0.821576	-24.994				10.1474	99.7354
	4.13958	10.1474	0	91.3958	78.59	19.8	-0.281506	0	14.142	0	1	-0.821807	-25.001				10.1474	99.7354
	4.14167	10.1474	0	91.4167	78.62	19.8	-0.281563	0	14.1405	0	1	-0.822037	-25.008				10.1474	99.7354
	4.14375	10.1474	0	91.4375	78.63	19.8	-0.28162	0	14.1393	0	1	-0.822234	-25.014				10.1474	99.7354
	4.14583	10.1474	0	91.4583	78.66	19.8	-0.28169	0	14.1375	0	1	-0.822497	-25.022				10.1474	99.7354
	4.14792	10.1474	0	91.4792	78.69	19.8	-0.281746	0	14.136	0	1	-0.822727	-25.029				10.1474	99.7354
	4.15	10.1474	0	91.5	78.7	19.8	-0.281813	0	14.1345	0	1	-0.822957	-25.036				10.1474	99.7354
	4.15208	10.1474	0	91.5208	78.72	19.8	-0.28188	0	14.1331	0	1	-0.823187	-25.043				10.1474	99.7354
	4.15417	10.1474	0	91.5417	78.75	19.8	-0.281939	0	14.1315	0	1	-0.823417	-25.05				10.1474	99.7354
	4.15625	10.1474	0	91.5625	78.77	19.8	-0.28201	0	14.1298	0	1	-0.82368	-25.058				10.1474	99.7354
	4.15833	10.1474	0	91.5833	78.79	19.8	-0.28207	0	14.1283	0	1	-0.82391	-25.065				10.1474	99.7354
	4.16042	10.1474	0	91.6042	78.81	19.8	-0.282133	0	14.1269	0	1	-0.82414	-25.072				10.1474	99.7354
[truncated: 27,283 more rows]
