# Supplementary material for: Novel terpolymers based on methyl methacrylate with superior thermal stability and optical transparency for high-value applications
Source: PLoS One. 2025 Oct 8;20(10):e0332300. doi: 10.1371/journal.pone.0332300 (PMC12507251; doi:10.1371/journal.pone.0332300)
Supplement: S1 File — (ZIP) [file pone.0332300.s001.zip › Supporting_Information/Fig. 5. Derivative thermogravimetric (DTG) curves comparing the thermal degradation rates of the synthesized/P(MMA-40-VBC-30-MI-30).xlsx]

## Sheet: Sheet1
Temperature (°C)	Derivative Weight (mg/mi							0.108	925.926	-925.926
28.2	0.108							0.046	42.5926	-42.5926
28.2	0.046							0.026	24.0741	-24.0741
28.2	0.026							0.017	15.7407	-15.7407
28.19	0.017							0.01	9.25926	-9.25926
28.21	0.01							0.006184	5.72593	-5.72593
28.21	0.006184							0.003347	3.09907	-3.09907
28.19	0.003347							0.00121	1.12037	-1.12037
28.21	0.00121							-0.0003974	-0.367963	0.367963
28.21	-0.0003974							-0.001633	-1.51204	1.51204
28.21	-0.001633							-0.002661	-2.46389	2.46389
28.2	-0.002661							-0.003427	-3.17315	3.17315
28.21	-0.003427							-0.004053	-3.75278	3.75278
28.22	-0.004053							-0.004624	-4.28148	4.28148
28.23	-0.004624							-0.005228	-4.84074	4.84074
28.22	-0.005228							-0.005819	-5.38796	5.38796
28.26	-0.005819							-0.006361	-5.88981	5.88981
28.24	-0.006361							-0.00685	-6.34259	6.34259
28.23	-0.00685							-0.007349	-6.80463	6.80463
28.22	-0.007349							-0.007828	-7.24815	7.24815
28.21	-0.007828							-0.008251	-7.63981	7.63981
28.23	-0.008251							-0.008657	-8.01574	8.01574
28.25	-0.008657							-0.009009	-8.34167	8.34167
28.26	-0.009009							-0.009313	-8.62315	8.62315
28.25	-0.009313							-0.009599	-8.88796	8.88796
28.26	-0.009599							-0.009854	-9.12407	9.12407
28.26	-0.009854							-0.01	-9.25926	9.25926
28.25	-0.01							-0.01	-9.25926	9.25926
28.26	-0.01							-0.01	-9.25926	9.25926
28.27	-0.01							-0.011	-10.1852	10.1852
28.26	-0.011							-0.011	-10.1852	10.1852
28.26	-0.011							-0.011	-10.1852	10.1852
28.3	-0.011							-0.011	-10.1852	10.1852
28.29	-0.011							-0.011	-10.1852	10.1852
28.27	-0.011							-0.011	-10.1852	10.1852
28.29	-0.011							-0.011	-10.1852	10.1852
28.28	-0.011							-0.011	-10.1852	10.1852
28.28	-0.011							-0.012	-11.1111	11.1111
28.26	-0.012							-0.012	-11.1111	11.1111
28.28	-0.012							-0.012	-11.1111	11.1111
28.3	-0.012							-0.012	-11.1111	11.1111
28.3	-0.012							-0.012	-11.1111	11.1111
28.3	-0.012							-0.012	-11.1111	11.1111
28.29	-0.012							-0.012	-11.1111	11.1111
28.31	-0.012							-0.012	-11.1111	11.1111
28.31	-0.012							-0.012	-11.1111	11.1111
28.31	-0.012							-0.012	-11.1111	11.1111
28.31	-0.012							-0.012	-11.1111	11.1111
28.31	-0.012							-0.012	-11.1111	11.1111
28.33	-0.012							-0.012	-11.1111	11.1111
28.32	-0.012							-0.012	-11.1111	11.1111
28.34	-0.012							-0.013	-12.037	12.037
28.32	-0.013							-0.013	-12.037	12.037
28.32	-0.013							-0.014	-12.963	12.963
28.33	-0.014							-0.014	-12.963	12.963
28.35	-0.014							-0.014	-12.963	12.963
28.35	-0.014							-0.014	-12.963	12.963
28.33	-0.014							-0.014	-12.963	12.963
28.32	-0.014							-0.014	-12.963	12.963
28.34	-0.014							-0.014	-12.963	12.963
28.35	-0.014							-0.014	-12.963	12.963
28.33	-0.014							-0.014	-12.963	12.963
28.35	-0.014							-0.013	-12.037	12.037
28.36	-0.013							-0.013	-12.037	12.037
28.37	-0.013							-0.013	-12.037	12.037
28.35	-0.013							-0.013	-12.037	12.037
28.36	-0.013							-0.013	-12.037	12.037
28.37	-0.013							-0.013	-12.037	12.037
28.36	-0.013							-0.013	-12.037	12.037
28.37	-0.013							-0.013	-12.037	12.037
28.36	-0.013							-0.013	-12.037	12.037
28.37	-0.013							-0.013	-12.037	12.037
28.36	-0.013							-0.013	-12.037	12.037
28.38	-0.013							-0.013	-12.037	12.037
28.37	-0.013							-0.013	-12.037	12.037
28.38	-0.013							-0.013	-12.037	12.037
28.39	-0.013							-0.013	-12.037	12.037
28.4	-0.013							-0.013	-12.037	12.037
28.39	-0.013							-0.013	-12.037	12.037
28.4	-0.013							-0.013	-12.037	12.037
28.4	-0.013							-0.012	-11.1111	11.1111
28.4	-0.012							-0.012	-11.1111	11.1111
28.4	-0.012							-0.012	-11.1111	11.1111
28.41	-0.012							-0.012	-11.1111	11.1111
28.41	-0.012							-0.012	-11.1111	11.1111
28.41	-0.012							-0.012	-11.1111	11.1111
28.41	-0.012							-0.012	-11.1111	11.1111
28.4	-0.012							-0.012	-11.1111	11.1111
28.39	-0.012							-0.012	-11.1111	11.1111
28.43	-0.012							-0.012	-11.1111	11.1111
28.43	-0.012							-0.012	-11.1111	11.1111
28.41	-0.012							-0.011	-10.1852	10.1852
28.42	-0.011							-0.011	-10.1852	10.1852
28.43	-0.011							-0.011	-10.1852	10.1852
28.46	-0.011							-0.011	-10.1852	10.1852
28.44	-0.011							-0.011	-10.1852	10.1852
28.44	-0.011							-0.011	-10.1852	10.1852
28.44	-0.011							-0.011	-10.1852	10.1852
28.45	-0.011							-0.011	-10.1852	10.1852
28.43	-0.011							-0.011	-10.1852	10.1852
28.43	-0.011							-0.011	-10.1852	10.1852
28.45	-0.011							-0.01	-9.25926	9.25926
28.45	-0.01							-0.01	-9.25926	9.25926
28.44	-0.01							-0.01	-9.25926	9.25926
28.44	-0.01							-0.01	-9.25926	9.25926
28.45	-0.01							-0.01	-9.25926	9.25926
28.46	-0.01							-0.009942	-9.20556	9.20556
28.47	-0.009942							-0.009854	-9.12407	9.12407
28.46	-0.009854							-0.009763	-9.03981	9.03981
28.48	-0.009763							-0.009668	-8.95185	8.95185
28.47	-0.009668							-0.009571	-8.86204	8.86204
28.47	-0.009571							-0.009472	-8.77037	8.77037
28.48	-0.009472							-0.009375	-8.68056	8.68056
28.48	-0.009375							-0.009284	-8.5963	8.5963
28.48	-0.009284							-0.009202	-8.52037	8.52037
28.5	-0.009202							-0.009125	-8.44907	8.44907
28.47	-0.009125							-0.00905	-8.37963	8.37963
28.5	-0.00905							-0.008976	-8.31111	8.31111
28.51	-0.008976							-0.008904	-8.24444	8.24444
28.49	-0.008904							-0.008832	-8.17778	8.17778
28.48	-0.008832							-0.008759	-8.11018	8.11018
28.49	-0.008759							-0.008683	-8.03981	8.03981
28.5	-0.008683							-0.008603	-7.96574	7.96574
28.52	-0.008603							-0.00852	-7.88889	7.88889
28.51	-0.00852							-0.008437	-7.81204	7.81204
28.5	-0.008437							-0.008356	-7.73704	7.73704
28.52	-0.008356							-0.00828	-7.66667	7.66667
28.5	-0.00828							-0.008205	-7.59722	7.59722
28.52	-0.008205							-0.008132	-7.52963	7.52963
28.54	-0.008132							-0.00806	-7.46296	7.46296
28.54	-0.00806							-0.007988	-7.3963	7.3963
28.52	-0.007988							-0.007917	-7.33056	7.33056
28.52	-0.007917							-0.007849	-7.26759	7.26759
28.54	-0.007849							-0.007788	-7.21111	7.21111
28.55	-0.007788							-0.007731	-7.15833	7.15833
28.55	-0.007731							-0.007676	-7.10741	7.10741
28.56	-0.007676							-0.007621	-7.05648	7.05648
28.57	-0.007621							-0.007564	-7.0037	7.0037
28.55	-0.007564							-0.007509	-6.95278	6.95278
28.57	-0.007509							-0.007455	-6.90278	6.90278
28.57	-0.007455							-0.007409	-6.86018	6.86018
28.56	-0.007409							-0.007372	-6.82593	6.82593
28.57	-0.007372							-0.007345	-6.80093	6.80093
28.57	-0.007345							-0.007324	-6.78148	6.78148
28.58	-0.007324							-0.007306	-6.76481	6.76481
28.59	-0.007306							-0.007289	-6.74907	6.74907
28.59	-0.007289							-0.007274	-6.73518	6.73518
28.58	-0.007274							-0.007259	-6.7213	6.7213
28.59	-0.007259							-0.007243	-6.70648	6.70648
28.61	-0.007243							-0.007232	-6.6963	6.6963
28.58	-0.007232							-0.007225	-6.68981	6.68981
28.6	-0.007225							-0.007223	-6.68796	6.68796
28.62	-0.007223							-0.007223	-6.68796	6.68796
28.61	-0.007223							-0.007222	-6.68704	6.68704
28.63	-0.007222							-0.007223	-6.68796	6.68796
28.63	-0.007223							-0.007229	-6.69352	6.69352
28.62	-0.007229							-0.007242	-6.70556	6.70556
28.64	-0.007242							-0.007261	-6.72315	6.72315
28.65	-0.007261							-0.007286	-6.7463	6.7463
28.63	-0.007286							-0.007311	-6.76944	6.76944
28.65	-0.007311							-0.007333	-6.78981	6.78981
28.65	-0.007333							-0.007353	-6.80833	6.80833
28.63	-0.007353							-0.007375	-6.8287	6.8287
28.64	-0.007375							-0.007404	-6.85556	6.85556
28.66	-0.007404							-0.007439	-6.88796	6.88796
28.68	-0.007439							-0.007478	-6.92407	6.92407
28.65	-0.007478							-0.007518	-6.96111	6.96111
28.66	-0.007518							-0.007561	-7.00093	7.00093
28.68	-0.007561							-0.007608	-7.04444	7.04444
28.69	-0.007608							-0.007664	-7.0963	7.0963
28.68	-0.007664							-0.007727	-7.15463	7.15463
28.7	-0.007727							-0.007793	-7.21574	7.21574
28.68	-0.007793							-0.007862	-7.27963	7.27963
28.71	-0.007862							-0.007931	-7.34352	7.34352
28.7	-0.007931							-0.007997	-7.40463	7.40463
28.7	-0.007997							-0.00806	-7.46296	7.46296
28.7	-0.00806							-0.00812	-7.51852	7.51852
28.71	-0.00812							-0.008178	-7.57222	7.57222
28.71	-0.008178							-0.008238	-7.62778	7.62778
28.71	-0.008238							-0.008299	-7.68426	7.68426
28.72	-0.008299							-0.008367	-7.74722	7.74722
28.72	-0.008367							-0.00844	-7.81481	7.81481
28.73	-0.00844							-0.008518	-7.88704	7.88704
28.74	-0.008518							-0.008599	-7.96204	7.96204
28.74	-0.008599							-0.008678	-8.03518	8.03518
28.74	-0.008678							-0.008754	-8.10556	8.10556
28.75	-0.008754							-0.008828	-8.17407	8.17407
28.74	-0.008828							-0.008901	-8.24167	8.24167
28.75	-0.008901							-0.008974	-8.30926	8.30926
28.77	-0.008974							-0.009044	-8.37407	8.37407
28.76	-0.009044							-0.009113	-8.43796	8.43796
28.77	-0.009113							-0.009179	-8.49907	8.49907
28.77	-0.009179							-0.00925	-8.56481	8.56481
28.77	-0.00925							-0.009324	-8.63333	8.63333
28.76	-0.009324							-0.009404	-8.70741	8.70741
28.78	-0.009404							-0.009485	-8.78241	8.78241
28.8	-0.009485							-0.009565	-8.85648	8.85648
28.79	-0.009565							-0.009641	-8.92685	8.92685
28.78	-0.009641							-0.009716	-8.9963	8.9963
28.8	-0.009716							-0.009793	-9.06759	9.06759
28.81	-0.009793							-0.009874	-9.14259	9.14259
28.8	-0.009874							-0.009957	-9.21944	9.21944
28.83	-0.009957							-0.01	-9.25926	9.25926
28.85	-0.01							-0.01	-9.25926	9.25926
28.84	-0.01							-0.01	-9.25926	9.25926
28.84	-0.01							-0.01	-9.25926	9.25926
28.83	-0.01							-0.01	-9.25926	9.25926
28.86	-0.01							-0.01	-9.25926	9.25926
28.85	-0.01							-0.01	-9.25926	9.25926
28.85	-0.01							-0.011	-10.1852	10.1852
28.85	-0.011							-0.011	-10.1852	10.1852
28.87	-0.011							-0.011	-10.1852	10.1852
28.86	-0.011							-0.011	-10.1852	10.1852
28.86	-0.011							-0.011	-10.1852	10.1852
28.88	-0.011							-0.011	-10.1852	10.1852
28.89	-0.011							-0.011	-10.1852	10.1852
28.9	-0.011							-0.011	-10.1852	10.1852
28.89	-0.011							-0.011	-10.1852	10.1852
28.89	-0.011							-0.011	-10.1852	10.1852
28.9	-0.011							-0.011	-10.1852	10.1852
28.91	-0.011							-0.011	-10.1852	10.1852
28.92	-0.011							-0.011	-10.1852	10.1852
28.91	-0.011							-0.011	-10.1852	10.1852
28.93	-0.011							-0.012	-11.1111	11.1111
28.94	-0.012							-0.012	-11.1111	11.1111
28.92	-0.012							-0.012	-11.1111	11.1111
28.93	-0.012							-0.012	-11.1111	11.1111
28.94	-0.012							-0.012	-11.1111	11.1111
28.95	-0.012							-0.012	-11.1111	11.1111
28.95	-0.012							-0.012	-11.1111	11.1111
28.94	-0.012							-0.012	-11.1111	11.1111
28.98	-0.012							-0.012	-11.1111	11.1111
28.97	-0.012							-0.012	-11.1111	11.1111
28.96	-0.012							-0.012	-11.1111	11.1111
28.98	-0.012							-0.012	-11.1111	11.1111
28.98	-0.012							-0.012	-11.1111	11.1111
28.97	-0.012							-0.012	-11.1111	11.1111
28.98	-0.012							-0.012	-11.1111	11.1111
29.01	-0.012							-0.012	-11.1111	11.1111
28.98	-0.012							-0.012	-11.1111	11.1111
29	-0.012							-0.012	-11.1111	11.1111
29.02	-0.012							-0.012	-11.1111	11.1111
29	-0.012							-0.012	-11.1111	11.1111
29.02	-0.012							-0.012	-11.1111	11.1111
29.01	-0.012							-0.012	-11.1111	11.1111
29.02	-0.012							-0.013	-12.037	12.037
29.03	-0.013							-0.013	-12.037	12.037
29.05	-0.013							-0.013	-12.037	12.037
29.04	-0.013							-0.013	-12.037	12.037
29.04	-0.013							-0.013	-12.037	12.037
29.06	-0.013							-0.013	-12.037	12.037
29.05	-0.013							-0.013	-12.037	12.037
29.07	-0.013							-0.013	-12.037	12.037
29.07	-0.013							-0.013	-12.037	12.037
29.08	-0.013							-0.013	-12.037	12.037
29.08	-0.013							-0.013	-12.037	12.037
29.09	-0.013							-0.013	-12.037	12.037
29.09	-0.013							-0.013	-12.037	12.037
29.08	-0.013							-0.013	-12.037	12.037
29.09	-0.013							-0.013	-12.037	12.037
29.1	-0.013							-0.013	-12.037	12.037
29.11	-0.013							-0.013	-12.037	12.037
29.1	-0.013							-0.013	-12.037	12.037
29.09	-0.013							-0.013	-12.037	12.037
29.1	-0.013							-0.013	-12.037	12.037
29.14	-0.013							-0.013	-12.037	12.037
29.11	-0.013							-0.013	-12.037	12.037
29.11	-0.013							-0.013	-12.037	12.037
29.14	-0.013							-0.013	-12.037	12.037
29.16	-0.013							-0.013	-12.037	12.037
29.16	-0.013							-0.013	-12.037	12.037
29.16	-0.013							-0.013	-12.037	12.037
29.16	-0.013							-0.012	-11.1111	11.1111
29.17	-0.012							-0.012	-11.1111	11.1111
29.16	-0.012							-0.012	-11.1111	11.1111
29.19	-0.012							-0.012	-11.1111	11.1111
29.17	-0.012							-0.012	-11.1111	11.1111
29.18	-0.012							-0.012	-11.1111	11.1111
29.22	-0.012							-0.012	-11.1111	11.1111
29.21	-0.012							-0.012	-11.1111	11.1111
29.21	-0.012							-0.012	-11.1111	11.1111
29.21	-0.012							-0.012	-11.1111	11.1111
29.21	-0.012							-0.012	-11.1111	11.1111
29.22	-0.012							-0.012	-11.1111	11.1111
29.24	-0.012							-0.012	-11.1111	11.1111
29.22	-0.012							-0.012	-11.1111	11.1111
29.24	-0.012							-0.012	-11.1111	11.1111
29.25	-0.012							-0.012	-11.1111	11.1111
29.24	-0.012							-0.012	-11.1111	11.1111
29.25	-0.012							-0.012	-11.1111	11.1111
29.25	-0.012							-0.012	-11.1111	11.1111
29.26	-0.012							-0.012	-11.1111	11.1111
29.27	-0.012							-0.012	-11.1111	11.1111
29.27	-0.012							-0.012	-11.1111	11.1111
29.28	-0.012							-0.012	-11.1111	11.1111
29.25	-0.012							-0.012	-11.1111	11.1111
29.3	-0.012							-0.012	-11.1111	11.1111
29.29	-0.012							-0.012	-11.1111	11.1111
29.28	-0.012							-0.011	-10.1852	10.1852
29.3	-0.011							-0.011	-10.1852	10.1852
29.3	-0.011							-0.011	-10.1852	10.1852
29.3	-0.011							-0.011	-10.1852	10.1852
29.31	-0.011							-0.011	-10.1852	10.1852
29.31	-0.011							-0.011	-10.1852	10.1852
29.35	-0.011							-0.011	-10.1852	10.1852
29.34	-0.011							-0.011	-10.1852	10.1852
29.33	-0.011							-0.011	-10.1852	10.1852
29.34	-0.011							-0.011	-10.1852	10.1852
29.33	-0.011							-0.011	-10.1852	10.1852
29.34	-0.011							-0.011	-10.1852	10.1852
29.36	-0.011							-0.011	-10.1852	10.1852
29.35	-0.011							-0.011	-10.1852	10.1852
29.37	-0.011							-0.011	-10.1852	10.1852
29.35	-0.011							-0.011	-10.1852	10.1852
29.38	-0.011							-0.011	-10.1852	10.1852
29.39	-0.011							-0.011	-10.1852	10.1852
29.39	-0.011							-0.011	-10.1852	10.1852
29.39	-0.011							-0.011	-10.1852	10.1852
29.38	-0.011							-0.01	-9.25926	9.25926
29.41	-0.01							-0.01	-9.25926	9.25926
29.41	-0.01							-0.01	-9.25926	9.25926
29.4	-0.01							-0.01	-9.25926	9.25926
29.41	-0.01							-0.01	-9.25926	9.25926
29.45	-0.01							-0.01	-9.25926	9.25926
29.43	-0.01							-0.01	-9.25926	9.25926
29.43	-0.01							-0.01	-9.25926	9.25926
29.43	-0.01							-0.00998	-9.24074	9.24074
29.44	-0.00998							-0.009938	-9.20185	9.20185
29.45	-0.009938							-0.009899	-9.16574	9.16574
29.45	-0.009899							-0.009859	-9.1287	9.1287
29.45	-0.009859							-0.009816	-9.08889	9.08889
29.47	-0.009816							-0.009769	-9.04537	9.04537
29.48	-0.009769							-0.009718	-8.99815	8.99815
29.45	-0.009718							-0.009663	-8.94722	8.94722
29.47	-0.009663							-0.009609	-8.89722	8.89722
29.49	-0.009609							-0.009557	-8.84907	8.84907
29.5	-0.009557							-0.009511	-8.80648	8.80648
29.5	-0.009511							-0.009468	-8.76667	8.76667
29.49	-0.009468							-0.009428	-8.72963	8.72963
29.52	-0.009428							-0.009388	-8.69259	8.69259
29.52	-0.009388							-0.00935	-8.65741	8.65741
29.53	-0.00935							-0.009317	-8.62685	8.62685
29.52	-0.009317							-0.009284	-8.5963	8.5963
29.54	-0.009284							-0.00925	-8.56481	8.56481
29.54	-0.00925							-0.009212	-8.52963	8.52963
29.55	-0.009212							-0.00917	-8.49074	8.49074
29.54	-0.00917							-0.009125	-8.44907	8.44907
29.54	-0.009125							-0.009079	-8.40648	8.40648
29.56	-0.009079							-0.009034	-8.36481	8.36481
29.56	-0.009034							-0.00899	-8.32407	8.32407
29.58	-0.00899							-0.008946	-8.28333	8.28333
29.58	-0.008946							-0.008903	-8.24352	8.24352
29.58	-0.008903							-0.00886	-8.2037	8.2037
29.59	-0.00886							-0.008817	-8.16389	8.16389
29.58	-0.008817							-0.008774	-8.12407	8.12407
29.59	-0.008774							-0.008731	-8.08426	8.08426
29.58	-0.008731							-0.008688	-8.04444	8.04444
29.61	-0.008688							-0.008645	-8.00463	8.00463
29.62	-0.008645							-0.008602	-7.96481	7.96481
29.62	-0.008602							-0.008561	-7.92685	7.92685
29.61	-0.008561							-0.008521	-7.88981	7.88981
29.62	-0.008521							-0.008482	-7.8537	7.8537
29.62	-0.008482							-0.008443	-7.81759	7.81759
29.63	-0.008443							-0.008406	-7.78333	7.78333
29.64	-0.008406							-0.008372	-7.75185	7.75185
29.66	-0.008372							-0.008341	-7.72315	7.72315
29.66	-0.008341							-0.008311	-7.69537	7.69537
29.66	-0.008311							-0.008281	-7.66759	7.66759
29.65	-0.008281							-0.008247	-7.63611	7.63611
29.67	-0.008247							-0.008209	-7.60093	7.60093
29.69	-0.008209							-0.00817	-7.56481	7.56481
29.69	-0.00817							-0.008134	-7.53148	7.53148
29.68	-0.008134							-0.008099	-7.49907	7.49907
29.7	-0.008099							-0.008064	-7.46667	7.46667
29.69	-0.008064							-0.008025	-7.43056	7.43056
29.71	-0.008025							-0.007984	-7.39259	7.39259
29.69	-0.007984							-0.007943	-7.35463	7.35463
29.71	-0.007943							-0.007901	-7.31574	7.31574
29.73	-0.007901							-0.007858	-7.27593	7.27593
29.72	-0.007858							-0.007816	-7.23704	7.23704
29.74	-0.007816							-0.007778	-7.20185	7.20185
29.73	-0.007778							-0.007744	-7.17037	7.17037
29.74	-0.007744							-0.007711	-7.13981	7.13981
29.75	-0.007711							-0.007677	-7.10833	7.10833
29.76	-0.007677							-0.007638	-7.07222	7.07222
29.74	-0.007638							-0.007598	-7.03518	7.03518
29.77	-0.007598							-0.007557	-6.99722	6.99722
29.78	-0.007557							-0.007514	-6.95741	6.95741
29.76	-0.007514							-0.007473	-6.91944	6.91944
29.78	-0.007473							-0.007435	-6.88426	6.88426
29.8	-0.007435							-0.0074	-6.85185	6.85185
29.79	-0.0074							-0.007369	-6.82315	6.82315
29.8	-0.007369							-0.007339	-6.79537	6.79537
29.8	-0.007339							-0.007308	-6.76667	6.76667
29.83	-0.007308							-0.007276	-6.73704	6.73704
29.82	-0.007276							-0.007242	-6.70556	6.70556
29.8	-0.007242							-0.007211	-6.67685	6.67685
29.85	-0.007211							-0.00718	-6.64815	6.64815
29.84	-0.00718							-0.007147	-6.61759	6.61759
29.83	-0.007147							-0.007114	-6.58704	6.58704
29.85	-0.007114							-0.007082	-6.55741	6.55741
29.87	-0.007082							-0.007052	-6.52963	6.52963
29.86	-0.007052							-0.007023	-6.50278	6.50278
29.87	-0.007023							-0.006994	-6.47593	6.47593
29.88	-0.006994							-0.006965	-6.44907	6.44907
29.87	-0.006965							-0.006936	-6.42222	6.42222
29.87	-0.006936							-0.006908	-6.3963	6.3963
29.87	-0.006908							-0.006878	-6.36852	6.36852
29.89	-0.006878							-0.006846	-6.33889	6.33889
29.91	-0.006846							-0.006813	-6.30833	6.30833
29.92	-0.006813							-0.006781	-6.2787	6.2787
29.91	-0.006781							-0.006746	-6.2463	6.2463
29.91	-0.006746							-0.00671	-6.21296	6.21296
29.92	-0.00671							-0.006674	-6.17963	6.17963
29.94	-0.006674							-0.006641	-6.14907	6.14907
29.94	-0.006641							-0.00661	-6.12037	6.12037
29.95	-0.00661							-0.006581	-6.09352	6.09352
29.94	-0.006581							-0.006556	-6.07037	6.07037
29.95	-0.006556							-0.006536	-6.05185	6.05185
29.95	-0.006536							-0.006518	-6.03519	6.03519
29.96	-0.006518							-0.006502	-6.02037	6.02037
29.98	-0.006502							-0.006487	-6.00648	6.00648
29.97	-0.006487							-0.006473	-5.99352	5.99352
29.97	-0.006473							-0.006456	-5.97778	5.97778
29.98	-0.006456							-0.006439	-5.96204	5.96204
29.99	-0.006439							-0.00642	-5.94444	5.94444
29.98	-0.00642							-0.006403	-5.9287	5.9287
29.98	-0.006403							-0.006387	-5.91389	5.91389
30	-0.006387							-0.006372	-5.9	5.9
30.02	-0.006372							-0.006358	-5.88704	5.88704
30	-0.006358							-0.006342	-5.87222	5.87222
30.02	-0.006342							-0.006324	-5.85556	5.85556
30.03	-0.006324							-0.006305	-5.83796	5.83796
30.05	-0.006305							-0.006288	-5.82222	5.82222
30.02	-0.006288							-0.006273	-5.80833	5.80833
30.05	-0.006273							-0.006257	-5.79352	5.79352
30.05	-0.006257							-0.006244	-5.78148	5.78148
30.06	-0.006244							-0.006233	-5.7713	5.7713
30.04	-0.006233							-0.006223	-5.76204	5.76204
30.08	-0.006223							-0.006211	-5.75093	5.75093
30.08	-0.006211							-0.006198	-5.73889	5.73889
30.08	-0.006198							-0.006185	-5.72685	5.72685
30.1	-0.006185							-0.00617	-5.71296	5.71296
30.1	-0.00617							-0.006157	-5.70093	5.70093
30.09	-0.006157							-0.006148	-5.69259	5.69259
30.09	-0.006148							-0.006142	-5.68704	5.68704
30.11	-0.006142							-0.006139	-5.68426	5.68426
30.12	-0.006139							-0.006137	-5.68241	5.68241
30.12	-0.006137							-0.006137	-5.68241	5.68241
30.14	-0.006137							-0.006141	-5.68611	5.68611
30.15	-0.006141							-0.00615	-5.69444	5.69444
30.15	-0.00615							-0.00616	-5.7037	5.7037
30.14	-0.00616							-0.006168	-5.71111	5.71111
30.16	-0.006168							-0.006174	-5.71667	5.71667
30.16	-0.006174							-0.00618	-5.72222	5.72222
30.17	-0.00618							-0.00619	-5.73148	5.73148
30.18	-0.00619							-0.006203	-5.74352	5.74352
30.2	-0.006203							-0.006216	-5.75556	5.75556
30.18	-0.006216							-0.006229	-5.76759	5.76759
30.2	-0.006229							-0.006243	-5.78056	5.78056
30.19	-0.006243							-0.006256	-5.79259	5.79259
30.19	-0.006256							-0.006266	-5.80185	5.80185
30.21	-0.006266							-0.006272	-5.80741	5.80741
30.2	-0.006272							-0.00628	-5.81481	5.81481
30.22	-0.00628							-0.00629	-5.82407	5.82407
30.21	-0.00629							-0.006302	-5.83519	5.83519
30.25	-0.006302							-0.00631	-5.84259	5.84259
30.25	-0.00631							-0.006315	-5.84722	5.84722
30.28	-0.006315							-0.006319	-5.85093	5.85093
30.26	-0.006319							-0.006325	-5.85648	5.85648
30.27	-0.006325							-0.006334	-5.86481	5.86481
30.27	-0.006334							-0.006346	-5.87593	5.87593
30.29	-0.006346							-0.006359	-5.88796	5.88796
30.27	-0.006359							-0.006372	-5.9	5.9
30.29	-0.006372							-0.006386	-5.91296	5.91296
30.3	-0.006386							-0.0064	-5.92593	5.92593
30.31	-0.0064							-0.006414	-5.93889	5.93889
30.3	-0.006414							-0.006429	-5.95278	5.95278
30.3	-0.006429							-0.006443	-5.96574	5.96574
30.33	-0.006443							-0.006457	-5.9787	5.9787
30.31	-0.006457							-0.006472	-5.99259	5.99259
30.32	-0.006472							-0.006491	-6.01019	6.01019
30.35	-0.006491							-0.006514	-6.03148	6.03148
30.34	-0.006514							-0.006539	-6.05463	6.05463
30.34	-0.006539							-0.006561	-6.075	6.075
30.34	-0.006561							-0.00658	-6.09259	6.09259
30.37	-0.00658							-0.006597	-6.10833	6.10833
30.37	-0.006597							-0.006613	-6.12315	6.12315
30.38	-0.006613							-0.006628	-6.13704	6.13704
30.38	-0.006628							-0.006642	-6.15	6.15
30.38	-0.006642							-0.006657	-6.16389	6.16389
30.39	-0.006657							-0.006671	-6.17685	6.17685
30.41	-0.006671							-0.006686	-6.19074	6.19074
30.41	-0.006686							-0.0067	-6.2037	6.2037
30.41	-0.0067							-0.006716	-6.21852	6.21852
30.42	-0.006716							-0.006732	-6.23333	6.23333
30.43	-0.006732							-0.006746	-6.2463	6.2463
30.42	-0.006746							-0.006756	-6.25556	6.25556
30.44	-0.006756							-0.006764	-6.26296	6.26296
30.44	-0.006764							-0.006775	-6.27315	6.27315
30.46	-0.006775							-0.006788	-6.28519	6.28519
30.46	-0.006788							-0.006801	-6.29722	6.29722
30.46	-0.006801							-0.006815	-6.31019	6.31019
30.47	-0.006815							-0.006829	-6.32315	6.32315
30.48	-0.006829							-0.006843	-6.33611	6.33611
30.47	-0.006843							-0.006858	-6.35	6.35
30.49	-0.006858							-0.006872	-6.36296	6.36296
30.5	-0.006872							-0.006885	-6.375	6.375
30.51	-0.006885							-0.006896	-6.38519	6.38519
30.49	-0.006896							-0.006906	-6.39444	6.39444
30.52	-0.006906							-0.006918	-6.40556	6.40556
30.53	-0.006918							-0.006931	-6.41759	6.41759
30.53	-0.006931							-0.006944	-6.42963	6.42963
30.53	-0.006944							-0.006958	-6.44259	6.44259
30.53	-0.006958							-0.006972	-6.45556	6.45556
30.54	-0.006972							-0.006986	-6.46852	6.46852
30.54	-0.006986							-0.007001	-6.48241	6.48241
30.56	-0.007001							-0.007015	-6.49537	6.49537
30.58	-0.007015							-0.007029	-6.50833	6.50833
30.57	-0.007029							-0.007043	-6.5213	6.5213
30.57	-0.007043							-0.007052	-6.52963	6.52963
30.57	-0.007052							-0.007058	-6.53519	6.53519
30.61	-0.007058							-0.007061	-6.53796	6.53796
30.58	-0.007061							-0.007063	-6.53981	6.53981
30.59	-0.007063							-0.007064	-6.54074	6.54074
30.62	-0.007064							-0.007063	-6.53981	6.53981
30.62	-0.007063							-0.00706	-6.53704	6.53704
30.64	-0.00706							-0.007056	-6.53333	6.53333
30.63	-0.007056							-0.007053	-6.53056	6.53056
30.65	-0.007053							-0.007052	-6.52963	6.52963
30.64	-0.007052							-0.007051	-6.5287	6.5287
30.65	-0.007051							-0.007052	-6.52963	6.52963
30.65	-0.007052							-0.007056	-6.53333	6.53333
30.68	-0.007056							-0.007064	-6.54074	6.54074
30.68	-0.007064							-0.007071	-6.54722	6.54722
30.69	-0.007071							-0.007074	-6.55	6.55
30.68	-0.007074							-0.007077	-6.55278	6.55278
30.7	-0.007077							-0.007077	-6.55278	6.55278
30.71	-0.007077							-0.007073	-6.54907	6.54907
30.69	-0.007073							-0.007065	-6.54167	6.54167
30.69	-0.007065							-0.007054	-6.53148	6.53148
30.71	-0.007054							-0.007041	-6.51944	6.51944
30.73	-0.007041							-0.007028	-6.50741	6.50741
30.73	-0.007028							-0.007014	-6.49444	6.49444
30.74	-0.007014							-0.007001	-6.48241	6.48241
30.75	-0.007001							-0.006991	-6.47315	6.47315
30.75	-0.006991							-0.006986	-6.46852	6.46852
30.76	-0.006986							-0.006983	-6.46574	6.46574
30.76	-0.006983							-0.006981	-6.46389	6.46389
30.78	-0.006981							-0.006979	-6.46204	6.46204
30.79	-0.006979							-0.006975	-6.45833	6.45833
30.77	-0.006975							-0.006964	-6.44815	6.44815
30.78	-0.006964							-0.00695	-6.43519	6.43519
30.79	-0.00695							-0.006933	-6.41944	6.41944
30.81	-0.006933							-0.006917	-6.40463	6.40463
30.81	-0.006917							-0.006902	-6.39074	6.39074
30.81	-0.006902							-0.006887	-6.37685	6.37685
30.83	-0.006887							-0.006872	-6.36296	6.36296
30.82	-0.006872							-0.006858	-6.35	6.35
30.83	-0.006858							-0.006843	-6.33611	6.33611
30.81	-0.006843							-0.00683	-6.32407	6.32407
30.84	-0.00683							-0.00682	-6.31481	6.31481
30.85	-0.00682							-0.006815	-6.31019	6.31019
30.87	-0.006815							-0.00681	-6.30556	6.30556
30.87	-0.00681							-0.006804	-6.3	6.3
30.89	-0.006804							-0.006794	-6.29074	6.29074
30.9	-0.006794							-0.006784	-6.28148	6.28148
30.9	-0.006784							-0.006776	-6.27407	6.27407
30.88	-0.006776							-0.006769	-6.26759	6.26759
30.87	-0.006769							-0.006763	-6.26204	6.26204
30.91	-0.006763							-0.006752	-6.25185	6.25185
30.91	-0.006752							-0.00674	-6.24074	6.24074
30.91	-0.00674							-0.006727	-6.2287	6.2287
30.92	-0.006727							-0.006715	-6.21759	6.21759
30.93	-0.006715							-0.006705	-6.20833	6.20833
30.95	-0.006705							-0.0067	-6.2037	6.2037
30.96	-0.0067							-0.006697	-6.20093	6.20093
30.95	-0.006697							-0.006695	-6.19907	6.19907
30.97	-0.006695							-0.006694	-6.19815	6.19815
30.96	-0.006694							-0.006694	-6.19815	6.19815
30.97	-0.006694							-0.006694	-6.19815	6.19815
30.98	-0.006694							-0.006692	-6.1963	6.1963
30.99	-0.006692							-0.006688	-6.19259	6.19259
30.99	-0.006688							-0.006679	-6.18426	6.18426
31.01	-0.006679							-0.006668	-6.17407	6.17407
31.02	-0.006668							-0.006655	-6.16204	6.16204
31.01	-0.006655							-0.006642	-6.15	6.15
31.02	-0.006642							-0.006628	-6.13704	6.13704
31.04	-0.006628							-0.006615	-6.125	6.125
31.04	-0.006615							-0.006605	-6.11574	6.11574
31.05	-0.006605							-0.0066	-6.11111	6.11111
31.06	-0.0066							-0.006597	-6.10833	6.10833
31.06	-0.006597							-0.006595	-6.10648	6.10648
31.06	-0.006595							-0.006594	-6.10556	6.10556
31.05	-0.006594							-0.006594	-6.10556	6.10556
31.06	-0.006594							-0.006593	-6.10463	6.10463
31.07	-0.006593							-0.006594	-6.10556	6.10556
31.09	-0.006594							-0.006598	-6.10926	6.10926
31.12	-0.006598							-0.006601	-6.11204	6.11204
31.11	-0.006601							-0.006599	-6.11019	6.11019
31.11	-0.006599							-0.006592	-6.1037	6.1037
31.13	-0.006592							-0.006581	-6.09352	6.09352
31.13	-0.006581							-0.006569	-6.08241	6.08241
31.11	-0.006569							-0.006556	-6.07037	6.07037
31.14	-0.006556							-0.006542	-6.05741	6.05741
31.15	-0.006542							-0.006528	-6.04444	6.04444
31.15	-0.006528							-0.006514	-6.03148	6.03148
31.16	-0.006514							-0.0065	-6.01852	6.01852
31.17	-0.0065							-0.006487	-6.00648	6.00648
31.18	-0.006487							-0.006477	-5.99722	5.99722
31.18	-0.006477							-0.006471	-5.99167	5.99167
31.2	-0.006471							-0.006468	-5.98889	5.98889
31.19	-0.006468							-0.006466	-5.98704	5.98704
31.19	-0.006466							-0.006466	-5.98704	5.98704
31.19	-0.006466							-0.006464	-5.98519	5.98519
31.21	-0.006464							-0.006458	-5.97963	5.97963
31.22	-0.006458							-0.006445	-5.96759	5.96759
31.23	-0.006445							-0.006425	-5.94907	5.94907
31.22	-0.006425							-0.006401	-5.92685	5.92685
31.24	-0.006401							-0.006375	-5.90278	5.90278
31.25	-0.006375							-0.006348	-5.87778	5.87778
31.26	-0.006348							-0.006327	-5.85833	5.85833
31.26	-0.006327							-0.00631	-5.84259	5.84259
31.29	-0.00631							-0.006299	-5.83241	5.83241
31.28	-0.006299							-0.00629	-5.82407	5.82407
31.28	-0.00629							-0.006284	-5.81852	5.81852
31.29	-0.006284							-0.006282	-5.81667	5.81667
31.3	-0.006282							-0.006279	-5.81389	5.81389
31.3	-0.006279							-0.006274	-5.80926	5.80926
31.31	-0.006274							-0.006265	-5.80093	5.80093
31.31	-0.006265							-0.006254	-5.79074	5.79074
31.31	-0.006254							-0.00624	-5.77778	5.77778
31.32	-0.00624							-0.006222	-5.76111	5.76111
31.34	-0.006222							-0.006199	-5.73981	5.73981
31.35	-0.006199							-0.006175	-5.71759	5.71759
31.36	-0.006175							-0.006153	-5.69722	5.69722
31.36	-0.006153							-0.006134	-5.67963	5.67963
31.36	-0.006134							-0.006117	-5.66389	5.66389
31.38	-0.006117							-0.006101	-5.64907	5.64907
31.39	-0.006101							-0.006086	-5.63519	5.63519
31.38	-0.006086							-0.006071	-5.6213	5.6213
31.39	-0.006071							-0.006057	-5.60833	5.60833
31.39	-0.006057							-0.006042	-5.59444	5.59444
31.4	-0.006042							-0.006028	-5.58148	5.58148
31.41	-0.006028							-0.006013	-5.56759	5.56759
31.43	-0.006013							-0.005993	-5.54907	5.54907
31.43	-0.005993							-0.005966	-5.52407	5.52407
31.45	-0.005966							-0.005932	-5.49259	5.49259
31.45	-0.005932							-0.005893	-5.45648	5.45648
31.46	-0.005893							-0.005853	-5.41944	5.41944
31.47	-0.005853							-0.005812	-5.38148	5.38148
31.47	-0.005812							-0.005769	-5.34167	5.34167
31.48	-0.005769							-0.005728	-5.3037	5.3037
31.48	-0.005728							-0.00569	-5.26852	5.26852
31.49	-0.00569							-0.005656	-5.23704	5.23704
31.51	-0.005656							-0.005624	-5.20741	5.20741
31.52	-0.005624							-0.005594	-5.17963	5.17963
31.51	-0.005594							-0.005564	-5.15185	5.15185
31.51	-0.005564							-0.005536	-5.12593	5.12593
31.52	-0.005536							-0.005505	-5.09722	5.09722
31.52	-0.005505							-0.005472	-5.06667	5.06667
31.53	-0.005472							-0.005435	-5.03241	5.03241
31.54	-0.005435							-0.005395	-4.99537	4.99537
31.56	-0.005395							-0.005354	-4.95741	4.95741
31.56	-0.005354							-0.005312	-4.91852	4.91852
31.56	-0.005312							-0.005269	-4.8787	4.8787
31.56	-0.005269							-0.005227	-4.83981	4.83981
31.58	-0.005227							-0.005184	-4.8	4.8
31.59	-0.005184							-0.005141	-4.76019	4.76019
31.58	-0.005141							-0.005099	-4.7213	4.7213
31.59	-0.005099							-0.005061	-4.68611	4.68611
31.61	-0.005061							-0.005027	-4.65463	4.65463
31.61	-0.005027							-0.004995	-4.625	4.625
31.61	-0.004995							-0.004965	-4.59722	4.59722
31.62	-0.004965							-0.004934	-4.56852	4.56852
31.65	-0.004934							-0.004901	-4.53796	4.53796
31.65	-0.004901							-0.004863	-4.50278	4.50278
31.65	-0.004863							-0.004823	-4.46574	4.46574
31.67	-0.004823							-0.004782	-4.42778	4.42778
31.66	-0.004782							-0.004739	-4.38796	4.38796
31.67	-0.004739							-0.004698	-4.35	4.35
31.68	-0.004698							-0.00466	-4.31481	4.31481
31.68	-0.00466							-0.004626	-4.28333	4.28333
31.71	-0.004626							-0.004595	-4.25463	4.25463
31.71	-0.004595							-0.004564	-4.22593	4.22593
31.71	-0.004564							-0.004536	-4.2	4.2
31.72	-0.004536							-0.004511	-4.17685	4.17685
31.72	-0.004511							-0.004491	-4.15833	4.15833
31.73	-0.004491							-0.004474	-4.14259	4.14259
31.75	-0.004474							-0.004456	-4.12593	4.12593
31.74	-0.004456							-0.004436	-4.10741	4.10741
31.75	-0.004436							-0.004413	-4.08611	4.08611
31.75	-0.004413							-0.004386	-4.06111	4.06111
31.77	-0.004386							-0.004356	-4.03333	4.03333
31.78	-0.004356							-0.004323	-4.00278	4.00278
31.78	-0.004323							-0.004288	-3.97037	3.97037
31.78	-0.004288							-0.004249	-3.93426	3.93426
31.8	-0.004249							-0.004208	-3.8963	3.8963
31.8	-0.004208							-0.004168	-3.85926	3.85926
31.81	-0.004168							-0.004131	-3.825	3.825
31.82	-0.004131							-0.004102	-3.79815	3.79815
31.82	-0.004102							-0.004079	-3.77685	3.77685
31.83	-0.004079							-0.00406	-3.75926	3.75926
31.85	-0.00406							-0.004043	-3.74352	3.74352
31.85	-0.004043							-0.004028	-3.72963	3.72963
31.84	-0.004028							-0.004013	-3.71574	3.71574
31.84	-0.004013							-0.003998	-3.70185	3.70185
31.87	-0.003998							-0.003983	-3.68796	3.68796
31.88	-0.003983							-0.003969	-3.675	3.675
31.88	-0.003969							-0.003955	-3.66204	3.66204
31.91	-0.003955							-0.00394	-3.64815	3.64815
31.89	-0.00394							-0.003927	-3.63611	3.63611
31.9	-0.003927							-0.003917	-3.62685	3.62685
31.91	-0.003917							-0.003911	-3.6213	3.6213
31.94	-0.003911							-0.003908	-3.61852	3.61852
31.94	-0.003908							-0.003906	-3.61667	3.61667
31.94	-0.003906							-0.003906	-3.61667	3.61667
31.94	-0.003906							-0.00391	-3.62037	3.62037
31.95	-0.00391							-0.003918	-3.62778	3.62778
31.97	-0.003918							-0.003931	-3.63981	3.63981
31.98	-0.003931							-0.003947	-3.65463	3.65463
31.97	-0.003947							-0.00397	-3.67593	3.67593
32.01	-0.00397							-0.003993	-3.69722	3.69722
31.99	-0.003993							-0.004017	-3.71944	3.71944
32	-0.004017							-0.004039	-3.73981	3.73981
32.01	-0.004039							-0.00406	-3.75926	3.75926
32.02	-0.00406							-0.004078	-3.77593	3.77593
32.02	-0.004078							-0.004095	-3.79167	3.79167
32.02	-0.004095							-0.00411	-3.80556	3.80556
32.02	-0.00411							-0.004125	-3.81944	3.81944
32.02	-0.004125							-0.004139	-3.83241	3.83241
32.05	-0.004139							-0.004155	-3.84722	3.84722
32.04	-0.004155							-0.004174	-3.86481	3.86481
32.06	-0.004174							-0.004197	-3.88611	3.88611
32.09	-0.004197							-0.004223	-3.91019	3.91019
32.08	-0.004223							-0.00425	-3.93519	3.93519
32.09	-0.00425							-0.004277	-3.96019	3.96019
32.08	-0.004277							-0.004305	-3.98611	3.98611
32.1	-0.004305							-0.004334	-4.01296	4.01296
32.11	-0.004334							-0.004362	-4.03889	4.03889
32.1	-0.004362							-0.004391	-4.06574	4.06574
32.13	-0.004391							-0.004419	-4.09167	4.09167
32.14	-0.004419							-0.004448	-4.11852	4.11852
32.17	-0.004448							-0.004476	-4.14444	4.14444
32.14	-0.004476							-0.004506	-4.17222	4.17222
32.16	-0.004506							-0.00454	-4.2037	4.2037
32.16	-0.00454							-0.004581	-4.24167	4.24167
32.18	-0.004581							-0.00463	-4.28704	4.28704
32.19	-0.00463							-0.004683	-4.33611	4.33611
32.18	-0.004683							-0.004737	-4.38611	4.38611
32.2	-0.004737							-0.004793	-4.43796	4.43796
32.2	-0.004793							-0.004848	-4.48889	4.48889
32.2	-0.004848							-0.004901	-4.53796	4.53796
32.2	-0.004901							-0.004949	-4.58241	4.58241
32.22	-0.004949							-0.004995	-4.625	4.625
32.23	-0.004995							-0.005039	-4.66574	4.66574
32.24	-0.005039							-0.005083	-4.70648	4.70648
32.25	-0.005083							-0.005126	-4.7463	4.7463
32.26	-0.005126							-0.00517	-4.78704	4.78704
32.24	-0.00517							-0.005212	-4.82593	4.82593
32.26	-0.005212							-0.005256	-4.86667	4.86667
32.27	-0.005256							-0.005305	-4.91204	4.91204
32.28	-0.005305							-0.00536	-4.96296	4.96296
32.29	-0.00536							-0.005418	-5.01667	5.01667
32.29	-0.005418							-0.005477	-5.0713	5.0713
32.29	-0.005477							-0.005534	-5.12407	5.12407
32.3	-0.005534							-0.005592	-5.17778	5.17778
32.32	-0.005592							-0.005649	-5.23056	5.23056
32.32	-0.005649							-0.005706	-5.28333	5.28333
32.33	-0.005706							-0.005764	-5.33704	5.33704
32.35	-0.005764							-0.00582	-5.38889	5.38889
32.35	-0.00582							-0.005873	-5.43796	5.43796
32.35	-0.005873							-0.005921	-5.48241	5.48241
32.36	-0.005921							-0.005967	-5.525	5.525
32.39	-0.005967							-0.006012	-5.56667	5.56667
32.38	-0.006012							-0.006055	-5.60648	5.60648
32.38	-0.006055							-0.006099	-5.64722	5.64722
32.41	-0.006099							-0.006142	-5.68704	5.68704
32.4	-0.006142							-0.006185	-5.72685	5.72685
32.4	-0.006185							-0.006228	-5.76667	5.76667
32.43	-0.006228							-0.006271	-5.80648	5.80648
32.43	-0.006271							-0.006314	-5.8463	5.8463
32.43	-0.006314							-0.00635	-5.87963	5.87963
32.43	-0.00635							-0.006382	-5.90926	5.90926
32.44	-0.006382							-0.006409	-5.93426	5.93426
32.45	-0.006409							-0.006436	-5.95926	5.95926
32.46	-0.006436							-0.006465	-5.98611	5.98611
32.46	-0.006465							-0.006493	-6.01204	6.01204
32.47	-0.006493							-0.006521	-6.03796	6.03796
32.5	-0.006521							-0.00655	-6.06481	6.06481
32.51	-0.00655							-0.006578	-6.09074	6.09074
32.49	-0.006578							-0.006602	-6.11296	6.11296
32.5	-0.006602							-0.006621	-6.13056	6.13056
32.54	-0.006621							-0.00664	-6.14815	6.14815
32.54	-0.00664							-0.006659	-6.16574	6.16574
32.52	-0.006659							-0.00668	-6.18519	6.18519
32.54	-0.00668							-0.006702	-6.20556	6.20556
32.57	-0.006702							-0.006726	-6.22778	6.22778
32.56	-0.006726							-0.006753	-6.25278	6.25278
32.55	-0.006753							-0.006781	-6.2787	6.2787
32.57	-0.006781							-0.006807	-6.30278	6.30278
32.59	-0.006807							-0.006832	-6.32593	6.32593
32.58	-0.006832							-0.00685	-6.34259	6.34259
32.6	-0.00685							-0.006863	-6.35463	6.35463
32.59	-0.006863							-0.00687	-6.36111	6.36111
32.62	-0.00687							-0.006874	-6.36481	6.36481
32.62	-0.006874							-0.006876	-6.36667	6.36667
32.59	-0.006876							-0.006877	-6.36759	6.36759
32.61	-0.006877							-0.006878	-6.36852	6.36852
32.65	-0.006878							-0.006878	-6.36852	6.36852
32.65	-0.006878							-0.006879	-6.36944	6.36944
32.65	-0.006879							-0.006879	-6.36944	6.36944
32.66	-0.006879							-0.006878	-6.36852	6.36852
32.67	-0.006878							-0.006874	-6.36481	6.36481
32.7	-0.006874							-0.006865	-6.35648	6.35648
32.69	-0.006865							-0.006853	-6.34537	6.34537
32.69	-0.006853							-0.006836	-6.32963	6.32963
32.7	-0.006836							-0.006814	-6.30926	6.30926
32.7	-0.006814							-0.006789	-6.28611	6.28611
32.71	-0.006789							-0.006762	-6.26111	6.26111
32.73	-0.006762							-0.006734	-6.23519	6.23519
32.72	-0.006734							-0.006701	-6.20463	6.20463
32.75	-0.006701							-0.006664	-6.17037	6.17037
32.75	-0.006664							-0.006625	-6.13426	6.13426
32.74	-0.006625							-0.006583	-6.09537	6.09537
32.77	-0.006583							-0.006543	-6.05833	6.05833
32.77	-0.006543							-0.006505	-6.02315	6.02315
32.77	-0.006505							-0.006471	-5.99167	5.99167
32.79	-0.006471							-0.006439	-5.96204	5.96204
32.79	-0.006439							-0.006409	-5.93426	5.93426
32.79	-0.006409							-0.006379	-5.90648	5.90648
32.8	-0.006379							-0.006351	-5.88056	5.88056
32.82	-0.006351							-0.006319	-5.85093	5.85093
32.82	-0.006319							-0.006283	-5.81759	5.81759
32.82	-0.006283							-0.006241	-5.7787	5.7787
32.84	-0.006241							-0.006199	-5.73981	5.73981
32.85	-0.006199							-0.006156	-5.7	5.7
32.87	-0.006156							-0.006114	-5.66111	5.66111
32.85	-0.006114							-0.006071	-5.6213	5.6213
32.88	-0.006071							-0.006028	-5.58148	5.58148
32.89	-0.006028							-0.005985	-5.54167	5.54167
32.88	-0.005985							-0.005942	-5.50185	5.50185
32.88	-0.005942							-0.005899	-5.46204	5.46204
32.88	-0.005899							-0.005856	-5.42222	5.42222
32.9	-0.005856							-0.005814	-5.38333	5.38333
32.91	-0.005814							-0.00577	-5.34259	5.34259
32.93	-0.00577							-0.005723	-5.29907	5.29907
32.93	-0.005723							-0.005671	-5.25093	5.25093
32.96	-0.005671							-0.005618	-5.20185	5.20185
32.95	-0.005618							-0.005566	-5.1537	5.1537
32.95	-0.005566							-0.005519	-5.11019	5.11019
32.97	-0.005519							-0.005473	-5.06759	5.06759
32.97	-0.005473							-0.00543	-5.02778	5.02778
32.97	-0.00543							-0.005391	-4.99167	4.99167
32.98	-0.005391							-0.005355	-4.95833	4.95833
32.99	-0.005355							-0.005319	-4.925	4.925
33	-0.005319							-0.00528	-4.88889	4.88889
33.03	-0.00528							-0.005239	-4.85093	4.85093
33.02	-0.005239							-0.005197	-4.81204	4.81204
33.03	-0.005197							-0.005155	-4.77315	4.77315
33.05	-0.005155							-0.005112	-4.73333	4.73333
33.06	-0.005112							-0.00507	-4.69444	4.69444
33.05	-0.00507							-0.005026	-4.6537	4.6537
33.06	-0.005026							-0.004979	-4.61019	4.61019
33.08	-0.004979							-0.004927	-4.56204	4.56204
33.08	-0.004927							-0.004873	-4.51204	4.51204
33.08	-0.004873							-0.004817	-4.46019	4.46019
33.1	-0.004817							-0.004761	-4.40833	4.40833
33.11	-0.004761							-0.004704	-4.35556	4.35556
33.12	-0.004704							-0.004648	-4.3037	4.3037
33.09	-0.004648							-0.00459	-4.25	4.25
33.12	-0.00459							-0.004534	-4.19815	4.19815
33.15	-0.004534							-0.004482	-4.15	4.15
33.14	-0.004482							-0.004433	-4.10463	4.10463
33.15	-0.004433							-0.004387	-4.06204	4.06204
33.16	-0.004387							-0.004343	-4.0213	4.0213
33.16	-0.004343							-0.004299	-3.98056	3.98056
33.17	-0.004299							-0.004255	-3.93981	3.93981
33.17	-0.004255							-0.004212	-3.9	3.9
33.19	-0.004212							-0.004169	-3.86019	3.86019
33.2	-0.004169							-0.004127	-3.8213	3.8213
33.19	-0.004127							-0.004088	-3.78519	3.78519
33.21	-0.004088							-0.004054	-3.7537	3.7537
33.22	-0.004054							-0.004024	-3.72593	3.72593
33.24	-0.004024							-0.003997	-3.70093	3.70093
33.23	-0.003997							-0.003971	-3.67685	3.67685
33.23	-0.003971							-0.003945	-3.65278	3.65278
33.25	-0.003945							-0.003917	-3.62685	3.62685
33.25	-0.003917							-0.003889	-3.60093	3.60093
33.28	-0.003889							-0.003861	-3.575	3.575
33.28	-0.003861							-0.003832	-3.54815	3.54815
33.28	-0.003832							-0.003805	-3.52315	3.52315
33.3	-0.003805							-0.003781	-3.50093	3.50093
33.29	-0.003781							-0.003761	-3.48241	3.48241
33.29	-0.003761							-0.003744	-3.46667	3.46667
33.31	-0.003744							-0.003728	-3.45185	3.45185
33.32	-0.003728							-0.003711	-3.43611	3.43611
33.32	-0.003711							-0.003692	-3.41852	3.41852
33.32	-0.003692							-0.003669	-3.39722	3.39722
33.36	-0.003669							-0.003643	-3.37315	3.37315
33.37	-0.003643							-0.003616	-3.34815	3.34815
33.35	-0.003616							-0.003588	-3.32222	3.32222
33.36	-0.003588							-0.003561	-3.29722	3.29722
33.37	-0.003561							-0.003538	-3.27593	3.27593
33.4	-0.003538							-0.003523	-3.26204	3.26204
33.38	-0.003523							-0.003514	-3.2537	3.2537
33.4	-0.003514							-0.00351	-3.25	3.25
33.41	-0.00351							-0.003507	-3.24722	3.24722
33.42	-0.003507							-0.003506	-3.2463	3.2463
33.43	-0.003506							-0.003505	-3.24537	3.24537
33.42	-0.003505							-0.003504	-3.24444	3.24444
33.44	-0.003504							-0.003504	-3.24444	3.24444
33.46	-0.003504							-0.003504	-3.24444	3.24444
33.45	-0.003504							-0.003504	-3.24444	3.24444
33.47	-0.003504							-0.003504	-3.24444	3.24444
33.48	-0.003504							-0.003504	-3.24444	3.24444
33.48	-0.003504							-0.003505	-3.24537	3.24537
33.49	-0.003505							-0.003509	-3.24907	3.24907
33.49	-0.003509							-0.003518	-3.25741	3.25741
33.53	-0.003518							-0.003528	-3.26667	3.26667
33.52	-0.003528							-0.003536	-3.27407	3.27407
33.51	-0.003536							-0.003541	-3.2787	3.2787
33.52	-0.003541							-0.003544	-3.28148	3.28148
33.54	-0.003544							-0.003545	-3.28241	3.28241
33.55	-0.003545							-0.003546	-3.28333	3.28333
33.56	-0.003546							-0.003547	-3.28426	3.28426
33.56	-0.003547							-0.003546	-3.28333	3.28333
33.58	-0.003546							-0.003541	-3.2787	3.2787
33.61	-0.003541							-0.003533	-3.2713	3.2713
33.58	-0.003533							-0.003521	-3.26019	3.26019
33.6	-0.003521							-0.003509	-3.24907	3.24907
33.61	-0.003509							-0.003496	-3.23704	3.23704
33.6	-0.003496							-0.003481	-3.22315	3.22315
33.62	-0.003481							-0.003468	-3.21111	3.21111
33.62	-0.003468							-0.00346	-3.2037	3.2037
33.63	-0.00346							-0.003459	-3.20278	3.20278
33.64	-0.003459							-0.003464	-3.20741	3.20741
33.63	-0.003464							-0.003474	-3.21667	3.21667
33.66	-0.003474							-0.003486	-3.22778	3.22778
33.66	-0.003486							-0.003499	-3.23981	3.23981
33.68	-0.003499							-0.003512	-3.25185	3.25185
33.67	-0.003512							-0.003526	-3.26481	3.26481
33.7	-0.003526							-0.00354	-3.27778	3.27778
33.71	-0.00354							-0.003554	-3.29074	3.29074
33.72	-0.003554							-0.003568	-3.3037	3.3037
33.72	-0.003568							-0.003583	-3.31759	3.31759
33.72	-0.003583							-0.003597	-3.33056	3.33056
33.74	-0.003597							-0.003611	-3.34352	3.34352
33.73	-0.003611							-0.003626	-3.35741	3.35741
33.75	-0.003626							-0.003639	-3.36944	3.36944
33.77	-0.003639							-0.003649	-3.3787	3.3787
33.78	-0.003649							-0.003653	-3.38241	3.38241
33.78	-0.003653							-0.003652	-3.38148	3.38148
33.79	-0.003652							-0.003645	-3.375	3.375
33.8	-0.003645							-0.003634	-3.36481	3.36481
33.82	-0.003634							-0.003624	-3.35556	3.35556
33.81	-0.003624							-0.003615	-3.34722	3.34722
33.82	-0.003615							-0.00361	-3.34259	3.34259
33.83	-0.00361							-0.003607	-3.33981	3.33981
33.84	-0.003607							-0.003606	-3.33889	3.33889
33.83	-0.003606							-0.003605	-3.33796	3.33796
33.84	-0.003605							-0.003605	-3.33796	3.33796
33.85	-0.003605							-0.003604	-3.33704	3.33704
33.87	-0.003604							-0.003604	-3.33704	3.33704
33.89	-0.003604							-0.003604	-3.33704	3.33704
33.88	-0.003604							-0.003604	-3.33704	3.33704
33.9	-0.003604							-0.003604	-3.33704	3.33704
33.9	-0.003604							-0.003604	-3.33704	3.33704
33.89	-0.003604							-0.003604	-3.33704	3.33704
33.91	-0.003604							-0.003604	-3.33704	3.33704
33.92	-0.003604							-0.003604	-3.33704	3.33704
33.92	-0.003604							-0.003604	-3.33704	3.33704
33.94	-0.003604							-0.003605	-3.33796	3.33796
33.96	-0.003605							-0.003608	-3.34074	3.34074
33.96	-0.003608							-0.003613	-3.34537	3.34537
33.97	-0.003613							-0.003615	-3.34722	3.34722
33.98	-0.003615							-0.003617	-3.34907	3.34907
33.98	-0.003617							-0.003617	-3.34907	3.34907
33.98	-0.003617							-0.003618	-3.35	3.35
34.01	-0.003618							-0.003618	-3.35	3.35
33.99	-0.003618							-0.003618	-3.35	3.35
34.01	-0.003618							-0.003617	-3.34907	3.34907
34.02	-0.003617							-0.003613	-3.34537	3.34537
34.02	-0.003613							-0.003604	-3.33704	3.33704
34.04	-0.003604							-0.003593	-3.32685	3.32685
34.04	-0.003593							-0.00358	-3.31481	3.31481
34.06	-0.00358							-0.003567	-3.30278	3.30278
34.1	-0.003567							-0.003553	-3.28981	3.28981
34.08	-0.003553							-0.003539	-3.27685	3.27685
34.07	-0.003539							-0.003525	-3.26389	3.26389
34.08	-0.003525							-0.003511	-3.25093	3.25093
34.1	-0.003511							-0.003497	-3.23796	3.23796
34.09	-0.003497							-0.003482	-3.22407	3.22407
34.1	-0.003482							-0.003468	-3.21111	3.21111
34.11	-0.003468							-0.003454	-3.19815	3.19815
34.13	-0.003454							-0.003439	-3.18426	3.18426
34.11	-0.003439							-0.003426	-3.17222	3.17222
34.12	-0.003426							-0.003416	-3.16296	3.16296
34.15	-0.003416							-0.00341	-3.15741	3.15741
34.17	-0.00341							-0.003408	-3.15556	3.15556
34.18	-0.003408							-0.003411	-3.15833	3.15833
34.18	-0.003411							-0.003419	-3.16574	3.16574
34.19	-0.003419							-0.00343	-3.17593	3.17593
34.2	-0.00343							-0.003441	-3.18611	3.18611
34.2	-0.003441							-0.00345	-3.19444	3.19444
34.2	-0.00345							-0.003454	-3.19815	3.19815
34.23	-0.003454							-0.003452	-3.1963	3.1963
34.23	-0.003452							-0.003445	-3.18981	3.18981
34.23	-0.003445							-0.003435	-3.18056	3.18056
34.23	-0.003435							-0.003422	-3.16852	3.16852
34.25	-0.003422							-0.003409	-3.15648	3.15648
34.28	-0.003409							-0.003396	-3.14444	3.14444
34.27	-0.003396							-0.003382	-3.13148	3.13148
34.29	-0.003382							-0.003368	-3.11852	3.11852
34.29	-0.003368							-0.003354	-3.10556	3.10556
34.29	-0.003354							-0.003339	-3.09167	3.09167
34.29	-0.003339							-0.003325	-3.0787	3.0787
34.3	-0.003325							-0.003311	-3.06574	3.06574
34.33	-0.003311							-0.003297	-3.05278	3.05278
34.33	-0.003297							-0.003282	-3.03889	3.03889
34.33	-0.003282							-0.003269	-3.02685	3.02685
34.34	-0.003269							-0.003259	-3.01759	3.01759
34.37	-0.003259							-0.003253	-3.01204	3.01204
34.37	-0.003253							-0.00325	-3.00926	3.00926
34.36	-0.00325							-0.003249	-3.00833	3.00833
34.39	-0.003249							-0.003248	-3.00741	3.00741
34.4	-0.003248							-0.003247	-3.00648	3.00648
34.4	-0.003247							-0.003247	-3.00648	3.00648
34.39	-0.003247							-0.003247	-3.00648	3.00648
34.4	-0.003247							-0.003247	-3.00648	3.00648
34.42	-0.003247							-0.003246	-3.00556	3.00556
34.44	-0.003246							-0.003246	-3.00556	3.00556
34.45	-0.003246							-0.003246	-3.00556	3.00556
34.44	-0.003246							-0.003246	-3.00556	3.00556
34.47	-0.003246							-0.003247	-3.00648	3.00648
34.47	-0.003247							-0.003246	-3.00556	3.00556
34.46	-0.003246							-0.003241	-3.00093	3.00093
34.48	-0.003241							-0.003232	-2.99259	2.99259
34.49	-0.003232							-0.003221	-2.98241	2.98241
34.49	-0.003221							-0.003209	-2.9713	2.9713
34.52	-0.003209							-0.003195	-2.95833	2.95833
34.52	-0.003195							-0.003181	-2.94537	2.94537
34.53	-0.003181							-0.003168	-2.93333	2.93333
34.52	-0.003168							-0.003152	-2.91852	2.91852
34.52	-0.003152							-0.003134	-2.90185	2.90185
34.55	-0.003134							-0.003111	-2.88056	2.88056
34.55	-0.003111							-0.003085	-2.85648	2.85648
34.57	-0.003085							-0.003059	-2.83241	2.83241
34.58	-0.003059							-0.003036	-2.81111	2.81111
34.59	-0.003036							-0.003017	-2.79352	2.79352
34.61	-0.003017							-0.003	-2.77778	2.77778
34.59	-0.003							-0.002983	-2.76204	2.76204
34.6	-0.002983							-0.00297	-2.75	2.75
34.6	-0.00297							-0.002959	-2.73981	2.73981
34.62	-0.002959							-0.002953	-2.73426	2.73426
34.63	-0.002953							-0.00295	-2.73148	2.73148
34.64	-0.00295							-0.002948	-2.72963	2.72963
34.66	-0.002948							-0.002947	-2.7287	2.7287
34.66	-0.002947							-0.002947	-2.7287	2.7287
34.67	-0.002947							-0.002946	-2.72778	2.72778
34.66	-0.002946							-0.002946	-2.72778	2.72778
34.69	-0.002946							-0.002946	-2.72778	2.72778
34.69	-0.002946							-0.002946	-2.72778	2.72778
34.7	-0.002946							-0.002946	-2.72778	2.72778
34.71	-0.002946							-0.002946	-2.72778	2.72778
34.72	-0.002946							-0.002946	-2.72778	2.72778
34.72	-0.002946							-0.002946	-2.72778	2.72778
34.74	-0.002946							-0.002946	-2.72778	2.72778
34.73	-0.002946							-0.002947	-2.7287	2.7287
34.74	-0.002947							-0.002952	-2.73333	2.73333
34.78	-0.002952							-0.002959	-2.73981	2.73981
34.77	-0.002959							-0.002966	-2.7463	2.7463
34.79	-0.002966							-0.00297	-2.75	2.75
34.79	-0.00297							-0.002971	-2.75093	2.75093
34.78	-0.002971							-0.002969	-2.74907	2.74907
34.8	-0.002969							-0.002965	-2.74537	2.74537
34.79	-0.002965							-0.002963	-2.74352	2.74352
34.81	-0.002963							-0.002962	-2.74259	2.74259
34.84	-0.002962							-0.002961	-2.74167	2.74167
34.84	-0.002961							-0.002961	-2.74167	2.74167
34.84	-0.002961							-0.002961	-2.74167	2.74167
34.87	-0.002961							-0.002961	-2.74167	2.74167
34.87	-0.002961							-0.00296	-2.74074	2.74074
34.86	-0.00296							-0.00296	-2.74074	2.74074
34.87	-0.00296							-0.00296	-2.74074	2.74074
34.87	-0.00296							-0.00296	-2.74074	2.74074
34.9	-0.00296							-0.00296	-2.74074	2.74074
34.9	-0.00296							-0.00296	-2.74074	2.74074
34.89	-0.00296							-0.00296	-2.74074	2.74074
34.93	-0.00296							-0.00296	-2.74074	2.74074
34.94	-0.00296							-0.00296	-2.74074	2.74074
34.95	-0.00296							-0.00296	-2.74074	2.74074
34.96	-0.00296							-0.00296	-2.74074	2.74074
34.96	-0.00296							-0.00296	-2.74074	2.74074
34.98	-0.00296							-0.00296	-2.74074	2.74074
34.98	-0.00296							-0.00296	-2.74074	2.74074
34.96	-0.00296							-0.002962	-2.74259	2.74259
35	-0.002962							-0.002964	-2.74444	2.74444
35	-0.002964							-0.00297	-2.75	2.75
35	-0.00297							-0.002977	-2.75648	2.75648
35.02	-0.002977							-0.002986	-2.76481	2.76481
35.03	-0.002986							-0.002994	-2.77222	2.77222
35.04	-0.002994							-0.002998	-2.77593	2.77593
35.04	-0.002998							-0.003	-2.77778	2.77778
35.03	-0.003							-0.003002	-2.77963	2.77963
35.06	-0.003002							-0.003002	-2.77963	2.77963
35.07	-0.003002							-0.003004	-2.78148	2.78148
35.06	-0.003004							-0.003008	-2.78519	2.78519
35.08	-0.003008							-0.003017	-2.79352	2.79352
35.1	-0.003017							-0.003029	-2.80463	2.80463
35.11	-0.003029							-0.003041	-2.81574	2.81574
35.1	-0.003041							-0.003055	-2.8287	2.8287
35.12	-0.003055							-0.003068	-2.84074	2.84074
35.13	-0.003068							-0.003082	-2.8537	2.8537
35.13	-0.003082							-0.003096	-2.86667	2.86667
35.13	-0.003096							-0.003111	-2.88056	2.88056
35.15	-0.003111							-0.003125	-2.89352	2.89352
35.16	-0.003125							-0.00314	-2.90741	2.90741
35.18	-0.00314							-0.003153	-2.91944	2.91944
35.17	-0.003153							-0.003163	-2.9287	2.9287
35.19	-0.003163							-0.003168	-2.93333	2.93333
35.19	-0.003168							-0.003171	-2.93611	2.93611
35.21	-0.003171							-0.003173	-2.93796	2.93796
35.21	-0.003173							-0.003173	-2.93796	2.93796
35.21	-0.003173							-0.003175	-2.93981	2.93981
35.23	-0.003175							-0.00318	-2.94444	2.94444
35.24	-0.00318							-0.003189	-2.95278	2.95278
35.26	-0.003189							-0.0032	-2.96296	2.96296
35.26	-0.0032							-0.003213	-2.975	2.975
35.27	-0.003213							-0.003226	-2.98704	2.98704
35.27	-0.003226							-0.00324	-3	3
35.28	-0.00324							-0.003254	-3.01296	3.01296
35.29	-0.003254							-0.003268	-3.02593	3.02593
35.31	-0.003268							-0.003282	-3.03889	3.03889
35.31	-0.003282							-0.003297	-3.05278	3.05278
35.31	-0.003297							-0.003311	-3.06574	3.06574
35.32	-0.003311							-0.003325	-3.0787	3.0787
35.33	-0.003325							-0.00334	-3.09259	3.09259
35.31	-0.00334							-0.003353	-3.10463	3.10463
35.36	-0.003353							-0.003363	-3.11389	3.11389
35.35	-0.003363							-0.003368	-3.11852	3.11852
35.36	-0.003368							-0.003372	-3.12222	3.12222
35.38	-0.003372							-0.003378	-3.12778	3.12778
35.39	-0.003378							-0.003387	-3.13611	3.13611
35.39	-0.003387							-0.003401	-3.14907	3.14907
35.41	-0.003401							-0.003417	-3.16389	3.16389
35.41	-0.003417							-0.003435	-3.18056	3.18056
35.43	-0.003435							-0.003452	-3.1963	3.1963
35.44	-0.003452							-0.003466	-3.20926	3.20926
35.45	-0.003466							-0.003476	-3.21852	3.21852
35.43	-0.003476							-0.003482	-3.22407	3.22407
35.47	-0.003482							-0.003485	-3.22685	3.22685
35.48	-0.003485							-0.003488	-3.22963	3.22963
35.47	-0.003488							-0.003494	-3.23519	3.23519
35.47	-0.003494							-0.003503	-3.24352	3.24352
35.48	-0.003503							-0.003514	-3.2537	3.2537
35.5	-0.003514							-0.003527	-3.26574	3.26574
35.5	-0.003527							-0.003541	-3.2787	3.2787
35.51	-0.003541							-0.003554	-3.29074	3.29074
35.52	-0.003554							-0.003569	-3.30463	3.30463
35.53	-0.003569							-0.003583	-3.31759	3.31759
35.55	-0.003583							-0.003597	-3.33056	3.33056
35.56	-0.003597							-0.003611	-3.34352	3.34352
35.57	-0.003611							-0.003625	-3.35648	3.35648
35.56	-0.003625							-0.00364	-3.37037	3.37037
35.59	-0.00364							-0.003654	-3.38333	3.38333
35.59	-0.003654							-0.003669	-3.39722	3.39722
35.59	-0.003669							-0.003682	-3.40926	3.40926
35.61	-0.003682							-0.003692	-3.41852	3.41852
35.61	-0.003692							-0.003696	-3.42222	3.42222
35.62	-0.003696							-0.003695	-3.4213	3.4213
35.64	-0.003695							-0.003689	-3.41574	3.41574
35.63	-0.003689							-0.003683	-3.41019	3.41019
35.65	-0.003683							-0.003679	-3.40648	3.40648
35.67	-0.003679							-0.003678	-3.40556	3.40556
35.65	-0.003678							-0.003677	-3.40463	3.40463
35.67	-0.003677							-0.003676	-3.4037	3.4037
35.68	-0.003676							-0.003676	-3.4037	3.4037
35.68	-0.003676							-0.003676	-3.4037	3.4037
35.69	-0.003676							-0.003676	-3.4037	3.4037
35.73	-0.003676							-0.003676	-3.4037	3.4037
35.74	-0.003676							-0.003675	-3.40278	3.40278
35.72	-0.003675							-0.003675	-3.40278	3.40278
35.74	-0.003675							-0.003676	-3.4037	3.4037
35.74	-0.003676							-0.003675	-3.40278	3.40278
35.76	-0.003675							-0.003676	-3.4037	3.4037
35.75	-0.003676							-0.003681	-3.40833	3.40833
35.76	-0.003681							-0.00369	-3.41667	3.41667
35.78	-0.00369							-0.0037	-3.42593	3.42593
35.82	-0.0037							-0.003708	-3.43333	3.43333
35.8	-0.003708							-0.003713	-3.43796	3.43796
35.8	-0.003713							-0.003715	-3.43981	3.43981
35.83	-0.003715							-0.003718	-3.44259	3.44259
35.85	-0.003718							-0.003723	-3.44722	3.44722
35.83	-0.003723							-0.003732	-3.45556	3.45556
35.86	-0.003732							-0.003742	-3.46481	3.46481
35.85	-0.003742							-0.003751	-3.47315	3.47315
35.85	-0.003751							-0.003755	-3.47685	3.47685
35.86	-0.003755							-0.003753	-3.475	3.475
35.88	-0.003753							-0.003746	-3.46852	3.46852
35.89	-0.003746							-0.003735	-3.45833	3.45833
35.89	-0.003735							-0.003723	-3.44722	3.44722
35.9	-0.003723							-0.00371	-3.43519	3.43519
35.91	-0.00371							-0.003696	-3.42222	3.42222
35.93	-0.003696							-0.003681	-3.40833	3.40833
35.93	-0.003681							-0.003663	-3.39167	3.39167
35.94	-0.003663							-0.00364	-3.37037	3.37037
35.95	-0.00364							-0.003614	-3.3463	3.3463
35.95	-0.003614							-0.003587	-3.3213	3.3213
35.96	-0.003587							-0.00356	-3.2963	3.2963
35.97	-0.00356							-0.003532	-3.27037	3.27037
35.98	-0.003532							-0.003504	-3.24444	3.24444
35.99	-0.003504							-0.003474	-3.21667	3.21667
36	-0.003474							-0.003441	-3.18611	3.18611
36	-0.003441							-0.003404	-3.15185	3.15185
36.02	-0.003404							-0.003364	-3.11481	3.11481
36.04	-0.003364							-0.003324	-3.07778	3.07778
36.04	-0.003324							-0.003286	-3.04259	3.04259
36.05	-0.003286							-0.003252	-3.01111	3.01111
36.07	-0.003252							-0.003222	-2.98333	2.98333
36.08	-0.003222							-0.003196	-2.95926	2.95926
36.07	-0.003196							-0.003176	-2.94074	2.94074
36.08	-0.003176							-0.003158	-2.92407	2.92407
36.09	-0.003158							-0.003141	-2.90833	2.90833
36.09	-0.003141							-0.003121	-2.88981	2.88981
36.11	-0.003121							-0.003096	-2.86667	2.86667
36.11	-0.003096							-0.003066	-2.83889	2.83889
36.12	-0.003066							-0.00303	-2.80556	2.80556
36.12	-0.00303							-0.002991	-2.76944	2.76944
36.13	-0.002991							-0.002951	-2.73241	2.73241
36.14	-0.002951							-0.002909	-2.69352	2.69352
36.16	-0.002909							-0.002867	-2.65463	2.65463
36.16	-0.002867							-0.002824	-2.61481	2.61481
36.17	-0.002824							-0.002781	-2.575	2.575
36.18	-0.002781							-0.002739	-2.53611	2.53611
36.19	-0.002739							-0.002696	-2.4963	2.4963
36.21	-0.002696							-0.002653	-2.45648	2.45648
36.21	-0.002653							-0.00261	-2.41667	2.41667
36.21	-0.00261							-0.002567	-2.37685	2.37685
36.22	-0.002567							-0.002525	-2.33796	2.33796
36.23	-0.002525							-0.002486	-2.30185	2.30185
36.23	-0.002486							-0.002453	-2.2713	2.2713
36.25	-0.002453							-0.00242	-2.24074	2.24074
36.28	-0.00242							-0.002385	-2.20833	2.20833
36.27	-0.002385							-0.002347	-2.17315	2.17315
36.27	-0.002347							-0.002306	-2.13519	2.13519
36.29	-0.002306							-0.002266	-2.09815	2.09815
36.29	-0.002266							-0.002228	-2.06296	2.06296
36.32	-0.002228							-0.002194	-2.03148	2.03148
36.31	-0.002194							-0.002163	-2.00278	2.00278
36.32	-0.002163							-0.002133	-1.975	1.975
36.33	-0.002133							-0.002103	-1.94722	1.94722
36.35	-0.002103							-0.002075	-1.9213	1.9213
36.35	-0.002075							-0.002045	-1.89352	1.89352
36.34	-0.002045							-0.002011	-1.86204	1.86204
36.38	-0.002011							-0.001974	-1.82778	1.82778
36.38	-0.001974							-0.001933	-1.78981	1.78981
36.4	-0.001933							-0.001888	-1.74815	1.74815
36.39	-0.001888							-0.001837	-1.70093	1.70093
36.42	-0.001837							-0.001784	-1.65185	1.65185
36.42	-0.001784							-0.001733	-1.60463	1.60463
36.43	-0.001733							-0.001686	-1.56111	1.56111
36.42	-0.001686							-0.001641	-1.51944	1.51944
36.45	-0.001641							-0.001595	-1.47685	1.47685
36.47	-0.001595							-0.001547	-1.43241	1.43241
36.47	-0.001547							-0.001495	-1.38426	1.38426
36.46	-0.001495							-0.001441	-1.33426	1.33426
36.47	-0.001441							-0.001385	-1.28241	1.28241
36.48	-0.001385							-0.00133	-1.23148	1.23148
36.48	-0.00133							-0.001277	-1.18241	1.18241
36.49	-0.001277							-0.001229	-1.13796	1.13796
36.5	-0.001229							-0.001184	-1.0963	1.0963
36.52	-0.001184							-0.001139	-1.05463	1.05463
36.52	-0.001139							-0.001095	-1.01389	1.01389
36.53	-0.001095							-0.001051	-0.973148	0.973148
36.55	-0.001051							-0.00101	-0.935185	0.935185
36.56	-0.00101							-0.0009708	-0.898889	0.898889
36.56	-0.0009708							-0.0009365	-0.86713	0.86713
36.56	-0.0009365							-0.0009049	-0.83787	0.83787
36.59	-0.0009049							-0.0008746	-0.809815	0.809815
36.6	-0.0008746							-0.000845	-0.782407	0.782407
36.6	-0.000845							-0.0008159	-0.755463	0.755463
36.63	-0.0008159							-0.000787	-0.728704	0.728704
36.63	-0.000787							-0.0007582	-0.702037	0.702037
36.63	-0.0007582							-0.0007293	-0.675278	0.675278
36.64	-0.0007293							-0.0007016	-0.64963	0.64963
36.64	-0.0007016							-0.0006701	-0.620463	0.620463
36.66	-0.0006701							-0.0006341	-0.58713	0.58713
36.68	-0.0006341							-0.000592	-0.548148	0.548148
36.68	-0.000592							-0.0005506	-0.509815	0.509815
36.69	-0.0005506							-0.0005125	-0.474537	0.474537
36.69	-0.0005125							-0.0004787	-0.443241	0.443241
36.69	-0.0004787							-0.0004466	-0.413519	0.413519
36.71	-0.0004466							-0.0004103	-0.379907	0.379907
36.72	-0.0004103							-0.0003691	-0.341759	0.341759
36.73	-0.0003691							-0.0003239	-0.299907	0.299907
36.76	-0.0003239							-0.000281	-0.260185	0.260185
36.75	-0.000281							-0.000242	-0.224074	0.224074
36.76	-0.000242							-0.0002074	-0.192037	0.192037
36.77	-0.0002074							-0.0001757	-0.162685	0.162685
36.78	-0.0001757							-0.0001453	-0.134537	0.134537
36.76	-0.0001453							-0.0001157	-0.10713	0.10713
36.8	-0.0001157							-8.651e-05	-0.0801018	0.0801018
36.8	-8.651e-05							-5.769e-05	-0.0534167	0.0534167
36.82	-5.769e-05							-2.851e-05	-0.0263981	0.0263981
36.8	-2.851e-05							-1.032e-06	-0.000955556	0.000955556
36.84	-1.032e-06							2.327e-05	0.0215463	-0.0215463
36.84	2.327e-05							4.32e-05	0.04	-0.04
36.84	4.32e-05							6.049e-05	0.0560093	-0.0560093
36.85	6.049e-05							7.651e-05	0.0708426	-0.0708426
36.86	7.651e-05							9.176e-05	0.084963	-0.084963
36.88	9.176e-05							0.0001065	0.0986111	-0.0986111
36.87	0.0001065							0.0001215	0.1125	-0.1125
36.89	0.0001215							0.0001347	0.124722	-0.124722
36.9	0.0001347							0.0001448	0.134074	-0.134074
36.9	0.0001448							0.0001505	0.139352	-0.139352
36.91	0.0001505							0.0001531	0.141759	-0.141759
36.93	0.0001531							0.0001561	0.144537	-0.144537
36.94	0.0001561							0.0001614	0.149444	-0.149444
36.95	0.0001614							0.0001706	0.157963	-0.157963
36.97	0.0001706							0.0001822	0.168704	-0.168704
36.98	0.0001822							0.000195	0.180556	-0.180556
36.98	0.000195							0.0002084	0.192963	-0.192963
36.98	0.0002084							0.0002226	0.206111	-0.206111
36.99	0.0002226							0.0002354	0.217963	-0.217963
37	0.0002354							0.0002452	0.227037	-0.227037
37.02	0.0002452							0.0002507	0.23213	-0.23213
37.02	0.0002507							0.0002536	0.234815	-0.234815
37.03	0.0002536							0.0002553	0.236389	-0.236389
37.03	0.0002553							0.0002562	0.237222	-0.237222
37.04	0.0002562							0.0002568	0.237778	-0.237778
37.04	0.0002568							0.0002571	0.238056	-0.238056
37.06	0.0002571							0.0002572	0.238148	-0.238148
37.09	0.0002572							0.0002573	0.238241	-0.238241
37.09	0.0002573							0.0002574	0.238333	-0.238333
37.1	0.0002574							0.0002573	0.238241	-0.238241
37.1	0.0002573							0.0002577	0.238611	-0.238611
37.12	0.0002577							0.0002565	0.2375	-0.2375
37.12	0.0002565							0.0002522	0.233519	-0.233519
37.12	0.0002522							0.0002435	0.225463	-0.225463
37.13	0.0002435							0.0002321	0.214907	-0.214907
37.14	0.0002321							0.0002195	0.203241	-0.203241
37.15	0.0002195							0.0002062	0.190926	-0.190926
37.17	0.0002062							0.0001924	0.178148	-0.178148
37.18	0.0001924							0.0001784	0.165185	-0.165185
37.18	0.0001784							0.0001643	0.15213	-0.15213
37.2	0.0001643							0.00015	0.138889	-0.138889
37.2	0.00015							0.0001358	0.125741	-0.125741
37.22	0.0001358							0.0001215	0.1125	-0.1125
37.22	0.0001215							0.0001072	0.0992593	-0.0992593
37.23	0.0001072							9.295e-05	0.0860648	-0.0860648
37.25	9.295e-05							7.865e-05	0.0728241	-0.0728241
37.24	7.865e-05							6.435e-05	0.0595833	-0.0595833
37.25	6.435e-05							5.015e-05	0.0464352	-0.0464352
37.24	5.015e-05							3.544e-05	0.0328148	-0.0328148
37.27	3.544e-05							2.217e-05	0.0205278	-0.0205278
37.28	2.217e-05							1.314e-05	0.0121667	-0.0121667
37.3	1.314e-05							4.679e-06	0.00433241	-0.00433241
37.31	4.679e-06							-5.684e-06	-0.00526296	0.00526296
37.3	-5.684e-06							-2.084e-05	-0.0192963	0.0192963
37.31	-2.084e-05							-3.453e-05	-0.0319722	0.0319722
37.33	-3.453e-05							-4.463e-05	-0.0413241	0.0413241
37.34	-4.463e-05							-5.006e-05	-0.0463519	0.0463519
37.36	-5.006e-05							-5.379e-05	-0.0498056	0.0498056
37.35	-5.379e-05							-6.153e-05	-0.0569722	0.0569722
37.36	-6.153e-05							-7.431e-05	-0.0688056	0.0688056
37.37	-7.431e-05							-9.052e-05	-0.0838148	0.0838148
37.39	-9.052e-05							-0.0001061	-0.0982407	0.0982407
37.4	-0.0001061							-0.0001205	-0.111574	0.111574
37.4	-0.0001205							-0.0001364	-0.126296	0.126296
37.41	-0.0001364							-0.0001552	-0.143704	0.143704
37.43	-0.0001552							-0.0001783	-0.165093	0.165093
37.43	-0.0001783							-0.000204	-0.188889	0.188889
37.45	-0.000204							-0.0002309	-0.213796	0.213796
37.45	-0.0002309							-0.0002585	-0.239352	0.239352
37.46	-0.0002585							-0.000287	-0.265741	0.265741
37.48	-0.000287							-0.0003141	-0.290833	0.290833
37.47	-0.0003141							-0.0003382	-0.313148	0.313148
37.49	-0.0003382							-0.000358	-0.331481	0.331481
37.5	-0.000358							-0.0003752	-0.347407	0.347407
37.5	-0.0003752							-0.0003912	-0.362222	0.362222
37.51	-0.0003912							-0.0004064	-0.376296	0.376296
37.53	-0.0004064							-0.0004212	-0.39	0.39
37.54	-0.0004212							-0.0004358	-0.403519	0.403519
37.54	-0.0004358							-0.0004503	-0.416944	0.416944
37.54	-0.0004503							-0.0004648	-0.43037	0.43037
37.56	-0.0004648							-0.0004786	-0.443148	0.443148
37.57	-0.0004786							-0.0004946	-0.457963	0.457963
37.55	-0.0004946							-0.000512	-0.474074	0.474074
37.58	-0.000512							-0.0005307	-0.491389	0.491389
37.59	-0.0005307							-0.0005476	-0.507037	0.507037
37.6	-0.0005476							-0.0005633	-0.521574	0.521574
37.61	-0.0005633							-0.000578	-0.535185	0.535185
37.62	-0.000578							-0.0005938	-0.549815	0.549815
37.64	-0.0005938							-0.0006131	-0.567685	0.567685
37.65	-0.0006131							-0.000635	-0.587963	0.587963
37.64	-0.000635							-0.0006564	-0.607778	0.607778
37.65	-0.0006564							-0.0006746	-0.62463	0.62463
37.66	-0.0006746							-0.0006909	-0.639722	0.639722
37.68	-0.0006909							-0.0007064	-0.654074	0.654074
37.68	-0.0007064							-0.0007214	-0.667963	0.667963
37.68	-0.0007214							-0.0007361	-0.681574	0.681574
37.71	-0.0007361							-0.0007506	-0.695	0.695
37.71	-0.0007506							-0.0007651	-0.708426	0.708426
37.72	-0.0007651							-0.000779	-0.721296	0.721296
37.71	-0.000779							-0.0007946	-0.735741	0.735741
37.74	-0.0007946							-0.0008132	-0.752963	0.752963
37.76	-0.0008132							-0.0008366	-0.77463	0.77463
37.75	-0.0008366							-0.000861	-0.797222	0.797222
37.75	-0.000861							-0.0008835	-0.818056	0.818056
37.78	-0.0008835							-0.0009025	-0.835648	0.835648
37.78	-0.0009025							-0.0009193	-0.851204	0.851204
37.78	-0.0009193							-0.000935	-0.865741	0.865741
37.8	-0.000935							-0.0009501	-0.879722	0.879722
37.82	-0.0009501							-0.0009648	-0.893333	0.893333
37.83	-0.0009648							-0.0009793	-0.906759	0.906759
37.81	-0.0009793							-0.0009938	-0.920185	0.920185
37.82	-0.0009938							-0.001008	-0.933333	0.933333
37.86	-0.001008							-0.001022	-0.946296	0.946296
37.88	-0.001022							-0.001037	-0.960185	0.960185
37.87	-0.001037							-0.001051	-0.973148	0.973148
37.87	-0.001051							-0.001065	-0.986111	0.986111
37.91	-0.001065							-0.00108	-1	1
37.89	-0.00108							-0.001094	-1.01296	1.01296
37.91	-0.001094							-0.001108	-1.02593	1.02593
37.93	-0.001108							-0.001122	-1.03889	1.03889
37.92	-0.001122							-0.001138	-1.0537	1.0537
37.94	-0.001138							-0.001157	-1.0713	1.0713
37.95	-0.001157							-0.00118	-1.09259	1.09259
37.97	-0.00118							-0.001205	-1.11574	1.11574
37.96	-0.001205							-0.001232	-1.14074	1.14074
37.98	-0.001232							-0.00126	-1.16667	1.16667
37.97	-0.00126							-0.001288	-1.19259	1.19259
37.98	-0.001288							-0.001316	-1.21852	1.21852
38	-0.001316							-0.001345	-1.24537	1.24537
37.99	-0.001345							-0.001373	-1.2713	1.2713
38.02	-0.001373							-0.001402	-1.29815	1.29815
38.02	-0.001402							-0.001429	-1.32315	1.32315
38.04	-0.001429							-0.001453	-1.34537	1.34537
38.05	-0.001453							-0.001474	-1.36481	1.36481
38.06	-0.001474							-0.00149	-1.37963	1.37963
38.06	-0.00149							-0.001501	-1.38981	1.38981
38.08	-0.001501							-0.001508	-1.3963	1.3963
38.09	-0.001508							-0.001511	-1.39907	1.39907
38.09	-0.001511							-0.001513	-1.40093	1.40093
38.11	-0.001513							-0.001515	-1.40278	1.40278
38.12	-0.001515							-0.001515	-1.40278	1.40278
38.11	-0.001515							-0.001516	-1.4037	1.4037
38.12	-0.001516							-0.001516	-1.4037	1.4037
38.13	-0.001516							-0.001516	-1.4037	1.4037
38.15	-0.001516							-0.001516	-1.4037	1.4037
38.15	-0.001516							-0.001516	-1.4037	1.4037
38.14	-0.001516							-0.001516	-1.4037	1.4037
38.17	-0.001516							-0.001516	-1.4037	1.4037
38.2	-0.001516							-0.001516	-1.4037	1.4037
38.17	-0.001516							-0.001516	-1.4037	1.4037
38.2	-0.001516							-0.001517	-1.40463	1.40463
38.21	-0.001517							-0.001522	-1.40926	1.40926
38.21	-0.001522							-0.001529	-1.41574	1.41574
38.24	-0.001529							-0.001537	-1.42315	1.42315
38.24	-0.001537							-0.001545	-1.43056	1.43056
38.23	-0.001545							-0.001556	-1.44074	1.44074
38.25	-0.001556							-0.001568	-1.45185	1.45185
38.28	-0.001568							-0.001582	-1.46481	1.46481
38.27	-0.001582							-0.001595	-1.47685	1.47685
38.29	-0.001595							-0.001604	-1.48519	1.48519
38.3	-0.001604							-0.00161	-1.49074	1.49074
38.31	-0.00161							-0.001618	-1.49815	1.49815
38.33	-0.001618							-0.001628	-1.50741	1.50741
38.32	-0.001628							-0.001641	-1.51944	1.51944
38.34	-0.001641							-0.001652	-1.52963	1.52963
38.34	-0.001652							-0.001662	-1.53889	1.53889
38.35	-0.001662							-0.001667	-1.54352	1.54352
38.36	-0.001667							-0.00167	-1.5463	1.5463
38.37	-0.00167							-0.001671	-1.54722	1.54722
38.35	-0.001671							-0.001672	-1.54815	1.54815
38.38	-0.001672							-0.001672	-1.54815	1.54815
38.41	-0.001672							-0.001668	-1.54444	1.54444
38.41	-0.001668							-0.001659	-1.53611	1.53611
38.4	-0.001659							-0.001648	-1.52593	1.52593
38.41	-0.001648							-0.001635	-1.51389	1.51389
38.44	-0.001635							-0.001622	-1.50185	1.50185
38.45	-0.001622							-0.001608	-1.48889	1.48889
38.44	-0.001608							-0.001594	-1.47593	1.47593
38.45	-0.001594							-0.00158	-1.46296	1.46296
38.48	-0.00158							-0.001566	-1.45	1.45
38.48	-0.001566							-0.001552	-1.43704	1.43704
38.47	-0.001552							-0.001537	-1.42315	1.42315
38.49	-0.001537							-0.001523	-1.41019	1.41019
38.5	-0.001523							-0.001509	-1.39722	1.39722
38.52	-0.001509							-0.001494	-1.38333	1.38333
38.53	-0.001494							-0.001481	-1.3713	1.3713
38.54	-0.001481							-0.001465	-1.35648	1.35648
38.56	-0.001465							-0.001446	-1.33889	1.33889
38.55	-0.001446							-0.001423	-1.31759	1.31759
38.56	-0.001423							-0.001398	-1.29444	1.29444
38.59	-0.001398							-0.001371	-1.26944	1.26944
38.57	-0.001371							-0.001343	-1.24352	1.24352
38.58	-0.001343							-0.001315	-1.21759	1.21759
38.59	-0.001315							-0.001287	-1.19167	1.19167
38.6	-0.001287							-0.001258	-1.16481	1.16481
38.63	-0.001258							-0.00123	-1.13889	1.13889
38.63	-0.00123							-0.001201	-1.11204	1.11204
38.63	-0.001201							-0.001173	-1.08611	1.08611
38.64	-0.001173							-0.001144	-1.05926	1.05926
38.65	-0.001144							-0.001116	-1.03333	1.03333
38.67	-0.001116							-0.001086	-1.00556	1.00556
38.66	-0.001086							-0.001053	-0.975	0.975
38.69	-0.001053							-0.001017	-0.941667	0.941667
38.69	-0.001017							-0.0009811	-0.908426	0.908426
38.7	-0.0009811							-0.0009486	-0.878333	0.878333
38.71	-0.0009486							-0.0009179	-0.849907	0.849907
38.73	-0.0009179							-0.0008882	-0.822407	0.822407
38.73	-0.0008882							-0.0008589	-0.795278	0.795278
38.73	-0.0008589							-0.0008299	-0.768426	0.768426
38.74	-0.0008299							-0.0008011	-0.741759	0.741759
38.75	-0.0008011							-0.0007724	-0.715185	0.715185
38.78	-0.0007724							-0.0007438	-0.688704	0.688704
38.77	-0.0007438							-0.0007151	-0.66213	0.66213
38.78	-0.0007151							-0.0006865	-0.635648	0.635648
38.8	-0.0006865							-0.0006579	-0.609167	0.609167
38.81	-0.0006579							-0.0006293	-0.582685	0.582685
38.8	-0.0006293							-0.0006007	-0.556204	0.556204
38.83	-0.0006007							-0.0005721	-0.529722	0.529722
38.84	-0.0005721							-0.0005435	-0.503241	0.503241
38.84	-0.0005435							-0.0005148	-0.476667	0.476667
38.84	-0.0005148							-0.0004866	-0.450556	0.450556
38.87	-0.0004866							-0.0004567	-0.42287	0.42287
38.87	-0.0004567							-0.0004238	-0.392407	0.392407
38.87	-0.0004238							-0.0003865	-0.35787	0.35787
38.88	-0.0003865							-0.0003465	-0.320833	0.320833
38.9	-0.0003465							-0.0003053	-0.282685	0.282685
38.92	-0.0003053							-0.0002634	-0.243889	0.243889
38.92	-0.0002634							-0.000221	-0.20463	0.20463
38.92	-0.000221							-0.0001785	-0.165278	0.165278
38.94	-0.0001785							-0.0001353	-0.125278	0.125278
38.96	-0.0001353							-9.375e-05	-0.0868056	0.0868056
38.96	-9.375e-05							-5.516e-05	-0.0510741	0.0510741
38.95	-5.516e-05							-2.139e-05	-0.0198056	0.0198056
38.98	-2.139e-05							1.129e-05	0.0104537	-0.0104537
38.99	1.129e-05							4.637e-05	0.0429352	-0.0429352
38.99	4.637e-05							8.337e-05	0.0771944	-0.0771944
38.99	8.337e-05							0.0001195	0.110648	-0.110648
39.02	0.0001195							0.0001523	0.141019	-0.141019
39.02	0.0001523							0.0001831	0.169537	-0.169537
39.03	0.0001831							0.0002129	0.19713	-0.19713
39.02	0.0002129							0.0002422	0.224259	-0.224259
39.05	0.0002422							0.0002711	0.251019	-0.251019
39.06	0.0002711							0.0003005	0.278241	-0.278241
39.07	0.0003005							0.0003275	0.303241	-0.303241
39.06	0.0003275							0.0003534	0.327222	-0.327222
39.07	0.0003534							0.0003765	0.348611	-0.348611
39.09	0.0003765							0.0003981	0.368611	-0.368611
39.1	0.0003981							0.0004168	0.385926	-0.385926
39.11	0.0004168							0.0004333	0.401204	-0.401204
39.13	0.0004333							0.0004489	0.415648	-0.415648
39.12	0.0004489							0.0004639	0.429537	-0.429537
39.14	0.0004639							0.0004786	0.443148	-0.443148
39.15	0.0004786							0.0004931	0.456574	-0.456574
39.15	0.0004931							0.0005075	0.469907	-0.469907
39.16	0.0005075							0.0005219	0.483241	-0.483241
39.17	0.0005219							0.0005362	0.496481	-0.496481
39.18	0.0005362							0.0005509	0.510093	-0.510093
39.2	0.0005509							0.000564	0.522222	-0.522222
39.22	0.000564							0.0005739	0.531389	-0.531389
39.21	0.0005739							0.0005795	0.536574	-0.536574
39.23	0.0005795							0.0005825	0.539352	-0.539352
39.23	0.0005825							0.0005842	0.540926	-0.540926
39.25	0.0005842							0.0005852	0.541852	-0.541852
39.25	0.0005852							0.0005857	0.542315	-0.542315
39.27	0.0005857							0.000586	0.542593	-0.542593
39.29	0.000586							0.0005861	0.542685	-0.542685
39.3	0.0005861							0.0005862	0.542778	-0.542778
39.3	0.0005862							0.0005863	0.54287	-0.54287
39.32	0.0005863							0.0005863	0.54287	-0.54287
39.32	0.0005863							0.0005862	0.542778	-0.542778
39.33	0.0005862							0.0005867	0.543241	-0.543241
39.33	0.0005867							0.0005854	0.542037	-0.542037
39.32	0.0005854							0.0005811	0.538056	-0.538056
39.34	0.0005811							0.0005724	0.53	-0.53
39.37	0.0005724							0.0005611	0.519537	-0.519537
39.37	0.0005611							0.0005485	0.50787	-0.50787
39.37	0.0005485							0.0005351	0.495463	-0.495463
39.4	0.0005351							0.0005213	0.482685	-0.482685
39.39	0.0005213							0.0005073	0.469722	-0.469722
39.4	0.0005073							0.0004932	0.456667	-0.456667
39.42	0.0004932							0.000479	0.443519	-0.443519
39.42	0.000479							0.0004647	0.430278	-0.430278
39.43	0.0004647							0.0004505	0.41713	-0.41713
39.42	0.0004505							0.0004362	0.403889	-0.403889
39.44	0.0004362							0.0004218	0.390556	-0.390556
39.46	0.0004218							0.0004078	0.377593	-0.377593
39.48	0.0004078							0.0003927	0.363611	-0.363611
39.48	0.0003927							0.0003728	0.345185	-0.345185
39.48	0.0003728							0.0003455	0.319907	-0.319907
39.49	0.0003455							0.0003111	0.288056	-0.288056
39.49	0.0003111							0.0002729	0.252685	-0.252685
39.53	0.0002729							0.0002326	0.21537	-0.21537
39.52	0.0002326							0.0001912	0.177037	-0.177037
39.53	0.0001912							0.0001491	0.138056	-0.138056
39.53	0.0001491							0.0001067	0.0987963	-0.0987963
39.56	0.0001067							6.403e-05	0.059287	-0.059287
39.57	6.403e-05							2.127e-05	0.0196944	-0.0196944
39.57	2.127e-05							-2.155e-05	-0.0199537	0.0199537
39.58	-2.155e-05							-6.441e-05	-0.0596389	0.0596389
39.58	-6.441e-05							-0.0001072	-0.0992593	0.0992593
39.6	-0.0001072							-0.0001505	-0.139352	0.139352
39.63	-0.0001505							-0.0001922	-0.177963	0.177963
39.64	-0.0001922							-0.0002308	-0.213704	0.213704
39.63	-0.0002308							-0.0002646	-0.245	0.245
39.63	-0.0002646							-0.0002974	-0.27537	0.27537
39.64	-0.0002974							-0.0003321	-0.3075	0.3075
39.65	-0.0003321							-0.0003703	-0.34287	0.34287
39.66	-0.0003703							-0.0004108	-0.38037	0.38037
39.68	-0.0004108							-0.0004523	-0.418796	0.418796
39.68	-0.0004523							-0.0004944	-0.457778	0.457778
39.69	-0.0004944							-0.0005369	-0.49713	0.49713
39.71	-0.0005369							-0.0005795	-0.536574	0.536574
39.73	-0.0005795							-0.0006222	-0.576111	0.576111
39.73	-0.0006222							-0.0006655	-0.616204	0.616204
39.75	-0.0006655							-0.0007067	-0.654352	0.654352
39.75	-0.0007067							-0.0007465	-0.691204	0.691204
39.76	-0.0007465							-0.000785	-0.726852	0.726852
39.77	-0.000785							-0.0008253	-0.764167	0.764167
39.77	-0.0008253							-0.000867	-0.802778	0.802778
39.77	-0.000867							-0.0009091	-0.841759	0.841759
39.79	-0.0009091							-0.0009516	-0.881111	0.881111
39.81	-0.0009516							-0.0009942	-0.920556	0.920556
39.81	-0.0009942							-0.001037	-0.960185	0.960185
39.82	-0.001037							-0.00108	-1	1
39.83	-0.00108							-0.001123	-1.03981	1.03981
39.85	-0.001123							-0.001166	-1.07963	1.07963
39.85	-0.001166							-0.001208	-1.11852	1.11852
39.85	-0.001208							-0.001251	-1.15833	1.15833
39.88	-0.001251							-0.001294	-1.19815	1.19815
39.89	-0.001294							-0.001337	-1.23796	1.23796
39.88	-0.001337							-0.00138	-1.27778	1.27778
39.87	-0.00138							-0.001422	-1.31667	1.31667
39.92	-0.001422							-0.001459	-1.35093	1.35093
39.92	-0.001459							-0.00149	-1.37963	1.37963
39.92	-0.00149							-0.001518	-1.40556	1.40556
39.94	-0.001518							-0.001545	-1.43056	1.43056
39.94	-0.001545							-0.001574	-1.45741	1.45741
39.96	-0.001574							-0.001602	-1.48333	1.48333
39.95	-0.001602							-0.001631	-1.51019	1.51019
39.97	-0.001631							-0.001659	-1.53611	1.53611
39.98	-0.001659							-0.001688	-1.56296	1.56296
39.99	-0.001688							-0.001716	-1.58889	1.58889
39.98	-0.001716							-0.001745	-1.61574	1.61574
40.01	-0.001745							-0.001774	-1.64259	1.64259
40.02	-0.001774							-0.001801	-1.66759	1.66759
40.04	-0.001801							-0.001827	-1.69167	1.69167
40.04	-0.001827							-0.00185	-1.71296	1.71296
40.04	-0.00185							-0.001871	-1.73241	1.73241
40.07	-0.001871							-0.00189	-1.75	1.75
40.07	-0.00189							-0.001906	-1.76481	1.76481
40.09	-0.001906							-0.001922	-1.77963	1.77963
40.1	-0.001922							-0.001937	-1.79352	1.79352
40.1	-0.001937							-0.001952	-1.80741	1.80741
40.12	-0.001952							-0.001966	-1.82037	1.82037
40.11	-0.001966							-0.001981	-1.83426	1.83426
40.13	-0.001981							-0.001995	-1.84722	1.84722
40.13	-0.001995							-0.00201	-1.86111	1.86111
40.15	-0.00201							-0.002023	-1.87315	1.87315
40.17	-0.002023							-0.002032	-1.88148	1.88148
40.16	-0.002032							-0.002033	-1.88241	1.88241
40.16	-0.002033							-0.002027	-1.87685	1.87685
40.19	-0.002027							-0.002018	-1.86852	1.86852
40.19	-0.002018							-0.002006	-1.85741	1.85741
40.2	-0.002006							-0.001993	-1.84537	1.84537
40.21	-0.001993							-0.00198	-1.83333	1.83333
40.23	-0.00198							-0.001966	-1.82037	1.82037
40.23	-0.001966							-0.001952	-1.80741	1.80741
40.24	-0.001952							-0.001938	-1.79444	1.79444
40.27	-0.001938							-0.001923	-1.78056	1.78056
40.23	-0.001923							-0.001909	-1.76759	1.76759
40.27	-0.001909							-0.001895	-1.75463	1.75463
40.26	-0.001895							-0.001881	-1.74167	1.74167
40.29	-0.001881							-0.001866	-1.72778	1.72778
40.29	-0.001866							-0.001852	-1.71481	1.71481
40.3	-0.001852							-0.001838	-1.70185	1.70185
40.33	-0.001838							-0.001823	-1.68796	1.68796
40.33	-0.001823							-0.001809	-1.675	1.675
40.32	-0.001809							-0.001795	-1.66204	1.66204
40.32	-0.001795							-0.001781	-1.64907	1.64907
40.37	-0.001781							-0.001766	-1.63519	1.63519
40.38	-0.001766							-0.001752	-1.62222	1.62222
40.37	-0.001752							-0.001738	-1.60926	1.60926
40.38	-0.001738							-0.001723	-1.59537	1.59537
40.4	-0.001723							-0.001709	-1.58241	1.58241
40.41	-0.001709							-0.001695	-1.56944	1.56944
40.41	-0.001695							-0.00168	-1.55556	1.55556
40.42	-0.00168							-0.001667	-1.54352	1.54352
40.44	-0.001667							-0.00165	-1.52778	1.52778
40.46	-0.00165							-0.001627	-1.50648	1.50648
40.44	-0.001627							-0.001595	-1.47685	1.47685
40.46	-0.001595							-0.001558	-1.44259	1.44259
40.48	-0.001558							-0.001519	-1.40648	1.40648
40.49	-0.001519							-0.001478	-1.36852	1.36852
40.49	-0.001478							-0.001436	-1.32963	1.32963
40.53	-0.001436							-0.001394	-1.29074	1.29074
40.51	-0.001394							-0.001351	-1.25093	1.25093
40.52	-0.001351							-0.001308	-1.21111	1.21111
40.51	-0.001308							-0.001266	-1.17222	1.17222
40.53	-0.001266							-0.001223	-1.13241	1.13241
40.55	-0.001223							-0.00118	-1.09259	1.09259
40.56	-0.00118							-0.001137	-1.05278	1.05278
40.56	-0.001137							-0.001094	-1.01296	1.01296
40.58	-0.001094							-0.001052	-0.974074	0.974074
40.58	-0.001052							-0.001015	-0.939815	0.939815
40.58	-0.001015							-0.0009837	-0.910833	0.910833
40.59	-0.0009837							-0.0009564	-0.885556	0.885556
40.6	-0.0009564							-0.0009288	-0.86	0.86
40.63	-0.0009288							-0.0009005	-0.833796	0.833796
40.63	-0.0009005							-0.0008721	-0.8075	0.8075
40.63	-0.0008721							-0.0008436	-0.781111	0.781111
40.65	-0.0008436							-0.0008151	-0.754722	0.754722
40.65	-0.0008151							-0.0007865	-0.728241	0.728241
40.68	-0.0007865							-0.0007579	-0.701759	0.701759
40.68	-0.0007579							-0.0007295	-0.675463	0.675463
40.7	-0.0007295							-0.0007004	-0.648519	0.648519
40.69	-0.0007004							-0.0006734	-0.623519	0.623519
40.71	-0.0006734							-0.0006479	-0.599907	0.599907
40.73	-0.0006479							-0.0006237	-0.5775	0.5775
40.74	-0.0006237							-0.0005977	-0.553426	0.553426
40.74	-0.0005977							-0.0005703	-0.528056	0.528056
40.76	-0.0005703							-0.0005425	-0.502315	0.502315
40.75	-0.0005425							-0.0005143	-0.476204	0.476204
40.77	-0.0005143							-0.000486	-0.45	0.45
40.79	-0.000486							-0.0004575	-0.423611	0.423611
40.79	-0.0004575							-0.000429	-0.397222	0.397222
40.79	-0.000429							-0.0004004	-0.370741	0.370741
40.82	-0.0004004							-0.0003718	-0.344259	0.344259
40.81	-0.0003718							-0.0003432	-0.317778	0.317778
40.83	-0.0003432							-0.0003146	-0.291296	0.291296
40.82	-0.0003146							-0.000286	-0.264815	0.264815
40.83	-0.000286							-0.0002574	-0.238333	0.238333
40.85	-0.0002574							-0.0002289	-0.211944	0.211944
40.85	-0.0002289							-0.0001999	-0.185093	0.185093
40.87	-0.0001999							-0.0001726	-0.159815	0.159815
40.88	-0.0001726							-0.000148	-0.137037	0.137037
40.91	-0.000148							-0.0001293	-0.119722	0.119722
40.89	-0.0001293							-0.0001164	-0.107778	0.107778
40.89	-0.0001164							-0.0001091	-0.101019	0.101019
40.92	-0.0001091							-0.0001052	-0.0974074	0.0974074
40.95	-0.0001052							-0.0001029	-0.0952778	0.0952778
40.94	-0.0001029							-0.0001017	-0.0941667	0.0941667
40.94	-0.0001017							-0.000101	-0.0935185	0.0935185
40.96	-0.000101							-0.0001006	-0.0931481	0.0931481
40.98	-0.0001006							-0.0001004	-0.092963	0.092963
40.98	-0.0001004							-0.0001003	-0.0928704	0.0928704
40.97	-0.0001003							-0.0001002	-0.0927778	0.0927778
40.99	-0.0001002							-0.0001002	-0.0927778	0.0927778
41.02	-0.0001002							-0.0001001	-0.0926852	0.0926852
41.02	-0.0001001							-0.0001001	-0.0926852	0.0926852
41.01	-0.0001001							-0.0001001	-0.0926852	0.0926852
41.03	-0.0001001							-0.0001001	-0.0926852	0.0926852
41.06	-0.0001001							-0.0001001	-0.0926852	0.0926852
41.05	-0.0001001							-0.0001001	-0.0926852	0.0926852
41.05	-0.0001001							-0.0001001	-0.0926852	0.0926852
41.08	-0.0001001							-0.0001001	-0.0926852	0.0926852
41.08	-0.0001001							-0.0001001	-0.0926852	0.0926852
41.09	-0.0001001							-0.0001002	-0.0927778	0.0927778
41.12	-0.0001002							-9.98e-05	-0.0924074	0.0924074
41.12	-9.98e-05							-0.000101	-0.0935185	0.0935185
41.13	-0.000101							-0.0001054	-0.0975926	0.0975926
41.14	-0.0001054							-0.0001141	-0.105648	0.105648
41.13	-0.0001141							-0.0001254	-0.116111	0.116111
41.14	-0.0001254							-0.000138	-0.127778	0.127778
41.15	-0.000138							-0.0001514	-0.140185	0.140185
41.18	-0.0001514							-0.0001651	-0.15287	0.15287
41.17	-0.0001651							-0.0001791	-0.165833	0.165833
41.18	-0.0001791							-0.0001933	-0.178981	0.178981
41.21	-0.0001933							-0.0002075	-0.19213	0.19213
41.21	-0.0002075							-0.0002217	-0.205278	0.205278
41.22	-0.0002217							-0.0002359	-0.218426	0.218426
41.22	-0.0002359							-0.0002507	-0.23213	0.23213
41.25	-0.0002507							-0.0002633	-0.243796	0.243796
41.25	-0.0002633							-0.0002748	-0.254444	0.254444
41.27	-0.0002748							-0.0002836	-0.262593	0.262593
41.28	-0.0002836							-0.0002909	-0.269352	0.269352
41.28	-0.0002909							-0.0002952	-0.273333	0.273333
41.3	-0.0002952							-0.0002974	-0.27537	0.27537
41.31	-0.0002974							-0.0002987	-0.276574	0.276574
41.31	-0.0002987							-0.0002994	-0.277222	0.277222
41.3	-0.0002994							-0.0002998	-0.277593	0.277593
41.32	-0.0002998							-0.0003	-0.277778	0.277778
41.35	-0.0003							-0.0003003	-0.278056	0.278056
41.35	-0.0003003							-0.0002998	-0.277593	0.277593
41.35	-0.0002998							-0.0003015	-0.279167	0.279167
41.35	-0.0003015							-0.0003047	-0.28213	0.28213
41.38	-0.0003047							-0.000309	-0.286111	0.286111
41.38	-0.000309							-0.0003118	-0.288704	0.288704
41.39	-0.0003118							-0.0003126	-0.289444	0.289444
41.39	-0.0003126							-0.0003146	-0.291296	0.291296
41.42	-0.0003146							-0.0003194	-0.295741	0.295741
41.41	-0.0003194							-0.0003283	-0.303981	0.303981
41.43	-0.0003283							-0.0003398	-0.31463	0.31463
41.44	-0.0003398							-0.0003524	-0.326296	0.326296
41.45	-0.0003524							-0.0003658	-0.338704	0.338704
41.46	-0.0003658							-0.0003796	-0.351481	0.351481
41.46	-0.0003796							-0.0003936	-0.364444	0.364444
41.48	-0.0003936							-0.0004078	-0.377593	0.377593
41.51	-0.0004078							-0.000422	-0.390741	0.390741
41.5	-0.000422							-0.0004363	-0.403981	0.403981
41.49	-0.0004363							-0.0004505	-0.41713	0.41713
41.52	-0.0004505							-0.0004648	-0.43037	0.43037
41.56	-0.0004648							-0.0004791	-0.443611	0.443611
41.54	-0.0004791							-0.0004933	-0.456759	0.456759
41.55	-0.0004933							-0.000508	-0.47037	0.47037
41.56	-0.000508							-0.000521	-0.482407	0.482407
41.57	-0.000521							-0.0005314	-0.492037	0.492037
41.58	-0.0005314							-0.0005357	-0.496019	0.496019
41.58	-0.0005357							-0.0005343	-0.494722	0.494722
41.6	-0.0005343							-0.0005274	-0.488333	0.488333
41.62	-0.0005274							-0.000517	-0.478704	0.478704
41.6	-0.000517							-0.0005049	-0.4675	0.4675
41.62	-0.0005049							-0.0004918	-0.45537	0.45537
41.63	-0.0004918							-0.0004782	-0.442778	0.442778
41.64	-0.0004782							-0.0004643	-0.429907	0.429907
41.65	-0.0004643							-0.0004502	-0.416852	0.416852
41.67	-0.0004502							-0.000436	-0.403704	0.403704
41.66	-0.000436							-0.0004217	-0.390463	0.390463
41.68	-0.0004217							-0.0004079	-0.377685	0.377685
41.69	-0.0004079							-0.0003924	-0.363333	0.363333
41.7	-0.0003924							-0.0003737	-0.346019	0.346019
41.72	-0.0003737							-0.0003507	-0.324722	0.324722
41.72	-0.0003507							-0.0003252	-0.301111	0.301111
41.73	-0.0003252							-0.0002978	-0.275741	0.275741
41.73	-0.0002978							-0.0002718	-0.251667	0.251667
41.76	-0.0002718							-0.0002465	-0.228241	0.228241
41.78	-0.0002465							-0.0002238	-0.207222	0.207222
41.76	-0.0002238							-0.0002023	-0.187315	0.187315
41.78	-0.0002023							-0.0001837	-0.170093	0.170093
41.78	-0.0001837							-0.0001673	-0.154907	0.154907
41.79	-0.0001673							-0.0001517	-0.140463	0.140463
41.8	-0.0001517							-0.0001367	-0.126574	0.126574
41.82	-0.0001367							-0.0001224	-0.113333	0.113333
41.83	-0.0001224							-0.0001066	-0.0987037	0.0987037
41.84	-0.0001066							-8.784e-05	-0.0813333	0.0813333
41.85	-8.784e-05							-6.468e-05	-0.0598889	0.0598889
41.85	-6.468e-05							-3.942e-05	-0.0365	0.0365
41.88	-3.942e-05							-1.129e-05	-0.0104537	0.0104537
41.87	-1.129e-05							2.075e-05	0.019213	-0.019213
41.89	2.075e-05							5.753e-05	0.0532685	-0.0532685
41.89	5.753e-05							9.717e-05	0.0899722	-0.0899722
41.9	9.717e-05							0.0001381	0.12787	-0.12787
41.92	0.0001381							0.0001805	0.16713	-0.16713
41.93	0.0001805							0.0002211	0.204722	-0.204722
41.94	0.0002211							0.0002609	0.241574	-0.241574
41.94	0.0002609							0.0002981	0.276019	-0.276019
41.94	0.0002981							0.0003339	0.309167	-0.309167
41.98	0.0003339							0.0003668	0.33963	-0.33963
41.97	0.0003668							0.0003976	0.368148	-0.368148
41.98	0.0003976							0.0004275	0.395833	-0.395833
41.99	0.0004275							0.0004568	0.422963	-0.422963
41.99	0.0004568							0.0004858	0.449815	-0.449815
42.01	0.0004858							0.0005146	0.476481	-0.476481
42.03	0.0005146							0.0005434	0.503148	-0.503148
42.03	0.0005434							0.0005716	0.529259	-0.529259
42.05	0.0005716							0.0006018	0.557222	-0.557222
42.05	0.0006018							0.0006336	0.586667	-0.586667
42.07	0.0006336							0.0006665	0.61713	-0.61713
42.07	0.0006665							0.0006978	0.646111	-0.646111
42.07	0.0006978							0.0007277	0.673796	-0.673796
42.1	0.0007277							0.000757	0.700926	-0.700926
42.09	0.000757							0.000786	0.727778	-0.727778
42.11	0.000786							0.0008149	0.754537	-0.754537
42.11	0.0008149							0.0008436	0.781111	-0.781111
42.15	0.0008436							0.0008723	0.807685	-0.807685
42.15	0.0008723							0.0009009	0.834167	-0.834167
42.16	0.0009009							0.0009296	0.860741	-0.860741
42.15	0.0009296							0.0009582	0.887222	-0.887222
42.18	0.0009582							0.0009868	0.913704	-0.913704
42.2	0.0009868							0.001015	0.939815	-0.939815
42.2	0.001015							0.001044	0.966667	-0.966667
42.2	0.001044							0.001073	0.993518	-0.993518
42.23	0.001073							0.001102	1.02037	-1.02037
42.23	0.001102							0.001128	1.04444	-1.04444
42.23	0.001128							0.001154	1.06852	-1.06852
42.24	0.001154							0.001177	1.08981	-1.08981
42.26	0.001177							0.001199	1.11019	-1.11019
42.27	0.001199							0.001218	1.12778	-1.12778
42.26	0.001218							0.001234	1.14259	-1.14259
42.28	0.001234							0.00125	1.15741	-1.15741
42.29	0.00125							0.001265	1.1713	-1.1713
42.31	0.001265							0.001279	1.18426	-1.18426
42.31	0.001279							0.001294	1.19815	-1.19815
42.3	0.001294							0.001309	1.21204	-1.21204
42.34	0.001309							0.001322	1.22407	-1.22407
42.34	0.001322							0.001338	1.23889	-1.23889
42.35	0.001338							0.001356	1.25556	-1.25556
42.36	0.001356							0.001374	1.27222	-1.27222
42.36	0.001374							0.001391	1.28796	-1.28796
42.36	0.001391							0.001407	1.30278	-1.30278
42.4	0.001407							0.001421	1.31574	-1.31574
42.39	0.001421							0.001431	1.325	-1.325
42.41	0.001431							0.001437	1.33056	-1.33056
42.41	0.001437							0.001441	1.33426	-1.33426
42.42	0.001441							0.001442	1.33519	-1.33519
42.45	0.001442							0.001445	1.33796	-1.33796
42.44	0.001445							0.001448	1.34074	-1.34074
42.46	0.001448							0.001454	1.3463	-1.3463
42.47	0.001454							0.001461	1.35278	-1.35278
42.47	0.001461							0.001471	1.36204	-1.36204
42.49	0.001471							0.001483	1.37315	-1.37315
42.5	0.001483							0.001496	1.38519	-1.38519
42.5	0.001496							0.00151	1.39815	-1.39815
42.51	0.00151							0.001524	1.41111	-1.41111
42.53	0.001524							0.001537	1.42315	-1.42315
42.53	0.001537							0.001547	1.43241	-1.43241
42.54	0.001547							0.001552	1.43704	-1.43704
42.56	0.001552							0.001555	1.43981	-1.43981
42.56	0.001555							0.001556	1.44074	-1.44074
42.56	0.001556							0.001552	1.43704	-1.43704
42.57	0.001552							0.001544	1.42963	-1.42963
42.6	0.001544							0.001533	1.41944	-1.41944
42.6	0.001533							0.001521	1.40833	-1.40833
42.59	0.001521							0.001508	1.3963	-1.3963
42.63	0.001508							0.001493	1.38241	-1.38241
42.65	0.001493							0.001475	1.36574	-1.36574
42.64	0.001475							0.001452	1.34444	-1.34444
42.64	0.001452							0.001426	1.32037	-1.32037
42.65	0.001426							0.001399	1.29537	-1.29537
42.67	0.001399							0.001372	1.27037	-1.27037
42.67	0.001372							0.001342	1.24259	-1.24259
42.69	0.001342							0.001311	1.21389	-1.21389
42.72	0.001311							0.001278	1.18333	-1.18333
42.72	0.001278							0.001247	1.15463	-1.15463
42.72	0.001247							0.001217	1.12685	-1.12685
42.72	0.001217							0.001189	1.10093	-1.10093
42.74	0.001189							0.001163	1.07685	-1.07685
42.74	0.001163							0.00114	1.05556	-1.05556
42.76	0.00114							0.001118	1.03519	-1.03519
42.75	0.001118							0.001099	1.01759	-1.01759
42.78	0.001099							0.001083	1.00278	-1.00278
42.78	0.001083							0.001067	0.987963	-0.987963
42.78	0.001067							0.001052	0.974074	-0.974074
42.79	0.001052							0.001038	0.961111	-0.961111
42.82	0.001038							0.001022	0.946296	-0.946296
42.82	0.001022							0.001003	0.928704	-0.928704
42.83	0.001003							0.0009801	0.9075	-0.9075
42.84	0.0009801							0.0009544	0.883704	-0.883704
42.85	0.0009544							0.0009275	0.858796	-0.858796
42.87	0.0009275							0.0008998	0.833148	-0.833148
42.85	0.0008998							0.0008717	0.80713	-0.80713
42.87	0.0008717							0.0008434	0.780926	-0.780926
42.91	0.0008434							0.0008151	0.754722	-0.754722
42.91	0.0008151							0.0007861	0.72787	-0.72787
42.9	0.0007861							0.0007592	0.702963	-0.702963
42.93	0.0007592							0.0007334	0.679074	-0.679074
42.94	0.0007334							0.0007104	0.657778	-0.657778
42.94	0.0007104							0.0006888	0.637778	-0.637778
42.94	0.0006888							0.0006701	0.620463	-0.620463
42.96	0.0006701							0.0006536	0.605185	-0.605185
42.98	0.0006536							0.000638	0.590741	-0.590741
42.98	0.000638							0.000623	0.576852	-0.576852
42.97	0.000623							0.0006083	0.563241	-0.563241
42.99	0.0006083							0.0005938	0.549815	-0.549815
43.01	0.0005938							0.0005793	0.536389	-0.536389
43.02	0.0005793							0.0005654	0.523519	-0.523519
43.03	0.0005654							0.0005494	0.508704	-0.508704
43.04	0.0005494							0.000532	0.492593	-0.492593
43.04	0.000532							0.0005133	0.475278	-0.475278
43.07	0.0005133							0.0004964	0.45963	-0.45963
43.07	0.0004964							0.0004808	0.445185	-0.445185
43.08	0.0004808							0.0004657	0.431204	-0.431204
43.11	0.0004657							0.000451	0.417593	-0.417593
43.1	0.000451							0.0004365	0.404167	-0.404167
43.1	0.0004365							0.0004221	0.390833	-0.390833
43.11	0.0004221							0.0004077	0.3775	-0.3775
43.12	0.0004077							0.0003933	0.364167	-0.364167
43.13	0.0003933							0.000379	0.350926	-0.350926
43.14	0.000379							0.0003647	0.337685	-0.337685
43.17	0.0003647							0.0003504	0.324444	-0.324444
43.17	0.0003504							0.0003361	0.311204	-0.311204
43.18	0.0003361							0.0003218	0.297963	-0.297963
43.18	0.0003218							0.0003075	0.284722	-0.284722
43.2	0.0003075							0.0002932	0.271481	-0.271481
43.23	0.0002932							0.0002789	0.258241	-0.258241
43.22	0.0002789							0.0002646	0.245	-0.245
43.21	0.0002646							0.0002503	0.231759	-0.231759
43.24	0.0002503							0.000236	0.218519	-0.218519
43.26	0.000236							0.0002217	0.205278	-0.205278
43.26	0.0002217							0.0002074	0.192037	-0.192037
43.26	0.0002074							0.0001931	0.178796	-0.178796
43.27	0.0001931							0.0001788	0.165556	-0.165556
43.3	0.0001788							0.0001645	0.152315	-0.152315
43.29	0.0001645							0.0001503	0.139167	-0.139167
43.32	0.0001503							0.0001355	0.125463	-0.125463
43.32	0.0001355							0.0001225	0.113426	-0.113426
43.32	0.0001225							0.0001125	0.104167	-0.104167
43.32	0.0001125							0.0001069	0.0989815	-0.0989815
43.35	0.0001069							0.000104	0.0962963	-0.0962963
43.35	0.000104							0.0001023	0.0947222	-0.0947222
43.36	0.0001023							0.0001009	0.0934259	-0.0934259
43.37	0.0001009							0.000102	0.0944444	-0.0944444
43.39	0.000102							0.0001048	0.097037	-0.097037
43.4	0.0001048							0.000109	0.100926	-0.100926
43.4	0.000109							0.0001115	0.103241	-0.103241
[truncated: 63,282 more rows]
