# Supplementary material for: Novel terpolymers based on methyl methacrylate with superior thermal stability and optical transparency for high-value applications
Source: PLoS One. 2025 Oct 8;20(10):e0332300. doi: 10.1371/journal.pone.0332300 (PMC12507251; doi:10.1371/journal.pone.0332300)
Supplement: S1 File — (ZIP) [file pone.0332300.s001.zip › Supporting_Information/Fig. 5. Derivative thermogravimetric (DTG) curves comparing the thermal degradation rates of the synthesized/P(MMA-50-VBC-20-MI-30).xlsx]

## Sheet: Sheet1
Temperature (°C)	Derivative Weight (mg/mi						-0.513	-194.932	194.932
29.11	-0.513						-0.158	30.7993	-30.7993
29.1	-0.158						-0.097	18.9084	-18.9084
29.1	-0.097						-0.078	15.2047	-15.2047
29.1	-0.078						-0.065	12.6706	-12.6706
29.13	-0.065						-0.058	11.3061	-11.3061
29.12	-0.058						-0.054	10.5263	-10.5263
29.11	-0.054						-0.051	9.94153	-9.94153
29.12	-0.051						-0.048	9.35674	-9.35674
29.12	-0.048						-0.046	8.96687	-8.96687
29.14	-0.046						-0.043	8.38208	-8.38208
29.13	-0.043						-0.042	8.18714	-8.18714
29.14	-0.042						-0.039	7.60235	-7.60235
29.16	-0.039						-0.038	7.40742	-7.40742
29.14	-0.038						-0.037	7.21248	-7.21248
29.14	-0.037						-0.036	7.01755	-7.01755
29.13	-0.036						-0.035	6.82262	-6.82262
29.14	-0.035						-0.035	6.82262	-6.82262
29.14	-0.035						-0.035	6.82262	-6.82262
29.14	-0.035						-0.035	6.82262	-6.82262
29.15	-0.035						-0.034	6.62769	-6.62769
29.15	-0.034						-0.033	6.43276	-6.43276
29.16	-0.033						-0.033	6.43276	-6.43276
29.14	-0.033						-0.034	6.62769	-6.62769
29.13	-0.034						-0.035	6.82262	-6.82262
29.15	-0.035						-0.035	6.82262	-6.82262
29.15	-0.035						-0.035	6.82262	-6.82262
29.15	-0.035						-0.035	6.82262	-6.82262
29.16	-0.035						-0.034	6.62769	-6.62769
29.16	-0.034						-0.034	6.62769	-6.62769
29.16	-0.034						-0.033	6.43276	-6.43276
29.14	-0.033						-0.033	6.43276	-6.43276
29.16	-0.033						-0.033	6.43276	-6.43276
29.15	-0.033						-0.033	6.43276	-6.43276
29.15	-0.033						-0.032	6.23782	-6.23782
29.17	-0.032						-0.032	6.23782	-6.23782
29.18	-0.032						-0.032	6.23782	-6.23782
29.16	-0.032						-0.032	6.23782	-6.23782
29.19	-0.032						-0.031	6.04289	-6.04289
29.17	-0.031						-0.031	6.04289	-6.04289
29.19	-0.031						-0.031	6.04289	-6.04289
29.18	-0.031						-0.03	5.84796	-5.84796
29.18	-0.03						-0.03	5.84796	-5.84796
29.17	-0.03						-0.03	5.84796	-5.84796
29.17	-0.03						-0.03	5.84796	-5.84796
29.2	-0.03						-0.029	5.65303	-5.65303
29.19	-0.029						-0.028	5.4581	-5.4581
29.17	-0.028						-0.028	5.4581	-5.4581
29.16	-0.028						-0.028	5.4581	-5.4581
29.18	-0.028						-0.028	5.4581	-5.4581
29.19	-0.028						-0.027	5.26316	-5.26316
29.19	-0.027						-0.022	4.2885	-4.2885
29.18	-0.022						-0.023	4.48344	-4.48344
29.21	-0.023						-0.023	4.48344	-4.48344
29.21	-0.023						-0.023	4.48344	-4.48344
29.2	-0.023						-0.023	4.48344	-4.48344
29.18	-0.023						-0.023	4.48344	-4.48344
29.19	-0.023						-0.023	4.48344	-4.48344
29.2	-0.023						-0.023	4.48344	-4.48344
29.21	-0.023						-0.022	4.2885	-4.2885
29.19	-0.022						-0.022	4.2885	-4.2885
29.2	-0.022						-0.022	4.2885	-4.2885
29.2	-0.022						-0.021	4.09357	-4.09357
29.19	-0.021						-0.021	4.09357	-4.09357
29.2	-0.021						-0.021	4.09357	-4.09357
29.21	-0.021						-0.021	4.09357	-4.09357
29.2	-0.021						-0.02	3.89864	-3.89864
29.2	-0.02						-0.02	3.89864	-3.89864
29.23	-0.02						-0.02	3.89864	-3.89864
29.22	-0.02						-0.02	3.89864	-3.89864
29.22	-0.02						-0.02	3.89864	-3.89864
29.22	-0.02						-0.02	3.89864	-3.89864
29.22	-0.02						-0.02	3.89864	-3.89864
29.21	-0.02						-0.02	3.89864	-3.89864
29.21	-0.02						-0.019	3.70371	-3.70371
29.2	-0.019						-0.019	3.70371	-3.70371
29.23	-0.019						-0.019	3.70371	-3.70371
29.23	-0.019						-0.019	3.70371	-3.70371
29.23	-0.019						-0.019	3.70371	-3.70371
29.23	-0.019						-0.019	3.70371	-3.70371
29.24	-0.019						-0.019	3.70371	-3.70371
29.25	-0.019						-0.019	3.70371	-3.70371
29.24	-0.019						-0.019	3.70371	-3.70371
29.25	-0.019						-0.019	3.70371	-3.70371
29.24	-0.019						-0.018	3.50878	-3.50878
29.25	-0.018						-0.018	3.50878	-3.50878
29.23	-0.018						-0.018	3.50878	-3.50878
29.24	-0.018						-0.017	3.31384	-3.31384
29.26	-0.017						-0.017	3.31384	-3.31384
29.26	-0.017						-0.017	3.31384	-3.31384
29.26	-0.017						-0.016	3.11891	-3.11891
29.24	-0.016						-0.016	3.11891	-3.11891
29.25	-0.016						-0.016	3.11891	-3.11891
29.25	-0.016						-0.016	3.11891	-3.11891
29.25	-0.016						-0.016	3.11891	-3.11891
29.26	-0.016						-0.015	2.92398	-2.92398
29.25	-0.015						-0.015	2.92398	-2.92398
29.25	-0.015						-0.014	2.72905	-2.72905
29.27	-0.014						-0.014	2.72905	-2.72905
29.28	-0.014						-0.013	2.53412	-2.53412
29.27	-0.013						-0.013	2.53412	-2.53412
29.26	-0.013						-0.012	2.33918	-2.33918
29.28	-0.012						-0.012	2.33918	-2.33918
29.27	-0.012						-0.012	2.33918	-2.33918
29.29	-0.012						-0.011	2.14425	-2.14425
29.27	-0.011						-0.011	2.14425	-2.14425
29.3	-0.011						-0.011	2.14425	-2.14425
29.28	-0.011						-0.011	2.14425	-2.14425
29.27	-0.011						-0.011	2.14425	-2.14425
29.29	-0.011						-0.011	2.14425	-2.14425
29.28	-0.011						-0.011	2.14425	-2.14425
29.28	-0.011						-0.011	2.14425	-2.14425
29.27	-0.011						-0.011	2.14425	-2.14425
29.29	-0.011						-0.01	1.94932	-1.94932
29.28	-0.01						-0.01	1.94932	-1.94932
29.28	-0.01						-0.01	1.94932	-1.94932
29.28	-0.01						-0.009888	1.92749	-1.92749
29.29	-0.009888						-0.009555	1.86258	-1.86258
29.28	-0.009555						-0.009392	1.8308	-1.8308
29.29	-0.009392						-0.009181	1.78967	-1.78967
29.31	-0.009181						-0.0089	1.73489	-1.73489
29.3	-0.0089						-0.008554	1.66745	-1.66745
29.32	-0.008554						-0.008385	1.6345	-1.6345
29.31	-0.008385						-0.00817	1.59259	-1.59259
29.3	-0.00817						-0.007887	1.53743	-1.53743
29.32	-0.007887						-0.007547	1.47115	-1.47115
29.31	-0.007547						-0.007348	1.43236	-1.43236
29.3	-0.007348						-0.007207	1.40487	-1.40487
29.33	-0.007207						-0.007297	1.42242	-1.42242
29.33	-0.007297						-0.007372	1.43704	-1.43704
29.31	-0.007372						-0.007439	1.4501	-1.4501
29.32	-0.007439						-0.007308	1.42456	-1.42456
29.34	-0.007308						-0.007204	1.40429	-1.40429
29.33	-0.007204						-0.00716	1.39571	-1.39571
29.34	-0.00716						-0.007168	1.39727	-1.39727
29.33	-0.007168						-0.007039	1.37213	-1.37213
29.33	-0.007039						-0.006808	1.3271	-1.3271
29.35	-0.006808						-0.006496	1.26628	-1.26628
29.34	-0.006496						-0.006306	1.22924	-1.22924
29.34	-0.006306						-0.006216	1.2117	-1.2117
29.36	-0.006216						-0.00616	1.20078	-1.20078
29.37	-0.00616						-0.006131	1.19513	-1.19513
29.36	-0.006131						-0.006114	1.19181	-1.19181
29.36	-0.006114						-0.006104	1.18986	-1.18986
29.36	-0.006104						-0.006099	1.18889	-1.18889
29.36	-0.006099						-0.006096	1.18831	-1.18831
29.37	-0.006096						-0.006094	1.18792	-1.18792
29.37	-0.006094						-0.006094	1.18792	-1.18792
29.38	-0.006094						-0.006093	1.18772	-1.18772
29.38	-0.006093						-0.006093	1.18772	-1.18772
29.37	-0.006093						-0.006093	1.18772	-1.18772
29.38	-0.006093						-0.006093	1.18772	-1.18772
29.39	-0.006093						-0.006092	1.18753	-1.18753
29.38	-0.006092						-0.006092	1.18753	-1.18753
29.37	-0.006092						-0.006092	1.18753	-1.18753
29.39	-0.006092						-0.006092	1.18753	-1.18753
29.4	-0.006092						-0.006092	1.18753	-1.18753
29.41	-0.006092						-0.006099	1.18889	-1.18889
29.39	-0.006099						-0.006057	1.1807	-1.1807
29.4	-0.006057						-0.006215	1.2115	-1.2115
29.4	-0.006215						-0.006286	1.22534	-1.22534
29.41	-0.006286						-0.006487	1.26452	-1.26452
29.41	-0.006487						-0.006589	1.28441	-1.28441
29.42	-0.006589						-0.006799	1.32534	-1.32534
29.41	-0.006799						-0.006952	1.35517	-1.35517
29.43	-0.006952						-0.007015	1.36745	-1.36745
29.4	-0.007015						-0.007051	1.37447	-1.37447
29.42	-0.007051						-0.007108	1.38558	-1.38558
29.42	-0.007108						-0.007005	1.3655	-1.3655
29.44	-0.007005						-0.00679	1.32359	-1.32359
29.42	-0.00679						-0.006485	1.26413	-1.26413
29.44	-0.006485						-0.006307	1.22944	-1.22944
29.45	-0.006307						-0.006183	1.20526	-1.20526
29.45	-0.006183						-0.006245	1.21735	-1.21735
29.44	-0.006245						-0.006439	1.25517	-1.25517
29.45	-0.006439						-0.00673	1.31189	-1.31189
29.46	-0.00673						-0.006909	1.34679	-1.34679
29.47	-0.006909						-0.006999	1.36433	-1.36433
29.46	-0.006999						-0.007009	1.36628	-1.36628
29.47	-0.007009						-0.007188	1.40117	-1.40117
29.48	-0.007188						-0.007311	1.42515	-1.42515
29.49	-0.007311						-0.007405	1.44347	-1.44347
29.46	-0.007405						-0.007296	1.42222	-1.42222
29.45	-0.007296						-0.007164	1.39649	-1.39649
29.48	-0.007164						-0.007248	1.41287	-1.41287
29.49	-0.007248						-0.007445	1.45127	-1.45127
29.47	-0.007445						-0.007741	1.50897	-1.50897
29.48	-0.007741						-0.007921	1.54406	-1.54406
29.52	-0.007921						-0.008013	1.56199	-1.56199
29.51	-0.008013						-0.00803	1.5653	-1.5653
29.49	-0.00803						-0.008174	1.59337	-1.59337
29.49	-0.008174						-0.008413	1.63996	-1.63996
29.51	-0.008413						-0.008729	1.70156	-1.70156
29.51	-0.008729						-0.008928	1.74035	-1.74035
29.5	-0.008928						-0.008984	1.75127	-1.75127
29.52	-0.008984						-0.009157	1.78499	-1.78499
29.53	-0.009157						-0.009409	1.83412	-1.83412
29.54	-0.009409						-0.009735	1.89766	-1.89766
29.52	-0.009735						-0.009931	1.93587	-1.93587
29.52	-0.009931						-0.01	1.94932	-1.94932
29.54	-0.01						-0.01	1.94932	-1.94932
29.53	-0.01						-0.01	1.94932	-1.94932
29.52	-0.01						-0.01	1.94932	-1.94932
29.52	-0.01						-0.011	2.14425	-2.14425
29.56	-0.011						-0.011	2.14425	-2.14425
29.56	-0.011						-0.011	2.14425	-2.14425
29.55	-0.011						-0.011	2.14425	-2.14425
29.55	-0.011						-0.011	2.14425	-2.14425
29.56	-0.011						-0.011	2.14425	-2.14425
29.57	-0.011						-0.011	2.14425	-2.14425
29.57	-0.011						-0.011	2.14425	-2.14425
29.57	-0.011						-0.011	2.14425	-2.14425
29.58	-0.011						-0.011	2.14425	-2.14425
29.58	-0.011						-0.011	2.14425	-2.14425
29.58	-0.011						-0.011	2.14425	-2.14425
29.6	-0.011						-0.011	2.14425	-2.14425
29.6	-0.011						-0.011	2.14425	-2.14425
29.6	-0.011						-0.011	2.14425	-2.14425
29.6	-0.011						-0.012	2.33918	-2.33918
29.62	-0.012						-0.012	2.33918	-2.33918
29.61	-0.012						-0.012	2.33918	-2.33918
29.62	-0.012						-0.012	2.33918	-2.33918
29.61	-0.012						-0.012	2.33918	-2.33918
29.62	-0.012						-0.013	2.53412	-2.53412
29.63	-0.013						-0.013	2.53412	-2.53412
29.64	-0.013						-0.013	2.53412	-2.53412
29.62	-0.013						-0.013	2.53412	-2.53412
29.64	-0.013						-0.013	2.53412	-2.53412
29.63	-0.013						-0.013	2.53412	-2.53412
29.63	-0.013						-0.013	2.53412	-2.53412
29.64	-0.013						-0.014	2.72905	-2.72905
29.66	-0.014						-0.013	2.53412	-2.53412
29.66	-0.013						-0.013	2.53412	-2.53412
29.67	-0.013						-0.013	2.53412	-2.53412
29.67	-0.013						-0.013	2.53412	-2.53412
29.65	-0.013						-0.014	2.72905	-2.72905
29.68	-0.014						-0.014	2.72905	-2.72905
29.68	-0.014						-0.014	2.72905	-2.72905
29.67	-0.014						-0.014	2.72905	-2.72905
29.68	-0.014						-0.014	2.72905	-2.72905
29.67	-0.014						-0.014	2.72905	-2.72905
29.7	-0.014						-0.014	2.72905	-2.72905
29.71	-0.014						-0.014	2.72905	-2.72905
29.72	-0.014						-0.014	2.72905	-2.72905
29.71	-0.014						-0.014	2.72905	-2.72905
29.7	-0.014						-0.015	2.92398	-2.92398
29.72	-0.015						-0.014	2.72905	-2.72905
29.71	-0.014						-0.014	2.72905	-2.72905
29.71	-0.014						-0.014	2.72905	-2.72905
29.72	-0.014						-0.014	2.72905	-2.72905
29.73	-0.014						-0.014	2.72905	-2.72905
29.73	-0.014						-0.014	2.72905	-2.72905
29.74	-0.014						-0.014	2.72905	-2.72905
29.75	-0.014						-0.015	2.92398	-2.92398
29.74	-0.015						-0.015	2.92398	-2.92398
29.75	-0.015						-0.015	2.92398	-2.92398
29.77	-0.015						-0.014	2.72905	-2.72905
29.76	-0.014						-0.014	2.72905	-2.72905
29.76	-0.014						-0.014	2.72905	-2.72905
29.76	-0.014						-0.014	2.72905	-2.72905
29.78	-0.014						-0.014	2.72905	-2.72905
29.78	-0.014						-0.014	2.72905	-2.72905
29.78	-0.014						-0.014	2.72905	-2.72905
29.78	-0.014						-0.014	2.72905	-2.72905
29.78	-0.014						-0.013	2.53412	-2.53412
29.78	-0.013						-0.013	2.53412	-2.53412
29.79	-0.013						-0.014	2.72905	-2.72905
29.8	-0.014						-0.014	2.72905	-2.72905
29.81	-0.014						-0.014	2.72905	-2.72905
29.82	-0.014						-0.014	2.72905	-2.72905
29.8	-0.014						-0.014	2.72905	-2.72905
29.81	-0.014						-0.014	2.72905	-2.72905
29.83	-0.014						-0.014	2.72905	-2.72905
29.83	-0.014						-0.014	2.72905	-2.72905
29.82	-0.014						-0.014	2.72905	-2.72905
29.83	-0.014						-0.014	2.72905	-2.72905
29.82	-0.014						-0.014	2.72905	-2.72905
29.85	-0.014						-0.014	2.72905	-2.72905
29.85	-0.014						-0.014	2.72905	-2.72905
29.84	-0.014						-0.014	2.72905	-2.72905
29.86	-0.014						-0.014	2.72905	-2.72905
29.86	-0.014						-0.014	2.72905	-2.72905
29.86	-0.014						-0.014	2.72905	-2.72905
29.86	-0.014						-0.013	2.53412	-2.53412
29.87	-0.013						-0.013	2.53412	-2.53412
29.88	-0.013						-0.013	2.53412	-2.53412
29.88	-0.013						-0.013	2.53412	-2.53412
29.89	-0.013						-0.013	2.53412	-2.53412
29.88	-0.013						-0.012	2.33918	-2.33918
29.87	-0.012						-0.012	2.33918	-2.33918
29.9	-0.012						-0.013	2.53412	-2.53412
29.9	-0.013						-0.013	2.53412	-2.53412
29.9	-0.013						-0.013	2.53412	-2.53412
29.91	-0.013						-0.012	2.33918	-2.33918
29.92	-0.012						-0.012	2.33918	-2.33918
29.92	-0.012						-0.012	2.33918	-2.33918
29.92	-0.012						-0.012	2.33918	-2.33918
29.93	-0.012						-0.012	2.33918	-2.33918
29.95	-0.012						-0.012	2.33918	-2.33918
29.94	-0.012						-0.012	2.33918	-2.33918
29.94	-0.012						-0.012	2.33918	-2.33918
29.94	-0.012						-0.012	2.33918	-2.33918
29.95	-0.012						-0.012	2.33918	-2.33918
29.96	-0.012						-0.012	2.33918	-2.33918
29.98	-0.012						-0.012	2.33918	-2.33918
29.97	-0.012						-0.011	2.14425	-2.14425
29.96	-0.011						-0.011	2.14425	-2.14425
29.97	-0.011						-0.011	2.14425	-2.14425
29.97	-0.011						-0.011	2.14425	-2.14425
29.99	-0.011						-0.011	2.14425	-2.14425
29.97	-0.011						-0.011	2.14425	-2.14425
30	-0.011						-0.011	2.14425	-2.14425
30	-0.011						-0.011	2.14425	-2.14425
29.99	-0.011						-0.011	2.14425	-2.14425
29.99	-0.011						-0.01	1.94932	-1.94932
30	-0.01						-0.01	1.94932	-1.94932
30	-0.01						-0.011	2.14425	-2.14425
30.01	-0.011						-0.011	2.14425	-2.14425
30.01	-0.011						-0.011	2.14425	-2.14425
30.02	-0.011						-0.01	1.94932	-1.94932
30.03	-0.01						-0.01	1.94932	-1.94932
30.04	-0.01						-0.01	1.94932	-1.94932
30.04	-0.01						-0.01	1.94932	-1.94932
30.05	-0.01						-0.009872	1.92437	-1.92437
30.04	-0.009872						-0.009558	1.86316	-1.86316
30.05	-0.009558						-0.009329	1.81852	-1.81852
30.06	-0.009329						-0.009352	1.823	-1.823
30.06	-0.009352						-0.00951	1.8538	-1.8538
30.07	-0.00951						-0.009824	1.91501	-1.91501
30.06	-0.009824						-0.009878	1.92554	-1.92554
30.07	-0.009878						-0.009735	1.89766	-1.89766
30.09	-0.009735						-0.009477	1.84737	-1.84737
30.09	-0.009477						-0.009315	1.81579	-1.81579
30.09	-0.009315						-0.009235	1.8002	-1.8002
30.07	-0.009235						-0.009224	1.79805	-1.79805
30.09	-0.009224						-0.009083	1.77057	-1.77057
30.1	-0.009083						-0.008847	1.72456	-1.72456
30.11	-0.008847						-0.008531	1.66296	-1.66296
30.1	-0.008531						-0.008339	1.62554	-1.62554
30.12	-0.008339						-0.008248	1.6078	-1.6078
30.12	-0.008248						-0.008191	1.59669	-1.59669
30.11	-0.008191						-0.008162	1.59103	-1.59103
30.13	-0.008162						-0.008145	1.58772	-1.58772
30.13	-0.008145						-0.008142	1.58714	-1.58714
30.15	-0.008142						-0.008094	1.57778	-1.57778
30.15	-0.008094						-0.008243	1.60682	-1.60682
30.14	-0.008243						-0.008348	1.62729	-1.62729
30.16	-0.008348						-0.008432	1.64367	-1.64367
30.17	-0.008432						-0.008311	1.62008	-1.62008
30.15	-0.008311						-0.008212	1.60078	-1.60078
30.14	-0.008212						-0.008179	1.59435	-1.59435
30.16	-0.008179						-0.008145	1.58772	-1.58772
30.17	-0.008145						-0.008169	1.5924	-1.5924
30.18	-0.008169						-0.008052	1.56959	-1.56959
30.18	-0.008052						-0.00779	1.51852	-1.51852
30.19	-0.00779						-0.007596	1.4807	-1.4807
30.19	-0.007596						-0.007629	1.48714	-1.48714
30.21	-0.007629						-0.007848	1.52983	-1.52983
30.2	-0.007848						-0.00798	1.55556	-1.55556
30.22	-0.00798						-0.008039	1.56706	-1.56706
30.2	-0.008039						-0.008078	1.57466	-1.57466
30.21	-0.008078						-0.008097	1.57836	-1.57836
30.21	-0.008097						-0.008109	1.5807	-1.5807
30.23	-0.008109						-0.008115	1.58187	-1.58187
30.23	-0.008115						-0.008112	1.58129	-1.58129
30.24	-0.008112						-0.00815	1.5887	-1.5887
30.24	-0.00815						-0.008035	1.56628	-1.56628
30.26	-0.008035						-0.007813	1.523	-1.523
30.25	-0.007813						-0.007505	1.46296	-1.46296
30.26	-0.007505						-0.007318	1.42651	-1.42651
30.26	-0.007318						-0.007229	1.40916	-1.40916
30.28	-0.007229						-0.007174	1.39844	-1.39844
30.28	-0.007174						-0.007145	1.39279	-1.39279
30.29	-0.007145						-0.007135	1.39084	-1.39084
30.28	-0.007135						-0.007084	1.3809	-1.3809
30.28	-0.007084						-0.00723	1.40936	-1.40936
30.27	-0.00723						-0.007334	1.42963	-1.42963
30.28	-0.007334						-0.007418	1.44601	-1.44601
30.28	-0.007418						-0.007296	1.42222	-1.42222
30.3	-0.007296						-0.007197	1.40293	-1.40293
30.31	-0.007197						-0.007163	1.3963	-1.3963
30.3	-0.007163						-0.007137	1.39123	-1.39123
30.32	-0.007137						-0.007125	1.38889	-1.38889
30.32	-0.007125						-0.007117	1.38733	-1.38733
30.34	-0.007117						-0.007113	1.38655	-1.38655
30.33	-0.007113						-0.007111	1.38616	-1.38616
30.33	-0.007111						-0.007109	1.38577	-1.38577
30.34	-0.007109						-0.007109	1.38577	-1.38577
30.33	-0.007109						-0.007102	1.38441	-1.38441
30.34	-0.007102						-0.007137	1.39123	-1.39123
30.36	-0.007137						-0.007021	1.36862	-1.36862
30.36	-0.007021						-0.006798	1.32515	-1.32515
30.37	-0.006798						-0.00649	1.26511	-1.26511
30.37	-0.00649						-0.006303	1.22866	-1.22866
30.37	-0.006303						-0.006214	1.21131	-1.21131
30.4	-0.006214						-0.006159	1.20059	-1.20059
30.39	-0.006159						-0.00613	1.19493	-1.19493
30.38	-0.00613						-0.006106	1.19025	-1.19025
30.39	-0.006106						-0.00614	1.19688	-1.19688
30.42	-0.00614						-0.005983	1.16628	-1.16628
30.43	-0.005983						-0.005874	1.14503	-1.14503
30.42	-0.005874						-0.005786	1.12788	-1.12788
30.41	-0.005786						-0.005906	1.15127	-1.15127
30.43	-0.005906						-0.006004	1.17037	-1.17037
30.45	-0.006004						-0.006037	1.1768	-1.1768
30.43	-0.006037						-0.006064	1.18207	-1.18207
30.44	-0.006064						-0.006076	1.18441	-1.18441
30.44	-0.006076						-0.006083	1.18577	-1.18577
30.46	-0.006083						-0.006087	1.18655	-1.18655
30.44	-0.006087						-0.00609	1.18714	-1.18714
30.46	-0.00609						-0.006091	1.18733	-1.18733
30.47	-0.006091						-0.006092	1.18753	-1.18753
30.47	-0.006092						-0.006092	1.18753	-1.18753
30.47	-0.006092						-0.006092	1.18753	-1.18753
30.48	-0.006092						-0.006085	1.18616	-1.18616
30.48	-0.006085						-0.006121	1.19318	-1.19318
30.5	-0.006121						-0.006005	1.17057	-1.17057
30.48	-0.006005						-0.005783	1.12729	-1.12729
30.49	-0.005783						-0.005475	1.06725	-1.06725
30.52	-0.005475						-0.005288	1.0308	-1.0308
30.52	-0.005288						-0.005199	1.01345	-1.01345
30.52	-0.005199						-0.005143	1.00254	-1.00254
30.52	-0.005143						-0.005121	0.998247	-0.998247
30.54	-0.005121						-0.005069	0.98811	-0.98811
30.54	-0.005069						-0.005176	1.00897	-1.00897
30.52	-0.005176						-0.005386	1.0499	-1.0499
30.55	-0.005386						-0.005727	1.11638	-1.11638
30.55	-0.005727						-0.005797	1.13002	-1.13002
30.57	-0.005797						-0.005662	1.1037	-1.1037
30.57	-0.005662						-0.005409	1.05439	-1.05439
30.56	-0.005409						-0.00525	1.02339	-1.02339
30.58	-0.00525						-0.005178	1.00936	-1.00936
30.57	-0.005178						-0.005132	1.00039	-1.00039
30.57	-0.005132						-0.005115	0.997077	-0.997077
30.58	-0.005115						-0.005065	0.987331	-0.987331
30.6	-0.005065						-0.005174	1.00858	-1.00858
30.6	-0.005174						-0.005392	1.05107	-1.05107
30.61	-0.005392						-0.005697	1.11053	-1.11053
30.6	-0.005697						-0.005883	1.14678	-1.14678
30.6	-0.005883						-0.005972	1.16413	-1.16413
30.63	-0.005972						-0.006026	1.17466	-1.17466
30.63	-0.006026						-0.006055	1.18031	-1.18031
30.62	-0.006055						-0.006072	1.18363	-1.18363
30.63	-0.006072						-0.006074	1.18402	-1.18402
30.64	-0.006074						-0.006115	1.19201	-1.19201
30.65	-0.006115						-0.006002	1.16998	-1.16998
30.63	-0.006002						-0.005781	1.1269	-1.1269
30.65	-0.005781						-0.005474	1.06706	-1.06706
30.67	-0.005474						-0.005287	1.03061	-1.03061
30.66	-0.005287						-0.005198	1.01326	-1.01326
30.67	-0.005198						-0.00515	1.0039	-1.0039
30.67	-0.00515						-0.005085	0.991229	-0.991229
30.68	-0.005085						-0.005185	1.01072	-1.01072
30.7	-0.005185						-0.005398	1.05224	-1.05224
30.69	-0.005398						-0.005694	1.10994	-1.10994
30.71	-0.005694						-0.005914	1.15283	-1.15283
30.71	-0.005914						-0.005886	1.14737	-1.14737
30.71	-0.005886						-0.005718	1.11462	-1.11462
30.7	-0.005718						-0.005438	1.06004	-1.06004
30.73	-0.005438						-0.005267	1.02671	-1.02671
30.74	-0.005267						-0.005187	1.01111	-1.01111
30.73	-0.005187						-0.005137	1.00137	-1.00137
30.74	-0.005137						-0.005111	0.996297	-0.996297
30.74	-0.005111						-0.005096	0.993373	-0.993373
30.74	-0.005096						-0.005094	0.992984	-0.992984
30.74	-0.005094						-0.005054	0.985186	-0.985186
30.76	-0.005054						-0.005167	1.00721	-1.00721
30.76	-0.005167						-0.005388	1.05029	-1.05029
30.78	-0.005388						-0.005695	1.11014	-1.11014
30.77	-0.005695						-0.005882	1.14659	-1.14659
30.77	-0.005882						-0.005971	1.16394	-1.16394
30.79	-0.005971						-0.006026	1.17466	-1.17466
30.78	-0.006026						-0.006055	1.18031	-1.18031
30.8	-0.006055						-0.006072	1.18363	-1.18363
30.8	-0.006072						-0.006074	1.18402	-1.18402
30.8	-0.006074						-0.006115	1.19201	-1.19201
30.81	-0.006115						-0.006002	1.16998	-1.16998
30.82	-0.006002						-0.005788	1.12827	-1.12827
30.83	-0.005788						-0.005445	1.0614	-1.0614
30.84	-0.005445						-0.005374	1.04756	-1.04756
30.84	-0.005374						-0.005508	1.07369	-1.07369
30.85	-0.005508						-0.005761	1.123	-1.123
30.85	-0.005761						-0.005919	1.1538	-1.1538
30.85	-0.005919						-0.005991	1.16784	-1.16784
30.85	-0.005991						-0.006038	1.177	-1.177
30.86	-0.006038						-0.006061	1.18148	-1.18148
30.85	-0.006061						-0.006075	1.18421	-1.18421
30.87	-0.006075						-0.006083	1.18577	-1.18577
30.89	-0.006083						-0.006087	1.18655	-1.18655
30.88	-0.006087						-0.006096	1.18831	-1.18831
30.89	-0.006096						-0.006062	1.18168	-1.18168
30.9	-0.006062						-0.006178	1.20429	-1.20429
30.91	-0.006178						-0.006401	1.24776	-1.24776
30.92	-0.006401						-0.00671	1.30799	-1.30799
30.92	-0.00671						-0.006897	1.34445	-1.34445
30.93	-0.006897						-0.006986	1.36179	-1.36179
30.94	-0.006986						-0.007041	1.37252	-1.37252
30.95	-0.007041						-0.00707	1.37817	-1.37817
30.94	-0.00707						-0.007087	1.38148	-1.38148
30.96	-0.007087						-0.007089	1.38187	-1.38187
30.94	-0.007089						-0.00713	1.38987	-1.38987
30.95	-0.00713						-0.007017	1.36784	-1.36784
30.96	-0.007017						-0.006796	1.32476	-1.32476
30.97	-0.006796						-0.006496	1.26628	-1.26628
30.97	-0.006496						-0.006273	1.22281	-1.22281
30.98	-0.006273						-0.006301	1.22827	-1.22827
30.98	-0.006301						-0.006468	1.26082	-1.26082
30.98	-0.006468						-0.006747	1.31521	-1.31521
30.98	-0.006747						-0.006918	1.34854	-1.34854
31.01	-0.006918						-0.006998	1.36413	-1.36413
31.01	-0.006998						-0.007048	1.37388	-1.37388
31	-0.007048						-0.007074	1.37895	-1.37895
31.03	-0.007074						-0.007096	1.38324	-1.38324
31.03	-0.007096						-0.007061	1.37641	-1.37641
31.04	-0.007061						-0.007225	1.40838	-1.40838
31.04	-0.007225						-0.007298	1.42261	-1.42261
31.06	-0.007298						-0.007501	1.46218	-1.46218
31.05	-0.007501						-0.007604	1.48226	-1.48226
31.07	-0.007604						-0.007814	1.5232	-1.5232
31.06	-0.007814						-0.007967	1.55302	-1.55302
31.07	-0.007967						-0.00803	1.5653	-1.5653
31.08	-0.00803						-0.008073	1.57369	-1.57369
31.07	-0.008073						-0.008095	1.57797	-1.57797
31.07	-0.008095						-0.008101	1.57914	-1.57914
31.09	-0.008101						-0.008143	1.58733	-1.58733
31.1	-0.008143						-0.008031	1.5655	-1.5655
31.11	-0.008031						-0.007811	1.52261	-1.52261
31.12	-0.007811						-0.007504	1.46277	-1.46277
31.11	-0.007504						-0.007318	1.42651	-1.42651
31.12	-0.007318						-0.007229	1.40916	-1.40916
31.12	-0.007229						-0.007174	1.39844	-1.39844
31.12	-0.007174						-0.007145	1.39279	-1.39279
31.15	-0.007145						-0.007129	1.38967	-1.38967
31.14	-0.007129						-0.007119	1.38772	-1.38772
31.13	-0.007119						-0.007108	1.38558	-1.38558
31.15	-0.007108						-0.007141	1.39201	-1.39201
31.16	-0.007141						-0.007023	1.36901	-1.36901
31.17	-0.007023						-0.006806	1.32671	-1.32671
31.18	-0.006806						-0.006462	1.25965	-1.25965
31.18	-0.006462						-0.00639	1.24562	-1.24562
31.19	-0.00639						-0.006524	1.27174	-1.27174
31.19	-0.006524						-0.006776	1.32086	-1.32086
31.2	-0.006776						-0.006935	1.35185	-1.35185
31.2	-0.006935						-0.007007	1.36589	-1.36589
31.21	-0.007007						-0.007053	1.37486	-1.37486
31.22	-0.007053						-0.007077	1.37953	-1.37953
31.22	-0.007077						-0.007091	1.38226	-1.38226
31.23	-0.007091						-0.007098	1.38363	-1.38363
31.23	-0.007098						-0.007102	1.38441	-1.38441
31.24	-0.007102						-0.007105	1.38499	-1.38499
31.23	-0.007105						-0.007106	1.38519	-1.38519
31.27	-0.007106						-0.0071	1.38402	-1.38402
31.26	-0.0071						-0.007136	1.39103	-1.39103
31.27	-0.007136						-0.007021	1.36862	-1.36862
31.26	-0.007021						-0.006805	1.32651	-1.32651
31.28	-0.006805						-0.006461	1.25946	-1.25946
31.29	-0.006461						-0.00639	1.24562	-1.24562
31.31	-0.00639						-0.006524	1.27174	-1.27174
31.29	-0.006524						-0.006776	1.32086	-1.32086
31.31	-0.006776						-0.006935	1.35185	-1.35185
31.3	-0.006935						-0.007007	1.36589	-1.36589
31.31	-0.007007						-0.007053	1.37486	-1.37486
31.33	-0.007053						-0.007077	1.37953	-1.37953
31.34	-0.007077						-0.007091	1.38226	-1.38226
31.33	-0.007091						-0.007098	1.38363	-1.38363
31.34	-0.007098						-0.007096	1.38324	-1.38324
31.33	-0.007096						-0.007134	1.39064	-1.39064
31.34	-0.007134						-0.007019	1.36823	-1.36823
31.35	-0.007019						-0.006804	1.32632	-1.32632
31.34	-0.006804						-0.006461	1.25946	-1.25946
31.39	-0.006461						-0.00639	1.24562	-1.24562
31.39	-0.00639						-0.006523	1.27154	-1.27154
31.39	-0.006523						-0.006776	1.32086	-1.32086
31.39	-0.006776						-0.006935	1.35185	-1.35185
31.39	-0.006935						-0.007007	1.36589	-1.36589
31.4	-0.007007						-0.007053	1.37486	-1.37486
31.41	-0.007053						-0.007077	1.37953	-1.37953
31.41	-0.007077						-0.007091	1.38226	-1.38226
31.42	-0.007091						-0.007091	1.38226	-1.38226
31.41	-0.007091						-0.007132	1.39026	-1.39026
31.43	-0.007132						-0.007018	1.36803	-1.36803
31.44	-0.007018						-0.006797	1.32495	-1.32495
31.44	-0.006797						-0.006489	1.26491	-1.26491
31.45	-0.006489						-0.006303	1.22866	-1.22866
31.46	-0.006303						-0.006214	1.21131	-1.21131
31.45	-0.006214						-0.006159	1.20059	-1.20059
31.46	-0.006159						-0.006137	1.1963	-1.1963
31.49	-0.006137						-0.006084	1.18597	-1.18597
31.49	-0.006084						-0.006191	1.20682	-1.20682
31.5	-0.006191						-0.006408	1.24912	-1.24912
31.48	-0.006408						-0.006707	1.30741	-1.30741
31.51	-0.006707						-0.006928	1.35049	-1.35049
31.52	-0.006928						-0.0069	1.34503	-1.34503
31.53	-0.0069						-0.006733	1.31248	-1.31248
31.51	-0.006733						-0.006453	1.2579	-1.2579
31.53	-0.006453						-0.006282	1.22456	-1.22456
31.52	-0.006282						-0.006203	1.20916	-1.20916
31.53	-0.006203						-0.006152	1.19922	-1.19922
31.55	-0.006152						-0.006126	1.19415	-1.19415
31.56	-0.006126						-0.006111	1.19123	-1.19123
31.57	-0.006111						-0.006103	1.18967	-1.18967
31.57	-0.006103						-0.006098	1.1887	-1.1887
31.56	-0.006098						-0.006096	1.18831	-1.18831
31.58	-0.006096						-0.006094	1.18792	-1.18792
31.58	-0.006094						-0.006087	1.18655	-1.18655
31.59	-0.006087						-0.006122	1.19337	-1.19337
31.59	-0.006122						-0.006013	1.17213	-1.17213
31.59	-0.006013						-0.005754	1.12164	-1.12164
31.61	-0.005754						-0.005555	1.08285	-1.08285
31.62	-0.005555						-0.005633	1.09805	-1.09805
31.62	-0.005633						-0.0057	1.11111	-1.11111
31.64	-0.0057						-0.005726	1.11618	-1.11618
31.62	-0.005726						-0.0057	1.11111	-1.11111
31.65	-0.0057						-0.005853	1.14094	-1.14094
31.63	-0.005853						-0.006013	1.17213	-1.17213
31.64	-0.006013						-0.0059	1.1501	-1.1501
31.67	-0.0059						-0.005862	1.14269	-1.14269
31.65	-0.005862						-0.005676	1.10643	-1.10643
31.66	-0.005676						-0.005584	1.0885	-1.0885
31.69	-0.005584						-0.005379	1.04854	-1.04854
31.69	-0.005379						-0.005229	1.0193	-1.0193
31.68	-0.005229						-0.005168	1.00741	-1.00741
31.69	-0.005168						-0.005132	1.00039	-1.00039
31.69	-0.005132						-0.005076	0.989475	-0.989475
31.72	-0.005076						-0.005179	1.00955	-1.00955
31.72	-0.005179						-0.005388	1.05029	-1.05029
31.72	-0.005388						-0.005735	1.11794	-1.11794
31.72	-0.005735						-0.005762	1.1232	-1.1232
31.74	-0.005762						-0.005779	1.12651	-1.12651
31.76	-0.005779						-0.005632	1.09786	-1.09786
31.74	-0.005632						-0.005565	1.0848	-1.0848
31.75	-0.005565						-0.005336	1.04016	-1.04016
31.77	-0.005336						-0.005301	1.03333	-1.03333
31.76	-0.005301						-0.005509	1.07388	-1.07388
31.76	-0.005509						-0.005624	1.0963	-1.0963
31.78	-0.005624						-0.005686	1.10838	-1.10838
31.8	-0.005686						-0.005677	1.10663	-1.10663
31.79	-0.005677						-0.005847	1.13977	-1.13977
31.79	-0.005847						-0.005964	1.16257	-1.16257
31.8	-0.005964						-0.006048	1.17895	-1.17895
31.82	-0.006048						-0.005966	1.16296	-1.16296
31.83	-0.005966						-0.00576	1.12281	-1.12281
31.83	-0.00576						-0.005463	1.06491	-1.06491
31.82	-0.005463						-0.005281	1.02944	-1.02944
31.84	-0.005281						-0.005195	1.01267	-1.01267
31.85	-0.005195						-0.005141	1.00215	-1.00215
31.86	-0.005141						-0.005113	0.996687	-0.996687
31.86	-0.005113						-0.005097	0.993568	-0.993568
31.86	-0.005097						-0.005088	0.991814	-0.991814
31.88	-0.005088						-0.005083	0.990839	-0.990839
31.86	-0.005083						-0.005081	0.990449	-0.990449
31.89	-0.005081						-0.005086	0.991424	-0.991424
31.91	-0.005086						-0.005049	0.984212	-0.984212
31.89	-0.005049						-0.005165	1.00682	-1.00682
31.89	-0.005165						-0.005387	1.0501	-1.0501
31.91	-0.005387						-0.005688	1.10877	-1.10877
31.93	-0.005688						-0.005904	1.15088	-1.15088
31.93	-0.005904						-0.00592	1.154	-1.154
31.94	-0.00592						-0.005601	1.09181	-1.09181
31.94	-0.005601						-0.005215	1.01657	-1.01657
31.96	-0.005215						-0.004959	0.966668	-0.966668
31.97	-0.004959						-0.005	0.97466	-0.97466
31.95	-0.005						-0.005048	0.984017	-0.984017
31.96	-0.005048						-0.005056	0.985576	-0.985576
31.97	-0.005056						-0.005067	0.98772	-0.98772
31.97	-0.005067						-0.005071	0.9885	-0.9885
31.99	-0.005071						-0.005074	0.989085	-0.989085
31.99	-0.005074						-0.005075	0.98928	-0.98928
32	-0.005075						-0.005076	0.989475	-0.989475
32.01	-0.005076						-0.00507	0.988305	-0.988305
32.02	-0.00507						-0.005106	0.995323	-0.995323
32.03	-0.005106						-0.00499	0.972711	-0.972711
32.03	-0.00499						-0.004767	0.929241	-0.929241
32.04	-0.004767						-0.00446	0.869397	-0.869397
32.04	-0.00446						-0.004272	0.83275	-0.83275
32.06	-0.004272						-0.004183	0.815401	-0.815401
32.06	-0.004183						-0.004128	0.804679	-0.804679
32.07	-0.004128						-0.004099	0.799026	-0.799026
32.06	-0.004099						-0.004082	0.795712	-0.795712
32.08	-0.004082						-0.00408	0.795323	-0.795323
32.08	-0.00408						-0.004039	0.78733	-0.78733
32.08	-0.004039						-0.004152	0.809358	-0.809358
32.09	-0.004152						-0.004373	0.852438	-0.852438
32.11	-0.004373						-0.00468	0.912282	-0.912282
32.1	-0.00468						-0.004867	0.948734	-0.948734
32.11	-0.004867						-0.004956	0.966083	-0.966083
32.13	-0.004956						-0.005011	0.976804	-0.976804
32.12	-0.005011						-0.005033	0.981093	-0.981093
32.13	-0.005033						-0.005085	0.991229	-0.991229
32.14	-0.005085						-0.004978	0.970371	-0.970371
32.15	-0.004978						-0.004761	0.928071	-0.928071
32.17	-0.004761						-0.004456	0.868617	-0.868617
32.17	-0.004456						-0.00427	0.83236	-0.83236
32.16	-0.00427						-0.004182	0.815206	-0.815206
32.18	-0.004182						-0.004127	0.804484	-0.804484
32.2	-0.004127						-0.004099	0.799026	-0.799026
32.19	-0.004099						-0.004082	0.795712	-0.795712
32.22	-0.004082						-0.004073	0.793958	-0.793958
32.21	-0.004073						-0.004068	0.792983	-0.792983
32.21	-0.004068						-0.004065	0.792399	-0.792399
32.21	-0.004065						-0.004064	0.792204	-0.792204
32.22	-0.004064						-0.004063	0.792009	-0.792009
32.21	-0.004063						-0.004069	0.793178	-0.793178
32.22	-0.004069						-0.004033	0.786161	-0.786161
32.24	-0.004033						-0.004149	0.808773	-0.808773
32.25	-0.004149						-0.004371	0.852048	-0.852048
32.26	-0.004371						-0.004679	0.912087	-0.912087
32.25	-0.004679						-0.00486	0.94737	-0.94737
32.26	-0.00486						-0.004984	0.971541	-0.971541
32.27	-0.004984						-0.00493	0.961015	-0.961015
32.28	-0.00493						-0.004694	0.915011	-0.915011
32.29	-0.004694						-0.004555	0.887915	-0.887915
32.3	-0.004555						-0.004483	0.87388	-0.87388
32.3	-0.004483						-0.004485	0.87427	-0.87427
32.31	-0.004485						-0.004312	0.840547	-0.840547
32.32	-0.004312						-0.004186	0.815985	-0.815985
32.33	-0.004186						-0.004137	0.806434	-0.806434
32.34	-0.004137						-0.004101	0.799416	-0.799416
32.34	-0.004101						-0.004085	0.796297	-0.796297
32.34	-0.004085						-0.004074	0.794153	-0.794153
32.35	-0.004074						-0.004069	0.793178	-0.793178
32.37	-0.004069						-0.004066	0.792594	-0.792594
32.38	-0.004066						-0.004071	0.793568	-0.793568
32.37	-0.004071						-0.004027	0.784991	-0.784991
32.4	-0.004027						-0.004178	0.814426	-0.814426
32.39	-0.004178						-0.004284	0.835089	-0.835089
32.39	-0.004284						-0.004377	0.853217	-0.853217
32.4	-0.004377						-0.004213	0.821249	-0.821249
32.42	-0.004213						-0.004273	0.832944	-0.832944
32.41	-0.004273						-0.00431	0.840157	-0.840157
32.42	-0.00431						-0.004485	0.87427	-0.87427
32.42	-0.004485						-0.004575	0.891814	-0.891814
32.43	-0.004575						-0.004777	0.93119	-0.93119
32.44	-0.004777						-0.004934	0.961794	-0.961794
32.45	-0.004934						-0.004944	0.963744	-0.963744
32.46	-0.004944						-0.005181	1.00994	-1.00994
32.46	-0.005181						-0.005156	1.00507	-1.00507
32.47	-0.005156						-0.005147	1.00332	-1.00332
32.47	-0.005147						-0.004948	0.964524	-0.964524
32.49	-0.004948						-0.004974	0.969592	-0.969592
32.51	-0.004974						-0.005041	0.982652	-0.982652
32.5	-0.005041						-0.005049	0.984212	-0.984212
32.51	-0.005049						-0.005064	0.987136	-0.987136
32.51	-0.005064						-0.005069	0.98811	-0.98811
32.52	-0.005069						-0.005073	0.98889	-0.98889
32.54	-0.005073						-0.005075	0.98928	-0.98928
32.52	-0.005075						-0.005076	0.989475	-0.989475
32.54	-0.005076						-0.005076	0.989475	-0.989475
32.54	-0.005076						-0.005077	0.98967	-0.98967
32.55	-0.005077						-0.005077	0.98967	-0.98967
32.57	-0.005077						-0.005077	0.98967	-0.98967
32.57	-0.005077						-0.005077	0.98967	-0.98967
32.57	-0.005077						-0.00507	0.988305	-0.988305
32.58	-0.00507						-0.005113	0.996687	-0.996687
32.6	-0.005113						-0.004961	0.967058	-0.967058
32.59	-0.004961						-0.004854	0.9462	-0.9462
32.59	-0.004854						-0.004769	0.929631	-0.929631
32.62	-0.004769						-0.004896	0.954387	-0.954387
32.63	-0.004896						-0.004952	0.965303	-0.965303
32.61	-0.004952						-0.005138	1.00156	-1.00156
32.63	-0.005138						-0.005271	1.02749	-1.02749
32.66	-0.005271						-0.005368	1.04639	-1.04639
32.64	-0.005368						-0.005255	1.02437	-1.02437
32.66	-0.005255						-0.005161	1.00604	-1.00604
32.67	-0.005161						-0.005129	0.999806	-0.999806
32.67	-0.005129						-0.005104	0.994933	-0.994933
32.66	-0.005104						-0.005093	0.992789	-0.992789
32.68	-0.005093						-0.005086	0.991424	-0.991424
32.69	-0.005086						-0.005082	0.990644	-0.990644
32.68	-0.005082						-0.00508	0.990255	-0.990255
32.71	-0.00508						-0.005085	0.991229	-0.991229
32.71	-0.005085						-0.005049	0.984212	-0.984212
32.74	-0.005049						-0.005164	1.00663	-1.00663
32.73	-0.005164						-0.00538	1.04873	-1.04873
32.72	-0.00538						-0.005724	1.11579	-1.11579
32.74	-0.005724						-0.005795	1.12963	-1.12963
32.74	-0.005795						-0.005661	1.10351	-1.10351
32.74	-0.005661						-0.005409	1.05439	-1.05439
32.76	-0.005409						-0.00525	1.02339	-1.02339
32.76	-0.00525						-0.005178	1.00936	-1.00936
32.77	-0.005178						-0.005125	0.999026	-0.999026
32.79	-0.005125						-0.005144	1.00273	-1.00273
32.79	-0.005144						-0.004978	0.970371	-0.970371
32.8	-0.004978						-0.004864	0.948149	-0.948149
32.82	-0.004864						-0.004774	0.930605	-0.930605
32.81	-0.004774						-0.004893	0.953802	-0.953802
32.82	-0.004893						-0.00499	0.972711	-0.972711
32.83	-0.00499						-0.005023	0.979143	-0.979143
32.84	-0.005023						-0.005049	0.984212	-0.984212
32.84	-0.005049						-0.00506	0.986356	-0.986356
32.84	-0.00506						-0.005068	0.987915	-0.987915
32.85	-0.005068						-0.005072	0.988695	-0.988695
32.86	-0.005072						-0.005074	0.989085	-0.989085
32.87	-0.005074						-0.005075	0.98928	-0.98928
32.87	-0.005075						-0.005076	0.989475	-0.989475
32.87	-0.005076						-0.005077	0.98967	-0.98967
32.88	-0.005077						-0.005077	0.98967	-0.98967
32.92	-0.005077						-0.005077	0.98967	-0.98967
32.89	-0.005077						-0.005077	0.98967	-0.98967
32.91	-0.005077						-0.005077	0.98967	-0.98967
32.94	-0.005077						-0.005084	0.991034	-0.991034
32.94	-0.005084						-0.005048	0.984017	-0.984017
32.93	-0.005048						-0.005164	1.00663	-1.00663
32.93	-0.005164						-0.00538	1.04873	-1.04873
32.97	-0.00538						-0.005724	1.11579	-1.11579
32.96	-0.005724						-0.005795	1.12963	-1.12963
32.95	-0.005795						-0.005661	1.10351	-1.10351
32.96	-0.005661						-0.005408	1.05419	-1.05419
32.98	-0.005408						-0.00525	1.02339	-1.02339
32.98	-0.00525						-0.005178	1.00936	-1.00936
32.98	-0.005178						-0.005132	1.00039	-1.00039
32.98	-0.005132						-0.005108	0.995713	-0.995713
33.01	-0.005108						-0.005094	0.992984	-0.992984
33.02	-0.005094						-0.005087	0.991619	-0.991619
33.02	-0.005087						-0.005082	0.990644	-0.990644
33.02	-0.005082						-0.00508	0.990255	-0.990255
33.06	-0.00508						-0.005079	0.99006	-0.99006
33.04	-0.005079						-0.005078	0.989865	-0.989865
33.05	-0.005078						-0.005078	0.989865	-0.989865
33.04	-0.005078						-0.005077	0.98967	-0.98967
33.07	-0.005077						-0.005077	0.98967	-0.98967
33.05	-0.005077						-0.005077	0.98967	-0.98967
33.06	-0.005077						-0.005077	0.98967	-0.98967
33.08	-0.005077						-0.00507	0.988305	-0.988305
33.09	-0.00507						-0.005106	0.995323	-0.995323
33.09	-0.005106						-0.00499	0.972711	-0.972711
33.12	-0.00499						-0.004768	0.929436	-0.929436
33.1	-0.004768						-0.00446	0.869397	-0.869397
33.12	-0.00446						-0.004272	0.83275	-0.83275
33.13	-0.004272						-0.004183	0.815401	-0.815401
33.12	-0.004183						-0.004128	0.804679	-0.804679
33.13	-0.004128						-0.004099	0.799026	-0.799026
33.15	-0.004099						-0.004076	0.794543	-0.794543
33.16	-0.004076						-0.004109	0.800976	-0.800976
33.16	-0.004109						-0.003945	0.769007	-0.769007
33.18	-0.003945						-0.003879	0.756141	-0.756141
33.2	-0.003879						-0.00364	0.709552	-0.709552
33.21	-0.00364						-0.003646	0.710722	-0.710722
33.18	-0.003646						-0.003701	0.721443	-0.721443
33.2	-0.003701						-0.003703	0.721833	-0.721833
33.22	-0.003703						-0.003722	0.725537	-0.725537
33.22	-0.003722						-0.003682	0.71774	-0.71774
33.23	-0.003682						-0.003836	0.747759	-0.747759
33.24	-0.003836						-0.003951	0.770176	-0.770176
33.25	-0.003951						-0.003994	0.778558	-0.778558
33.25	-0.003994						-0.004026	0.784796	-0.784796
33.26	-0.004026						-0.004041	0.78772	-0.78772
33.26	-0.004041						-0.00405	0.789475	-0.789475
33.29	-0.00405						-0.004055	0.790449	-0.790449
33.28	-0.004055						-0.004058	0.791034	-0.791034
33.29	-0.004058						-0.00406	0.791424	-0.791424
33.28	-0.00406						-0.00406	0.791424	-0.791424
33.3	-0.00406						-0.004061	0.791619	-0.791619
33.32	-0.004061						-0.004061	0.791619	-0.791619
33.31	-0.004061						-0.004055	0.790449	-0.790449
33.34	-0.004055						-0.004091	0.797467	-0.797467
33.33	-0.004091						-0.003975	0.774855	-0.774855
33.33	-0.003975						-0.003752	0.731385	-0.731385
33.33	-0.003752						-0.003444	0.671346	-0.671346
33.34	-0.003444						-0.003257	0.634894	-0.634894
33.37	-0.003257						-0.003168	0.617545	-0.617545
33.38	-0.003168						-0.003119	0.607993	-0.607993
33.37	-0.003119						-0.003055	0.595517	-0.595517
33.37	-0.003055						-0.003154	0.614816	-0.614816
33.4	-0.003154						-0.003367	0.656336	-0.656336
33.4	-0.003367						-0.00367	0.7154	-0.7154
33.4	-0.00367						-0.003855	0.751463	-0.751463
33.41	-0.003855						-0.003942	0.768422	-0.768422
33.43	-0.003942						-0.003996	0.778948	-0.778948
33.43	-0.003996						-0.004025	0.784601	-0.784601
33.43	-0.004025						-0.004041	0.78772	-0.78772
33.44	-0.004041						-0.004043	0.78811	-0.78811
33.47	-0.004043						-0.004084	0.796102	-0.796102
33.46	-0.004084						-0.003971	0.774075	-0.774075
33.45	-0.003971						-0.003757	0.73236	-0.73236
33.45	-0.003757						-0.003414	0.665498	-0.665498
33.46	-0.003414						-0.003343	0.651658	-0.651658
33.5	-0.003343						-0.003477	0.677779	-0.677779
33.49	-0.003477						-0.00373	0.727096	-0.727096
33.5	-0.00373						-0.003888	0.757896	-0.757896
33.52	-0.003888						-0.003961	0.772126	-0.772126
33.52	-0.003961						-0.004007	0.781093	-0.781093
33.53	-0.004007						-0.004024	0.784406	-0.784406
33.55	-0.004024						-0.004074	0.794153	-0.794153
33.56	-0.004074						-0.003965	0.772905	-0.772905
33.56	-0.003965						-0.003747	0.73041	-0.73041
33.56	-0.003747						-0.003441	0.670761	-0.670761
33.57	-0.003441						-0.003255	0.634504	-0.634504
33.58	-0.003255						-0.003167	0.61735	-0.61735
33.59	-0.003167						-0.003112	0.606628	-0.606628
33.59	-0.003112						-0.003084	0.60117	-0.60117
33.6	-0.003084						-0.003067	0.597856	-0.597856
33.62	-0.003067						-0.003058	0.596102	-0.596102
33.61	-0.003058						-0.003053	0.595127	-0.595127
33.61	-0.003053						-0.00305	0.594543	-0.594543
33.61	-0.00305						-0.003048	0.594153	-0.594153
33.64	-0.003048						-0.003047	0.593958	-0.593958
33.64	-0.003047						-0.003047	0.593958	-0.593958
33.65	-0.003047						-0.003047	0.593958	-0.593958
33.66	-0.003047						-0.003046	0.593763	-0.593763
33.67	-0.003046						-0.003046	0.593763	-0.593763
33.68	-0.003046						-0.003039	0.592398	-0.592398
33.68	-0.003039						-0.003075	0.599416	-0.599416
33.7	-0.003075						-0.002959	0.576804	-0.576804
33.69	-0.002959						-0.002737	0.533529	-0.533529
33.72	-0.002737						-0.002429	0.47349	-0.47349
33.7	-0.002429						-0.002241	0.436843	-0.436843
33.72	-0.002241						-0.002153	0.419689	-0.419689
33.72	-0.002153						-0.002097	0.408772	-0.408772
33.72	-0.002097						-0.002068	0.403119	-0.403119
33.74	-0.002068						-0.002052	0.4	-0.4
33.76	-0.002052						-0.002042	0.398051	-0.398051
33.76	-0.002042						-0.002037	0.397076	-0.397076
33.76	-0.002037						-0.002034	0.396492	-0.396492
33.77	-0.002034						-0.002033	0.396297	-0.396297
33.79	-0.002033						-0.002032	0.396102	-0.396102
33.8	-0.002032						-0.002031	0.395907	-0.395907
33.79	-0.002031						-0.002031	0.395907	-0.395907
33.8	-0.002031						-0.002038	0.397271	-0.397271
33.81	-0.002038						-0.002002	0.390254	-0.390254
33.83	-0.002002						-0.002118	0.412866	-0.412866
33.83	-0.002118						-0.00234	0.456141	-0.456141
33.84	-0.00234						-0.002648	0.51618	-0.51618
33.83	-0.002648						-0.002836	0.552827	-0.552827
33.86	-0.002836						-0.002924	0.569981	-0.569981
33.84	-0.002924						-0.00298	0.580897	-0.580897
33.87	-0.00298						-0.003009	0.58655	-0.58655
33.86	-0.003009						-0.003019	0.5885	-0.5885
33.87	-0.003019						-0.003064	0.597272	-0.597272
33.89	-0.003064						-0.00296	0.576999	-0.576999
33.9	-0.00296						-0.002704	0.527096	-0.527096
33.91	-0.002704						-0.002514	0.490059	-0.490059
33.92	-0.002514						-0.00255	0.497077	-0.497077
33.92	-0.00255						-0.002769	0.539767	-0.539767
33.92	-0.002769						-0.002895	0.564328	-0.564328
33.94	-0.002895						-0.002998	0.584406	-0.584406
33.95	-0.002998						-0.002884	0.562184	-0.562184
33.95	-0.002884						-0.002791	0.544055	-0.544055
33.97	-0.002791						-0.00276	0.538012	-0.538012
33.96	-0.00276						-0.002728	0.531774	-0.531774
33.96	-0.002728						-0.002759	0.537817	-0.537817
33.98	-0.002759						-0.002594	0.505654	-0.505654
33.97	-0.002594						-0.002519	0.491034	-0.491034
34	-0.002519						-0.002322	0.452632	-0.452632
33.99	-0.002322						-0.002177	0.424367	-0.424367
34.02	-0.002177						-0.002118	0.412866	-0.412866
34.02	-0.002118						-0.002077	0.404874	-0.404874
34.03	-0.002077						-0.002058	0.40117	-0.40117
34.04	-0.002058						-0.002045	0.398636	-0.398636
34.04	-0.002045						-0.002039	0.397466	-0.397466
34.05	-0.002039						-0.002035	0.396687	-0.396687
34.05	-0.002035						-0.002033	0.396297	-0.396297
34.07	-0.002033						-0.002032	0.396102	-0.396102
34.08	-0.002032						-0.002032	0.396102	-0.396102
34.09	-0.002032						-0.002031	0.395907	-0.395907
34.1	-0.002031						-0.002031	0.395907	-0.395907
34.1	-0.002031						-0.002031	0.395907	-0.395907
34.11	-0.002031						-0.002031	0.395907	-0.395907
34.12	-0.002031						-0.002031	0.395907	-0.395907
34.12	-0.002031						-0.002031	0.395907	-0.395907
34.14	-0.002031						-0.002031	0.395907	-0.395907
34.15	-0.002031						-0.002031	0.395907	-0.395907
34.14	-0.002031						-0.002024	0.394542	-0.394542
34.17	-0.002024						-0.00206	0.40156	-0.40156
34.17	-0.00206						-0.001944	0.378948	-0.378948
34.16	-0.001944						-0.001721	0.335478	-0.335478
34.16	-0.001721						-0.001413	0.275439	-0.275439
34.16	-0.001413						-0.001226	0.238987	-0.238987
34.17	-0.001226						-0.001137	0.221638	-0.221638
34.18	-0.001137						-0.001082	0.210916	-0.210916
34.22	-0.001082						-0.00106	0.206628	-0.206628
34.23	-0.00106						-0.001007	0.196297	-0.196297
34.22	-0.001007						-0.001107	0.21579	-0.21579
34.23	-0.001107						-0.00136	0.265108	-0.265108
34.26	-0.00136						-0.001556	0.303314	-0.303314
34.25	-0.001556						-0.001477	0.287915	-0.287915
34.26	-0.001477						-0.001409	0.274659	-0.274659
34.26	-0.001409						-0.001383	0.269591	-0.269591
34.27	-0.001383						-0.001408	0.274464	-0.274464
34.29	-0.001408						-0.001255	0.24464	-0.24464
34.29	-0.001255						-0.001101	0.21462	-0.21462
34.3	-0.001101						-0.001165	0.227096	-0.227096
34.29	-0.001165						-0.001391	0.27115	-0.27115
34.3	-0.001391						-0.001574	0.306823	-0.306823
34.32	-0.001574						-0.001493	0.291033	-0.291033
34.34	-0.001493						-0.001385	0.269981	-0.269981
34.33	-0.001385						-0.001473	0.287135	-0.287135
34.35	-0.001473						-0.001719	0.335088	-0.335088
34.34	-0.001719						-0.001867	0.363938	-0.363938
34.35	-0.001867						-0.001936	0.377388	-0.377388
34.37	-0.001936						-0.001979	0.38577	-0.38577
34.38	-0.001979						-0.002001	0.390059	-0.390059
34.39	-0.002001						-0.002015	0.392788	-0.392788
34.39	-0.002015						-0.002022	0.394153	-0.394153
34.4	-0.002022						-0.002026	0.394932	-0.394932
34.41	-0.002026						-0.002028	0.395322	-0.395322
34.42	-0.002028						-0.002029	0.395517	-0.395517
34.42	-0.002029						-0.00203	0.395712	-0.395712
34.44	-0.00203						-0.00203	0.395712	-0.395712
34.43	-0.00203						-0.002031	0.395907	-0.395907
34.43	-0.002031						-0.002031	0.395907	-0.395907
34.44	-0.002031						-0.002031	0.395907	-0.395907
34.46	-0.002031						-0.002031	0.395907	-0.395907
34.48	-0.002031						-0.002031	0.395907	-0.395907
34.49	-0.002031						-0.002031	0.395907	-0.395907
34.49	-0.002031						-0.002031	0.395907	-0.395907
34.49	-0.002031						-0.002031	0.395907	-0.395907
34.51	-0.002031						-0.002031	0.395907	-0.395907
34.51	-0.002031						-0.002031	0.395907	-0.395907
34.51	-0.002031						-0.002031	0.395907	-0.395907
34.51	-0.002031						-0.002031	0.395907	-0.395907
34.53	-0.002031						-0.002031	0.395907	-0.395907
34.56	-0.002031						-0.002031	0.395907	-0.395907
34.56	-0.002031						-0.002031	0.395907	-0.395907
34.56	-0.002031						-0.002031	0.395907	-0.395907
34.57	-0.002031						-0.002031	0.395907	-0.395907
34.58	-0.002031						-0.002031	0.395907	-0.395907
34.58	-0.002031						-0.002031	0.395907	-0.395907
34.58	-0.002031						-0.002031	0.395907	-0.395907
34.6	-0.002031						-0.002024	0.394542	-0.394542
34.61	-0.002024						-0.00206	0.40156	-0.40156
34.61	-0.00206						-0.001944	0.378948	-0.378948
34.62	-0.001944						-0.001721	0.335478	-0.335478
34.63	-0.001721						-0.001413	0.275439	-0.275439
34.65	-0.001413						-0.001226	0.238987	-0.238987
34.66	-0.001226						-0.001137	0.221638	-0.221638
34.65	-0.001137						-0.001082	0.210916	-0.210916
34.65	-0.001082						-0.001053	0.205263	-0.205263
34.67	-0.001053						-0.001043	0.203314	-0.203314
34.68	-0.001043						-0.000998	0.194542	-0.194542
34.68	-0.000998						-0.001109	0.21618	-0.21618
34.7	-0.001109						-0.001322	0.2577	-0.2577
34.72	-0.001322						-0.001664	0.324367	-0.324367
34.73	-0.001664						-0.001734	0.338012	-0.338012
34.71	-0.001734						-0.0016	0.311891	-0.311891
34.73	-0.0016						-0.001347	0.262573	-0.262573
34.73	-0.001347						-0.001195	0.232944	-0.232944
34.76	-0.001195						-0.001081	0.210721	-0.210721
34.76	-0.001081						-0.001186	0.231189	-0.231189
34.77	-0.001186						-0.001276	0.248733	-0.248733
34.79	-0.001276						-0.001312	0.255751	-0.255751
34.78	-0.001312						-0.001299	0.253217	-0.253217
34.78	-0.001299						-0.001419	0.276609	-0.276609
34.79	-0.001419						-0.001691	0.32963	-0.32963
34.79	-0.001691						-0.001851	0.360819	-0.360819
34.81	-0.001851						-0.001927	0.375634	-0.375634
34.83	-0.001927						-0.001974	0.384796	-0.384796
34.82	-0.001974						-0.001999	0.389669	-0.389669
34.83	-0.001999						-0.002013	0.392398	-0.392398
34.83	-0.002013						-0.002021	0.393958	-0.393958
34.83	-0.002021						-0.002025	0.394737	-0.394737
34.86	-0.002025						-0.002028	0.395322	-0.395322
34.86	-0.002028						-0.002029	0.395517	-0.395517
34.87	-0.002029						-0.00203	0.395712	-0.395712
34.87	-0.00203						-0.00203	0.395712	-0.395712
34.89	-0.00203						-0.00203	0.395712	-0.395712
34.9	-0.00203						-0.002031	0.395907	-0.395907
34.9	-0.002031						-0.002031	0.395907	-0.395907
34.9	-0.002031						-0.002031	0.395907	-0.395907
34.92	-0.002031						-0.002031	0.395907	-0.395907
34.96	-0.002031						-0.002031	0.395907	-0.395907
34.93	-0.002031						-0.002031	0.395907	-0.395907
34.94	-0.002031						-0.002031	0.395907	-0.395907
34.96	-0.002031						-0.002031	0.395907	-0.395907
34.98	-0.002031						-0.002031	0.395907	-0.395907
34.97	-0.002031						-0.002031	0.395907	-0.395907
34.98	-0.002031						-0.002031	0.395907	-0.395907
34.97	-0.002031						-0.002031	0.395907	-0.395907
34.99	-0.002031						-0.002031	0.395907	-0.395907
35.01	-0.002031						-0.002031	0.395907	-0.395907
35	-0.002031						-0.002031	0.395907	-0.395907
35.03	-0.002031						-0.002024	0.394542	-0.394542
35.03	-0.002024						-0.00206	0.40156	-0.40156
35.03	-0.00206						-0.001951	0.380312	-0.380312
35.04	-0.001951						-0.001692	0.329825	-0.329825
35.06	-0.001692						-0.001494	0.291228	-0.291228
35.05	-0.001494						-0.001571	0.306238	-0.306238
35.06	-0.001571						-0.001639	0.319494	-0.319494
35.06	-0.001639						-0.001664	0.324367	-0.324367
35.1	-0.001664						-0.001639	0.319494	-0.319494
35.1	-0.001639						-0.001791	0.349123	-0.349123
35.11	-0.001791						-0.001952	0.380507	-0.380507
35.11	-0.001952						-0.001852	0.361014	-0.361014
35.11	-0.001852						-0.001742	0.339572	-0.339572
35.13	-0.001742						-0.001782	0.347369	-0.347369
35.13	-0.001782						-0.00217	0.423002	-0.423002
35.14	-0.00217						-0.002466	0.480702	-0.480702
35.17	-0.002466						-0.002467	0.480897	-0.480897
35.16	-0.002467						-0.002276	0.443665	-0.443665
35.16	-0.002276						-0.002157	0.420468	-0.420468
35.17	-0.002157						-0.002105	0.410332	-0.410332
35.17	-0.002105						-0.002071	0.403704	-0.403704
35.18	-0.002071						-0.002054	0.40039	-0.40039
35.21	-0.002054						-0.002043	0.398246	-0.398246
35.19	-0.002043						-0.002038	0.397271	-0.397271
35.24	-0.002038						-0.002035	0.396687	-0.396687
35.22	-0.002035						-0.002033	0.396297	-0.396297
35.24	-0.002033						-0.002032	0.396102	-0.396102
35.23	-0.002032						-0.002031	0.395907	-0.395907
35.25	-0.002031						-0.002031	0.395907	-0.395907
35.27	-0.002031						-0.002031	0.395907	-0.395907
35.26	-0.002031						-0.002031	0.395907	-0.395907
35.28	-0.002031						-0.002031	0.395907	-0.395907
35.29	-0.002031						-0.002031	0.395907	-0.395907
35.31	-0.002031						-0.002031	0.395907	-0.395907
35.31	-0.002031						-0.002031	0.395907	-0.395907
35.29	-0.002031						-0.002031	0.395907	-0.395907
35.34	-0.002031						-0.002031	0.395907	-0.395907
35.33	-0.002031						-0.002031	0.395907	-0.395907
35.32	-0.002031						-0.002031	0.395907	-0.395907
35.34	-0.002031						-0.002031	0.395907	-0.395907
35.36	-0.002031						-0.002031	0.395907	-0.395907
35.36	-0.002031						-0.002031	0.395907	-0.395907
35.36	-0.002031						-0.002031	0.395907	-0.395907
35.35	-0.002031						-0.002031	0.395907	-0.395907
35.38	-0.002031						-0.002031	0.395907	-0.395907
35.4	-0.002031						-0.002031	0.395907	-0.395907
35.41	-0.002031						-0.002031	0.395907	-0.395907
35.4	-0.002031						-0.002038	0.397271	-0.397271
35.43	-0.002038						-0.002002	0.390254	-0.390254
35.44	-0.002002						-0.002118	0.412866	-0.412866
35.43	-0.002118						-0.00234	0.456141	-0.456141
35.44	-0.00234						-0.002648	0.51618	-0.51618
35.46	-0.002648						-0.002836	0.552827	-0.552827
35.46	-0.002836						-0.002924	0.569981	-0.569981
35.46	-0.002924						-0.00298	0.580897	-0.580897
35.47	-0.00298						-0.003009	0.58655	-0.58655
35.47	-0.003009						-0.003025	0.589669	-0.589669
35.51	-0.003025						-0.003035	0.591619	-0.591619
35.5	-0.003035						-0.00304	0.592593	-0.592593
35.5	-0.00304						-0.003043	0.593178	-0.593178
35.52	-0.003043						-0.003037	0.592008	-0.592008
35.53	-0.003037						-0.003081	0.600585	-0.600585
35.54	-0.003081						-0.00293	0.571151	-0.571151
35.54	-0.00293						-0.002823	0.550293	-0.550293
35.55	-0.002823						-0.002738	0.533724	-0.533724
35.55	-0.002738						-0.002859	0.557311	-0.557311
35.57	-0.002859						-0.00295	0.575049	-0.575049
35.57	-0.00295						-0.003027	0.590059	-0.590059
35.59	-0.003027						-0.002901	0.565498	-0.565498
35.6	-0.002901						-0.0028	0.54581	-0.54581
35.61	-0.0028						-0.002758	0.537622	-0.537622
35.6	-0.002758						-0.002767	0.539377	-0.539377
35.62	-0.002767						-0.002645	0.515595	-0.515595
35.63	-0.002645						-0.002372	0.462379	-0.462379
35.63	-0.002372						-0.002212	0.43119	-0.43119
35.64	-0.002212						-0.002135	0.41618	-0.41618
35.66	-0.002135						-0.002088	0.407018	-0.407018
35.66	-0.002088						-0.00207	0.403509	-0.403509
35.64	-0.00207						-0.00202	0.393763	-0.393763
35.66	-0.00202						-0.002128	0.414815	-0.414815
35.68	-0.002128						-0.002346	0.45731	-0.45731
35.69	-0.002346						-0.002651	0.516765	-0.516765
35.7	-0.002651						-0.002837	0.553022	-0.553022
35.71	-0.002837						-0.002925	0.570176	-0.570176
35.73	-0.002925						-0.00298	0.580897	-0.580897
35.73	-0.00298						-0.003009	0.58655	-0.58655
35.72	-0.003009						-0.003026	0.589864	-0.589864
35.75	-0.003026						-0.003035	0.591619	-0.591619
35.77	-0.003035						-0.00304	0.592593	-0.592593
35.77	-0.00304						-0.003043	0.593178	-0.593178
35.76	-0.003043						-0.003044	0.593373	-0.593373
35.78	-0.003044						-0.003045	0.593568	-0.593568
35.81	-0.003045						-0.003039	0.592398	-0.592398
35.8	-0.003039						-0.003075	0.599416	-0.599416
35.8	-0.003075						-0.002959	0.576804	-0.576804
35.81	-0.002959						-0.002743	0.534698	-0.534698
35.82	-0.002743						-0.0024	0.467837	-0.467837
35.83	-0.0024						-0.002328	0.453802	-0.453802
35.83	-0.002328						-0.002462	0.479923	-0.479923
35.83	-0.002462						-0.002715	0.52924	-0.52924
35.85	-0.002715						-0.002873	0.56004	-0.56004
35.86	-0.002873						-0.002945	0.574075	-0.574075
35.86	-0.002945						-0.002991	0.583042	-0.583042
35.87	-0.002991						-0.003015	0.58772	-0.58772
35.89	-0.003015						-0.003029	0.590449	-0.590449
35.89	-0.003029						-0.003043	0.593178	-0.593178
35.9	-0.003043						-0.003005	0.585771	-0.585771
35.9	-0.003005						-0.003159	0.61579	-0.61579
35.9	-0.003159						-0.003274	0.638207	-0.638207
35.93	-0.003274						-0.003317	0.646589	-0.646589
35.93	-0.003317						-0.003349	0.652827	-0.652827
35.92	-0.003349						-0.003351	0.653217	-0.653217
35.96	-0.003351						-0.003438	0.670176	-0.670176
35.98	-0.003438						-0.003175	0.618909	-0.618909
35.97	-0.003175						-0.002842	0.553997	-0.553997
35.96	-0.002842						-0.002493	0.485965	-0.485965
35.98	-0.002493						-0.002275	0.44347	-0.44347
36.01	-0.002275						-0.002172	0.423392	-0.423392
36	-0.002172						-0.002108	0.410917	-0.410917
36.01	-0.002108						-0.002075	0.404484	-0.404484
36.02	-0.002075						-0.002055	0.400585	-0.400585
36.03	-0.002055						-0.002044	0.398441	-0.398441
36.04	-0.002044						-0.002038	0.397271	-0.397271
36.04	-0.002038						-0.002035	0.396687	-0.396687
36.06	-0.002035						-0.002033	0.396297	-0.396297
36.07	-0.002033						-0.002039	0.397466	-0.397466
36.06	-0.002039						-0.001996	0.389084	-0.389084
36.07	-0.001996						-0.002147	0.418519	-0.418519
36.1	-0.002147						-0.002254	0.439377	-0.439377
36.1	-0.002254						-0.002346	0.45731	-0.45731
36.09	-0.002346						-0.002189	0.426706	-0.426706
36.11	-0.002189						-0.0022	0.42885	-0.42885
36.12	-0.0022						-0.002431	0.47388	-0.47388
36.13	-0.002431						-0.002554	0.497856	-0.497856
36.12	-0.002554						-0.002666	0.519689	-0.519689
36.15	-0.002666						-0.00251	0.489279	-0.489279
36.16	-0.00251						-0.002575	0.50195	-0.50195
36.17	-0.002575						-0.002614	0.509552	-0.509552
36.19	-0.002614						-0.002784	0.542691	-0.542691
36.18	-0.002784						-0.002918	0.568812	-0.568812
36.2	-0.002918						-0.002968	0.578558	-0.578558
36.2	-0.002968						-0.003005	0.585771	-0.585771
36.2	-0.003005						-0.003022	0.589085	-0.589085
36.21	-0.003022						-0.003033	0.591229	-0.591229
36.23	-0.003033						-0.003039	0.592398	-0.592398
36.23	-0.003039						-0.003042	0.592983	-0.592983
36.24	-0.003042						-0.003044	0.593373	-0.593373
36.25	-0.003044						-0.003045	0.593568	-0.593568
36.26	-0.003045						-0.003039	0.592398	-0.592398
36.28	-0.003039						-0.003075	0.599416	-0.599416
36.27	-0.003075						-0.002959	0.576804	-0.576804
36.29	-0.002959						-0.002737	0.533529	-0.533529
36.3	-0.002737						-0.002429	0.47349	-0.47349
36.29	-0.002429						-0.002241	0.436843	-0.436843
36.32	-0.002241						-0.002152	0.419494	-0.419494
36.32	-0.002152						-0.002097	0.408772	-0.408772
36.31	-0.002097						-0.002068	0.403119	-0.403119
36.33	-0.002068						-0.002052	0.4	-0.4
36.35	-0.002052						-0.002042	0.398051	-0.398051
36.34	-0.002042						-0.002037	0.397076	-0.397076
36.36	-0.002037						-0.002034	0.396492	-0.396492
36.37	-0.002034						-0.002033	0.396297	-0.396297
36.36	-0.002033						-0.002032	0.396102	-0.396102
36.39	-0.002032						-0.002031	0.395907	-0.395907
36.4	-0.002031						-0.002031	0.395907	-0.395907
36.39	-0.002031						-0.002031	0.395907	-0.395907
36.41	-0.002031						-0.002031	0.395907	-0.395907
36.41	-0.002031						-0.002031	0.395907	-0.395907
36.43	-0.002031						-0.002031	0.395907	-0.395907
36.44	-0.002031						-0.002031	0.395907	-0.395907
36.44	-0.002031						-0.002031	0.395907	-0.395907
36.45	-0.002031						-0.002031	0.395907	-0.395907
36.45	-0.002031						-0.002031	0.395907	-0.395907
36.46	-0.002031						-0.002031	0.395907	-0.395907
36.49	-0.002031						-0.002031	0.395907	-0.395907
36.49	-0.002031						-0.002031	0.395907	-0.395907
36.5	-0.002031						-0.002031	0.395907	-0.395907
36.51	-0.002031						-0.002031	0.395907	-0.395907
36.51	-0.002031						-0.002024	0.394542	-0.394542
36.52	-0.002024						-0.00206	0.40156	-0.40156
36.52	-0.00206						-0.001944	0.378948	-0.378948
36.55	-0.001944						-0.001721	0.335478	-0.335478
36.55	-0.001721						-0.001413	0.275439	-0.275439
36.57	-0.001413						-0.001226	0.238987	-0.238987
36.57	-0.001226						-0.001137	0.221638	-0.221638
36.59	-0.001137						-0.001082	0.210916	-0.210916
36.59	-0.001082						-0.001053	0.205263	-0.205263
36.58	-0.001053						-0.001029	0.200585	-0.200585
36.6	-0.001029						-0.001056	0.205848	-0.205848
36.6	-0.001056						-0.000935	0.182261	-0.182261
36.61	-0.000935						-0.0007096	0.138324	-0.138324
36.63	-0.0007096						-0.0004068	0.0792983	-0.0792983
36.65	-0.0004068						-0.0001827	0.0356141	-0.0356141
36.64	-0.0001827						-0.000216	0.0421053	-0.0421053
36.65	-0.000216						-0.0003471	0.0676609	-0.0676609
36.66	-0.0003471						-0.0007422	0.144679	-0.144679
36.66	-0.0007422						-0.001128	0.219883	-0.219883
36.66	-0.001128						-0.001552	0.302534	-0.302534
36.67	-0.001552						-0.001673	0.326121	-0.326121
36.7	-0.001673						-0.001566	0.305264	-0.305264
36.71	-0.001566						-0.001328	0.25887	-0.25887
36.71	-0.001328						-0.001171	0.228265	-0.228265
36.72	-0.001171						-0.00114	0.222222	-0.222222
36.72	-0.00114						-0.00098	0.191033	-0.191033
36.74	-0.00098						-0.0007353	0.143333	-0.143333
36.73	-0.0007353						-0.0004141	0.0807213	-0.0807213
36.77	-0.0004141						-0.000213	0.0415205	-0.0415205
36.75	-0.000213						-0.0001626	0.0316959	-0.0316959
36.77	-0.0001626						4.673e-05	-0.00910917	0.00910917
36.78	4.673e-05						0.00019	-0.0370371	0.0370371
36.79	0.00019						0.0002504	-0.048811	0.048811
36.79	0.0002504						0.0002912	-0.0567642	0.0567642
36.79	0.0002912						0.0003046	-0.0593763	0.0593763
36.82	0.0003046						0.0003595	-0.0700781	0.0700781
36.81	0.0003595						0.0002141	-0.0417349	0.0417349
36.84	0.0002141						0.0001046	-0.0203899	0.0203899
36.85	0.0001046						6.372e-05	-0.0124211	0.0124211
36.86	6.372e-05						3.365e-05	-0.00655946	0.00655946
36.87	3.365e-05						1.948e-05	-0.00379728	0.00379728
36.87	1.948e-05						1.063e-05	-0.00207213	0.00207213
36.89	1.063e-05						6.02e-06	-0.00117349	0.00117349
36.89	6.02e-06						3.329e-06	-0.000648929	0.000648929
36.91	3.329e-06						1.87e-06	-0.000364523	0.000364523
36.89	1.87e-06						1.04e-06	-0.000202729	0.000202729
36.92	1.04e-06						5.819e-07	-0.000113431	0.000113431
36.93	5.819e-07						3.244e-07	-6.32359e-05	6.32359e-05
36.92	3.244e-07						6.951e-06	-0.00135497	0.00135497
36.95	6.951e-06						-3.578e-05	0.00697467	-0.00697467
36.95	-3.578e-05						0.0001093	-0.0213061	0.0213061
36.96	0.0001093						0.0002584	-0.0503704	0.0503704
36.97	0.0002584						0.0001988	-0.0387525	0.0387525
36.98	0.0001988						-6.426e-05	0.0125263	-0.0125263
36.99	-6.426e-05						-0.0001389	0.0270761	-0.0270761
36.99	-0.0001389						0.0002132	-0.0415595	0.0415595
36.99	0.0002132						0.0004346	-0.0847174	0.0847174
37	0.0004346						0.0005797	-0.113002	0.113002
37.02	0.0005797						0.0004499	-0.0876999	0.0876999
37.03	0.0004499						0.0005275	-0.102827	0.102827
37.03	0.0005275						0.0005746	-0.112008	0.112008
37.05	0.0005746						0.0007484	-0.145887	0.145887
37.03	0.0007484						0.000884	-0.17232	0.17232
37.05	0.000884						0.0009357	-0.182398	0.182398
37.07	0.0009357						0.0009732	-0.189708	0.189708
37.08	0.0009732						0.000991	-0.193178	0.193178
37.1	0.000991						0.001002	-0.195322	0.195322
37.11	0.001002						0.001008	-0.196491	0.196491
37.1	0.001008						0.001011	-0.197076	0.197076
37.11	0.001011						0.001013	-0.197466	0.197466
37.13	0.001013						0.001014	-0.197661	0.197661
37.14	0.001014						0.001015	-0.197856	0.197856
37.15	0.001015						0.001015	-0.197856	0.197856
37.16	0.001015						0.001015	-0.197856	0.197856
37.17	0.001015						0.001015	-0.197856	0.197856
37.17	0.001015						0.001015	-0.197856	0.197856
37.2	0.001015						0.001015	-0.197856	0.197856
37.19	0.001015						0.001015	-0.197856	0.197856
37.2	0.001015						0.001015	-0.197856	0.197856
37.19	0.001015						0.001015	-0.197856	0.197856
37.24	0.001015						0.001015	-0.197856	0.197856
37.24	0.001015						0.001015	-0.197856	0.197856
37.23	0.001015						0.001015	-0.197856	0.197856
37.23	0.001015						0.001015	-0.197856	0.197856
37.26	0.001015						0.001015	-0.197856	0.197856
37.26	0.001015						0.001015	-0.197856	0.197856
37.27	0.001015						0.001015	-0.197856	0.197856
37.28	0.001015						0.001015	-0.197856	0.197856
37.29	0.001015						0.001015	-0.197856	0.197856
37.3	0.001015						0.001015	-0.197856	0.197856
37.3	0.001015						0.001015	-0.197856	0.197856
37.31	0.001015						0.001015	-0.197856	0.197856
37.3	0.001015						0.001015	-0.197856	0.197856
37.33	0.001015						0.001015	-0.197856	0.197856
37.33	0.001015						0.001015	-0.197856	0.197856
37.35	0.001015						0.001015	-0.197856	0.197856
37.36	0.001015						0.001015	-0.197856	0.197856
37.36	0.001015						0.001015	-0.197856	0.197856
37.37	0.001015						0.001015	-0.197856	0.197856
37.37	0.001015						0.001015	-0.197856	0.197856
37.39	0.001015						0.001015	-0.197856	0.197856
37.39	0.001015						0.001015	-0.197856	0.197856
37.38	0.001015						0.001022	-0.199221	0.199221
37.41	0.001022						0.0009863	-0.192261	0.192261
37.43	0.0009863						0.001102	-0.214815	0.214815
37.44	0.001102						0.001325	-0.258285	0.258285
37.43	0.001325						0.001633	-0.318324	0.318324
37.46	0.001633						0.001813	-0.353412	0.353412
37.46	0.001813						0.001938	-0.377778	0.377778
37.46	0.001938						0.001877	-0.365887	0.365887
37.48	0.001877						0.001677	-0.326901	0.326901
37.49	0.001677						0.001422	-0.277193	0.277193
37.51	0.001422						0.001127	-0.219688	0.219688
37.51	0.001127						0.000828	-0.161404	0.161404
37.51	0.000828						0.0004385	-0.0854777	0.0854777
37.52	0.0004385						0.0002973	-0.0579533	0.0579533
37.52	0.0002973						0.0005668	-0.110487	0.110487
37.53	0.0005668						0.0009175	-0.17885	0.17885
37.57	0.0009175						0.001157	-0.225536	0.225536
37.56	0.001157						0.001105	-0.2154	0.2154
37.56	0.001105						0.001058	-0.206238	0.206238
37.56	0.001058						0.001005	-0.195907	0.195907
37.59	0.001005						0.001144	-0.223002	0.223002
37.59	0.001144						0.001245	-0.24269	0.24269
37.6	0.001245						0.001321	-0.257505	0.257505
37.61	0.001321						0.001234	-0.240546	0.240546
37.63	0.001234						0.001019	-0.198636	0.198636
37.62	0.001019						0.0007619	-0.148519	0.148519
37.64	0.0007619						0.0004272	-0.083275	0.083275
37.65	0.0004272						0.0002277	-0.044386	0.044386
37.65	0.0002277						0.000131	-0.0255361	0.0255361
37.67	0.000131						7.173e-05	-0.0139825	0.0139825
37.68	7.173e-05						4.054e-05	-0.00790254	0.00790254
37.68	4.054e-05						2.245e-05	-0.00437622	0.00437622
37.69	2.245e-05						1.26e-05	-0.00245614	0.00245614
37.7	1.26e-05						7.011e-06	-0.00136667	0.00136667
37.72	7.011e-06						3.922e-06	-0.000764523	0.000764523
37.72	3.922e-06						2.187e-06	-0.000426316	0.000426316
37.73	2.187e-06						1.222e-06	-0.000238207	0.000238207
37.74	1.222e-06						6.816e-07	-0.000132866	0.000132866
37.74	6.816e-07						3.807e-07	-7.42106e-05	7.42106e-05
37.76	3.807e-07						2.125e-07	-4.1423e-05	4.1423e-05
37.76	2.125e-07						1.186e-07	-2.31189e-05	2.31189e-05
37.77	1.186e-07						6.622e-08	-1.29084e-05	1.29084e-05
37.78	6.622e-08						3.697e-08	-7.20664e-06	7.20664e-06
37.78	3.697e-08						2.064e-08	-4.0234e-06	4.0234e-06
37.8	2.064e-08						1.152e-08	-2.24562e-06	2.24562e-06
37.82	1.152e-08						6.432e-09	-1.2538e-06	1.2538e-06
37.81	6.432e-09						3.591e-09	-7.00001e-07	7.00001e-07
37.83	3.591e-09						2.005e-09	-3.90839e-07	3.90839e-07
37.82	2.005e-09						1.119e-09	-2.18129e-07	2.18129e-07
37.85	1.119e-09						6.77e-06	-0.00131969	0.00131969
37.85	6.77e-06						-3.588e-05	0.00699416	-0.00699416
37.85	-3.588e-05						0.000116	-0.0226121	0.0226121
37.87	0.000116						0.0002225	-0.0433724	0.0433724
37.88	0.0002225						0.000308	-0.0600391	0.0600391
37.9	0.000308						0.0001873	-0.0365108	0.0365108
37.9	0.0001873						8.892e-05	-0.0173334	0.0173334
37.9	8.892e-05						5.525e-05	-0.01077	0.01077
37.91	5.525e-05						2.883e-05	-0.00561989	0.00561989
37.94	2.883e-05						1.682e-05	-0.00327876	0.00327876
37.94	1.682e-05						9.13e-06	-0.00177973	0.00177973
37.94	9.13e-06						5.189e-06	-0.0010115	0.0010115
37.95	5.189e-06						2.864e-06	-0.000558285	0.000558285
37.97	2.864e-06						1.611e-06	-0.000314035	0.000314035
37.97	1.611e-06						8.949e-07	-0.000174445	0.000174445
37.98	8.949e-07						5.011e-07	-9.76804e-05	9.76804e-05
37.99	5.011e-07						2.792e-07	-5.4425e-05	5.4425e-05
37.99	2.792e-07						1.561e-07	-3.04289e-05	3.04289e-05
38	1.561e-07						8.705e-08	-1.69688e-05	1.69688e-05
38.03	8.705e-08						4.862e-08	-9.47759e-06	9.47759e-06
38.01	4.862e-08						2.714e-08	-5.29045e-06	5.29045e-06
38.03	2.714e-08						1.515e-08	-2.95322e-06	2.95322e-06
38.03	1.515e-08						8.458e-09	-1.64873e-06	1.64873e-06
38.05	8.458e-09						4.722e-09	-9.20469e-07	9.20469e-07
38.06	4.722e-09						2.636e-09	-5.13841e-07	5.13841e-07
38.06	2.636e-09						1.472e-09	-2.8694e-07	2.8694e-07
38.08	1.472e-09						8.219e-10	-1.60215e-07	1.60215e-07
38.08	8.219e-10						-6.769e-06	0.00131949	-0.00131949
38.08	-6.769e-06						2.911e-05	-0.00567447	0.00567447
38.1	2.911e-05						-8.692e-05	0.0169435	-0.0169435
38.12	-8.692e-05						-0.0003094	0.060312	-0.060312
38.12	-0.0003094						-0.0006174	0.120351	-0.120351
38.11	-0.0006174						-0.0008048	0.156881	-0.156881
38.13	-0.0008048						-0.0008937	0.174211	-0.174211
38.15	-0.0008937						-0.0009489	0.184971	-0.184971
38.14	-0.0009489						-0.0009778	0.190605	-0.190605
38.15	-0.0009778						-0.0009946	0.193879	-0.193879
38.16	-0.0009946						-0.001004	0.195712	-0.195712
38.18	-0.001004						-0.001009	0.196686	-0.196686
38.2	-0.001009						-0.001012	0.197271	-0.197271
38.2	-0.001012						-0.001013	0.197466	-0.197466
38.21	-0.001013						-0.001014	0.197661	-0.197661
38.21	-0.001014						-0.001015	0.197856	-0.197856
38.23	-0.001015						-0.001015	0.197856	-0.197856
38.22	-0.001015						-0.001015	0.197856	-0.197856
38.25	-0.001015						-0.001015	0.197856	-0.197856
38.26	-0.001015						-0.001015	0.197856	-0.197856
38.26	-0.001015						-0.001015	0.197856	-0.197856
38.25	-0.001015						-0.001015	0.197856	-0.197856
38.27	-0.001015						-0.001015	0.197856	-0.197856
38.3	-0.001015						-0.001015	0.197856	-0.197856
38.3	-0.001015						-0.001015	0.197856	-0.197856
38.3	-0.001015						-0.001022	0.199221	-0.199221
38.3	-0.001022						-0.0009863	0.192261	-0.192261
38.32	-0.0009863						-0.001102	0.214815	-0.214815
38.34	-0.001102						-0.001325	0.258285	-0.258285
38.34	-0.001325						-0.001633	0.318324	-0.318324
38.35	-0.001633						-0.001813	0.353412	-0.353412
38.35	-0.001813						-0.001938	0.377778	-0.377778
38.37	-0.001938						-0.001877	0.365887	-0.365887
38.38	-0.001877						-0.001684	0.328265	-0.328265
38.38	-0.001684						-0.001393	0.27154	-0.27154
38.41	-0.001393						-0.001214	0.236647	-0.236647
38.41	-0.001214						-0.001137	0.221638	-0.221638
38.42	-0.001137						-0.001049	0.204484	-0.204484
38.42	-0.001049						-0.001131	0.220468	-0.220468
38.44	-0.001131						-0.001374	0.267837	-0.267837
38.44	-0.001374						-0.001557	0.303509	-0.303509
38.45	-0.001557						-0.001517	0.295712	-0.295712
38.45	-0.001517						-0.001295	0.252437	-0.252437
38.48	-0.001295						-0.001168	0.227681	-0.227681
38.48	-0.001168						-0.001065	0.207603	-0.207603
38.48	-0.001065						-0.001178	0.22963	-0.22963
38.48	-0.001178						-0.001264	0.246394	-0.246394
38.5	-0.001264						-0.001338	0.260819	-0.260819
38.5	-0.001338						-0.001211	0.236063	-0.236063
38.51	-0.001211						-0.001109	0.21618	-0.21618
38.52	-0.001109						-0.001073	0.209162	-0.209162
38.55	-0.001073						-0.001046	0.203899	-0.203899
38.55	-0.001046						-0.001033	0.201365	-0.201365
38.56	-0.001033						-0.001025	0.199805	-0.199805
38.57	-0.001025						-0.001021	0.199026	-0.199026
38.58	-0.001021						-0.001018	0.198441	-0.198441
38.61	-0.001018						-0.001017	0.198246	-0.198246
38.61	-0.001017						-0.001016	0.198051	-0.198051
38.61	-0.001016						-0.001016	0.198051	-0.198051
38.64	-0.001016						-0.001016	0.198051	-0.198051
38.62	-0.001016						-0.001016	0.198051	-0.198051
38.63	-0.001016						-0.001015	0.197856	-0.197856
38.65	-0.001015						-0.001015	0.197856	-0.197856
38.66	-0.001015						-0.001015	0.197856	-0.197856
38.67	-0.001015						-0.001015	0.197856	-0.197856
38.68	-0.001015						-0.001015	0.197856	-0.197856
38.67	-0.001015						-0.001015	0.197856	-0.197856
38.69	-0.001015						-0.001015	0.197856	-0.197856
38.7	-0.001015						-0.001015	0.197856	-0.197856
38.69	-0.001015						-0.001015	0.197856	-0.197856
38.7	-0.001015						-0.001015	0.197856	-0.197856
38.73	-0.001015						-0.001015	0.197856	-0.197856
38.73	-0.001015						-0.001015	0.197856	-0.197856
38.74	-0.001015						-0.001015	0.197856	-0.197856
38.75	-0.001015						-0.001015	0.197856	-0.197856
38.76	-0.001015						-0.001015	0.197856	-0.197856
38.77	-0.001015						-0.001015	0.197856	-0.197856
38.78	-0.001015						-0.001015	0.197856	-0.197856
38.78	-0.001015						-0.001015	0.197856	-0.197856
38.81	-0.001015						-0.001015	0.197856	-0.197856
38.81	-0.001015						-0.001015	0.197856	-0.197856
38.81	-0.001015						-0.001015	0.197856	-0.197856
38.82	-0.001015						-0.001015	0.197856	-0.197856
38.86	-0.001015						-0.001015	0.197856	-0.197856
38.87	-0.001015						-0.001015	0.197856	-0.197856
38.86	-0.001015						-0.001015	0.197856	-0.197856
38.86	-0.001015						-0.001015	0.197856	-0.197856
38.88	-0.001015						-0.001015	0.197856	-0.197856
38.88	-0.001015						-0.001015	0.197856	-0.197856
38.87	-0.001015						-0.001015	0.197856	-0.197856
38.89	-0.001015						-0.001015	0.197856	-0.197856
38.93	-0.001015						-0.001015	0.197856	-0.197856
38.92	-0.001015						-0.001015	0.197856	-0.197856
38.92	-0.001015						-0.001015	0.197856	-0.197856
38.92	-0.001015						-0.001015	0.197856	-0.197856
38.95	-0.001015						-0.001015	0.197856	-0.197856
38.96	-0.001015						-0.001015	0.197856	-0.197856
38.94	-0.001015						-0.001015	0.197856	-0.197856
38.96	-0.001015						-0.001015	0.197856	-0.197856
38.99	-0.001015						-0.001015	0.197856	-0.197856
38.99	-0.001015						-0.001015	0.197856	-0.197856
38.99	-0.001015						-0.001009	0.196686	-0.196686
38.99	-0.001009						-0.001045	0.203704	-0.203704
39.03	-0.001045						-0.0009285	0.180994	-0.180994
39.04	-0.0009285						-0.000706	0.137622	-0.137622
39.04	-0.000706						-0.000398	0.0775829	-0.0775829
39.03	-0.000398						-0.0002106	0.0410527	-0.0410527
39.05	-0.0002106						-0.0001217	0.0237232	-0.0237232
39.07	-0.0001217						-6.647e-05	0.0129571	-0.0129571
39.06	-6.647e-05						-3.764e-05	0.00733724	-0.00733724
39.08	-3.764e-05						-2.082e-05	0.00405848	-0.00405848
39.09	-2.082e-05						-1.169e-05	0.00227876	-0.00227876
39.09	-1.169e-05						-6.503e-06	0.00126764	-0.00126764
39.09	-6.503e-06						-3.639e-06	0.000709358	-0.000709358
39.11	-3.639e-06						-2.028e-06	0.000395322	-0.000395322
39.14	-2.028e-06						-1.133e-06	0.000220858	-0.000220858
39.15	-1.133e-06						-6.324e-07	0.000123275	-0.000123275
39.15	-6.324e-07						-7.122e-06	0.00138831	-0.00138831
39.15	-7.122e-06						2.891e-05	-0.00563548	0.00563548
39.18	2.891e-05						-8.703e-05	0.0169649	-0.0169649
39.17	-8.703e-05						-0.0003095	0.0603315	-0.0603315
39.18	-0.0003095						-0.0006175	0.120371	-0.120371
39.2	-0.0006175						-0.0008048	0.156881	-0.156881
39.2	-0.0008048						-0.0008937	0.174211	-0.174211
39.22	-0.0008937						-0.0009489	0.184971	-0.184971
39.22	-0.0009489						-0.0009778	0.190605	-0.190605
39.22	-0.0009778						-0.0009946	0.193879	-0.193879
39.24	-0.0009946						-0.001004	0.195712	-0.195712
39.24	-0.001004						-0.001009	0.196686	-0.196686
39.24	-0.001009						-0.001012	0.197271	-0.197271
39.26	-0.001012						-0.001013	0.197466	-0.197466
39.26	-0.001013						-0.001014	0.197661	-0.197661
39.28	-0.001014						-0.001015	0.197856	-0.197856
39.29	-0.001015						-0.001015	0.197856	-0.197856
39.29	-0.001015						-0.001015	0.197856	-0.197856
39.31	-0.001015						-0.001015	0.197856	-0.197856
39.33	-0.001015						-0.001015	0.197856	-0.197856
39.32	-0.001015						-0.001015	0.197856	-0.197856
39.33	-0.001015						-0.001015	0.197856	-0.197856
39.35	-0.001015						-0.001015	0.197856	-0.197856
39.36	-0.001015						-0.001015	0.197856	-0.197856
39.36	-0.001015						-0.001015	0.197856	-0.197856
39.36	-0.001015						-0.001015	0.197856	-0.197856
39.39	-0.001015						-0.001015	0.197856	-0.197856
39.4	-0.001015						-0.001015	0.197856	-0.197856
39.4	-0.001015						-0.001015	0.197856	-0.197856
39.41	-0.001015						-0.001015	0.197856	-0.197856
39.44	-0.001015						-0.001015	0.197856	-0.197856
39.42	-0.001015						-0.001015	0.197856	-0.197856
39.43	-0.001015						-0.001015	0.197856	-0.197856
39.44	-0.001015						-0.001015	0.197856	-0.197856
39.45	-0.001015						-0.001015	0.197856	-0.197856
39.46	-0.001015						-0.001015	0.197856	-0.197856
39.47	-0.001015						-0.001015	0.197856	-0.197856
39.47	-0.001015						-0.001015	0.197856	-0.197856
39.51	-0.001015						-0.001015	0.197856	-0.197856
39.51	-0.001015						-0.001015	0.197856	-0.197856
39.5	-0.001015						-0.001015	0.197856	-0.197856
39.53	-0.001015						-0.001015	0.197856	-0.197856
39.53	-0.001015						-0.001015	0.197856	-0.197856
39.55	-0.001015						-0.001015	0.197856	-0.197856
39.54	-0.001015						-0.001015	0.197856	-0.197856
39.55	-0.001015						-0.001015	0.197856	-0.197856
39.56	-0.001015						-0.001015	0.197856	-0.197856
39.58	-0.001015						-0.001015	0.197856	-0.197856
39.58	-0.001015						-0.001015	0.197856	-0.197856
39.59	-0.001015						-0.001015	0.197856	-0.197856
39.6	-0.001015						-0.001015	0.197856	-0.197856
39.61	-0.001015						-0.001015	0.197856	-0.197856
39.61	-0.001015						-0.001015	0.197856	-0.197856
39.62	-0.001015						-0.001015	0.197856	-0.197856
39.64	-0.001015						-0.001015	0.197856	-0.197856
39.65	-0.001015						-0.001015	0.197856	-0.197856
39.64	-0.001015						-0.001015	0.197856	-0.197856
39.65	-0.001015						-0.001015	0.197856	-0.197856
39.68	-0.001015						-0.001015	0.197856	-0.197856
39.7	-0.001015						-0.001015	0.197856	-0.197856
39.69	-0.001015						-0.001015	0.197856	-0.197856
39.7	-0.001015						-0.001015	0.197856	-0.197856
39.7	-0.001015						-0.001015	0.197856	-0.197856
39.73	-0.001015						-0.001015	0.197856	-0.197856
39.71	-0.001015						-0.001015	0.197856	-0.197856
39.73	-0.001015						-0.001015	0.197856	-0.197856
39.75	-0.001015						-0.001015	0.197856	-0.197856
39.75	-0.001015						-0.001015	0.197856	-0.197856
39.76	-0.001015						-0.001015	0.197856	-0.197856
39.77	-0.001015						-0.001015	0.197856	-0.197856
39.79	-0.001015						-0.001015	0.197856	-0.197856
39.8	-0.001015						-0.001015	0.197856	-0.197856
39.8	-0.001015						-0.001015	0.197856	-0.197856
39.82	-0.001015						-0.001015	0.197856	-0.197856
39.83	-0.001015						-0.001015	0.197856	-0.197856
39.84	-0.001015						-0.001015	0.197856	-0.197856
39.83	-0.001015						-0.001015	0.197856	-0.197856
39.85	-0.001015						-0.001015	0.197856	-0.197856
39.88	-0.001015						-0.001015	0.197856	-0.197856
39.88	-0.001015						-0.001015	0.197856	-0.197856
39.87	-0.001015						-0.001015	0.197856	-0.197856
39.87	-0.001015						-0.001015	0.197856	-0.197856
39.92	-0.001015						-0.001015	0.197856	-0.197856
39.92	-0.001015						-0.001015	0.197856	-0.197856
39.92	-0.001015						-0.001015	0.197856	-0.197856
39.92	-0.001015						-0.001015	0.197856	-0.197856
39.94	-0.001015						-0.001015	0.197856	-0.197856
39.94	-0.001015						-0.001015	0.197856	-0.197856
39.95	-0.001015						-0.001015	0.197856	-0.197856
39.98	-0.001015						-0.001015	0.197856	-0.197856
39.97	-0.001015						-0.001022	0.199221	-0.199221
40	-0.001022						-0.0009795	0.190936	-0.190936
40	-0.0009795						-0.001138	0.221833	-0.221833
40.01	-0.001138						-0.001202	0.234308	-0.234308
40.03	-0.001202						-0.001439	0.280507	-0.280507
40.02	-0.001439						-0.001425	0.277778	-0.277778
40.03	-0.001425						-0.001412	0.275244	-0.275244
40.04	-0.001412						-0.001258	0.245224	-0.245224
40.06	-0.001258						-0.001133	0.220858	-0.220858
40.07	-0.001133						-0.001087	0.211891	-0.211891
40.06	-0.001087						-0.001053	0.205263	-0.205263
40.07	-0.001053						-0.001031	0.200975	-0.200975
40.08	-0.001031						-0.001057	0.206043	-0.206043
40.09	-0.001057						-0.0009353	0.18232	-0.18232
40.11	-0.0009353						-0.0007097	0.138343	-0.138343
40.12	-0.0007097						-0.0004001	0.0779923	-0.0779923
40.13	-0.0004001						-0.0002118	0.0412866	-0.0412866
40.15	-0.0002118						-0.0001224	0.0238597	-0.0238597
40.13	-0.0001224						-6.684e-05	0.0130293	-0.0130293
40.14	-6.684e-05						-3.784e-05	0.00737623	-0.00737623
40.16	-3.784e-05						-2.094e-05	0.00408188	-0.00408188
40.18	-2.094e-05						-1.176e-05	0.0022924	-0.0022924
40.17	-1.176e-05						-6.538e-06	0.00127447	-0.00127447
40.18	-6.538e-06						-3.659e-06	0.000713256	-0.000713256
40.2	-3.659e-06						-2.039e-06	0.000397466	-0.000397466
40.21	-2.039e-06						-1.14e-06	0.000222222	-0.000222222
40.21	-1.14e-06						-6.358e-07	0.000123938	-0.000123938
40.23	-6.358e-07						-3.551e-07	6.92204e-05	-6.92204e-05
40.22	-3.551e-07						-1.982e-07	3.86355e-05	-3.86355e-05
40.23	-1.982e-07						-1.107e-07	2.1579e-05	-2.1579e-05
40.26	-1.107e-07						-6.177e-08	1.20409e-05	-1.20409e-05
40.25	-6.177e-08						-3.448e-08	6.72126e-06	-6.72126e-06
40.26	-3.448e-08						-1.925e-08	3.75244e-06	-3.75244e-06
40.28	-1.925e-08						-1.075e-08	2.09552e-06	-2.09552e-06
40.29	-1.075e-08						-5.999e-09	1.1694e-06	-1.1694e-06
40.3	-5.999e-09						-3.349e-09	6.52827e-07	-6.52827e-07
40.31	-3.349e-09						-1.869e-09	3.64328e-07	-3.64328e-07
40.32	-1.869e-09						-1.043e-09	2.03314e-07	-2.03314e-07
40.33	-1.043e-09						-5.823e-10	1.13509e-07	-1.13509e-07
40.34	-5.823e-10						-3.249e-10	6.33334e-08	-6.33334e-08
40.35	-3.249e-10						-1.812e-10	3.53217e-08	-3.53217e-08
40.36	-1.812e-10						-1.009e-10	1.96686e-08	-1.96686e-08
40.36	-1.009e-10						-5.614e-11	1.09435e-08	-1.09435e-08
40.38	-5.614e-11						-6.769e-06	0.00131949	-0.00131949
40.38	-6.769e-06						2.911e-05	-0.00567447	0.00567447
40.4	2.911e-05						-8.692e-05	0.0169435	-0.0169435
40.4	-8.692e-05						-0.0003094	0.060312	-0.060312
40.41	-0.0003094						-0.0006174	0.120351	-0.120351
40.42	-0.0006174						-0.0008048	0.156881	-0.156881
40.43	-0.0008048						-0.0008937	0.174211	-0.174211
40.43	-0.0008937						-0.0009489	0.184971	-0.184971
40.45	-0.0009489						-0.0009778	0.190605	-0.190605
40.47	-0.0009778						-0.0009946	0.193879	-0.193879
40.48	-0.0009946						-0.001004	0.195712	-0.195712
40.48	-0.001004						-0.001009	0.196686	-0.196686
40.49	-0.001009						-0.001012	0.197271	-0.197271
40.49	-0.001012						-0.001013	0.197466	-0.197466
40.5	-0.001013						-0.001014	0.197661	-0.197661
40.5	-0.001014						-0.001015	0.197856	-0.197856
40.52	-0.001015						-0.001015	0.197856	-0.197856
40.54	-0.001015						-0.001015	0.197856	-0.197856
40.54	-0.001015						-0.001015	0.197856	-0.197856
40.56	-0.001015						-0.001015	0.197856	-0.197856
40.55	-0.001015						-0.001015	0.197856	-0.197856
40.59	-0.001015						-0.001015	0.197856	-0.197856
40.59	-0.001015						-0.001015	0.197856	-0.197856
40.59	-0.001015						-0.001015	0.197856	-0.197856
40.58	-0.001015						-0.001015	0.197856	-0.197856
40.6	-0.001015						-0.001015	0.197856	-0.197856
40.63	-0.001015						-0.001015	0.197856	-0.197856
40.62	-0.001015						-0.001015	0.197856	-0.197856
40.63	-0.001015						-0.001015	0.197856	-0.197856
40.64	-0.001015						-0.001015	0.197856	-0.197856
40.64	-0.001015						-0.001015	0.197856	-0.197856
40.66	-0.001015						-0.001015	0.197856	-0.197856
40.67	-0.001015						-0.001015	0.197856	-0.197856
40.68	-0.001015						-0.001015	0.197856	-0.197856
40.7	-0.001015						-0.001015	0.197856	-0.197856
40.71	-0.001015						-0.001015	0.197856	-0.197856
40.7	-0.001015						-0.001015	0.197856	-0.197856
40.72	-0.001015						-0.001015	0.197856	-0.197856
40.73	-0.001015						-0.001015	0.197856	-0.197856
40.74	-0.001015						-0.001015	0.197856	-0.197856
40.74	-0.001015						-0.001015	0.197856	-0.197856
40.76	-0.001015						-0.001015	0.197856	-0.197856
40.76	-0.001015						-0.001015	0.197856	-0.197856
40.78	-0.001015						-0.001015	0.197856	-0.197856
40.8	-0.001015						-0.001015	0.197856	-0.197856
40.8	-0.001015						-0.001015	0.197856	-0.197856
40.81	-0.001015						-0.001015	0.197856	-0.197856
40.82	-0.001015						-0.001015	0.197856	-0.197856
40.82	-0.001015						-0.001015	0.197856	-0.197856
40.82	-0.001015						-0.001015	0.197856	-0.197856
40.85	-0.001015						-0.001015	0.197856	-0.197856
40.86	-0.001015						-0.001015	0.197856	-0.197856
40.85	-0.001015						-0.001015	0.197856	-0.197856
40.88	-0.001015						-0.001015	0.197856	-0.197856
40.88	-0.001015						-0.001015	0.197856	-0.197856
40.88	-0.001015						-0.001015	0.197856	-0.197856
40.89	-0.001015						-0.001015	0.197856	-0.197856
40.91	-0.001015						-0.001015	0.197856	-0.197856
40.9	-0.001015						-0.001009	0.196686	-0.196686
40.93	-0.001009						-0.001051	0.204874	-0.204874
40.93	-0.001051						-0.0008926	0.173996	-0.173996
40.94	-0.0008926						-0.0008288	0.16156	-0.16156
40.96	-0.0008288						-0.0005914	0.115283	-0.115283
40.96	-0.0005914						-0.0006056	0.118051	-0.118051
40.97	-0.0006056						-0.0006185	0.120565	-0.120565
40.99	-0.0006185						-0.0007728	0.150643	-0.150643
40.99	-0.0007728						-0.0008977	0.17499	-0.17499
40.99	-0.0008977						-0.0009433	0.183879	-0.183879
41	-0.0009433						-0.0009774	0.190527	-0.190527
41.03	-0.0009774						-0.0009934	0.193645	-0.193645
41.02	-0.0009934						-0.001003	0.195517	-0.195517
41.04	-0.001003						-0.001015	0.197856	-0.197856
41.05	-0.001015						-0.0009758	0.190215	-0.190215
41.05	-0.0009758						-0.001129	0.220078	-0.220078
41.07	-0.001129						-0.001237	0.241131	-0.241131
41.1	-0.001237						-0.001323	0.257895	-0.257895
41.09	-0.001323						-0.001202	0.234308	-0.234308
41.12	-0.001202						-0.001104	0.215205	-0.215205
41.11	-0.001104						-0.001077	0.209942	-0.209942
41.13	-0.001077						-0.001015	0.197856	-0.197856
41.14	-0.001015						-0.001119	0.218129	-0.218129
41.13	-0.001119						-0.001334	0.260039	-0.260039
41.16	-0.001334						-0.001631	0.317934	-0.317934
41.16	-0.001631						-0.001852	0.361014	-0.361014
41.16	-0.001852						-0.001824	0.355556	-0.355556
41.16	-0.001824						-0.001663	0.324172	-0.324172
41.19	-0.001663						-0.001347	0.262573	-0.262573
41.2	-0.001347						-0.001292	0.251852	-0.251852
41.2	-0.001292						-0.001435	0.279727	-0.279727
41.21	-0.001435						-0.001693	0.33002	-0.33002
41.22	-0.001693						-0.001854	0.361404	-0.361404
41.23	-0.001854						-0.001921	0.374464	-0.374464
41.25	-0.001921						-0.002004	0.390644	-0.390644
41.24	-0.002004						-0.001912	0.37271	-0.37271
41.26	-0.001912						-0.001704	0.332164	-0.332164
41.27	-0.001704						-0.001404	0.273685	-0.273685
41.26	-0.001404						-0.001221	0.238012	-0.238012
41.28	-0.001221						-0.001134	0.221053	-0.221053
41.29	-0.001134						-0.00108	0.210527	-0.210527
41.31	-0.00108						-0.001052	0.205068	-0.205068
41.31	-0.001052						-0.001036	0.20195	-0.20195
41.32	-0.001036						-0.00102	0.198831	-0.198831
41.34	-0.00102						-0.001051	0.204874	-0.204874
41.33	-0.001051						-0.000932	0.181677	-0.181677
41.34	-0.000932						-0.000708	0.138012	-0.138012
41.37	-0.000708						-0.0003991	0.0777974	-0.0777974
41.36	-0.0003991						-0.0002113	0.0411891	-0.0411891
41.37	-0.0002113						-0.0001221	0.0238012	-0.0238012
41.38	-0.0001221						-6.666e-05	0.0129942	-0.0129942
41.38	-6.666e-05						-3.775e-05	0.00735868	-0.00735868
41.39	-3.775e-05						-2.088e-05	0.00407018	-0.00407018
41.41	-2.088e-05						-1.173e-05	0.00228655	-0.00228655
41.41	-1.173e-05						-6.522e-06	0.00127135	-0.00127135
41.44	-6.522e-06						-3.649e-06	0.000711307	-0.000711307
41.44	-3.649e-06						-8.804e-06	0.00171618	-0.00171618
41.45	-8.804e-06						2.797e-05	-0.00545225	0.00545225
41.45	2.797e-05						-8.755e-05	0.0170663	-0.0170663
41.48	-8.755e-05						-0.0003098	0.0603899	-0.0603899
41.5	-0.0003098						-0.0006176	0.12039	-0.12039
41.5	-0.0006176						-0.0008049	0.156901	-0.156901
41.51	-0.0008049						-0.0008937	0.174211	-0.174211
41.51	-0.0008937						-0.000949	0.18499	-0.18499
41.5	-0.000949						-0.0009778	0.190605	-0.190605
41.53	-0.0009778						-0.0009946	0.193879	-0.193879
41.54	-0.0009946						-0.001004	0.195712	-0.195712
41.55	-0.001004						-0.001009	0.196686	-0.196686
41.54	-0.001009						-0.001012	0.197271	-0.197271
41.55	-0.001012						-0.001013	0.197466	-0.197466
41.56	-0.001013						-0.001014	0.197661	-0.197661
41.57	-0.001014						-0.001008	0.196491	-0.196491
41.59	-0.001008						-0.001051	0.204874	-0.204874
41.6	-0.001051						-0.0008924	0.173957	-0.173957
41.6	-0.0008924						-0.0008219	0.160215	-0.160215
41.63	-0.0008219						-0.0006204	0.120936	-0.120936
41.64	-0.0006204						-0.0005186	0.101092	-0.101092
41.64	-0.0005186						-0.000309	0.060234	-0.060234
41.64	-0.000309						-0.0001621	0.0315985	-0.0315985
41.66	-0.0001621						-6.377e-05	0.0124308	-0.0124308
41.68	-6.377e-05						-0.0001366	0.0266277	-0.0266277
41.69	-0.0001366						-0.0003379	0.0658675	-0.0658675
41.69	-0.0003379						-0.0006331	0.123411	-0.123411
41.71	-0.0006331						-0.0008136	0.158597	-0.158597
41.71	-0.0008136						-0.0008986	0.175166	-0.175166
41.71	-0.0008986						-0.0009517	0.185517	-0.185517
41.73	-0.0009517						-0.0009793	0.190897	-0.190897
41.74	-0.0009793						-0.0009954	0.194035	-0.194035
41.75	-0.0009954						-0.001004	0.195712	-0.195712
41.76	-0.001004						-0.001009	0.196686	-0.196686
41.76	-0.001009						-0.001012	0.197271	-0.197271
41.77	-0.001012						-0.001013	0.197466	-0.197466
41.78	-0.001013						-0.001014	0.197661	-0.197661
41.78	-0.001014						-0.001015	0.197856	-0.197856
41.81	-0.001015						-0.001015	0.197856	-0.197856
41.82	-0.001015						-0.001015	0.197856	-0.197856
41.82	-0.001015						-0.001015	0.197856	-0.197856
41.83	-0.001015						-0.001015	0.197856	-0.197856
41.84	-0.001015						-0.001015	0.197856	-0.197856
41.87	-0.001015						-0.001015	0.197856	-0.197856
41.86	-0.001015						-0.001015	0.197856	-0.197856
41.86	-0.001015						-0.001015	0.197856	-0.197856
41.88	-0.001015						-0.001015	0.197856	-0.197856
41.91	-0.001015						-0.001015	0.197856	-0.197856
41.9	-0.001015						-0.001015	0.197856	-0.197856
41.91	-0.001015						-0.001015	0.197856	-0.197856
41.91	-0.001015						-0.001015	0.197856	-0.197856
41.93	-0.001015						-0.001015	0.197856	-0.197856
41.95	-0.001015						-0.001015	0.197856	-0.197856
41.94	-0.001015						-0.001015	0.197856	-0.197856
41.95	-0.001015						-0.001015	0.197856	-0.197856
41.98	-0.001015						-0.001015	0.197856	-0.197856
41.97	-0.001015						-0.001015	0.197856	-0.197856
41.98	-0.001015						-0.001015	0.197856	-0.197856
42.01	-0.001015						-0.001009	0.196686	-0.196686
42.01	-0.001009						-0.001051	0.204874	-0.204874
42	-0.001051						-0.0008994	0.175322	-0.175322
42.01	-0.0008994						-0.0007929	0.154562	-0.154562
42.04	-0.0007929						-0.0007074	0.137895	-0.137895
42.04	-0.0007074						-0.0008281	0.161423	-0.161423
42.06	-0.0008281						-0.0009265	0.180604	-0.180604
42.06	-0.0009265						-0.0009534	0.185848	-0.185848
42.07	-0.0009534						-0.001016	0.198051	-0.198051
42.08	-0.001016						-0.0009117	0.17772	-0.17772
42.1	-0.0009117						-0.0006969	0.135848	-0.135848
42.1	-0.0006969						-0.0003996	0.0778948	-0.0778948
42.11	-0.0003996						-0.0001787	0.0348343	-0.0348343
42.12	-0.0001787						-0.000207	0.0403509	-0.0403509
42.12	-0.000207						-0.0003682	0.071774	-0.071774
42.12	-0.0003682						-0.0006837	0.133275	-0.133275
42.17	-0.0006837						-0.0007384	0.143938	-0.143938
42.17	-0.0007384						-0.0005958	0.11614	-0.11614
42.17	-0.0005958						-0.0003379	0.0658675	-0.0658675
42.18	-0.0003379						-0.0001766	0.034425	-0.034425
42.2	-0.0001766						-0.0001097	0.021384	-0.021384
42.21	-0.0001097						-3.356e-05	0.00654192	-0.00654192
42.2	-3.356e-05						-8.957e-05	0.0174601	-0.0174601
42.22	-8.957e-05						-0.0004139	0.0806824	-0.0806824
42.23	-0.0004139						-0.0009367	0.182593	-0.182593
42.24	-0.0009367						-0.001428	0.278363	-0.278363
42.24	-0.001428						-0.001702	0.331774	-0.331774
42.23	-0.001702						-0.001844	0.359455	-0.359455
42.25	-0.001844						-0.001928	0.375829	-0.375829
42.27	-0.001928						-0.001973	0.384601	-0.384601
42.26	-0.001973						-0.001999	0.389669	-0.389669
42.28	-0.001999						-0.002013	0.392398	-0.392398
42.32	-0.002013						-0.002021	0.393958	-0.393958
42.31	-0.002021						-0.002025	0.394737	-0.394737
42.31	-0.002025						-0.002028	0.395322	-0.395322
42.32	-0.002028						-0.002029	0.395517	-0.395517
42.34	-0.002029						-0.00203	0.395712	-0.395712
42.35	-0.00203						-0.00203	0.395712	-0.395712
42.36	-0.00203						-0.00203	0.395712	-0.395712
42.37	-0.00203						-0.002031	0.395907	-0.395907
42.39	-0.002031						-0.002031	0.395907	-0.395907
42.39	-0.002031						-0.002031	0.395907	-0.395907
42.39	-0.002031						-0.002031	0.395907	-0.395907
42.4	-0.002031						-0.002024	0.394542	-0.394542
42.43	-0.002024						-0.00206	0.40156	-0.40156
42.42	-0.00206						-0.001944	0.378948	-0.378948
42.44	-0.001944						-0.001721	0.335478	-0.335478
42.44	-0.001721						-0.001413	0.275439	-0.275439
42.46	-0.001413						-0.001226	0.238987	-0.238987
42.46	-0.001226						-0.001137	0.221638	-0.221638
42.46	-0.001137						-0.001082	0.210916	-0.210916
42.46	-0.001082						-0.001046	0.203899	-0.203899
42.52	-0.001046						-0.001065	0.207603	-0.207603
42.51	-0.001065						-0.0009402	0.183275	-0.183275
42.51	-0.0009402						-0.0007193	0.140215	-0.140215
42.51	-0.0007193						-0.0003725	0.0726122	-0.0726122
42.52	-0.0003725						-0.0002996	0.0584016	-0.0584016
42.54	-0.0002996						-0.0004323	0.0842691	-0.0842691
42.54	-0.0004323						-0.0006913	0.134756	-0.134756
42.56	-0.0006913						-0.0008069	0.157291	-0.157291
42.57	-0.0008069						-0.001037	0.202144	-0.202144
42.59	-0.001037						-0.001154	0.224952	-0.224952
42.58	-0.001154						-0.001379	0.268811	-0.268811
42.57	-0.001379						-0.001495	0.291423	-0.291423
42.62	-0.001495						-0.001705	0.332359	-0.332359
42.62	-0.001705						-0.001892	0.368811	-0.368811
42.61	-0.001892						-0.001884	0.367252	-0.367252
42.61	-0.001884						-0.001547	0.30156	-0.30156
42.64	-0.001547						-0.001191	0.232164	-0.232164
42.64	-0.001191						-0.0008149	0.15885	-0.15885
42.66	-0.0008149						-0.0006313	0.123061	-0.123061
42.65	-0.0006313						-0.0003705	0.0722223	-0.0722223
42.68	-0.0003705						-0.0001902	0.0370761	-0.0370761
42.7	-0.0001902						-0.0001121	0.0218519	-0.0218519
42.69	-0.0001121						-6.046e-05	0.0117856	-0.0117856
42.71	-6.046e-05						-3.452e-05	0.00672905	-0.00672905
42.72	-3.452e-05						-1.9e-05	0.00370371	-0.00370371
42.73	-1.9e-05						-1.07e-05	0.00208577	-0.00208577
42.73	-1.07e-05						-5.94e-06	0.0011579	-0.0011579
42.76	-5.94e-06						-3.329e-06	0.000648929	-0.000648929
42.77	-3.329e-06						-1.854e-06	0.000361404	-0.000361404
42.79	-1.854e-06						-1.036e-06	0.00020195	-0.00020195
42.79	-1.036e-06						-5.78e-07	0.000112671	-0.000112671
42.77	-5.78e-07						-3.229e-07	6.29435e-05	-6.29435e-05
42.81	-3.229e-07						-1.802e-07	3.51267e-05	-3.51267e-05
42.81	-1.802e-07						-1.006e-07	1.96102e-05	-1.96102e-05
42.82	-1.006e-07						-5.616e-08	1.09474e-05	-1.09474e-05
42.83	-5.616e-08						-3.136e-08	6.11307e-06	-6.11307e-06
42.86	-3.136e-08						-1.75e-08	3.41131e-06	-3.41131e-06
42.87	-1.75e-08						-9.772e-09	1.90488e-06	-1.90488e-06
42.85	-9.772e-09						-5.455e-09	1.06335e-06	-1.06335e-06
42.85	-5.455e-09						-3.045e-09	5.93568e-07	-5.93568e-07
42.88	-3.045e-09						-1.7e-09	3.31384e-07	-3.31384e-07
42.88	-1.7e-09						-9.489e-10	1.84971e-07	-1.84971e-07
42.9	-9.489e-10						-5.296e-10	1.03236e-07	-1.03236e-07
42.91	-5.296e-10						-2.955e-10	5.76024e-08	-5.76024e-08
42.92	-2.955e-10						-1.649e-10	3.21443e-08	-3.21443e-08
42.94	-1.649e-10						-9.194e-11	1.7922e-08	-1.7922e-08
42.92	-9.194e-11						-5.122e-11	9.98442e-09	-9.98442e-09
42.93	-5.122e-11						-2.849e-11	5.55361e-09	-5.55361e-09
42.95	-2.849e-11						-1.58e-11	3.07993e-09	-3.07993e-09
42.94	-1.58e-11						-8.71e-12	1.69786e-09	-1.69786e-09
42.97	-8.71e-12						-4.755e-12	9.26902e-10	-9.26902e-10
42.97	-4.755e-12						-2.547e-12	4.96492e-10	-4.96492e-10
43	-2.547e-12						-1.315e-12	2.56336e-10	-2.56336e-10
43	-1.315e-12						-6.265e-13	1.22125e-10	-1.22125e-10
43.02	-6.265e-13						-2.423e-13	4.7232e-11	-4.7232e-11
43.01	-2.423e-13						-2.789e-14	5.43665e-12	-5.43665e-12
43.05	-2.789e-14						9.183e-14	-1.79006e-11	1.79006e-11
43.05	9.183e-14						1.587e-13	-3.09357e-11	3.09357e-11
43.05	1.587e-13						1.96e-13	-3.82067e-11	3.82067e-11
43.06	1.96e-13						2.168e-13	-4.22613e-11	4.22613e-11
43.09	2.168e-13						2.284e-13	-4.45225e-11	4.45225e-11
43.09	2.284e-13						2.349e-13	-4.57895e-11	4.57895e-11
43.08	2.349e-13						2.386e-13	-4.65108e-11	4.65108e-11
43.09	2.386e-13						2.406e-13	-4.69006e-11	4.69006e-11
43.13	2.406e-13						2.417e-13	-4.71151e-11	4.71151e-11
43.11	2.417e-13						2.423e-13	-4.7232e-11	4.7232e-11
43.13	2.423e-13						2.427e-13	-4.731e-11	4.731e-11
43.14	2.427e-13						2.429e-13	-4.7349e-11	4.7349e-11
43.14	2.429e-13						2.43e-13	-4.73685e-11	4.73685e-11
43.15	2.43e-13						2.431e-13	-4.7388e-11	4.7388e-11
43.16	2.431e-13						6.769e-06	-0.00131949	0.00131949
43.18	6.769e-06						-2.911e-05	0.00567447	-0.00567447
43.2	-2.911e-05						8.692e-05	-0.0169435	0.0169435
43.21	8.692e-05						0.0003094	-0.060312	0.060312
43.2	0.0003094						0.0006174	-0.120351	0.120351
43.21	0.0006174						0.0008048	-0.156881	0.156881
43.22	0.0008048						0.0008937	-0.174211	0.174211
43.25	0.0008937						0.0009489	-0.184971	0.184971
43.24	0.0009489						0.0009778	-0.190605	0.190605
43.26	0.0009778						0.0009946	-0.193879	0.193879
43.26	0.0009946						0.001004	-0.195712	0.195712
43.28	0.001004						0.001009	-0.196686	0.196686
43.27	0.001009						0.001012	-0.197271	0.197271
43.29	0.001012						0.001013	-0.197466	0.197466
43.3	0.001013						0.001014	-0.197661	0.197661
43.31	0.001014						0.001015	-0.197856	0.197856
43.31	0.001015						0.001015	-0.197856	0.197856
43.32	0.001015						0.001015	-0.197856	0.197856
43.35	0.001015						0.001015	-0.197856	0.197856
43.35	0.001015						0.001015	-0.197856	0.197856
43.37	0.001015						0.001015	-0.197856	0.197856
43.36	0.001015						0.001015	-0.197856	0.197856
43.38	0.001015						0.001015	-0.197856	0.197856
43.4	0.001015						0.001015	-0.197856	0.197856
43.39	0.001015						0.001015	-0.197856	0.197856
43.42	0.001015						0.001015	-0.197856	0.197856
43.42	0.001015						0.001015	-0.197856	0.197856
43.45	0.001015						0.001015	-0.197856	0.197856
43.45	0.001015						0.001015	-0.197856	0.197856
[truncated: 63,282 more rows]
