# Supplementary material for: Novel terpolymers based on methyl methacrylate with superior thermal stability and optical transparency for high-value applications
Source: PLoS One. 2025 Oct 8;20(10):e0332300. doi: 10.1371/journal.pone.0332300 (PMC12507251; doi:10.1371/journal.pone.0332300)
Supplement: S1 File — (ZIP) [file pone.0332300.s001.zip › Supporting_Information/Fig. 5. Derivative thermogravimetric (DTG) curves comparing the thermal degradation rates of the synthesized/P(MMA-60-VBC-10-MI-30).xlsx]

## Sheet: Sheet1
Temperature (°C)	Derivative Weight (mg/mi						-0.468	-213.675	213.675
29.83	-0.468						-0.303	64.7435	-64.7435
29.84	-0.303						-0.237	50.641	-50.641
29.84	-0.237						-0.201	42.9487	-42.9487
29.85	-0.201						-0.177	37.8205	-37.8205
29.83	-0.177						-0.16	34.188	-34.188
29.85	-0.16						-0.148	31.6239	-31.6239
29.84	-0.148						-0.138	29.4872	-29.4872
29.85	-0.138						-0.129	27.5641	-27.5641
29.86	-0.129						-0.123	26.282	-26.282
29.85	-0.123						-0.117	25	-25
29.86	-0.117						-0.112	23.9316	-23.9316
29.85	-0.112						-0.107	22.8632	-22.8632
29.85	-0.107						-0.103	22.0085	-22.0085
29.85	-0.103						-0.1	21.3675	-21.3675
29.84	-0.1						-0.096	20.5128	-20.5128
29.86	-0.096						-0.093	19.8718	-19.8718
29.86	-0.093						-0.09	19.2308	-19.2308
29.86	-0.09						-0.088	18.8034	-18.8034
29.87	-0.088						-0.085	18.1624	-18.1624
29.86	-0.085						-0.082	17.5214	-17.5214
29.85	-0.082						-0.08	17.094	-17.094
29.86	-0.08						-0.077	16.453	-16.453
29.87	-0.077						-0.075	16.0256	-16.0256
29.86	-0.075						-0.073	15.5983	-15.5983
29.86	-0.073						-0.071	15.1709	-15.1709
29.86	-0.071						-0.069	14.7436	-14.7436
29.85	-0.069						-0.068	14.5299	-14.5299
29.85	-0.068						-0.066	14.1026	-14.1026
29.85	-0.066						-0.064	13.6752	-13.6752
29.85	-0.064						-0.063	13.4615	-13.4615
29.86	-0.063						-0.061	13.0342	-13.0342
29.85	-0.061						-0.06	12.8205	-12.8205
29.86	-0.06						-0.058	12.3932	-12.3932
29.88	-0.058						-0.057	12.1795	-12.1795
29.86	-0.057						-0.056	11.9658	-11.9658
29.86	-0.056						-0.055	11.7521	-11.7521
29.86	-0.055						-0.054	11.5385	-11.5385
29.89	-0.054						-0.052	11.1111	-11.1111
29.87	-0.052						-0.051	10.8974	-10.8974
29.87	-0.051						-0.05	10.6838	-10.6838
29.87	-0.05						-0.049	10.4701	-10.4701
29.87	-0.049						-0.048	10.2564	-10.2564
29.88	-0.048						-0.047	10.0427	-10.0427
29.88	-0.047						-0.046	9.82905	-9.82905
29.87	-0.046						-0.046	9.82905	-9.82905
29.88	-0.046						-0.045	9.61538	-9.61538
29.88	-0.045						-0.044	9.4017	-9.4017
29.87	-0.044						-0.043	9.18802	-9.18802
29.89	-0.043						-0.042	8.97435	-8.97435
29.88	-0.042						-0.042	8.97435	-8.97435
29.88	-0.042						-0.037	7.90597	-7.90597
29.87	-0.037						-0.035	7.47863	-7.47863
29.9	-0.035						-0.033	7.05128	-7.05128
29.88	-0.033						-0.031	6.62393	-6.62393
29.89	-0.031						-0.03	6.41025	-6.41025
29.87	-0.03						-0.029	6.19658	-6.19658
29.89	-0.029						-0.028	5.9829	-5.9829
29.88	-0.028						-0.027	5.76923	-5.76923
29.88	-0.027						-0.026	5.55555	-5.55555
29.88	-0.026						-0.025	5.34188	-5.34188
29.89	-0.025						-0.025	5.34188	-5.34188
29.88	-0.025						-0.024	5.1282	-5.1282
29.88	-0.024						-0.023	4.91453	-4.91453
29.89	-0.023						-0.023	4.91453	-4.91453
29.88	-0.023						-0.022	4.70085	-4.70085
29.88	-0.022						-0.021	4.48718	-4.48718
29.89	-0.021						-0.021	4.48718	-4.48718
29.88	-0.021						-0.02	4.2735	-4.2735
29.9	-0.02						-0.019	4.05983	-4.05983
29.89	-0.019						-0.019	4.05983	-4.05983
29.91	-0.019						-0.018	3.84615	-3.84615
29.91	-0.018						-0.018	3.84615	-3.84615
29.91	-0.018						-0.017	3.63248	-3.63248
29.91	-0.017						-0.017	3.63248	-3.63248
29.91	-0.017						-0.016	3.4188	-3.4188
29.9	-0.016						-0.016	3.4188	-3.4188
29.9	-0.016						-0.015	3.20513	-3.20513
29.88	-0.015						-0.015	3.20513	-3.20513
29.89	-0.015						-0.014	2.99145	-2.99145
29.91	-0.014						-0.014	2.99145	-2.99145
29.9	-0.014						-0.014	2.99145	-2.99145
29.88	-0.014						-0.013	2.77778	-2.77778
29.9	-0.013						-0.013	2.77778	-2.77778
29.9	-0.013						-0.012	2.5641	-2.5641
29.9	-0.012						-0.012	2.5641	-2.5641
29.89	-0.012						-0.012	2.5641	-2.5641
29.9	-0.012						-0.011	2.35042	-2.35042
29.91	-0.011						-0.011	2.35042	-2.35042
29.91	-0.011						-0.011	2.35042	-2.35042
29.91	-0.011						-0.011	2.35042	-2.35042
29.91	-0.011						-0.011	2.35042	-2.35042
29.91	-0.011						-0.01	2.13675	-2.13675
29.9	-0.01						-0.01	2.13675	-2.13675
29.91	-0.01						-0.00991	2.11752	-2.11752
29.92	-0.00991						-0.009718	2.07649	-2.07649
29.93	-0.009718						-0.009532	2.03675	-2.03675
29.9	-0.009532						-0.009353	1.9985	-1.9985
29.91	-0.009353						-0.009179	1.96132	-1.96132
29.92	-0.009179						-0.009012	1.92564	-1.92564
29.91	-0.009012						-0.008852	1.89145	-1.89145
29.92	-0.008852						-0.008699	1.85876	-1.85876
29.93	-0.008699						-0.008552	1.82735	-1.82735
29.94	-0.008552						-0.008412	1.79743	-1.79743
29.92	-0.008412						-0.008278	1.7688	-1.7688
29.92	-0.008278						-0.008151	1.74166	-1.74166
29.94	-0.008151						-0.00803	1.71581	-1.71581
29.93	-0.00803						-0.007915	1.69124	-1.69124
29.91	-0.007915						-0.007807	1.66816	-1.66816
29.94	-0.007807						-0.007705	1.64637	-1.64637
29.94	-0.007705						-0.007609	1.62585	-1.62585
29.94	-0.007609						-0.00752	1.60684	-1.60684
29.94	-0.00752						-0.007438	1.58931	-1.58931
29.94	-0.007438						-0.00736	1.57265	-1.57265
29.94	-0.00736						-0.007288	1.55726	-1.55726
29.93	-0.007288						-0.00722	1.54273	-1.54273
29.93	-0.00722						-0.007157	1.52927	-1.52927
29.94	-0.007157						-0.007098	1.51667	-1.51667
29.96	-0.007098						-0.007043	1.50491	-1.50491
29.95	-0.007043						-0.006993	1.49423	-1.49423
29.94	-0.006993						-0.006946	1.48419	-1.48419
29.94	-0.006946						-0.006903	1.475	-1.475
29.96	-0.006903						-0.006864	1.46667	-1.46667
29.96	-0.006864						-0.006828	1.45897	-1.45897
29.95	-0.006828						-0.006796	1.45214	-1.45214
29.95	-0.006796						-0.006767	1.44594	-1.44594
29.96	-0.006767						-0.006742	1.4406	-1.4406
29.95	-0.006742						-0.00672	1.4359	-1.4359
29.95	-0.00672						-0.006701	1.43184	-1.43184
29.94	-0.006701						-0.006685	1.42842	-1.42842
29.97	-0.006685						-0.006673	1.42585	-1.42585
29.95	-0.006673						-0.006665	1.42414	-1.42414
29.96	-0.006665						-0.00666	1.42308	-1.42308
29.96	-0.00666						-0.006658	1.42265	-1.42265
29.95	-0.006658						-0.006659	1.42286	-1.42286
29.97	-0.006659						-0.006663	1.42372	-1.42372
29.98	-0.006663						-0.00667	1.42521	-1.42521
29.97	-0.00667						-0.006679	1.42714	-1.42714
29.98	-0.006679						-0.00669	1.42949	-1.42949
29.97	-0.00669						-0.006703	1.43226	-1.43226
29.97	-0.006703						-0.006719	1.43568	-1.43568
29.97	-0.006719						-0.006736	1.43931	-1.43931
29.98	-0.006736						-0.006755	1.44337	-1.44337
29.98	-0.006755						-0.006775	1.44765	-1.44765
29.99	-0.006775						-0.006797	1.45235	-1.45235
29.99	-0.006797						-0.00682	1.45726	-1.45726
29.98	-0.00682						-0.006844	1.46239	-1.46239
29.98	-0.006844						-0.006869	1.46773	-1.46773
29.99	-0.006869						-0.006895	1.47329	-1.47329
30	-0.006895						-0.006922	1.47906	-1.47906
30.01	-0.006922						-0.00695	1.48504	-1.48504
29.99	-0.00695						-0.006979	1.49124	-1.49124
30	-0.006979						-0.007008	1.49743	-1.49743
30.01	-0.007008						-0.007038	1.50384	-1.50384
30	-0.007038						-0.007068	1.51025	-1.51025
30	-0.007068						-0.007098	1.51667	-1.51667
30.01	-0.007098						-0.007128	1.52308	-1.52308
30.01	-0.007128						-0.007158	1.52949	-1.52949
30.01	-0.007158						-0.007188	1.5359	-1.5359
30.02	-0.007188						-0.007217	1.54209	-1.54209
30.01	-0.007217						-0.007247	1.5485	-1.5485
30.02	-0.007247						-0.007275	1.55449	-1.55449
30.02	-0.007275						-0.007304	1.56068	-1.56068
30.01	-0.007304						-0.007332	1.56667	-1.56667
30.03	-0.007332						-0.00736	1.57265	-1.57265
30.02	-0.00736						-0.007388	1.57863	-1.57863
30.02	-0.007388						-0.007414	1.58419	-1.58419
30.02	-0.007414						-0.007441	1.58996	-1.58996
30.04	-0.007441						-0.007467	1.59551	-1.59551
30.05	-0.007467						-0.007492	1.60085	-1.60085
30.04	-0.007492						-0.007517	1.60619	-1.60619
30.03	-0.007517						-0.007541	1.61132	-1.61132
30.06	-0.007541						-0.007565	1.61645	-1.61645
30.06	-0.007565						-0.007588	1.62137	-1.62137
30.04	-0.007588						-0.00761	1.62607	-1.62607
30.04	-0.00761						-0.007631	1.63055	-1.63055
30.05	-0.007631						-0.007652	1.63504	-1.63504
30.06	-0.007652						-0.007673	1.63953	-1.63953
30.06	-0.007673						-0.007693	1.6438	-1.6438
30.06	-0.007693						-0.007713	1.64808	-1.64808
30.07	-0.007713						-0.007733	1.65235	-1.65235
30.08	-0.007733						-0.007754	1.65684	-1.65684
30.06	-0.007754						-0.007774	1.66111	-1.66111
30.07	-0.007774						-0.007795	1.6656	-1.6656
30.07	-0.007795						-0.007816	1.67008	-1.67008
30.09	-0.007816						-0.007837	1.67457	-1.67457
30.09	-0.007837						-0.007858	1.67906	-1.67906
30.09	-0.007858						-0.00788	1.68376	-1.68376
30.1	-0.00788						-0.007902	1.68846	-1.68846
30.07	-0.007902						-0.007925	1.69337	-1.69337
30.09	-0.007925						-0.007949	1.6985	-1.6985
30.1	-0.007949						-0.007974	1.70384	-1.70384
30.11	-0.007974						-0.008	1.7094	-1.7094
30.09	-0.008						-0.008027	1.71517	-1.71517
30.09	-0.008027						-0.008055	1.72115	-1.72115
30.11	-0.008055						-0.008085	1.72756	-1.72756
30.1	-0.008085						-0.008116	1.73419	-1.73419
30.11	-0.008116						-0.008148	1.74102	-1.74102
30.11	-0.008148						-0.008182	1.74829	-1.74829
30.13	-0.008182						-0.008217	1.75577	-1.75577
30.11	-0.008217						-0.008253	1.76346	-1.76346
30.13	-0.008253						-0.00829	1.77137	-1.77137
30.13	-0.00829						-0.008329	1.7797	-1.7797
30.12	-0.008329						-0.008368	1.78803	-1.78803
30.12	-0.008368						-0.008409	1.79679	-1.79679
30.14	-0.008409						-0.00845	1.80555	-1.80555
30.15	-0.00845						-0.008493	1.81474	-1.81474
30.15	-0.008493						-0.008536	1.82393	-1.82393
30.14	-0.008536						-0.008581	1.83355	-1.83355
30.15	-0.008581						-0.008626	1.84316	-1.84316
30.13	-0.008626						-0.008673	1.8532	-1.8532
30.16	-0.008673						-0.008719	1.86303	-1.86303
30.16	-0.008719						-0.008766	1.87308	-1.87308
30.17	-0.008766						-0.008814	1.88333	-1.88333
30.16	-0.008814						-0.008862	1.89359	-1.89359
30.18	-0.008862						-0.00891	1.90384	-1.90384
30.19	-0.00891						-0.008959	1.91431	-1.91431
30.17	-0.008959						-0.009008	1.92478	-1.92478
30.19	-0.009008						-0.009057	1.93525	-1.93525
30.19	-0.009057						-0.009107	1.94594	-1.94594
30.17	-0.009107						-0.009156	1.95641	-1.95641
30.17	-0.009156						-0.009207	1.96731	-1.96731
30.19	-0.009207						-0.009258	1.9782	-1.9782
30.19	-0.009258						-0.009309	1.9891	-1.9891
30.2	-0.009309						-0.009361	2.00021	-2.00021
30.21	-0.009361						-0.009414	2.01154	-2.01154
30.21	-0.009414						-0.009467	2.02286	-2.02286
30.19	-0.009467						-0.00952	2.03419	-2.03419
30.22	-0.00952						-0.009574	2.04572	-2.04572
30.21	-0.009574						-0.009627	2.05705	-2.05705
30.22	-0.009627						-0.009681	2.06859	-2.06859
30.23	-0.009681						-0.009734	2.07991	-2.07991
30.22	-0.009734						-0.009786	2.09102	-2.09102
30.21	-0.009786						-0.009839	2.10235	-2.10235
30.23	-0.009839						-0.009891	2.11346	-2.11346
30.21	-0.009891						-0.009944	2.12478	-2.12478
30.23	-0.009944						-0.009996	2.1359	-2.1359
30.26	-0.009996						-0.01	2.13675	-2.13675
30.24	-0.01						-0.01	2.13675	-2.13675
30.23	-0.01						-0.01	2.13675	-2.13675
30.24	-0.01						-0.01	2.13675	-2.13675
30.25	-0.01						-0.01	2.13675	-2.13675
30.26	-0.01						-0.01	2.13675	-2.13675
30.26	-0.01						-0.01	2.13675	-2.13675
30.25	-0.01						-0.01	2.13675	-2.13675
30.27	-0.01						-0.01	2.13675	-2.13675
30.29	-0.01						-0.011	2.35042	-2.35042
30.27	-0.011						-0.011	2.35042	-2.35042
30.26	-0.011						-0.011	2.35042	-2.35042
30.29	-0.011						-0.011	2.35042	-2.35042
30.29	-0.011						-0.011	2.35042	-2.35042
30.3	-0.011						-0.011	2.35042	-2.35042
30.31	-0.011						-0.011	2.35042	-2.35042
30.31	-0.011						-0.011	2.35042	-2.35042
30.32	-0.011						-0.011	2.35042	-2.35042
30.32	-0.011						-0.011	2.35042	-2.35042
30.31	-0.011						-0.011	2.35042	-2.35042
30.32	-0.011						-0.011	2.35042	-2.35042
30.34	-0.011						-0.011	2.35042	-2.35042
30.3	-0.011						-0.011	2.35042	-2.35042
30.31	-0.011						-0.011	2.35042	-2.35042
30.32	-0.011						-0.011	2.35042	-2.35042
30.32	-0.011						-0.011	2.35042	-2.35042
30.32	-0.011						-0.011	2.35042	-2.35042
30.33	-0.011						-0.011	2.35042	-2.35042
30.34	-0.011						-0.011	2.35042	-2.35042
30.34	-0.011						-0.011	2.35042	-2.35042
30.34	-0.011						-0.011	2.35042	-2.35042
30.35	-0.011						-0.011	2.35042	-2.35042
30.37	-0.011						-0.011	2.35042	-2.35042
30.35	-0.011						-0.011	2.35042	-2.35042
30.35	-0.011						-0.011	2.35042	-2.35042
30.37	-0.011						-0.011	2.35042	-2.35042
30.37	-0.011						-0.011	2.35042	-2.35042
30.37	-0.011						-0.011	2.35042	-2.35042
30.37	-0.011						-0.011	2.35042	-2.35042
30.38	-0.011						-0.011	2.35042	-2.35042
30.39	-0.011						-0.011	2.35042	-2.35042
30.39	-0.011						-0.011	2.35042	-2.35042
30.39	-0.011						-0.011	2.35042	-2.35042
30.4	-0.011						-0.011	2.35042	-2.35042
30.41	-0.011						-0.011	2.35042	-2.35042
30.41	-0.011						-0.011	2.35042	-2.35042
30.43	-0.011						-0.011	2.35042	-2.35042
30.41	-0.011						-0.011	2.35042	-2.35042
30.43	-0.011						-0.011	2.35042	-2.35042
30.4	-0.011						-0.011	2.35042	-2.35042
30.42	-0.011						-0.011	2.35042	-2.35042
30.42	-0.011						-0.011	2.35042	-2.35042
30.42	-0.011						-0.011	2.35042	-2.35042
30.43	-0.011						-0.011	2.35042	-2.35042
30.45	-0.011						-0.011	2.35042	-2.35042
30.44	-0.011						-0.011	2.35042	-2.35042
30.43	-0.011						-0.011	2.35042	-2.35042
30.43	-0.011						-0.011	2.35042	-2.35042
30.47	-0.011						-0.011	2.35042	-2.35042
30.47	-0.011						-0.011	2.35042	-2.35042
30.44	-0.011						-0.01	2.13675	-2.13675
30.45	-0.01						-0.01	2.13675	-2.13675
30.47	-0.01						-0.01	2.13675	-2.13675
30.46	-0.01						-0.01	2.13675	-2.13675
30.46	-0.01						-0.01	2.13675	-2.13675
30.46	-0.01						-0.01	2.13675	-2.13675
30.49	-0.01						-0.00997	2.13034	-2.13034
30.49	-0.00997						-0.009879	2.1109	-2.1109
30.49	-0.009879						-0.009786	2.09102	-2.09102
30.5	-0.009786						-0.00969	2.07051	-2.07051
30.5	-0.00969						-0.009591	2.04936	-2.04936
30.5	-0.009591						-0.009489	2.02756	-2.02756
30.51	-0.009489						-0.009385	2.00534	-2.00534
30.5	-0.009385						-0.009278	1.98248	-1.98248
30.5	-0.009278						-0.00917	1.9594	-1.9594
30.51	-0.00917						-0.009059	1.93568	-1.93568
30.51	-0.009059						-0.008947	1.91175	-1.91175
30.53	-0.008947						-0.008834	1.8876	-1.8876
30.54	-0.008834						-0.008719	1.86303	-1.86303
30.54	-0.008719						-0.008603	1.83825	-1.83825
30.53	-0.008603						-0.008485	1.81303	-1.81303
30.53	-0.008485						-0.008366	1.78761	-1.78761
30.56	-0.008366						-0.008245	1.76175	-1.76175
30.54	-0.008245						-0.008124	1.7359	-1.7359
30.54	-0.008124						-0.008002	1.70983	-1.70983
30.56	-0.008002						-0.007879	1.68355	-1.68355
30.56	-0.007879						-0.007754	1.65684	-1.65684
30.54	-0.007754						-0.007629	1.63013	-1.63013
30.56	-0.007629						-0.007504	1.60342	-1.60342
30.58	-0.007504						-0.007377	1.57628	-1.57628
30.59	-0.007377						-0.007251	1.54936	-1.54936
30.58	-0.007251						-0.007124	1.52222	-1.52222
30.58	-0.007124						-0.006997	1.49508	-1.49508
30.59	-0.006997						-0.00687	1.46795	-1.46795
30.57	-0.00687						-0.006742	1.4406	-1.4406
30.58	-0.006742						-0.006615	1.41346	-1.41346
30.59	-0.006615						-0.006487	1.38611	-1.38611
30.59	-0.006487						-0.00636	1.35897	-1.35897
30.61	-0.00636						-0.006232	1.33162	-1.33162
30.6	-0.006232						-0.006104	1.30427	-1.30427
30.61	-0.006104						-0.005977	1.27714	-1.27714
30.62	-0.005977						-0.00585	1.25	-1.25
30.62	-0.00585						-0.005724	1.22308	-1.22308
30.63	-0.005724						-0.005597	1.19594	-1.19594
30.63	-0.005597						-0.005472	1.16923	-1.16923
30.62	-0.005472						-0.005347	1.14252	-1.14252
30.65	-0.005347						-0.005224	1.11624	-1.11624
30.64	-0.005224						-0.005101	1.08996	-1.08996
30.63	-0.005101						-0.004979	1.06389	-1.06389
30.64	-0.004979						-0.004858	1.03803	-1.03803
30.65	-0.004858						-0.004738	1.01239	-1.01239
30.67	-0.004738						-0.00462	0.987179	-0.987179
30.67	-0.00462						-0.004503	0.962179	-0.962179
30.67	-0.004503						-0.004387	0.937392	-0.937392
30.67	-0.004387						-0.004273	0.913033	-0.913033
30.66	-0.004273						-0.004159	0.888674	-0.888674
30.68	-0.004159						-0.004047	0.864743	-0.864743
30.69	-0.004047						-0.003936	0.841025	-0.841025
30.68	-0.003936						-0.003827	0.817734	-0.817734
30.69	-0.003827						-0.003719	0.794657	-0.794657
30.7	-0.003719						-0.003614	0.772221	-0.772221
30.7	-0.003614						-0.00351	0.749999	-0.749999
30.69	-0.00351						-0.003409	0.728418	-0.728418
30.7	-0.003409						-0.00331	0.707264	-0.707264
30.72	-0.00331						-0.003213	0.686538	-0.686538
30.72	-0.003213						-0.003118	0.666239	-0.666239
30.72	-0.003118						-0.003025	0.646367	-0.646367
30.73	-0.003025						-0.002935	0.627136	-0.627136
30.73	-0.002935						-0.002846	0.608119	-0.608119
30.74	-0.002846						-0.002759	0.589529	-0.589529
30.75	-0.002759						-0.002675	0.571581	-0.571581
30.74	-0.002675						-0.002593	0.554059	-0.554059
30.73	-0.002593						-0.002513	0.536965	-0.536965
30.74	-0.002513						-0.002435	0.520299	-0.520299
30.75	-0.002435						-0.00236	0.504273	-0.504273
30.77	-0.00236						-0.002287	0.488675	-0.488675
30.76	-0.002287						-0.002217	0.473717	-0.473717
30.77	-0.002217						-0.00215	0.459401	-0.459401
30.79	-0.00215						-0.002085	0.445512	-0.445512
30.78	-0.002085						-0.002023	0.432265	-0.432265
30.79	-0.002023						-0.001964	0.419658	-0.419658
30.79	-0.001964						-0.001907	0.407478	-0.407478
30.77	-0.001907						-0.001853	0.39594	-0.39594
30.8	-0.001853						-0.001802	0.385042	-0.385042
30.81	-0.001802						-0.001753	0.374572	-0.374572
30.81	-0.001753						-0.001707	0.364743	-0.364743
30.8	-0.001707						-0.001663	0.355342	-0.355342
30.81	-0.001663						-0.001622	0.346581	-0.346581
30.83	-0.001622						-0.001583	0.338248	-0.338248
30.81	-0.001583						-0.001547	0.330555	-0.330555
30.83	-0.001547						-0.001514	0.323504	-0.323504
30.84	-0.001514						-0.001484	0.317094	-0.317094
30.83	-0.001484						-0.001456	0.311111	-0.311111
30.84	-0.001456						-0.001431	0.305769	-0.305769
30.84	-0.001431						-0.001409	0.301068	-0.301068
30.84	-0.001409						-0.001388	0.296581	-0.296581
30.87	-0.001388						-0.00137	0.292735	-0.292735
30.84	-0.00137						-0.001353	0.289102	-0.289102
30.87	-0.001353						-0.001338	0.285897	-0.285897
30.87	-0.001338						-0.001325	0.283119	-0.283119
30.87	-0.001325						-0.001313	0.280555	-0.280555
30.88	-0.001313						-0.001303	0.278419	-0.278419
30.88	-0.001303						-0.001294	0.276495	-0.276495
30.88	-0.001294						-0.001286	0.274786	-0.274786
30.89	-0.001286						-0.001279	0.27329	-0.27329
30.91	-0.001279						-0.001274	0.272222	-0.272222
30.9	-0.001274						-0.00127	0.271367	-0.271367
30.91	-0.00127						-0.001267	0.270726	-0.270726
30.9	-0.001267						-0.001266	0.270513	-0.270513
30.91	-0.001266						-0.001266	0.270513	-0.270513
30.91	-0.001266						-0.001267	0.270726	-0.270726
30.93	-0.001267						-0.00127	0.271367	-0.271367
30.91	-0.00127						-0.001273	0.272008	-0.272008
30.92	-0.001273						-0.001278	0.273077	-0.273077
30.94	-0.001278						-0.001283	0.274145	-0.274145
30.94	-0.001283						-0.001289	0.275427	-0.275427
30.92	-0.001289						-0.001296	0.276923	-0.276923
30.95	-0.001296						-0.001303	0.278419	-0.278419
30.96	-0.001303						-0.001312	0.280342	-0.280342
30.96	-0.001312						-0.001321	0.282265	-0.282265
30.97	-0.001321						-0.001331	0.284401	-0.284401
30.96	-0.001331						-0.001342	0.286752	-0.286752
30.97	-0.001342						-0.001354	0.289316	-0.289316
30.97	-0.001354						-0.001367	0.292094	-0.292094
30.97	-0.001367						-0.00138	0.294872	-0.294872
30.98	-0.00138						-0.001394	0.297863	-0.297863
31	-0.001394						-0.001408	0.300854	-0.300854
30.99	-0.001408						-0.001423	0.30406	-0.30406
31	-0.001423						-0.001438	0.307265	-0.307265
31	-0.001438						-0.001454	0.310683	-0.310683
31.01	-0.001454						-0.001469	0.313889	-0.313889
31.02	-0.001469						-0.001486	0.317521	-0.317521
31.01	-0.001486						-0.001502	0.32094	-0.32094
31	-0.001502						-0.001519	0.324572	-0.324572
31.03	-0.001519						-0.001535	0.327991	-0.327991
31.03	-0.001535						-0.001552	0.331624	-0.331624
31.04	-0.001552						-0.00157	0.33547	-0.33547
31.03	-0.00157						-0.001587	0.339102	-0.339102
31.06	-0.001587						-0.001605	0.342948	-0.342948
31.05	-0.001605						-0.001623	0.346795	-0.346795
31.05	-0.001623						-0.001641	0.350641	-0.350641
31.07	-0.001641						-0.001659	0.354487	-0.354487
31.09	-0.001659						-0.001676	0.358119	-0.358119
31.07	-0.001676						-0.001694	0.361965	-0.361965
31.07	-0.001694						-0.001711	0.365598	-0.365598
31.08	-0.001711						-0.001728	0.36923	-0.36923
31.1	-0.001728						-0.001744	0.372649	-0.372649
31.08	-0.001744						-0.001761	0.376282	-0.376282
31.09	-0.001761						-0.001779	0.380128	-0.380128
31.1	-0.001779						-0.001796	0.38376	-0.38376
31.09	-0.001796						-0.001813	0.387393	-0.387393
31.1	-0.001813						-0.001831	0.391239	-0.391239
31.11	-0.001831						-0.001849	0.395085	-0.395085
31.12	-0.001849						-0.001867	0.398931	-0.398931
31.14	-0.001867						-0.001886	0.402991	-0.402991
31.13	-0.001886						-0.001904	0.406837	-0.406837
31.16	-0.001904						-0.001923	0.410897	-0.410897
31.15	-0.001923						-0.001942	0.414957	-0.414957
31.15	-0.001942						-0.001961	0.419017	-0.419017
31.13	-0.001961						-0.00198	0.423077	-0.423077
31.16	-0.00198						-0.001999	0.427136	-0.427136
31.17	-0.001999						-0.002017	0.430982	-0.430982
31.17	-0.002017						-0.002036	0.435042	-0.435042
31.17	-0.002036						-0.002054	0.438888	-0.438888
31.19	-0.002054						-0.002071	0.442521	-0.442521
31.18	-0.002071						-0.002089	0.446367	-0.446367
31.19	-0.002089						-0.002107	0.450213	-0.450213
31.18	-0.002107						-0.002124	0.453846	-0.453846
31.2	-0.002124						-0.002142	0.457692	-0.457692
31.21	-0.002142						-0.002159	0.461324	-0.461324
31.22	-0.002159						-0.002176	0.464957	-0.464957
31.22	-0.002176						-0.002194	0.468803	-0.468803
31.22	-0.002194						-0.002211	0.472435	-0.472435
31.23	-0.002211						-0.002228	0.476068	-0.476068
31.23	-0.002228						-0.002244	0.479487	-0.479487
31.21	-0.002244						-0.002261	0.483119	-0.483119
31.25	-0.002261						-0.002277	0.486538	-0.486538
31.26	-0.002277						-0.002292	0.489743	-0.489743
31.23	-0.002292						-0.002308	0.493162	-0.493162
31.24	-0.002308						-0.002322	0.496153	-0.496153
31.25	-0.002322						-0.002337	0.499358	-0.499358
31.27	-0.002337						-0.002351	0.50235	-0.50235
31.27	-0.002351						-0.002365	0.505341	-0.505341
31.28	-0.002365						-0.002379	0.508333	-0.508333
31.3	-0.002379						-0.002392	0.511111	-0.511111
31.28	-0.002392						-0.002405	0.513888	-0.513888
31.29	-0.002405						-0.002418	0.516666	-0.516666
31.3	-0.002418						-0.002431	0.519444	-0.519444
31.31	-0.002431						-0.002444	0.522222	-0.522222
31.32	-0.002444						-0.002456	0.524786	-0.524786
31.3	-0.002456						-0.002468	0.52735	-0.52735
31.32	-0.002468						-0.00248	0.529914	-0.529914
31.33	-0.00248						-0.002492	0.532478	-0.532478
31.33	-0.002492						-0.002503	0.534829	-0.534829
31.34	-0.002503						-0.002514	0.537179	-0.537179
31.34	-0.002514						-0.002525	0.539529	-0.539529
31.35	-0.002525						-0.002536	0.54188	-0.54188
31.36	-0.002536						-0.002547	0.54423	-0.54423
31.34	-0.002547						-0.002558	0.546581	-0.546581
31.35	-0.002558						-0.002569	0.548931	-0.548931
31.37	-0.002569						-0.00258	0.551281	-0.551281
31.36	-0.00258						-0.002591	0.553632	-0.553632
31.37	-0.002591						-0.002602	0.555982	-0.555982
31.38	-0.002602						-0.002613	0.558333	-0.558333
31.39	-0.002613						-0.002625	0.560897	-0.560897
31.4	-0.002625						-0.002636	0.563247	-0.563247
31.39	-0.002636						-0.002648	0.565811	-0.565811
31.41	-0.002648						-0.002661	0.568589	-0.568589
31.42	-0.002661						-0.002673	0.571153	-0.571153
31.41	-0.002673						-0.002686	0.573931	-0.573931
31.42	-0.002686						-0.0027	0.576923	-0.576923
31.42	-0.0027						-0.002714	0.579914	-0.579914
31.43	-0.002714						-0.002728	0.582905	-0.582905
31.45	-0.002728						-0.002743	0.586111	-0.586111
31.44	-0.002743						-0.002758	0.589316	-0.589316
31.45	-0.002758						-0.002774	0.592734	-0.592734
31.45	-0.002774						-0.00279	0.596153	-0.596153
31.46	-0.00279						-0.002807	0.599786	-0.599786
31.47	-0.002807						-0.002823	0.603205	-0.603205
31.48	-0.002823						-0.002839	0.606623	-0.606623
31.46	-0.002839						-0.002854	0.609828	-0.609828
31.49	-0.002854						-0.002869	0.613034	-0.613034
31.48	-0.002869						-0.002883	0.616025	-0.616025
31.5	-0.002883						-0.002896	0.618803	-0.618803
31.5	-0.002896						-0.002909	0.621581	-0.621581
31.5	-0.002909						-0.002922	0.624358	-0.624358
31.52	-0.002922						-0.002935	0.627136	-0.627136
31.52	-0.002935						-0.002948	0.629914	-0.629914
31.53	-0.002948						-0.002961	0.632692	-0.632692
31.53	-0.002961						-0.002973	0.635256	-0.635256
31.55	-0.002973						-0.002986	0.638034	-0.638034
31.54	-0.002986						-0.002998	0.640598	-0.640598
31.54	-0.002998						-0.00301	0.643162	-0.643162
31.55	-0.00301						-0.003021	0.645512	-0.645512
31.55	-0.003021						-0.003033	0.648076	-0.648076
31.56	-0.003033						-0.003044	0.650427	-0.650427
31.56	-0.003044						-0.003054	0.652563	-0.652563
31.57	-0.003054						-0.003065	0.654914	-0.654914
31.57	-0.003065						-0.003074	0.656837	-0.656837
31.6	-0.003074						-0.003083	0.65876	-0.65876
31.58	-0.003083						-0.003092	0.660683	-0.660683
31.59	-0.003092						-0.003101	0.662606	-0.662606
31.62	-0.003101						-0.003109	0.664316	-0.664316
31.61	-0.003109						-0.003117	0.666025	-0.666025
31.6	-0.003117						-0.003125	0.667734	-0.667734
31.59	-0.003125						-0.003133	0.669444	-0.669444
31.61	-0.003133						-0.003141	0.671153	-0.671153
31.63	-0.003141						-0.003149	0.672863	-0.672863
31.64	-0.003149						-0.003156	0.674358	-0.674358
31.65	-0.003156						-0.003164	0.676068	-0.676068
31.64	-0.003164						-0.003171	0.677563	-0.677563
31.64	-0.003171						-0.003178	0.679059	-0.679059
31.65	-0.003178						-0.003185	0.680555	-0.680555
31.67	-0.003185						-0.003192	0.682051	-0.682051
31.66	-0.003192						-0.003198	0.683333	-0.683333
31.67	-0.003198						-0.003204	0.684615	-0.684615
31.68	-0.003204						-0.00321	0.685897	-0.685897
31.68	-0.00321						-0.003215	0.686965	-0.686965
31.69	-0.003215						-0.00322	0.688034	-0.688034
31.68	-0.00322						-0.003224	0.688888	-0.688888
31.68	-0.003224						-0.003227	0.689529	-0.689529
31.69	-0.003227						-0.00323	0.69017	-0.69017
31.71	-0.00323						-0.003232	0.690598	-0.690598
31.72	-0.003232						-0.003233	0.690811	-0.690811
31.72	-0.003233						-0.003234	0.691025	-0.691025
31.72	-0.003234						-0.003235	0.691239	-0.691239
31.74	-0.003235						-0.003234	0.691025	-0.691025
31.72	-0.003234						-0.003233	0.690811	-0.690811
31.74	-0.003233						-0.003232	0.690598	-0.690598
31.76	-0.003232						-0.00323	0.69017	-0.69017
31.75	-0.00323						-0.003228	0.689743	-0.689743
31.76	-0.003228						-0.003226	0.689316	-0.689316
31.76	-0.003226						-0.003224	0.688888	-0.688888
31.76	-0.003224						-0.003223	0.688675	-0.688675
31.78	-0.003223						-0.003221	0.688247	-0.688247
31.77	-0.003221						-0.00322	0.688034	-0.688034
31.8	-0.00322						-0.003218	0.687606	-0.687606
31.81	-0.003218						-0.003217	0.687392	-0.687392
31.81	-0.003217						-0.003216	0.687179	-0.687179
31.81	-0.003216						-0.003214	0.686751	-0.686751
31.81	-0.003214						-0.003213	0.686538	-0.686538
31.82	-0.003213						-0.003211	0.68611	-0.68611
31.83	-0.003211						-0.003208	0.685469	-0.685469
31.83	-0.003208						-0.003206	0.685042	-0.685042
31.84	-0.003206						-0.003203	0.684401	-0.684401
31.84	-0.003203						-0.0032	0.68376	-0.68376
31.84	-0.0032						-0.003197	0.683119	-0.683119
31.87	-0.003197						-0.003194	0.682478	-0.682478
31.87	-0.003194						-0.003191	0.681837	-0.681837
31.88	-0.003191						-0.003189	0.68141	-0.68141
31.87	-0.003189						-0.003187	0.680982	-0.680982
31.86	-0.003187						-0.003186	0.680769	-0.680769
31.89	-0.003186						-0.003185	0.680555	-0.680555
31.89	-0.003185						-0.003185	0.680555	-0.680555
31.9	-0.003185						-0.003185	0.680555	-0.680555
31.9	-0.003185						-0.003186	0.680769	-0.680769
31.91	-0.003186						-0.003187	0.680982	-0.680982
31.91	-0.003187						-0.003189	0.68141	-0.68141
31.92	-0.003189						-0.00319	0.681623	-0.681623
31.93	-0.00319						-0.003192	0.682051	-0.682051
31.93	-0.003192						-0.003195	0.682692	-0.682692
31.94	-0.003195						-0.003198	0.683333	-0.683333
31.93	-0.003198						-0.003201	0.683974	-0.683974
31.94	-0.003201						-0.003205	0.684828	-0.684828
31.97	-0.003205						-0.00321	0.685897	-0.685897
31.97	-0.00321						-0.003214	0.686751	-0.686751
31.96	-0.003214						-0.003219	0.68782	-0.68782
31.96	-0.003219						-0.003224	0.688888	-0.688888
31.98	-0.003224						-0.003229	0.689957	-0.689957
31.99	-0.003229						-0.003235	0.691239	-0.691239
31.99	-0.003235						-0.003241	0.692521	-0.692521
32	-0.003241						-0.003247	0.693803	-0.693803
32	-0.003247						-0.003254	0.695298	-0.695298
32.01	-0.003254						-0.003261	0.696794	-0.696794
32.01	-0.003261						-0.003268	0.69829	-0.69829
32.03	-0.003268						-0.003276	0.699999	-0.699999
32.03	-0.003276						-0.003284	0.701709	-0.701709
32.04	-0.003284						-0.003292	0.703418	-0.703418
32.05	-0.003292						-0.003302	0.705555	-0.705555
32.05	-0.003302						-0.003312	0.707692	-0.707692
32.05	-0.003312						-0.003323	0.710042	-0.710042
32.04	-0.003323						-0.003335	0.712606	-0.712606
32.08	-0.003335						-0.003347	0.71517	-0.71517
32.09	-0.003347						-0.003361	0.718162	-0.718162
32.07	-0.003361						-0.003375	0.721153	-0.721153
32.09	-0.003375						-0.003389	0.724145	-0.724145
32.09	-0.003389						-0.003404	0.72735	-0.72735
32.11	-0.003404						-0.003419	0.730555	-0.730555
32.1	-0.003419						-0.003435	0.733974	-0.733974
32.11	-0.003435						-0.003452	0.737606	-0.737606
32.11	-0.003452						-0.00347	0.741452	-0.741452
32.13	-0.00347						-0.003488	0.745298	-0.745298
32.13	-0.003488						-0.003508	0.749572	-0.749572
32.12	-0.003508						-0.003529	0.754059	-0.754059
32.13	-0.003529						-0.003551	0.75876	-0.75876
32.13	-0.003551						-0.003574	0.763674	-0.763674
32.17	-0.003574						-0.003598	0.768803	-0.768803
32.15	-0.003598						-0.003623	0.774145	-0.774145
32.14	-0.003623						-0.003649	0.7797	-0.7797
32.18	-0.003649						-0.003677	0.785683	-0.785683
32.18	-0.003677						-0.003705	0.791666	-0.791666
32.18	-0.003705						-0.003734	0.797862	-0.797862
32.19	-0.003734						-0.003764	0.804273	-0.804273
32.21	-0.003764						-0.003794	0.810683	-0.810683
32.2	-0.003794						-0.003825	0.817307	-0.817307
32.21	-0.003825						-0.003856	0.823931	-0.823931
32.21	-0.003856						-0.003888	0.830768	-0.830768
32.22	-0.003888						-0.00392	0.837606	-0.837606
32.21	-0.00392						-0.003952	0.844444	-0.844444
32.22	-0.003952						-0.003985	0.851495	-0.851495
32.24	-0.003985						-0.004018	0.858546	-0.858546
32.24	-0.004018						-0.004051	0.865597	-0.865597
32.26	-0.004051						-0.004084	0.872649	-0.872649
32.25	-0.004084						-0.004118	0.879914	-0.879914
32.25	-0.004118						-0.004151	0.886965	-0.886965
32.26	-0.004151						-0.004186	0.894444	-0.894444
32.27	-0.004186						-0.004221	0.901922	-0.901922
32.27	-0.004221						-0.004257	0.909614	-0.909614
32.29	-0.004257						-0.004293	0.917307	-0.917307
32.3	-0.004293						-0.00433	0.925213	-0.925213
32.3	-0.00433						-0.004368	0.933332	-0.933332
32.31	-0.004368						-0.004406	0.941452	-0.941452
32.33	-0.004406						-0.004445	0.949785	-0.949785
32.34	-0.004445						-0.004484	0.958119	-0.958119
32.33	-0.004484						-0.004524	0.966666	-0.966666
32.33	-0.004524						-0.004565	0.975426	-0.975426
32.35	-0.004565						-0.004607	0.984401	-0.984401
32.34	-0.004607						-0.00465	0.993589	-0.993589
32.34	-0.00465						-0.004693	1.00278	-1.00278
32.34	-0.004693						-0.004737	1.01218	-1.01218
32.35	-0.004737						-0.004781	1.02158	-1.02158
32.36	-0.004781						-0.004825	1.03098	-1.03098
32.37	-0.004825						-0.004869	1.04038	-1.04038
32.39	-0.004869						-0.004913	1.04979	-1.04979
32.4	-0.004913						-0.004957	1.05919	-1.05919
32.41	-0.004957						-0.005001	1.06859	-1.06859
32.4	-0.005001						-0.005045	1.07799	-1.07799
32.4	-0.005045						-0.00509	1.08761	-1.08761
32.41	-0.00509						-0.005136	1.09743	-1.09743
32.41	-0.005136						-0.005181	1.10705	-1.10705
32.44	-0.005181						-0.005227	1.11688	-1.11688
32.44	-0.005227						-0.005274	1.12692	-1.12692
32.45	-0.005274						-0.00532	1.13675	-1.13675
32.44	-0.00532						-0.005367	1.14679	-1.14679
32.45	-0.005367						-0.005415	1.15705	-1.15705
32.46	-0.005415						-0.005462	1.16709	-1.16709
32.45	-0.005462						-0.00551	1.17735	-1.17735
32.48	-0.00551						-0.005558	1.18761	-1.18761
32.47	-0.005558						-0.005606	1.19786	-1.19786
32.46	-0.005606						-0.005653	1.2079	-1.2079
32.5	-0.005653						-0.0057	1.21795	-1.21795
32.49	-0.0057						-0.005746	1.22778	-1.22778
32.5	-0.005746						-0.005793	1.23782	-1.23782
32.51	-0.005793						-0.005838	1.24743	-1.24743
32.52	-0.005838						-0.005884	1.25726	-1.25726
32.52	-0.005884						-0.005929	1.26688	-1.26688
32.52	-0.005929						-0.005974	1.27649	-1.27649
32.54	-0.005974						-0.006019	1.28611	-1.28611
32.54	-0.006019						-0.006064	1.29573	-1.29573
32.55	-0.006064						-0.006109	1.30534	-1.30534
32.54	-0.006109						-0.006153	1.31474	-1.31474
32.57	-0.006153						-0.006198	1.32436	-1.32436
32.58	-0.006198						-0.006242	1.33376	-1.33376
32.57	-0.006242						-0.006286	1.34316	-1.34316
32.58	-0.006286						-0.006329	1.35235	-1.35235
32.61	-0.006329						-0.006372	1.36154	-1.36154
32.62	-0.006372						-0.006415	1.37073	-1.37073
32.6	-0.006415						-0.006457	1.3797	-1.3797
32.61	-0.006457						-0.006499	1.38867	-1.38867
32.59	-0.006499						-0.006541	1.39765	-1.39765
32.62	-0.006541						-0.006582	1.40641	-1.40641
32.62	-0.006582						-0.006623	1.41517	-1.41517
32.62	-0.006623						-0.006663	1.42372	-1.42372
32.65	-0.006663						-0.006703	1.43226	-1.43226
32.65	-0.006703						-0.006743	1.44081	-1.44081
32.65	-0.006743						-0.006782	1.44914	-1.44914
32.66	-0.006782						-0.006819	1.45705	-1.45705
32.67	-0.006819						-0.006856	1.46496	-1.46496
32.67	-0.006856						-0.006893	1.47286	-1.47286
32.68	-0.006893						-0.006928	1.48034	-1.48034
32.68	-0.006928						-0.006963	1.48782	-1.48782
32.69	-0.006963						-0.006997	1.49508	-1.49508
32.71	-0.006997						-0.00703	1.50214	-1.50214
32.7	-0.00703						-0.007063	1.50919	-1.50919
32.69	-0.007063						-0.007096	1.51624	-1.51624
32.71	-0.007096						-0.007128	1.52308	-1.52308
32.72	-0.007128						-0.00716	1.52991	-1.52991
32.73	-0.00716						-0.007191	1.53654	-1.53654
32.73	-0.007191						-0.007221	1.54295	-1.54295
32.76	-0.007221						-0.00725	1.54914	-1.54914
32.75	-0.00725						-0.007278	1.55513	-1.55513
32.76	-0.007278						-0.007304	1.56068	-1.56068
32.76	-0.007304						-0.007329	1.56602	-1.56602
32.76	-0.007329						-0.007353	1.57115	-1.57115
32.77	-0.007353						-0.007375	1.57585	-1.57585
32.78	-0.007375						-0.007396	1.58034	-1.58034
32.8	-0.007396						-0.007415	1.5844	-1.5844
32.82	-0.007415						-0.007432	1.58803	-1.58803
32.78	-0.007432						-0.007448	1.59145	-1.59145
32.8	-0.007448						-0.007463	1.59466	-1.59466
32.84	-0.007463						-0.007476	1.59743	-1.59743
32.83	-0.007476						-0.007488	1.6	-1.6
32.83	-0.007488						-0.007499	1.60235	-1.60235
32.84	-0.007499						-0.007509	1.60449	-1.60449
32.85	-0.007509						-0.007518	1.60641	-1.60641
32.85	-0.007518						-0.007525	1.6079	-1.6079
32.85	-0.007525						-0.007532	1.6094	-1.6094
32.86	-0.007532						-0.007537	1.61047	-1.61047
32.88	-0.007537						-0.007541	1.61132	-1.61132
32.87	-0.007541						-0.007543	1.61175	-1.61175
32.9	-0.007543						-0.007545	1.61218	-1.61218
32.89	-0.007545						-0.007545	1.61218	-1.61218
32.9	-0.007545						-0.007544	1.61196	-1.61196
32.91	-0.007544						-0.007543	1.61175	-1.61175
32.91	-0.007543						-0.00754	1.61111	-1.61111
32.93	-0.00754						-0.007535	1.61004	-1.61004
32.93	-0.007535						-0.007529	1.60876	-1.60876
32.93	-0.007529						-0.007521	1.60705	-1.60705
32.95	-0.007521						-0.007512	1.60513	-1.60513
32.93	-0.007512						-0.007501	1.60278	-1.60278
32.94	-0.007501						-0.007489	1.60021	-1.60021
32.97	-0.007489						-0.007476	1.59743	-1.59743
32.97	-0.007476						-0.00746	1.59402	-1.59402
32.99	-0.00746						-0.007443	1.59038	-1.59038
32.97	-0.007443						-0.007425	1.58654	-1.58654
32.98	-0.007425						-0.007405	1.58226	-1.58226
32.97	-0.007405						-0.007383	1.57756	-1.57756
33.01	-0.007383						-0.00736	1.57265	-1.57265
33.02	-0.00736						-0.007336	1.56752	-1.56752
33	-0.007336						-0.00731	1.56196	-1.56196
33.01	-0.00731						-0.007282	1.55598	-1.55598
33.03	-0.007282						-0.007253	1.54978	-1.54978
33.04	-0.007253						-0.007223	1.54337	-1.54337
33.04	-0.007223						-0.007191	1.53654	-1.53654
33.05	-0.007191						-0.007157	1.52927	-1.52927
33.07	-0.007157						-0.007122	1.52179	-1.52179
33.07	-0.007122						-0.007085	1.51389	-1.51389
33.08	-0.007085						-0.007046	1.50555	-1.50555
33.07	-0.007046						-0.007006	1.49701	-1.49701
33.08	-0.007006						-0.006963	1.48782	-1.48782
33.1	-0.006963						-0.006919	1.47842	-1.47842
33.08	-0.006919						-0.006874	1.4688	-1.4688
33.1	-0.006874						-0.006827	1.45876	-1.45876
33.1	-0.006827						-0.006779	1.4485	-1.4485
33.12	-0.006779						-0.006729	1.43782	-1.43782
33.12	-0.006729						-0.006678	1.42692	-1.42692
33.13	-0.006678						-0.006625	1.4156	-1.4156
33.14	-0.006625						-0.006571	1.40406	-1.40406
33.15	-0.006571						-0.006516	1.39231	-1.39231
33.15	-0.006516						-0.006459	1.38013	-1.38013
33.17	-0.006459						-0.006402	1.36795	-1.36795
33.17	-0.006402						-0.006343	1.35534	-1.35534
33.17	-0.006343						-0.006282	1.34231	-1.34231
33.17	-0.006282						-0.006221	1.32927	-1.32927
33.18	-0.006221						-0.006158	1.31581	-1.31581
33.18	-0.006158						-0.006093	1.30192	-1.30192
33.19	-0.006093						-0.006027	1.28782	-1.28782
33.21	-0.006027						-0.005959	1.27329	-1.27329
33.22	-0.005959						-0.00589	1.25855	-1.25855
33.23	-0.00589						-0.005819	1.24337	-1.24337
33.23	-0.005819						-0.005747	1.22799	-1.22799
33.23	-0.005747						-0.005674	1.21239	-1.21239
33.23	-0.005674						-0.0056	1.19658	-1.19658
33.27	-0.0056						-0.005524	1.18034	-1.18034
33.26	-0.005524						-0.005446	1.16367	-1.16367
33.26	-0.005446						-0.005368	1.14701	-1.14701
33.28	-0.005368						-0.005288	1.12991	-1.12991
33.29	-0.005288						-0.005207	1.11261	-1.11261
33.28	-0.005207						-0.005124	1.09487	-1.09487
33.28	-0.005124						-0.005041	1.07714	-1.07714
33.31	-0.005041						-0.004956	1.05897	-1.05897
33.3	-0.004956						-0.004869	1.04038	-1.04038
33.31	-0.004869						-0.004782	1.02179	-1.02179
33.31	-0.004782						-0.004693	1.00278	-1.00278
33.33	-0.004693						-0.004603	0.983546	-0.983546
33.33	-0.004603						-0.004513	0.964315	-0.964315
33.33	-0.004513						-0.004421	0.944657	-0.944657
33.35	-0.004421						-0.004328	0.924785	-0.924785
33.35	-0.004328						-0.004235	0.904914	-0.904914
33.37	-0.004235						-0.00414	0.884614	-0.884614
33.35	-0.00414						-0.004044	0.864102	-0.864102
33.38	-0.004044						-0.003948	0.843589	-0.843589
33.39	-0.003948						-0.00385	0.822649	-0.822649
33.38	-0.00385						-0.003751	0.801495	-0.801495
33.39	-0.003751						-0.003651	0.780127	-0.780127
33.4	-0.003651						-0.00355	0.758546	-0.758546
33.4	-0.00355						-0.003448	0.736751	-0.736751
33.41	-0.003448						-0.003346	0.714957	-0.714957
33.43	-0.003346						-0.003243	0.692948	-0.692948
33.46	-0.003243						-0.003139	0.670726	-0.670726
33.46	-0.003139						-0.003035	0.648504	-0.648504
33.45	-0.003035						-0.002931	0.626281	-0.626281
33.46	-0.002931						-0.002826	0.603846	-0.603846
33.47	-0.002826						-0.002721	0.58141	-0.58141
33.47	-0.002721						-0.002616	0.558974	-0.558974
33.48	-0.002616						-0.00251	0.536324	-0.536324
33.48	-0.00251						-0.002405	0.513888	-0.513888
33.5	-0.002405						-0.002299	0.491239	-0.491239
33.51	-0.002299						-0.002194	0.468803	-0.468803
33.51	-0.002194						-0.002088	0.446153	-0.446153
33.52	-0.002088						-0.001982	0.423504	-0.423504
33.52	-0.001982						-0.001876	0.400854	-0.400854
33.53	-0.001876						-0.001771	0.378418	-0.378418
33.51	-0.001771						-0.001665	0.355769	-0.355769
33.54	-0.001665						-0.00156	0.333333	-0.333333
33.54	-0.00156						-0.001455	0.310897	-0.310897
33.55	-0.001455						-0.00135	0.288461	-0.288461
33.57	-0.00135						-0.001246	0.266239	-0.266239
33.57	-0.001246						-0.001142	0.244017	-0.244017
33.57	-0.001142						-0.001038	0.221795	-0.221795
33.6	-0.001038						-0.0009345	0.199679	-0.199679
33.58	-0.0009345						-0.0008314	0.177649	-0.177649
33.62	-0.0008314						-0.0007284	0.155641	-0.155641
33.61	-0.0007284						-0.0006257	0.133696	-0.133696
33.63	-0.0006257						-0.0005233	0.111816	-0.111816
33.62	-0.0005233						-0.0004215	0.090064	-0.090064
33.63	-0.0004215						-0.0003205	0.0684828	-0.0684828
33.63	-0.0003205						-0.0002204	0.047094	-0.047094
33.63	-0.0002204						-0.0001212	0.0258974	-0.0258974
33.65	-0.0001212						-2.306e-05	0.00492735	-0.00492735
33.66	-2.306e-05						7.42e-05	-0.0158547	0.0158547
33.67	7.42e-05						0.0001706	-0.036453	0.036453
33.68	0.0001706						0.000266	-0.0568376	0.0568376
33.67	0.000266						0.0003603	-0.0769871	0.0769871
33.69	0.0003603						0.0004537	-0.0969443	0.0969443
33.69	0.0004537						0.000546	-0.116667	0.116667
33.69	0.000546						0.0006375	-0.136218	0.136218
33.71	0.0006375						0.0007282	-0.155598	0.155598
33.73	0.0007282						0.000818	-0.174786	0.174786
33.73	0.000818						0.000907	-0.193803	0.193803
33.72	0.000907						0.0009951	-0.212628	0.212628
33.74	0.0009951						0.001082	-0.231196	0.231196
33.75	0.001082						0.001168	-0.249572	0.249572
33.75	0.001168						0.001252	-0.267521	0.267521
33.74	0.001252						0.001335	-0.285256	0.285256
33.76	0.001335						0.001416	-0.302564	0.302564
33.76	0.001416						0.001496	-0.319658	0.319658
33.77	0.001496						0.001574	-0.336324	0.336324
33.79	0.001574						0.00165	-0.352564	0.352564
33.8	0.00165						0.001725	-0.368589	0.368589
33.8	0.001725						0.001798	-0.384188	0.384188
33.81	0.001798						0.00187	-0.399572	0.399572
33.82	0.00187						0.001941	-0.414743	0.414743
33.83	0.001941						0.002009	-0.429273	0.429273
33.83	0.002009						0.002077	-0.443803	0.443803
33.84	0.002077						0.002143	-0.457906	0.457906
33.85	0.002143						0.002208	-0.471794	0.471794
33.86	0.002208						0.002271	-0.485256	0.485256
33.88	0.002271						0.002332	-0.49829	0.49829
33.87	0.002332						0.002392	-0.511111	0.511111
33.87	0.002392						0.002451	-0.523717	0.523717
33.88	0.002451						0.002507	-0.535683	0.535683
33.89	0.002507						0.002563	-0.547649	0.547649
33.88	0.002563						0.002617	-0.559187	0.559187
33.89	0.002617						0.002669	-0.570299	0.570299
33.92	0.002669						0.002719	-0.580982	0.580982
33.92	0.002719						0.002768	-0.591452	0.591452
33.91	0.002768						0.002815	-0.601495	0.601495
33.91	0.002815						0.00286	-0.611111	0.611111
33.94	0.00286						0.002903	-0.620299	0.620299
33.95	0.002903						0.002945	-0.629273	0.629273
33.95	0.002945						0.002985	-0.63782	0.63782
33.97	0.002985						0.003023	-0.64594	0.64594
33.97	0.003023						0.003059	-0.653632	0.653632
33.98	0.003059						0.003094	-0.66111	0.66111
33.97	0.003094						0.003127	-0.668162	0.668162
34	0.003127						0.003159	-0.674999	0.674999
34.01	0.003159						0.003189	-0.68141	0.68141
34.02	0.003189						0.003217	-0.687392	0.687392
34.01	0.003217						0.003243	-0.692948	0.692948
34.02	0.003243						0.003268	-0.69829	0.69829
34.02	0.003268						0.003291	-0.703204	0.703204
34.04	0.003291						0.003312	-0.707692	0.707692
34.05	0.003312						0.003331	-0.711751	0.711751
34.06	0.003331						0.003349	-0.715598	0.715598
34.07	0.003349						0.003365	-0.719016	0.719016
34.07	0.003365						0.003379	-0.722008	0.722008
34.07	0.003379						0.003391	-0.724572	0.724572
34.08	0.003391						0.003401	-0.726709	0.726709
34.1	0.003401						0.003409	-0.728418	0.728418
34.08	0.003409						0.003415	-0.7297	0.7297
34.1	0.003415						0.003418	-0.730341	0.730341
34.12	0.003418						0.00342	-0.730769	0.730769
34.11	0.00342						0.003418	-0.730341	0.730341
34.12	0.003418						0.003415	-0.7297	0.7297
34.13	0.003415						0.00341	-0.728632	0.728632
34.15	0.00341						0.003402	-0.726922	0.726922
34.16	0.003402						0.003393	-0.724999	0.724999
34.15	0.003393						0.003381	-0.722435	0.722435
34.16	0.003381						0.003367	-0.719444	0.719444
34.18	0.003367						0.003352	-0.716239	0.716239
34.19	0.003352						0.003334	-0.712392	0.712392
34.18	0.003334						0.003314	-0.708119	0.708119
34.19	0.003314						0.003292	-0.703418	0.703418
34.19	0.003292						0.003267	-0.698076	0.698076
34.22	0.003267						0.003241	-0.692521	0.692521
34.23	0.003241						0.003211	-0.68611	0.68611
34.22	0.003211						0.00318	-0.679487	0.679487
34.24	0.00318						0.003146	-0.672222	0.672222
34.24	0.003146						0.003109	-0.664316	0.664316
34.25	0.003109						0.00307	-0.655982	0.655982
34.24	0.00307						0.003029	-0.647222	0.647222
34.26	0.003029						0.002985	-0.63782	0.63782
34.24	0.002985						0.002939	-0.627991	0.627991
34.28	0.002939						0.002891	-0.617734	0.617734
34.29	0.002891						0.002841	-0.607051	0.607051
34.31	0.002841						0.002789	-0.59594	0.59594
34.31	0.002789						0.002735	-0.584401	0.584401
34.31	0.002735						0.002679	-0.572435	0.572435
34.31	0.002679						0.002622	-0.560256	0.560256
34.34	0.002622						0.002562	-0.547435	0.547435
34.31	0.002562						0.0025	-0.534188	0.534188
34.32	0.0025						0.002436	-0.520512	0.520512
34.35	0.002436						0.00237	-0.50641	0.50641
34.34	0.00237						0.002302	-0.49188	0.49188
34.34	0.002302						0.002232	-0.476923	0.476923
34.37	0.002232						0.002159	-0.461324	0.461324
34.38	0.002159						0.002084	-0.445299	0.445299
34.4	0.002084						0.002008	-0.429059	0.429059
34.38	0.002008						0.001929	-0.412179	0.412179
34.39	0.001929						0.001848	-0.394871	0.394871
34.42	0.001848						0.001766	-0.37735	0.37735
34.41	0.001766						0.001681	-0.359188	0.359188
34.43	0.001681						0.001595	-0.340812	0.340812
34.45	0.001595						0.001506	-0.321795	0.321795
34.45	0.001506						0.001416	-0.302564	0.302564
34.43	0.001416						0.001323	-0.282692	0.282692
34.45	0.001323						0.001229	-0.262607	0.262607
34.48	0.001229						0.001133	-0.242094	0.242094
34.47	0.001133						0.001034	-0.22094	0.22094
34.48	0.001034						0.0009341	-0.199594	0.199594
34.48	0.0009341						0.000832	-0.177778	0.177778
34.49	0.000832						0.0007281	-0.155577	0.155577
34.49	0.0007281						0.0006226	-0.133034	0.133034
34.51	0.0006226						0.0005155	-0.110149	0.110149
34.51	0.0005155						0.0004069	-0.0869444	0.0869444
34.52	0.0004069						0.0002969	-0.0634401	0.0634401
34.55	0.0002969						0.0001856	-0.0396581	0.0396581
34.53	0.0001856						7.31e-05	-0.0156196	0.0156196
34.54	7.31e-05						-4.048e-05	0.00864956	-0.00864956
34.57	-4.048e-05						-0.0001551	0.033141	-0.033141
34.56	-0.0001551						-0.0002705	0.0577991	-0.0577991
34.56	-0.0002705						-0.0003867	0.0826281	-0.0826281
34.57	-0.0003867						-0.0005035	0.107585	-0.107585
34.59	-0.0005035						-0.0006209	0.132671	-0.132671
34.6	-0.0006209						-0.0007389	0.157884	-0.157884
34.6	-0.0007389						-0.0008574	0.183205	-0.183205
34.6	-0.0008574						-0.0009764	0.208632	-0.208632
34.63	-0.0009764						-0.001096	0.234188	-0.234188
34.63	-0.001096						-0.001216	0.259829	-0.259829
34.62	-0.001216						-0.001336	0.28547	-0.28547
34.63	-0.001336						-0.001456	0.311111	-0.311111
34.66	-0.001456						-0.001576	0.336752	-0.336752
34.66	-0.001576						-0.001697	0.362606	-0.362606
34.66	-0.001697						-0.001818	0.388461	-0.388461
34.68	-0.001818						-0.001938	0.414102	-0.414102
34.69	-0.001938						-0.002059	0.439957	-0.439957
34.68	-0.002059						-0.00218	0.465812	-0.465812
34.7	-0.00218						-0.002301	0.491666	-0.491666
34.69	-0.002301						-0.002421	0.517307	-0.517307
34.71	-0.002421						-0.002541	0.542948	-0.542948
34.7	-0.002541						-0.002661	0.568589	-0.568589
34.72	-0.002661						-0.00278	0.594017	-0.594017
34.72	-0.00278						-0.002899	0.619444	-0.619444
34.75	-0.002899						-0.003017	0.644657	-0.644657
34.75	-0.003017						-0.003135	0.669871	-0.669871
34.75	-0.003135						-0.003253	0.695085	-0.695085
34.77	-0.003253						-0.00337	0.720085	-0.720085
34.78	-0.00337						-0.003486	0.744871	-0.744871
34.75	-0.003486						-0.003602	0.769657	-0.769657
34.79	-0.003602						-0.003717	0.79423	-0.79423
34.8	-0.003717						-0.003831	0.818589	-0.818589
34.81	-0.003831						-0.003944	0.842734	-0.842734
34.8	-0.003944						-0.004055	0.866452	-0.866452
34.79	-0.004055						-0.004166	0.89017	-0.89017
34.82	-0.004166						-0.004275	0.913461	-0.913461
34.84	-0.004275						-0.004383	0.936538	-0.936538
34.84	-0.004383						-0.00449	0.959401	-0.959401
34.84	-0.00449						-0.004595	0.981837	-0.981837
34.85	-0.004595						-0.0047	1.00427	-1.00427
34.86	-0.0047						-0.004803	1.02628	-1.02628
34.87	-0.004803						-0.004904	1.04786	-1.04786
34.87	-0.004904						-0.005002	1.0688	-1.0688
34.88	-0.005002						-0.005099	1.08953	-1.08953
34.89	-0.005099						-0.005194	1.10983	-1.10983
34.89	-0.005194						-0.005287	1.1297	-1.1297
34.92	-0.005287						-0.005377	1.14893	-1.14893
34.93	-0.005377						-0.005465	1.16773	-1.16773
34.92	-0.005465						-0.00555	1.1859	-1.1859
34.93	-0.00555						-0.005633	1.20363	-1.20363
34.94	-0.005633						-0.005714	1.22094	-1.22094
34.95	-0.005714						-0.005792	1.23761	-1.23761
34.95	-0.005792						-0.005868	1.25384	-1.25384
34.95	-0.005868						-0.005941	1.26944	-1.26944
34.97	-0.005941						-0.006011	1.2844	-1.2844
34.98	-0.006011						-0.006078	1.29872	-1.29872
34.97	-0.006078						-0.006142	1.31239	-1.31239
34.99	-0.006142						-0.006204	1.32564	-1.32564
35.01	-0.006204						-0.006262	1.33803	-1.33803
35.02	-0.006262						-0.006317	1.34978	-1.34978
35	-0.006317						-0.006368	1.36068	-1.36068
35.02	-0.006368						-0.006417	1.37115	-1.37115
35.03	-0.006417						-0.006461	1.38055	-1.38055
35.05	-0.006461						-0.006502	1.38931	-1.38931
35.04	-0.006502						-0.00654	1.39743	-1.39743
35.04	-0.00654						-0.006575	1.40491	-1.40491
35.08	-0.006575						-0.006607	1.41175	-1.41175
35.08	-0.006607						-0.006635	1.41773	-1.41773
35.08	-0.006635						-0.006661	1.42329	-1.42329
35.09	-0.006661						-0.006683	1.42799	-1.42799
35.1	-0.006683						-0.006703	1.43226	-1.43226
35.1	-0.006703						-0.00672	1.4359	-1.4359
35.11	-0.00672						-0.006734	1.43889	-1.43889
35.11	-0.006734						-0.006744	1.44102	-1.44102
35.11	-0.006744						-0.006752	1.44273	-1.44273
35.13	-0.006752						-0.006756	1.44359	-1.44359
35.13	-0.006756						-0.006757	1.4438	-1.4438
35.16	-0.006757						-0.006755	1.44337	-1.44337
35.16	-0.006755						-0.006749	1.44209	-1.44209
35.17	-0.006749						-0.006739	1.43996	-1.43996
35.17	-0.006739						-0.006725	1.43696	-1.43696
35.19	-0.006725						-0.006708	1.43333	-1.43333
35.2	-0.006708						-0.006687	1.42884	-1.42884
35.21	-0.006687						-0.006662	1.4235	-1.4235
35.22	-0.006662						-0.006634	1.41752	-1.41752
35.23	-0.006634						-0.006603	1.4109	-1.4109
35.23	-0.006603						-0.006568	1.40342	-1.40342
35.22	-0.006568						-0.006529	1.39508	-1.39508
35.22	-0.006529						-0.006487	1.38611	-1.38611
35.26	-0.006487						-0.006441	1.37628	-1.37628
35.26	-0.006441						-0.006391	1.3656	-1.3656
35.25	-0.006391						-0.006338	1.35427	-1.35427
35.27	-0.006338						-0.006281	1.34209	-1.34209
35.29	-0.006281						-0.006221	1.32927	-1.32927
35.29	-0.006221						-0.006157	1.3156	-1.3156
35.29	-0.006157						-0.006091	1.30149	-1.30149
35.27	-0.006091						-0.006021	1.28654	-1.28654
35.3	-0.006021						-0.005947	1.27073	-1.27073
35.32	-0.005947						-0.005871	1.25449	-1.25449
35.32	-0.005871						-0.005792	1.23761	-1.23761
35.35	-0.005792						-0.00571	1.22008	-1.22008
35.33	-0.00571						-0.005625	1.20192	-1.20192
35.35	-0.005625						-0.005538	1.18333	-1.18333
35.36	-0.005538						-0.005448	1.1641	-1.1641
35.36	-0.005448						-0.005357	1.14466	-1.14466
35.37	-0.005357						-0.005264	1.12479	-1.12479
35.4	-0.005264						-0.005169	1.10449	-1.10449
35.4	-0.005169						-0.005072	1.08376	-1.08376
35.39	-0.005072						-0.004974	1.06282	-1.06282
35.42	-0.004974						-0.004873	1.04124	-1.04124
35.41	-0.004873						-0.004771	1.01944	-1.01944
35.42	-0.004771						-0.004667	0.997221	-0.997221
35.44	-0.004667						-0.004562	0.974785	-0.974785
35.46	-0.004562						-0.004455	0.951922	-0.951922
35.43	-0.004455						-0.004348	0.929059	-0.929059
35.46	-0.004348						-0.004239	0.905768	-0.905768
35.47	-0.004239						-0.004129	0.882264	-0.882264
35.48	-0.004129						-0.004018	0.858546	-0.858546
35.48	-0.004018						-0.003906	0.834615	-0.834615
35.49	-0.003906						-0.003793	0.810469	-0.810469
35.49	-0.003793						-0.00368	0.786324	-0.786324
35.51	-0.00368						-0.003566	0.761965	-0.761965
35.52	-0.003566						-0.003451	0.737392	-0.737392
35.51	-0.003451						-0.003335	0.712606	-0.712606
35.53	-0.003335						-0.003219	0.68782	-0.68782
35.54	-0.003219						-0.003103	0.663034	-0.663034
35.52	-0.003103						-0.002987	0.638247	-0.638247
35.55	-0.002987						-0.00287	0.613247	-0.613247
35.58	-0.00287						-0.002753	0.588247	-0.588247
35.58	-0.002753						-0.002636	0.563247	-0.563247
35.56	-0.002636						-0.00252	0.538461	-0.538461
35.57	-0.00252						-0.002404	0.513675	-0.513675
35.59	-0.002404						-0.002288	0.488888	-0.488888
35.6	-0.002288						-0.002174	0.464529	-0.464529
35.61	-0.002174						-0.00206	0.440171	-0.440171
35.61	-0.00206						-0.001947	0.416025	-0.416025
35.63	-0.001947						-0.001834	0.39188	-0.39188
35.65	-0.001834						-0.001722	0.367948	-0.367948
35.64	-0.001722						-0.001611	0.34423	-0.34423
35.65	-0.001611						-0.0015	0.320513	-0.320513
35.66	-0.0015						-0.00139	0.297008	-0.297008
35.69	-0.00139						-0.001281	0.273718	-0.273718
35.68	-0.001281						-0.001173	0.250641	-0.250641
35.71	-0.001173						-0.001067	0.227991	-0.227991
35.69	-0.001067						-0.0009617	0.205491	-0.205491
35.7	-0.0009617						-0.0008579	0.183312	-0.183312
35.72	-0.0008579						-0.0007556	0.161453	-0.161453
35.71	-0.0007556						-0.0006551	0.139978	-0.139978
35.71	-0.0006551						-0.0005565	0.11891	-0.11891
35.72	-0.0005565						-0.0004599	0.0982691	-0.0982691
35.74	-0.0004599						-0.0003652	0.0780341	-0.0780341
35.74	-0.0003652						-0.0002723	0.0581837	-0.0581837
35.76	-0.0002723						-0.0001814	0.0387606	-0.0387606
35.75	-0.0001814						-9.236e-05	0.019735	-0.019735
35.77	-9.236e-05						-5.301e-06	0.00113269	-0.00113269
35.79	-5.301e-06						7.978e-05	-0.017047	0.017047
35.81	7.978e-05						0.0001628	-0.0347863	0.0347863
35.78	0.0001628						0.0002437	-0.0520726	0.0520726
35.79	0.0002437						0.0003224	-0.0688888	0.0688888
35.81	0.0003224						0.0003988	-0.0852136	0.0852136
35.84	0.0003988						0.0004726	-0.100983	0.100983
35.83	0.0004726						0.0005439	-0.116218	0.116218
35.84	0.0005439						0.0006126	-0.130897	0.130897
35.86	0.0006126						0.000679	-0.145085	0.145085
35.86	0.000679						0.000743	-0.158761	0.158761
35.85	0.000743						0.0008047	-0.171944	0.171944
35.87	0.0008047						0.0008642	-0.184658	0.184658
35.89	0.0008642						0.0009214	-0.19688	0.19688
35.91	0.0009214						0.0009764	-0.208632	0.208632
35.91	0.0009764						0.001029	-0.219872	0.219872
35.92	0.001029						0.00108	-0.230769	0.230769
35.91	0.00108						0.001129	-0.241239	0.241239
35.94	0.001129						0.001177	-0.251495	0.251495
35.94	0.001177						0.001222	-0.261111	0.261111
35.94	0.001222						0.001266	-0.270513	0.270513
35.94	0.001266						0.001308	-0.279487	0.279487
35.94	0.001308						0.001348	-0.288034	0.288034
35.96	0.001348						0.001387	-0.296367	0.296367
35.98	0.001387						0.001424	-0.304273	0.304273
35.99	0.001424						0.001459	-0.311752	0.311752
35.99	0.001459						0.001492	-0.318803	0.318803
36	0.001492						0.001522	-0.325213	0.325213
36.01	0.001522						0.001551	-0.33141	0.33141
36.02	0.001551						0.001577	-0.336965	0.336965
36.02	0.001577						0.001602	-0.342307	0.342307
36.04	0.001602						0.001624	-0.347008	0.347008
36.03	0.001624						0.001644	-0.351282	0.351282
36.05	0.001644						0.001662	-0.355128	0.355128
36.05	0.001662						0.001678	-0.358547	0.358547
36.06	0.001678						0.001692	-0.361538	0.361538
36.08	0.001692						0.001704	-0.364102	0.364102
36.09	0.001704						0.001714	-0.366239	0.366239
36.09	0.001714						0.001722	-0.367948	0.367948
36.08	0.001722						0.001728	-0.36923	0.36923
36.09	0.001728						0.001733	-0.370299	0.370299
36.12	0.001733						0.001736	-0.37094	0.37094
36.11	0.001736						0.001738	-0.371367	0.371367
36.13	0.001738						0.001738	-0.371367	0.371367
36.14	0.001738						0.001737	-0.371153	0.371153
36.16	0.001737						0.001735	-0.370726	0.370726
36.14	0.001735						0.001731	-0.369871	0.369871
36.15	0.001731						0.001725	-0.368589	0.368589
36.18	0.001725						0.001719	-0.367307	0.367307
36.18	0.001719						0.001711	-0.365598	0.365598
36.18	0.001711						0.001702	-0.363675	0.363675
36.2	0.001702						0.001693	-0.361752	0.361752
36.21	0.001693						0.001682	-0.359401	0.359401
36.21	0.001682						0.001671	-0.357051	0.357051
36.22	0.001671						0.001659	-0.354487	0.354487
36.25	0.001659						0.001647	-0.351923	0.351923
36.26	0.001647						0.001633	-0.348931	0.348931
36.25	0.001633						0.001619	-0.34594	0.34594
36.25	0.001619						0.001604	-0.342735	0.342735
36.26	0.001604						0.001589	-0.33953	0.33953
36.27	0.001589						0.001574	-0.336324	0.336324
36.28	0.001574						0.001559	-0.333119	0.333119
36.29	0.001559						0.001543	-0.329701	0.329701
36.3	0.001543						0.001527	-0.326282	0.326282
36.3	0.001527						0.001511	-0.322863	0.322863
36.29	0.001511						0.001495	-0.319444	0.319444
36.32	0.001495						0.001479	-0.316025	0.316025
36.32	0.001479						0.001462	-0.312393	0.312393
36.33	0.001462						0.001446	-0.308974	0.308974
36.34	0.001446						0.00143	-0.305555	0.305555
36.36	0.00143						0.001413	-0.301923	0.301923
36.35	0.001413						0.001396	-0.29829	0.29829
36.38	0.001396						0.001379	-0.294658	0.294658
36.38	0.001379						0.001362	-0.291025	0.291025
36.38	0.001362						0.001345	-0.287393	0.287393
36.4	0.001345						0.001327	-0.283547	0.283547
36.4	0.001327						0.00131	-0.279914	0.279914
36.42	0.00131						0.001293	-0.276282	0.276282
36.42	0.001293						0.001277	-0.272863	0.272863
36.43	0.001277						0.001261	-0.269444	0.269444
36.45	0.001261						0.001246	-0.266239	0.266239
36.45	0.001246						0.001231	-0.263034	0.263034
36.44	0.001231						0.001216	-0.259829	0.259829
36.46	0.001216						0.001202	-0.256837	0.256837
36.47	0.001202						0.001188	-0.253846	0.253846
36.48	0.001188						0.001175	-0.251068	0.251068
36.48	0.001175						0.001161	-0.248077	0.248077
36.51	0.001161						0.001148	-0.245299	0.245299
36.5	0.001148						0.001135	-0.242521	0.242521
36.49	0.001135						0.001121	-0.23953	0.23953
36.52	0.001121						0.001108	-0.236752	0.236752
36.53	0.001108						0.001095	-0.233974	0.233974
36.55	0.001095						0.001081	-0.230983	0.230983
36.54	0.001081						0.001068	-0.228205	0.228205
36.55	0.001068						0.001055	-0.225427	0.225427
36.57	0.001055						0.001041	-0.222436	0.222436
36.58	0.001041						0.001028	-0.219658	0.219658
36.58	0.001028						0.001016	-0.217094	0.217094
36.58	0.001016						0.001003	-0.214316	0.214316
36.59	0.001003						0.000991	-0.211752	0.211752
36.6	0.000991						0.0009791	-0.209209	0.209209
36.61	0.0009791						0.0009675	-0.206731	0.206731
36.62	0.0009675						0.0009562	-0.204316	0.204316
36.63	0.0009562						0.0009455	-0.20203	0.20203
36.65	0.0009455						0.0009355	-0.199893	0.199893
36.65	0.0009355						0.0009262	-0.197906	0.197906
36.66	0.0009262						0.0009177	-0.19609	0.19609
36.67	0.0009177						0.00091	-0.194444	0.194444
36.68	0.00091						0.000903	-0.192949	0.192949
36.68	0.000903						0.0008964	-0.191538	0.191538
36.68	0.0008964						0.0008902	-0.190213	0.190213
36.7	0.0008902						0.0008844	-0.188974	0.188974
36.7	0.0008844						0.0008789	-0.187799	0.187799
36.71	0.0008789						0.0008735	-0.186645	0.186645
36.72	0.0008735						0.0008683	-0.185534	0.185534
36.73	0.0008683						0.0008628	-0.184359	0.184359
36.74	0.0008628						0.0008572	-0.183162	0.183162
36.74	0.0008572						0.0008512	-0.18188	0.18188
36.75	0.0008512						0.0008449	-0.180534	0.180534
36.74	0.0008449						0.0008383	-0.179124	0.179124
36.75	0.0008383						0.0008314	-0.177649	0.177649
36.76	0.0008314						0.0008241	-0.17609	0.17609
36.79	0.0008241						0.0008161	-0.17438	0.17438
36.79	0.0008161						0.0008074	-0.172521	0.172521
36.81	0.0008074						0.0007979	-0.170491	0.170491
36.81	0.0007979						0.0007876	-0.16829	0.16829
36.81	0.0007876						0.0007767	-0.165961	0.165961
36.83	0.0007767						0.0007654	-0.163547	0.163547
36.83	0.0007654						0.0007536	-0.161025	0.161025
36.85	0.0007536						0.0007415	-0.15844	0.15844
36.86	0.0007415						0.000729	-0.155769	0.155769
36.86	0.000729						0.0007163	-0.153055	0.153055
36.88	0.0007163						0.0007034	-0.150299	0.150299
36.87	0.0007034						0.0006903	-0.1475	0.1475
36.91	0.0006903						0.0006771	-0.144679	0.144679
36.92	0.0006771						0.0006637	-0.141816	0.141816
36.89	0.0006637						0.0006498	-0.138846	0.138846
36.91	0.0006498						0.0006354	-0.135769	0.135769
36.94	0.0006354						0.0006203	-0.132543	0.132543
36.93	0.0006203						0.0006046	-0.129188	0.129188
36.92	0.0006046						0.0005882	-0.125684	0.125684
36.94	0.0005882						0.0005711	-0.12203	0.12203
36.95	0.0005711						0.0005536	-0.11829	0.11829
36.97	0.0005536						0.0005357	-0.114466	0.114466
36.98	0.0005357						0.0005173	-0.110534	0.110534
36.98	0.0005173						0.0004984	-0.106496	0.106496
37	0.0004984						0.000479	-0.10235	0.10235
37	0.000479						0.0004591	-0.0980982	0.0980982
37.01	0.0004591						0.0004386	-0.0937179	0.0937179
37.02	0.0004386						0.0004176	-0.0892307	0.0892307
37.05	0.0004176						0.0003959	-0.0845939	0.0845939
37.03	0.0003959						0.0003737	-0.0798503	0.0798503
37.05	0.0003737						0.0003508	-0.0749572	0.0749572
37.03	0.0003508						0.0003272	-0.0699145	0.0699145
37.06	0.0003272						0.0003028	-0.0647008	0.0647008
37.07	0.0003028						0.0002777	-0.0593375	0.0593375
37.09	0.0002777						0.0002517	-0.053782	0.053782
37.08	0.0002517						0.0002249	-0.0480555	0.0480555
37.1	0.0002249						0.0001973	-0.0421581	0.0421581
37.12	0.0001973						0.0001689	-0.0360897	0.0360897
37.1	0.0001689						0.0001398	-0.0298718	0.0298718
37.11	0.0001398						0.00011	-0.0235043	0.0235043
37.11	0.00011						7.941e-05	-0.0169679	0.0169679
37.13	7.941e-05						4.817e-05	-0.0102927	0.0102927
37.16	4.817e-05						1.629e-05	-0.00348077	0.00348077
37.16	1.629e-05						-1.619e-05	0.0034594	-0.0034594
37.16	-1.619e-05						-4.923e-05	0.0105192	-0.0105192
37.18	-4.923e-05						-8.277e-05	0.0176859	-0.0176859
37.18	-8.277e-05						-0.0001167	0.0249359	-0.0249359
37.2	-0.0001167						-0.0001508	0.0322222	-0.0322222
37.22	-0.0001508						-0.0001851	0.0395512	-0.0395512
37.19	-0.0001851						-0.0002191	0.0468162	-0.0468162
37.21	-0.0002191						-0.000253	0.0540598	-0.0540598
37.23	-0.000253						-0.0002865	0.0612179	-0.0612179
37.24	-0.0002865						-0.0003198	0.0683333	-0.0683333
37.23	-0.0003198						-0.0003527	0.0753632	-0.0753632
37.25	-0.0003527						-0.0003855	0.0823717	-0.0823717
37.27	-0.0003855						-0.0004181	0.0893375	-0.0893375
37.28	-0.0004181						-0.0004507	0.0963033	-0.0963033
37.27	-0.0004507						-0.0004835	0.103312	-0.103312
37.27	-0.0004835						-0.0005165	0.110363	-0.110363
37.28	-0.0005165						-0.0005494	0.117393	-0.117393
37.3	-0.0005494						-0.0005824	0.124444	-0.124444
37.31	-0.0005824						-0.0006152	0.131453	-0.131453
37.31	-0.0006152						-0.0006476	0.138376	-0.138376
37.33	-0.0006476						-0.0006796	0.145214	-0.145214
37.34	-0.0006796						-0.0007109	0.151902	-0.151902
37.34	-0.0007109						-0.0007412	0.158376	-0.158376
37.35	-0.0007412						-0.0007705	0.164637	-0.164637
37.37	-0.0007705						-0.0007984	0.170598	-0.170598
37.38	-0.0007984						-0.000825	0.176282	-0.176282
37.38	-0.000825						-0.0008502	0.181666	-0.181666
37.4	-0.0008502						-0.0008738	0.186709	-0.186709
37.4	-0.0008738						-0.0008959	0.191431	-0.191431
37.42	-0.0008959						-0.0009166	0.195855	-0.195855
37.42	-0.0009166						-0.0009358	0.199957	-0.199957
37.42	-0.0009358						-0.0009537	0.203782	-0.203782
37.44	-0.0009537						-0.0009703	0.207329	-0.207329
37.46	-0.0009703						-0.0009859	0.210662	-0.210662
37.45	-0.0009859						-0.001	0.213675	-0.213675
37.46	-0.001						-0.001014	0.216666	-0.216666
37.48	-0.001014						-0.001027	0.219444	-0.219444
37.48	-0.001027						-0.001039	0.222008	-0.222008
37.48	-0.001039						-0.00105	0.224359	-0.224359
37.48	-0.00105						-0.001061	0.226709	-0.226709
37.51	-0.001061						-0.001072	0.22906	-0.22906
37.5	-0.001072						-0.001083	0.23141	-0.23141
37.52	-0.001083						-0.001094	0.23376	-0.23376
37.53	-0.001094						-0.001104	0.235897	-0.235897
37.54	-0.001104						-0.001114	0.238034	-0.238034
37.54	-0.001114						-0.001124	0.240171	-0.240171
37.54	-0.001124						-0.001133	0.242094	-0.242094
37.57	-0.001133						-0.001142	0.244017	-0.244017
37.58	-0.001142						-0.00115	0.245726	-0.245726
37.57	-0.00115						-0.001157	0.247222	-0.247222
37.58	-0.001157						-0.001164	0.248718	-0.248718
37.61	-0.001164						-0.001169	0.249786	-0.249786
37.63	-0.001169						-0.001174	0.250854	-0.250854
37.6	-0.001174						-0.001177	0.251495	-0.251495
37.62	-0.001177						-0.001179	0.251923	-0.251923
37.64	-0.001179						-0.00118	0.252137	-0.252137
37.64	-0.00118						-0.00118	0.252137	-0.252137
37.65	-0.00118						-0.001179	0.251923	-0.251923
37.67	-0.001179						-0.001177	0.251495	-0.251495
37.67	-0.001177						-0.001173	0.250641	-0.250641
37.7	-0.001173						-0.001169	0.249786	-0.249786
37.68	-0.001169						-0.001163	0.248504	-0.248504
37.69	-0.001163						-0.001156	0.247008	-0.247008
37.7	-0.001156						-0.001149	0.245513	-0.245513
37.7	-0.001149						-0.00114	0.24359	-0.24359
37.7	-0.00114						-0.001131	0.241666	-0.241666
37.73	-0.001131						-0.001121	0.23953	-0.23953
37.74	-0.001121						-0.00111	0.237179	-0.237179
37.76	-0.00111						-0.001098	0.234615	-0.234615
37.75	-0.001098						-0.001086	0.232051	-0.232051
37.75	-0.001086						-0.001073	0.229273	-0.229273
37.77	-0.001073						-0.00106	0.226496	-0.226496
37.78	-0.00106						-0.001047	0.223718	-0.223718
37.81	-0.001047						-0.001033	0.220726	-0.220726
37.8	-0.001033						-0.001019	0.217735	-0.217735
37.82	-0.001019						-0.001004	0.21453	-0.21453
37.81	-0.001004						-0.0009886	0.211239	-0.211239
37.82	-0.0009886						-0.000973	0.207906	-0.207906
37.82	-0.000973						-0.0009573	0.204551	-0.204551
37.83	-0.0009573						-0.0009416	0.201196	-0.201196
37.85	-0.0009416						-0.0009259	0.197842	-0.197842
37.85	-0.0009259						-0.0009103	0.194508	-0.194508
37.86	-0.0009103						-0.0008945	0.191132	-0.191132
37.9	-0.0008945						-0.0008785	0.187713	-0.187713
37.89	-0.0008785						-0.000862	0.184188	-0.184188
37.9	-0.000862						-0.0008448	0.180513	-0.180513
37.91	-0.0008448						-0.0008269	0.176688	-0.176688
37.91	-0.0008269						-0.0008085	0.172756	-0.172756
37.9	-0.0008085						-0.0007896	0.168718	-0.168718
37.92	-0.0007896						-0.00077	0.16453	-0.16453
37.93	-0.00077						-0.0007498	0.160214	-0.160214
37.94	-0.0007498						-0.0007288	0.155726	-0.155726
37.94	-0.0007288						-0.000707	0.151068	-0.151068
37.95	-0.000707						-0.0006845	0.146261	-0.146261
37.98	-0.0006845						-0.0006614	0.141325	-0.141325
37.99	-0.0006614						-0.0006377	0.136261	-0.136261
38	-0.0006377						-0.0006136	0.131111	-0.131111
38	-0.0006136						-0.0005893	0.125919	-0.125919
38	-0.0005893						-0.0005647	0.120662	-0.120662
38.01	-0.0005647						-0.0005399	0.115363	-0.115363
38.02	-0.0005399						-0.0005148	0.11	-0.11
38.03	-0.0005148						-0.0004897	0.104637	-0.104637
38.03	-0.0004897						-0.0004647	0.0992948	-0.0992948
38.05	-0.0004647						-0.0004398	0.0939743	-0.0939743
38.06	-0.0004398						-0.0004151	0.0886965	-0.0886965
38.08	-0.0004151						-0.0003908	0.0835042	-0.0835042
38.09	-0.0003908						-0.0003671	0.0784401	-0.0784401
38.09	-0.0003671						-0.0003443	0.0735683	-0.0735683
38.08	-0.0003443						-0.0003224	0.0688888	-0.0688888
38.1	-0.0003224						-0.0003014	0.0644016	-0.0644016
38.12	-0.0003014						-0.0002809	0.0600213	-0.0600213
38.12	-0.0002809						-0.0002609	0.0557478	-0.0557478
38.13	-0.0002609						-0.0002413	0.0515598	-0.0515598
38.15	-0.0002413						-0.0002219	0.0474145	-0.0474145
38.15	-0.0002219						-0.0002027	0.0433119	-0.0433119
38.16	-0.0002027						-0.0001835	0.0392094	-0.0392094
38.16	-0.0001835						-0.0001645	0.0351495	-0.0351495
38.17	-0.0001645						-0.0001458	0.0311538	-0.0311538
38.19	-0.0001458						-0.0001274	0.0272222	-0.0272222
38.19	-0.0001274						-0.0001094	0.023376	-0.023376
38.2	-0.0001094						-9.184e-05	0.0196239	-0.0196239
38.19	-9.184e-05						-7.49e-05	0.0160043	-0.0160043
38.22	-7.49e-05						-5.867e-05	0.0125363	-0.0125363
38.22	-5.867e-05						-4.32e-05	0.00923076	-0.00923076
38.23	-4.32e-05						-2.856e-05	0.00610256	-0.00610256
38.24	-2.856e-05						-1.493e-05	0.00319017	-0.00319017
38.26	-1.493e-05						-2.547e-06	0.00054423	-0.00054423
38.27	-2.547e-06						8.485e-06	-0.00181303	0.00181303
38.26	8.485e-06						1.827e-05	-0.00390384	0.00390384
38.29	1.827e-05						2.7e-05	-0.00576923	0.00576923
38.29	2.7e-05						3.491e-05	-0.00745939	0.00745939
38.3	3.491e-05						4.21e-05	-0.00899572	0.00899572
38.31	4.21e-05						4.868e-05	-0.0104017	0.0104017
38.32	4.868e-05						5.471e-05	-0.0116902	0.0116902
38.34	5.471e-05						6.024e-05	-0.0128718	0.0128718
38.33	6.024e-05						6.525e-05	-0.0139423	0.0139423
38.32	6.525e-05						6.973e-05	-0.0148996	0.0148996
38.36	6.973e-05						7.373e-05	-0.0157543	0.0157543
38.37	7.373e-05						7.74e-05	-0.0165384	0.0165384
38.37	7.74e-05						8.09e-05	-0.0172863	0.0172863
38.38	8.09e-05						8.445e-05	-0.0180449	0.0180449
38.38	8.445e-05						8.824e-05	-0.0188547	0.0188547
38.42	8.824e-05						9.237e-05	-0.0197372	0.0197372
38.42	9.237e-05						9.689e-05	-0.020703	0.020703
38.42	9.689e-05						0.0001017	-0.0217307	0.0217307
38.44	0.0001017						0.0001069	-0.0228419	0.0228419
38.45	0.0001069						0.0001123	-0.0239957	0.0239957
38.45	0.0001123						0.000118	-0.0252137	0.0252137
38.44	0.000118						0.0001238	-0.026453	0.026453
38.45	0.0001238						0.0001298	-0.027735	0.027735
38.47	0.0001298						0.0001359	-0.0290384	0.0290384
38.48	0.0001359						0.0001419	-0.0303205	0.0303205
38.49	0.0001419						0.000148	-0.0316239	0.0316239
38.5	0.000148						0.000154	-0.032906	0.032906
38.48	0.000154						0.0001598	-0.0341453	0.0341453
38.52	0.0001598						0.0001653	-0.0353205	0.0353205
38.52	0.0001653						0.0001705	-0.0364316	0.0364316
38.53	0.0001705						0.0001751	-0.0374145	0.0374145
38.52	0.0001751						0.0001794	-0.0383333	0.0383333
38.54	0.0001794						0.0001834	-0.039188	0.039188
38.55	0.0001834						0.000187	-0.0399572	0.0399572
38.56	0.000187						0.0001902	-0.040641	0.040641
38.58	0.0001902						0.0001928	-0.0411965	0.0411965
38.57	0.0001928						0.0001948	-0.0416239	0.0416239
38.58	0.0001948						0.0001962	-0.041923	0.041923
38.59	0.0001962						0.0001971	-0.0421153	0.0421153
38.61	0.0001971						0.0001975	-0.0422008	0.0422008
38.61	0.0001975						0.0001975	-0.0422008	0.0422008
38.64	0.0001975						0.0001973	-0.0421581	0.0421581
38.65	0.0001973						0.0001968	-0.0420512	0.0420512
38.65	0.0001968						0.0001962	-0.041923	0.041923
38.65	0.0001962						0.0001956	-0.0417948	0.0417948
38.68	0.0001956						0.0001951	-0.041688	0.041688
38.68	0.0001951						0.0001948	-0.0416239	0.0416239
38.69	0.0001948						0.0001948	-0.0416239	0.0416239
38.68	0.0001948						0.000195	-0.0416666	0.0416666
38.69	0.000195						0.0001954	-0.0417521	0.0417521
38.71	0.0001954						0.0001962	-0.041923	0.041923
38.71	0.0001962						0.0001975	-0.0422008	0.0422008
38.73	0.0001975						0.0001996	-0.0426495	0.0426495
38.74	0.0001996						0.0002024	-0.0432478	0.0432478
38.76	0.0002024						0.0002056	-0.0439316	0.0439316
38.76	0.0002056						0.0002092	-0.0447008	0.0447008
38.76	0.0002092						0.0002132	-0.0455555	0.0455555
38.78	0.0002132						0.0002173	-0.0464316	0.0464316
38.79	0.0002173						0.0002213	-0.0472863	0.0472863
38.79	0.0002213						0.0002253	-0.048141	0.048141
38.81	0.0002253						0.0002292	-0.0489743	0.0489743
38.81	0.0002292						0.0002332	-0.049829	0.049829
38.81	0.0002332						0.0002373	-0.0507051	0.0507051
38.83	0.0002373						0.0002417	-0.0516452	0.0516452
38.84	0.0002417						0.000246	-0.0525641	0.0525641
38.84	0.000246						0.0002504	-0.0535042	0.0535042
38.86	0.0002504						0.0002545	-0.0543803	0.0543803
38.86	0.0002545						0.0002585	-0.055235	0.055235
38.87	0.0002585						0.0002624	-0.0560683	0.0560683
38.89	0.0002624						0.0002663	-0.0569017	0.0569017
38.88	0.0002663						0.0002703	-0.0577564	0.0577564
38.89	0.0002703						0.0002748	-0.0587179	0.0587179
38.93	0.0002748						0.0002797	-0.0597649	0.0597649
38.93	0.0002797						0.000285	-0.0608974	0.0608974
38.92	0.000285						0.0002906	-0.062094	0.062094
38.93	0.0002906						0.0002966	-0.063376	0.063376
38.95	0.0002966						0.0003031	-0.0647649	0.0647649
38.94	0.0003031						0.0003103	-0.0663034	0.0663034
38.95	0.0003103						0.0003182	-0.0679914	0.0679914
38.96	0.0003182						0.0003272	-0.0699145	0.0699145
38.99	0.0003272						0.0003374	-0.0720939	0.0720939
38.98	0.0003374						0.000349	-0.0745726	0.0745726
38.99	0.000349						0.0003619	-0.077329	0.077329
39.01	0.0003619						0.0003761	-0.0803632	0.0803632
39.02	0.0003761						0.0003915	-0.0836538	0.0836538
39.02	0.0003915						0.0004079	-0.087158	0.087158
39.03	0.0004079						0.0004251	-0.0908332	0.0908332
39.04	0.0004251						0.0004431	-0.0946794	0.0946794
39.05	0.0004431						0.0004618	-0.0986751	0.0986751
39.06	0.0004618						0.000481	-0.102778	0.102778
39.06	0.000481						0.0005008	-0.107008	0.107008
39.07	0.0005008						0.000521	-0.111325	0.111325
39.09	0.000521						0.0005418	-0.115769	0.115769
39.09	0.0005418						0.0005629	-0.120278	0.120278
39.08	0.0005629						0.0005843	-0.12485	0.12485
39.11	0.0005843						0.000606	-0.129487	0.129487
39.14	0.000606						0.0006278	-0.134145	0.134145
39.15	0.0006278						0.0006497	-0.138825	0.138825
39.16	0.0006497						0.0006716	-0.143504	0.143504
39.16	0.0006716						0.0006936	-0.148205	0.148205
39.17	0.0006936						0.0007157	-0.152927	0.152927
39.16	0.0007157						0.0007381	-0.157714	0.157714
39.18	0.0007381						0.0007606	-0.162521	0.162521
39.19	0.0007606						0.0007831	-0.167329	0.167329
39.19	0.0007831						0.0008055	-0.172115	0.172115
39.19	0.0008055						0.0008277	-0.176859	0.176859
39.21	0.0008277						0.0008498	-0.181581	0.181581
39.23	0.0008498						0.000872	-0.186325	0.186325
39.23	0.000872						0.0008942	-0.191068	0.191068
39.23	0.0008942						0.0009167	-0.195876	0.195876
39.24	0.0009167						0.0009393	-0.200705	0.200705
39.26	0.0009393						0.000962	-0.205555	0.205555
39.26	0.000962						0.0009846	-0.210384	0.210384
39.27	0.0009846						0.001007	-0.215171	0.215171
39.26	0.001007						0.001029	-0.219872	0.219872
39.3	0.001029						0.001051	-0.224572	0.224572
39.31	0.001051						0.001073	-0.229273	0.229273
39.32	0.001073						0.001093	-0.233547	0.233547
39.32	0.001093						0.001114	-0.238034	0.238034
39.34	0.001114						0.001134	-0.242307	0.242307
39.34	0.001134						0.001153	-0.246367	0.246367
39.36	0.001153						0.001171	-0.250213	0.250213
39.36	0.001171						0.001189	-0.25406	0.25406
39.37	0.001189						0.001206	-0.257692	0.257692
39.38	0.001206						0.001222	-0.261111	0.261111
39.4	0.001222						0.001238	-0.26453	0.26453
39.4	0.001238						0.001253	-0.267735	0.267735
39.4	0.001253						0.001268	-0.27094	0.27094
39.42	0.001268						0.001282	-0.273931	0.273931
39.42	0.001282						0.001297	-0.277136	0.277136
39.43	0.001297						0.001311	-0.280128	0.280128
39.44	0.001311						0.001325	-0.283119	0.283119
39.44	0.001325						0.001339	-0.286111	0.286111
39.47	0.001339						0.001353	-0.289102	0.289102
39.47	0.001353						0.001367	-0.292094	0.292094
39.49	0.001367						0.00138	-0.294872	0.294872
39.49	0.00138						0.001394	-0.297863	0.297863
39.48	0.001394						0.001408	-0.300854	0.300854
39.5	0.001408						0.001422	-0.303846	0.303846
39.5	0.001422						0.001436	-0.306837	0.306837
39.51	0.001436						0.001449	-0.309615	0.309615
39.53	0.001449						0.001463	-0.312607	0.312607
39.56	0.001463						0.001475	-0.315171	0.315171
39.55	0.001475						0.001487	-0.317735	0.317735
39.56	0.001487						0.001498	-0.320085	0.320085
39.57	0.001498						0.001509	-0.322436	0.322436
39.6	0.001509						0.001519	-0.324572	0.324572
39.59	0.001519						0.001528	-0.326495	0.326495
39.58	0.001528						0.001536	-0.328205	0.328205
39.6	0.001536						0.001544	-0.329914	0.329914
39.6	0.001544						0.00155	-0.331196	0.331196
39.62	0.00155						0.001556	-0.332478	0.332478
39.63	0.001556						0.00156	-0.333333	0.333333
39.66	0.00156						0.001563	-0.333974	0.333974
39.65	0.001563						0.001565	-0.334401	0.334401
39.66	0.001565						0.001566	-0.334615	0.334615
39.67	0.001566						0.001566	-0.334615	0.334615
39.67	0.001566						0.001565	-0.334401	0.334401
39.67	0.001565						0.001563	-0.333974	0.333974
39.7	0.001563						0.00156	-0.333333	0.333333
39.71	0.00156						0.001555	-0.332265	0.332265
39.71	0.001555						0.001549	-0.330983	0.330983
39.73	0.001549						0.001542	-0.329487	0.329487
39.72	0.001542						0.001534	-0.327777	0.327777
39.74	0.001534						0.001524	-0.325641	0.325641
39.75	0.001524						0.001513	-0.32329	0.32329
39.77	0.001513						0.001501	-0.320726	0.320726
39.77	0.001501						0.001488	-0.317948	0.317948
39.79	0.001488						0.001474	-0.314957	0.314957
39.79	0.001474						0.00146	-0.311966	0.311966
39.78	0.00146						0.001444	-0.308547	0.308547
39.78	0.001444						0.001428	-0.305128	0.305128
39.8	0.001428						0.001411	-0.301495	0.301495
39.84	0.001411						0.001393	-0.297649	0.297649
39.83	0.001393						0.001374	-0.293589	0.293589
39.83	0.001374						0.001354	-0.289316	0.289316
39.85	0.001354						0.001333	-0.284829	0.284829
39.86	0.001333						0.001311	-0.280128	0.280128
39.87	0.001311						0.001287	-0.275	0.275
39.86	0.001287						0.001261	-0.269444	0.269444
39.89	0.001261						0.001233	-0.263461	0.263461
39.9	0.001233						0.001202	-0.256837	0.256837
39.9	0.001202						0.00117	-0.25	0.25
39.92	0.00117						0.001136	-0.242735	0.242735
39.91	0.001136						0.0011	-0.235043	0.235043
39.94	0.0011						0.001061	-0.226709	0.226709
39.94	0.001061						0.001021	-0.218162	0.218162
39.95	0.001021						0.0009786	-0.209102	0.209102
39.97	0.0009786						0.0009348	-0.199743	0.199743
39.97	0.0009348						0.0008894	-0.190043	0.190043
39.99	0.0008894						0.0008429	-0.180107	0.180107
40	0.0008429						0.0007955	-0.169978	0.169978
40	0.0007955						0.0007473	-0.159679	0.159679
40.01	0.0007473						0.0006984	-0.149231	0.149231
40.02	0.0006984						0.0006492	-0.138718	0.138718
40.03	0.0006492						0.0005997	-0.128141	0.128141
40.04	0.0005997						0.00055	-0.117521	0.117521
40.05	0.00055						0.0005003	-0.106902	0.106902
40.05	0.0005003						0.0004505	-0.0962606	0.0962606
40.06	0.0004505						0.0004006	-0.0855982	0.0855982
40.07	0.0004006						0.0003506	-0.0749145	0.0749145
40.09	0.0003506						0.0003005	-0.0642093	0.0642093
40.08	0.0003005						0.0002501	-0.0534401	0.0534401
40.09	0.0002501						0.0001994	-0.0426068	0.0426068
40.12	0.0001994						0.0001485	-0.0317307	0.0317307
40.12	0.0001485						9.733e-05	-0.020797	0.020797
40.12	9.733e-05						4.582e-05	-0.00979059	0.00979059
40.12	4.582e-05						-6.087e-06	0.00130064	-0.00130064
40.14	-6.087e-06						-5.847e-05	0.0124936	-0.0124936
40.15	-5.847e-05						-0.0001113	0.023782	-0.023782
40.15	-0.0001113						-0.0001647	0.0351923	-0.0351923
40.19	-0.0001647						-0.0002185	0.046688	-0.046688
40.18	-0.0002185						-0.0002728	0.0582905	-0.0582905
40.2	-0.0002728						-0.0003274	0.0699572	-0.0699572
40.21	-0.0003274						-0.0003822	0.0816666	-0.0816666
40.21	-0.0003822						-0.000437	0.093376	-0.093376
40.21	-0.000437						-0.0004919	0.105107	-0.105107
40.24	-0.0004919						-0.0005469	0.116859	-0.116859
40.24	-0.0005469						-0.0006018	0.12859	-0.12859
40.24	-0.0006018						-0.0006569	0.140363	-0.140363
40.25	-0.0006569						-0.000712	0.152137	-0.152137
40.28	-0.000712						-0.000767	0.163889	-0.163889
40.28	-0.000767						-0.000822	0.175641	-0.175641
40.28	-0.000822						-0.0008767	0.187329	-0.187329
40.3	-0.0008767						-0.0009311	0.198953	-0.198953
40.3	-0.0009311						-0.000985	0.21047	-0.21047
40.3	-0.000985						-0.001039	0.222008	-0.222008
40.32	-0.001039						-0.001092	0.233333	-0.233333
40.33	-0.001092						-0.001144	0.244444	-0.244444
40.35	-0.001144						-0.001196	0.255555	-0.255555
40.35	-0.001196						-0.001248	0.266666	-0.266666
40.37	-0.001248						-0.001299	0.277564	-0.277564
40.37	-0.001299						-0.001349	0.288248	-0.288248
40.36	-0.001349						-0.001399	0.298931	-0.298931
40.38	-0.001399						-0.001448	0.309401	-0.309401
40.39	-0.001448						-0.001495	0.319444	-0.319444
40.42	-0.001495						-0.001542	0.329487	-0.329487
40.41	-0.001542						-0.001588	0.339316	-0.339316
40.43	-0.001588						-0.001633	0.348931	-0.348931
40.42	-0.001633						-0.001676	0.358119	-0.358119
40.44	-0.001676						-0.001719	0.367307	-0.367307
40.44	-0.001719						-0.001761	0.376282	-0.376282
40.46	-0.001761						-0.001801	0.384829	-0.384829
40.48	-0.001801						-0.001841	0.393376	-0.393376
40.47	-0.001841						-0.001879	0.401495	-0.401495
40.48	-0.001879						-0.001915	0.409188	-0.409188
40.49	-0.001915						-0.00195	0.416666	-0.416666
40.5	-0.00195						-0.001984	0.423931	-0.423931
40.53	-0.001984						-0.002016	0.430769	-0.430769
40.53	-0.002016						-0.002047	0.437393	-0.437393
40.53	-0.002047						-0.002076	0.443589	-0.443589
40.56	-0.002076						-0.002104	0.449572	-0.449572
40.55	-0.002104						-0.00213	0.455128	-0.455128
40.55	-0.00213						-0.002154	0.460256	-0.460256
40.58	-0.002154						-0.002177	0.46517	-0.46517
40.59	-0.002177						-0.002198	0.469658	-0.469658
40.59	-0.002198						-0.002217	0.473717	-0.473717
40.61	-0.002217						-0.002234	0.47735	-0.47735
40.63	-0.002234						-0.00225	0.480769	-0.480769
40.62	-0.00225						-0.002264	0.48376	-0.48376
40.62	-0.002264						-0.002276	0.486324	-0.486324
40.64	-0.002276						-0.002287	0.488675	-0.488675
40.65	-0.002287						-0.002296	0.490598	-0.490598
40.65	-0.002296						-0.002303	0.492094	-0.492094
40.66	-0.002303						-0.002309	0.493376	-0.493376
40.67	-0.002309						-0.002313	0.49423	-0.49423
40.68	-0.002313						-0.002316	0.494871	-0.494871
40.7	-0.002316						-0.002318	0.495299	-0.495299
40.69	-0.002318						-0.002318	0.495299	-0.495299
40.7	-0.002318						-0.002319	0.495512	-0.495512
40.72	-0.002319						-0.002318	0.495299	-0.495299
40.74	-0.002318						-0.002317	0.495085	-0.495085
40.73	-0.002317						-0.002315	0.494658	-0.494658
40.74	-0.002315						-0.002313	0.49423	-0.49423
40.75	-0.002313						-0.00231	0.493589	-0.493589
40.77	-0.00231						-0.002306	0.492735	-0.492735
40.76	-0.002306						-0.002301	0.491666	-0.491666
40.77	-0.002301						-0.002295	0.490384	-0.490384
40.8	-0.002295						-0.002287	0.488675	-0.488675
40.8	-0.002287						-0.002279	0.486965	-0.486965
40.81	-0.002279						-0.002268	0.484615	-0.484615
40.83	-0.002268						-0.002256	0.482051	-0.482051
40.84	-0.002256						-0.002242	0.479059	-0.479059
40.82	-0.002242						-0.002226	0.475641	-0.475641
40.84	-0.002226						-0.002209	0.472008	-0.472008
40.86	-0.002209						-0.00219	0.467948	-0.467948
40.87	-0.00219						-0.002169	0.463461	-0.463461
40.89	-0.002169						-0.002147	0.45876	-0.45876
40.88	-0.002147						-0.002123	0.453632	-0.453632
40.89	-0.002123						-0.002099	0.448504	-0.448504
40.92	-0.002099						-0.002073	0.442948	-0.442948
40.91	-0.002073						-0.002047	0.437393	-0.437393
40.93	-0.002047						-0.00202	0.431624	-0.431624
40.92	-0.00202						-0.001993	0.425854	-0.425854
40.95	-0.001993						-0.001965	0.419871	-0.419871
40.95	-0.001965						-0.001938	0.414102	-0.414102
40.96	-0.001938						-0.00191	0.408119	-0.408119
40.97	-0.00191						-0.001883	0.40235	-0.40235
40.98	-0.001883						-0.001855	0.396367	-0.396367
40.97	-0.001855						-0.001829	0.390812	-0.390812
40.98	-0.001829						-0.001802	0.385042	-0.385042
41.02	-0.001802						-0.001776	0.379487	-0.379487
41.02	-0.001776						-0.001749	0.373718	-0.373718
41.03	-0.001749						-0.001722	0.367948	-0.367948
41.04	-0.001722						-0.001694	0.361965	-0.361965
41.05	-0.001694						-0.001666	0.355983	-0.355983
41.06	-0.001666						-0.001638	0.35	-0.35
41.07	-0.001638						-0.001609	0.343803	-0.343803
41.07	-0.001609						-0.00158	0.337607	-0.337607
41.1	-0.00158						-0.001551	0.33141	-0.33141
41.11	-0.001551						-0.001521	0.325	-0.325
41.09	-0.001521						-0.001491	0.318589	-0.318589
41.12	-0.001491						-0.00146	0.311966	-0.311966
41.13	-0.00146						-0.001429	0.305342	-0.305342
41.13	-0.001429						-0.001397	0.298504	-0.298504
41.15	-0.001397						-0.001365	0.291666	-0.291666
41.17	-0.001365						-0.001333	0.284829	-0.284829
41.16	-0.001333						-0.001301	0.277991	-0.277991
41.15	-0.001301						-0.001267	0.270726	-0.270726
41.18	-0.001267						-0.001234	0.263675	-0.263675
41.18	-0.001234						-0.0012	0.25641	-0.25641
41.19	-0.0012						-0.001165	0.248931	-0.248931
41.21	-0.001165						-0.00113	0.241453	-0.241453
41.21	-0.00113						-0.001095	0.233974	-0.233974
41.21	-0.001095						-0.001059	0.226282	-0.226282
41.24	-0.001059						-0.001023	0.21859	-0.21859
41.23	-0.001023						-0.0009864	0.210769	-0.210769
41.25	-0.0009864						-0.0009503	0.203055	-0.203055
41.26	-0.0009503						-0.0009144	0.195384	-0.195384
41.26	-0.0009144						-0.0008787	0.187756	-0.187756
41.29	-0.0008787						-0.0008433	0.180192	-0.180192
41.28	-0.0008433						-0.0008083	0.172714	-0.172714
41.3	-0.0008083						-0.0007736	0.165299	-0.165299
41.3	-0.0007736						-0.0007395	0.158013	-0.158013
41.31	-0.0007395						-0.0007059	0.150833	-0.150833
41.31	-0.0007059						-0.0006729	0.143782	-0.143782
41.33	-0.0006729						-0.0006407	0.136902	-0.136902
41.34	-0.0006407						-0.0006092	0.130171	-0.130171
41.36	-0.0006092						-0.0005785	0.123611	-0.123611
41.35	-0.0005785						-0.0005484	0.117179	-0.117179
41.38	-0.0005484						-0.0005189	0.110876	-0.110876
41.38	-0.0005189						-0.0004899	0.104679	-0.104679
41.39	-0.0004899						-0.0004616	0.0986324	-0.0986324
41.4	-0.0004616						-0.0004337	0.0926708	-0.0926708
41.4	-0.0004337						-0.0004062	0.0867948	-0.0867948
41.44	-0.0004062						-0.0003792	0.0810256	-0.0810256
41.41	-0.0003792						-0.0003528	0.0753845	-0.0753845
41.42	-0.0003528						-0.000327	0.0698717	-0.0698717
41.46	-0.000327						-0.0003018	0.0644871	-0.0644871
41.46	-0.0003018						-0.0002772	0.0592307	-0.0592307
41.46	-0.0002772						-0.000253	0.0540598	-0.0540598
41.47	-0.000253						-0.0002294	0.049017	-0.049017
41.48	-0.0002294						-0.0002064	0.0441025	-0.0441025
41.48	-0.0002064						-0.000184	0.0393162	-0.0393162
41.49	-0.000184						-0.0001624	0.0347008	-0.0347008
41.5	-0.0001624						-0.0001415	0.030235	-0.030235
41.54	-0.0001415						-0.0001214	0.0259401	-0.0259401
41.54	-0.0001214						-0.0001019	0.0217735	-0.0217735
41.53	-0.0001019						-8.308e-05	0.0177521	-0.0177521
41.53	-8.308e-05						-6.469e-05	0.0138226	-0.0138226
41.56	-6.469e-05						-4.664e-05	0.0099658	-0.0099658
41.57	-4.664e-05						-2.886e-05	0.00616666	-0.00616666
41.57	-2.886e-05						-1.134e-05	0.00242307	-0.00242307
41.6	-1.134e-05						5.894e-06	-0.0012594	0.0012594
41.59	5.894e-06						2.287e-05	-0.00488675	0.00488675
41.61	2.287e-05						3.968e-05	-0.00847862	0.00847862
41.61	3.968e-05						5.644e-05	-0.0120598	0.0120598
41.62	5.644e-05						7.337e-05	-0.0156773	0.0156773
41.64	7.337e-05						9.066e-05	-0.0193718	0.0193718
41.64	9.066e-05						0.0001085	-0.0231837	0.0231837
41.65	0.0001085						0.0001271	-0.0271581	0.0271581
41.66	0.0001271						0.0001463	-0.0312607	0.0312607
41.66	0.0001463						0.0001662	-0.0355128	0.0355128
41.68	0.0001662						0.0001864	-0.039829	0.039829
41.7	0.0001864						0.0002069	-0.0442094	0.0442094
41.7	0.0002069						0.0002277	-0.0486538	0.0486538
41.73	0.0002277						0.0002488	-0.0531623	0.0531623
41.71	0.0002488						0.0002699	-0.0576709	0.0576709
41.71	0.0002699						0.0002912	-0.0622222	0.0622222
41.75	0.0002912						0.0003124	-0.0667521	0.0667521
41.76	0.0003124						0.0003336	-0.071282	0.071282
41.75	0.0003336						0.0003545	-0.0757478	0.0757478
41.76	0.0003545						0.0003751	-0.0801495	0.0801495
41.79	0.0003751						0.0003951	-0.084423	0.084423
41.79	0.0003951						0.0004147	-0.088611	0.088611
41.78	0.0004147						0.0004336	-0.0926495	0.0926495
41.81	0.0004336						0.000452	-0.0965811	0.0965811
41.81	0.000452						0.0004701	-0.100449	0.100449
41.83	0.0004701						0.0004878	-0.104231	0.104231
41.83	0.0004878						0.0005052	-0.107949	0.107949
41.84	0.0005052						0.0005225	-0.111645	0.111645
41.85	0.0005225						0.0005394	-0.115256	0.115256
41.85	0.0005394						0.0005561	-0.118825	0.118825
41.85	0.0005561						0.0005726	-0.12235	0.12235
41.87	0.0005726						0.000589	-0.125855	0.125855
41.89	0.000589						0.0006053	-0.129337	0.129337
41.9	0.0006053						0.0006218	-0.132863	0.132863
41.9	0.0006218						0.0006384	-0.13641	0.13641
41.92	0.0006384						0.0006555	-0.140064	0.140064
41.93	0.0006555						0.0006729	-0.143782	0.143782
41.93	0.0006729						0.0006906	-0.147564	0.147564
41.95	0.0006906						0.0007086	-0.15141	0.15141
41.95	0.0007086						0.0007268	-0.155299	0.155299
41.97	0.0007268						0.0007449	-0.159167	0.159167
41.98	0.0007449						0.0007628	-0.162991	0.162991
41.98	0.0007628						0.0007805	-0.166773	0.166773
42	0.0007805						0.0007981	-0.170534	0.170534
42.01	0.0007981						0.0008156	-0.174273	0.174273
42.01	0.0008156						0.0008331	-0.178013	0.178013
42.02	0.0008331						0.0008505	-0.181731	0.181731
42.04	0.0008505						0.0008678	-0.185427	0.185427
42.05	0.0008678						0.0008849	-0.189081	0.189081
42.04	0.0008849						0.0009018	-0.192692	0.192692
42.05	0.0009018						0.0009184	-0.196239	0.196239
42.07	0.0009184						0.0009348	-0.199743	0.199743
42.1	0.0009348						0.0009509	-0.203184	0.203184
42.09	0.0009509						0.0009668	-0.206581	0.206581
42.1	0.0009668						0.0009823	-0.209893	0.209893
42.12	0.0009823						0.0009976	-0.213162	0.213162
42.12	0.0009976						0.001012	-0.216239	0.216239
42.11	0.001012						0.001027	-0.219444	0.219444
42.13	0.001027						0.00104	-0.222222	0.222222
42.14	0.00104						0.001053	-0.225	0.225
42.16	0.001053						0.001066	-0.227778	0.227778
42.17	0.001066						0.001078	-0.230342	0.230342
42.16	0.001078						0.00109	-0.232906	0.232906
42.2	0.00109						0.001101	-0.235256	0.235256
42.18	0.001101						0.001112	-0.237607	0.237607
42.21	0.001112						0.001124	-0.240171	0.240171
42.2	0.001124						0.001135	-0.242521	0.242521
42.23	0.001135						0.001145	-0.244658	0.244658
42.23	0.001145						0.001156	-0.247008	0.247008
42.24	0.001156						0.001167	-0.249359	0.249359
42.27	0.001167						0.001178	-0.251709	0.251709
42.25	0.001178						0.001189	-0.25406	0.25406
42.26	0.001189						0.001201	-0.256624	0.256624
42.28	0.001201						0.001212	-0.258974	0.258974
42.28	0.001212						0.001224	-0.261538	0.261538
42.29	0.001224						0.001236	-0.264102	0.264102
42.3	0.001236						0.001248	-0.266666	0.266666
42.32	0.001248						0.00126	-0.269231	0.269231
42.34	0.00126						0.001271	-0.271581	0.271581
42.35	0.001271						0.001282	-0.273931	0.273931
42.34	0.001282						0.001293	-0.276282	0.276282
42.35	0.001293						0.001304	-0.278632	0.278632
42.39	0.001304						0.001314	-0.280769	0.280769
42.39	0.001314						0.001323	-0.282692	0.282692
42.36	0.001323						0.001332	-0.284615	0.284615
42.39	0.001332						0.001341	-0.286538	0.286538
42.42	0.001341						0.001349	-0.288248	0.288248
42.42	0.001349						0.001357	-0.289957	0.289957
42.41	0.001357						0.001364	-0.291453	0.291453
42.43	0.001364						0.001371	-0.292948	0.292948
42.44	0.001371						0.001377	-0.29423	0.29423
42.44	0.001377						0.001383	-0.295513	0.295513
42.45	0.001383						0.001388	-0.296581	0.296581
42.46	0.001388						0.001394	-0.297863	0.297863
42.47	0.001394						0.001399	-0.298931	0.298931
42.48	0.001399						0.001403	-0.299786	0.299786
42.5	0.001403						0.001407	-0.300641	0.300641
42.5	0.001407						0.001411	-0.301495	0.301495
42.52	0.001411						0.001414	-0.302136	0.302136
42.51	0.001414						0.001416	-0.302564	0.302564
42.54	0.001416						0.001418	-0.302991	0.302991
42.54	0.001418						0.00142	-0.303419	0.303419
42.55	0.00142						0.001421	-0.303632	0.303632
42.57	0.001421						0.001421	-0.303632	0.303632
42.56	0.001421						0.00142	-0.303419	0.303419
42.58	0.00142						0.001419	-0.303205	0.303205
42.6	0.001419						0.001417	-0.302777	0.302777
42.61	0.001417						0.001414	-0.302136	0.302136
42.62	0.001414						0.00141	-0.301282	0.301282
42.62	0.00141						0.001405	-0.300213	0.300213
42.63	0.001405						0.001399	-0.298931	0.298931
42.64	0.001399						0.001392	-0.297436	0.297436
42.64	0.001392						0.001384	-0.295726	0.295726
42.65	0.001384						0.001376	-0.294017	0.294017
42.67	0.001376						0.001366	-0.29188	0.29188
42.68	0.001366						0.001356	-0.289743	0.289743
42.68	0.001356						0.001345	-0.287393	0.287393
42.7	0.001345						0.001333	-0.284829	0.284829
42.7	0.001333						0.00132	-0.282051	0.282051
42.7	0.00132						0.001307	-0.279273	0.279273
42.7	0.001307						0.001293	-0.276282	0.276282
42.71	0.001293						0.001278	-0.273077	0.273077
42.75	0.001278						0.001262	-0.269658	0.269658
42.75	0.001262						0.001245	-0.266025	0.266025
42.76	0.001245						0.001228	-0.262393	0.262393
42.77	0.001228						0.00121	-0.258547	0.258547
42.78	0.00121						0.001191	-0.254487	0.254487
42.78	0.001191						0.001171	-0.250213	0.250213
42.78	0.001171						0.001151	-0.24594	0.24594
42.81	0.001151						0.001131	-0.241666	0.241666
42.82	0.001131						0.00111	-0.237179	0.237179
42.82	0.00111						0.001088	-0.232478	0.232478
42.84	0.001088						0.001066	-0.227778	0.227778
42.86	0.001066						0.001043	-0.222863	0.222863
42.86	0.001043						0.00102	-0.217949	0.217949
42.87	0.00102						0.0009963	-0.212884	0.212884
42.87	0.0009963						0.0009718	-0.207649	0.207649
42.9	0.0009718						0.0009467	-0.202286	0.202286
42.91	0.0009467						0.000921	-0.196795	0.196795
42.9	0.000921						0.0008945	-0.191132	0.191132
42.94	0.0008945						0.0008674	-0.185342	0.185342
42.92	0.0008674						0.0008395	-0.17938	0.17938
42.93	0.0008395						0.000811	-0.17329	0.17329
42.94	0.000811						0.0007819	-0.167072	0.167072
42.96	0.0007819						0.0007521	-0.160705	0.160705
42.97	0.0007521						0.0007216	-0.154188	0.154188
42.96	0.0007216						0.0006906	-0.147564	0.147564
42.99	0.0006906						0.0006589	-0.14079	0.14079
43	0.0006589						0.0006267	-0.13391	0.13391
43.01	0.0006267						0.0005939	-0.126902	0.126902
42.99	0.0005939						0.0005606	-0.119786	0.119786
43.01	0.0005606						0.0005266	-0.112521	0.112521
43.04	0.0005266						0.0004921	-0.105149	0.105149
43.04	0.0004921						0.0004571	-0.0976708	0.0976708
43.03	0.0004571						0.0004215	-0.090064	0.090064
43.05	0.0004215						0.0003853	-0.082329	0.082329
43.08	0.0003853						0.0003486	-0.0744871	0.0744871
43.09	0.0003486						0.0003114	-0.0665384	0.0665384
43.09	0.0003114						0.0002738	-0.0585042	0.0585042
43.11	0.0002738						0.0002359	-0.0504059	0.0504059
43.1	0.0002359						0.0001976	-0.0422222	0.0422222
43.13	0.0001976						0.000159	-0.0339743	0.0339743
43.13	0.000159						0.00012	-0.025641	0.025641
43.13	0.00012						8.068e-05	-0.0172393	0.0172393
43.13	8.068e-05						4.103e-05	-0.00876709	0.00876709
43.17	4.103e-05						1.097e-06	-0.000234401	0.000234401
43.16	1.097e-06						-3.914e-05	0.00836324	-0.00836324
43.16	-3.914e-05						-7.963e-05	0.0170149	-0.0170149
43.18	-7.963e-05						-0.0001203	0.0257051	-0.0257051
43.18	-0.0001203						-0.0001613	0.0344658	-0.0344658
43.2	-0.0001613						-0.0002024	0.0432478	-0.0432478
43.22	-0.0002024						-0.0002438	0.052094	-0.052094
43.24	-0.0002438						-0.0002854	0.0609828	-0.0609828
43.23	-0.0002854						-0.0003274	0.0699572	-0.0699572
43.23	-0.0003274						-0.0003697	0.0789956	-0.0789956
43.25	-0.0003697						-0.0004122	0.0880768	-0.0880768
43.27	-0.0004122						-0.0004547	0.097158	-0.097158
43.25	-0.0004547						-0.000497	0.106196	-0.106196
43.29	-0.000497						-0.0005389	0.115149	-0.115149
43.29	-0.0005389						-0.0005805	0.124038	-0.124038
43.29	-0.0005805						-0.0006216	0.13282	-0.13282
43.32	-0.0006216						-0.0006621	0.141474	-0.141474
43.31	-0.0006621						-0.0007021	0.150021	-0.150021
43.33	-0.0007021						-0.0007413	0.158397	-0.158397
43.34	-0.0007413						-0.0007798	0.166624	-0.166624
43.34	-0.0007798						-0.0008175	0.174679	-0.174679
43.35	-0.0008175						-0.0008544	0.182564	-0.182564
43.39	-0.0008544						-0.0008905	0.190278	-0.190278
43.39	-0.0008905						-0.0009256	0.197778	-0.197778
43.39	-0.0009256						-0.0009597	0.205064	-0.205064
43.39	-0.0009597						-0.0009926	0.212094	-0.212094
43.41	-0.0009926						-0.001024	0.218803	-0.218803
43.42	-0.001024						-0.001055	0.225427	-0.225427
43.42	-0.001055						-0.001084	0.231624	-0.231624
43.45	-0.001084						-0.001112	0.237607	-0.237607
43.45	-0.001112						-0.001139	0.243376	-0.243376
43.45	-0.001139						-0.001165	0.248931	-0.248931
43.45	-0.001165						-0.00119	0.254273	-0.254273
43.48	-0.00119						-0.001214	0.259401	-0.259401
43.49	-0.001214						-0.001237	0.264316	-0.264316
43.49	-0.001237						-0.001258	0.268803	-0.268803
43.49	-0.001258						-0.001279	0.27329	-0.27329
43.51	-0.001279						-0.001298	0.27735	-0.27735
43.52	-0.001298						-0.001316	0.281196	-0.281196
43.53	-0.001316						-0.001333	0.284829	-0.284829
43.54	-0.001333						-0.001348	0.288034	-0.288034
43.54	-0.001348						-0.001362	0.291025	-0.291025
43.55	-0.001362						-0.001374	0.293589	-0.293589
43.55	-0.001374						-0.001385	0.29594	-0.29594
43.57	-0.001385						-0.001394	0.297863	-0.297863
43.59	-0.001394						-0.001402	0.299572	-0.299572
43.6	-0.001402						-0.001409	0.301068	-0.301068
43.6	-0.001409						-0.001415	0.30235	-0.30235
43.61	-0.001415						-0.001419	0.303205	-0.303205
[truncated: 63,282 more rows]
