# Supplementary material for: Novel terpolymers based on methyl methacrylate with superior thermal stability and optical transparency for high-value applications
Source: PLoS One. 2025 Oct 8;20(10):e0332300. doi: 10.1371/journal.pone.0332300 (PMC12507251; doi:10.1371/journal.pone.0332300)
Supplement: S1 File — (ZIP) [file pone.0332300.s001.zip › Supporting_Information/Fig. 5. Derivative thermogravimetric (DTG) curves comparing the thermal degradation rates of the synthesized/P(MMA-VBC).xlsx]

## Sheet: Sheet1
Temperature (°C)	Derivative Weight (mg/mi						-0.513	-194.932	194.932
29.41	-0.513						-0.128	24.9513	-24.9513
29.44	-0.128						-0.076	14.8148	-14.8148
29.43	-0.076						-0.054	10.5263	-10.5263
29.42	-0.054						-0.042	8.18714	-8.18714
29.42	-0.042						-0.035	6.82262	-6.82262
29.43	-0.035						-0.029	5.65303	-5.65303
29.42	-0.029						-0.028	5.4581	-5.4581
29.43	-0.028						-0.027	5.26316	-5.26316
29.43	-0.027						-0.025	4.8733	-4.8733
29.42	-0.025						-0.023	4.48344	-4.48344
29.43	-0.023						-0.024	4.67837	-4.67837
29.44	-0.024						-0.023	4.48344	-4.48344
29.44	-0.023						-0.022	4.2885	-4.2885
29.42	-0.022						-0.02	3.89864	-3.89864
29.43	-0.02						-0.019	3.70371	-3.70371
29.45	-0.019						-0.018	3.50878	-3.50878
29.43	-0.018						-0.017	3.31384	-3.31384
29.43	-0.017						-0.017	3.31384	-3.31384
29.42	-0.017						-0.016	3.11891	-3.11891
29.41	-0.016						-0.015	2.92398	-2.92398
29.42	-0.015						-0.015	2.92398	-2.92398
29.44	-0.015						-0.015	2.92398	-2.92398
29.44	-0.015						-0.015	2.92398	-2.92398
29.42	-0.015						-0.014	2.72905	-2.72905
29.44	-0.014						-0.014	2.72905	-2.72905
29.45	-0.014						-0.013	2.53412	-2.53412
29.43	-0.013						-0.013	2.53412	-2.53412
29.45	-0.013						-0.012	2.33918	-2.33918
29.45	-0.012						-0.012	2.33918	-2.33918
29.45	-0.012						-0.011	2.14425	-2.14425
29.44	-0.011						-0.011	2.14425	-2.14425
29.43	-0.011						-0.01	1.94932	-1.94932
29.47	-0.01						-0.009075	1.76901	-1.76901
29.45	-0.009075						-0.008493	1.65556	-1.65556
29.45	-0.008493						-0.007548	1.47135	-1.47135
29.43	-0.007548						-0.007674	1.49591	-1.49591
29.43	-0.007674						-0.007722	1.50526	-1.50526
29.44	-0.007722						-0.007557	1.4731	-1.4731
29.44	-0.007557						-0.007821	1.52456	-1.52456
29.45	-0.007821						-0.008252	1.60858	-1.60858
29.45	-0.008252						-0.008231	1.60449	-1.60449
29.44	-0.008231						-0.008092	1.57739	-1.57739
29.46	-0.008092						-0.007923	1.54445	-1.54445
29.45	-0.007923						-0.007717	1.50429	-1.50429
29.44	-0.007717						-0.007925	1.54484	-1.54484
29.44	-0.007925						-0.008293	1.61657	-1.61657
29.44	-0.008293						-0.008272	1.61248	-1.61248
29.45	-0.008272						-0.008149	1.5885	-1.5885
29.45	-0.008149						-0.007999	1.55926	-1.55926
29.46	-0.007999						-0.007845	1.52924	-1.52924
29.44	-0.007845						-0.002769	0.539767	-0.539767
29.46	-0.002769						-0.0048	0.935674	-0.935674
29.46	-0.0048						-0.004032	0.785966	-0.785966
29.47	-0.004032						-0.004193	0.81735	-0.81735
29.46	-0.004193						-0.004082	0.795712	-0.795712
29.45	-0.004082						-0.004092	0.797662	-0.797662
29.47	-0.004092						-0.004072	0.793763	-0.793763
29.48	-0.004072						-0.00407	0.793373	-0.793373
29.47	-0.00407						-0.004065	0.792399	-0.792399
29.47	-0.004065						-0.004064	0.792204	-0.792204
29.48	-0.004064						-0.004063	0.792009	-0.792009
29.46	-0.004063						-0.004056	0.790644	-0.790644
29.48	-0.004056						-0.004091	0.797467	-0.797467
29.47	-0.004091						-0.003975	0.774855	-0.774855
29.48	-0.003975						-0.003752	0.731385	-0.731385
29.48	-0.003752						-0.003444	0.671346	-0.671346
29.47	-0.003444						-0.003257	0.634894	-0.634894
29.47	-0.003257						-0.003168	0.617545	-0.617545
29.46	-0.003168						-0.003106	0.605459	-0.605459
29.47	-0.003106						-0.00312	0.608188	-0.608188
29.48	-0.00312						-0.002951	0.575244	-0.575244
29.48	-0.002951						-0.002835	0.552632	-0.552632
29.47	-0.002835						-0.002745	0.535088	-0.535088
29.48	-0.002745						-0.002863	0.55809	-0.55809
29.48	-0.002863						-0.002959	0.576804	-0.576804
29.48	-0.002959						-0.002992	0.583237	-0.583237
29.45	-0.002992						-0.003018	0.588305	-0.588305
29.48	-0.003018						-0.00303	0.590644	-0.590644
29.48	-0.00303						-0.003037	0.592008	-0.592008
29.48	-0.003037						-0.003041	0.592788	-0.592788
29.48	-0.003041						-0.003043	0.593178	-0.593178
29.49	-0.003043						-0.003045	0.593568	-0.593568
29.5	-0.003045						-0.003045	0.593568	-0.593568
29.48	-0.003045						-0.003039	0.592398	-0.592398
29.48	-0.003039						-0.003075	0.599416	-0.599416
29.48	-0.003075						-0.002966	0.578168	-0.578168
29.49	-0.002966						-0.002708	0.527876	-0.527876
29.49	-0.002708						-0.002509	0.489084	-0.489084
29.49	-0.002509						-0.00258	0.502925	-0.502925
29.5	-0.00258						-0.002683	0.523003	-0.523003
29.49	-0.002683						-0.002593	0.505459	-0.505459
29.49	-0.002593						-0.002345	0.457116	-0.457116
29.48	-0.002345						-0.002196	0.428071	-0.428071
29.49	-0.002196						-0.002127	0.41462	-0.41462
29.5	-0.002127						-0.002083	0.406043	-0.406043
29.5	-0.002083						-0.00206	0.40156	-0.40156
29.49	-0.00206						-0.002047	0.399026	-0.399026
29.49	-0.002047						-0.00204	0.397661	-0.397661
29.5	-0.00204						-0.002036	0.396882	-0.396882
29.49	-0.002036						-0.002034	0.396492	-0.396492
29.49	-0.002034						-0.002032	0.396102	-0.396102
29.52	-0.002032						-0.002032	0.396102	-0.396102
29.52	-0.002032						-0.002031	0.395907	-0.395907
29.5	-0.002031						-0.002031	0.395907	-0.395907
29.51	-0.002031						-0.002031	0.395907	-0.395907
29.51	-0.002031						-0.002031	0.395907	-0.395907
29.5	-0.002031						-0.002031	0.395907	-0.395907
29.51	-0.002031						-0.002031	0.395907	-0.395907
29.52	-0.002031						-0.002031	0.395907	-0.395907
29.51	-0.002031						-0.002031	0.395907	-0.395907
29.52	-0.002031						-0.002031	0.395907	-0.395907
29.52	-0.002031						-0.002038	0.397271	-0.397271
29.53	-0.002038						-0.002002	0.390254	-0.390254
29.52	-0.002002						-0.002118	0.412866	-0.412866
29.51	-0.002118						-0.00234	0.456141	-0.456141
29.53	-0.00234						-0.002648	0.51618	-0.51618
29.52	-0.002648						-0.002842	0.553997	-0.553997
29.52	-0.002842						-0.002895	0.564328	-0.564328
29.53	-0.002895						-0.00306	0.596492	-0.596492
29.53	-0.00306						-0.003347	0.652437	-0.652437
29.55	-0.003347						-0.003556	0.693178	-0.693178
29.55	-0.003556						-0.003523	0.686745	-0.686745
29.55	-0.003523						-0.003345	0.652048	-0.652048
29.54	-0.003345						-0.0031	0.604289	-0.604289
29.55	-0.0031						-0.002819	0.549513	-0.549513
29.54	-0.002819						-0.002467	0.480897	-0.480897
29.54	-0.002467						-0.002296	0.447564	-0.447564
29.54	-0.002296						-0.00208	0.405459	-0.405459
29.57	-0.00208						-0.001796	0.350098	-0.350098
29.54	-0.001796						-0.001455	0.283626	-0.283626
29.55	-0.001455						-0.001249	0.24347	-0.24347
29.56	-0.001249						-0.00115	0.224172	-0.224172
29.56	-0.00115						-0.001089	0.212281	-0.212281
29.56	-0.001089						-0.001057	0.206043	-0.206043
29.54	-0.001057						-0.001038	0.202339	-0.202339
29.56	-0.001038						-0.001028	0.20039	-0.20039
29.56	-0.001028						-0.001023	0.199415	-0.199415
29.55	-0.001023						-0.001013	0.197466	-0.197466
29.57	-0.001013						-0.001047	0.204094	-0.204094
29.55	-0.001047						-0.0009297	0.181228	-0.181228
29.56	-0.0009297						-0.0007067	0.137758	-0.137758
29.56	-0.0007067						-0.0003984	0.0776609	-0.0776609
29.57	-0.0003984						-0.0002109	0.0411112	-0.0411112
29.57	-0.0002109						-0.0001218	0.0237427	-0.0237427
29.58	-0.0001218						-6.654e-05	0.0129708	-0.0129708
29.56	-6.654e-05						-3.768e-05	0.00734504	-0.00734504
29.58	-3.768e-05						-2.084e-05	0.00406238	-0.00406238
29.58	-2.084e-05						-1.17e-05	0.0022807	-0.0022807
29.59	-1.17e-05						-6.509e-06	0.00126881	-0.00126881
29.58	-6.509e-06						-3.643e-06	0.000710137	-0.000710137
29.58	-3.643e-06						-2.03e-06	0.000395712	-0.000395712
29.61	-2.03e-06						-1.135e-06	0.000221248	-0.000221248
29.6	-1.135e-06						-6.33e-07	0.000123392	-0.000123392
29.6	-6.33e-07						-3.535e-07	6.89085e-05	-6.89085e-05
29.59	-3.535e-07						-1.973e-07	3.84601e-05	-3.84601e-05
29.6	-1.973e-07						-1.102e-07	2.14815e-05	-2.14815e-05
29.59	-1.102e-07						-6.149e-08	1.19864e-05	-1.19864e-05
29.6	-6.149e-08						-3.433e-08	6.69202e-06	-6.69202e-06
29.61	-3.433e-08						-1.917e-08	3.73685e-06	-3.73685e-06
29.62	-1.917e-08						-1.07e-08	2.08577e-06	-2.08577e-06
29.6	-1.07e-08						-5.973e-09	1.16433e-06	-1.16433e-06
29.6	-5.973e-09						-3.334e-09	6.49903e-07	-6.49903e-07
29.61	-3.334e-09						-1.861e-09	3.62768e-07	-3.62768e-07
29.63	-1.861e-09						-1.039e-09	2.02534e-07	-2.02534e-07
29.61	-1.039e-09						-5.797e-10	1.13002e-07	-1.13002e-07
29.62	-5.797e-10						-3.234e-10	6.3041e-08	-6.3041e-08
29.62	-3.234e-10						-1.803e-10	3.51462e-08	-3.51462e-08
29.62	-1.803e-10						-1.005e-10	1.95907e-08	-1.95907e-08
29.62	-1.005e-10						-5.589e-11	1.08947e-08	-1.08947e-08
29.63	-5.589e-11						-3.1e-11	6.04289e-09	-6.04289e-09
29.65	-3.1e-11						6.769e-06	-0.00131949	0.00131949
29.64	6.769e-06						-2.911e-05	0.00567447	-0.00567447
29.63	-2.911e-05						8.692e-05	-0.0169435	0.0169435
29.63	8.692e-05						0.0003094	-0.060312	0.060312
29.64	0.0003094						0.0006174	-0.120351	0.120351
29.65	0.0006174						0.0008048	-0.156881	0.156881
29.67	0.0008048						0.0008937	-0.174211	0.174211
29.67	0.0008937						0.0009489	-0.184971	0.184971
29.66	0.0009489						0.0009778	-0.190605	0.190605
29.64	0.0009778						0.0009946	-0.193879	0.193879
29.68	0.0009946						0.001004	-0.195712	0.195712
29.68	0.001004						0.001009	-0.196686	0.196686
29.66	0.001009						0.001012	-0.197271	0.197271
29.66	0.001012						0.001013	-0.197466	0.197466
29.66	0.001013						0.001014	-0.197661	0.197661
29.69	0.001014						0.001015	-0.197856	0.197856
29.67	0.001015						0.001008	-0.196491	0.196491
29.68	0.001008						0.001044	-0.203509	0.203509
29.68	0.001044						0.0009216	-0.179649	0.179649
29.69	0.0009216						0.0007418	-0.144601	0.144601
29.69	0.0007418						0.0002819	-0.0549513	0.0549513
29.68	0.0002819						-1.188e-05	0.00231579	-0.00231579
29.68	-1.188e-05						-0.0001863	0.0363158	-0.0363158
29.72	-0.0001863						-0.0001209	0.0235673	-0.0235673
29.71	-0.0001209						-5.128e-05	0.00999611	-0.00999611
29.69	-5.128e-05						-3.443e-05	0.00671151	-0.00671151
29.7	-3.443e-05						-1.714e-05	0.00334113	-0.00334113
29.72	-1.714e-05						-1.031e-05	0.00200975	-0.00200975
29.72	-1.031e-05						-5.491e-06	0.00107037	-0.00107037
29.71	-5.491e-06						-3.161e-06	0.00061618	-0.00061618
29.7	-3.161e-06						-1.73e-06	0.000337232	-0.000337232
29.73	-1.73e-06						-9.783e-07	0.000190702	-0.000190702
29.72	-9.783e-07						-5.418e-07	0.000105614	-0.000105614
29.72	-5.418e-07						-3.04e-07	5.92593e-05	-5.92593e-05
29.74	-3.04e-07						-1.692e-07	3.29825e-05	-3.29825e-05
29.74	-1.692e-07						-9.463e-08	1.84464e-05	-1.84464e-05
29.73	-9.463e-08						-5.276e-08	1.02846e-05	-1.02846e-05
29.73	-5.276e-08						-2.948e-08	5.7466e-06	-5.7466e-06
29.75	-2.948e-08						-1.645e-08	3.20663e-06	-3.20663e-06
29.74	-1.645e-08						-9.185e-09	1.79045e-06	-1.79045e-06
29.76	-9.185e-09						-5.126e-09	9.99221e-07	-9.99221e-07
29.76	-5.126e-09						-2.862e-09	5.57895e-07	-5.57895e-07
29.76	-2.862e-09						-1.597e-09	3.11306e-07	-3.11306e-07
29.77	-1.597e-09						-8.916e-10	1.73801e-07	-1.73801e-07
29.76	-8.916e-10						-4.975e-10	9.69787e-08	-9.69787e-08
29.76	-4.975e-10						-2.775e-10	5.40936e-08	-5.40936e-08
29.76	-2.775e-10						-1.547e-10	3.0156e-08	-3.0156e-08
29.78	-1.547e-10						-8.618e-11	1.67992e-08	-1.67992e-08
29.77	-8.618e-11						-4.791e-11	9.33919e-09	-9.33919e-09
29.78	-4.791e-11						-2.655e-11	5.17544e-09	-5.17544e-09
29.78	-2.655e-11						-1.462e-11	2.84991e-09	-2.84991e-09
29.79	-1.462e-11						-7.96e-12	1.55166e-09	-1.55166e-09
29.79	-7.96e-12						-6.769e-06	0.00131949	-0.00131949
29.79	-6.769e-06						2.911e-05	-0.00567447	0.00567447
29.8	2.911e-05						-9.369e-05	0.0182632	-0.0182632
29.8	-9.369e-05						-0.0002735	0.0533139	-0.0533139
29.8	-0.0002735						-0.0007402	0.144289	-0.144289
29.81	-0.0007402						-0.0009981	0.194562	-0.194562
29.81	-0.0009981						-0.001289	0.251267	-0.251267
29.81	-0.001289						-0.001446	0.281872	-0.281872
29.84	-0.001446						-0.001684	0.328265	-0.328265
29.82	-0.001684						-0.001855	0.361599	-0.361599
29.83	-0.001855						-0.001926	0.375439	-0.375439
29.83	-0.001926						-0.001975	0.384991	-0.384991
29.83	-0.001975						-0.001999	0.389669	-0.389669
29.85	-0.001999						-0.002013	0.392398	-0.392398
29.85	-0.002013						-0.002021	0.393958	-0.393958
29.84	-0.002021						-0.002025	0.394737	-0.394737
29.85	-0.002025						-0.002028	0.395322	-0.395322
29.84	-0.002028						-0.002029	0.395517	-0.395517
29.85	-0.002029						-0.00203	0.395712	-0.395712
29.87	-0.00203						-0.00203	0.395712	-0.395712
29.86	-0.00203						-0.00203	0.395712	-0.395712
29.87	-0.00203						-0.002031	0.395907	-0.395907
29.86	-0.002031						-0.002031	0.395907	-0.395907
29.85	-0.002031						-0.002031	0.395907	-0.395907
29.89	-0.002031						-0.002031	0.395907	-0.395907
29.89	-0.002031						-0.002031	0.395907	-0.395907
29.88	-0.002031						-0.002031	0.395907	-0.395907
29.9	-0.002031						-0.002031	0.395907	-0.395907
29.89	-0.002031						-0.002031	0.395907	-0.395907
29.9	-0.002031						-0.002031	0.395907	-0.395907
29.89	-0.002031						-0.002031	0.395907	-0.395907
29.89	-0.002031						-0.002038	0.397271	-0.397271
29.9	-0.002038						-0.002002	0.390254	-0.390254
29.92	-0.002002						-0.002118	0.412866	-0.412866
29.91	-0.002118						-0.00234	0.456141	-0.456141
29.91	-0.00234						-0.002648	0.51618	-0.51618
29.94	-0.002648						-0.002829	0.551463	-0.551463
29.93	-0.002829						-0.002954	0.575829	-0.575829
29.9	-0.002954						-0.0029	0.565303	-0.565303
29.92	-0.0029						-0.00267	0.520468	-0.520468
29.94	-0.00267						-0.002495	0.486355	-0.486355
29.93	-0.002495						-0.002539	0.494932	-0.494932
29.92	-0.002539						-0.002757	0.537428	-0.537428
29.95	-0.002757						-0.002928	0.570761	-0.570761
29.95	-0.002928						-0.002873	0.56004	-0.56004
29.94	-0.002873						-0.00269	0.524367	-0.524367
29.96	-0.00269						-0.002402	0.468227	-0.468227
29.96	-0.002402						-0.002227	0.434114	-0.434114
29.97	-0.002227						-0.002144	0.417934	-0.417934
29.97	-0.002144						-0.002099	0.409162	-0.409162
29.97	-0.002099						-0.00203	0.395712	-0.395712
29.98	-0.00203						-0.002173	0.423587	-0.423587
29.99	-0.002173						-0.002235	0.435673	-0.435673
29.99	-0.002235						-0.002432	0.474075	-0.474075
29.98	-0.002432						-0.002531	0.493373	-0.493373
29.99	-0.002531						-0.002739	0.533919	-0.533919
30	-0.002739						-0.002892	0.563743	-0.563743
30	-0.002892						-0.002954	0.575829	-0.575829
30	-0.002954						-0.002997	0.584211	-0.584211
30.02	-0.002997						-0.003018	0.588305	-0.588305
30.01	-0.003018						-0.003031	0.590839	-0.590839
30.01	-0.003031						-0.003037	0.592008	-0.592008
30	-0.003037						-0.003041	0.592788	-0.592788
30.03	-0.003041						-0.003043	0.593178	-0.593178
30.04	-0.003043						-0.003045	0.593568	-0.593568
30.03	-0.003045						-0.003039	0.592398	-0.592398
30.01	-0.003039						-0.003075	0.599416	-0.599416
30.03	-0.003075						-0.002959	0.576804	-0.576804
30.03	-0.002959						-0.002737	0.533529	-0.533529
30.04	-0.002737						-0.002429	0.47349	-0.47349
30.06	-0.002429						-0.002241	0.436843	-0.436843
30.06	-0.002241						-0.002152	0.419494	-0.419494
30.04	-0.002152						-0.002097	0.408772	-0.408772
30.05	-0.002097						-0.002068	0.403119	-0.403119
30.06	-0.002068						-0.002052	0.4	-0.4
30.07	-0.002052						-0.002042	0.398051	-0.398051
30.07	-0.002042						-0.002037	0.397076	-0.397076
30.08	-0.002037						-0.002034	0.396492	-0.396492
30.07	-0.002034						-0.002033	0.396297	-0.396297
30.08	-0.002033						-0.002032	0.396102	-0.396102
30.08	-0.002032						-0.002031	0.395907	-0.395907
30.08	-0.002031						-0.002031	0.395907	-0.395907
30.09	-0.002031						-0.002031	0.395907	-0.395907
30.11	-0.002031						-0.002031	0.395907	-0.395907
30.08	-0.002031						-0.002031	0.395907	-0.395907
30.11	-0.002031						-0.002031	0.395907	-0.395907
30.11	-0.002031						-0.002031	0.395907	-0.395907
30.12	-0.002031						-0.002031	0.395907	-0.395907
30.12	-0.002031						-0.002031	0.395907	-0.395907
30.12	-0.002031						-0.002031	0.395907	-0.395907
30.13	-0.002031						-0.002031	0.395907	-0.395907
30.14	-0.002031						-0.002031	0.395907	-0.395907
30.12	-0.002031						-0.002031	0.395907	-0.395907
30.13	-0.002031						-0.002031	0.395907	-0.395907
30.16	-0.002031						-0.002031	0.395907	-0.395907
30.14	-0.002031						-0.002031	0.395907	-0.395907
30.15	-0.002031						-0.002031	0.395907	-0.395907
30.16	-0.002031						-0.002031	0.395907	-0.395907
30.17	-0.002031						-0.002031	0.395907	-0.395907
30.15	-0.002031						-0.002031	0.395907	-0.395907
30.17	-0.002031						-0.002031	0.395907	-0.395907
30.17	-0.002031						-0.002031	0.395907	-0.395907
30.17	-0.002031						-0.002031	0.395907	-0.395907
30.2	-0.002031						-0.002024	0.394542	-0.394542
30.18	-0.002024						-0.002067	0.402924	-0.402924
30.2	-0.002067						-0.001908	0.37193	-0.37193
30.21	-0.001908						-0.001837	0.35809	-0.35809
30.18	-0.001837						-0.001636	0.318909	-0.318909
30.19	-0.001636						-0.001534	0.299026	-0.299026
30.21	-0.001534						-0.001324	0.25809	-0.25809
30.22	-0.001324						-0.001171	0.228265	-0.228265
30.21	-0.001171						-0.001108	0.215985	-0.215985
30.2	-0.001108						-0.001065	0.207603	-0.207603
30.23	-0.001065						-0.001044	0.203509	-0.203509
30.25	-0.001044						-0.001031	0.200975	-0.200975
30.22	-0.001031						-0.001024	0.19961	-0.19961
30.24	-0.001024						-0.00102	0.198831	-0.198831
30.23	-0.00102						-0.001018	0.198441	-0.198441
30.24	-0.001018						-0.001017	0.198246	-0.198246
30.23	-0.001017						-0.001016	0.198051	-0.198051
30.26	-0.001016						-0.001016	0.198051	-0.198051
30.26	-0.001016						-0.001016	0.198051	-0.198051
30.27	-0.001016						-0.001016	0.198051	-0.198051
30.25	-0.001016						-0.001015	0.197856	-0.197856
30.28	-0.001015						-0.001015	0.197856	-0.197856
30.28	-0.001015						-0.001015	0.197856	-0.197856
30.28	-0.001015						-0.001015	0.197856	-0.197856
30.27	-0.001015						-0.001015	0.197856	-0.197856
30.29	-0.001015						-0.001015	0.197856	-0.197856
30.3	-0.001015						-0.001015	0.197856	-0.197856
30.29	-0.001015						-0.001015	0.197856	-0.197856
30.3	-0.001015						-0.001015	0.197856	-0.197856
30.31	-0.001015						-0.001009	0.196686	-0.196686
30.31	-0.001009						-0.001045	0.203704	-0.203704
30.3	-0.001045						-0.0009285	0.180994	-0.180994
30.3	-0.0009285						-0.000706	0.137622	-0.137622
30.31	-0.000706						-0.000398	0.0775829	-0.0775829
30.32	-0.000398						-0.0002174	0.0423782	-0.0423782
30.31	-0.0002174						-9.261e-05	0.0180527	-0.0180527
30.34	-9.261e-05						-0.0001466	0.028577	-0.028577
30.33	-0.0001466						-0.0003762	0.0733334	-0.0733334
30.34	-0.0003762						-0.0005513	0.107466	-0.107466
30.35	-0.0005513						-0.000507	0.0988305	-0.0988305
30.36	-0.000507						-0.0002895	0.0564328	-0.0564328
30.35	-0.0002895						-0.0001187	0.0231384	-0.0231384
30.36	-0.0001187						-0.000173	0.0337232	-0.0337232
30.35	-0.000173						-0.0003562	0.0694348	-0.0694348
30.37	-0.0003562						-0.000644	0.125536	-0.125536
30.38	-0.000644						-0.0008194	0.159727	-0.159727
30.39	-0.0008194						-0.0009019	0.175809	-0.175809
30.39	-0.0009019						-0.0009467	0.184542	-0.184542
30.39	-0.0009467						-0.001016	0.198051	-0.198051
30.4	-0.001016						-0.0008732	0.170215	-0.170215
30.4	-0.0008732						-0.0008111	0.158109	-0.158109
30.39	-0.0008111						-0.0006144	0.119766	-0.119766
30.41	-0.0006144						-0.0005153	0.100448	-0.100448
30.41	-0.0005153						-0.0003072	0.0598831	-0.0598831
30.4	-0.0003072						-0.0001543	0.030078	-0.030078
30.41	-0.0001543						-9.23e-05	0.0179922	-0.0179922
30.43	-9.23e-05						-4.933e-05	0.009616	-0.009616
30.43	-4.933e-05						-2.833e-05	0.00552242	-0.00552242
30.43	-2.833e-05						-1.553e-05	0.00302729	-0.00302729
30.44	-1.553e-05						-8.771e-06	0.00170975	-0.00170975
30.44	-8.771e-06						-4.86e-06	0.00094737	-0.00094737
30.44	-4.86e-06						-2.726e-06	0.000531385	-0.000531385
30.45	-2.726e-06						-1.517e-06	0.000295712	-0.000295712
30.45	-1.517e-06						-8.487e-07	0.000165439	-0.000165439
30.45	-8.487e-07						-4.732e-07	9.22418e-05	-9.22418e-05
30.46	-4.732e-07						-2.644e-07	5.154e-05	-5.154e-05
30.46	-2.644e-07						-1.475e-07	2.87525e-05	-2.87525e-05
30.48	-1.475e-07						-8.238e-08	1.60585e-05	-1.60585e-05
30.47	-8.238e-08						-4.598e-08	8.96297e-06	-8.96297e-06
30.47	-4.598e-08						-2.567e-08	5.0039e-06	-5.0039e-06
30.49	-2.567e-08						-1.433e-08	2.79338e-06	-2.79338e-06
30.49	-1.433e-08						-8e-09	1.55946e-06	-1.55946e-06
30.49	-8e-09						-4.466e-09	8.70566e-07	-8.70566e-07
30.49	-4.466e-09						-2.493e-09	4.85965e-07	-4.85965e-07
30.49	-2.493e-09						-1.391e-09	2.7115e-07	-2.7115e-07
30.51	-1.391e-09						-7.766e-10	1.51384e-07	-1.51384e-07
30.52	-7.766e-10						-4.333e-10	8.4464e-08	-8.4464e-08
30.52	-4.333e-10						-2.417e-10	4.71151e-08	-4.71151e-08
30.51	-2.417e-10						-1.347e-10	2.62573e-08	-2.62573e-08
30.52	-1.347e-10						-6.769e-06	0.00131949	-0.00131949
30.52	-6.769e-06						3.588e-05	-0.00699416	0.00699416
30.53	3.588e-05						-0.000116	0.0226121	-0.0226121
30.52	-0.000116						-0.0002225	0.0433724	-0.0433724
30.55	-0.0002225						-0.000308	0.0600391	-0.0600391
30.54	-0.000308						-0.0001941	0.0378363	-0.0378363
30.55	-0.0001941						-5.981e-05	0.0116589	-0.0116589
30.56	-5.981e-05						-0.0001422	0.0277193	-0.0277193
30.57	-0.0001422						-0.0003315	0.06462	-0.06462
30.57	-0.0003315						-0.0006701	0.130624	-0.130624
30.58	-0.0006701						-0.0006979	0.136043	-0.136043
30.57	-0.0006979						-0.0006764	0.131852	-0.131852
30.57	-0.0006764						-0.0006438	0.125497	-0.125497
30.56	-0.0006438						-0.000792	0.154386	-0.154386
30.59	-0.000792						-0.0009066	0.176725	-0.176725
30.61	-0.0009066						-0.000949	0.18499	-0.18499
30.6	-0.000949						-0.0009803	0.191092	-0.191092
30.6	-0.0009803						-0.0009951	0.193977	-0.193977
30.62	-0.0009951						-0.001004	0.195712	-0.195712
30.6	-0.001004						-0.001009	0.196686	-0.196686
30.63	-0.001009						-0.001012	0.197271	-0.197271
30.64	-0.001012						-0.001013	0.197466	-0.197466
30.62	-0.001013						-0.001014	0.197661	-0.197661
30.64	-0.001014						-0.001015	0.197856	-0.197856
30.64	-0.001015						-0.001015	0.197856	-0.197856
30.65	-0.001015						-0.001015	0.197856	-0.197856
30.65	-0.001015						-0.001015	0.197856	-0.197856
30.66	-0.001015						-0.001015	0.197856	-0.197856
30.67	-0.001015						-0.001015	0.197856	-0.197856
30.65	-0.001015						-0.001015	0.197856	-0.197856
30.67	-0.001015						-0.001015	0.197856	-0.197856
30.69	-0.001015						-0.001015	0.197856	-0.197856
30.66	-0.001015						-0.001015	0.197856	-0.197856
30.67	-0.001015						-0.001015	0.197856	-0.197856
30.7	-0.001015						-0.001015	0.197856	-0.197856
30.69	-0.001015						-0.001015	0.197856	-0.197856
30.69	-0.001015						-0.001015	0.197856	-0.197856
30.69	-0.001015						-0.001015	0.197856	-0.197856
30.7	-0.001015						-0.001015	0.197856	-0.197856
30.71	-0.001015						-0.001015	0.197856	-0.197856
30.72	-0.001015						-0.001015	0.197856	-0.197856
30.72	-0.001015						-0.001015	0.197856	-0.197856
30.72	-0.001015						-0.001015	0.197856	-0.197856
30.73	-0.001015						-0.001015	0.197856	-0.197856
30.76	-0.001015						-0.001015	0.197856	-0.197856
30.74	-0.001015						-0.001015	0.197856	-0.197856
30.76	-0.001015						-0.001015	0.197856	-0.197856
30.76	-0.001015						-0.001015	0.197856	-0.197856
30.77	-0.001015						-0.001015	0.197856	-0.197856
30.77	-0.001015						-0.001015	0.197856	-0.197856
30.77	-0.001015						-0.001015	0.197856	-0.197856
30.8	-0.001015						-0.001015	0.197856	-0.197856
30.76	-0.001015						-0.001015	0.197856	-0.197856
30.78	-0.001015						-0.001015	0.197856	-0.197856
30.8	-0.001015						-0.001015	0.197856	-0.197856
30.8	-0.001015						-0.001015	0.197856	-0.197856
30.79	-0.001015						-0.001015	0.197856	-0.197856
30.82	-0.001015						-0.001015	0.197856	-0.197856
30.82	-0.001015						-0.001015	0.197856	-0.197856
30.82	-0.001015						-0.001015	0.197856	-0.197856
30.85	-0.001015						-0.001015	0.197856	-0.197856
30.84	-0.001015						-0.001015	0.197856	-0.197856
30.83	-0.001015						-0.001015	0.197856	-0.197856
30.84	-0.001015						-0.001015	0.197856	-0.197856
30.84	-0.001015						-0.001015	0.197856	-0.197856
30.85	-0.001015						-0.001015	0.197856	-0.197856
30.87	-0.001015						-0.001015	0.197856	-0.197856
30.85	-0.001015						-0.001015	0.197856	-0.197856
30.86	-0.001015						-0.001022	0.199221	-0.199221
30.88	-0.001022						-0.0009863	0.192261	-0.192261
30.89	-0.0009863						-0.001102	0.214815	-0.214815
30.87	-0.001102						-0.001325	0.258285	-0.258285
30.88	-0.001325						-0.001633	0.318324	-0.318324
30.9	-0.001633						-0.00182	0.354776	-0.354776
30.9	-0.00182						-0.001909	0.372125	-0.372125
30.89	-0.001909						-0.001964	0.382846	-0.382846
30.9	-0.001964						-0.001993	0.388499	-0.388499
30.93	-0.001993						-0.00201	0.391813	-0.391813
30.93	-0.00201						-0.002019	0.393568	-0.393568
30.91	-0.002019						-0.002031	0.395907	-0.395907
30.93	-0.002031						-0.001998	0.389474	-0.389474
30.95	-0.001998						-0.002116	0.412476	-0.412476
30.94	-0.002116						-0.002339	0.455946	-0.455946
30.95	-0.002339						-0.002648	0.51618	-0.51618
30.95	-0.002648						-0.002835	0.552632	-0.552632
30.96	-0.002835						-0.002924	0.569981	-0.569981
30.95	-0.002924						-0.00298	0.580897	-0.580897
30.98	-0.00298						-0.003008	0.586355	-0.586355
30.96	-0.003008						-0.003025	0.589669	-0.589669
30.99	-0.003025						-0.003034	0.591424	-0.591424
30.98	-0.003034						-0.00304	0.592593	-0.592593
30.97	-0.00304						-0.003043	0.593178	-0.593178
30.99	-0.003043						-0.003044	0.593373	-0.593373
31	-0.003044						-0.003045	0.593568	-0.593568
31	-0.003045						-0.003046	0.593763	-0.593763
31	-0.003046						-0.003046	0.593763	-0.593763
31.02	-0.003046						-0.003046	0.593763	-0.593763
31.02	-0.003046						-0.003046	0.593763	-0.593763
31.01	-0.003046						-0.003046	0.593763	-0.593763
31.01	-0.003046						-0.003046	0.593763	-0.593763
31.05	-0.003046						-0.003046	0.593763	-0.593763
31.06	-0.003046						-0.003039	0.592398	-0.592398
31.05	-0.003039						-0.003082	0.60078	-0.60078
31.06	-0.003082						-0.00293	0.571151	-0.571151
31.07	-0.00293						-0.002824	0.550488	-0.550488
31.08	-0.002824						-0.002738	0.533724	-0.533724
31.06	-0.002738						-0.002852	0.555946	-0.555946
31.08	-0.002852						-0.002986	0.582067	-0.582067
31.09	-0.002986						-0.002904	0.566083	-0.566083
31.09	-0.002904						-0.002715	0.52924	-0.52924
31.1	-0.002715						-0.002376	0.463158	-0.463158
31.11	-0.002376						-0.002348	0.4577	-0.4577
31.11	-0.002348						-0.00237	0.461989	-0.461989
31.12	-0.00237						-0.002402	0.468227	-0.468227
31.13	-0.002402						-0.002254	0.439377	-0.439377
31.14	-0.002254						-0.00214	0.417154	-0.417154
31.13	-0.00214						-0.002097	0.408772	-0.408772
31.15	-0.002097						-0.002066	0.40273	-0.40273
31.14	-0.002066						-0.002051	0.399806	-0.399806
31.14	-0.002051						-0.002042	0.398051	-0.398051
31.16	-0.002042						-0.002037	0.397076	-0.397076
31.15	-0.002037						-0.002034	0.396492	-0.396492
31.15	-0.002034						-0.002033	0.396297	-0.396297
31.17	-0.002033						-0.002032	0.396102	-0.396102
31.19	-0.002032						-0.002031	0.395907	-0.395907
31.18	-0.002031						-0.002031	0.395907	-0.395907
31.18	-0.002031						-0.002031	0.395907	-0.395907
31.19	-0.002031						-0.002038	0.397271	-0.397271
31.19	-0.002038						-0.001995	0.388889	-0.388889
31.2	-0.001995						-0.002154	0.419884	-0.419884
31.2	-0.002154						-0.002224	0.433529	-0.433529
31.2	-0.002224						-0.002426	0.472905	-0.472905
31.22	-0.002426						-0.002528	0.492788	-0.492788
31.23	-0.002528						-0.002737	0.533529	-0.533529
31.24	-0.002737						-0.002891	0.563548	-0.563548
31.25	-0.002891						-0.002953	0.575634	-0.575634
31.25	-0.002953						-0.002997	0.584211	-0.584211
31.26	-0.002997						-0.003018	0.588305	-0.588305
31.25	-0.003018						-0.003031	0.590839	-0.590839
31.26	-0.003031						-0.003037	0.592008	-0.592008
31.27	-0.003037						-0.003041	0.592788	-0.592788
31.27	-0.003041						-0.003043	0.593178	-0.593178
31.27	-0.003043						-0.003045	0.593568	-0.593568
31.28	-0.003045						-0.003045	0.593568	-0.593568
31.27	-0.003045						-0.003046	0.593763	-0.593763
31.29	-0.003046						-0.003053	0.595127	-0.595127
31.31	-0.003053						-0.003017	0.58811	-0.58811
31.31	-0.003017						-0.003133	0.610722	-0.610722
31.32	-0.003133						-0.003356	0.654192	-0.654192
31.29	-0.003356						-0.003664	0.714231	-0.714231
31.32	-0.003664						-0.003851	0.750683	-0.750683
31.33	-0.003851						-0.00394	0.768032	-0.768032
31.33	-0.00394						-0.003995	0.778753	-0.778753
31.34	-0.003995						-0.004024	0.784406	-0.784406
31.35	-0.004024						-0.004041	0.78772	-0.78772
31.36	-0.004041						-0.00405	0.789475	-0.789475
31.35	-0.00405						-0.004055	0.790449	-0.790449
31.35	-0.004055						-0.004058	0.791034	-0.791034
31.35	-0.004058						-0.00406	0.791424	-0.791424
31.36	-0.00406						-0.00406	0.791424	-0.791424
31.38	-0.00406						-0.004061	0.791619	-0.791619
31.38	-0.004061						-0.004061	0.791619	-0.791619
31.38	-0.004061						-0.004061	0.791619	-0.791619
31.38	-0.004061						-0.004061	0.791619	-0.791619
31.4	-0.004061						-0.004062	0.791814	-0.791814
31.41	-0.004062						-0.004062	0.791814	-0.791814
31.42	-0.004062						-0.004062	0.791814	-0.791814
31.41	-0.004062						-0.004062	0.791814	-0.791814
31.42	-0.004062						-0.004062	0.791814	-0.791814
31.44	-0.004062						-0.004055	0.790449	-0.790449
31.46	-0.004055						-0.004091	0.797467	-0.797467
31.45	-0.004091						-0.003975	0.774855	-0.774855
31.45	-0.003975						-0.003752	0.731385	-0.731385
31.47	-0.003752						-0.003444	0.671346	-0.671346
31.47	-0.003444						-0.003257	0.634894	-0.634894
31.47	-0.003257						-0.003168	0.617545	-0.617545
31.46	-0.003168						-0.003113	0.606823	-0.606823
31.46	-0.003113						-0.003084	0.60117	-0.60117
31.5	-0.003084						-0.003067	0.597856	-0.597856
31.5	-0.003067						-0.003058	0.596102	-0.596102
31.5	-0.003058						-0.003046	0.593763	-0.593763
31.52	-0.003046						-0.003079	0.600196	-0.600196
31.5	-0.003079						-0.002961	0.577194	-0.577194
31.52	-0.002961						-0.002738	0.533724	-0.533724
31.53	-0.002738						-0.002429	0.47349	-0.47349
31.53	-0.002429						-0.002242	0.437038	-0.437038
31.54	-0.002242						-0.002153	0.419689	-0.419689
31.54	-0.002153						-0.002097	0.408772	-0.408772
31.55	-0.002097						-0.002068	0.403119	-0.403119
31.55	-0.002068						-0.002052	0.4	-0.4
31.56	-0.002052						-0.002043	0.398246	-0.398246
31.56	-0.002043						-0.002037	0.397076	-0.397076
31.58	-0.002037						-0.002034	0.396492	-0.396492
31.59	-0.002034						-0.002033	0.396297	-0.396297
31.59	-0.002033						-0.002032	0.396102	-0.396102
31.58	-0.002032						-0.002031	0.395907	-0.395907
31.61	-0.002031						-0.002031	0.395907	-0.395907
31.61	-0.002031						-0.002031	0.395907	-0.395907
31.6	-0.002031						-0.002031	0.395907	-0.395907
31.59	-0.002031						-0.002031	0.395907	-0.395907
31.63	-0.002031						-0.002031	0.395907	-0.395907
31.63	-0.002031						-0.002031	0.395907	-0.395907
31.62	-0.002031						-0.002031	0.395907	-0.395907
31.63	-0.002031						-0.002031	0.395907	-0.395907
31.65	-0.002031						-0.002031	0.395907	-0.395907
31.65	-0.002031						-0.002031	0.395907	-0.395907
31.67	-0.002031						-0.002031	0.395907	-0.395907
31.67	-0.002031						-0.002031	0.395907	-0.395907
31.67	-0.002031						-0.002031	0.395907	-0.395907
31.68	-0.002031						-0.002031	0.395907	-0.395907
31.68	-0.002031						-0.002031	0.395907	-0.395907
31.66	-0.002031						-0.002031	0.395907	-0.395907
31.68	-0.002031						-0.002031	0.395907	-0.395907
31.69	-0.002031						-0.002031	0.395907	-0.395907
31.69	-0.002031						-0.002031	0.395907	-0.395907
31.71	-0.002031						-0.002031	0.395907	-0.395907
31.72	-0.002031						-0.002031	0.395907	-0.395907
31.72	-0.002031						-0.002031	0.395907	-0.395907
31.73	-0.002031						-0.002031	0.395907	-0.395907
31.74	-0.002031						-0.002031	0.395907	-0.395907
31.74	-0.002031						-0.002031	0.395907	-0.395907
31.75	-0.002031						-0.002031	0.395907	-0.395907
31.75	-0.002031						-0.002031	0.395907	-0.395907
31.76	-0.002031						-0.002031	0.395907	-0.395907
31.77	-0.002031						-0.002031	0.395907	-0.395907
31.74	-0.002031						-0.002031	0.395907	-0.395907
31.78	-0.002031						-0.002031	0.395907	-0.395907
31.8	-0.002031						-0.002031	0.395907	-0.395907
31.8	-0.002031						-0.002024	0.394542	-0.394542
31.81	-0.002024						-0.002067	0.402924	-0.402924
31.8	-0.002067						-0.001908	0.37193	-0.37193
31.8	-0.001908						-0.001837	0.35809	-0.35809
31.8	-0.001837						-0.001636	0.318909	-0.318909
31.82	-0.001636						-0.001534	0.299026	-0.299026
31.83	-0.001534						-0.001318	0.25692	-0.25692
31.85	-0.001318						-0.0012	0.233918	-0.233918
31.84	-0.0012						-0.001021	0.199026	-0.199026
31.84	-0.001021						-0.0007556	0.147291	-0.147291
31.87	-0.0007556						-0.0004265	0.0831385	-0.0831385
31.86	-0.0004265						-0.0002263	0.0441131	-0.0441131
31.87	-0.0002263						-0.0001306	0.0254581	-0.0254581
31.86	-0.0001306						-7.136e-05	0.0139103	-0.0139103
31.9	-7.136e-05						-4.038e-05	0.00787135	-0.00787135
31.88	-4.038e-05						-2.235e-05	0.00435673	-0.00435673
31.88	-2.235e-05						-1.255e-05	0.0024464	-0.0024464
31.9	-1.255e-05						-6.979e-06	0.00136043	-0.00136043
31.92	-6.979e-06						2.864e-06	-0.000558285	0.000558285
31.92	2.864e-06						-3.128e-05	0.00609747	-0.00609747
31.91	-3.128e-05						8.57e-05	-0.0167057	0.0167057
31.93	8.57e-05						0.0003087	-0.0601755	0.0601755
31.93	0.0003087						0.000617	-0.120273	0.120273
31.94	0.000617						0.0008046	-0.156842	0.156842
31.96	0.0008046						0.0008936	-0.174191	0.174191
31.97	0.0008936						0.0009489	-0.184971	0.184971
31.96	0.0009489						0.0009777	-0.190585	0.190585
31.96	0.0009777						0.0009946	-0.193879	0.193879
31.95	0.0009946						0.001004	-0.195712	0.195712
31.97	0.001004						0.001009	-0.196686	0.196686
32	0.001009						0.001012	-0.197271	0.197271
31.97	0.001012						0.001013	-0.197466	0.197466
32.01	0.001013						0.001014	-0.197661	0.197661
32.01	0.001014						0.001015	-0.197856	0.197856
32.02	0.001015						0.001015	-0.197856	0.197856
32.01	0.001015						0.001015	-0.197856	0.197856
32.02	0.001015						0.001015	-0.197856	0.197856
32.03	0.001015						0.001015	-0.197856	0.197856
32.04	0.001015						0.001015	-0.197856	0.197856
32.03	0.001015						0.001015	-0.197856	0.197856
32.03	0.001015						0.001015	-0.197856	0.197856
32.06	0.001015						0.001015	-0.197856	0.197856
32.06	0.001015						0.001015	-0.197856	0.197856
32.06	0.001015						0.001015	-0.197856	0.197856
32.07	0.001015						0.001015	-0.197856	0.197856
32.08	0.001015						0.001015	-0.197856	0.197856
32.09	0.001015						0.001015	-0.197856	0.197856
32.08	0.001015						0.001015	-0.197856	0.197856
32.1	0.001015						0.001015	-0.197856	0.197856
32.12	0.001015						0.001015	-0.197856	0.197856
32.11	0.001015						0.001015	-0.197856	0.197856
32.11	0.001015						0.001015	-0.197856	0.197856
32.14	0.001015						0.001015	-0.197856	0.197856
32.13	0.001015						0.001015	-0.197856	0.197856
32.13	0.001015						0.001015	-0.197856	0.197856
32.15	0.001015						0.001015	-0.197856	0.197856
32.16	0.001015						0.001015	-0.197856	0.197856
32.16	0.001015						0.001015	-0.197856	0.197856
32.16	0.001015						0.001015	-0.197856	0.197856
32.16	0.001015						0.001015	-0.197856	0.197856
32.18	0.001015						0.001015	-0.197856	0.197856
32.19	0.001015						0.001015	-0.197856	0.197856
32.18	0.001015						0.001015	-0.197856	0.197856
32.19	0.001015						0.001015	-0.197856	0.197856
32.19	0.001015						0.001015	-0.197856	0.197856
32.21	0.001015						0.001015	-0.197856	0.197856
32.21	0.001015						0.001022	-0.199221	0.199221
32.22	0.001022						0.0009863	-0.192261	0.192261
32.22	0.0009863						0.001102	-0.214815	0.214815
32.22	0.001102						0.001325	-0.258285	0.258285
32.24	0.001325						0.001633	-0.318324	0.318324
32.24	0.001633						0.00182	-0.354776	0.354776
32.26	0.00182						0.001909	-0.372125	0.372125
32.26	0.001909						0.001964	-0.382846	0.382846
32.27	0.001964						0.001993	-0.388499	0.388499
32.29	0.001993						0.00201	-0.391813	0.391813
32.28	0.00201						0.002019	-0.393568	0.393568
32.28	0.002019						0.002024	-0.394542	0.394542
32.28	0.002024						0.002027	-0.395127	0.395127
32.31	0.002027						0.002029	-0.395517	0.395517
32.33	0.002029						0.00203	-0.395712	0.395712
32.31	0.00203						0.00203	-0.395712	0.395712
32.32	0.00203						0.00203	-0.395712	0.395712
32.33	0.00203						0.002031	-0.395907	0.395907
32.34	0.002031						0.002031	-0.395907	0.395907
32.33	0.002031						0.002031	-0.395907	0.395907
32.35	0.002031						0.002031	-0.395907	0.395907
32.35	0.002031						0.002031	-0.395907	0.395907
32.36	0.002031						0.002031	-0.395907	0.395907
32.37	0.002031						0.002024	-0.394542	0.394542
32.37	0.002024						0.00206	-0.40156	0.40156
32.37	0.00206						0.001951	-0.380312	0.380312
32.4	0.001951						0.001692	-0.329825	0.329825
32.37	0.001692						0.001494	-0.291228	0.291228
32.4	0.001494						0.001571	-0.306238	0.306238
32.41	0.001571						0.001632	-0.318129	0.318129
32.41	0.001632						0.0017	-0.331384	0.331384
32.41	0.0017						0.001516	-0.295517	0.295517
32.43	0.001516						0.001604	-0.312671	0.312671
32.44	0.001604						0.001521	-0.296492	0.296492
32.43	0.001521						0.001464	-0.28538	0.28538
32.46	0.001464						0.001288	-0.251072	0.251072
32.46	0.001288						0.001149	-0.223977	0.223977
32.45	0.001149						0.001097	-0.21384	0.21384
32.47	0.001097						0.001058	-0.206238	0.206238
32.5	0.001058						0.00104	-0.202729	0.202729
32.48	0.00104						0.001029	-0.200585	0.200585
32.49	0.001029						0.001016	-0.198051	0.198051
32.49	0.001016						0.001049	-0.204484	0.204484
32.5	0.001049						0.0009309	-0.181462	0.181462
32.52	0.0009309						0.0007073	-0.137875	0.137875
32.51	0.0007073						0.0003987	-0.0777194	0.0777194
32.52	0.0003987						0.0002111	-0.0411501	0.0411501
32.53	0.0002111						0.000122	-0.0237817	0.0237817
32.53	0.000122						6.66e-05	-0.0129825	0.0129825
32.55	6.66e-05						3.771e-05	-0.00735089	0.00735089
32.54	3.771e-05						2.086e-05	-0.00406628	0.00406628
32.55	2.086e-05						1.171e-05	-0.00228265	0.00228265
32.57	1.171e-05						6.515e-06	-0.00126998	0.00126998
32.56	6.515e-06						3.646e-06	-0.000710722	0.000710722
32.56	3.646e-06						2.032e-06	-0.000396102	0.000396102
32.58	2.032e-06						1.136e-06	-0.000221443	0.000221443
32.59	1.136e-06						6.336e-07	-0.000123509	0.000123509
32.59	6.336e-07						3.539e-07	-6.89864e-05	6.89864e-05
32.61	3.539e-07						1.975e-07	-3.84991e-05	3.84991e-05
32.63	1.975e-07						1.103e-07	-2.1501e-05	2.1501e-05
32.64	1.103e-07						6.155e-08	-1.19981e-05	1.19981e-05
32.63	6.155e-08						3.436e-08	-6.69786e-06	6.69786e-06
32.65	3.436e-08						1.918e-08	-3.7388e-06	3.7388e-06
32.64	1.918e-08						1.071e-08	-2.08772e-06	2.08772e-06
32.64	1.071e-08						5.979e-09	-1.1655e-06	1.1655e-06
32.65	5.979e-09						3.338e-09	-6.50683e-07	6.50683e-07
32.67	3.338e-09						1.864e-09	-3.63353e-07	3.63353e-07
32.67	1.864e-09						1.041e-09	-2.02924e-07	2.02924e-07
32.67	1.041e-09						5.811e-10	-1.13275e-07	1.13275e-07
32.66	5.811e-10						3.246e-10	-6.32749e-08	6.32749e-08
32.68	3.246e-10						1.814e-10	-3.53607e-08	3.53607e-08
32.71	1.814e-10						1.015e-10	-1.97856e-08	1.97856e-08
32.71	1.015e-10						5.685e-11	-1.10819e-08	1.10819e-08
32.7	5.685e-11						3.194e-11	-6.22613e-09	6.22613e-09
32.72	3.194e-11						1.803e-11	-3.51462e-09	3.51462e-09
32.75	1.803e-11						1.027e-11	-2.00195e-09	2.00195e-09
32.72	1.027e-11						5.933e-12	-1.15653e-09	1.15653e-09
32.72	5.933e-12						3.513e-12	-6.84796e-10	6.84796e-10
32.74	3.513e-12						2.162e-12	-4.21443e-10	4.21443e-10
32.75	2.162e-12						1.408e-12	-2.74464e-10	2.74464e-10
32.74	1.408e-12						9.868e-13	-1.92359e-10	1.92359e-10
32.76	9.868e-13						7.518e-13	-1.4655e-10	1.4655e-10
32.77	7.518e-13						6.206e-13	-1.20975e-10	1.20975e-10
32.79	6.206e-13						5.473e-13	-1.06686e-10	1.06686e-10
32.79	5.473e-13						5.064e-13	-9.87136e-11	9.87136e-11
32.79	5.064e-13						4.836e-13	-9.42691e-11	9.42691e-11
32.79	4.836e-13						4.709e-13	-9.17935e-11	9.17935e-11
32.79	4.709e-13						4.637e-13	-9.039e-11	9.039e-11
32.82	4.637e-13						4.598e-13	-8.96297e-11	8.96297e-11
32.82	4.598e-13						4.575e-13	-8.91814e-11	8.91814e-11
32.83	4.575e-13						4.563e-13	-8.89475e-11	8.89475e-11
32.85	4.563e-13						4.556e-13	-8.8811e-11	8.8811e-11
32.83	4.556e-13						4.552e-13	-8.8733e-11	8.8733e-11
32.86	4.552e-13						4.55e-13	-8.86941e-11	8.86941e-11
32.85	4.55e-13						4.549e-13	-8.86746e-11	8.86746e-11
32.85	4.549e-13						4.548e-13	-8.86551e-11	8.86551e-11
32.87	4.548e-13						-6.769e-06	0.00131949	-0.00131949
32.9	-6.769e-06						2.911e-05	-0.00567447	0.00567447
32.9	2.911e-05						-8.692e-05	0.0169435	-0.0169435
32.89	-8.692e-05						-0.0003094	0.060312	-0.060312
32.9	-0.0003094						-0.0006174	0.120351	-0.120351
32.91	-0.0006174						-0.0008115	0.158187	-0.158187
32.91	-0.0008115						-0.0008646	0.168538	-0.168538
32.93	-0.0008646						-0.001036	0.20195	-0.20195
32.92	-0.001036						-0.001287	0.250877	-0.250877
32.94	-0.001287						-0.001612	0.31423	-0.31423
32.94	-0.001612						-0.001808	0.352437	-0.352437
32.94	-0.001808						-0.001903	0.370956	-0.370956
32.97	-0.001903						-0.001961	0.382262	-0.382262
32.96	-0.001961						-0.001991	0.38811	-0.38811
32.97	-0.001991						-0.002002	0.390254	-0.390254
32.98	-0.002002						-0.002054	0.40039	-0.40039
32.98	-0.002054						-0.001908	0.37193	-0.37193
33.01	-0.001908						-0.001804	0.351657	-0.351657
33	-0.001804						-0.001721	0.335478	-0.335478
33.01	-0.001721						-0.001842	0.359065	-0.359065
33.03	-0.001842						-0.001934	0.376998	-0.376998
33.04	-0.001934						-0.002004	0.390644	-0.390644
33.05	-0.002004						-0.001915	0.373295	-0.373295
33.05	-0.001915						-0.001704	0.332164	-0.332164
33.07	-0.001704						-0.001404	0.273685	-0.273685
33.05	-0.001404						-0.001221	0.238012	-0.238012
33.06	-0.001221						-0.001134	0.221053	-0.221053
33.07	-0.001134						-0.00108	0.210527	-0.210527
33.06	-0.00108						-0.001045	0.203704	-0.203704
33.09	-0.001045						-0.001065	0.207603	-0.207603
33.08	-0.001065						-0.0009467	0.184542	-0.184542
33.1	-0.0009467						-0.0006832	0.133178	-0.133178
33.11	-0.0006832						-0.0004817	0.0938987	-0.0938987
33.11	-0.0004817						-0.0005579	0.108753	-0.108753
33.11	-0.0005579						-0.0006175	0.120371	-0.120371
33.12	-0.0006175						-0.0006852	0.133567	-0.133567
33.13	-0.0006852						-0.0005008	0.0976219	-0.0976219
33.13	-0.0005008						-0.0005892	0.114854	-0.114854
33.15	-0.0005892						-0.0005057	0.0985771	-0.0985771
33.16	-0.0005057						-0.0004491	0.087544	-0.087544
33.16	-0.0004491						-0.0002722	0.0530605	-0.0530605
33.15	-0.0002722						-0.0001341	0.0261404	-0.0261404
33.17	-0.0001341						-8.126e-05	0.0158402	-0.0158402
33.17	-8.126e-05						-4.308e-05	0.00839767	-0.00839767
33.17	-4.308e-05						-2.487e-05	0.00484796	-0.00484796
33.19	-2.487e-05						-1.359e-05	0.00264913	-0.00264913
33.21	-1.359e-05						-1.446e-05	0.00281872	-0.00281872
33.22	-1.446e-05						2.485e-05	-0.00484406	0.00484406
33.21	2.485e-05						-8.931e-05	0.0174094	-0.0174094
33.21	-8.931e-05						-0.0003107	0.0605654	-0.0605654
33.23	-0.0003107						-0.0006182	0.120507	-0.120507
33.23	-0.0006182						-0.0008052	0.156959	-0.156959
33.24	-0.0008052						-0.0008871	0.172924	-0.172924
33.24	-0.0008871						-0.0009782	0.190682	-0.190682
33.27	-0.0009782						-0.0008909	0.173665	-0.173665
33.27	-0.0008909						-0.0006852	0.133567	-0.133567
33.28	-0.0006852						-0.0003863	0.0753022	-0.0753022
33.28	-0.0003863						-0.0002041	0.0397856	-0.0397856
33.3	-0.0002041						-0.0001181	0.0230215	-0.0230215
33.32	-0.0001181						-6.445e-05	0.0125634	-0.0125634
33.3	-6.445e-05						-3.651e-05	0.00711697	-0.00711697
33.29	-3.651e-05						-2.019e-05	0.00393568	-0.00393568
33.33	-2.019e-05						-1.134e-05	0.00221053	-0.00221053
33.34	-1.134e-05						-6.306e-06	0.00122924	-0.00122924
33.33	-6.306e-06						-3.529e-06	0.000687915	-0.000687915
33.33	-3.529e-06						-1.967e-06	0.000383431	-0.000383431
33.34	-1.967e-06						-1.099e-06	0.00021423	-0.00021423
33.38	-1.099e-06						-6.133e-07	0.000119552	-0.000119552
33.36	-6.133e-07						-3.425e-07	6.67642e-05	-6.67642e-05
33.37	-3.425e-07						-1.912e-07	3.7271e-05	-3.7271e-05
33.37	-1.912e-07						-1.067e-07	2.07992e-05	-2.07992e-05
33.38	-1.067e-07						-5.958e-08	1.1614e-05	-1.1614e-05
33.39	-5.958e-08						-3.326e-08	6.48344e-06	-6.48344e-06
33.39	-3.326e-08						-1.857e-08	3.61989e-06	-3.61989e-06
33.4	-1.857e-08						-1.037e-08	2.02144e-06	-2.02144e-06
33.4	-1.037e-08						-5.786e-09	1.12788e-06	-1.12788e-06
33.4	-5.786e-09						-3.23e-09	6.2963e-07	-6.2963e-07
33.43	-3.23e-09						-1.803e-09	3.51462e-07	-3.51462e-07
33.43	-1.803e-09						-1.006e-09	1.96102e-07	-1.96102e-07
33.45	-1.006e-09						-5.616e-10	1.09474e-07	-1.09474e-07
33.45	-5.616e-10						-3.133e-10	6.10722e-08	-6.10722e-08
33.45	-3.133e-10						-1.747e-10	3.40546e-08	-3.40546e-08
33.47	-1.747e-10						-9.733e-11	1.89727e-08	-1.89727e-08
33.48	-9.733e-11						-5.413e-11	1.05517e-08	-1.05517e-08
33.5	-5.413e-11						-3.002e-11	5.85186e-09	-5.85186e-09
33.5	-3.002e-11						-1.656e-11	3.22807e-09	-3.22807e-09
33.49	-1.656e-11						-9.043e-12	1.76277e-09	-1.76277e-09
33.5	-9.043e-12						-4.847e-12	9.44835e-10	-9.44835e-10
33.52	-4.847e-12						-2.505e-12	4.88305e-10	-4.88305e-10
33.51	-2.505e-12						-1.198e-12	2.33529e-10	-2.33529e-10
33.51	-1.198e-12						-4.677e-13	9.11697e-11	-9.11697e-11
33.54	-4.677e-13						-6.023e-14	1.17408e-11	-1.17408e-11
33.53	-6.023e-14						1.673e-13	-3.26121e-11	3.26121e-11
33.54	1.673e-13						2.943e-13	-5.73685e-11	5.73685e-11
33.55	2.943e-13						3.652e-13	-7.11892e-11	7.11892e-11
33.57	3.652e-13						4.047e-13	-7.8889e-11	7.8889e-11
33.57	4.047e-13						4.268e-13	-8.3197e-11	8.3197e-11
33.59	4.268e-13						4.392e-13	-8.56141e-11	8.56141e-11
33.58	4.392e-13						4.46e-13	-8.69397e-11	8.69397e-11
33.57	4.46e-13						4.499e-13	-8.76999e-11	8.76999e-11
33.61	4.499e-13						4.52e-13	-8.81093e-11	8.81093e-11
33.61	4.52e-13						6.769e-06	-0.00131949	0.00131949
33.6	6.769e-06						-2.911e-05	0.00567447	-0.00567447
33.61	-2.911e-05						8.692e-05	-0.0169435	0.0169435
33.63	8.692e-05						0.0003094	-0.060312	0.060312
33.65	0.0003094						0.0006174	-0.120351	0.120351
33.66	0.0006174						0.0008048	-0.156881	0.156881
33.65	0.0008048						0.0008937	-0.174211	0.174211
33.67	0.0008937						0.0009489	-0.184971	0.184971
33.66	0.0009489						0.0009778	-0.190605	0.190605
33.66	0.0009778						0.0009946	-0.193879	0.193879
33.67	0.0009946						0.001004	-0.195712	0.195712
33.68	0.001004						0.001009	-0.196686	0.196686
33.68	0.001009						0.001012	-0.197271	0.197271
33.71	0.001012						0.001013	-0.197466	0.197466
33.73	0.001013						0.001007	-0.196297	0.196297
33.73	0.001007						0.001051	-0.204874	0.204874
33.73	0.001051						0.000899	-0.175244	0.175244
33.74	0.000899						0.0007859	-0.153197	0.153197
33.76	0.0007859						0.0007364	-0.143548	0.143548
33.76	0.0007364						0.0007411	-0.144464	0.144464
33.74	0.0007411						0.0006103	-0.118967	0.118967
33.77	0.0006103						0.0003718	-0.0724757	0.0724757
33.78	0.0003718						9.488e-05	-0.0184951	0.0184951
33.79	9.488e-05						-0.0002045	0.0398636	-0.0398636
33.76	-0.0002045						-0.0005601	0.109181	-0.109181
33.79	-0.0005601						-0.0007723	0.150546	-0.150546
33.82	-0.0007723						-0.0008757	0.170702	-0.170702
33.81	-0.0008757						-0.0009388	0.183002	-0.183002
33.82	-0.0009388						-0.0009722	0.189513	-0.189513
33.83	-0.0009722						-0.0009914	0.193256	-0.193256
33.84	-0.0009914						-0.001002	0.195322	-0.195322
33.85	-0.001002						-0.001008	0.196491	-0.196491
33.84	-0.001008						-0.001011	0.197076	-0.197076
33.84	-0.001011						-0.001013	0.197466	-0.197466
33.89	-0.001013						-0.001014	0.197661	-0.197661
33.88	-0.001014						-0.001015	0.197856	-0.197856
33.88	-0.001015						-0.001015	0.197856	-0.197856
33.88	-0.001015						-0.001015	0.197856	-0.197856
33.9	-0.001015						-0.001015	0.197856	-0.197856
33.91	-0.001015						-0.001015	0.197856	-0.197856
33.92	-0.001015						-0.001015	0.197856	-0.197856
33.92	-0.001015						-0.001015	0.197856	-0.197856
33.93	-0.001015						-0.001015	0.197856	-0.197856
33.91	-0.001015						-0.001015	0.197856	-0.197856
33.93	-0.001015						-0.001015	0.197856	-0.197856
33.95	-0.001015						-0.001015	0.197856	-0.197856
33.96	-0.001015						-0.001009	0.196686	-0.196686
33.97	-0.001009						-0.001045	0.203704	-0.203704
33.96	-0.001045						-0.0009285	0.180994	-0.180994
33.97	-0.0009285						-0.000706	0.137622	-0.137622
33.99	-0.000706						-0.0004047	0.078889	-0.078889
34	-0.0004047						-0.0001815	0.0353802	-0.0353802
34.01	-0.0001815						-0.0002154	0.0419884	-0.0419884
34.01	-0.0002154						-0.0003468	0.0676024	-0.0676024
34.01	-0.0003468						-0.000742	0.14464	-0.14464
34.01	-0.000742						-0.001135	0.221248	-0.221248
34.04	-0.001135						-0.001523	0.296881	-0.296881
34.04	-0.001523						-0.00176	0.34308	-0.34308
34.04	-0.00176						-0.001875	0.365497	-0.365497
34.05	-0.001875						-0.001946	0.379338	-0.379338
34.08	-0.001946						-0.001983	0.38655	-0.38655
34.08	-0.001983						-0.002004	0.390644	-0.390644
34.07	-0.002004						-0.002016	0.392983	-0.392983
34.08	-0.002016						-0.002022	0.394153	-0.394153
34.09	-0.002022						-0.002026	0.394932	-0.394932
34.12	-0.002026						-0.002028	0.395322	-0.395322
34.1	-0.002028						-0.002029	0.395517	-0.395517
34.1	-0.002029						-0.00203	0.395712	-0.395712
34.11	-0.00203						-0.00203	0.395712	-0.395712
34.12	-0.00203						-0.002031	0.395907	-0.395907
34.15	-0.002031						-0.002031	0.395907	-0.395907
34.15	-0.002031						-0.002031	0.395907	-0.395907
34.16	-0.002031						-0.002031	0.395907	-0.395907
34.17	-0.002031						-0.002031	0.395907	-0.395907
34.17	-0.002031						-0.002031	0.395907	-0.395907
34.18	-0.002031						-0.002038	0.397271	-0.397271
34.19	-0.002038						-0.002002	0.390254	-0.390254
34.19	-0.002002						-0.002118	0.412866	-0.412866
34.19	-0.002118						-0.00234	0.456141	-0.456141
34.22	-0.00234						-0.002648	0.51618	-0.51618
34.23	-0.002648						-0.002836	0.552827	-0.552827
34.21	-0.002836						-0.002924	0.569981	-0.569981
34.22	-0.002924						-0.00298	0.580897	-0.580897
34.24	-0.00298						-0.003009	0.58655	-0.58655
34.23	-0.003009						-0.003025	0.589669	-0.589669
34.25	-0.003025						-0.003035	0.591619	-0.591619
34.26	-0.003035						-0.00304	0.592593	-0.592593
34.27	-0.00304						-0.003043	0.593178	-0.593178
34.3	-0.003043						-0.003044	0.593373	-0.593373
34.3	-0.003044						-0.003045	0.593568	-0.593568
34.29	-0.003045						-0.003046	0.593763	-0.593763
34.29	-0.003046						-0.003046	0.593763	-0.593763
34.31	-0.003046						-0.003046	0.593763	-0.593763
34.32	-0.003046						-0.003046	0.593763	-0.593763
34.31	-0.003046						-0.003046	0.593763	-0.593763
34.32	-0.003046						-0.003046	0.593763	-0.593763
34.34	-0.003046						-0.003046	0.593763	-0.593763
34.34	-0.003046						-0.003046	0.593763	-0.593763
34.36	-0.003046						-0.003046	0.593763	-0.593763
34.37	-0.003046						-0.003046	0.593763	-0.593763
34.35	-0.003046						-0.003046	0.593763	-0.593763
34.36	-0.003046						-0.003046	0.593763	-0.593763
34.39	-0.003046						-0.003046	0.593763	-0.593763
34.39	-0.003046						-0.003046	0.593763	-0.593763
34.4	-0.003046						-0.003046	0.593763	-0.593763
34.41	-0.003046						-0.003046	0.593763	-0.593763
34.41	-0.003046						-0.003046	0.593763	-0.593763
34.42	-0.003046						-0.003046	0.593763	-0.593763
34.42	-0.003046						-0.003046	0.593763	-0.593763
34.45	-0.003046						-0.003046	0.593763	-0.593763
34.46	-0.003046						-0.003046	0.593763	-0.593763
34.47	-0.003046						-0.003046	0.593763	-0.593763
34.46	-0.003046						-0.003046	0.593763	-0.593763
34.48	-0.003046						-0.003046	0.593763	-0.593763
34.48	-0.003046						-0.003046	0.593763	-0.593763
34.47	-0.003046						-0.003046	0.593763	-0.593763
34.49	-0.003046						-0.003046	0.593763	-0.593763
34.51	-0.003046						-0.003046	0.593763	-0.593763
34.51	-0.003046						-0.003039	0.592398	-0.592398
34.51	-0.003039						-0.003075	0.599416	-0.599416
34.51	-0.003075						-0.002959	0.576804	-0.576804
34.52	-0.002959						-0.002737	0.533529	-0.533529
34.54	-0.002737						-0.002429	0.47349	-0.47349
34.54	-0.002429						-0.002241	0.436843	-0.436843
34.57	-0.002241						-0.002153	0.419689	-0.419689
34.58	-0.002153						-0.002097	0.408772	-0.408772
34.57	-0.002097						-0.002068	0.403119	-0.403119
34.59	-0.002068						-0.002052	0.4	-0.4
34.58	-0.002052						-0.002042	0.398051	-0.398051
34.59	-0.002042						-0.002037	0.397076	-0.397076
34.62	-0.002037						-0.002034	0.396492	-0.396492
34.63	-0.002034						-0.002033	0.396297	-0.396297
34.63	-0.002033						-0.002032	0.396102	-0.396102
34.64	-0.002032						-0.002031	0.395907	-0.395907
34.65	-0.002031						-0.002038	0.397271	-0.397271
34.66	-0.002038						-0.002002	0.390254	-0.390254
34.67	-0.002002						-0.002118	0.412866	-0.412866
34.68	-0.002118						-0.00234	0.456141	-0.456141
34.68	-0.00234						-0.002648	0.51618	-0.51618
34.66	-0.002648						-0.002836	0.552827	-0.552827
34.7	-0.002836						-0.002924	0.569981	-0.569981
34.69	-0.002924						-0.00298	0.580897	-0.580897
34.68	-0.00298						-0.003009	0.58655	-0.58655
34.7	-0.003009						-0.003019	0.5885	-0.5885
34.73	-0.003019						-0.003064	0.597272	-0.597272
34.72	-0.003064						-0.00296	0.576999	-0.576999
34.75	-0.00296						-0.002697	0.525732	-0.525732
34.75	-0.002697						-0.002543	0.495712	-0.495712
34.75	-0.002543						-0.002463	0.480118	-0.480118
34.75	-0.002463						-0.00246	0.479533	-0.479533
34.78	-0.00246						-0.002284	0.445225	-0.445225
34.77	-0.002284						-0.00215	0.419104	-0.419104
34.79	-0.00215						-0.002136	0.416375	-0.416375
34.8	-0.002136						-0.001984	0.386745	-0.386745
34.79	-0.001984						-0.001745	0.340156	-0.340156
34.83	-0.001745						-0.001426	0.277973	-0.277973
34.82	-0.001426						-0.001233	0.240351	-0.240351
34.81	-0.001233						-0.001141	0.222417	-0.222417
34.82	-0.001141						-0.001084	0.211306	-0.211306
34.85	-0.001084						-0.001054	0.205458	-0.205458
34.85	-0.001054						-0.001037	0.202144	-0.202144
34.84	-0.001037						-0.001027	0.200195	-0.200195
34.85	-0.001027						-0.001022	0.199221	-0.199221
34.87	-0.001022						-0.001019	0.198636	-0.198636
34.88	-0.001019						-0.001017	0.198246	-0.198246
34.86	-0.001017						-0.001017	0.198246	-0.198246
34.89	-0.001017						-0.001016	0.198051	-0.198051
34.9	-0.001016						-0.001016	0.198051	-0.198051
34.91	-0.001016						-0.001016	0.198051	-0.198051
34.89	-0.001016						-0.001016	0.198051	-0.198051
34.93	-0.001016						-0.001015	0.197856	-0.197856
34.94	-0.001015						-0.001015	0.197856	-0.197856
34.94	-0.001015						-0.001015	0.197856	-0.197856
34.94	-0.001015						-0.001015	0.197856	-0.197856
34.96	-0.001015						-0.001015	0.197856	-0.197856
34.97	-0.001015						-0.001015	0.197856	-0.197856
34.96	-0.001015						-0.001009	0.196686	-0.196686
35	-0.001009						-0.001045	0.203704	-0.203704
35.01	-0.001045						-0.0009285	0.180994	-0.180994
35	-0.0009285						-0.000706	0.137622	-0.137622
35	-0.000706						-0.000398	0.0775829	-0.0775829
35.01	-0.000398						-0.0002106	0.0410527	-0.0410527
35.03	-0.0002106						-0.0001217	0.0237232	-0.0237232
35.04	-0.0001217						-6.647e-05	0.0129571	-0.0129571
35.05	-6.647e-05						-3.764e-05	0.00733724	-0.00733724
35.06	-3.764e-05						-2.082e-05	0.00405848	-0.00405848
35.05	-2.082e-05						-1.169e-05	0.00227876	-0.00227876
35.05	-1.169e-05						-6.503e-06	0.00126764	-0.00126764
35.07	-6.503e-06						-3.639e-06	0.000709358	-0.000709358
35.09	-3.639e-06						-2.028e-06	0.000395322	-0.000395322
35.08	-2.028e-06						-1.133e-06	0.000220858	-0.000220858
35.09	-1.133e-06						-6.324e-07	0.000123275	-0.000123275
35.1	-6.324e-07						-3.532e-07	6.885e-05	-6.885e-05
35.12	-3.532e-07						-1.971e-07	3.84211e-05	-3.84211e-05
35.13	-1.971e-07						-1.101e-07	2.1462e-05	-2.1462e-05
35.12	-1.101e-07						-6.143e-08	1.19747e-05	-1.19747e-05
35.13	-6.143e-08						-3.43e-08	6.68617e-06	-6.68617e-06
35.15	-3.43e-08						-1.915e-08	3.73295e-06	-3.73295e-06
35.15	-1.915e-08						-1.069e-08	2.08382e-06	-2.08382e-06
35.15	-1.069e-08						-5.967e-09	1.16316e-06	-1.16316e-06
35.17	-5.967e-09						-3.331e-09	6.49318e-07	-6.49318e-07
35.16	-3.331e-09						-1.859e-09	3.62379e-07	-3.62379e-07
35.18	-1.859e-09						-1.038e-09	2.02339e-07	-2.02339e-07
35.19	-1.038e-09						-5.792e-10	1.12905e-07	-1.12905e-07
35.2	-5.792e-10						-3.231e-10	6.29825e-08	-6.29825e-08
35.2	-3.231e-10						-1.802e-10	3.51267e-08	-3.51267e-08
35.23	-1.802e-10						-1.004e-10	1.95712e-08	-1.95712e-08
35.23	-1.004e-10						-5.59e-11	1.08967e-08	-1.08967e-08
35.22	-5.59e-11						-3.103e-11	6.04874e-09	-6.04874e-09
35.24	-3.103e-11						-1.715e-11	3.34308e-09	-3.34308e-09
35.25	-1.715e-11						-9.402e-12	1.83275e-09	-1.83275e-09
35.25	-9.402e-12						-5.076e-12	9.89475e-10	-9.89475e-10
35.26	-5.076e-12						-2.66e-12	5.18519e-10	-5.18519e-10
35.27	-2.66e-12						-1.312e-12	2.55751e-10	-2.55751e-10
35.27	-1.312e-12						-5.595e-13	1.09064e-10	-1.09064e-10
35.29	-5.595e-13						-1.393e-13	2.7154e-11	-2.7154e-11
35.31	-1.393e-13						9.527e-14	-1.85712e-11	1.85712e-11
35.31	9.527e-14						2.262e-13	-4.40936e-11	4.40936e-11
35.31	2.262e-13						2.993e-13	-5.83431e-11	5.83431e-11
35.33	2.993e-13						3.401e-13	-6.62964e-11	6.62964e-11
35.35	3.401e-13						3.629e-13	-7.07408e-11	7.07408e-11
35.35	3.629e-13						3.756e-13	-7.32165e-11	7.32165e-11
35.33	3.756e-13						3.827e-13	-7.46005e-11	7.46005e-11
35.34	3.827e-13						3.867e-13	-7.53802e-11	7.53802e-11
35.37	3.867e-13						3.889e-13	-7.58091e-11	7.58091e-11
35.37	3.889e-13						3.902e-13	-7.60625e-11	7.60625e-11
35.4	3.902e-13						3.908e-13	-7.61794e-11	7.61794e-11
35.4	3.908e-13						3.912e-13	-7.62574e-11	7.62574e-11
35.4	3.912e-13						3.914e-13	-7.62964e-11	7.62964e-11
35.39	3.914e-13						3.916e-13	-7.63354e-11	7.63354e-11
35.42	3.916e-13						3.916e-13	-7.63354e-11	7.63354e-11
35.41	3.916e-13						6.769e-06	-0.00131949	0.00131949
35.43	6.769e-06						-2.911e-05	0.00567447	-0.00567447
35.44	-2.911e-05						8.692e-05	-0.0169435	0.0169435
35.45	8.692e-05						0.0003094	-0.060312	0.060312
35.47	0.0003094						0.0006242	-0.121677	0.121677
35.47	0.0006242						0.0007757	-0.151209	0.151209
35.47	0.0007757						0.0009806	-0.19115	0.19115
35.48	0.0009806						0.001258	-0.245224	0.245224
35.5	0.001258						0.001595	-0.310917	0.310917
35.49	0.001595						0.001799	-0.350683	0.350683
35.51	0.001799						0.001897	-0.369786	0.369786
35.5	0.001897						0.001958	-0.381677	0.381677
35.53	0.001958						0.00199	-0.387915	0.387915
35.53	0.00199						0.002008	-0.391423	0.391423
35.54	0.002008						0.002018	-0.393373	0.393373
35.53	0.002018						0.00203	-0.395712	0.395712
35.55	0.00203						0.001991	-0.38811	0.38811
35.57	0.001991						0.002145	-0.418129	0.418129
35.57	0.002145						0.002252	-0.438987	0.438987
35.59	0.002252						0.002338	-0.455751	0.455751
35.59	0.002338						0.002218	-0.432359	0.432359
35.6	0.002218						0.002119	-0.413061	0.413061
35.6	0.002119						0.002086	-0.406628	0.406628
35.61	0.002086						0.00206	-0.40156	0.40156
35.64	0.00206						0.002048	-0.399221	0.399221
35.62	0.002048						0.00204	-0.397661	0.397661
35.63	0.00204						0.002036	-0.396882	0.396882
35.65	0.002036						0.002034	-0.396492	0.396492
35.65	0.002034						0.002032	-0.396102	0.396102
35.67	0.002032						0.002032	-0.396102	0.396102
35.67	0.002032						0.002031	-0.395907	0.395907
35.68	0.002031						0.002031	-0.395907	0.395907
35.69	0.002031						0.002031	-0.395907	0.395907
35.69	0.002031						0.002031	-0.395907	0.395907
35.71	0.002031						0.002031	-0.395907	0.395907
35.7	0.002031						0.002031	-0.395907	0.395907
35.71	0.002031						0.002031	-0.395907	0.395907
35.73	0.002031						0.002031	-0.395907	0.395907
35.75	0.002031						0.002031	-0.395907	0.395907
35.75	0.002031						0.002031	-0.395907	0.395907
35.75	0.002031						0.002031	-0.395907	0.395907
35.77	0.002031						0.002031	-0.395907	0.395907
35.78	0.002031						0.002031	-0.395907	0.395907
35.78	0.002031						0.002031	-0.395907	0.395907
35.78	0.002031						0.002031	-0.395907	0.395907
35.78	0.002031						0.002031	-0.395907	0.395907
35.81	0.002031						0.002031	-0.395907	0.395907
35.8	0.002031						0.002031	-0.395907	0.395907
35.81	0.002031						0.002031	-0.395907	0.395907
35.84	0.002031						0.002031	-0.395907	0.395907
35.84	0.002031						0.002031	-0.395907	0.395907
35.86	0.002031						0.002031	-0.395907	0.395907
35.84	0.002031						0.002031	-0.395907	0.395907
35.86	0.002031						0.002031	-0.395907	0.395907
35.86	0.002031						0.002031	-0.395907	0.395907
35.88	0.002031						0.002031	-0.395907	0.395907
35.89	0.002031						0.002031	-0.395907	0.395907
35.91	0.002031						0.002031	-0.395907	0.395907
35.91	0.002031						0.002031	-0.395907	0.395907
35.91	0.002031						0.002031	-0.395907	0.395907
35.92	0.002031						0.002031	-0.395907	0.395907
35.92	0.002031						0.002031	-0.395907	0.395907
35.94	0.002031						0.002031	-0.395907	0.395907
35.95	0.002031						0.002031	-0.395907	0.395907
35.95	0.002031						0.002031	-0.395907	0.395907
35.97	0.002031						0.002031	-0.395907	0.395907
35.96	0.002031						0.002031	-0.395907	0.395907
35.98	0.002031						0.002031	-0.395907	0.395907
35.98	0.002031						0.002031	-0.395907	0.395907
36	0.002031						0.002031	-0.395907	0.395907
36	0.002031						0.002031	-0.395907	0.395907
36	0.002031						0.002031	-0.395907	0.395907
36.03	0.002031						0.002031	-0.395907	0.395907
36.04	0.002031						0.002031	-0.395907	0.395907
36.05	0.002031						0.002031	-0.395907	0.395907
36.05	0.002031						0.002031	-0.395907	0.395907
36.04	0.002031						0.002031	-0.395907	0.395907
36.07	0.002031						0.002031	-0.395907	0.395907
36.07	0.002031						0.002031	-0.395907	0.395907
36.09	0.002031						0.002031	-0.395907	0.395907
36.09	0.002031						0.002031	-0.395907	0.395907
36.1	0.002031						0.002031	-0.395907	0.395907
36.11	0.002031						0.002031	-0.395907	0.395907
36.1	0.002031						0.002031	-0.395907	0.395907
36.12	0.002031						0.002031	-0.395907	0.395907
36.12	0.002031						0.002038	-0.397271	0.397271
36.13	0.002038						0.002002	-0.390254	0.390254
36.15	0.002002						0.002118	-0.412866	0.412866
36.16	0.002118						0.002333	-0.454776	0.454776
36.16	0.002333						0.002684	-0.523197	0.523197
36.19	0.002684						0.002713	-0.528851	0.528851
36.17	0.002713						0.002731	-0.532359	0.532359
36.18	0.002731						0.002585	-0.503899	0.503899
36.19	0.002585						0.002519	-0.491034	0.491034
36.19	0.002519						0.00229	-0.446394	0.446394
36.21	0.00229						0.002261	-0.440741	0.440741
36.22	0.002261						0.002427	-0.4731	0.4731
36.23	0.002427						0.002694	-0.525147	0.525147
36.23	0.002694						0.002862	-0.557895	0.557895
36.24	0.002862						0.002939	-0.572905	0.572905
36.25	0.002939						0.002988	-0.582457	0.582457
36.27	0.002988						0.003006	-0.585966	0.585966
36.26	0.003006						0.003057	-0.595907	0.595907
36.26	0.003057						0.002949	-0.574854	0.574854
36.29	0.002949						0.002731	-0.532359	0.532359
36.3	0.002731						0.002426	-0.472905	0.472905
36.3	0.002426						0.00224	-0.436648	0.436648
36.31	0.00224						0.002152	-0.419494	0.419494
36.32	0.002152						0.002097	-0.408772	0.408772
36.32	0.002097						0.002068	-0.403119	0.403119
36.33	0.002068						0.002051	-0.399806	0.399806
36.35	0.002051						0.002042	-0.398051	0.398051
36.37	0.002042						0.002037	-0.397076	0.397076
36.36	0.002037						0.002034	-0.396492	0.396492
36.36	0.002034						0.002019	-0.393568	0.393568
36.38	0.002019						0.00209	-0.407408	0.407408
36.41	0.00209						0.001858	-0.362184	0.362184
36.4	0.001858						0.001412	-0.275244	0.275244
36.41	0.001412						0.0007961	-0.155185	0.155185
36.44	0.0007961						0.0004214	-0.0821443	0.0821443
36.43	0.0004214						0.0002435	-0.0474659	0.0474659
36.44	0.0002435						0.000133	-0.025926	0.025926
36.44	0.000133						7.53e-05	-0.0146784	0.0146784
36.44	7.53e-05						4.165e-05	-0.00811892	0.00811892
36.44	4.165e-05						2.339e-05	-0.00455946	0.00455946
36.45	2.339e-05						1.301e-05	-0.00253607	0.00253607
36.47	1.301e-05						7.28e-06	-0.0014191	0.0014191
36.48	7.28e-06						4.058e-06	-0.000791034	0.000791034
36.5	4.058e-06						2.268e-06	-0.000442106	0.000442106
36.51	2.268e-06						1.265e-06	-0.000246589	0.000246589
36.52	1.265e-06						7.065e-07	-0.000137719	0.000137719
36.53	7.065e-07						3.943e-07	-7.68617e-05	7.68617e-05
36.53	3.943e-07						2.202e-07	-4.2924e-05	4.2924e-05
36.55	2.202e-07						1.229e-07	-2.39571e-05	2.39571e-05
36.55	1.229e-07						6.861e-08	-1.33743e-05	1.33743e-05
36.54	6.861e-08						3.83e-08	-7.4659e-06	7.4659e-06
36.56	3.83e-08						2.138e-08	-4.16765e-06	4.16765e-06
36.57	2.138e-08						1.194e-08	-2.32749e-06	2.32749e-06
36.57	1.194e-08						6.664e-09	-1.29903e-06	1.29903e-06
36.59	6.664e-09						3.721e-09	-7.25342e-07	7.25342e-07
36.58	3.721e-09						2.077e-09	-4.04874e-07	4.04874e-07
36.6	2.077e-09						1.16e-09	-2.26121e-07	2.26121e-07
36.62	1.16e-09						6.477e-10	-1.26257e-07	1.26257e-07
36.63	6.477e-10						3.618e-10	-7.05264e-08	7.05264e-08
36.64	3.618e-10						2.022e-10	-3.94153e-08	3.94153e-08
36.63	2.022e-10						1.131e-10	-2.20468e-08	2.20468e-08
36.65	1.131e-10						6.332e-11	-1.23431e-08	1.23431e-08
36.66	6.332e-11						3.555e-11	-6.92983e-09	6.92983e-09
36.67	3.555e-11						2.005e-11	-3.90839e-09	3.90839e-09
36.69	2.005e-11						1.139e-11	-2.22028e-09	2.22028e-09
36.68	1.139e-11						6.561e-12	-1.27895e-09	1.27895e-09
36.7	6.561e-12						3.863e-12	-7.53022e-10	7.53022e-10
36.69	3.863e-12						2.358e-12	-4.5965e-10	4.5965e-10
36.72	2.358e-12						1.517e-12	-2.95712e-10	2.95712e-10
36.71	1.517e-12						1.048e-12	-2.04289e-10	2.04289e-10
36.73	1.048e-12						7.858e-13	-1.53178e-10	1.53178e-10
36.73	7.858e-13						6.396e-13	-1.24679e-10	1.24679e-10
36.75	6.396e-13						5.579e-13	-1.08753e-10	1.08753e-10
36.76	5.579e-13						5.123e-13	-9.98637e-11	9.98637e-11
36.77	5.123e-13						4.869e-13	-9.49124e-11	9.49124e-11
36.76	4.869e-13						4.727e-13	-9.21444e-11	9.21444e-11
36.78	4.727e-13						4.648e-13	-9.06044e-11	9.06044e-11
36.79	4.648e-13						4.603e-13	-8.97272e-11	8.97272e-11
36.81	4.603e-13						4.579e-13	-8.92594e-11	8.92594e-11
36.82	4.579e-13						4.565e-13	-8.89865e-11	8.89865e-11
36.82	4.565e-13						4.557e-13	-8.88305e-11	8.88305e-11
36.83	4.557e-13						4.553e-13	-8.87525e-11	8.87525e-11
36.81	4.553e-13						4.551e-13	-8.87136e-11	8.87136e-11
36.84	4.551e-13						4.549e-13	-8.86746e-11	8.86746e-11
36.87	4.549e-13						4.548e-13	-8.86551e-11	8.86551e-11
36.87	4.548e-13						4.548e-13	-8.86551e-11	8.86551e-11
36.87	4.548e-13						4.548e-13	-8.86551e-11	8.86551e-11
36.87	4.548e-13						4.548e-13	-8.86551e-11	8.86551e-11
36.9	4.548e-13						4.548e-13	-8.86551e-11	8.86551e-11
36.87	4.548e-13						4.548e-13	-8.86551e-11	8.86551e-11
36.91	4.548e-13						4.547e-13	-8.86356e-11	8.86356e-11
36.91	4.547e-13						4.547e-13	-8.86356e-11	8.86356e-11
36.9	4.547e-13						4.547e-13	-8.86356e-11	8.86356e-11
36.9	4.547e-13						4.547e-13	-8.86356e-11	8.86356e-11
36.93	4.547e-13						4.547e-13	-8.86356e-11	8.86356e-11
36.94	4.547e-13						4.547e-13	-8.86356e-11	8.86356e-11
36.96	4.547e-13						4.547e-13	-8.86356e-11	8.86356e-11
36.96	4.547e-13						4.547e-13	-8.86356e-11	8.86356e-11
36.98	4.547e-13						4.547e-13	-8.86356e-11	8.86356e-11
36.97	4.547e-13						4.547e-13	-8.86356e-11	8.86356e-11
37	4.547e-13						4.547e-13	-8.86356e-11	8.86356e-11
37.01	4.547e-13						-6.769e-06	0.00131949	-0.00131949
37	-6.769e-06						2.911e-05	-0.00567447	0.00567447
37.03	2.911e-05						-8.692e-05	0.0169435	-0.0169435
37.04	-8.692e-05						-0.0003026	0.0589864	-0.0589864
37.03	-0.0003026						-0.0006533	0.127349	-0.127349
37.04	-0.0006533						-0.000682	0.132944	-0.132944
37.05	-0.000682						-0.0007003	0.136511	-0.136511
37.05	-0.0007003						-0.000554	0.107992	-0.107992
37.07	-0.000554						-0.0004878	0.0950878	-0.0950878
37.07	-0.0004878						-0.0002591	0.0505069	-0.0505069
37.1	-0.0002591						-0.0002374	0.0462769	-0.0462769
37.1	-0.0002374						-0.0003599	0.070156	-0.070156
37.1	-0.0003599						-0.0007862	0.153256	-0.153256
37.13	-0.0007862						-0.001025	0.199805	-0.199805
37.11	-0.001025						-0.001296	0.252632	-0.252632
37.13	-0.001296						-0.001483	0.289084	-0.289084
37.13	-0.001483						-0.001602	0.312281	-0.312281
37.16	-0.001602						-0.001548	0.301755	-0.301755
37.17	-0.001548						-0.00131	0.255361	-0.255361
37.16	-0.00131						-0.001171	0.228265	-0.228265
37.18	-0.001171						-0.001105	0.2154	-0.2154
37.19	-0.001105						-0.001071	0.208772	-0.208772
37.18	-0.001071						-0.001014	0.197661	-0.197661
37.19	-0.001014						-0.001118	0.217934	-0.217934
37.2	-0.001118						-0.001333	0.259844	-0.259844
37.21	-0.001333						-0.001638	0.319299	-0.319299
37.23	-0.001638						-0.001823	0.355361	-0.355361
37.23	-0.001823						-0.001911	0.372515	-0.372515
37.24	-0.001911						-0.001965	0.383041	-0.383041
37.26	-0.001965						-0.001987	0.38733	-0.38733
37.27	-0.001987						-0.002039	0.397466	-0.397466
37.29	-0.002039						-0.001932	0.376609	-0.376609
37.27	-0.001932						-0.001715	0.334308	-0.334308
37.29	-0.001715						-0.00141	0.274854	-0.274854
37.31	-0.00141						-0.001217	0.237232	-0.237232
37.31	-0.001217						-0.001165	0.227096	-0.227096
37.31	-0.001165						-0.0009943	0.193821	-0.193821
37.34	-0.0009943						-0.0007433	0.144893	-0.144893
37.34	-0.0007433						-0.0004186	0.0815985	-0.0815985
37.32	-0.0004186						-0.0002222	0.0433139	-0.0433139
37.34	-0.0002222						-0.0001282	0.0249903	-0.0249903
37.35	-0.0001282						-7.008e-05	0.0136608	-0.0136608
37.37	-7.008e-05						-3.965e-05	0.00772905	-0.00772905
37.37	-3.965e-05						-2.195e-05	0.00427876	-0.00427876
37.39	-2.195e-05						-1.232e-05	0.00240156	-0.00240156
37.4	-1.232e-05						-6.853e-06	0.00133587	-0.00133587
37.41	-6.853e-06						-3.834e-06	0.000747369	-0.000747369
37.41	-3.834e-06						-2.137e-06	0.00041657	-0.00041657
37.41	-2.137e-06						-1.194e-06	0.000232749	-0.000232749
37.43	-1.194e-06						-6.663e-07	0.000129883	-0.000129883
37.43	-6.663e-07						-3.721e-07	7.25342e-05	-7.25342e-05
37.44	-3.721e-07						-2.077e-07	4.04874e-05	-4.04874e-05
37.45	-2.077e-07						-1.16e-07	2.26121e-05	-2.26121e-05
37.47	-1.16e-07						-6.473e-08	1.26179e-05	-1.26179e-05
37.46	-6.473e-08						-3.614e-08	7.04484e-06	-7.04484e-06
37.48	-3.614e-08						-2.017e-08	3.93178e-06	-3.93178e-06
37.5	-2.017e-08						-1.126e-08	2.19493e-06	-2.19493e-06
37.5	-1.126e-08						-6.287e-09	1.22554e-06	-1.22554e-06
37.49	-6.287e-09						-3.51e-09	6.84211e-07	-6.84211e-07
37.5	-3.51e-09						-1.959e-09	3.81872e-07	-3.81872e-07
37.53	-1.959e-09						-1.093e-09	2.13061e-07	-2.13061e-07
37.53	-1.093e-09						-6.102e-10	1.18948e-07	-1.18948e-07
37.52	-6.102e-10						-3.405e-10	6.63743e-08	-6.63743e-08
37.54	-3.405e-10						-1.899e-10	3.70176e-08	-3.70176e-08
37.56	-1.899e-10						-1.058e-10	2.06238e-08	-2.06238e-08
37.57	-1.058e-10						-5.886e-11	1.14737e-08	-1.14737e-08
37.58	-5.886e-11						-3.266e-11	6.36648e-09	-6.36648e-09
37.58	-3.266e-11						-1.803e-11	3.51462e-09	-3.51462e-09
37.6	-1.803e-11						-9.865e-12	1.923e-09	-1.923e-09
37.61	-9.865e-12						-5.306e-12	1.03431e-09	-1.03431e-09
37.61	-5.306e-12						-2.761e-12	5.38207e-10	-5.38207e-10
37.63	-2.761e-12						-1.341e-12	2.61404e-10	-2.61404e-10
37.62	-1.341e-12						-5.476e-13	1.06745e-10	-1.06745e-10
37.65	-5.476e-13						-1.048e-13	2.04289e-11	-2.04289e-11
37.65	-1.048e-13						1.424e-13	-2.77583e-11	2.77583e-11
37.66	1.424e-13						2.804e-13	-5.46589e-11	5.46589e-11
37.66	2.804e-13						3.574e-13	-6.96687e-11	6.96687e-11
37.67	3.574e-13						4.004e-13	-7.80508e-11	7.80508e-11
37.69	4.004e-13						4.244e-13	-8.27291e-11	8.27291e-11
37.69	4.244e-13						4.378e-13	-8.53412e-11	8.53412e-11
37.71	4.378e-13						4.453e-13	-8.68032e-11	8.68032e-11
37.7	4.453e-13						4.495e-13	-8.76219e-11	8.76219e-11
37.7	4.495e-13						4.518e-13	-8.80703e-11	8.80703e-11
37.73	4.518e-13						4.531e-13	-8.83237e-11	8.83237e-11
37.73	4.531e-13						4.538e-13	-8.84601e-11	8.84601e-11
37.74	4.538e-13						4.542e-13	-8.85381e-11	8.85381e-11
37.74	4.542e-13						4.545e-13	-8.85966e-11	8.85966e-11
37.76	4.545e-13						4.546e-13	-8.86161e-11	8.86161e-11
37.78	4.546e-13						4.547e-13	-8.86356e-11	8.86356e-11
37.77	4.547e-13						4.547e-13	-8.86356e-11	8.86356e-11
37.79	4.547e-13						4.547e-13	-8.86356e-11	8.86356e-11
37.79	4.547e-13						4.547e-13	-8.86356e-11	8.86356e-11
37.8	4.547e-13						4.547e-13	-8.86356e-11	8.86356e-11
37.82	4.547e-13						4.547e-13	-8.86356e-11	8.86356e-11
37.82	4.547e-13						4.547e-13	-8.86356e-11	8.86356e-11
37.83	4.547e-13						4.547e-13	-8.86356e-11	8.86356e-11
37.85	4.547e-13						4.547e-13	-8.86356e-11	8.86356e-11
37.82	4.547e-13						4.547e-13	-8.86356e-11	8.86356e-11
37.86	4.547e-13						4.547e-13	-8.86356e-11	8.86356e-11
37.85	4.547e-13						4.547e-13	-8.86356e-11	8.86356e-11
37.88	4.547e-13						4.547e-13	-8.86356e-11	8.86356e-11
37.89	4.547e-13						4.547e-13	-8.86356e-11	8.86356e-11
37.89	4.547e-13						4.547e-13	-8.86356e-11	8.86356e-11
37.89	4.547e-13						4.547e-13	-8.86356e-11	8.86356e-11
37.89	4.547e-13						4.547e-13	-8.86356e-11	8.86356e-11
37.93	4.547e-13						4.547e-13	-8.86356e-11	8.86356e-11
37.93	4.547e-13						4.547e-13	-8.86356e-11	8.86356e-11
37.95	4.547e-13						4.547e-13	-8.86356e-11	8.86356e-11
37.95	4.547e-13						4.547e-13	-8.86356e-11	8.86356e-11
37.95	4.547e-13						4.547e-13	-8.86356e-11	8.86356e-11
37.97	4.547e-13						4.547e-13	-8.86356e-11	8.86356e-11
37.97	4.547e-13						6.769e-06	-0.00131949	0.00131949
37.98	6.769e-06						-3.588e-05	0.00699416	-0.00699416
38	-3.588e-05						0.0001228	-0.0239376	0.0239376
38.01	0.0001228						0.0001934	-0.0376998	0.0376998
38.02	0.0001934						0.0003882	-0.0756726	0.0756726
38.03	0.0003882						0.0005259	-0.102515	0.102515
38.03	0.0005259						0.0006194	-0.120741	0.120741
38.03	0.0006194						0.0005506	-0.10733	0.10733
38.05	0.0005506						0.0003051	-0.0594738	0.0594738
38.06	0.0003051						0.000161	-0.0313841	0.0313841
38.07	0.000161						9.321e-05	-0.0181696	0.0181696
38.08	9.321e-05						5.761e-05	-0.01123	0.01123
38.09	5.761e-05						-2.977e-07	5.80313e-05	-5.80313e-05
38.1	-2.977e-07						9.608e-05	-0.0187291	0.0187291
38.1	9.608e-05						0.0003542	-0.0690449	0.0690449
38.11	0.0003542						0.0005064	-0.0987136	0.0987136
38.13	0.0005064						0.0005851	-0.114055	0.114055
38.11	0.0005851						0.0005804	-0.113139	0.113139
38.14	0.0005804						0.0007916	-0.154308	0.154308
38.15	0.0007916						0.0008024	-0.156413	0.156413
38.14	0.0008024						0.0006302	-0.122846	0.122846
38.15	0.0006302						0.0003576	-0.0697077	0.0697077
38.18	0.0003576						0.0001874	-0.0365303	0.0365303
38.19	0.0001874						0.000109	-0.0212476	0.0212476
38.18	0.000109						5.251e-05	-0.0102359	0.0102359
38.19	5.251e-05						6.276e-05	-0.0122339	0.0122339
38.22	6.276e-05						-6.833e-05	0.0133197	-0.0133197
38.21	-6.833e-05						-0.000299	0.0582847	-0.0582847
38.22	-0.000299						-0.0006116	0.11922	-0.11922
38.23	-0.0006116						-0.0008015	0.156238	-0.156238
38.24	-0.0008015						-0.0008919	0.17386	-0.17386
38.25	-0.0008919						-0.0009479	0.184776	-0.184776
38.26	-0.0009479						-0.0009772	0.190488	-0.190488
38.27	-0.0009772						-0.0009943	0.193821	-0.193821
38.29	-0.0009943						-0.001004	0.195712	-0.195712
38.29	-0.001004						-0.001009	0.196686	-0.196686
38.29	-0.001009						-0.001012	0.197271	-0.197271
38.32	-0.001012						-0.001013	0.197466	-0.197466
38.32	-0.001013						-0.001014	0.197661	-0.197661
38.33	-0.001014						-0.001015	0.197856	-0.197856
38.33	-0.001015						-0.001015	0.197856	-0.197856
38.35	-0.001015						-0.001015	0.197856	-0.197856
38.36	-0.001015						-0.001015	0.197856	-0.197856
38.37	-0.001015						-0.001015	0.197856	-0.197856
38.36	-0.001015						-0.001015	0.197856	-0.197856
38.4	-0.001015						-0.001015	0.197856	-0.197856
38.4	-0.001015						-0.001015	0.197856	-0.197856
38.38	-0.001015						-0.001015	0.197856	-0.197856
38.4	-0.001015						-0.001015	0.197856	-0.197856
38.41	-0.001015						-0.001015	0.197856	-0.197856
38.41	-0.001015						-0.001015	0.197856	-0.197856
38.41	-0.001015						-0.001015	0.197856	-0.197856
38.42	-0.001015						-0.001015	0.197856	-0.197856
38.46	-0.001015						-0.001015	0.197856	-0.197856
38.47	-0.001015						-0.001015	0.197856	-0.197856
38.48	-0.001015						-0.001015	0.197856	-0.197856
38.49	-0.001015						-0.001015	0.197856	-0.197856
38.49	-0.001015						-0.001015	0.197856	-0.197856
38.49	-0.001015						-0.001015	0.197856	-0.197856
38.5	-0.001015						-0.001015	0.197856	-0.197856
38.5	-0.001015						-0.001015	0.197856	-0.197856
38.52	-0.001015						-0.001015	0.197856	-0.197856
38.52	-0.001015						-0.001015	0.197856	-0.197856
38.54	-0.001015						-0.001015	0.197856	-0.197856
38.54	-0.001015						-0.001015	0.197856	-0.197856
38.57	-0.001015						-0.001015	0.197856	-0.197856
38.57	-0.001015						-0.001015	0.197856	-0.197856
38.58	-0.001015						-0.001015	0.197856	-0.197856
38.58	-0.001015						-0.001015	0.197856	-0.197856
38.59	-0.001015						-0.001015	0.197856	-0.197856
38.59	-0.001015						-0.001015	0.197856	-0.197856
38.59	-0.001015						-0.001015	0.197856	-0.197856
38.63	-0.001015						-0.001015	0.197856	-0.197856
38.62	-0.001015						-0.001015	0.197856	-0.197856
38.63	-0.001015						-0.001015	0.197856	-0.197856
38.63	-0.001015						-0.001015	0.197856	-0.197856
38.67	-0.001015						-0.001022	0.199221	-0.199221
38.66	-0.001022						-0.0009863	0.192261	-0.192261
38.66	-0.0009863						-0.001102	0.214815	-0.214815
38.68	-0.001102						-0.001325	0.258285	-0.258285
38.69	-0.001325						-0.001633	0.318324	-0.318324
38.71	-0.001633						-0.00182	0.354776	-0.354776
38.69	-0.00182						-0.001909	0.372125	-0.372125
38.71	-0.001909						-0.001964	0.382846	-0.382846
38.71	-0.001964						-0.001993	0.388499	-0.388499
38.73	-0.001993						-0.00201	0.391813	-0.391813
38.74	-0.00201						-0.002019	0.393568	-0.393568
38.75	-0.002019						-0.002024	0.394542	-0.394542
38.77	-0.002024						-0.002027	0.395127	-0.395127
38.77	-0.002027						-0.002029	0.395517	-0.395517
38.79	-0.002029						-0.00203	0.395712	-0.395712
38.8	-0.00203						-0.00203	0.395712	-0.395712
38.8	-0.00203						-0.00203	0.395712	-0.395712
38.82	-0.00203						-0.002031	0.395907	-0.395907
38.81	-0.002031						-0.002031	0.395907	-0.395907
38.83	-0.002031						-0.002031	0.395907	-0.395907
38.86	-0.002031						-0.002031	0.395907	-0.395907
38.84	-0.002031						-0.002031	0.395907	-0.395907
38.84	-0.002031						-0.002031	0.395907	-0.395907
38.88	-0.002031						-0.002031	0.395907	-0.395907
38.89	-0.002031						-0.002031	0.395907	-0.395907
38.89	-0.002031						-0.002031	0.395907	-0.395907
38.89	-0.002031						-0.002031	0.395907	-0.395907
38.91	-0.002031						-0.002031	0.395907	-0.395907
38.91	-0.002031						-0.002031	0.395907	-0.395907
38.91	-0.002031						-0.002031	0.395907	-0.395907
38.93	-0.002031						-0.002031	0.395907	-0.395907
38.95	-0.002031						-0.002031	0.395907	-0.395907
38.94	-0.002031						-0.002031	0.395907	-0.395907
38.96	-0.002031						-0.002031	0.395907	-0.395907
38.97	-0.002031						-0.002031	0.395907	-0.395907
38.98	-0.002031						-0.002031	0.395907	-0.395907
38.99	-0.002031						-0.002031	0.395907	-0.395907
39	-0.002031						-0.002031	0.395907	-0.395907
39.02	-0.002031						-0.002031	0.395907	-0.395907
39.03	-0.002031						-0.002038	0.397271	-0.397271
39.01	-0.002038						-0.002002	0.390254	-0.390254
39.03	-0.002002						-0.002118	0.412866	-0.412866
39.05	-0.002118						-0.002333	0.454776	-0.454776
39.06	-0.002333						-0.002677	0.521833	-0.521833
39.06	-0.002677						-0.002749	0.535868	-0.535868
39.07	-0.002749						-0.002615	0.509747	-0.509747
39.08	-0.002615						-0.002356	0.45926	-0.45926
39.09	-0.002356						-0.002233	0.435283	-0.435283
39.08	-0.002233						-0.002045	0.398636	-0.398636
39.09	-0.002045						-0.001776	0.346199	-0.346199
39.12	-0.001776						-0.001445	0.281677	-0.281677
39.13	-0.001445						-0.001243	0.2423	-0.2423
39.13	-0.001243						-0.001147	0.223587	-0.223587
39.15	-0.001147						-0.001087	0.211891	-0.211891
39.14	-0.001087						-0.001063	0.207213	-0.207213
39.13	-0.001063						-0.001002	0.195322	-0.195322
39.16	-0.001002						-0.001151	0.224367	-0.224367
39.17	-0.001151						-0.001216	0.237037	-0.237037
39.19	-0.001216						-0.001414	0.275634	-0.275634
39.2	-0.001414						-0.001514	0.295127	-0.295127
39.19	-0.001514						-0.001723	0.335868	-0.335868
39.21	-0.001723						-0.001876	0.365692	-0.365692
39.23	-0.001876						-0.001938	0.377778	-0.377778
39.23	-0.001938						-0.001981	0.38616	-0.38616
39.22	-0.001981						-0.002002	0.390254	-0.390254
39.24	-0.002002						-0.002015	0.392788	-0.392788
39.27	-0.002015						-0.002015	0.392788	-0.392788
39.26	-0.002015						-0.002062	0.40195	-0.40195
39.28	-0.002062						-0.001912	0.37271	-0.37271
39.3	-0.001912						-0.001807	0.352242	-0.352242
39.29	-0.001807						-0.001722	0.335673	-0.335673
39.3	-0.001722						-0.001836	0.357895	-0.357895
39.31	-0.001836						-0.001971	0.384211	-0.384211
39.32	-0.001971						-0.001888	0.368032	-0.368032
39.34	-0.001888						-0.001692	0.329825	-0.329825
39.34	-0.001692						-0.001397	0.27232	-0.27232
39.35	-0.001397						-0.001217	0.237232	-0.237232
39.36	-0.001217						-0.001132	0.220663	-0.220663
39.36	-0.001132						-0.001079	0.210332	-0.210332
39.36	-0.001079						-0.001051	0.204874	-0.204874
39.4	-0.001051						-0.001035	0.201755	-0.201755
39.41	-0.001035						-0.001027	0.200195	-0.200195
39.41	-0.001027						-0.001022	0.199221	-0.199221
39.42	-0.001022						-0.001019	0.198636	-0.198636
39.42	-0.001019						-0.001017	0.198246	-0.198246
39.44	-0.001017						-0.001016	0.198051	-0.198051
39.43	-0.001016						-0.001016	0.198051	-0.198051
39.45	-0.001016						-0.001016	0.198051	-0.198051
39.46	-0.001016						-0.001016	0.198051	-0.198051
39.45	-0.001016						-0.001016	0.198051	-0.198051
39.47	-0.001016						-0.001015	0.197856	-0.197856
39.48	-0.001015						-0.001015	0.197856	-0.197856
39.48	-0.001015						-0.001015	0.197856	-0.197856
39.52	-0.001015						-0.001015	0.197856	-0.197856
39.52	-0.001015						-0.001015	0.197856	-0.197856
39.51	-0.001015						-0.001015	0.197856	-0.197856
39.54	-0.001015						-0.001015	0.197856	-0.197856
39.54	-0.001015						-0.001015	0.197856	-0.197856
39.56	-0.001015						-0.001015	0.197856	-0.197856
39.55	-0.001015						-0.001015	0.197856	-0.197856
39.56	-0.001015						-0.001015	0.197856	-0.197856
39.58	-0.001015						-0.001009	0.196686	-0.196686
39.57	-0.001009						-0.001045	0.203704	-0.203704
39.6	-0.001045						-0.0009285	0.180994	-0.180994
39.6	-0.0009285						-0.000706	0.137622	-0.137622
39.61	-0.000706						-0.000398	0.0775829	-0.0775829
39.63	-0.000398						-0.0002106	0.0410527	-0.0410527
39.64	-0.0002106						-0.0001217	0.0237232	-0.0237232
39.64	-0.0001217						-6.647e-05	0.0129571	-0.0129571
39.65	-6.647e-05						-3.764e-05	0.00733724	-0.00733724
39.66	-3.764e-05						-2.082e-05	0.00405848	-0.00405848
39.68	-2.082e-05						-1.169e-05	0.00227876	-0.00227876
39.68	-1.169e-05						-6.503e-06	0.00126764	-0.00126764
39.69	-6.503e-06						-3.639e-06	0.000709358	-0.000709358
39.72	-3.639e-06						-2.028e-06	0.000395322	-0.000395322
39.7	-2.028e-06						-1.133e-06	0.000220858	-0.000220858
39.72	-1.133e-06						-6.324e-07	0.000123275	-0.000123275
39.72	-6.324e-07						-3.532e-07	6.885e-05	-6.885e-05
39.74	-3.532e-07						-1.971e-07	3.84211e-05	-3.84211e-05
39.75	-1.971e-07						-1.101e-07	2.1462e-05	-2.1462e-05
39.76	-1.101e-07						-6.143e-08	1.19747e-05	-1.19747e-05
39.75	-6.143e-08						-3.43e-08	6.68617e-06	-6.68617e-06
39.78	-3.43e-08						-1.915e-08	3.73295e-06	-3.73295e-06
39.78	-1.915e-08						-1.069e-08	2.08382e-06	-2.08382e-06
39.77	-1.069e-08						-5.967e-09	1.16316e-06	-1.16316e-06
39.79	-5.967e-09						-3.331e-09	6.49318e-07	-6.49318e-07
39.83	-3.331e-09						-1.859e-09	3.62379e-07	-3.62379e-07
39.82	-1.859e-09						-1.038e-09	2.02339e-07	-2.02339e-07
39.84	-1.038e-09						-5.792e-10	1.12905e-07	-1.12905e-07
39.84	-5.792e-10						-3.232e-10	6.3002e-08	-6.3002e-08
39.85	-3.232e-10						-1.803e-10	3.51462e-08	-3.51462e-08
39.85	-1.803e-10						-1.005e-10	1.95907e-08	-1.95907e-08
39.86	-1.005e-10						-5.598e-11	1.09123e-08	-1.09123e-08
39.86	-5.598e-11						-3.111e-11	6.06433e-09	-6.06433e-09
39.88	-3.111e-11						6.769e-06	-0.00131949	0.00131949
39.9	6.769e-06						-2.911e-05	0.00567447	-0.00567447
39.91	-2.911e-05						8.692e-05	-0.0169435	0.0169435
39.92	8.692e-05						0.0003094	-0.060312	0.060312
39.92	0.0003094						0.0006174	-0.120351	0.120351
39.93	0.0006174						0.0008115	-0.158187	0.158187
39.94	0.0008115						0.0008646	-0.168538	0.168538
39.94	0.0008646						0.001036	-0.20195	0.20195
39.96	0.001036						0.001287	-0.250877	0.250877
39.97	0.001287						0.001612	-0.31423	0.31423
39.97	0.001612						0.001808	-0.352437	0.352437
39.98	0.001808						0.001903	-0.370956	0.370956
39.99	0.001903						0.001961	-0.382262	0.382262
40	0.001961						0.001984	-0.386745	0.386745
40.01	0.001984						0.002038	-0.397271	0.397271
40.02	0.002038						0.001932	-0.376609	0.376609
40.04	0.001932						0.001715	-0.334308	0.334308
40.03	0.001715						0.00141	-0.274854	0.274854
40.05	0.00141						0.001224	-0.238597	0.238597
40.06	0.001224						0.001136	-0.221443	0.221443
40.07	0.001136						0.001081	-0.210721	0.210721
40.08	0.001081						0.001059	-0.206433	0.206433
40.09	0.001059						0.001	-0.194932	0.194932
40.09	0.001						0.00115	-0.224172	0.224172
40.11	0.00115						0.001215	-0.236842	0.236842
40.11	0.001215						0.001414	-0.275634	0.275634
40.14	0.001414						0.001514	-0.295127	0.295127
40.13	0.001514						0.001723	-0.335868	0.335868
40.13	0.001723						0.001869	-0.364328	0.364328
40.15	0.001869						0.001967	-0.383431	0.383431
40.17	0.001967						0.001894	-0.369201	0.369201
40.18	0.001894						0.001693	-0.33002	0.33002
40.19	0.001693						0.001398	-0.272515	0.272515
40.17	0.001398						0.00121	-0.235868	0.235868
40.2	0.00121						0.001168	-0.227681	0.227681
40.22	0.001168						0.0009631	-0.187739	0.187739
40.22	0.0009631						0.000829	-0.161599	0.161599
40.22	0.000829						0.0007274	-0.141794	0.141794
40.22	0.0007274						0.0008325	-0.162281	0.162281
40.25	0.0008325						0.0009618	-0.187486	0.187486
40.25	0.0009618						0.0008767	-0.170897	0.170897
40.26	0.0008767						0.0006791	-0.132378	0.132378
40.26	0.0006791						0.0003822	-0.074503	0.074503
40.28	0.0003822						0.0002021	-0.0393958	0.0393958
40.3	0.0002021						0.0001169	-0.0227876	0.0227876
40.3	0.0001169						6.38e-05	-0.0124367	0.0124367
40.31	6.38e-05						3.613e-05	-0.00704289	0.00704289
40.32	3.613e-05						1.999e-05	-0.00389669	0.00389669
40.32	1.999e-05						1.122e-05	-0.00218714	0.00218714
40.34	1.122e-05						6.242e-06	-0.00121677	0.00121677
40.35	6.242e-06						3.493e-06	-0.000680897	0.000680897
40.37	3.493e-06						1.947e-06	-0.000379533	0.000379533
40.37	1.947e-06						1.088e-06	-0.000212086	0.000212086
40.37	1.088e-06						6.07e-07	-0.000118324	0.000118324
40.38	6.07e-07						3.39e-07	-6.60819e-05	6.60819e-05
40.39	3.39e-07						1.892e-07	-3.68811e-05	3.68811e-05
40.4	1.892e-07						1.056e-07	-2.05848e-05	2.05848e-05
40.4	1.056e-07						5.897e-08	-1.14951e-05	1.14951e-05
40.43	5.897e-08						3.292e-08	-6.41716e-06	6.41716e-06
40.44	3.292e-08						1.838e-08	-3.58285e-06	3.58285e-06
40.43	1.838e-08						1.026e-08	-2e-06	2e-06
40.45	1.026e-08						5.728e-09	-1.11657e-06	1.11657e-06
40.46	5.728e-09						3.198e-09	-6.23393e-07	6.23393e-07
40.46	3.198e-09						1.786e-09	-3.48149e-07	3.48149e-07
40.47	1.786e-09						9.97e-10	-1.94347e-07	1.94347e-07
40.47	9.97e-10						5.568e-10	-1.08538e-07	1.08538e-07
40.48	5.568e-10						3.11e-10	-6.06239e-08	6.06239e-08
40.5	3.11e-10						1.738e-10	-3.38792e-08	3.38792e-08
40.51	1.738e-10						9.724e-11	-1.89552e-08	1.89552e-08
40.52	9.724e-11						5.449e-11	-1.06218e-08	1.06218e-08
40.55	5.449e-11						3.062e-11	-5.96882e-09	5.96882e-09
40.54	3.062e-11						1.729e-11	-3.37037e-09	3.37037e-09
40.55	1.729e-11						9.856e-12	-1.92125e-09	1.92125e-09
40.57	9.856e-12						5.703e-12	-1.1117e-09	1.1117e-09
40.58	5.703e-12						3.385e-12	-6.59845e-10	6.59845e-10
40.59	3.385e-12						2.09e-12	-4.07408e-10	4.07408e-10
40.59	2.09e-12						1.368e-12	-2.66667e-10	2.66667e-10
40.62	1.368e-12						9.645e-13	-1.88012e-10	1.88012e-10
40.63	9.645e-13						7.393e-13	-1.44113e-10	1.44113e-10
40.61	7.393e-13						6.136e-13	-1.1961e-10	1.1961e-10
40.61	6.136e-13						5.434e-13	-1.05926e-10	1.05926e-10
40.64	5.434e-13						5.043e-13	-9.83042e-11	9.83042e-11
40.65	5.043e-13						4.824e-13	-9.40352e-11	9.40352e-11
40.65	4.824e-13						4.702e-13	-9.1657e-11	9.1657e-11
40.65	4.702e-13						4.634e-13	-9.03315e-11	9.03315e-11
40.68	4.634e-13						4.596e-13	-8.95907e-11	8.95907e-11
40.69	4.596e-13						4.574e-13	-8.91619e-11	8.91619e-11
40.68	4.574e-13						4.562e-13	-8.8928e-11	8.8928e-11
40.7	4.562e-13						4.556e-13	-8.8811e-11	8.8811e-11
40.72	4.556e-13						4.552e-13	-8.8733e-11	8.8733e-11
40.71	4.552e-13						4.55e-13	-8.86941e-11	8.86941e-11
40.71	4.55e-13						4.549e-13	-8.86746e-11	8.86746e-11
40.74	4.549e-13						4.548e-13	-8.86551e-11	8.86551e-11
40.76	4.548e-13						4.548e-13	-8.86551e-11	8.86551e-11
40.76	4.548e-13						4.548e-13	-8.86551e-11	8.86551e-11
40.77	4.548e-13						4.548e-13	-8.86551e-11	8.86551e-11
40.78	4.548e-13						4.548e-13	-8.86551e-11	8.86551e-11
40.79	4.548e-13						4.548e-13	-8.86551e-11	8.86551e-11
40.79	4.548e-13						4.548e-13	-8.86551e-11	8.86551e-11
40.81	4.548e-13						4.547e-13	-8.86356e-11	8.86356e-11
40.81	4.547e-13						4.547e-13	-8.86356e-11	8.86356e-11
40.82	4.547e-13						-6.769e-06	0.00131949	-0.00131949
40.83	-6.769e-06						2.911e-05	-0.00567447	0.00567447
40.84	2.911e-05						-8.692e-05	0.0169435	-0.0169435
40.84	-8.692e-05						-0.0003094	0.060312	-0.060312
40.88	-0.0003094						-0.0006174	0.120351	-0.120351
40.87	-0.0006174						-0.0008048	0.156881	-0.156881
40.88	-0.0008048						-0.0008937	0.174211	-0.174211
40.9	-0.0008937						-0.0009489	0.184971	-0.184971
40.92	-0.0009489						-0.0009778	0.190605	-0.190605
40.89	-0.0009778						-0.0009946	0.193879	-0.193879
40.91	-0.0009946						-0.001004	0.195712	-0.195712
40.93	-0.001004						-0.001009	0.196686	-0.196686
40.95	-0.001009						-0.001012	0.197271	-0.197271
40.93	-0.001012						-0.001013	0.197466	-0.197466
40.97	-0.001013						-0.001014	0.197661	-0.197661
40.97	-0.001014						-0.001015	0.197856	-0.197856
40.97	-0.001015						-0.001015	0.197856	-0.197856
40.98	-0.001015						-0.001015	0.197856	-0.197856
40.99	-0.001015						-0.001015	0.197856	-0.197856
41	-0.001015						-0.001015	0.197856	-0.197856
41.02	-0.001015						-0.001015	0.197856	-0.197856
41.01	-0.001015						-0.001015	0.197856	-0.197856
41.03	-0.001015						-0.001015	0.197856	-0.197856
41.05	-0.001015						-0.001015	0.197856	-0.197856
41.04	-0.001015						-0.001015	0.197856	-0.197856
41.07	-0.001015						-0.001015	0.197856	-0.197856
41.07	-0.001015						-0.001015	0.197856	-0.197856
41.07	-0.001015						-0.001015	0.197856	-0.197856
41.09	-0.001015						-0.001009	0.196686	-0.196686
41.1	-0.001009						-0.001045	0.203704	-0.203704
41.11	-0.001045						-0.0009285	0.180994	-0.180994
41.14	-0.0009285						-0.000706	0.137622	-0.137622
41.13	-0.000706						-0.000398	0.0775829	-0.0775829
41.14	-0.000398						-0.0002106	0.0410527	-0.0410527
41.14	-0.0002106						-0.0001217	0.0237232	-0.0237232
41.16	-0.0001217						-6.647e-05	0.0129571	-0.0129571
41.16	-6.647e-05						-3.764e-05	0.00733724	-0.00733724
41.18	-3.764e-05						-2.082e-05	0.00405848	-0.00405848
41.2	-2.082e-05						-1.169e-05	0.00227876	-0.00227876
41.19	-1.169e-05						-6.503e-06	0.00126764	-0.00126764
41.19	-6.503e-06						-3.639e-06	0.000709358	-0.000709358
41.23	-3.639e-06						-8.798e-06	0.00171501	-0.00171501
41.21	-8.798e-06						2.797e-05	-0.00545225	0.00545225
41.23	2.797e-05						-8.755e-05	0.0170663	-0.0170663
41.24	-8.755e-05						-0.0003098	0.0603899	-0.0603899
41.24	-0.0003098						-0.0006176	0.12039	-0.12039
41.26	-0.0006176						-0.0008049	0.156901	-0.156901
41.28	-0.0008049						-0.0008937	0.174211	-0.174211
41.29	-0.0008937						-0.000949	0.18499	-0.18499
41.3	-0.000949						-0.0009778	0.190605	-0.190605
41.3	-0.0009778						-0.0009946	0.193879	-0.193879
41.3	-0.0009946						-0.001004	0.195712	-0.195712
41.31	-0.001004						-0.001009	0.196686	-0.196686
41.34	-0.001009						-0.001012	0.197271	-0.197271
41.35	-0.001012						-0.001013	0.197466	-0.197466
41.34	-0.001013						-0.001014	0.197661	-0.197661
41.34	-0.001014						-0.001015	0.197856	-0.197856
41.38	-0.001015						-0.001015	0.197856	-0.197856
41.37	-0.001015						-0.001015	0.197856	-0.197856
41.37	-0.001015						-0.001015	0.197856	-0.197856
41.39	-0.001015						-0.001015	0.197856	-0.197856
41.4	-0.001015						-0.001015	0.197856	-0.197856
41.41	-0.001015						-0.001015	0.197856	-0.197856
41.43	-0.001015						-0.001015	0.197856	-0.197856
41.42	-0.001015						-0.001015	0.197856	-0.197856
41.45	-0.001015						-0.001015	0.197856	-0.197856
41.46	-0.001015						-0.001015	0.197856	-0.197856
41.45	-0.001015						-0.001015	0.197856	-0.197856
41.48	-0.001015						-0.001015	0.197856	-0.197856
41.49	-0.001015						-0.001015	0.197856	-0.197856
41.49	-0.001015						-0.001015	0.197856	-0.197856
41.5	-0.001015						-0.001015	0.197856	-0.197856
41.51	-0.001015						-0.001015	0.197856	-0.197856
41.5	-0.001015						-0.001015	0.197856	-0.197856
41.51	-0.001015						-0.001015	0.197856	-0.197856
41.54	-0.001015						-0.001015	0.197856	-0.197856
41.56	-0.001015						-0.001015	0.197856	-0.197856
41.57	-0.001015						-0.001015	0.197856	-0.197856
41.56	-0.001015						-0.001015	0.197856	-0.197856
41.57	-0.001015						-0.001015	0.197856	-0.197856
41.59	-0.001015						-0.001015	0.197856	-0.197856
41.59	-0.001015						-0.001015	0.197856	-0.197856
41.6	-0.001015						-0.001015	0.197856	-0.197856
41.59	-0.001015						-0.001015	0.197856	-0.197856
41.64	-0.001015						-0.001015	0.197856	-0.197856
41.63	-0.001015						-0.001015	0.197856	-0.197856
41.63	-0.001015						-0.001015	0.197856	-0.197856
41.65	-0.001015						-0.001015	0.197856	-0.197856
41.68	-0.001015						-0.001015	0.197856	-0.197856
41.68	-0.001015						-0.001015	0.197856	-0.197856
41.67	-0.001015						-0.001015	0.197856	-0.197856
41.68	-0.001015						-0.001015	0.197856	-0.197856
41.71	-0.001015						-0.001015	0.197856	-0.197856
41.7	-0.001015						-0.001015	0.197856	-0.197856
41.71	-0.001015						-0.001015	0.197856	-0.197856
41.73	-0.001015						-0.001015	0.197856	-0.197856
41.73	-0.001015						-0.001015	0.197856	-0.197856
41.76	-0.001015						-0.001015	0.197856	-0.197856
41.74	-0.001015						-0.001015	0.197856	-0.197856
41.74	-0.001015						-0.001015	0.197856	-0.197856
41.78	-0.001015						-0.001015	0.197856	-0.197856
41.79	-0.001015						-0.001015	0.197856	-0.197856
41.79	-0.001015						-0.001015	0.197856	-0.197856
41.8	-0.001015						-0.001015	0.197856	-0.197856
41.82	-0.001015						-0.001015	0.197856	-0.197856
41.82	-0.001015						-0.001015	0.197856	-0.197856
41.83	-0.001015						-0.001015	0.197856	-0.197856
41.84	-0.001015						-0.001015	0.197856	-0.197856
41.85	-0.001015						-0.001015	0.197856	-0.197856
41.84	-0.001015						-0.001015	0.197856	-0.197856
41.86	-0.001015						-0.001015	0.197856	-0.197856
41.88	-0.001015						-0.001015	0.197856	-0.197856
41.89	-0.001015						-0.001015	0.197856	-0.197856
41.88	-0.001015						-0.001015	0.197856	-0.197856
41.89	-0.001015						-0.001015	0.197856	-0.197856
41.92	-0.001015						-0.001015	0.197856	-0.197856
41.93	-0.001015						-0.001015	0.197856	-0.197856
41.94	-0.001015						-0.001015	0.197856	-0.197856
41.94	-0.001015						-0.001015	0.197856	-0.197856
41.96	-0.001015						-0.001015	0.197856	-0.197856
41.96	-0.001015						-0.001015	0.197856	-0.197856
41.97	-0.001015						-0.001009	0.196686	-0.196686
41.98	-0.001009						-0.001051	0.204874	-0.204874
41.98	-0.001051						-0.0008926	0.173996	-0.173996
41.99	-0.0008926						-0.000822	0.160234	-0.160234
42.01	-0.000822						-0.0006272	0.122261	-0.122261
42.01	-0.0006272						-0.0004828	0.0941132	-0.0941132
42.02	-0.0004828						-0.0004251	0.0828656	-0.0828656
42.02	-0.0004251						-0.0003779	0.0736648	-0.0736648
42.04	-0.0003779						-0.0004077	0.0794738	-0.0794738
42.06	-0.0004077						-0.0002011	0.0392008	-0.0392008
42.07	-0.0002011						-0.0002335	0.0455166	-0.0455166
42.07	-0.0002335						-0.0003001	0.0584991	-0.0584991
42.08	-0.0003001						-0.0003166	0.0617155	-0.0617155
42.1	-0.0003166						-0.000296	0.0576999	-0.0576999
42.13	-0.000296						-0.0004102	0.0799611	-0.0799611
42.11	-0.0004102						-0.0006794	0.132437	-0.132437
42.14	-0.0006794						-0.0008373	0.163217	-0.163217
42.12	-0.0008373						-0.0009126	0.177895	-0.177895
42.13	-0.0009126						-0.0009592	0.186979	-0.186979
42.14	-0.0009592						-0.0009836	0.191735	-0.191735
42.15	-0.0009836						-0.0009978	0.194503	-0.194503
42.17	-0.0009978						-0.0009988	0.194698	-0.194698
42.19	-0.0009988						-0.001039	0.202534	-0.202534
42.19	-0.001039						-0.0009254	0.18039	-0.18039
42.21	-0.0009254						-0.0007043	0.137291	-0.137291
42.22	-0.0007043						-0.000397	0.077388	-0.077388
42.23	-0.000397						-0.0002101	0.0409552	-0.0409552
42.23	-0.0002101						-0.0001214	0.0236647	-0.0236647
42.24	-0.0001214						-6.631e-05	0.0129259	-0.0129259
42.24	-6.631e-05						-3.078e-05	0.00600001	-0.00600001
42.26	-3.078e-05						-4.988e-05	0.00972321	-0.00972321
42.27	-4.988e-05						7.525e-05	-0.0146686	0.0146686
42.29	7.525e-05						0.0003029	-0.0590449	0.0590449
42.3	0.0003029						0.0006138	-0.119649	0.119649
42.3	0.0006138						0.0008027	-0.156472	0.156472
42.3	0.0008027						0.0008925	-0.173977	0.173977
42.33	0.0008925						0.0009483	-0.184854	0.184854
42.33	0.0009483						0.0009774	-0.190527	0.190527
42.33	0.0009774						0.0009944	-0.19384	0.19384
42.34	0.0009944						0.001004	-0.195712	0.195712
42.35	0.001004						0.001009	-0.196686	0.196686
42.37	0.001009						0.001012	-0.197271	0.197271
42.38	0.001012						0.001013	-0.197466	0.197466
42.39	0.001013						0.001014	-0.197661	0.197661
42.4	0.001014						0.001015	-0.197856	0.197856
42.4	0.001015						0.001015	-0.197856	0.197856
42.4	0.001015						0.001015	-0.197856	0.197856
42.42	0.001015						0.001015	-0.197856	0.197856
42.42	0.001015						0.001015	-0.197856	0.197856
42.43	0.001015						0.001015	-0.197856	0.197856
42.44	0.001015						0.001015	-0.197856	0.197856
42.46	0.001015						0.001015	-0.197856	0.197856
42.47	0.001015						0.001015	-0.197856	0.197856
42.48	0.001015						0.001015	-0.197856	0.197856
42.49	0.001015						0.001015	-0.197856	0.197856
42.5	0.001015						0.001015	-0.197856	0.197856
42.51	0.001015						0.001015	-0.197856	0.197856
42.49	0.001015						0.001015	-0.197856	0.197856
42.5	0.001015						0.001015	-0.197856	0.197856
42.55	0.001015						0.001015	-0.197856	0.197856
42.56	0.001015						0.001015	-0.197856	0.197856
42.55	0.001015						0.001015	-0.197856	0.197856
42.57	0.001015						0.001015	-0.197856	0.197856
42.57	0.001015						0.001015	-0.197856	0.197856
42.59	0.001015						0.001015	-0.197856	0.197856
42.59	0.001015						0.001015	-0.197856	0.197856
42.61	0.001015						0.001015	-0.197856	0.197856
42.61	0.001015						0.001015	-0.197856	0.197856
42.63	0.001015						0.001015	-0.197856	0.197856
42.62	0.001015						0.001015	-0.197856	0.197856
42.65	0.001015						0.001015	-0.197856	0.197856
42.65	0.001015						0.001015	-0.197856	0.197856
42.65	0.001015						0.001015	-0.197856	0.197856
42.67	0.001015						0.001015	-0.197856	0.197856
42.68	0.001015						0.001015	-0.197856	0.197856
42.69	0.001015						0.001015	-0.197856	0.197856
42.71	0.001015						0.001022	-0.199221	0.199221
42.71	0.001022						0.0009795	-0.190936	0.190936
42.71	0.0009795						0.001138	-0.221833	0.221833
42.74	0.001138						0.001209	-0.235673	0.235673
42.75	0.001209						0.00141	-0.274854	0.274854
42.74	0.00141						0.001512	-0.294737	0.294737
42.76	0.001512						0.001722	-0.335673	0.335673
42.76	0.001722						0.001875	-0.365497	0.365497
42.77	0.001875						0.001931	-0.376414	0.376414
42.79	0.001931						0.00201	-0.391813	0.391813
42.81	0.00201						0.001915	-0.373295	0.373295
42.81	0.001915						0.001706	-0.332554	0.332554
42.83	0.001706						0.001411	-0.275049	0.275049
42.81	0.001411						0.001192	-0.232359	0.232359
42.83	0.001192						0.001221	-0.238012	0.238012
42.84	0.001221						0.00139	-0.270955	0.270955
42.84	0.00139						0.00167	-0.325536	0.325536
42.86	0.00167						0.001841	-0.35887	0.35887
42.88	0.001841						0.001921	-0.374464	0.374464
42.89	0.001921						0.001971	-0.384211	0.384211
42.89	0.001971						0.001997	-0.389279	0.389279
42.91	0.001997						0.002012	-0.392203	0.392203
42.91	0.002012						0.00202	-0.393763	0.393763
42.93	0.00202						0.002018	-0.393373	0.393373
42.93	0.002018						0.002057	-0.400975	0.400975
42.94	0.002057						0.001935	-0.377193	0.377193
42.94	0.001935						0.001756	-0.342301	0.342301
42.96	0.001756						0.00129	-0.251462	0.251462
42.96	0.00129						0.001032	-0.20117	0.20117
42.97	0.001032						0.0007488	-0.145965	0.145965
42.99	0.0007488						0.0005491	-0.107037	0.107037
42.98	0.0005491						0.0004627	-0.090195	0.090195
43.01	0.0004627						0.0003987	-0.0777194	0.0777194
43.01	0.0003987						0.0004193	-0.081735	0.081735
43.02	0.0004193						0.0002076	-0.0404679	0.0404679
43.03	0.0002076						0.0002371	-0.0462184	0.0462184
43.03	0.0002371						0.0003022	-0.0589085	0.0589085
43.06	0.0003022						0.0003177	-0.0619299	0.0619299
43.06	0.0003177						0.0002966	-0.0578168	0.0578168
43.09	0.0002966						0.0004106	-0.0800391	0.0800391
43.09	0.0004106						0.0006864	-0.133801	0.133801
43.1	0.0006864						0.0008083	-0.157564	0.157564
43.1	0.0008083						0.0009996	-0.194854	0.194854
43.11	0.0009996						0.001269	-0.247369	0.247369
43.12	0.001269						0.001601	-0.312086	0.312086
43.14	0.001601						0.001803	-0.351462	0.351462
43.14	0.001803						0.001899	-0.370176	0.370176
43.15	0.001899						0.001959	-0.381872	0.381872
43.16	0.001959						0.00199	-0.387915	0.387915
43.17	0.00199						0.002008	-0.391423	0.391423
43.18	0.002008						0.002018	-0.393373	0.393373
43.2	0.002018						0.002024	-0.394542	0.394542
43.2	0.002024						0.002027	-0.395127	0.395127
43.22	0.002027						0.002029	-0.395517	0.395517
43.22	0.002029						0.002023	-0.394347	0.394347
43.23	0.002023						0.002059	-0.401365	0.401365
43.24	0.002059						0.001943	-0.378753	0.378753
43.26	0.001943						0.001721	-0.335478	0.335478
43.27	0.001721						0.001413	-0.275439	0.275439
43.27	0.001413						0.001226	-0.238987	0.238987
43.27	0.001226						0.001137	-0.221638	0.221638
43.3	0.001137						0.001082	-0.210916	0.210916
43.3	0.001082						0.001053	-0.205263	0.205263
43.3	0.001053						0.001036	-0.20195	0.20195
43.33	0.001036						0.001027	-0.200195	0.200195
43.33	0.001027						0.001022	-0.199221	0.199221
43.33	0.001022						0.001019	-0.198636	0.198636
43.34	0.001019						0.001017	-0.198246	0.198246
[truncated: 63,282 more rows]
