# Supplementary material for: Novel terpolymers based on methyl methacrylate with superior thermal stability and optical transparency for high-value applications
Source: PLoS One. 2025 Oct 8;20(10):e0332300. doi: 10.1371/journal.pone.0332300 (PMC12507251; doi:10.1371/journal.pone.0332300)
Supplement: S1 File — (ZIP) [file pone.0332300.s001.zip › Supporting_Information/Fig. 5. Derivative thermogravimetric (DTG) curves comparing the thermal degradation rates of the synthesized/PVBC.xlsx]

## Sheet: Sheet1
Filename:	D:\save\Dr.atabaki\geramifar\Poly (VBC)(rate.10) (06.11.95).stad								-0.234	-427.35	427.35
									-0.118	50.4273	-50.4273
Temperature (°C)	Derivative Weight (mg/mi								-0.083	35.4701	-35.4701
50.61	-0.234								-0.065	27.7778	-27.7778
50.61	-0.118								-0.055	23.5043	-23.5043
50.61	-0.083								-0.049	20.9402	-20.9402
50.6	-0.065								-0.044	18.8034	-18.8034
50.6	-0.055								-0.04	17.094	-17.094
50.6	-0.049								-0.037	15.8119	-15.8119
50.59	-0.044								-0.035	14.9573	-14.9573
50.59	-0.04								-0.033	14.1026	-14.1026
50.59	-0.037								-0.031	13.2479	-13.2479
50.59	-0.035								-0.029	12.3932	-12.3932
50.59	-0.033								-0.028	11.9658	-11.9658
50.59	-0.031								-0.026	11.1111	-11.1111
50.57	-0.029								-0.025	10.6838	-10.6838
50.58	-0.028								-0.024	10.2564	-10.2564
50.59	-0.026								-0.023	9.82905	-9.82905
50.58	-0.025								-0.022	9.4017	-9.4017
50.6	-0.024								-0.021	8.97435	-8.97435
50.57	-0.023								-0.02	8.547	-8.547
50.58	-0.022								-0.019	8.11965	-8.11965
50.56	-0.021								-0.018	7.6923	-7.6923
50.55	-0.02								-0.018	7.6923	-7.6923
50.57	-0.019								-0.017	7.26495	-7.26495
50.58	-0.018								-0.016	6.8376	-6.8376
50.56	-0.018								-0.015	6.41025	-6.41025
50.56	-0.017								-0.015	6.41025	-6.41025
50.56	-0.016								-0.014	5.9829	-5.9829
50.56	-0.015								-0.014	5.9829	-5.9829
50.55	-0.015								-0.013	5.55555	-5.55555
50.54	-0.014								-0.012	5.1282	-5.1282
50.55	-0.014								-0.012	5.1282	-5.1282
50.56	-0.013								-0.011	4.70085	-4.70085
50.52	-0.012								-0.011	4.70085	-4.70085
50.53	-0.012								-0.01	4.2735	-4.2735
50.54	-0.011								-0.006779	2.89701	-2.89701
50.53	-0.011								-0.005622	2.40256	-2.40256
50.52	-0.01								-0.004819	2.0594	-2.0594
50.53	-0.006779								-0.00418	1.78632	-1.78632
50.53	-0.005622								-0.003641	1.55598	-1.55598
50.54	-0.004819								-0.003167	1.35342	-1.35342
50.51	-0.00418								-0.002694	1.15128	-1.15128
50.51	-0.003641								-0.002205	0.942307	-0.942307
50.51	-0.003167								-0.001731	0.739743	-0.739743
50.52	-0.002694								-0.001277	0.545726	-0.545726
50.51	-0.002205								-0.0008086	0.345555	-0.345555
50.52	-0.001731								-0.0003219	0.137564	-0.137564
50.51	-0.001277								0.0001565	-0.0668803	0.0668803
50.51	-0.0008086								0.0006211	-0.265427	0.265427
50.51	-0.0003219								0.001079	-0.461111	0.461111
50.51	0.0001565								0.001556	-0.664957	0.664957
50.51	0.0006211								0.002024	-0.864956	0.864956
50.49	0.001079								0.002475	-1.05769	1.05769
50.49	0.001556								0.002941	-1.25684	1.25684
50.48	0.002024								0.003411	-1.45769	1.45769
50.49	0.002475								0.003882	-1.65897	1.65897
50.48	0.002941								0.004349	-1.85855	1.85855
50.49	0.003411								0.004812	-2.05641	2.05641
50.48	0.003882								0.005263	-2.24914	2.24914
50.49	0.004349								0.005709	-2.43974	2.43974
50.48	0.004812								0.006154	-2.62991	2.62991
50.47	0.005263								0.006543	-2.79615	2.79615
50.47	0.005709								0.006955	-2.97222	2.97222
50.47	0.006154								0.007358	-3.14444	3.14444
50.46	0.006543								0.007767	-3.31923	3.31923
50.47	0.006955								0.008183	-3.49701	3.49701
50.47	0.007358								0.0086	-3.67521	3.67521
50.47	0.007767								0.009014	-3.85213	3.85213
50.45	0.008183								0.00942	-4.02564	4.02564
50.45	0.0086								0.009821	-4.197	4.197
50.44	0.009014								0.01	-4.2735	4.2735
50.47	0.00942								0.011	-4.70085	4.70085
50.45	0.009821								0.011	-4.70085	4.70085
50.45	0.01								0.011	-4.70085	4.70085
50.46	0.011								0.012	-5.1282	5.1282
50.45	0.011								0.012	-5.1282	5.1282
50.44	0.011								0.013	-5.55555	5.55555
50.46	0.012								0.013	-5.55555	5.55555
50.46	0.012								0.013	-5.55555	5.55555
50.45	0.013								0.014	-5.9829	5.9829
50.44	0.013								0.014	-5.9829	5.9829
50.43	0.013								0.014	-5.9829	5.9829
50.44	0.014								0.015	-6.41025	6.41025
50.44	0.014								0.015	-6.41025	6.41025
50.42	0.014								0.015	-6.41025	6.41025
50.44	0.015								0.016	-6.8376	6.8376
50.44	0.015								0.016	-6.8376	6.8376
50.44	0.015								0.016	-6.8376	6.8376
50.44	0.016								0.017	-7.26495	7.26495
50.44	0.016								0.017	-7.26495	7.26495
50.45	0.016								0.017	-7.26495	7.26495
50.42	0.017								0.017	-7.26495	7.26495
50.43	0.017								0.018	-7.6923	7.6923
50.42	0.017								0.018	-7.6923	7.6923
50.41	0.017								0.018	-7.6923	7.6923
50.41	0.018								0.018	-7.6923	7.6923
50.42	0.018								0.019	-8.11965	8.11965
50.43	0.018								0.019	-8.11965	8.11965
50.43	0.018								0.019	-8.11965	8.11965
50.42	0.019								0.019	-8.11965	8.11965
50.42	0.019								0.019	-8.11965	8.11965
50.41	0.019								0.019	-8.11965	8.11965
50.42	0.019								0.019	-8.11965	8.11965
50.43	0.019								0.019	-8.11965	8.11965
50.42	0.019								0.02	-8.547	8.547
50.41	0.019								0.02	-8.547	8.547
50.42	0.019								0.02	-8.547	8.547
50.39	0.02								0.02	-8.547	8.547
50.41	0.02								0.02	-8.547	8.547
50.42	0.02								0.02	-8.547	8.547
50.43	0.02								0.02	-8.547	8.547
50.41	0.02								0.02	-8.547	8.547
50.42	0.02								0.02	-8.547	8.547
50.41	0.02								0.02	-8.547	8.547
50.43	0.02								0.02	-8.547	8.547
50.41	0.02								0.02	-8.547	8.547
50.42	0.02								0.02	-8.547	8.547
50.42	0.02								0.019	-8.11965	8.11965
50.42	0.02								0.019	-8.11965	8.11965
50.43	0.02								0.019	-8.11965	8.11965
50.43	0.019								0.019	-8.11965	8.11965
50.43	0.019								0.019	-8.11965	8.11965
50.44	0.019								0.019	-8.11965	8.11965
50.41	0.019								0.019	-8.11965	8.11965
50.44	0.019								0.018	-7.6923	7.6923
50.46	0.019								0.018	-7.6923	7.6923
50.44	0.019								0.018	-7.6923	7.6923
50.44	0.018								0.018	-7.6923	7.6923
50.46	0.018								0.018	-7.6923	7.6923
50.47	0.018								0.017	-7.26495	7.26495
50.44	0.018								0.017	-7.26495	7.26495
50.43	0.018								0.017	-7.26495	7.26495
50.44	0.017								0.017	-7.26495	7.26495
50.47	0.017								0.017	-7.26495	7.26495
50.45	0.017								0.016	-6.8376	6.8376
50.46	0.017								0.016	-6.8376	6.8376
50.47	0.017								0.016	-6.8376	6.8376
50.48	0.016								0.016	-6.8376	6.8376
50.48	0.016								0.015	-6.41025	6.41025
50.47	0.016								0.015	-6.41025	6.41025
50.47	0.016								0.015	-6.41025	6.41025
50.48	0.015								0.014	-5.9829	5.9829
50.47	0.015								0.014	-5.9829	5.9829
50.48	0.015								0.014	-5.9829	5.9829
50.49	0.014								0.014	-5.9829	5.9829
50.47	0.014								0.013	-5.55555	5.55555
50.47	0.014								0.013	-5.55555	5.55555
50.49	0.014								0.013	-5.55555	5.55555
50.48	0.013								0.012	-5.1282	5.1282
50.49	0.013								0.012	-5.1282	5.1282
50.5	0.013								0.012	-5.1282	5.1282
50.5	0.012								0.011	-4.70085	4.70085
50.5	0.012								0.011	-4.70085	4.70085
50.51	0.012								0.011	-4.70085	4.70085
50.51	0.011								0.011	-4.70085	4.70085
50.49	0.011								0.01	-4.2735	4.2735
50.51	0.011								0.009862	-4.21453	4.21453
50.54	0.011								0.009541	-4.07735	4.07735
50.51	0.01								0.009227	-3.94316	3.94316
50.53	0.009862								0.008922	-3.81282	3.81282
50.54	0.009541								0.008624	-3.68547	3.68547
50.54	0.009227								0.008324	-3.55726	3.55726
50.54	0.008922								0.008023	-3.42863	3.42863
50.53	0.008624								0.007724	-3.30085	3.30085
50.55	0.008324								0.007431	-3.17564	3.17564
50.55	0.008023								0.007145	-3.05342	3.05342
50.54	0.007724								0.006867	-2.93461	2.93461
50.55	0.007431								0.006602	-2.82136	2.82136
50.58	0.007145								0.006349	-2.71325	2.71325
50.56	0.006867								0.006107	-2.60983	2.60983
50.56	0.006602								0.005875	-2.51068	2.51068
50.55	0.006349								0.005653	-2.41581	2.41581
50.58	0.006107								0.005438	-2.32393	2.32393
50.56	0.005875								0.005226	-2.23333	2.23333
50.57	0.005653								0.005016	-2.14359	2.14359
50.57	0.005438								0.004808	-2.0547	2.0547
50.59	0.005226								0.004597	-1.96453	1.96453
50.59	0.005016								0.00438	-1.87179	1.87179
50.59	0.004808								0.004169	-1.78162	1.78162
50.6	0.004597								0.003973	-1.69786	1.69786
50.6	0.00438								0.003783	-1.61667	1.61667
50.61	0.004169								0.003601	-1.53889	1.53889
50.61	0.003973								0.003426	-1.4641	1.4641
50.61	0.003783								0.003266	-1.39573	1.39573
50.62	0.003601								0.003113	-1.33034	1.33034
50.62	0.003426								0.002969	-1.2688	1.2688
50.62	0.003266								0.002831	-1.20983	1.20983
50.63	0.003113								0.002696	-1.15214	1.15214
50.63	0.002969								0.002559	-1.09359	1.09359
50.64	0.002831								0.002419	-1.03376	1.03376
50.64	0.002696								0.002279	-0.973931	0.973931
50.65	0.002559								0.002137	-0.913247	0.913247
50.66	0.002419								0.001998	-0.853845	0.853845
50.66	0.002279								0.001865	-0.797008	0.797008
50.67	0.002137								0.001742	-0.744444	0.744444
50.67	0.001998								0.00162	-0.692307	0.692307
50.67	0.001865								0.001494	-0.638461	0.638461
50.67	0.001742								0.001364	-0.582905	0.582905
50.68	0.00162								0.001237	-0.528632	0.528632
50.68	0.001494								0.001128	-0.482051	0.482051
50.69	0.001364								0.00103	-0.440171	0.440171
50.7	0.001237								0.0009416	-0.402393	0.402393
50.71	0.001128								0.0008571	-0.366282	0.366282
50.7	0.00103								0.000784	-0.335042	0.335042
50.71	0.0009416								0.0007189	-0.307222	0.307222
50.7	0.0008571								0.0006581	-0.281239	0.281239
50.72	0.000784								0.0005964	-0.254872	0.254872
50.71	0.0007189								0.0005296	-0.226325	0.226325
50.73	0.0006581								0.0004549	-0.194402	0.194402
50.73	0.0005964								0.0003755	-0.16047	0.16047
50.73	0.0005296								0.0002929	-0.125171	0.125171
50.74	0.0004549								0.000212	-0.0905982	0.0905982
50.75	0.0003755								0.0001367	-0.0584187	0.0584187
50.74	0.0002929								6.946e-05	-0.0296837	0.0296837
50.74	0.000212								7.238e-06	-0.00309316	0.00309316
50.77	0.0001367								-5.263e-05	0.0224914	-0.0224914
50.75	6.946e-05								-0.000111	0.0474359	-0.0474359
50.75	7.238e-06								-0.0001685	0.0720085	-0.0720085
50.76	-5.263e-05								-0.0002267	0.0968802	-0.0968802
50.78	-0.000111								-0.0002802	0.119743	-0.119743
50.77	-0.0001685								-0.0003316	0.141709	-0.141709
50.78	-0.0002267								-0.0003772	0.161196	-0.161196
50.77	-0.0002802								-0.0004208	0.179829	-0.179829
50.8	-0.0003316								-0.0004554	0.194615	-0.194615
50.79	-0.0003772								-0.0004794	0.204872	-0.204872
50.81	-0.0004208								-0.0004931	0.210726	-0.210726
50.8	-0.0004554								-0.0005004	0.213846	-0.213846
50.81	-0.0004794								-0.0005046	0.215641	-0.215641
50.81	-0.0004931								-0.0005069	0.216624	-0.216624
50.82	-0.0005004								-0.0005082	0.217179	-0.217179
50.81	-0.0005046								-0.0005089	0.217478	-0.217478
50.82	-0.0005069								-0.0005093	0.217649	-0.217649
50.84	-0.0005082								-0.0005095	0.217735	-0.217735
50.84	-0.0005089								-0.0005096	0.217778	-0.217778
50.86	-0.0005093								-0.0005097	0.21782	-0.21782
50.85	-0.0005095								-0.0005098	0.217863	-0.217863
50.85	-0.0005096								-0.0005098	0.217863	-0.217863
50.85	-0.0005097								-0.0005098	0.217863	-0.217863
50.85	-0.0005098								-0.0005098	0.217863	-0.217863
50.88	-0.0005098								-0.0005098	0.217863	-0.217863
50.87	-0.0005098								-0.0005096	0.217778	-0.217778
50.89	-0.0005098								-0.0005104	0.218119	-0.218119
50.88	-0.0005098								-0.000508	0.217094	-0.217094
50.88	-0.0005096								-0.0004996	0.213504	-0.213504
50.89	-0.0005104								-0.0004811	0.205598	-0.205598
50.89	-0.000508								-0.0004627	0.197735	-0.197735
50.9	-0.0004996								-0.0004416	0.188718	-0.188718
50.9	-0.0004811								-0.0004153	0.177478	-0.177478
50.91	-0.0004627								-0.0003752	0.160342	-0.160342
50.91	-0.0004416								-0.0003297	0.140897	-0.140897
50.92	-0.0004153								-0.000288	0.123077	-0.123077
50.94	-0.0003752								-0.0002482	0.106068	-0.106068
50.93	-0.0003297								-0.0002094	0.0894871	-0.0894871
50.95	-0.000288								-0.00017	0.0726495	-0.0726495
50.94	-0.0002482								-0.0001351	0.057735	-0.057735
50.95	-0.0002094								-0.0001033	0.0441453	-0.0441453
50.95	-0.00017								-7.382e-05	0.031547	-0.031547
50.96	-0.0001351								-4.203e-05	0.0179615	-0.0179615
50.97	-0.0001033								-4.478e-06	0.00191367	-0.00191367
50.98	-7.382e-05								4.139e-05	-0.017688	0.017688
50.98	-4.203e-05								9.235e-05	-0.0394658	0.0394658
50.97	-4.478e-06								0.0001457	-0.0622649	0.0622649
50.98	4.139e-05								0.0002006	-0.0857264	0.0857264
51	9.235e-05								0.0002562	-0.109487	0.109487
51	0.0001457								0.0003123	-0.133461	0.133461
51	0.0002006								0.0003686	-0.157521	0.157521
51.01	0.0002562								0.0004251	-0.181666	0.181666
51.02	0.0003123								0.0004816	-0.205812	0.205812
51.01	0.0003686								0.000538	-0.229914	0.229914
51.01	0.0004251								0.0005956	-0.25453	0.25453
51.05	0.0004816								0.0006488	-0.277265	0.277265
51.04	0.000538								0.0007001	-0.299188	0.299188
51.04	0.0005956								0.0007457	-0.318675	0.318675
51.06	0.0006488								0.0007885	-0.336965	0.336965
51.06	0.0007001								0.0008254	-0.352735	0.352735
51.06	0.0007457								0.0008581	-0.366709	0.366709
51.05	0.0007885								0.000889	-0.379914	0.379914
51.07	0.0008254								0.0009187	-0.392606	0.392606
51.1	0.0008581								0.0009478	-0.405042	0.405042
51.1	0.000889								0.0009766	-0.41735	0.41735
51.06	0.0009187								0.001005	-0.429487	0.429487
51.09	0.0009478								0.001034	-0.44188	0.44188
51.1	0.0009766								0.001062	-0.453846	0.453846
51.1	0.001005								0.00109	-0.465812	0.465812
51.11	0.001034								0.001119	-0.478205	0.478205
51.11	0.001062								0.001147	-0.49017	0.49017
51.13	0.00109								0.001175	-0.502136	0.502136
51.13	0.001119								0.001204	-0.514529	0.514529
51.14	0.001147								0.001232	-0.526495	0.526495
51.15	0.001175								0.00126	-0.538461	0.538461
51.15	0.001204								0.001289	-0.550854	0.550854
51.14	0.001232								0.001317	-0.56282	0.56282
51.16	0.00126								0.001345	-0.574786	0.574786
51.18	0.001289								0.001374	-0.587179	0.587179
51.18	0.001317								0.001402	-0.599145	0.599145
51.15	0.001345								0.001429	-0.610683	0.610683
51.18	0.001374								0.001461	-0.624358	0.624358
51.2	0.001402								0.001496	-0.639316	0.639316
51.2	0.001429								0.001531	-0.654273	0.654273
51.2	0.001461								0.001555	-0.664529	0.664529
51.19	0.001496								0.001571	-0.671367	0.671367
51.22	0.001531								0.001587	-0.678204	0.678204
51.22	0.001555								0.001608	-0.687179	0.687179
51.22	0.001571								0.001633	-0.697863	0.697863
51.21	0.001587								0.001659	-0.708974	0.708974
51.24	0.001608								0.001687	-0.720939	0.720939
51.23	0.001633								0.001714	-0.732478	0.732478
51.25	0.001659								0.001742	-0.744444	0.744444
51.25	0.001687								0.00177	-0.75641	0.75641
51.28	0.001714								0.001799	-0.768803	0.768803
51.28	0.001742								0.001827	-0.780768	0.780768
51.27	0.00177								0.001855	-0.792734	0.792734
51.28	0.001799								0.001884	-0.805127	0.805127
51.28	0.001827								0.00191	-0.816239	0.816239
51.29	0.001855								0.00193	-0.824786	0.824786
51.31	0.001884								0.00194	-0.829059	0.829059
51.32	0.00191								0.001949	-0.832905	0.832905
51.33	0.00193								0.001959	-0.837179	0.837179
51.32	0.00194								0.001969	-0.841452	0.841452
51.32	0.001949								0.001975	-0.844016	0.844016
51.33	0.001959								0.001978	-0.845298	0.845298
51.33	0.001969								0.00198	-0.846153	0.846153
51.35	0.001975								0.001981	-0.84658	0.84658
51.35	0.001978								0.001982	-0.847008	0.847008
51.36	0.00198								0.001982	-0.847008	0.847008
51.36	0.001981								0.001982	-0.847008	0.847008
51.37	0.001982								0.001982	-0.847008	0.847008
51.37	0.001982								0.001982	-0.847008	0.847008
51.4	0.001982								0.001983	-0.847435	0.847435
51.38	0.001982								0.001983	-0.847435	0.847435
51.39	0.001982								0.001983	-0.847435	0.847435
51.42	0.001983								0.001983	-0.847435	0.847435
51.41	0.001983								0.001983	-0.847435	0.847435
51.42	0.001983								0.001983	-0.847435	0.847435
51.43	0.001983								0.001983	-0.847435	0.847435
51.44	0.001983								0.001983	-0.847435	0.847435
51.45	0.001983								0.001983	-0.847435	0.847435
51.45	0.001983								0.001983	-0.847435	0.847435
51.43	0.001983								0.001983	-0.847435	0.847435
51.47	0.001983								0.001983	-0.847435	0.847435
51.48	0.001983								0.001983	-0.847435	0.847435
51.48	0.001983								0.001983	-0.847435	0.847435
51.46	0.001983								0.001982	-0.847008	0.847008
51.48	0.001983								0.001983	-0.847435	0.847435
51.49	0.001983								0.001981	-0.84658	0.84658
51.5	0.001982								0.001972	-0.842734	0.842734
51.51	0.001983								0.001955	-0.835469	0.835469
51.51	0.001981								0.001933	-0.826068	0.826068
51.53	0.001972								0.001907	-0.814956	0.814956
51.54	0.001955								0.001883	-0.8047	0.8047
51.55	0.001933								0.001865	-0.797008	0.797008
51.55	0.001907								0.001852	-0.791452	0.791452
51.57	0.001883								0.001838	-0.785469	0.785469
51.57	0.001865								0.001817	-0.776495	0.776495
51.59	0.001852								0.001793	-0.766239	0.766239
51.59	0.001838								0.001767	-0.755127	0.755127
51.61	0.001817								0.00174	-0.743589	0.743589
51.61	0.001793								0.001713	-0.732051	0.732051
51.62	0.001767								0.001685	-0.720085	0.720085
51.62	0.00174								0.001657	-0.708119	0.708119
51.62	0.001713								0.001628	-0.695726	0.695726
51.64	0.001685								0.0016	-0.68376	0.68376
51.64	0.001657								0.001572	-0.671794	0.671794
51.65	0.001628								0.001544	-0.659828	0.659828
51.66	0.0016								0.001515	-0.647435	0.647435
51.67	0.001572								0.001487	-0.635469	0.635469
51.67	0.001544								0.001459	-0.623504	0.623504
51.65	0.001515								0.001428	-0.610256	0.610256
51.67	0.001487								0.001393	-0.595299	0.595299
51.7	0.001459								0.001358	-0.580341	0.580341
51.71	0.001428								0.001334	-0.570085	0.570085
51.71	0.001393								0.001318	-0.563247	0.563247
51.7	0.001358								0.001302	-0.55641	0.55641
51.71	0.001334								0.00128	-0.547008	0.547008
51.73	0.001318								0.001256	-0.536752	0.536752
51.74	0.001302								0.001229	-0.525213	0.525213
51.74	0.00128								0.001202	-0.513675	0.513675
51.75	0.001256								0.001175	-0.502136	0.502136
51.77	0.001229								0.001147	-0.49017	0.49017
51.78	0.001202								0.001118	-0.477777	0.477777
51.79	0.001175								0.00109	-0.465812	0.465812
51.78	0.001147								0.001062	-0.453846	0.453846
51.79	0.001118								0.001034	-0.44188	0.44188
51.82	0.00109								0.001005	-0.429487	0.429487
51.83	0.001062								0.0009771	-0.417564	0.417564
51.81	0.001034								0.0009488	-0.40547	0.40547
51.82	0.001005								0.0009205	-0.393376	0.393376
51.85	0.0009771								0.0008922	-0.381282	0.381282
51.86	0.0009488								0.0008638	-0.369145	0.369145
51.85	0.0009205								0.0008355	-0.357051	0.357051
51.87	0.0008922								0.0008072	-0.344957	0.344957
51.89	0.0008638								0.0007789	-0.332863	0.332863
51.88	0.0008355								0.0007505	-0.320726	0.320726
51.89	0.0008072								0.0007222	-0.308632	0.308632
51.9	0.0007789								0.0006939	-0.296538	0.296538
51.92	0.0007505								0.0006656	-0.284444	0.284444
51.92	0.0007222								0.0006373	-0.27235	0.27235
51.93	0.0006939								0.0006089	-0.260213	0.260213
51.94	0.0006656								0.0005806	-0.248119	0.248119
51.95	0.0006373								0.0005523	-0.236025	0.236025
51.94	0.0006089								0.000524	-0.223931	0.223931
51.96	0.0005806								0.0004956	-0.211795	0.211795
51.98	0.0005523								0.0004673	-0.199701	0.199701
51.98	0.000524								0.000439	-0.187607	0.187607
51.98	0.0004956								0.0004107	-0.175513	0.175513
51.99	0.0004673								0.0003824	-0.163419	0.163419
52	0.000439								0.000354	-0.151282	0.151282
52.03	0.0004107								0.0003257	-0.139188	0.139188
52.02	0.0003824								0.0002972	-0.127008	0.127008
52.03	0.000354								0.0002697	-0.115256	0.115256
52.03	0.0003257								0.0002389	-0.102094	0.102094
52.05	0.0002972								0.000202	-0.0863247	0.0863247
52.04	0.0002697								0.0001564	-0.0668375	0.0668375
52.07	0.0002389								0.0001059	-0.0452564	0.0452564
52.07	0.000202								5.18e-05	-0.0221367	0.0221367
52.08	0.0001564								-5.665e-07	0.000242094	-0.000242094
52.08	0.0001059								-4.753e-05	0.0203119	-0.0203119
52.11	5.18e-05								-8.637e-05	0.0369102	-0.0369102
52.1	-5.665e-07								-0.0001204	0.0514529	-0.0514529
52.12	-4.753e-05								-0.0001512	0.0646153	-0.0646153
52.12	-8.637e-05								-0.0001835	0.0784187	-0.0784187
52.13	-0.0001204								-0.0002222	0.0949572	-0.0949572
52.14	-0.0001512								-0.0002659	0.113632	-0.113632
52.15	-0.0001835								-0.0003083	0.131752	-0.131752
52.16	-0.0002222								-0.0003445	0.147222	-0.147222
52.16	-0.0002659								-0.000377	0.161111	-0.161111
52.19	-0.0003083								-0.0004077	0.174231	-0.174231
52.19	-0.0003445								-0.0004373	0.18688	-0.18688
52.19	-0.000377								-0.0004664	0.199316	-0.199316
52.19	-0.0004077								-0.0004951	0.211581	-0.211581
52.23	-0.0004373								-0.0005237	0.223803	-0.223803
52.22	-0.0004664								-0.0005521	0.23594	-0.23594
52.24	-0.0004951								-0.0005805	0.248077	-0.248077
52.26	-0.0005237								-0.0006089	0.260213	-0.260213
52.26	-0.0005521								-0.0006372	0.272307	-0.272307
52.26	-0.0005805								-0.0006657	0.284487	-0.284487
52.28	-0.0006089								-0.0006933	0.296282	-0.296282
52.27	-0.0006372								-0.000724	0.309401	-0.309401
52.28	-0.0006657								-0.000761	0.325213	-0.325213
52.3	-0.0006933								-0.0008065	0.344658	-0.344658
52.32	-0.000724								-0.0008573	0.366367	-0.366367
52.32	-0.000761								-0.0009105	0.389102	-0.389102
52.33	-0.0008065								-0.0009653	0.412521	-0.412521
52.33	-0.0008573								-0.001021	0.436324	-0.436324
52.35	-0.0009105								-0.001077	0.460256	-0.460256
52.35	-0.0009653								-0.001133	0.484188	-0.484188
52.36	-0.001021								-0.00119	0.508547	-0.508547
52.37	-0.001077								-0.001246	0.532478	-0.532478
52.38	-0.001133								-0.001303	0.556837	-0.556837
52.4	-0.00119								-0.00136	0.581196	-0.581196
52.41	-0.001246								-0.001416	0.605128	-0.605128
52.41	-0.001303								-0.001473	0.629487	-0.629487
52.43	-0.00136								-0.001529	0.653418	-0.653418
52.43	-0.001416								-0.001586	0.677777	-0.677777
52.45	-0.001473								-0.001643	0.702136	-0.702136
52.44	-0.001529								-0.001699	0.726068	-0.726068
52.47	-0.001586								-0.001756	0.750427	-0.750427
52.47	-0.001643								-0.001813	0.774786	-0.774786
52.48	-0.001699								-0.001869	0.798717	-0.798717
52.47	-0.001756								-0.001926	0.823076	-0.823076
52.49	-0.001813								-0.001983	0.847435	-0.847435
52.52	-0.001869								-0.002037	0.870512	-0.870512
52.53	-0.001926								-0.002085	0.891025	-0.891025
52.52	-0.001983								-0.002125	0.908119	-0.908119
52.52	-0.002037								-0.002159	0.922649	-0.922649
52.55	-0.002085								-0.002191	0.936324	-0.936324
52.56	-0.002125								-0.00222	0.948717	-0.948717
52.56	-0.002159								-0.002252	0.962392	-0.962392
52.57	-0.002191								-0.00229	0.978631	-0.978631
52.59	-0.00222								-0.002336	0.99829	-0.99829
52.6	-0.002252								-0.002386	1.01966	-1.01966
52.6	-0.00229								-0.00244	1.04273	-1.04273
52.62	-0.002336								-0.002495	1.06624	-1.06624
52.63	-0.002386								-0.00255	1.08974	-1.08974
52.64	-0.00244								-0.002606	1.11367	-1.11367
52.66	-0.002495								-0.002663	1.13803	-1.13803
52.65	-0.00255								-0.002719	1.16196	-1.16196
52.67	-0.002606								-0.002776	1.18632	-1.18632
52.66	-0.002663								-0.002832	1.21026	-1.21026
52.67	-0.002719								-0.002889	1.23461	-1.23461
52.69	-0.002776								-0.002946	1.25897	-1.25897
52.7	-0.002832								-0.003	1.28205	-1.28205
52.71	-0.002889								-0.003048	1.30256	-1.30256
52.73	-0.002946								-0.003088	1.31966	-1.31966
52.75	-0.003								-0.003122	1.33419	-1.33419
52.74	-0.003048								-0.003154	1.34786	-1.34786
52.75	-0.003088								-0.003184	1.36068	-1.36068
52.77	-0.003122								-0.003214	1.3735	-1.3735
52.77	-0.003154								-0.00324	1.38461	-1.38461
52.79	-0.003184								-0.00326	1.39316	-1.39316
52.8	-0.003214								-0.003272	1.39829	-1.39829
52.8	-0.00324								-0.003278	1.40085	-1.40085
52.83	-0.00326								-0.003281	1.40214	-1.40214
52.82	-0.003272								-0.003283	1.40299	-1.40299
52.84	-0.003278								-0.003284	1.40342	-1.40342
52.84	-0.003281								-0.003285	1.40384	-1.40384
52.87	-0.003283								-0.003284	1.40342	-1.40342
52.88	-0.003284								-0.003288	1.40513	-1.40513
52.88	-0.003285								-0.003294	1.40769	-1.40769
52.87	-0.003284								-0.003303	1.41154	-1.41154
52.89	-0.003288								-0.003308	1.41367	-1.41367
52.91	-0.003294								-0.00331	1.41453	-1.41453
52.92	-0.003303								-0.003314	1.41624	-1.41624
52.92	-0.003308								-0.003323	1.42008	-1.42008
52.94	-0.00331								-0.003341	1.42778	-1.42778
52.95	-0.003314								-0.003363	1.43718	-1.43718
52.96	-0.003323								-0.003388	1.44786	-1.44786
52.96	-0.003341								-0.003416	1.45983	-1.45983
52.98	-0.003363								-0.003441	1.47051	-1.47051
52.99	-0.003388								-0.00346	1.47863	-1.47863
53.01	-0.003416								-0.003471	1.48333	-1.48333
53.01	-0.003441								-0.003476	1.48547	-1.48547
53.02	-0.00346								-0.00348	1.48718	-1.48718
53.03	-0.003471								-0.003481	1.48761	-1.48761
53.03	-0.003476								-0.003482	1.48803	-1.48803
53.05	-0.00348								-0.003483	1.48846	-1.48846
53.06	-0.003481								-0.003483	1.48846	-1.48846
53.08	-0.003482								-0.003484	1.48889	-1.48889
53.09	-0.003483								-0.003482	1.48803	-1.48803
53.1	-0.003483								-0.003473	1.48419	-1.48419
53.1	-0.003484								-0.003456	1.47692	-1.47692
53.12	-0.003482								-0.003434	1.46752	-1.46752
53.12	-0.003473								-0.003409	1.45684	-1.45684
53.14	-0.003456								-0.003382	1.4453	-1.4453
53.16	-0.003434								-0.003355	1.43376	-1.43376
53.17	-0.003409								-0.003327	1.42179	-1.42179
53.17	-0.003382								-0.003299	1.40983	-1.40983
53.18	-0.003355								-0.003271	1.39786	-1.39786
53.19	-0.003327								-0.003243	1.3859	-1.3859
53.22	-0.003299								-0.003215	1.37393	-1.37393
53.21	-0.003271								-0.003186	1.36154	-1.36154
53.21	-0.003243								-0.003157	1.34914	-1.34914
53.23	-0.003215								-0.003131	1.33803	-1.33803
53.26	-0.003186								-0.003112	1.32991	-1.32991
53.25	-0.003157								-0.003101	1.32521	-1.32521
53.27	-0.003131								-0.003095	1.32265	-1.32265
53.3	-0.003112								-0.003091	1.32094	-1.32094
53.28	-0.003101								-0.00309	1.32051	-1.32051
53.28	-0.003095								-0.003087	1.31923	-1.31923
53.31	-0.003091								-0.003078	1.31538	-1.31538
53.33	-0.00309								-0.003059	1.30726	-1.30726
53.33	-0.003087								-0.003039	1.29872	-1.29872
53.33	-0.003078								-0.003023	1.29188	-1.29188
53.36	-0.003059								-0.003013	1.28761	-1.28761
53.36	-0.003039								-0.003009	1.2859	-1.2859
53.36	-0.003023								-0.003006	1.28461	-1.28461
53.38	-0.003013								-0.003004	1.28376	-1.28376
53.4	-0.003009								-0.003004	1.28376	-1.28376
53.42	-0.003006								-0.003	1.28205	-1.28205
53.43	-0.003004								-0.002994	1.27949	-1.27949
53.43	-0.003004								-0.002985	1.27564	-1.27564
53.44	-0.003								-0.00298	1.2735	-1.2735
53.44	-0.002994								-0.002978	1.27265	-1.27265
53.46	-0.002985								-0.002974	1.27094	-1.27094
53.48	-0.00298								-0.002964	1.26667	-1.26667
53.49	-0.002978								-0.002947	1.2594	-1.2594
53.49	-0.002974								-0.002924	1.24957	-1.24957
53.5	-0.002964								-0.002899	1.23889	-1.23889
53.53	-0.002947								-0.002872	1.22735	-1.22735
53.53	-0.002924								-0.002847	1.21667	-1.21667
53.53	-0.002899								-0.002827	1.20812	-1.20812
53.55	-0.002872								-0.002819	1.2047	-1.2047
53.56	-0.002847								-0.002822	1.20598	-1.20598
53.58	-0.002827								-0.002836	1.21196	-1.21196
53.59	-0.002819								-0.002856	1.22051	-1.22051
53.6	-0.002822								-0.00288	1.23077	-1.23077
53.61	-0.002836								-0.002906	1.24188	-1.24188
53.63	-0.002856								-0.002934	1.25384	-1.25384
53.63	-0.00288								-0.002958	1.2641	-1.2641
53.65	-0.002906								-0.00298	1.2735	-1.2735
53.68	-0.002934								-0.002999	1.28162	-1.28162
53.68	-0.002958								-0.003022	1.29145	-1.29145
53.67	-0.00298								-0.003049	1.30299	-1.30299
53.7	-0.002999								-0.003073	1.31325	-1.31325
53.71	-0.003022								-0.003092	1.32137	-1.32137
53.72	-0.003049								-0.003103	1.32607	-1.32607
53.72	-0.003073								-0.003108	1.3282	-1.3282
53.72	-0.003092								-0.003111	1.32949	-1.32949
53.75	-0.003103								-0.003113	1.33034	-1.33034
53.76	-0.003108								-0.003114	1.33077	-1.33077
53.76	-0.003111								-0.003114	1.33077	-1.33077
53.78	-0.003113								-0.003117	1.33205	-1.33205
53.79	-0.003114								-0.003126	1.3359	-1.3359
53.81	-0.003114								-0.003143	1.34316	-1.34316
53.82	-0.003117								-0.003165	1.35256	-1.35256
53.82	-0.003126								-0.00319	1.36325	-1.36325
53.83	-0.003143								-0.003217	1.37478	-1.37478
53.85	-0.003165								-0.003244	1.38632	-1.38632
53.87	-0.00319								-0.003271	1.39786	-1.39786
53.87	-0.003217								-0.003302	1.41111	-1.41111
53.89	-0.003244								-0.003338	1.42649	-1.42649
53.9	-0.003271								-0.003385	1.44658	-1.44658
53.91	-0.003302								-0.003433	1.46709	-1.46709
53.93	-0.003338								-0.003477	1.4859	-1.4859
53.94	-0.003385								-0.003517	1.50299	-1.50299
53.95	-0.003433								-0.003559	1.52094	-1.52094
53.96	-0.003477								-0.003607	1.54145	-1.54145
53.96	-0.003517								-0.003659	1.56367	-1.56367
53.98	-0.003559								-0.003713	1.58675	-1.58675
53.99	-0.003607								-0.003769	1.61068	-1.61068
54.01	-0.003659								-0.003825	1.63461	-1.63461
54.02	-0.003713								-0.003881	1.65855	-1.65855
54.02	-0.003769								-0.003937	1.68248	-1.68248
54.04	-0.003825								-0.003994	1.70684	-1.70684
54.07	-0.003881								-0.00405	1.73077	-1.73077
54.07	-0.003937								-0.004107	1.75513	-1.75513
54.09	-0.003994								-0.004163	1.77906	-1.77906
54.1	-0.00405								-0.00422	1.80342	-1.80342
54.1	-0.004107								-0.004276	1.82735	-1.82735
54.12	-0.004163								-0.004335	1.85256	-1.85256
54.12	-0.00422								-0.0044	1.88034	-1.88034
54.14	-0.004276								-0.004476	1.91282	-1.91282
54.15	-0.004335								-0.00455	1.94444	-1.94444
54.18	-0.0044								-0.004614	1.97179	-1.97179
54.19	-0.004476								-0.004663	1.99273	-1.99273
54.18	-0.00455								-0.004702	2.0094	-2.0094
54.19	-0.004614								-0.004736	2.02393	-2.02393
54.21	-0.004663								-0.004768	2.0376	-2.0376
54.25	-0.004702								-0.004797	2.05	-2.05
54.23	-0.004736								-0.004832	2.06496	-2.06496
54.25	-0.004768								-0.004876	2.08376	-2.08376
54.26	-0.004797								-0.00493	2.10684	-2.10684
54.27	-0.004832								-0.004986	2.13077	-2.13077
54.28	-0.004876								-0.005041	2.15427	-2.15427
54.29	-0.00493								-0.0051	2.17949	-2.17949
54.31	-0.004986								-0.005165	2.20726	-2.20726
54.33	-0.005041								-0.005239	2.23889	-2.23889
54.33	-0.0051								-0.005318	2.27265	-2.27265
54.35	-0.005165								-0.005399	2.30726	-2.30726
54.35	-0.005239								-0.005485	2.34401	-2.34401
54.36	-0.005318								-0.005574	2.38205	-2.38205
54.4	-0.005399								-0.005671	2.4235	-2.4235
54.41	-0.005485								-0.005765	2.46367	-2.46367
54.41	-0.005574								-0.005852	2.50085	-2.50085
54.42	-0.005671								-0.005927	2.5329	-2.5329
54.45	-0.005765								-0.005992	2.56068	-2.56068
54.44	-0.005852								-0.006054	2.58718	-2.58718
54.45	-0.005927								-0.006114	2.61282	-2.61282
54.47	-0.005992								-0.006172	2.6376	-2.6376
54.5	-0.006054								-0.00623	2.66239	-2.66239
54.49	-0.006114								-0.006286	2.68632	-2.68632
54.5	-0.006172								-0.006346	2.71196	-2.71196
54.52	-0.00623								-0.006411	2.73974	-2.73974
54.53	-0.006286								-0.006485	2.77136	-2.77136
54.55	-0.006346								-0.006565	2.80555	-2.80555
54.55	-0.006411								-0.006644	2.83931	-2.83931
54.56	-0.006485								-0.006718	2.87094	-2.87094
54.58	-0.006565								-0.006785	2.89957	-2.89957
54.59	-0.006644								-0.006847	2.92607	-2.92607
54.63	-0.006718								-0.006907	2.95171	-2.95171
54.63	-0.006785								-0.006965	2.97649	-2.97649
54.63	-0.006847								-0.007023	3.00128	-3.00128
54.65	-0.006907								-0.007078	3.02478	-3.02478
54.67	-0.006965								-0.007126	3.0453	-3.0453
54.68	-0.007023								-0.007168	3.06324	-3.06324
54.68	-0.007078								-0.007211	3.08162	-3.08162
54.71	-0.007126								-0.00726	3.10256	-3.10256
54.72	-0.007168								-0.007312	3.12478	-3.12478
54.73	-0.007211								-0.007367	3.14829	-3.14829
54.74	-0.00726								-0.007423	3.17222	-3.17222
54.76	-0.007312								-0.007476	3.19487	-3.19487
54.76	-0.007367								-0.007524	3.21538	-3.21538
54.77	-0.007423								-0.007562	3.23162	-3.23162
54.78	-0.007476								-0.007599	3.24743	-3.24743
54.81	-0.007524								-0.00764	3.26495	-3.26495
54.81	-0.007562								-0.007685	3.28418	-3.28418
54.81	-0.007599								-0.007728	3.30256	-3.30256
54.82	-0.00764								-0.007765	3.31837	-3.31837
54.85	-0.007685								-0.007796	3.33162	-3.33162
54.87	-0.007728								-0.00783	3.34615	-3.34615
54.87	-0.007765								-0.007866	3.36154	-3.36154
54.88	-0.007796								-0.007904	3.37777	-3.37777
54.9	-0.00783								-0.007938	3.3923	-3.3923
54.92	-0.007866								-0.007969	3.40555	-3.40555
54.92	-0.007904								-0.007999	3.41837	-3.41837
54.94	-0.007938								-0.008028	3.43077	-3.43077
54.96	-0.007969								-0.008057	3.44316	-3.44316
54.96	-0.007999								-0.008086	3.45555	-3.45555
54.98	-0.008028								-0.008114	3.46752	-3.46752
54.99	-0.008057								-0.008144	3.48034	-3.48034
55.01	-0.008086								-0.008167	3.49017	-3.49017
55.01	-0.008114								-0.008181	3.49615	-3.49615
55.04	-0.008144								-0.00818	3.49572	-3.49572
55.06	-0.008167								-0.008175	3.49359	-3.49359
55.08	-0.008181								-0.008166	3.48974	-3.48974
55.07	-0.00818								-0.008164	3.48889	-3.48889
55.08	-0.008175								-0.00817	3.49145	-3.49145
55.09	-0.008166								-0.008186	3.49829	-3.49829
55.1	-0.008164								-0.008208	3.50769	-3.50769
55.13	-0.00817								-0.008233	3.51837	-3.51837
55.14	-0.008186								-0.008257	3.52863	-3.52863
55.15	-0.008208								-0.008276	3.53675	-3.53675
55.15	-0.008233								-0.008284	3.54017	-3.54017
55.16	-0.008257								-0.008281	3.53889	-3.53889
55.19	-0.008276								-0.008267	3.5329	-3.5329
55.21	-0.008284								-0.008246	3.52393	-3.52393
55.22	-0.008281								-0.008222	3.51367	-3.51367
55.22	-0.008267								-0.008196	3.50256	-3.50256
55.24	-0.008246								-0.008168	3.49059	-3.49059
55.25	-0.008222								-0.008144	3.48034	-3.48034
55.28	-0.008196								-0.008122	3.47094	-3.47094
55.27	-0.008168								-0.008106	3.4641	-3.4641
55.29	-0.008144								-0.008088	3.45641	-3.45641
55.31	-0.008122								-0.008073	3.45	-3.45
55.32	-0.008106								-0.008061	3.44487	-3.44487
55.33	-0.008088								-0.008051	3.44059	-3.44059
55.35	-0.008073								-0.008038	3.43504	-3.43504
55.37	-0.008061								-0.008019	3.42692	-3.42692
55.38	-0.008051								-0.007995	3.41666	-3.41666
55.38	-0.008038								-0.00797	3.40598	-3.40598
55.39	-0.008019								-0.007942	3.39401	-3.39401
55.43	-0.007995								-0.007917	3.38333	-3.38333
55.43	-0.00797								-0.007896	3.37436	-3.37436
55.45	-0.007942								-0.007876	3.36581	-3.36581
55.47	-0.007917								-0.007854	3.35641	-3.35641
55.48	-0.007896								-0.007827	3.34487	-3.34487
55.49	-0.007876								-0.007803	3.33461	-3.33461
55.47	-0.007854								-0.007784	3.32649	-3.32649
55.49	-0.007827								-0.007773	3.32179	-3.32179
55.52	-0.007803								-0.007768	3.31965	-3.31965
55.51	-0.007784								-0.007763	3.31752	-3.31752
55.53	-0.007773								-0.007752	3.31282	-3.31282
55.55	-0.007768								-0.007734	3.30512	-3.30512
55.58	-0.007763								-0.007711	3.2953	-3.2953
55.6	-0.007752								-0.007686	3.28461	-3.28461
55.61	-0.007734								-0.007659	3.27307	-3.27307
55.63	-0.007711								-0.007632	3.26154	-3.26154
55.63	-0.007686								-0.007604	3.24957	-3.24957
55.64	-0.007659								-0.007576	3.2376	-3.2376
55.66	-0.007632								-0.007548	3.22564	-3.22564
55.66	-0.007604								-0.007519	3.21324	-3.21324
55.69	-0.007576								-0.007493	3.20213	-3.20213
55.7	-0.007548								-0.007473	3.19359	-3.19359
55.73	-0.007519								-0.007462	3.18889	-3.18889
55.72	-0.007493								-0.007456	3.18632	-3.18632
55.74	-0.007473								-0.007454	3.18547	-3.18547
55.76	-0.007462								-0.007449	3.18333	-3.18333
55.77	-0.007456								-0.00744	3.17948	-3.17948
55.78	-0.007454								-0.007422	3.17179	-3.17179
55.79	-0.007449								-0.0074	3.16239	-3.16239
55.82	-0.00744								-0.007372	3.15042	-3.15042
55.83	-0.007422								-0.007339	3.13632	-3.13632
55.84	-0.0074								-0.007302	3.12051	-3.12051
55.85	-0.007372								-0.007272	3.10769	-3.10769
55.86	-0.007339								-0.00725	3.09829	-3.09829
55.87	-0.007302								-0.007237	3.09273	-3.09273
55.9	-0.007272								-0.007231	3.09017	-3.09017
55.9	-0.00725								-0.007227	3.08846	-3.08846
55.92	-0.007237								-0.007225	3.0876	-3.0876
55.93	-0.007231								-0.007224	3.08718	-3.08718
55.96	-0.007227								-0.00722	3.08547	-3.08547
55.97	-0.007225								-0.007215	3.08333	-3.08333
55.97	-0.007224								-0.007203	3.0782	-3.0782
55.98	-0.00722								-0.007191	3.07307	-3.07307
56.02	-0.007215								-0.007182	3.06923	-3.06923
56.01	-0.007203								-0.007184	3.07008	-3.07008
56.02	-0.007191								-0.007196	3.07521	-3.07521
56.05	-0.007182								-0.007208	3.08034	-3.08034
56.06	-0.007184								-0.007214	3.0829	-3.0829
56.07	-0.007196								-0.007218	3.08461	-3.08461
56.09	-0.007208								-0.00722	3.08547	-3.08547
56.1	-0.007214								-0.007221	3.08589	-3.08589
56.11	-0.007218								-0.007221	3.08589	-3.08589
56.12	-0.00722								-0.007224	3.08718	-3.08718
56.13	-0.007221								-0.007232	3.0906	-3.0906
56.14	-0.007221								-0.00725	3.09829	-3.09829
56.18	-0.007224								-0.007272	3.10769	-3.10769
56.18	-0.007232								-0.007297	3.11837	-3.11837
56.2	-0.00725								-0.007323	3.12948	-3.12948
56.21	-0.007272								-0.007352	3.14188	-3.14188
56.23	-0.007297								-0.007377	3.15256	-3.15256
56.24	-0.007323								-0.007396	3.16068	-3.16068
56.25	-0.007352								-0.007407	3.16538	-3.16538
56.28	-0.007377								-0.007412	3.16752	-3.16752
56.28	-0.007396								-0.007418	3.17008	-3.17008
56.29	-0.007407								-0.007429	3.17478	-3.17478
56.3	-0.007412								-0.007447	3.18248	-3.18248
56.33	-0.007418								-0.00747	3.1923	-3.1923
56.34	-0.007429								-0.007495	3.20299	-3.20299
56.36	-0.007447								-0.007522	3.21453	-3.21453
56.37	-0.00747								-0.007549	3.22607	-3.22607
56.39	-0.007495								-0.007577	3.23803	-3.23803
56.4	-0.007522								-0.007605	3.25	-3.25
56.41	-0.007549								-0.007633	3.26196	-3.26196
56.43	-0.007577								-0.007661	3.27393	-3.27393
56.44	-0.007605								-0.00769	3.28632	-3.28632
56.45	-0.007633								-0.007718	3.29829	-3.29829
56.47	-0.007661								-0.007746	3.31025	-3.31025
56.48	-0.00769								-0.007775	3.32265	-3.32265
56.49	-0.007718								-0.007803	3.33461	-3.33461
56.53	-0.007746								-0.007831	3.34658	-3.34658
56.53	-0.007775								-0.007861	3.3594	-3.3594
56.53	-0.007803								-0.007897	3.37478	-3.37478
56.56	-0.007831								-0.007946	3.39572	-3.39572
56.57	-0.007861								-0.008003	3.42008	-3.42008
56.57	-0.007897								-0.008066	3.44701	-3.44701
56.57	-0.007946								-0.008123	3.47136	-3.47136
56.61	-0.008003								-0.008173	3.49273	-3.49273
56.63	-0.008066								-0.008213	3.50983	-3.50983
56.64	-0.008123								-0.008248	3.52478	-3.52478
56.64	-0.008173								-0.00828	3.53846	-3.53846
56.66	-0.008213								-0.00831	3.55128	-3.55128
56.68	-0.008248								-0.00834	3.5641	-3.5641
56.7	-0.00828								-0.008368	3.57606	-3.57606
56.71	-0.00831								-0.008398	3.58889	-3.58889
56.72	-0.00834								-0.008424	3.6	-3.6
56.74	-0.008368								-0.008442	3.60769	-3.60769
56.75	-0.008398								-0.008458	3.61453	-3.61453
56.77	-0.008424								-0.008482	3.62478	-3.62478
56.79	-0.008442								-0.008519	3.64059	-3.64059
56.81	-0.008458								-0.008566	3.66068	-3.66068
56.81	-0.008482								-0.008617	3.68247	-3.68247
56.83	-0.008519								-0.008671	3.70555	-3.70555
56.84	-0.008566								-0.008724	3.7282	-3.7282
56.86	-0.008617								-0.008769	3.74743	-3.74743
56.87	-0.008671								-0.008799	3.76025	-3.76025
56.89	-0.008724								-0.008816	3.76752	-3.76752
56.91	-0.008769								-0.008825	3.77136	-3.77136
56.92	-0.008799								-0.00883	3.7735	-3.7735
56.93	-0.008816								-0.008833	3.77478	-3.77478
56.94	-0.008825								-0.008836	3.77606	-3.77606
56.97	-0.00883								-0.008848	3.78119	-3.78119
56.97	-0.008833								-0.008874	3.7923	-3.7923
56.99	-0.008836								-0.008914	3.8094	-3.8094
57	-0.008848								-0.008963	3.83034	-3.83034
57.01	-0.008874								-0.009009	3.85	-3.85
57.02	-0.008914								-0.009046	3.86581	-3.86581
57.05	-0.008963								-0.009067	3.87478	-3.87478
57.05	-0.009009								-0.009077	3.87906	-3.87906
57.08	-0.009046								-0.009085	3.88247	-3.88247
57.1	-0.009067								-0.009098	3.88803	-3.88803
57.11	-0.009077								-0.009117	3.89615	-3.89615
57.12	-0.009085								-0.009141	3.90641	-3.90641
57.13	-0.009098								-0.009164	3.91624	-3.91624
57.15	-0.009117								-0.009182	3.92393	-3.92393
57.18	-0.009141								-0.009192	3.9282	-3.9282
57.18	-0.009164								-0.009198	3.93077	-3.93077
57.2	-0.009182								-0.0092	3.93162	-3.93162
57.21	-0.009192								-0.009204	3.93333	-3.93333
57.22	-0.009198								-0.009214	3.9376	-3.9376
57.25	-0.0092								-0.009232	3.9453	-3.9453
57.26	-0.009204								-0.009254	3.9547	-3.9547
57.25	-0.009214								-0.009279	3.96538	-3.96538
57.27	-0.009232								-0.009307	3.97735	-3.97735
57.3	-0.009254								-0.009332	3.98803	-3.98803
57.31	-0.009279								-0.009349	3.9953	-3.9953
57.33	-0.009307								-0.00935	3.99572	-3.99572
57.35	-0.009332								-0.009343	3.99273	-3.99273
57.36	-0.009349								-0.009341	3.99188	-3.99188
57.37	-0.00935								-0.009353	3.997	-3.997
57.39	-0.009343								-0.009372	4.00512	-4.00512
57.4	-0.009341								-0.009395	4.01495	-4.01495
57.43	-0.009353								-0.009421	4.02606	-4.02606
57.44	-0.009372								-0.009446	4.03675	-4.03675
57.45	-0.009395								-0.009464	4.04444	-4.04444
57.47	-0.009421								-0.009477	4.05	-4.05
57.48	-0.009446								-0.009491	4.05598	-4.05598
57.5	-0.009464								-0.009512	4.06495	-4.06495
57.51	-0.009477								-0.009534	4.07435	-4.07435
57.52	-0.009491								-0.009551	4.08162	-4.08162
57.55	-0.009512								-0.009561	4.08589	-4.08589
57.55	-0.009534								-0.009566	4.08803	-4.08803
57.56	-0.009551								-0.009569	4.08931	-4.08931
57.59	-0.009561								-0.009571	4.09017	-4.09017
57.61	-0.009566								-0.009571	4.09017	-4.09017
57.61	-0.009569								-0.009574	4.09145	-4.09145
57.64	-0.009571								-0.009583	4.0953	-4.0953
57.66	-0.009571								-0.0096	4.10256	-4.10256
57.66	-0.009574								-0.009623	4.11239	-4.11239
57.67	-0.009583								-0.009648	4.12307	-4.12307
57.68	-0.0096								-0.009675	4.13461	-4.13461
57.71	-0.009623								-0.009699	4.14487	-4.14487
57.72	-0.009648								-0.009721	4.15427	-4.15427
57.73	-0.009675								-0.00974	4.16239	-4.16239
57.75	-0.009699								-0.009763	4.17222	-4.17222
57.76	-0.009721								-0.009788	4.1829	-4.1829
57.78	-0.00974								-0.009817	4.19529	-4.19529
57.8	-0.009763								-0.009854	4.21111	-4.21111
57.81	-0.009788								-0.009897	4.22948	-4.22948
57.83	-0.009817								-0.009939	4.24743	-4.24743
57.85	-0.009854								-0.009973	4.26196	-4.26196
57.86	-0.009897								-0.009997	4.27222	-4.27222
57.87	-0.009939								-0.01	4.2735	-4.2735
57.87	-0.009973								-0.01	4.2735	-4.2735
57.91	-0.009997								-0.01	4.2735	-4.2735
57.92	-0.01								-0.01	4.2735	-4.2735
57.93	-0.01								-0.01	4.2735	-4.2735
57.95	-0.01								-0.01	4.2735	-4.2735
57.96	-0.01								-0.01	4.2735	-4.2735
57.97	-0.01								-0.01	4.2735	-4.2735
58	-0.01								-0.01	4.2735	-4.2735
58.02	-0.01								-0.01	4.2735	-4.2735
58.03	-0.01								-0.01	4.2735	-4.2735
58.03	-0.01								-0.01	4.2735	-4.2735
58.05	-0.01								-0.011	4.70085	-4.70085
58.09	-0.01								-0.011	4.70085	-4.70085
58.09	-0.01								-0.011	4.70085	-4.70085
58.09	-0.011								-0.011	4.70085	-4.70085
58.1	-0.011								-0.011	4.70085	-4.70085
58.14	-0.011								-0.011	4.70085	-4.70085
58.15	-0.011								-0.011	4.70085	-4.70085
58.16	-0.011								-0.011	4.70085	-4.70085
58.18	-0.011								-0.011	4.70085	-4.70085
58.19	-0.011								-0.011	4.70085	-4.70085
58.21	-0.011								-0.011	4.70085	-4.70085
58.22	-0.011								-0.011	4.70085	-4.70085
58.25	-0.011								-0.011	4.70085	-4.70085
58.25	-0.011								-0.011	4.70085	-4.70085
58.28	-0.011								-0.011	4.70085	-4.70085
58.3	-0.011								-0.011	4.70085	-4.70085
58.3	-0.011								-0.012	5.1282	-5.1282
58.33	-0.011								-0.012	5.1282	-5.1282
58.35	-0.011								-0.012	5.1282	-5.1282
58.34	-0.012								-0.012	5.1282	-5.1282
58.37	-0.012								-0.012	5.1282	-5.1282
58.39	-0.012								-0.012	5.1282	-5.1282
58.39	-0.012								-0.012	5.1282	-5.1282
58.41	-0.012								-0.012	5.1282	-5.1282
58.42	-0.012								-0.012	5.1282	-5.1282
58.45	-0.012								-0.012	5.1282	-5.1282
58.45	-0.012								-0.012	5.1282	-5.1282
58.47	-0.012								-0.012	5.1282	-5.1282
58.49	-0.012								-0.013	5.55555	-5.55555
58.49	-0.012								-0.013	5.55555	-5.55555
58.52	-0.012								-0.013	5.55555	-5.55555
58.53	-0.013								-0.013	5.55555	-5.55555
58.56	-0.013								-0.013	5.55555	-5.55555
58.56	-0.013								-0.013	5.55555	-5.55555
58.58	-0.013								-0.013	5.55555	-5.55555
58.6	-0.013								-0.013	5.55555	-5.55555
58.63	-0.013								-0.013	5.55555	-5.55555
58.64	-0.013								-0.013	5.55555	-5.55555
58.66	-0.013								-0.013	5.55555	-5.55555
58.67	-0.013								-0.014	5.9829	-5.9829
58.68	-0.013								-0.014	5.9829	-5.9829
58.71	-0.013								-0.014	5.9829	-5.9829
58.72	-0.014								-0.014	5.9829	-5.9829
58.72	-0.014								-0.014	5.9829	-5.9829
58.74	-0.014								-0.014	5.9829	-5.9829
58.77	-0.014								-0.014	5.9829	-5.9829
58.78	-0.014								-0.014	5.9829	-5.9829
58.79	-0.014								-0.014	5.9829	-5.9829
58.8	-0.014								-0.014	5.9829	-5.9829
58.81	-0.014								-0.014	5.9829	-5.9829
58.84	-0.014								-0.015	6.41025	-6.41025
58.85	-0.014								-0.015	6.41025	-6.41025
58.87	-0.014								-0.015	6.41025	-6.41025
58.89	-0.015								-0.015	6.41025	-6.41025
58.89	-0.015								-0.015	6.41025	-6.41025
58.91	-0.015								-0.015	6.41025	-6.41025
58.94	-0.015								-0.015	6.41025	-6.41025
58.95	-0.015								-0.015	6.41025	-6.41025
58.95	-0.015								-0.015	6.41025	-6.41025
58.96	-0.015								-0.015	6.41025	-6.41025
59.01	-0.015								-0.015	6.41025	-6.41025
59.02	-0.015								-0.015	6.41025	-6.41025
59.04	-0.015								-0.016	6.8376	-6.8376
59.06	-0.015								-0.016	6.8376	-6.8376
59.08	-0.015								-0.016	6.8376	-6.8376
59.09	-0.016								-0.016	6.8376	-6.8376
59.08	-0.016								-0.016	6.8376	-6.8376
59.11	-0.016								-0.016	6.8376	-6.8376
59.14	-0.016								-0.016	6.8376	-6.8376
59.15	-0.016								-0.016	6.8376	-6.8376
59.15	-0.016								-0.016	6.8376	-6.8376
59.18	-0.016								-0.016	6.8376	-6.8376
59.18	-0.016								-0.016	6.8376	-6.8376
59.2	-0.016								-0.016	6.8376	-6.8376
59.22	-0.016								-0.016	6.8376	-6.8376
59.25	-0.016								-0.016	6.8376	-6.8376
59.25	-0.016								-0.016	6.8376	-6.8376
59.28	-0.016								-0.016	6.8376	-6.8376
59.3	-0.016								-0.016	6.8376	-6.8376
59.3	-0.016								-0.016	6.8376	-6.8376
59.31	-0.016								-0.016	6.8376	-6.8376
59.34	-0.016								-0.016	6.8376	-6.8376
59.35	-0.016								-0.016	6.8376	-6.8376
59.36	-0.016								-0.016	6.8376	-6.8376
59.39	-0.016								-0.016	6.8376	-6.8376
59.4	-0.016								-0.016	6.8376	-6.8376
59.41	-0.016								-0.016	6.8376	-6.8376
59.43	-0.016								-0.016	6.8376	-6.8376
59.44	-0.016								-0.016	6.8376	-6.8376
59.45	-0.016								-0.016	6.8376	-6.8376
59.5	-0.016								-0.016	6.8376	-6.8376
59.48	-0.016								-0.016	6.8376	-6.8376
59.52	-0.016								-0.016	6.8376	-6.8376
59.52	-0.016								-0.016	6.8376	-6.8376
59.55	-0.016								-0.016	6.8376	-6.8376
59.56	-0.016								-0.016	6.8376	-6.8376
59.57	-0.016								-0.016	6.8376	-6.8376
59.59	-0.016								-0.016	6.8376	-6.8376
59.6	-0.016								-0.016	6.8376	-6.8376
59.62	-0.016								-0.016	6.8376	-6.8376
59.64	-0.016								-0.016	6.8376	-6.8376
59.66	-0.016								-0.016	6.8376	-6.8376
59.67	-0.016								-0.015	6.41025	-6.41025
59.7	-0.016								-0.015	6.41025	-6.41025
59.72	-0.016								-0.015	6.41025	-6.41025
59.73	-0.015								-0.015	6.41025	-6.41025
59.74	-0.015								-0.015	6.41025	-6.41025
59.78	-0.015								-0.015	6.41025	-6.41025
59.78	-0.015								-0.015	6.41025	-6.41025
59.79	-0.015								-0.015	6.41025	-6.41025
59.81	-0.015								-0.015	6.41025	-6.41025
59.83	-0.015								-0.015	6.41025	-6.41025
59.83	-0.015								-0.015	6.41025	-6.41025
59.86	-0.015								-0.015	6.41025	-6.41025
59.86	-0.015								-0.015	6.41025	-6.41025
59.9	-0.015								-0.015	6.41025	-6.41025
59.93	-0.015								-0.014	5.9829	-5.9829
59.92	-0.015								-0.014	5.9829	-5.9829
59.93	-0.015								-0.014	5.9829	-5.9829
59.95	-0.014								-0.014	5.9829	-5.9829
59.96	-0.014								-0.014	5.9829	-5.9829
59.98	-0.014								-0.014	5.9829	-5.9829
60	-0.014								-0.014	5.9829	-5.9829
60	-0.014								-0.014	5.9829	-5.9829
60.04	-0.014								-0.014	5.9829	-5.9829
60.05	-0.014								-0.014	5.9829	-5.9829
60.07	-0.014								-0.014	5.9829	-5.9829
60.08	-0.014								-0.014	5.9829	-5.9829
60.09	-0.014								-0.014	5.9829	-5.9829
60.11	-0.014								-0.013	5.55555	-5.55555
60.12	-0.014								-0.013	5.55555	-5.55555
60.14	-0.014								-0.013	5.55555	-5.55555
60.16	-0.013								-0.013	5.55555	-5.55555
60.18	-0.013								-0.013	5.55555	-5.55555
60.21	-0.013								-0.013	5.55555	-5.55555
60.2	-0.013								-0.013	5.55555	-5.55555
60.22	-0.013								-0.013	5.55555	-5.55555
60.24	-0.013								-0.013	5.55555	-5.55555
60.27	-0.013								-0.013	5.55555	-5.55555
60.28	-0.013								-0.013	5.55555	-5.55555
60.3	-0.013								-0.013	5.55555	-5.55555
60.32	-0.013								-0.013	5.55555	-5.55555
60.33	-0.013								-0.013	5.55555	-5.55555
60.35	-0.013								-0.013	5.55555	-5.55555
60.36	-0.013								-0.013	5.55555	-5.55555
60.38	-0.013								-0.013	5.55555	-5.55555
60.4	-0.013								-0.013	5.55555	-5.55555
60.42	-0.013								-0.013	5.55555	-5.55555
60.41	-0.013								-0.013	5.55555	-5.55555
60.45	-0.013								-0.013	5.55555	-5.55555
60.46	-0.013								-0.013	5.55555	-5.55555
60.49	-0.013								-0.013	5.55555	-5.55555
60.48	-0.013								-0.013	5.55555	-5.55555
60.5	-0.013								-0.013	5.55555	-5.55555
60.53	-0.013								-0.013	5.55555	-5.55555
60.56	-0.013								-0.013	5.55555	-5.55555
60.56	-0.013								-0.013	5.55555	-5.55555
60.58	-0.013								-0.013	5.55555	-5.55555
60.6	-0.013								-0.013	5.55555	-5.55555
60.6	-0.013								-0.013	5.55555	-5.55555
60.62	-0.013								-0.013	5.55555	-5.55555
60.64	-0.013								-0.013	5.55555	-5.55555
60.66	-0.013								-0.013	5.55555	-5.55555
60.7	-0.013								-0.013	5.55555	-5.55555
60.69	-0.013								-0.013	5.55555	-5.55555
60.72	-0.013								-0.013	5.55555	-5.55555
60.73	-0.013								-0.013	5.55555	-5.55555
60.75	-0.013								-0.014	5.9829	-5.9829
60.77	-0.013								-0.014	5.9829	-5.9829
60.78	-0.013								-0.014	5.9829	-5.9829
60.8	-0.014								-0.014	5.9829	-5.9829
60.83	-0.014								-0.014	5.9829	-5.9829
60.83	-0.014								-0.014	5.9829	-5.9829
60.85	-0.014								-0.014	5.9829	-5.9829
60.85	-0.014								-0.014	5.9829	-5.9829
60.87	-0.014								-0.014	5.9829	-5.9829
60.9	-0.014								-0.014	5.9829	-5.9829
60.91	-0.014								-0.014	5.9829	-5.9829
60.94	-0.014								-0.014	5.9829	-5.9829
60.95	-0.014								-0.014	5.9829	-5.9829
60.97	-0.014								-0.014	5.9829	-5.9829
60.99	-0.014								-0.014	5.9829	-5.9829
61	-0.014								-0.015	6.41025	-6.41025
61	-0.014								-0.015	6.41025	-6.41025
61.02	-0.014								-0.015	6.41025	-6.41025
61.06	-0.015								-0.015	6.41025	-6.41025
61.07	-0.015								-0.015	6.41025	-6.41025
61.07	-0.015								-0.015	6.41025	-6.41025
61.11	-0.015								-0.015	6.41025	-6.41025
61.11	-0.015								-0.015	6.41025	-6.41025
61.13	-0.015								-0.015	6.41025	-6.41025
61.15	-0.015								-0.015	6.41025	-6.41025
61.17	-0.015								-0.015	6.41025	-6.41025
61.19	-0.015								-0.015	6.41025	-6.41025
61.19	-0.015								-0.015	6.41025	-6.41025
61.22	-0.015								-0.016	6.8376	-6.8376
61.24	-0.015								-0.016	6.8376	-6.8376
61.26	-0.015								-0.016	6.8376	-6.8376
61.27	-0.016								-0.016	6.8376	-6.8376
61.28	-0.016								-0.016	6.8376	-6.8376
61.31	-0.016								-0.016	6.8376	-6.8376
61.32	-0.016								-0.016	6.8376	-6.8376
61.34	-0.016								-0.016	6.8376	-6.8376
61.35	-0.016								-0.016	6.8376	-6.8376
61.36	-0.016								-0.016	6.8376	-6.8376
61.38	-0.016								-0.016	6.8376	-6.8376
61.4	-0.016								-0.017	7.26495	-7.26495
61.41	-0.016								-0.017	7.26495	-7.26495
61.44	-0.016								-0.017	7.26495	-7.26495
61.47	-0.017								-0.017	7.26495	-7.26495
61.49	-0.017								-0.017	7.26495	-7.26495
61.48	-0.017								-0.017	7.26495	-7.26495
61.52	-0.017								-0.017	7.26495	-7.26495
61.54	-0.017								-0.017	7.26495	-7.26495
61.54	-0.017								-0.017	7.26495	-7.26495
61.56	-0.017								-0.017	7.26495	-7.26495
61.59	-0.017								-0.017	7.26495	-7.26495
61.6	-0.017								-0.017	7.26495	-7.26495
61.61	-0.017								-0.017	7.26495	-7.26495
61.63	-0.017								-0.017	7.26495	-7.26495
61.67	-0.017								-0.017	7.26495	-7.26495
61.67	-0.017								-0.017	7.26495	-7.26495
61.68	-0.017								-0.017	7.26495	-7.26495
61.71	-0.017								-0.018	7.6923	-7.6923
61.71	-0.017								-0.018	7.6923	-7.6923
61.74	-0.017								-0.018	7.6923	-7.6923
61.75	-0.018								-0.018	7.6923	-7.6923
61.76	-0.018								-0.018	7.6923	-7.6923
61.79	-0.018								-0.018	7.6923	-7.6923
61.79	-0.018								-0.018	7.6923	-7.6923
61.82	-0.018								-0.018	7.6923	-7.6923
61.83	-0.018								-0.018	7.6923	-7.6923
61.85	-0.018								-0.018	7.6923	-7.6923
61.87	-0.018								-0.018	7.6923	-7.6923
61.87	-0.018								-0.018	7.6923	-7.6923
61.9	-0.018								-0.018	7.6923	-7.6923
61.93	-0.018								-0.018	7.6923	-7.6923
61.94	-0.018								-0.018	7.6923	-7.6923
61.96	-0.018								-0.018	7.6923	-7.6923
61.98	-0.018								-0.018	7.6923	-7.6923
62	-0.018								-0.018	7.6923	-7.6923
62.01	-0.018								-0.018	7.6923	-7.6923
62.02	-0.018								-0.018	7.6923	-7.6923
62.04	-0.018								-0.018	7.6923	-7.6923
62.07	-0.018								-0.018	7.6923	-7.6923
62.07	-0.018								-0.018	7.6923	-7.6923
62.09	-0.018								-0.018	7.6923	-7.6923
62.11	-0.018								-0.018	7.6923	-7.6923
62.13	-0.018								-0.018	7.6923	-7.6923
62.14	-0.018								-0.018	7.6923	-7.6923
62.16	-0.018								-0.018	7.6923	-7.6923
62.18	-0.018								-0.018	7.6923	-7.6923
62.2	-0.018								-0.018	7.6923	-7.6923
62.2	-0.018								-0.018	7.6923	-7.6923
62.23	-0.018								-0.018	7.6923	-7.6923
62.25	-0.018								-0.018	7.6923	-7.6923
62.28	-0.018								-0.018	7.6923	-7.6923
62.29	-0.018								-0.018	7.6923	-7.6923
62.3	-0.018								-0.018	7.6923	-7.6923
62.32	-0.018								-0.018	7.6923	-7.6923
62.33	-0.018								-0.018	7.6923	-7.6923
62.36	-0.018								-0.018	7.6923	-7.6923
62.37	-0.018								-0.018	7.6923	-7.6923
62.4	-0.018								-0.018	7.6923	-7.6923
62.42	-0.018								-0.018	7.6923	-7.6923
62.4	-0.018								-0.018	7.6923	-7.6923
62.44	-0.018								-0.018	7.6923	-7.6923
62.48	-0.018								-0.018	7.6923	-7.6923
62.48	-0.018								-0.018	7.6923	-7.6923
62.49	-0.018								-0.018	7.6923	-7.6923
62.52	-0.018								-0.018	7.6923	-7.6923
62.53	-0.018								-0.018	7.6923	-7.6923
62.54	-0.018								-0.018	7.6923	-7.6923
62.56	-0.018								-0.018	7.6923	-7.6923
62.59	-0.018								-0.018	7.6923	-7.6923
62.6	-0.018								-0.018	7.6923	-7.6923
62.6	-0.018								-0.018	7.6923	-7.6923
62.64	-0.018								-0.018	7.6923	-7.6923
62.65	-0.018								-0.018	7.6923	-7.6923
62.66	-0.018								-0.018	7.6923	-7.6923
62.68	-0.018								-0.018	7.6923	-7.6923
62.7	-0.018								-0.018	7.6923	-7.6923
62.73	-0.018								-0.018	7.6923	-7.6923
62.74	-0.018								-0.018	7.6923	-7.6923
62.78	-0.018								-0.018	7.6923	-7.6923
62.79	-0.018								-0.018	7.6923	-7.6923
62.78	-0.018								-0.018	7.6923	-7.6923
62.83	-0.018								-0.018	7.6923	-7.6923
62.84	-0.018								-0.018	7.6923	-7.6923
62.84	-0.018								-0.018	7.6923	-7.6923
62.86	-0.018								-0.018	7.6923	-7.6923
62.88	-0.018								-0.018	7.6923	-7.6923
62.9	-0.018								-0.018	7.6923	-7.6923
62.91	-0.018								-0.018	7.6923	-7.6923
62.94	-0.018								-0.018	7.6923	-7.6923
62.94	-0.018								-0.018	7.6923	-7.6923
62.97	-0.018								-0.018	7.6923	-7.6923
62.99	-0.018								-0.018	7.6923	-7.6923
63.02	-0.018								-0.017	7.26495	-7.26495
63	-0.018								-0.017	7.26495	-7.26495
63.03	-0.018								-0.017	7.26495	-7.26495
63.06	-0.017								-0.017	7.26495	-7.26495
63.08	-0.017								-0.017	7.26495	-7.26495
63.08	-0.017								-0.017	7.26495	-7.26495
63.09	-0.017								-0.017	7.26495	-7.26495
63.13	-0.017								-0.017	7.26495	-7.26495
63.15	-0.017								-0.017	7.26495	-7.26495
63.16	-0.017								-0.017	7.26495	-7.26495
63.19	-0.017								-0.017	7.26495	-7.26495
63.21	-0.017								-0.017	7.26495	-7.26495
63.22	-0.017								-0.017	7.26495	-7.26495
63.22	-0.017								-0.017	7.26495	-7.26495
63.26	-0.017								-0.017	7.26495	-7.26495
63.27	-0.017								-0.017	7.26495	-7.26495
63.28	-0.017								-0.017	7.26495	-7.26495
63.31	-0.017								-0.017	7.26495	-7.26495
63.33	-0.017								-0.017	7.26495	-7.26495
63.34	-0.017								-0.017	7.26495	-7.26495
63.36	-0.017								-0.017	7.26495	-7.26495
63.39	-0.017								-0.017	7.26495	-7.26495
63.39	-0.017								-0.017	7.26495	-7.26495
63.41	-0.017								-0.017	7.26495	-7.26495
63.43	-0.017								-0.017	7.26495	-7.26495
63.45	-0.017								-0.017	7.26495	-7.26495
63.47	-0.017								-0.017	7.26495	-7.26495
63.48	-0.017								-0.017	7.26495	-7.26495
63.49	-0.017								-0.017	7.26495	-7.26495
63.51	-0.017								-0.018	7.6923	-7.6923
63.54	-0.017								-0.018	7.6923	-7.6923
63.55	-0.017								-0.018	7.6923	-7.6923
63.57	-0.018								-0.018	7.6923	-7.6923
63.58	-0.018								-0.018	7.6923	-7.6923
63.61	-0.018								-0.018	7.6923	-7.6923
63.62	-0.018								-0.018	7.6923	-7.6923
63.64	-0.018								-0.018	7.6923	-7.6923
63.66	-0.018								-0.018	7.6923	-7.6923
63.69	-0.018								-0.018	7.6923	-7.6923
63.7	-0.018								-0.018	7.6923	-7.6923
63.71	-0.018								-0.018	7.6923	-7.6923
63.73	-0.018								-0.018	7.6923	-7.6923
63.75	-0.018								-0.018	7.6923	-7.6923
63.76	-0.018								-0.018	7.6923	-7.6923
63.78	-0.018								-0.018	7.6923	-7.6923
63.8	-0.018								-0.018	7.6923	-7.6923
63.8	-0.018								-0.018	7.6923	-7.6923
63.82	-0.018								-0.018	7.6923	-7.6923
63.85	-0.018								-0.018	7.6923	-7.6923
63.87	-0.018								-0.018	7.6923	-7.6923
63.89	-0.018								-0.018	7.6923	-7.6923
63.9	-0.018								-0.018	7.6923	-7.6923
63.91	-0.018								-0.018	7.6923	-7.6923
63.94	-0.018								-0.018	7.6923	-7.6923
63.97	-0.018								-0.018	7.6923	-7.6923
63.97	-0.018								-0.018	7.6923	-7.6923
63.99	-0.018								-0.018	7.6923	-7.6923
64.02	-0.018								-0.018	7.6923	-7.6923
64.04	-0.018								-0.018	7.6923	-7.6923
64.03	-0.018								-0.018	7.6923	-7.6923
64.07	-0.018								-0.018	7.6923	-7.6923
64.1	-0.018								-0.018	7.6923	-7.6923
64.11	-0.018								-0.018	7.6923	-7.6923
64.13	-0.018								-0.018	7.6923	-7.6923
64.14	-0.018								-0.018	7.6923	-7.6923
64.16	-0.018								-0.018	7.6923	-7.6923
64.19	-0.018								-0.018	7.6923	-7.6923
64.19	-0.018								-0.018	7.6923	-7.6923
64.22	-0.018								-0.018	7.6923	-7.6923
64.23	-0.018								-0.018	7.6923	-7.6923
64.26	-0.018								-0.018	7.6923	-7.6923
64.28	-0.018								-0.018	7.6923	-7.6923
64.28	-0.018								-0.018	7.6923	-7.6923
64.31	-0.018								-0.018	7.6923	-7.6923
64.32	-0.018								-0.018	7.6923	-7.6923
64.34	-0.018								-0.018	7.6923	-7.6923
64.35	-0.018								-0.018	7.6923	-7.6923
64.4	-0.018								-0.018	7.6923	-7.6923
64.4	-0.018								-0.018	7.6923	-7.6923
64.39	-0.018								-0.018	7.6923	-7.6923
64.44	-0.018								-0.018	7.6923	-7.6923
64.45	-0.018								-0.018	7.6923	-7.6923
64.46	-0.018								-0.018	7.6923	-7.6923
64.48	-0.018								-0.018	7.6923	-7.6923
64.51	-0.018								-0.018	7.6923	-7.6923
64.53	-0.018								-0.018	7.6923	-7.6923
64.52	-0.018								-0.018	7.6923	-7.6923
64.55	-0.018								-0.018	7.6923	-7.6923
64.57	-0.018								-0.018	7.6923	-7.6923
64.6	-0.018								-0.018	7.6923	-7.6923
64.63	-0.018								-0.018	7.6923	-7.6923
64.64	-0.018								-0.018	7.6923	-7.6923
64.64	-0.018								-0.018	7.6923	-7.6923
64.67	-0.018								-0.018	7.6923	-7.6923
64.69	-0.018								-0.018	7.6923	-7.6923
64.7	-0.018								-0.018	7.6923	-7.6923
64.72	-0.018								-0.018	7.6923	-7.6923
64.74	-0.018								-0.018	7.6923	-7.6923
64.76	-0.018								-0.018	7.6923	-7.6923
64.78	-0.018								-0.018	7.6923	-7.6923
64.82	-0.018								-0.018	7.6923	-7.6923
64.81	-0.018								-0.018	7.6923	-7.6923
64.82	-0.018								-0.018	7.6923	-7.6923
64.85	-0.018								-0.018	7.6923	-7.6923
64.87	-0.018								-0.018	7.6923	-7.6923
64.89	-0.018								-0.018	7.6923	-7.6923
64.89	-0.018								-0.018	7.6923	-7.6923
64.93	-0.018								-0.018	7.6923	-7.6923
64.94	-0.018								-0.018	7.6923	-7.6923
64.94	-0.018								-0.018	7.6923	-7.6923
64.97	-0.018								-0.018	7.6923	-7.6923
64.99	-0.018								-0.018	7.6923	-7.6923
65.01	-0.018								-0.018	7.6923	-7.6923
65.03	-0.018								-0.018	7.6923	-7.6923
65.06	-0.018								-0.018	7.6923	-7.6923
65.07	-0.018								-0.018	7.6923	-7.6923
65.08	-0.018								-0.018	7.6923	-7.6923
65.1	-0.018								-0.018	7.6923	-7.6923
65.13	-0.018								-0.018	7.6923	-7.6923
65.13	-0.018								-0.018	7.6923	-7.6923
65.17	-0.018								-0.018	7.6923	-7.6923
65.18	-0.018								-0.018	7.6923	-7.6923
65.19	-0.018								-0.018	7.6923	-7.6923
65.23	-0.018								-0.018	7.6923	-7.6923
65.24	-0.018								-0.018	7.6923	-7.6923
65.25	-0.018								-0.018	7.6923	-7.6923
65.27	-0.018								-0.017	7.26495	-7.26495
65.3	-0.018								-0.017	7.26495	-7.26495
65.29	-0.018								-0.017	7.26495	-7.26495
65.31	-0.017								-0.017	7.26495	-7.26495
65.36	-0.017								-0.017	7.26495	-7.26495
65.36	-0.017								-0.017	7.26495	-7.26495
65.37	-0.017								-0.017	7.26495	-7.26495
65.4	-0.017								-0.017	7.26495	-7.26495
65.43	-0.017								-0.017	7.26495	-7.26495
65.44	-0.017								-0.017	7.26495	-7.26495
65.45	-0.017								-0.017	7.26495	-7.26495
65.47	-0.017								-0.017	7.26495	-7.26495
65.5	-0.017								-0.017	7.26495	-7.26495
65.51	-0.017								-0.017	7.26495	-7.26495
65.52	-0.017								-0.017	7.26495	-7.26495
65.54	-0.017								-0.017	7.26495	-7.26495
65.57	-0.017								-0.017	7.26495	-7.26495
65.57	-0.017								-0.017	7.26495	-7.26495
65.61	-0.017								-0.017	7.26495	-7.26495
65.62	-0.017								-0.017	7.26495	-7.26495
65.63	-0.017								-0.016	6.8376	-6.8376
65.66	-0.017								-0.016	6.8376	-6.8376
65.67	-0.017								-0.016	6.8376	-6.8376
65.69	-0.016								-0.016	6.8376	-6.8376
65.71	-0.016								-0.016	6.8376	-6.8376
65.72	-0.016								-0.016	6.8376	-6.8376
65.74	-0.016								-0.016	6.8376	-6.8376
65.77	-0.016								-0.016	6.8376	-6.8376
65.79	-0.016								-0.016	6.8376	-6.8376
65.81	-0.016								-0.016	6.8376	-6.8376
65.83	-0.016								-0.016	6.8376	-6.8376
65.85	-0.016								-0.016	6.8376	-6.8376
65.86	-0.016								-0.016	6.8376	-6.8376
65.88	-0.016								-0.016	6.8376	-6.8376
65.9	-0.016								-0.016	6.8376	-6.8376
65.91	-0.016								-0.016	6.8376	-6.8376
65.94	-0.016								-0.016	6.8376	-6.8376
65.95	-0.016								-0.016	6.8376	-6.8376
65.98	-0.016								-0.016	6.8376	-6.8376
66	-0.016								-0.015	6.41025	-6.41025
66	-0.016								-0.015	6.41025	-6.41025
66.02	-0.016								-0.015	6.41025	-6.41025
66.04	-0.015								-0.015	6.41025	-6.41025
66.06	-0.015								-0.015	6.41025	-6.41025
66.08	-0.015								-0.015	6.41025	-6.41025
66.1	-0.015								-0.015	6.41025	-6.41025
66.12	-0.015								-0.015	6.41025	-6.41025
66.13	-0.015								-0.015	6.41025	-6.41025
66.16	-0.015								-0.015	6.41025	-6.41025
66.17	-0.015								-0.015	6.41025	-6.41025
66.19	-0.015								-0.015	6.41025	-6.41025
66.21	-0.015								-0.015	6.41025	-6.41025
66.22	-0.015								-0.015	6.41025	-6.41025
66.25	-0.015								-0.014	5.9829	-5.9829
66.29	-0.015								-0.014	5.9829	-5.9829
66.29	-0.015								-0.014	5.9829	-5.9829
66.3	-0.014								-0.014	5.9829	-5.9829
66.32	-0.014								-0.014	5.9829	-5.9829
66.34	-0.014								-0.014	5.9829	-5.9829
66.38	-0.014								-0.014	5.9829	-5.9829
66.38	-0.014								-0.014	5.9829	-5.9829
66.39	-0.014								-0.014	5.9829	-5.9829
66.4	-0.014								-0.014	5.9829	-5.9829
66.43	-0.014								-0.014	5.9829	-5.9829
66.45	-0.014								-0.014	5.9829	-5.9829
66.47	-0.014								-0.014	5.9829	-5.9829
66.49	-0.014								-0.014	5.9829	-5.9829
66.5	-0.014								-0.014	5.9829	-5.9829
66.51	-0.014								-0.013	5.55555	-5.55555
66.55	-0.014								-0.013	5.55555	-5.55555
66.55	-0.014								-0.013	5.55555	-5.55555
66.58	-0.013								-0.013	5.55555	-5.55555
66.59	-0.013								-0.013	5.55555	-5.55555
66.63	-0.013								-0.013	5.55555	-5.55555
66.64	-0.013								-0.013	5.55555	-5.55555
66.65	-0.013								-0.013	5.55555	-5.55555
66.67	-0.013								-0.013	5.55555	-5.55555
66.7	-0.013								-0.013	5.55555	-5.55555
66.72	-0.013								-0.013	5.55555	-5.55555
66.73	-0.013								-0.013	5.55555	-5.55555
66.75	-0.013								-0.013	5.55555	-5.55555
66.76	-0.013								-0.013	5.55555	-5.55555
66.8	-0.013								-0.013	5.55555	-5.55555
66.8	-0.013								-0.013	5.55555	-5.55555
66.82	-0.013								-0.013	5.55555	-5.55555
66.85	-0.013								-0.012	5.1282	-5.1282
66.87	-0.013								-0.012	5.1282	-5.1282
66.88	-0.013								-0.012	5.1282	-5.1282
66.9	-0.012								-0.012	5.1282	-5.1282
66.92	-0.012								-0.012	5.1282	-5.1282
66.95	-0.012								-0.012	5.1282	-5.1282
66.96	-0.012								-0.012	5.1282	-5.1282
66.98	-0.012								-0.012	5.1282	-5.1282
67.01	-0.012								-0.012	5.1282	-5.1282
67.02	-0.012								-0.012	5.1282	-5.1282
67.02	-0.012								-0.012	5.1282	-5.1282
67.05	-0.012								-0.012	5.1282	-5.1282
67.08	-0.012								-0.012	5.1282	-5.1282
67.09	-0.012								-0.012	5.1282	-5.1282
67.11	-0.012								-0.012	5.1282	-5.1282
67.15	-0.012								-0.012	5.1282	-5.1282
67.14	-0.012								-0.012	5.1282	-5.1282
67.17	-0.012								-0.012	5.1282	-5.1282
67.17	-0.012								-0.012	5.1282	-5.1282
67.2	-0.012								-0.012	5.1282	-5.1282
67.23	-0.012								-0.012	5.1282	-5.1282
67.23	-0.012								-0.012	5.1282	-5.1282
67.25	-0.012								-0.012	5.1282	-5.1282
67.28	-0.012								-0.012	5.1282	-5.1282
67.31	-0.012								-0.012	5.1282	-5.1282
67.3	-0.012								-0.012	5.1282	-5.1282
67.32	-0.012								-0.012	5.1282	-5.1282
67.36	-0.012								-0.012	5.1282	-5.1282
67.38	-0.012								-0.012	5.1282	-5.1282
67.38	-0.012								-0.012	5.1282	-5.1282
67.39	-0.012								-0.012	5.1282	-5.1282
67.43	-0.012								-0.012	5.1282	-5.1282
67.45	-0.012								-0.012	5.1282	-5.1282
67.47	-0.012								-0.012	5.1282	-5.1282
67.48	-0.012								-0.012	5.1282	-5.1282
67.49	-0.012								-0.012	5.1282	-5.1282
67.51	-0.012								-0.012	5.1282	-5.1282
67.55	-0.012								-0.012	5.1282	-5.1282
67.58	-0.012								-0.012	5.1282	-5.1282
67.58	-0.012								-0.012	5.1282	-5.1282
67.59	-0.012								-0.012	5.1282	-5.1282
67.63	-0.012								-0.012	5.1282	-5.1282
67.64	-0.012								-0.012	5.1282	-5.1282
67.66	-0.012								-0.012	5.1282	-5.1282
67.67	-0.012								-0.012	5.1282	-5.1282
67.69	-0.012								-0.012	5.1282	-5.1282
67.71	-0.012								-0.012	5.1282	-5.1282
67.74	-0.012								-0.012	5.1282	-5.1282
67.74	-0.012								-0.012	5.1282	-5.1282
67.77	-0.012								-0.012	5.1282	-5.1282
67.8	-0.012								-0.012	5.1282	-5.1282
67.81	-0.012								-0.011	4.70085	-4.70085
67.81	-0.012								-0.011	4.70085	-4.70085
67.86	-0.012								-0.011	4.70085	-4.70085
67.89	-0.011								-0.011	4.70085	-4.70085
67.89	-0.011								-0.011	4.70085	-4.70085
67.91	-0.011								-0.011	4.70085	-4.70085
67.92	-0.011								-0.011	4.70085	-4.70085
67.94	-0.011								-0.011	4.70085	-4.70085
67.96	-0.011								-0.011	4.70085	-4.70085
67.98	-0.011								-0.011	4.70085	-4.70085
68	-0.011								-0.011	4.70085	-4.70085
68.01	-0.011								-0.011	4.70085	-4.70085
68.02	-0.011								-0.011	4.70085	-4.70085
68.05	-0.011								-0.011	4.70085	-4.70085
68.07	-0.011								-0.011	4.70085	-4.70085
68.1	-0.011								-0.011	4.70085	-4.70085
68.12	-0.011								-0.011	4.70085	-4.70085
68.13	-0.011								-0.011	4.70085	-4.70085
68.15	-0.011								-0.011	4.70085	-4.70085
68.17	-0.011								-0.011	4.70085	-4.70085
68.19	-0.011								-0.011	4.70085	-4.70085
68.21	-0.011								-0.011	4.70085	-4.70085
68.22	-0.011								-0.011	4.70085	-4.70085
68.26	-0.011								-0.011	4.70085	-4.70085
68.27	-0.011								-0.011	4.70085	-4.70085
68.29	-0.011								-0.011	4.70085	-4.70085
68.32	-0.011								-0.011	4.70085	-4.70085
68.33	-0.011								-0.011	4.70085	-4.70085
68.35	-0.011								-0.011	4.70085	-4.70085
68.37	-0.011								-0.011	4.70085	-4.70085
68.4	-0.011								-0.011	4.70085	-4.70085
68.42	-0.011								-0.011	4.70085	-4.70085
68.41	-0.011								-0.011	4.70085	-4.70085
68.44	-0.011								-0.011	4.70085	-4.70085
68.47	-0.011								-0.011	4.70085	-4.70085
68.48	-0.011								-0.011	4.70085	-4.70085
68.5	-0.011								-0.011	4.70085	-4.70085
68.51	-0.011								-0.01	4.2735	-4.2735
68.53	-0.011								-0.01	4.2735	-4.2735
68.55	-0.011								-0.01	4.2735	-4.2735
68.58	-0.01								-0.01	4.2735	-4.2735
68.6	-0.01								-0.01	4.2735	-4.2735
68.61	-0.01								-0.01	4.2735	-4.2735
68.65	-0.01								-0.01	4.2735	-4.2735
68.65	-0.01								-0.01	4.2735	-4.2735
68.67	-0.01								-0.01	4.2735	-4.2735
68.71	-0.01								-0.009992	4.27008	-4.27008
68.71	-0.01								-0.009958	4.25555	-4.25555
68.73	-0.01								-0.009919	4.23888	-4.23888
68.75	-0.009992								-0.009872	4.2188	-4.2188
68.77	-0.009958								-0.009823	4.19786	-4.19786
68.77	-0.009919								-0.009777	4.1782	-4.1782
68.81	-0.009872								-0.009743	4.16367	-4.16367
68.84	-0.009823								-0.009715	4.15171	-4.15171
68.84	-0.009777								-0.009693	4.1423	-4.1423
68.87	-0.009743								-0.009669	4.13205	-4.13205
68.88	-0.009715								-0.009639	4.11923	-4.11923
68.92	-0.009693								-0.009606	4.10512	-4.10512
68.95	-0.009669								-0.009569	4.08931	-4.08931
68.95	-0.009639								-0.009536	4.07521	-4.07521
68.97	-0.009606								-0.009505	4.06196	-4.06196
69.01	-0.009569								-0.009476	4.04957	-4.04957
69	-0.009536								-0.009445	4.03632	-4.03632
69.02	-0.009505								-0.009407	4.02008	-4.02008
69.04	-0.009476								-0.009362	4.00085	-4.00085
69.06	-0.009445								-0.009311	3.97906	-3.97906
69.08	-0.009407								-0.009257	3.95598	-3.95598
69.1	-0.009362								-0.009204	3.93333	-3.93333
69.12	-0.009311								-0.009157	3.91324	-3.91324
69.14	-0.009257								-0.009118	3.89658	-3.89658
69.16	-0.009204								-0.009085	3.88247	-3.88247
69.18	-0.009157								-0.009053	3.8688	-3.8688
69.2	-0.009118								-0.009023	3.85598	-3.85598
69.22	-0.009085								-0.008993	3.84316	-3.84316
69.24	-0.009053								-0.008967	3.83205	-3.83205
69.28	-0.009023								-0.008947	3.8235	-3.8235
69.28	-0.008993								-0.008935	3.81837	-3.81837
69.3	-0.008967								-0.008929	3.81581	-3.81581
69.3	-0.008947								-0.008926	3.81453	-3.81453
69.32	-0.008935								-0.008922	3.81282	-3.81282
69.35	-0.008929								-0.008912	3.80854	-3.80854
69.37	-0.008926								-0.008895	3.80128	-3.80128
69.38	-0.008922								-0.00887	3.79059	-3.79059
69.41	-0.008912								-0.008836	3.77606	-3.77606
69.45	-0.008895								-0.008794	3.75812	-3.75812
69.45	-0.00887								-0.008755	3.74145	-3.74145
69.46	-0.008836								-0.008728	3.72991	-3.72991
69.49	-0.008794								-0.008713	3.7235	-3.7235
69.52	-0.008755								-0.008705	3.72008	-3.72008
69.53	-0.008728								-0.008701	3.71837	-3.71837
69.53	-0.008713								-0.008698	3.71709	-3.71709
69.58	-0.008705								-0.008697	3.71666	-3.71666
69.61	-0.008701								-0.008695	3.71581	-3.71581
69.62	-0.008698								-0.008697	3.71666	-3.71666
69.63	-0.008697								-0.008706	3.72051	-3.72051
69.65	-0.008695								-0.008723	3.72777	-3.72777
69.67	-0.008697								-0.008745	3.73718	-3.73718
69.69	-0.008706								-0.00877	3.74786	-3.74786
69.72	-0.008723								-0.008797	3.7594	-3.7594
69.72	-0.008745								-0.008822	3.77008	-3.77008
69.74	-0.00877								-0.008841	3.7782	-3.7782
69.76	-0.008797								-0.008851	3.78247	-3.78247
69.78	-0.008822								-0.00886	3.78632	-3.78632
69.79	-0.008841								-0.008869	3.79017	-3.79017
69.83	-0.008851								-0.008882	3.79572	-3.79572
69.86	-0.00886								-0.008897	3.80213	-3.80213
69.86	-0.008869								-0.008917	3.81068	-3.81068
69.9	-0.008882								-0.008941	3.82094	-3.82094
69.91	-0.008897								-0.008967	3.83205	-3.83205
69.91	-0.008917								-0.008994	3.84359	-3.84359
69.94	-0.008941								-0.009021	3.85512	-3.85512
69.95	-0.008967								-0.00905	3.86752	-3.86752
70	-0.008994								-0.009076	3.87863	-3.87863
70	-0.009021								-0.009095	3.88675	-3.88675
70	-0.00905								-0.009108	3.8923	-3.8923
70.04	-0.009076								-0.009123	3.89871	-3.89871
70.06	-0.009095								-0.009143	3.90726	-3.90726
70.07	-0.009108								-0.009168	3.91794	-3.91794
70.1	-0.009123								-0.009194	3.92906	-3.92906
70.12	-0.009143								-0.009221	3.94059	-3.94059
70.14	-0.009168								-0.009248	3.95213	-3.95213
70.16	-0.009194								-0.009276	3.9641	-3.9641
70.18	-0.009221								-0.009305	3.97649	-3.97649
70.2	-0.009248								-0.009331	3.9876	-3.9876
70.24	-0.009276								-0.00935	3.99572	-3.99572
70.24	-0.009305								-0.009361	4.00042	-4.00042
70.25	-0.009331								-0.009366	4.00256	-4.00256
70.29	-0.00935								-0.009372	4.00512	-4.00512
70.29	-0.009361								-0.009383	4.00983	-4.00983
70.32	-0.009366								-0.009401	4.01752	-4.01752
70.34	-0.009372								-0.009424	4.02735	-4.02735
70.36	-0.009383								-0.00945	4.03846	-4.03846
70.36	-0.009401								-0.009475	4.04914	-4.04914
70.4	-0.009424								-0.009505	4.06196	-4.06196
70.42	-0.00945								-0.009542	4.07777	-4.07777
70.44	-0.009475								-0.009585	4.09615	-4.09615
70.45	-0.009505								-0.009627	4.1141	-4.1141
70.48	-0.009542								-0.009664	4.12991	-4.12991
70.51	-0.009585								-0.009693	4.1423	-4.1423
70.52	-0.009627								-0.009717	4.15256	-4.15256
70.53	-0.009664								-0.009738	4.16153	-4.16153
70.55	-0.009693								-0.009762	4.17179	-4.17179
70.57	-0.009717								-0.009788	4.1829	-4.1829
70.61	-0.009738								-0.009816	4.19487	-4.19487
70.62	-0.009762								-0.009842	4.20598	-4.20598
70.63	-0.009788								-0.009859	4.21324	-4.21324
70.65	-0.009816								-0.009861	4.2141	-4.2141
70.67	-0.009842								-0.009849	4.20897	-4.20897
70.7	-0.009859								-0.00983	4.20085	-4.20085
70.71	-0.009861								-0.009807	4.19102	-4.19102
70.74	-0.009849								-0.009784	4.18119	-4.18119
70.76	-0.00983								-0.009765	4.17307	-4.17307
70.78	-0.009807								-0.009756	4.16923	-4.16923
70.79	-0.009784								-0.009748	4.16581	-4.16581
70.81	-0.009765								-0.009737	4.16111	-4.16111
70.84	-0.009756								-0.009716	4.15213	-4.15213
70.85	-0.009748								-0.009683	4.13803	-4.13803
70.87	-0.009737								-0.009644	4.12136	-4.12136
70.89	-0.009716								-0.0096	4.10256	-4.10256
70.9	-0.009683								-0.009558	4.08461	-4.08461
70.93	-0.009644								-0.009518	4.06752	-4.06752
70.96	-0.0096								-0.009482	4.05213	-4.05213
70.97	-0.009558								-0.00945	4.03846	-4.03846
70.98	-0.009518								-0.009422	4.02649	-4.02649
71	-0.009482								-0.0094	4.01709	-4.01709
71.04	-0.00945								-0.009377	4.00726	-4.00726
71.05	-0.009422								-0.009345	3.99359	-3.99359
71.07	-0.0094								-0.009301	3.97478	-3.97478
71.1	-0.009377								-0.009252	3.95384	-3.95384
71.11	-0.009345								-0.0092	3.93162	-3.93162
71.14	-0.009301								-0.009145	3.90812	-3.90812
71.15	-0.009252								-0.00909	3.88461	-3.88461
71.17	-0.0092								-0.009035	3.86111	-3.86111
71.19	-0.009145								-0.008975	3.83547	-3.83547
71.22	-0.00909								-0.008912	3.80854	-3.80854
71.23	-0.009035								-0.008848	3.78119	-3.78119
71.24	-0.008975								-0.008783	3.75342	-3.75342
71.26	-0.008912								-0.008718	3.72564	-3.72564
71.28	-0.008848								-0.008651	3.697	-3.697
71.3	-0.008783								-0.008589	3.67051	-3.67051
71.33	-0.008718								-0.008529	3.64487	-3.64487
71.35	-0.008651								-0.008471	3.62008	-3.62008
71.37	-0.008589								-0.008413	3.5953	-3.5953
71.39	-0.008529								-0.008356	3.57094	-3.57094
71.41	-0.008471								-0.008299	3.54658	-3.54658
71.41	-0.008413								-0.00824	3.52136	-3.52136
71.44	-0.008356								-0.008175	3.49359	-3.49359
71.47	-0.008299								-0.008101	3.46196	-3.46196
71.5	-0.00824								-0.008021	3.42777	-3.42777
71.52	-0.008175								-0.007943	3.39444	-3.39444
71.52	-0.008101								-0.007866	3.36154	-3.36154
71.55	-0.008021								-0.00779	3.32906	-3.32906
71.58	-0.007943								-0.007713	3.29615	-3.29615
71.59	-0.007866								-0.00764	3.26495	-3.26495
71.61	-0.00779								-0.007573	3.23632	-3.23632
71.63	-0.007713								-0.007512	3.21025	-3.21025
71.64	-0.00764								-0.007453	3.18504	-3.18504
71.66	-0.007573								-0.007392	3.15897	-3.15897
71.69	-0.007512								-0.007328	3.13162	-3.13162
71.72	-0.007453								-0.007262	3.10342	-3.10342
71.73	-0.007392								-0.0072	3.07692	-3.07692
71.76	-0.007328								-0.007141	3.05171	-3.05171
71.77	-0.007262								-0.007083	3.02692	-3.02692
71.81	-0.0072								-0.007025	3.00213	-3.00213
71.81	-0.007141								-0.006968	2.97777	-2.97777
71.82	-0.007083								-0.00691	2.95299	-2.95299
71.84	-0.007025								-0.006856	2.92991	-2.92991
71.87	-0.006968								-0.006809	2.90983	-2.90983
71.89	-0.00691								-0.006766	2.89145	-2.89145
71.91	-0.006856								-0.006727	2.87478	-2.87478
71.92	-0.006809								-0.006682	2.85555	-2.85555
71.95	-0.006766								-0.006629	2.8329	-2.8329
71.98	-0.006727								-0.006563	2.8047	-2.8047
72	-0.006682								-0.006488	2.77265	-2.77265
72.01	-0.006629								-0.006407	2.73803	-2.73803
72.03	-0.006563								-0.00633	2.70513	-2.70513
72.05	-0.006488								-0.006264	2.67692	-2.67692
72.06	-0.006407								-0.006214	2.65555	-2.65555
72.08	-0.00633								-0.006175	2.63889	-2.63889
72.11	-0.006264								-0.00614	2.62393	-2.62393
72.13	-0.006214								-0.006108	2.61025	-2.61025
72.15	-0.006175								-0.006078	2.59743	-2.59743
72.17	-0.00614								-0.006048	2.58461	-2.58461
72.19	-0.006108								-0.006019	2.57222	-2.57222
72.22	-0.006078								-0.005992	2.56068	-2.56068
72.23	-0.006048								-0.005973	2.55256	-2.55256
72.25	-0.006019								-0.005961	2.54743	-2.54743
72.28	-0.005992								-0.005957	2.54572	-2.54572
72.28	-0.005973								-0.005947	2.54145	-2.54145
72.31	-0.005961								-0.005933	2.53547	-2.53547
72.34	-0.005957								-0.005913	2.52692	-2.52692
72.37	-0.005947								-0.005893	2.51837	-2.51837
72.38	-0.005933								-0.005871	2.50897	-2.50897
72.38	-0.005913								-0.005845	2.49786	-2.49786
72.42	-0.005893								-0.005818	2.48632	-2.48632
72.43	-0.005871								-0.00579	2.47436	-2.47436
72.43	-0.005845								-0.005765	2.46367	-2.46367
72.46	-0.005818								-0.005745	2.45513	-2.45513
72.51	-0.00579								-0.005734	2.45042	-2.45042
72.52	-0.005765								-0.005729	2.44829	-2.44829
72.53	-0.005745								-0.005725	2.44658	-2.44658
72.55	-0.005734								-0.005723	2.44572	-2.44572
72.58	-0.005729								-0.005722	2.4453	-2.4453
72.58	-0.005725								-0.005722	2.4453	-2.4453
72.62	-0.005723								-0.005722	2.4453	-2.4453
72.63	-0.005722								-0.005722	2.4453	-2.4453
72.65	-0.005722								-0.005721	2.44487	-2.44487
72.69	-0.005722								-0.005723	2.44572	-2.44572
72.69	-0.005722								-0.005732	2.44957	-2.44957
72.72	-0.005721								-0.005747	2.45598	-2.45598
72.74	-0.005723								-0.005761	2.46196	-2.46196
72.75	-0.005732								-0.005769	2.46538	-2.46538
72.77	-0.005747								-0.005773	2.46709	-2.46709
72.82	-0.005761								-0.005775	2.46795	-2.46795
72.83	-0.005769								-0.005776	2.46837	-2.46837
72.82	-0.005773								-0.005777	2.4688	-2.4688
72.86	-0.005775								-0.005777	2.4688	-2.4688
72.87	-0.005776								-0.005777	2.4688	-2.4688
72.92	-0.005777								-0.005779	2.46966	-2.46966
72.93	-0.005777								-0.005788	2.4735	-2.4735
72.93	-0.005777								-0.005806	2.48119	-2.48119
72.97	-0.005779								-0.005827	2.49017	-2.49017
72.98	-0.005788								-0.005855	2.50213	-2.50213
72.99	-0.005806								-0.005888	2.51624	-2.51624
73.02	-0.005827								-0.005924	2.53162	-2.53162
73.04	-0.005855								-0.005957	2.54572	-2.54572
73.06	-0.005888								-0.005986	2.55812	-2.55812
73.08	-0.005924								-0.006006	2.56666	-2.56666
73.09	-0.005957								-0.006021	2.57307	-2.57307
73.13	-0.005986								-0.006033	2.5782	-2.5782
73.16	-0.006006								-0.006045	2.58333	-2.58333
73.15	-0.006021								-0.006053	2.58675	-2.58675
73.19	-0.006033								-0.006056	2.58803	-2.58803
73.22	-0.006045								-0.006058	2.58889	-2.58889
73.23	-0.006053								-0.00606	2.58974	-2.58974
73.24	-0.006056								-0.00606	2.58974	-2.58974
73.26	-0.006058								-0.006061	2.59017	-2.59017
73.28	-0.00606								-0.006061	2.59017	-2.59017
73.31	-0.00606								-0.00606	2.58974	-2.58974
73.34	-0.006061								-0.006064	2.59145	-2.59145
73.35	-0.006061								-0.006067	2.59273	-2.59273
73.37	-0.00606								-0.00607	2.59401	-2.59401
73.38	-0.006064								-0.006066	2.59231	-2.59231
73.4	-0.006067								-0.006063	2.59102	-2.59102
73.44	-0.00607								-0.006062	2.5906	-2.5906
73.45	-0.006066								-0.006062	2.5906	-2.5906
73.47	-0.006063								-0.00606	2.58974	-2.58974
73.47	-0.006062								-0.006051	2.58589	-2.58589
73.51	-0.006062								-0.006033	2.5782	-2.5782
73.54	-0.00606								-0.006011	2.5688	-2.5688
73.55	-0.006051								-0.005986	2.55812	-2.55812
73.57	-0.006033								-0.00596	2.54701	-2.54701
73.58	-0.006011								-0.005932	2.53504	-2.53504
73.61	-0.005986								-0.005905	2.5235	-2.5235
73.62	-0.00596								-0.005874	2.51025	-2.51025
73.64	-0.005932								-0.00584	2.49572	-2.49572
73.67	-0.005905								-0.005803	2.47991	-2.47991
73.69	-0.005874								-0.00577	2.46581	-2.46581
73.71	-0.00584								-0.005738	2.45213	-2.45213
73.74	-0.005803								-0.005711	2.4406	-2.4406
73.76	-0.00577								-0.005688	2.43077	-2.43077
73.79	-0.005738								-0.005668	2.42222	-2.42222
73.82	-0.005711								-0.005645	2.41239	-2.41239
73.81	-0.005688								-0.005619	2.40128	-2.40128
73.83	-0.005668								-0.005592	2.38974	-2.38974
73.85	-0.005645								-0.005564	2.37778	-2.37778
73.87	-0.005619								-0.005536	2.36581	-2.36581
73.9	-0.005592								-0.005508	2.35384	-2.35384
73.92	-0.005564								-0.005481	2.34231	-2.34231
73.92	-0.005536								-0.00545	2.32906	-2.32906
73.96	-0.005508								-0.005413	2.31325	-2.31325
73.97	-0.005481								-0.005367	2.29359	-2.29359
74.01	-0.00545								-0.005319	2.27307	-2.27307
74.03	-0.005413								-0.005272	2.25299	-2.25299
74.03	-0.005367								-0.005226	2.23333	-2.23333
74.05	-0.005319								-0.005176	2.21196	-2.21196
74.1	-0.005272								-0.005122	2.18889	-2.18889
74.1	-0.005226								-0.005067	2.16538	-2.16538
74.11	-0.005176								-0.005013	2.14231	-2.14231
74.14	-0.005122								-0.004953	2.11666	-2.11666
74.17	-0.005067								-0.004891	2.09017	-2.09017
74.17	-0.005013								-0.004826	2.06239	-2.06239
74.21	-0.004953								-0.004764	2.0359	-2.0359
74.23	-0.004891								-0.004705	2.01068	-2.01068
74.25	-0.004826								-0.004647	1.9859	-1.9859
74.26	-0.004764								-0.004589	1.96111	-1.96111
74.28	-0.004705								-0.004532	1.93675	-1.93675
74.32	-0.004647								-0.004475	1.91239	-1.91239
74.33	-0.004589								-0.004419	1.88846	-1.88846
74.34	-0.004532								-0.00436	1.86325	-1.86325
74.37	-0.004475								-0.004295	1.83547	-1.83547
74.39	-0.004419								-0.00422	1.80342	-1.80342
74.4	-0.00436								-0.004144	1.77094	-1.77094
74.43	-0.004295								-0.004069	1.73889	-1.73889
74.45	-0.00422								-0.003994	1.70684	-1.70684
74.46	-0.004144								-0.003916	1.6735	-1.6735
74.47	-0.004069								-0.003833	1.63803	-1.63803
74.5	-0.003994								-0.003752	1.60342	-1.60342
74.52	-0.003916								-0.003677	1.57137	-1.57137
74.54	-0.003833								-0.00361	1.54273	-1.54273
74.58	-0.003752								-0.003548	1.51624	-1.51624
74.6	-0.003677								-0.003488	1.4906	-1.4906
74.6	-0.00361								-0.003429	1.46538	-1.46538
74.65	-0.003548								-0.003372	1.44102	-1.44102
74.65	-0.003488								-0.003314	1.41624	-1.41624
74.67	-0.003429								-0.003258	1.39231	-1.39231
74.7	-0.003372								-0.003199	1.36709	-1.36709
74.71	-0.003314								-0.003134	1.33931	-1.33931
74.74	-0.003258								-0.003059	1.30726	-1.30726
74.74	-0.003199								-0.002982	1.27436	-1.27436
74.78	-0.003134								-0.002909	1.24316	-1.24316
74.81	-0.003059								-0.002845	1.21581	-1.21581
74.8	-0.002982								-0.002792	1.19316	-1.19316
74.85	-0.002909								-0.00275	1.17521	-1.17521
74.86	-0.002845								-0.002714	1.15983	-1.15983
74.88	-0.002792								-0.002682	1.14615	-1.14615
74.89	-0.00275								-0.002651	1.1329	-1.1329
74.92	-0.002714								-0.002621	1.12008	-1.12008
74.94	-0.002682								-0.002592	1.10769	-1.10769
74.96	-0.002651								-0.002564	1.09573	-1.09573
74.97	-0.002621								-0.002535	1.08333	-1.08333
75.01	-0.002592								-0.002507	1.07137	-1.07137
75.02	-0.002564								-0.002478	1.05897	-1.05897
75.05	-0.002535								-0.00245	1.04701	-1.04701
75.06	-0.002507								-0.002421	1.03461	-1.03461
75.07	-0.002478								-0.002396	1.02393	-1.02393
75.11	-0.00245								-0.002374	1.01453	-1.01453
75.12	-0.002421								-0.002354	1.00598	-1.00598
75.15	-0.002396								-0.002331	0.996153	-0.996153
75.16	-0.002374								-0.002305	0.985042	-0.985042
75.19	-0.002354								-0.002278	0.973503	-0.973503
75.2	-0.002331								-0.002251	0.961965	-0.961965
75.21	-0.002305								-0.002223	0.949999	-0.949999
75.25	-0.002278								-0.002195	0.938033	-0.938033
75.27	-0.002251								-0.002166	0.92564	-0.92564
75.28	-0.002223								-0.002138	0.913674	-0.913674
75.3	-0.002195								-0.00211	0.901709	-0.901709
75.33	-0.002166								-0.002082	0.889743	-0.889743
75.36	-0.002138								-0.002054	0.877777	-0.877777
75.35	-0.00211								-0.002024	0.864956	-0.864956
75.39	-0.002082								-0.001999	0.854273	-0.854273
75.4	-0.002054								-0.001979	0.845726	-0.845726
75.43	-0.002024								-0.001969	0.841452	-0.841452
75.44	-0.001999								-0.001959	0.837179	-0.837179
75.47	-0.001979								-0.00195	0.833333	-0.833333
75.49	-0.001969								-0.001939	0.828632	-0.828632
75.52	-0.001959								-0.001933	0.826068	-0.826068
75.53	-0.00195								-0.00193	0.824786	-0.824786
75.57	-0.001939								-0.001928	0.823931	-0.823931
75.58	-0.001933								-0.001927	0.823503	-0.823503
75.6	-0.00193								-0.001927	0.823503	-0.823503
75.61	-0.001928								-0.001926	0.823076	-0.823076
75.64	-0.001927								-0.001928	0.823931	-0.823931
75.65	-0.001927								-0.001936	0.82735	-0.82735
75.66	-0.001926								-0.001954	0.835042	-0.835042
75.69	-0.001928								-0.001976	0.844444	-0.844444
75.73	-0.001936								-0.002001	0.855127	-0.855127
75.73	-0.001954								-0.002027	0.866238	-0.866238
75.77	-0.001976								-0.002055	0.878204	-0.878204
75.77	-0.002001								-0.002083	0.89017	-0.89017
75.82	-0.002027								-0.002109	0.901281	-0.901281
75.83	-0.002055								-0.002126	0.908546	-0.908546
75.84	-0.002083								-0.002131	0.910683	-0.910683
75.83	-0.002109								-0.002128	0.909401	-0.909401
75.89	-0.002126								-0.002126	0.908546	-0.908546
75.9	-0.002131								-0.002125	0.908119	-0.908119
75.92	-0.002128								-0.002125	0.908119	-0.908119
75.95	-0.002126								-0.002124	0.907691	-0.907691
75.96	-0.002125								-0.002124	0.907691	-0.907691
75.98	-0.002125								-0.002124	0.907691	-0.907691
76	-0.002124								-0.002124	0.907691	-0.907691
76.01	-0.002124								-0.002124	0.907691	-0.907691
76.03	-0.002124								-0.002124	0.907691	-0.907691
76.06	-0.002124								-0.002124	0.907691	-0.907691
76.09	-0.002124								-0.002124	0.907691	-0.907691
76.11	-0.002124								-0.002124	0.907691	-0.907691
76.12	-0.002124								-0.002124	0.907691	-0.907691
76.14	-0.002124								-0.002126	0.908546	-0.908546
76.16	-0.002124								-0.002134	0.911965	-0.911965
76.19	-0.002124								-0.002152	0.919657	-0.919657
76.21	-0.002126								-0.002172	0.928204	-0.928204
76.24	-0.002134								-0.002189	0.935469	-0.935469
76.27	-0.002152								-0.002198	0.939315	-0.939315
76.27	-0.002172								-0.002203	0.941452	-0.941452
76.3	-0.002189								-0.002206	0.942734	-0.942734
76.32	-0.002198								-0.002207	0.943161	-0.943161
76.33	-0.002203								-0.002208	0.943589	-0.943589
76.34	-0.002206								-0.002209	0.944016	-0.944016
76.39	-0.002207								-0.002209	0.944016	-0.944016
76.4	-0.002208								-0.002209	0.944016	-0.944016
76.41	-0.002209								-0.002209	0.944016	-0.944016
76.43	-0.002209								-0.002209	0.944016	-0.944016
76.47	-0.002209								-0.002209	0.944016	-0.944016
76.48	-0.002209								-0.002209	0.944016	-0.944016
76.49	-0.002209								-0.002209	0.944016	-0.944016
76.52	-0.002209								-0.002209	0.944016	-0.944016
76.53	-0.002209								-0.002209	0.944016	-0.944016
76.56	-0.002209								-0.002209	0.944016	-0.944016
76.59	-0.002209								-0.002209	0.944016	-0.944016
76.61	-0.002209								-0.002209	0.944016	-0.944016
76.63	-0.002209								-0.002209	0.944016	-0.944016
76.64	-0.002209								-0.002209	0.944016	-0.944016
76.67	-0.002209								-0.00221	0.944444	-0.944444
76.69	-0.002209								-0.002207	0.943161	-0.943161
76.71	-0.002209								-0.002199	0.939743	-0.939743
76.7	-0.00221								-0.002181	0.93205	-0.93205
76.75	-0.002207								-0.002159	0.922649	-0.922649
76.77	-0.002199								-0.002134	0.911965	-0.911965
76.78	-0.002181								-0.002108	0.900854	-0.900854
76.82	-0.002159								-0.00208	0.888888	-0.888888
76.85	-0.002134								-0.002053	0.87735	-0.87735
76.85	-0.002108								-0.002024	0.864956	-0.864956
76.87	-0.00208								-0.001999	0.854273	-0.854273
76.88	-0.002053								-0.001977	0.844871	-0.844871
76.92	-0.002024								-0.001957	0.836324	-0.836324
76.94	-0.001999								-0.001934	0.826495	-0.826495
76.94	-0.001977								-0.001909	0.815811	-0.815811
76.97	-0.001957								-0.001881	0.803845	-0.803845
77	-0.001934								-0.001856	0.793162	-0.793162
77.02	-0.001909								-0.001837	0.785042	-0.785042
77.04	-0.001881								-0.001826	0.780341	-0.780341
77.07	-0.001856								-0.00182	0.777777	-0.777777
77.09	-0.001837								-0.001817	0.776495	-0.776495
77.1	-0.001826								-0.001813	0.774786	-0.774786
77.1	-0.00182								-0.001803	0.770512	-0.770512
77.13	-0.001817								-0.001786	0.763247	-0.763247
77.16	-0.001813								-0.001763	0.753418	-0.753418
77.18	-0.001803								-0.001738	0.742734	-0.742734
77.2	-0.001786								-0.001711	0.731196	-0.731196
77.23	-0.001763								-0.001684	0.719657	-0.719657
77.25	-0.001738								-0.001656	0.707692	-0.707692
77.26	-0.001711								-0.001629	0.696153	-0.696153
77.27	-0.001684								-0.001613	0.689316	-0.689316
77.32	-0.001656								-0.001608	0.687179	-0.687179
77.34	-0.001629								-0.001611	0.688461	-0.688461
77.35	-0.001613								-0.001613	0.689316	-0.689316
77.36	-0.001608								-0.001613	0.689316	-0.689316
77.38	-0.001611								-0.001614	0.689743	-0.689743
77.43	-0.001613								-0.001614	0.689743	-0.689743
77.44	-0.001613								-0.001614	0.689743	-0.689743
77.45	-0.001614								-0.001614	0.689743	-0.689743
77.48	-0.001614								-0.001614	0.689743	-0.689743
77.5	-0.001614								-0.001614	0.689743	-0.689743
77.51	-0.001614								-0.001614	0.689743	-0.689743
77.53	-0.001614								-0.001614	0.689743	-0.689743
77.56	-0.001614								-0.001614	0.689743	-0.689743
77.58	-0.001614								-0.001614	0.689743	-0.689743
77.6	-0.001614								-0.001614	0.689743	-0.689743
77.61	-0.001614								-0.001614	0.689743	-0.689743
77.64	-0.001614								-0.001614	0.689743	-0.689743
77.66	-0.001614								-0.001614	0.689743	-0.689743
77.67	-0.001614								-0.001614	0.689743	-0.689743
77.71	-0.001614								-0.001614	0.689743	-0.689743
77.73	-0.001614								-0.001614	0.689743	-0.689743
77.75	-0.001614								-0.001614	0.689743	-0.689743
77.76	-0.001614								-0.001614	0.689743	-0.689743
77.79	-0.001614								-0.001615	0.69017	-0.69017
77.81	-0.001614								-0.001614	0.689743	-0.689743
77.82	-0.001614								-0.001616	0.690598	-0.690598
77.86	-0.001615								-0.001625	0.694444	-0.694444
77.86	-0.001614								-0.001642	0.701709	-0.701709
77.89	-0.001616								-0.001664	0.71111	-0.71111
77.9	-0.001625								-0.001689	0.721794	-0.721794
77.93	-0.001642								-0.001716	0.733333	-0.733333
77.95	-0.001664								-0.001743	0.744871	-0.744871
78	-0.001689								-0.001771	0.756837	-0.756837
78	-0.001716								-0.001799	0.768803	-0.768803
78.01	-0.001743								-0.001827	0.780768	-0.780768
78.04	-0.001771								-0.001856	0.793162	-0.793162
78.07	-0.001799								-0.001882	0.804273	-0.804273
78.07	-0.001827								-0.001901	0.812392	-0.812392
78.07	-0.001856								-0.001912	0.817093	-0.817093
78.12	-0.001882								-0.001919	0.820085	-0.820085
78.12	-0.001901								-0.001921	0.820939	-0.820939
78.16	-0.001912								-0.001925	0.822649	-0.822649
78.19	-0.001919								-0.001935	0.826922	-0.826922
78.21	-0.001921								-0.001953	0.834615	-0.834615
78.23	-0.001925								-0.001976	0.844444	-0.844444
78.24	-0.001935								-0.002001	0.855127	-0.855127
78.27	-0.001953								-0.002027	0.866238	-0.866238
78.29	-0.001976								-0.002055	0.878204	-0.878204
78.32	-0.002001								-0.002082	0.889743	-0.889743
78.32	-0.002027								-0.002111	0.902136	-0.902136
78.36	-0.002055								-0.002136	0.91282	-0.91282
78.36	-0.002082								-0.002158	0.922221	-0.922221
78.4	-0.002111								-0.002178	0.930768	-0.930768
78.41	-0.002136								-0.002201	0.940597	-0.940597
78.42	-0.002158								-0.002226	0.951281	-0.951281
78.45	-0.002178								-0.002256	0.964102	-0.964102
78.48	-0.002201								-0.00229	0.978631	-0.978631
78.49	-0.002226								-0.002326	0.994016	-0.994016
78.52	-0.002256								-0.002359	1.00812	-1.00812
78.55	-0.00229								-0.00239	1.02137	-1.02137
78.56	-0.002326								-0.00242	1.03419	-1.03419
78.57	-0.002359								-0.002449	1.04658	-1.04658
78.59	-0.00239								-0.002478	1.05897	-1.05897
78.62	-0.00242								-0.002506	1.07094	-1.07094
78.63	-0.002449								-0.002535	1.08333	-1.08333
78.66	-0.002478								-0.002563	1.0953	-1.0953
78.69	-0.002506								-0.002591	1.10726	-1.10726
78.7	-0.002535								-0.00262	1.11966	-1.11966
78.72	-0.002563								-0.002648	1.13162	-1.13162
78.75	-0.002591								-0.002676	1.14359	-1.14359
78.77	-0.00262								-0.002705	1.15598	-1.15598
78.79	-0.002648								-0.002733	1.16795	-1.16795
[truncated: 27,284 more rows]
