# Supplementary material for: Novel terpolymers based on methyl methacrylate with superior thermal stability and optical transparency for high-value applications
Source: PLoS One. 2025 Oct 8;20(10):e0332300. doi: 10.1371/journal.pone.0332300 (PMC12507251; doi:10.1371/journal.pone.0332300)
Supplement: S1 File — (ZIP) [file pone.0332300.s001.zip › Supporting_Information/Fig. 5. Derivative thermogravimetric (DTG) curves comparing the thermal degradation rates of the synthesized/TGA-DSC/DTG (PMMMA)/10% (23.12.95).txt]

Filename:	D:\save\Dr.atabaki\geramifar\10% (23.12.95).stad 
Operator ID:	 
Sample ID:	 
Comment: 	 
Serial Number:	002112210 
Data Collected:	2017/03/14 03:26:23 �.� 
Sample Weight:	12.507 mg 
Display Weight:	12.507 
Validation 
Validated:	No 
By:	 
Date:	 
Calibration Information 
Filename:	C:\Program Files\PerkinElmer\Pyris\Calibrations\11.12.94 calibration(silver).stac 
Date/Time:	 
Initial Conditions 
Temperature:	 50.00 �C 
Baseline Filename:	 
End Condition:	Go To:	45.00�C 
Total Points in Run:	27361 
Method Steps: 
Pre-Run Actions 
Start the Run 
	Action occurs Immediately 
Switch the Gas to Nitrogen at 20.0 ml/min  
	Action occurs Immediately 
1)	Heat from 50.00�C to 620.00�C at 10.00�C/min 
 
1) STA6000/8000 Temperature Scan 
	Time     	Unsubtracted	Baseline     	Program     	Sample     	Approx.     	Unsubtracted	Baseline     	Unsubtracted	Baseline     	Heat Flow     	Unsubstracted	R25 Diagnostic 
	          	Weight     	Weight     	Temperature	Temperature	Gas Flow     	Delta T     	Delta T     	Heat Flow     	Heat Flow     	Calibration	Microvolt     	Temperature 
	0.000000	12.447226	0.000000	50.020833	49.670000	19.800000	0.225661	0.000000	19.978045	0.000000	1.000000	0.591447	17.993000 
	0.002083	12.447226	0.000000	50.020833	49.680000	19.800000	0.223972	0.000000	19.951600	0.000000	1.000000	0.587042	17.859000 
	0.004167	12.447226	0.000000	50.041667	49.680000	19.800000	0.222303	0.000000	19.925325	0.000000	1.000000	0.582670	17.726000 
	0.006250	12.447226	0.000000	50.062500	49.690000	19.800000	0.220618	0.000000	19.898879	0.000000	1.000000	0.578266	17.592000 
	0.008333	12.447226	0.000000	50.083333	49.680000	19.800000	0.218961	0.000000	19.872578	0.000000	1.000000	0.573894	17.459000 
	0.010417	12.447226	0.000000	50.104167	49.690000	19.800000	0.217286	0.000000	19.846330	0.000000	1.000000	0.569522	17.326000 
	0.012500	12.447013	0.000000	50.125000	49.680000	19.800000	0.215637	0.000000	19.820227	0.000000	1.000000	0.565183	17.194000 
	0.014583	12.447013	0.000000	50.145833	49.680000	19.800000	0.213950	0.000000	19.793755	0.000000	1.000000	0.560778	17.060000 
	0.016667	12.447013	0.000000	50.166667	49.690000	19.800000	0.212294	0.000000	19.767703	0.000000	1.000000	0.556439	16.928000 
	0.018750	12.447013	0.000000	50.187500	49.680000	19.800000	0.210639	0.000000	19.741601	0.000000	1.000000	0.552100	16.796000 
	0.020833	12.446799	0.000000	50.208333	49.670000	19.800000	0.209005	0.000000	19.715697	0.000000	1.000000	0.547794	16.665000 
	0.022917	12.446799	0.000000	50.229167	49.680000	19.800000	0.207356	0.000000	19.689842	0.000000	1.000000	0.543488	16.534000 
	0.025000	12.446799	0.000000	50.250000	49.700000	19.800000	0.205722	0.000000	19.664407	0.000000	1.000000	0.539248	16.405000 
	0.027083	12.446585	0.000000	50.270833	49.700000	19.800000	0.204082	0.000000	19.638527	0.000000	1.000000	0.534942	16.274000 
	0.029167	12.446585	0.000000	50.291667	49.670000	19.800000	0.202483	0.000000	19.612970	0.000000	1.000000	0.530701	16.145000 
	0.031250	12.446585	0.000000	50.312500	49.670000	19.800000	0.200841	0.000000	19.587091	0.000000	1.000000	0.526395	16.014000 
	0.033333	12.446372	0.000000	50.333333	49.680000	19.800000	0.199200	0.000000	19.561433	0.000000	1.000000	0.522122	15.884000 
	0.035417	12.446372	0.000000	50.354167	49.690000	19.800000	0.197550	0.000000	19.535577	0.000000	1.000000	0.517816	15.753000 
	0.037500	12.446372	0.000000	50.375000	49.690000	19.800000	0.195885	0.000000	19.509302	0.000000	1.000000	0.513444	15.620000 
	0.039583	12.446158	0.000000	50.395833	49.700000	19.800000	0.194212	0.000000	19.483051	0.000000	1.000000	0.509072	15.487000 
	0.041667	12.446158	0.000000	50.416667	49.710000	19.800000	0.192549	0.000000	19.456996	0.000000	1.000000	0.504733	15.355000 
	0.043750	12.446158	0.000000	50.437500	49.700000	19.800000	0.190887	0.000000	19.430699	0.000000	1.000000	0.500362	15.222000 
	0.045833	12.445944	0.000000	50.458333	49.690000	19.800000	0.189224	0.000000	19.404401	0.000000	1.000000	0.495990	15.089000 
	0.047917	12.445944	0.000000	50.479167	49.700000	19.800000	0.187552	0.000000	19.378149	0.000000	1.000000	0.491618	14.956000 
	0.050000	12.445944	0.000000	50.500000	49.700000	19.800000	0.185911	0.000000	19.352269	0.000000	1.000000	0.487312	14.825000 
	0.052083	12.445944	0.000000	50.520833	49.670000	19.800000	0.184271	0.000000	19.326126	0.000000	1.000000	0.482973	14.693000 
	0.054167	12.445731	0.000000	50.541667	49.720000	19.800000	0.182588	0.000000	19.300158	0.000000	1.000000	0.478634	14.561000 
	0.056250	12.445731	0.000000	50.562500	49.700000	19.800000	0.180944	0.000000	19.274037	0.000000	1.000000	0.474295	14.429000 
	0.058333	12.445731	0.000000	50.583333	49.710000	19.800000	0.179291	0.000000	19.248178	0.000000	1.000000	0.469989	14.298000 
	0.060417	12.445517	0.000000	50.604167	49.700000	19.800000	0.177631	0.000000	19.221882	0.000000	1.000000	0.465617	14.165000 
	0.062500	12.445517	0.000000	50.625000	49.710000	19.800000	0.175968	0.000000	19.195826	0.000000	1.000000	0.461278	14.033000 
	0.064583	12.445517	0.000000	50.645833	49.710000	19.800000	0.174340	0.000000	19.170143	0.000000	1.000000	0.457005	13.903000 
	0.066667	12.445731	0.000000	50.666667	49.710000	19.800000	0.172746	0.000000	19.145054	0.000000	1.000000	0.452830	13.776000 
	0.068750	12.445303	0.000000	50.687500	49.710000	19.800000	0.171181	0.000000	19.120359	0.000000	1.000000	0.448721	13.651000 
	0.070833	12.445090	0.000000	50.708333	49.690000	19.800000	0.169622	0.000000	19.095624	0.000000	1.000000	0.444612	13.526000 
	0.072917	12.445090	0.000000	50.729167	49.710000	19.800000	0.168184	0.000000	19.073143	0.000000	1.000000	0.440865	13.412000 
	0.075000	12.445303	0.000000	50.750000	49.720000	19.800000	0.166784	0.000000	19.051234	0.000000	1.000000	0.437216	13.301000 
	0.077083	12.445090	0.000000	50.770833	49.720000	19.800000	0.165395	0.000000	19.029305	0.000000	1.000000	0.433568	13.190000 
	0.079167	12.445090	0.000000	50.791667	49.710000	19.800000	0.164017	0.000000	19.007554	0.000000	1.000000	0.429952	13.080000 
	0.081250	12.445090	0.000000	50.812500	49.700000	19.800000	0.162643	0.000000	18.985803	0.000000	1.000000	0.426336	12.970000 
	0.083333	12.445090	0.000000	50.833333	49.710000	19.800000	0.161247	0.000000	18.963894	0.000000	1.000000	0.422688	12.859000 
	0.085417	12.444876	0.000000	50.854167	49.710000	19.800000	0.159779	0.000000	18.940779	0.000000	1.000000	0.418842	12.742000 
	0.087500	12.444876	0.000000	50.875000	49.700000	19.800000	0.158343	0.000000	18.918041	0.000000	1.000000	0.415061	12.627000 
	0.089583	12.444876	0.000000	50.895833	49.710000	19.800000	0.156893	0.000000	18.895341	0.000000	1.000000	0.411281	12.512000 
	0.091667	12.444876	0.000000	50.916667	49.730000	19.800000	0.155442	0.000000	18.872659	0.000000	1.000000	0.407501	12.397000 
	0.093750	12.444662	0.000000	50.937500	49.710000	19.800000	0.154023	0.000000	18.850101	0.000000	1.000000	0.403754	12.283000 
	0.095833	12.444662	0.000000	50.958333	49.710000	19.800000	0.152565	0.000000	18.827184	0.000000	1.000000	0.399941	12.167000 
	0.097917	12.444662	0.000000	50.979167	49.710000	19.800000	0.151114	0.000000	18.804267	0.000000	1.000000	0.396128	12.051000 
	0.100000	12.444662	0.000000	51.000000	49.710000	19.800000	0.149655	0.000000	18.781351	0.000000	1.000000	0.392315	11.935000 
	0.102083	12.444662	0.000000	51.020833	49.720000	19.800000	0.148199	0.000000	18.758452	0.000000	1.000000	0.388502	11.819000 
	0.104167	12.444449	0.000000	51.041667	49.720000	19.800000	0.146755	0.000000	18.735733	0.000000	1.000000	0.384722	11.704000 
	0.106250	12.444449	0.000000	51.062500	49.710000	19.800000	0.145306	0.000000	18.712798	0.000000	1.000000	0.380909	11.588000 
	0.108333	12.444449	0.000000	51.083333	49.710000	19.800000	0.143889	0.000000	18.690474	0.000000	1.000000	0.377194	11.475000 
	0.110417	12.444449	0.000000	51.104167	49.720000	19.800000	0.142468	0.000000	18.668168	0.000000	1.000000	0.373480	11.362000 
	0.112500	12.444449	0.000000	51.125000	49.720000	19.800000	0.141050	0.000000	18.645843	0.000000	1.000000	0.369765	11.249000 
	0.114583	12.444449	0.000000	51.145833	49.730000	19.800000	0.139628	0.000000	18.623536	0.000000	1.000000	0.366051	11.136000 
	0.116667	12.444449	0.000000	51.166667	49.710000	19.800000	0.138205	0.000000	18.600981	0.000000	1.000000	0.362304	11.022000 
	0.118750	12.444449	0.000000	51.187500	49.720000	19.800000	0.136785	0.000000	18.578673	0.000000	1.000000	0.358589	10.909000 
	0.120833	12.444449	0.000000	51.208333	49.730000	19.800000	0.135365	0.000000	18.556365	0.000000	1.000000	0.354875	10.796000 
	0.122917	12.444235	0.000000	51.229167	49.740000	19.800000	0.133971	0.000000	18.534452	0.000000	1.000000	0.351226	10.685000 
	0.125000	12.444235	0.000000	51.250000	49.720000	19.800000	0.132597	0.000000	18.512689	0.000000	1.000000	0.347610	10.575000 
	0.127083	12.444235	0.000000	51.270833	49.720000	19.800000	0.131209	0.000000	18.490760	0.000000	1.000000	0.343962	10.464000 
	0.129167	12.444235	0.000000	51.291667	49.740000	19.800000	0.129794	0.000000	18.468664	0.000000	1.000000	0.340280	10.352000 
	0.131250	12.444235	0.000000	51.312500	49.730000	19.800000	0.128418	0.000000	18.446917	0.000000	1.000000	0.336664	10.242000 
	0.133333	12.444235	0.000000	51.333333	49.720000	19.800000	0.127054	0.000000	18.425368	0.000000	1.000000	0.333081	10.133000 
	0.135417	12.444235	0.000000	51.354167	49.720000	19.800000	0.125673	0.000000	18.403636	0.000000	1.000000	0.329466	10.023000 
	0.137500	12.444235	0.000000	51.375000	49.740000	19.800000	0.124276	0.000000	18.381737	0.000000	1.000000	0.325817	9.912000 
	0.139583	12.444235	0.000000	51.395833	49.730000	19.800000	0.122876	0.000000	18.359595	0.000000	1.000000	0.322135	9.800000 
	0.141667	12.444235	0.000000	51.416667	49.730000	19.800000	0.121457	0.000000	18.337271	0.000000	1.000000	0.318421	9.687000 
	0.143750	12.444235	0.000000	51.437500	49.730000	19.800000	0.120067	0.000000	18.315342	0.000000	1.000000	0.314772	9.576000 
	0.145833	12.444235	0.000000	51.458333	49.730000	19.800000	0.118675	0.000000	18.293413	0.000000	1.000000	0.311124	9.465000 
	0.147917	12.444235	0.000000	51.479167	49.730000	19.800000	0.117247	0.000000	18.270891	0.000000	1.000000	0.307376	9.351000 
	0.150000	12.444235	0.000000	51.500000	49.750000	19.800000	0.115823	0.000000	18.248594	0.000000	1.000000	0.303662	9.238000 
	0.152083	12.444235	0.000000	51.520833	49.750000	19.800000	0.114417	0.000000	18.226467	0.000000	1.000000	0.299980	9.126000 
	0.154167	12.444235	0.000000	51.541667	49.720000	19.800000	0.113035	0.000000	18.204497	0.000000	1.000000	0.296332	9.015000 
	0.156250	12.444235	0.000000	51.562500	49.730000	19.800000	0.111654	0.000000	18.182779	0.000000	1.000000	0.292716	8.905000 
	0.158333	12.444235	0.000000	51.583333	49.740000	19.800000	0.110258	0.000000	18.160863	0.000000	1.000000	0.289067	8.794000 
	0.160417	12.444235	0.000000	51.604167	49.750000	19.800000	0.108886	0.000000	18.139342	0.000000	1.000000	0.285484	8.685000 
	0.162500	12.444235	0.000000	51.625000	49.760000	19.800000	0.107529	0.000000	18.118018	0.000000	1.000000	0.281934	8.577000 
	0.164583	12.444235	0.000000	51.645833	49.740000	19.800000	0.106168	0.000000	18.096458	0.000000	1.000000	0.278351	8.468000 
	0.166667	12.444235	0.000000	51.666667	49.750000	19.800000	0.104785	0.000000	18.074739	0.000000	1.000000	0.274735	8.358000 
	0.168750	12.444235	0.000000	51.687500	49.760000	19.800000	0.103414	0.000000	18.053217	0.000000	1.000000	0.271152	8.249000 
	0.170833	12.444235	0.000000	51.708333	49.770000	19.800000	0.102071	0.000000	18.032089	0.000000	1.000000	0.267635	8.142000 
	0.172917	12.444235	0.000000	51.729167	49.750000	19.800000	0.100783	0.000000	18.011716	0.000000	1.000000	0.264250	8.039000 
	0.175000	12.444235	0.000000	51.750000	49.760000	19.800000	0.099517	0.000000	17.991774	0.000000	1.000000	0.260930	7.938000 
	0.177083	12.444235	0.000000	51.770833	49.770000	19.800000	0.098270	0.000000	17.972227	0.000000	1.000000	0.257675	7.839000 
	0.179167	12.444235	0.000000	51.791667	49.760000	19.800000	0.097046	0.000000	17.952854	0.000000	1.000000	0.254454	7.741000 
	0.181250	12.444235	0.000000	51.812500	49.750000	19.800000	0.095806	0.000000	17.933283	0.000000	1.000000	0.251200	7.642000 
	0.183333	12.444235	0.000000	51.833333	49.770000	19.800000	0.094573	0.000000	17.913945	0.000000	1.000000	0.247978	7.544000 
	0.185417	12.444235	0.000000	51.854167	49.780000	19.800000	0.093507	0.000000	17.897163	0.000000	1.000000	0.245184	7.459000 
	0.187500	12.444235	0.000000	51.875000	49.770000	19.800000	0.092405	0.000000	17.879766	0.000000	1.000000	0.242292	7.371000 
	0.189583	12.444235	0.000000	51.895833	49.770000	19.800000	0.091336	0.000000	17.862973	0.000000	1.000000	0.239498	7.286000 
	0.191667	12.444235	0.000000	51.916667	49.750000	19.800000	0.090292	0.000000	17.846356	0.000000	1.000000	0.236737	7.202000 
	0.193750	12.444235	0.000000	51.937500	49.760000	19.800000	0.089209	0.000000	17.829376	0.000000	1.000000	0.233910	7.116000 
	0.195833	12.444235	0.000000	51.958333	49.760000	19.800000	0.088131	0.000000	17.812385	0.000000	1.000000	0.231083	7.030000 
	0.197917	12.444235	0.000000	51.979167	49.770000	19.800000	0.087027	0.000000	17.795010	0.000000	1.000000	0.228190	6.942000 
	0.200000	12.444235	0.000000	52.000000	49.770000	19.800000	0.085934	0.000000	17.777822	0.000000	1.000000	0.225330	6.855000 
	0.202083	12.444235	0.000000	52.020833	49.770000	19.800000	0.084820	0.000000	17.760238	0.000000	1.000000	0.222405	6.766000 
	0.204167	12.444235	0.000000	52.041667	49.780000	19.800000	0.083726	0.000000	17.743060	0.000000	1.000000	0.219545	6.679000 
	0.206250	12.444235	0.000000	52.062500	49.760000	19.800000	0.082677	0.000000	17.726445	0.000000	1.000000	0.216784	6.595000 
	0.208333	12.444235	0.000000	52.083333	49.790000	19.800000	0.081565	0.000000	17.709088	0.000000	1.000000	0.213891	6.507000 
	0.210417	12.444235	0.000000	52.104167	49.800000	19.800000	0.080499	0.000000	17.692304	0.000000	1.000000	0.211097	6.422000 
	0.212500	12.444235	0.000000	52.125000	49.790000	19.800000	0.079546	0.000000	17.677279	0.000000	1.000000	0.208599	6.346000 
	0.214583	12.444235	0.000000	52.145833	49.780000	19.800000	0.078533	0.000000	17.661267	0.000000	1.000000	0.205936	6.265000 
	0.216667	12.444235	0.000000	52.166667	49.810000	19.800000	0.077484	0.000000	17.644897	0.000000	1.000000	0.203208	6.182000 
	0.218750	12.444235	0.000000	52.187500	49.800000	19.800000	0.076548	0.000000	17.630070	0.000000	1.000000	0.200743	6.107000 
	0.220833	12.444235	0.000000	52.208333	49.800000	19.800000	0.075658	0.000000	17.616042	0.000000	1.000000	0.198409	6.036000 
	0.222917	12.444235	0.000000	52.229167	49.800000	19.800000	0.074794	0.000000	17.602410	0.000000	1.000000	0.196141	5.967000 
	0.225000	12.444235	0.000000	52.250000	49.800000	19.800000	0.073902	0.000000	17.588382	0.000000	1.000000	0.193807	5.896000 
	0.227083	12.444235	0.000000	52.270833	49.800000	19.800000	0.073036	0.000000	17.574750	0.000000	1.000000	0.191539	5.827000 
	0.229167	12.444235	0.000000	52.291667	49.800000	19.800000	0.072147	0.000000	17.560722	0.000000	1.000000	0.189205	5.756000 
	0.231250	12.444235	0.000000	52.312500	49.830000	19.800000	0.071301	0.000000	17.547511	0.000000	1.000000	0.187003	5.689000 
	0.233333	12.444235	0.000000	52.333333	49.820000	19.800000	0.070437	0.000000	17.533869	0.000000	1.000000	0.184735	5.620000 
	0.235417	12.444235	0.000000	52.354167	49.810000	19.800000	0.069549	0.000000	17.519833	0.000000	1.000000	0.182401	5.549000 
	0.237500	12.444235	0.000000	52.375000	49.830000	19.800000	0.068645	0.000000	17.505625	0.000000	1.000000	0.180034	5.477000 
	0.239583	12.444449	0.000000	52.395833	49.820000	19.800000	0.067780	0.000000	17.491984	0.000000	1.000000	0.177766	5.408000 
	0.241667	12.444449	0.000000	52.416667	49.850000	19.800000	0.066984	0.000000	17.479561	0.000000	1.000000	0.175695	5.345000 
	0.243750	12.444449	0.000000	52.437500	49.830000	19.800000	0.066222	0.000000	17.467493	0.000000	1.000000	0.173690	5.284000 
	0.245833	12.444449	0.000000	52.458333	49.840000	19.800000	0.065408	0.000000	17.454658	0.000000	1.000000	0.171553	5.219000 
	0.247917	12.444449	0.000000	52.479167	49.840000	19.800000	0.064627	0.000000	17.442408	0.000000	1.000000	0.169515	5.157000 
	0.250000	12.444449	0.000000	52.500000	49.840000	19.800000	0.063813	0.000000	17.429566	0.000000	1.000000	0.167379	5.092000 
	0.252083	12.444449	0.000000	52.520833	49.840000	19.800000	0.063026	0.000000	17.417118	0.000000	1.000000	0.165308	5.029000 
	0.254167	12.444449	0.000000	52.541667	49.850000	19.800000	0.062221	0.000000	17.404481	0.000000	1.000000	0.163204	4.965000 
	0.256250	12.444449	0.000000	52.562500	49.850000	19.800000	0.061418	0.000000	17.391836	0.000000	1.000000	0.161101	4.901000 
	0.258333	12.444449	0.000000	52.583333	49.870000	19.800000	0.060774	0.000000	17.381774	0.000000	1.000000	0.159424	4.850000 
	0.260417	12.444449	0.000000	52.604167	49.860000	19.800000	0.060226	0.000000	17.373073	0.000000	1.000000	0.157978	4.806000 
	0.262500	12.444449	0.000000	52.625000	49.860000	19.800000	0.059674	0.000000	17.364380	0.000000	1.000000	0.156531	4.762000 
	0.264583	12.444449	0.000000	52.645833	49.870000	19.800000	0.059169	0.000000	17.356484	0.000000	1.000000	0.155217	4.722000 
	0.266667	12.444449	0.000000	52.666667	49.870000	19.800000	0.058618	0.000000	17.347790	0.000000	1.000000	0.153770	4.678000 
	0.268750	12.444449	0.000000	52.687500	49.870000	19.800000	0.058067	0.000000	17.339097	0.000000	1.000000	0.152324	4.634000 
	0.270833	12.444449	0.000000	52.708333	49.900000	19.800000	0.057510	0.000000	17.330424	0.000000	1.000000	0.150878	4.590000 
	0.272917	12.444662	0.000000	52.729167	49.900000	19.800000	0.056984	0.000000	17.322125	0.000000	1.000000	0.149497	4.548000 
	0.275000	12.444662	0.000000	52.750000	49.890000	19.800000	0.056446	0.000000	17.313622	0.000000	1.000000	0.148084	4.505000 
	0.277083	12.444662	0.000000	52.770833	49.900000	19.800000	0.055842	0.000000	17.304145	0.000000	1.000000	0.146506	4.457000 
	0.279167	12.444662	0.000000	52.791667	49.910000	19.800000	0.055265	0.000000	17.295062	0.000000	1.000000	0.144994	4.411000 
	0.281250	12.444662	0.000000	52.812500	49.910000	19.800000	0.054712	0.000000	17.286368	0.000000	1.000000	0.143547	4.367000 
	0.283333	12.444662	0.000000	52.833333	49.920000	19.800000	0.054234	0.000000	17.278867	0.000000	1.000000	0.142298	4.329000 
	0.285417	12.444662	0.000000	52.854167	49.910000	19.800000	0.053886	0.000000	17.273328	0.000000	1.000000	0.141378	4.301000 
	0.287500	12.444662	0.000000	52.875000	49.920000	19.800000	0.053508	0.000000	17.267406	0.000000	1.000000	0.140392	4.271000 
	0.289583	12.444662	0.000000	52.895833	49.930000	19.800000	0.053156	0.000000	17.261880	0.000000	1.000000	0.139471	4.243000 
	0.291667	12.444662	0.000000	52.916667	49.920000	19.800000	0.052780	0.000000	17.255946	0.000000	1.000000	0.138485	4.213000 
	0.293750	12.444662	0.000000	52.937500	49.940000	19.800000	0.052414	0.000000	17.250229	0.000000	1.000000	0.137532	4.184000 
	0.295833	12.444662	0.000000	52.958333	49.930000	19.800000	0.052076	0.000000	17.244888	0.000000	1.000000	0.136645	4.157000 
	0.297917	12.444662	0.000000	52.979167	49.940000	19.800000	0.051686	0.000000	17.238768	0.000000	1.000000	0.135626	4.126000 
	0.300000	12.444662	0.000000	53.000000	49.930000	19.800000	0.051262	0.000000	17.232044	0.000000	1.000000	0.134508	4.092000 
	0.302083	12.444662	0.000000	53.020833	49.940000	19.800000	0.050872	0.000000	17.225925	0.000000	1.000000	0.133489	4.061000 
	0.304167	12.444662	0.000000	53.041667	49.960000	19.800000	0.050504	0.000000	17.220207	0.000000	1.000000	0.132536	4.032000 
	0.306250	12.444662	0.000000	53.062500	49.960000	19.800000	0.050152	0.000000	17.214674	0.000000	1.000000	0.131615	4.004000 
	0.308333	12.444662	0.000000	53.083333	49.940000	19.800000	0.049780	0.000000	17.208735	0.000000	1.000000	0.130629	3.974000 
	0.310417	12.444662	0.000000	53.104167	49.980000	19.800000	0.049411	0.000000	17.203028	0.000000	1.000000	0.129676	3.945000 
	0.312500	12.444662	0.000000	53.125000	49.980000	19.800000	0.049035	0.000000	17.197100	0.000000	1.000000	0.128690	3.915000 
	0.314583	12.444662	0.000000	53.145833	49.980000	19.800000	0.048658	0.000000	17.191172	0.000000	1.000000	0.127704	3.885000 
	0.316667	12.444662	0.000000	53.166667	49.970000	19.800000	0.048286	0.000000	17.185238	0.000000	1.000000	0.126718	3.855000 
	0.318750	12.444662	0.000000	53.187500	50.000000	19.800000	0.047928	0.000000	17.179723	0.000000	1.000000	0.125797	3.827000 
	0.320833	12.444662	0.000000	53.208333	50.000000	19.800000	0.047616	0.000000	17.174783	0.000000	1.000000	0.124975	3.802000 
	0.322917	12.444662	0.000000	53.229167	49.990000	19.800000	0.047304	0.000000	17.169837	0.000000	1.000000	0.124154	3.777000 
	0.325000	12.444662	0.000000	53.250000	50.020000	19.800000	0.046961	0.000000	17.164519	0.000000	1.000000	0.123266	3.750000 
	0.327083	12.444662	0.000000	53.270833	50.020000	19.800000	0.046647	0.000000	17.159579	0.000000	1.000000	0.122444	3.725000 
	0.329167	12.444662	0.000000	53.291667	50.020000	19.800000	0.046322	0.000000	17.154441	0.000000	1.000000	0.121590	3.699000 
	0.331250	12.444662	0.000000	53.312500	50.030000	19.800000	0.045994	0.000000	17.149309	0.000000	1.000000	0.120735	3.673000 
	0.333333	12.444662	0.000000	53.333333	50.020000	19.800000	0.045670	0.000000	17.144166	0.000000	1.000000	0.119880	3.647000 
	0.335417	12.444662	0.000000	53.354167	50.030000	19.800000	0.045343	0.000000	17.139033	0.000000	1.000000	0.119026	3.621000 
	0.337500	12.444662	0.000000	53.375000	50.030000	19.800000	0.045004	0.000000	17.133698	0.000000	1.000000	0.118138	3.594000 
	0.339583	12.444662	0.000000	53.395833	50.040000	19.800000	0.044677	0.000000	17.128566	0.000000	1.000000	0.117284	3.568000 
	0.341667	12.444662	0.000000	53.416667	50.050000	19.800000	0.044350	0.000000	17.123433	0.000000	1.000000	0.116429	3.542000 
	0.343750	12.444662	0.000000	53.437500	50.060000	19.800000	0.044035	0.000000	17.118498	0.000000	1.000000	0.115607	3.517000 
	0.345833	12.444662	0.000000	53.458333	50.070000	19.800000	0.043720	0.000000	17.113563	0.000000	1.000000	0.114785	3.492000 
	0.347917	12.444662	0.000000	53.479167	50.070000	19.800000	0.043395	0.000000	17.108425	0.000000	1.000000	0.113931	3.466000 
	0.350000	12.444662	0.000000	53.500000	50.060000	19.800000	0.043084	0.000000	17.103480	0.000000	1.000000	0.113109	3.441000 
	0.352083	12.444662	0.000000	53.520833	50.090000	19.800000	0.042765	0.000000	17.098555	0.000000	1.000000	0.112287	3.416000 
	0.354167	12.444662	0.000000	53.541667	50.080000	19.800000	0.042441	0.000000	17.093412	0.000000	1.000000	0.111433	3.390000 
	0.356250	12.444449	0.000000	53.562500	50.080000	19.800000	0.042103	0.000000	17.088077	0.000000	1.000000	0.110545	3.363000 
	0.358333	12.444449	0.000000	53.583333	50.080000	19.800000	0.041789	0.000000	17.083136	0.000000	1.000000	0.109723	3.338000 
	0.360417	12.444449	0.000000	53.604167	50.110000	19.800000	0.041447	0.000000	17.077816	0.000000	1.000000	0.108836	3.311000 
	0.362500	12.444449	0.000000	53.625000	50.100000	19.800000	0.041110	0.000000	17.072475	0.000000	1.000000	0.107948	3.284000 
	0.364583	12.444449	0.000000	53.645833	50.110000	19.800000	0.040783	0.000000	17.067342	0.000000	1.000000	0.107094	3.258000 
	0.366667	12.444449	0.000000	53.666667	50.100000	19.800000	0.040459	0.000000	17.062199	0.000000	1.000000	0.106239	3.232000 
	0.368750	12.444449	0.000000	53.687500	50.120000	19.800000	0.040131	0.000000	17.057071	0.000000	1.000000	0.105384	3.206000 
	0.370833	12.444449	0.000000	53.708333	50.140000	19.800000	0.039777	0.000000	17.051547	0.000000	1.000000	0.104464	3.178000 
	0.372917	12.444449	0.000000	53.729167	50.120000	19.800000	0.039454	0.000000	17.046399	0.000000	1.000000	0.103609	3.152000 
	0.375000	12.444449	0.000000	53.750000	50.130000	19.800000	0.039115	0.000000	17.041068	0.000000	1.000000	0.102722	3.125000 
	0.377083	12.444449	0.000000	53.770833	50.140000	19.800000	0.038762	0.000000	17.035539	0.000000	1.000000	0.101801	3.097000 
	0.379167	12.444449	0.000000	53.791667	50.150000	19.800000	0.038424	0.000000	17.030208	0.000000	1.000000	0.100914	3.070000 
	0.381250	12.444449	0.000000	53.812500	50.150000	19.800000	0.038073	0.000000	17.024675	0.000000	1.000000	0.099993	3.042000 
	0.383333	12.444449	0.000000	53.833333	50.170000	19.800000	0.037733	0.000000	17.019348	0.000000	1.000000	0.099106	3.015000 
	0.385417	12.444235	0.000000	53.854167	50.180000	19.800000	0.037380	0.000000	17.013819	0.000000	1.000000	0.098186	2.987000 
	0.387500	12.444235	0.000000	53.875000	50.180000	19.800000	0.037055	0.000000	17.008681	0.000000	1.000000	0.097331	2.961000 
	0.389583	12.444235	0.000000	53.895833	50.170000	19.800000	0.036706	0.000000	17.003143	0.000000	1.000000	0.096410	2.933000 
	0.391667	12.444235	0.000000	53.916667	50.190000	19.800000	0.036378	0.000000	16.998013	0.000000	1.000000	0.095556	2.907000 
	0.393750	12.444235	0.000000	53.937500	50.200000	19.800000	0.036027	0.000000	16.992484	0.000000	1.000000	0.094635	2.879000 
	0.395833	12.444235	0.000000	53.958333	50.200000	19.800000	0.035700	0.000000	16.987345	0.000000	1.000000	0.093781	2.853000 
	0.397917	12.444235	0.000000	53.979167	50.200000	19.800000	0.035350	0.000000	16.981812	0.000000	1.000000	0.092860	2.825000 
	0.400000	12.444235	0.000000	54.000000	50.200000	19.800000	0.035012	0.000000	16.976476	0.000000	1.000000	0.091973	2.798000 
	0.402083	12.444235	0.000000	54.020833	50.220000	19.800000	0.034671	0.000000	16.971148	0.000000	1.000000	0.091085	2.771000 
	0.404167	12.444235	0.000000	54.041667	50.220000	19.800000	0.034322	0.000000	16.965614	0.000000	1.000000	0.090165	2.743000 
	0.406250	12.444235	0.000000	54.062500	50.230000	19.800000	0.033983	0.000000	16.960282	0.000000	1.000000	0.089277	2.716000 
	0.408333	12.444235	0.000000	54.083333	50.230000	19.800000	0.033631	0.000000	16.954748	0.000000	1.000000	0.088357	2.688000 
	0.410417	12.444021	0.000000	54.104167	50.250000	19.800000	0.033291	0.000000	16.949420	0.000000	1.000000	0.087470	2.661000 
	0.412500	12.444021	0.000000	54.125000	50.240000	19.800000	0.032930	0.000000	16.943685	0.000000	1.000000	0.086516	2.632000 
	0.414583	12.444021	0.000000	54.145833	50.260000	19.800000	0.032589	0.000000	16.938356	0.000000	1.000000	0.085629	2.605000 
	0.416667	12.444021	0.000000	54.166667	50.260000	19.800000	0.032238	0.000000	16.932822	0.000000	1.000000	0.084708	2.577000 
	0.418750	12.444021	0.000000	54.187500	50.280000	19.800000	0.031873	0.000000	16.927099	0.000000	1.000000	0.083755	2.548000 
	0.420833	12.444021	0.000000	54.208333	50.290000	19.800000	0.031522	0.000000	16.921568	0.000000	1.000000	0.082835	2.520000 
	0.422917	12.444021	0.000000	54.229167	50.280000	19.800000	0.031185	0.000000	16.916228	0.000000	1.000000	0.081947	2.493000 
	0.425000	12.444021	0.000000	54.250000	50.280000	19.800000	0.030823	0.000000	16.910497	0.000000	1.000000	0.080994	2.464000 
	0.427083	12.444021	0.000000	54.270833	50.310000	19.800000	0.030469	0.000000	16.904974	0.000000	1.000000	0.080074	2.436000 
	0.429167	12.443808	0.000000	54.291667	50.290000	19.800000	0.030121	0.000000	16.899432	0.000000	1.000000	0.079153	2.408000 
	0.431250	12.443808	0.000000	54.312500	50.310000	19.800000	0.029756	0.000000	16.893708	0.000000	1.000000	0.078200	2.379000 
	0.433333	12.443808	0.000000	54.333333	50.300000	19.800000	0.029393	0.000000	16.887972	0.000000	1.000000	0.077247	2.350000 
	0.435417	12.443808	0.000000	54.354167	50.320000	19.800000	0.029041	0.000000	16.882445	0.000000	1.000000	0.076326	2.322000 
	0.437500	12.443808	0.000000	54.375000	50.320000	19.800000	0.028692	0.000000	16.876911	0.000000	1.000000	0.075406	2.294000 
	0.439583	12.443808	0.000000	54.395833	50.340000	19.800000	0.028339	0.000000	16.871384	0.000000	1.000000	0.074486	2.266000 
	0.441667	12.443808	0.000000	54.416667	50.320000	19.800000	0.027978	0.000000	16.865645	0.000000	1.000000	0.073532	2.237000 
	0.443750	12.443808	0.000000	54.437500	50.350000	19.800000	0.027637	0.000000	16.860319	0.000000	1.000000	0.072645	2.210000 
	0.445833	12.443808	0.000000	54.458333	50.340000	19.800000	0.027288	0.000000	16.854781	0.000000	1.000000	0.071724	2.182000 
	0.447917	12.443594	0.000000	54.479167	50.370000	19.800000	0.026948	0.000000	16.849454	0.000000	1.000000	0.070837	2.155000 
	0.450000	12.443594	0.000000	54.500000	50.380000	19.800000	0.026584	0.000000	16.843725	0.000000	1.000000	0.069884	2.126000 
	0.452083	12.443594	0.000000	54.520833	50.350000	19.800000	0.026236	0.000000	16.838181	0.000000	1.000000	0.068963	2.098000 
	0.454167	12.443594	0.000000	54.541667	50.360000	19.800000	0.025898	0.000000	16.832848	0.000000	1.000000	0.068076	2.071000 
	0.456250	12.443594	0.000000	54.562500	50.390000	19.800000	0.025545	0.000000	16.827323	0.000000	1.000000	0.067155	2.043000 
	0.458333	12.443380	0.000000	54.583333	50.410000	19.800000	0.025193	0.000000	16.821794	0.000000	1.000000	0.066235	2.015000 
	0.460417	12.443380	0.000000	54.604167	50.380000	19.800000	0.024833	0.000000	16.816053	0.000000	1.000000	0.065282	1.986000 
	0.462500	12.443380	0.000000	54.625000	50.400000	19.800000	0.024481	0.000000	16.810525	0.000000	1.000000	0.064361	1.958000 
	0.464583	12.443380	0.000000	54.645833	50.420000	19.800000	0.024116	0.000000	16.804798	0.000000	1.000000	0.063408	1.929000 
	0.466667	12.443167	0.000000	54.666667	50.410000	19.800000	0.023767	0.000000	16.799261	0.000000	1.000000	0.062488	1.901000 
	0.468750	12.443167	0.000000	54.687500	50.430000	19.800000	0.023403	0.000000	16.793534	0.000000	1.000000	0.061534	1.872000 
	0.470833	12.443167	0.000000	54.708333	50.430000	19.800000	0.023053	0.000000	16.788000	0.000000	1.000000	0.060614	1.844000 
	0.472917	12.443167	0.000000	54.729167	50.430000	19.800000	0.022703	0.000000	16.782465	0.000000	1.000000	0.059694	1.816000 
	0.475000	12.443167	0.000000	54.750000	50.440000	19.800000	0.022339	0.000000	16.776735	0.000000	1.000000	0.058740	1.787000 
	0.477083	12.443167	0.000000	54.770833	50.440000	19.800000	0.021989	0.000000	16.771201	0.000000	1.000000	0.057820	1.759000 
	0.479167	12.443167	0.000000	54.791667	50.460000	19.800000	0.021625	0.000000	16.765474	0.000000	1.000000	0.056867	1.730000 
	0.481250	12.442953	0.000000	54.812500	50.450000	19.800000	0.021263	0.000000	16.759739	0.000000	1.000000	0.055913	1.701000 
	0.483333	12.442953	0.000000	54.833333	50.460000	19.800000	0.020899	0.000000	16.754009	0.000000	1.000000	0.054960	1.672000 
	0.485417	12.442953	0.000000	54.854167	50.450000	19.800000	0.020550	0.000000	16.748472	0.000000	1.000000	0.054040	1.644000 
	0.487500	12.442953	0.000000	54.875000	50.490000	19.800000	0.020185	0.000000	16.742749	0.000000	1.000000	0.053087	1.615000 
	0.489583	12.442739	0.000000	54.895833	50.500000	19.800000	0.019821	0.000000	16.737019	0.000000	1.000000	0.052133	1.586000 
	0.491667	12.442739	0.000000	54.916667	50.500000	19.800000	0.019447	0.000000	16.731088	0.000000	1.000000	0.051147	1.556000 
	0.493750	12.442739	0.000000	54.937500	50.520000	19.800000	0.019083	0.000000	16.725360	0.000000	1.000000	0.050194	1.527000 
	0.495833	12.442739	0.000000	54.958333	50.510000	19.800000	0.018721	0.000000	16.719625	0.000000	1.000000	0.049241	1.498000 
	0.497917	12.442739	0.000000	54.979167	50.520000	19.800000	0.018370	0.000000	16.714093	0.000000	1.000000	0.048320	1.470000 
	0.500000	12.442739	0.000000	55.000000	50.520000	19.800000	0.018008	0.000000	16.708360	0.000000	1.000000	0.047367	1.441000 
	0.502083	12.442739	0.000000	55.020833	50.510000	19.800000	0.017658	0.000000	16.702823	0.000000	1.000000	0.046447	1.413000 
	0.504167	12.442526	0.000000	55.041667	50.540000	19.800000	0.017294	0.000000	16.697097	0.000000	1.000000	0.045493	1.384000 
	0.506250	12.442526	0.000000	55.062500	50.540000	19.800000	0.016944	0.000000	16.691561	0.000000	1.000000	0.044573	1.356000 
	0.508333	12.442526	0.000000	55.083333	50.530000	19.800000	0.016595	0.000000	16.686024	0.000000	1.000000	0.043653	1.328000 
	0.510417	12.442526	0.000000	55.104167	50.560000	19.800000	0.016243	0.000000	16.680495	0.000000	1.000000	0.042732	1.300000 
	0.512500	12.442526	0.000000	55.125000	50.570000	19.800000	0.015893	0.000000	16.674962	0.000000	1.000000	0.041812	1.272000 
	0.514583	12.442526	0.000000	55.145833	50.580000	19.800000	0.015542	0.000000	16.669429	0.000000	1.000000	0.040891	1.244000 
	0.516667	12.442312	0.000000	55.166667	50.580000	19.800000	0.015218	0.000000	16.664289	0.000000	1.000000	0.040037	1.218000 
	0.518750	12.442312	0.000000	55.187500	50.590000	19.800000	0.014879	0.000000	16.658953	0.000000	1.000000	0.039149	1.191000 
	0.520833	12.442312	0.000000	55.208333	50.590000	19.800000	0.014542	0.000000	16.653615	0.000000	1.000000	0.038262	1.164000 
	0.522917	12.442312	0.000000	55.229167	50.610000	19.800000	0.014204	0.000000	16.648281	0.000000	1.000000	0.037374	1.137000 
	0.525000	12.442312	0.000000	55.250000	50.610000	19.800000	0.013866	0.000000	16.642943	0.000000	1.000000	0.036487	1.110000 
	0.527083	12.442312	0.000000	55.270833	50.610000	19.800000	0.013542	0.000000	16.637803	0.000000	1.000000	0.035632	1.084000 
	0.529167	12.442312	0.000000	55.291667	50.630000	19.800000	0.013216	0.000000	16.632667	0.000000	1.000000	0.034777	1.058000 
	0.531250	12.442312	0.000000	55.312500	50.640000	19.800000	0.012878	0.000000	16.627330	0.000000	1.000000	0.033890	1.031000 
	0.533333	12.442312	0.000000	55.333333	50.640000	19.800000	0.012553	0.000000	16.622190	0.000000	1.000000	0.033035	1.005000 
	0.535417	12.442098	0.000000	55.354167	50.630000	19.800000	0.012241	0.000000	16.617246	0.000000	1.000000	0.032214	0.980000 
	0.537500	12.442098	0.000000	55.375000	50.650000	19.800000	0.011916	0.000000	16.612109	0.000000	1.000000	0.031359	0.954000 
	0.539583	12.442098	0.000000	55.395833	50.650000	19.800000	0.011578	0.000000	16.606771	0.000000	1.000000	0.030471	0.927000 
	0.541667	12.442098	0.000000	55.416667	50.660000	19.800000	0.011253	0.000000	16.601633	0.000000	1.000000	0.029617	0.901000 
	0.543750	12.442098	0.000000	55.437500	50.680000	19.800000	0.010902	0.000000	16.596100	0.000000	1.000000	0.028696	0.873000 
	0.545833	12.442098	0.000000	55.458333	50.680000	19.800000	0.010565	0.000000	16.590762	0.000000	1.000000	0.027809	0.846000 
	0.547917	12.442098	0.000000	55.479167	50.680000	19.800000	0.010228	0.000000	16.585424	0.000000	1.000000	0.026921	0.819000 
	0.550000	12.442098	0.000000	55.500000	50.700000	19.800000	0.009878	0.000000	16.579890	0.000000	1.000000	0.026001	0.791000 
	0.552083	12.442098	0.000000	55.520833	50.710000	19.800000	0.009540	0.000000	16.574553	0.000000	1.000000	0.025113	0.764000 
	0.554167	12.441885	0.000000	55.541667	50.710000	19.800000	0.009215	0.000000	16.569413	0.000000	1.000000	0.024259	0.738000 
	0.556250	12.441885	0.000000	55.562500	50.720000	19.800000	0.008878	0.000000	16.564076	0.000000	1.000000	0.023371	0.711000 
	0.558333	12.441885	0.000000	55.583333	50.720000	19.800000	0.008541	0.000000	16.558738	0.000000	1.000000	0.022484	0.684000 
	0.560417	12.441885	0.000000	55.604167	50.740000	19.800000	0.008228	0.000000	16.553797	0.000000	1.000000	0.021662	0.659000 
	0.562500	12.441885	0.000000	55.625000	50.750000	19.800000	0.007903	0.000000	16.548658	0.000000	1.000000	0.020807	0.633000 
	0.564583	12.441885	0.000000	55.645833	50.740000	19.800000	0.007591	0.000000	16.543714	0.000000	1.000000	0.019986	0.608000 
	0.566667	12.441671	0.000000	55.666667	50.750000	19.800000	0.007279	0.000000	16.538772	0.000000	1.000000	0.019164	0.583000 
	0.568750	12.441671	0.000000	55.687500	50.760000	19.800000	0.006954	0.000000	16.533632	0.000000	1.000000	0.018309	0.557000 
	0.570833	12.441671	0.000000	55.708333	50.750000	19.800000	0.006642	0.000000	16.528689	0.000000	1.000000	0.017487	0.532000 
	0.572917	12.441671	0.000000	55.729167	50.790000	19.800000	0.006329	0.000000	16.523749	0.000000	1.000000	0.016666	0.507000 
	0.575000	12.441671	0.000000	55.750000	50.780000	19.800000	0.006029	0.000000	16.519003	0.000000	1.000000	0.015877	0.483000 
	0.577083	12.441671	0.000000	55.770833	50.790000	19.800000	0.005717	0.000000	16.514061	0.000000	1.000000	0.015055	0.458000 
	0.579167	12.441457	0.000000	55.791667	50.820000	19.800000	0.005404	0.000000	16.509120	0.000000	1.000000	0.014233	0.433000 
	0.581250	12.441457	0.000000	55.812500	50.810000	19.800000	0.005105	0.000000	16.504374	0.000000	1.000000	0.013444	0.409000 
	0.583333	12.441457	0.000000	55.833333	50.800000	19.800000	0.004830	0.000000	16.500023	0.000000	1.000000	0.012721	0.387000 
	0.585417	12.441457	0.000000	55.854167	50.830000	19.800000	0.004543	0.000000	16.495477	0.000000	1.000000	0.011965	0.364000 
	0.587500	12.441457	0.000000	55.875000	50.830000	19.800000	0.004281	0.000000	16.491325	0.000000	1.000000	0.011275	0.343000 
	0.589583	12.441457	0.000000	55.895833	50.840000	19.800000	0.003969	0.000000	16.486382	0.000000	1.000000	0.010453	0.318000 
	0.591667	12.441457	0.000000	55.916667	50.850000	19.800000	0.003694	0.000000	16.482033	0.000000	1.000000	0.009730	0.296000 
	0.593750	12.441457	0.000000	55.937500	50.870000	19.800000	0.003432	0.000000	16.477881	0.000000	1.000000	0.009040	0.275000 
	0.595833	12.441457	0.000000	55.958333	50.870000	19.800000	0.003182	0.000000	16.473927	0.000000	1.000000	0.008382	0.255000 
	0.597917	12.441244	0.000000	55.979167	50.870000	19.800000	0.002945	0.000000	16.470170	0.000000	1.000000	0.007758	0.236000 
	0.600000	12.441244	0.000000	56.000000	50.890000	19.800000	0.002707	0.000000	16.466414	0.000000	1.000000	0.007133	0.217000 
	0.602083	12.441244	0.000000	56.020833	50.890000	19.800000	0.002470	0.000000	16.462657	0.000000	1.000000	0.006508	0.198000 
	0.604167	12.441244	0.000000	56.041667	50.890000	19.800000	0.002233	0.000000	16.458900	0.000000	1.000000	0.005884	0.179000 
	0.606250	12.441244	0.000000	56.062500	50.900000	19.800000	0.001996	0.000000	16.455143	0.000000	1.000000	0.005259	0.160000 
	0.608333	12.441244	0.000000	56.083333	50.920000	19.800000	0.001759	0.000000	16.451387	0.000000	1.000000	0.004635	0.141000 
	0.610417	12.441244	0.000000	56.104167	50.920000	19.800000	0.001547	0.000000	16.448025	0.000000	1.000000	0.004076	0.124000 
	0.612500	12.441244	0.000000	56.125000	50.920000	19.800000	0.001322	0.000000	16.444466	0.000000	1.000000	0.003484	0.106000 
	0.614583	12.441244	0.000000	56.145833	50.940000	19.800000	0.001110	0.000000	16.441104	0.000000	1.000000	0.002926	0.089000 
	0.616667	12.441244	0.000000	56.166667	50.940000	19.800000	0.000885	0.000000	16.437545	0.000000	1.000000	0.002334	0.071000 
	0.618750	12.441030	0.000000	56.187500	50.960000	19.800000	0.000661	0.000000	16.433986	0.000000	1.000000	0.001742	0.053000 
	0.620833	12.441030	0.000000	56.208333	50.960000	19.800000	0.000461	0.000000	16.430822	0.000000	1.000000	0.001216	0.037000 
	0.622917	12.441030	0.000000	56.229167	50.980000	19.800000	0.000261	0.000000	16.427658	0.000000	1.000000	0.000690	0.021000 
	0.625000	12.441030	0.000000	56.250000	50.990000	19.800000	0.000062	0.000000	16.424494	0.000000	1.000000	0.000164	0.005000 
	0.627083	12.441030	0.000000	56.270833	50.980000	19.800000	-0.000124	0.000000	16.421528	0.000000	1.000000	-0.000329	-0.010000 
	0.629167	12.441030	0.000000	56.291667	51.000000	19.800000	-0.000311	0.000000	16.418562	0.000000	1.000000	-0.000822	-0.025000 
	0.631250	12.441030	0.000000	56.312500	51.000000	19.800000	-0.000498	0.000000	16.415595	0.000000	1.000000	-0.001315	-0.040000 
	0.633333	12.441030	0.000000	56.333333	51.020000	19.800000	-0.000673	0.000000	16.412827	0.000000	1.000000	-0.001775	-0.054000 
	0.635417	12.441030	0.000000	56.354167	51.010000	19.800000	-0.000835	0.000000	16.410256	0.000000	1.000000	-0.002202	-0.067000 
	0.637500	12.441030	0.000000	56.375000	51.010000	19.800000	-0.000997	0.000000	16.407685	0.000000	1.000000	-0.002630	-0.080000 
	0.639583	12.441030	0.000000	56.395833	51.030000	19.800000	-0.001147	0.000000	16.405312	0.000000	1.000000	-0.003024	-0.092000 
	0.641667	12.441030	0.000000	56.416667	51.060000	19.800000	-0.001321	0.000000	16.402543	0.000000	1.000000	-0.003484	-0.106000 
	0.643750	12.441030	0.000000	56.437500	51.050000	19.800000	-0.001484	0.000000	16.399972	0.000000	1.000000	-0.003912	-0.119000 
	0.645833	12.441030	0.000000	56.458333	51.050000	19.800000	-0.001646	0.000000	16.397401	0.000000	1.000000	-0.004339	-0.132000 
	0.647917	12.441030	0.000000	56.479167	51.070000	19.800000	-0.001808	0.000000	16.394830	0.000000	1.000000	-0.004766	-0.145000 
	0.650000	12.440816	0.000000	56.500000	51.070000	19.800000	-0.001957	0.000000	16.392457	0.000000	1.000000	-0.005161	-0.157000 
	0.652083	12.440816	0.000000	56.520833	51.090000	19.800000	-0.002094	0.000000	16.390281	0.000000	1.000000	-0.005522	-0.168000 
	0.654167	12.440816	0.000000	56.541667	51.080000	19.800000	-0.002219	0.000000	16.388304	0.000000	1.000000	-0.005851	-0.178000 
	0.656250	12.440816	0.000000	56.562500	51.100000	19.800000	-0.002356	0.000000	16.386128	0.000000	1.000000	-0.006213	-0.189000 
	0.658333	12.440816	0.000000	56.583333	51.100000	19.800000	-0.002506	0.000000	16.383755	0.000000	1.000000	-0.006607	-0.201000 
	0.660417	12.440816	0.000000	56.604167	51.110000	19.800000	-0.002655	0.000000	16.381381	0.000000	1.000000	-0.007002	-0.213000 
	0.662500	12.440816	0.000000	56.625000	51.140000	19.800000	-0.002829	0.000000	16.378611	0.000000	1.000000	-0.007462	-0.227000 
	0.664583	12.440816	0.000000	56.645833	51.140000	19.800000	-0.002954	0.000000	16.376634	0.000000	1.000000	-0.007790	-0.237000 
	0.666667	12.440816	0.000000	56.666667	51.130000	19.800000	-0.003104	0.000000	16.374261	0.000000	1.000000	-0.008185	-0.249000 
	0.668750	12.440816	0.000000	56.687500	51.150000	19.800000	-0.003241	0.000000	16.372085	0.000000	1.000000	-0.008546	-0.260000 
	0.670833	12.440816	0.000000	56.708333	51.140000	19.800000	-0.003378	0.000000	16.369909	0.000000	1.000000	-0.008908	-0.271000 
	0.672917	12.440603	0.000000	56.729167	51.150000	19.800000	-0.003515	0.000000	16.367734	0.000000	1.000000	-0.009270	-0.282000 
	0.675000	12.440603	0.000000	56.750000	51.170000	19.800000	-0.003627	0.000000	16.365953	0.000000	1.000000	-0.009565	-0.291000 
	0.677083	12.440603	0.000000	56.770833	51.190000	19.800000	-0.003739	0.000000	16.364172	0.000000	1.000000	-0.009861	-0.300000 
	0.679167	12.440603	0.000000	56.791667	51.180000	19.800000	-0.003814	0.000000	16.362986	0.000000	1.000000	-0.010059	-0.306000 
	0.681250	12.440603	0.000000	56.812500	51.200000	19.800000	-0.003888	0.000000	16.361798	0.000000	1.000000	-0.010256	-0.312000 
	0.683333	12.440603	0.000000	56.833333	51.190000	19.800000	-0.003926	0.000000	16.361205	0.000000	1.000000	-0.010354	-0.315000 
	0.685417	12.440603	0.000000	56.854167	51.210000	19.800000	-0.003950	0.000000	16.360809	0.000000	1.000000	-0.010420	-0.317000 
	0.687500	12.440603	0.000000	56.875000	51.230000	19.800000	-0.003962	0.000000	16.360610	0.000000	1.000000	-0.010453	-0.318000 
	0.689583	12.440603	0.000000	56.895833	51.240000	19.800000	-0.003987	0.000000	16.360214	0.000000	1.000000	-0.010519	-0.320000 
	0.691667	12.440603	0.000000	56.916667	51.240000	19.800000	-0.004037	0.000000	16.359423	0.000000	1.000000	-0.010650	-0.324000 
	0.693750	12.440603	0.000000	56.937500	51.260000	19.800000	-0.004074	0.000000	16.358828	0.000000	1.000000	-0.010749	-0.327000 
	0.695833	12.440603	0.000000	56.958333	51.270000	19.800000	-0.004124	0.000000	16.358037	0.000000	1.000000	-0.010880	-0.331000 
	0.697917	12.440603	0.000000	56.979167	51.280000	19.800000	-0.004161	0.000000	16.357443	0.000000	1.000000	-0.010979	-0.334000 
	0.700000	12.440389	0.000000	57.000000	51.270000	19.800000	-0.004211	0.000000	16.356652	0.000000	1.000000	-0.011110	-0.338000 
	0.702083	12.440389	0.000000	57.020833	51.280000	19.800000	-0.004248	0.000000	16.356058	0.000000	1.000000	-0.011209	-0.341000 
	0.704167	12.440389	0.000000	57.041667	51.290000	19.800000	-0.004260	0.000000	16.355860	0.000000	1.000000	-0.011242	-0.342000 
	0.706250	12.440389	0.000000	57.062500	51.310000	19.800000	-0.004260	0.000000	16.355859	0.000000	1.000000	-0.011242	-0.342000 
	0.708333	12.440389	0.000000	57.083333	51.320000	19.800000	-0.004248	0.000000	16.356056	0.000000	1.000000	-0.011209	-0.341000 
	0.710417	12.440389	0.000000	57.104167	51.330000	19.800000	-0.004260	0.000000	16.355858	0.000000	1.000000	-0.011242	-0.342000 
	0.712500	12.440389	0.000000	57.125000	51.360000	19.800000	-0.004284	0.000000	16.355461	0.000000	1.000000	-0.011308	-0.344000 
	0.714583	12.440389	0.000000	57.145833	51.350000	19.800000	-0.004297	0.000000	16.355263	0.000000	1.000000	-0.011340	-0.345000 
	0.716667	12.440389	0.000000	57.166667	51.340000	19.800000	-0.004322	0.000000	16.354868	0.000000	1.000000	-0.011406	-0.347000 
	0.718750	12.440389	0.000000	57.187500	51.340000	19.800000	-0.004359	0.000000	16.354275	0.000000	1.000000	-0.011505	-0.350000 
	0.720833	12.440389	0.000000	57.208333	51.370000	19.800000	-0.004384	0.000000	16.353878	0.000000	1.000000	-0.011571	-0.352000 
	0.722917	12.440389	0.000000	57.229167	51.390000	19.800000	-0.004421	0.000000	16.353283	0.000000	1.000000	-0.011669	-0.355000 
	0.725000	12.440175	0.000000	57.250000	51.380000	19.800000	-0.004446	0.000000	16.352888	0.000000	1.000000	-0.011735	-0.357000 
	0.727083	12.440175	0.000000	57.270833	51.400000	19.800000	-0.004483	0.000000	16.352294	0.000000	1.000000	-0.011834	-0.360000 
	0.729167	12.440175	0.000000	57.291667	51.410000	19.800000	-0.004507	0.000000	16.351898	0.000000	1.000000	-0.011899	-0.362000 
	0.731250	12.440175	0.000000	57.312500	51.410000	19.800000	-0.004545	0.000000	16.351304	0.000000	1.000000	-0.011998	-0.365000 
	0.733333	12.440175	0.000000	57.333333	51.420000	19.800000	-0.004570	0.000000	16.350908	0.000000	1.000000	-0.012064	-0.367000 
	0.735417	12.440175	0.000000	57.354167	51.420000	19.800000	-0.004594	0.000000	16.350512	0.000000	1.000000	-0.012129	-0.369000 
	0.737500	12.440175	0.000000	57.375000	51.450000	19.800000	-0.004631	0.000000	16.349917	0.000000	1.000000	-0.012228	-0.372000 
	0.739583	12.440175	0.000000	57.395833	51.450000	19.800000	-0.004669	0.000000	16.349324	0.000000	1.000000	-0.012327	-0.375000 
	0.741667	12.440175	0.000000	57.416667	51.450000	19.800000	-0.004693	0.000000	16.348928	0.000000	1.000000	-0.012392	-0.377000 
	0.743750	12.439962	0.000000	57.437500	51.470000	19.800000	-0.004718	0.000000	16.348531	0.000000	1.000000	-0.012458	-0.379000 
	0.745833	12.439962	0.000000	57.458333	51.480000	19.800000	-0.004743	0.000000	16.348135	0.000000	1.000000	-0.012524	-0.381000 
	0.747917	12.439962	0.000000	57.479167	51.490000	19.800000	-0.004730	0.000000	16.348332	0.000000	1.000000	-0.012491	-0.380000 
	0.750000	12.439962	0.000000	57.500000	51.490000	19.800000	-0.004730	0.000000	16.348332	0.000000	1.000000	-0.012491	-0.380000 
	0.752083	12.439962	0.000000	57.520833	51.500000	19.800000	-0.004742	0.000000	16.348134	0.000000	1.000000	-0.012524	-0.381000 
	0.754167	12.439962	0.000000	57.541667	51.510000	19.800000	-0.004730	0.000000	16.348331	0.000000	1.000000	-0.012491	-0.380000 
	0.756250	12.439962	0.000000	57.562500	51.520000	19.800000	-0.004730	0.000000	16.348331	0.000000	1.000000	-0.012491	-0.380000 
	0.758333	12.439962	0.000000	57.583333	51.530000	19.800000	-0.004705	0.000000	16.348726	0.000000	1.000000	-0.012425	-0.378000 
	0.760417	12.439962	0.000000	57.604167	51.540000	19.800000	-0.004692	0.000000	16.348923	0.000000	1.000000	-0.012392	-0.377000 
	0.762500	12.439748	0.000000	57.625000	51.550000	19.800000	-0.004679	0.000000	16.349120	0.000000	1.000000	-0.012359	-0.376000 
	0.764583	12.439748	0.000000	57.645833	51.560000	19.800000	-0.004642	0.000000	16.349713	0.000000	1.000000	-0.012261	-0.373000 
	0.766667	12.439748	0.000000	57.666667	51.560000	19.800000	-0.004629	0.000000	16.349911	0.000000	1.000000	-0.012228	-0.372000 
	0.768750	12.439748	0.000000	57.687500	51.580000	19.800000	-0.004604	0.000000	16.350306	0.000000	1.000000	-0.012162	-0.370000 
	0.770833	12.439748	0.000000	57.708333	51.590000	19.800000	-0.004604	0.000000	16.350305	0.000000	1.000000	-0.012162	-0.370000 
	0.772917	12.439748	0.000000	57.729167	51.600000	19.800000	-0.004604	0.000000	16.350305	0.000000	1.000000	-0.012162	-0.370000 
	0.775000	12.439748	0.000000	57.750000	51.600000	19.800000	-0.004604	0.000000	16.350305	0.000000	1.000000	-0.012162	-0.370000 
	0.777083	12.439748	0.000000	57.770833	51.620000	19.800000	-0.004591	0.000000	16.350501	0.000000	1.000000	-0.012129	-0.369000 
	0.779167	12.439748	0.000000	57.791667	51.630000	19.800000	-0.004591	0.000000	16.350501	0.000000	1.000000	-0.012129	-0.369000 
	0.781250	12.439748	0.000000	57.812500	51.640000	19.800000	-0.004578	0.000000	16.350698	0.000000	1.000000	-0.012097	-0.368000 
	0.783333	12.439748	0.000000	57.833333	51.650000	19.800000	-0.004578	0.000000	16.350697	0.000000	1.000000	-0.012097	-0.368000 
	0.785417	12.439535	0.000000	57.854167	51.660000	19.800000	-0.004565	0.000000	16.350895	0.000000	1.000000	-0.012064	-0.367000 
	0.787500	12.439535	0.000000	57.875000	51.680000	19.800000	-0.004552	0.000000	16.351092	0.000000	1.000000	-0.012031	-0.366000 
	0.789583	12.439535	0.000000	57.895833	51.670000	19.800000	-0.004540	0.000000	16.351290	0.000000	1.000000	-0.011998	-0.365000 
	0.791667	12.439535	0.000000	57.916667	51.690000	19.800000	-0.004515	0.000000	16.351685	0.000000	1.000000	-0.011932	-0.363000 
	0.793750	12.439535	0.000000	57.937500	51.710000	19.800000	-0.004502	0.000000	16.351881	0.000000	1.000000	-0.011899	-0.362000 
	0.795833	12.439535	0.000000	57.958333	51.700000	19.800000	-0.004465	0.000000	16.352475	0.000000	1.000000	-0.011801	-0.359000 
	0.797917	12.439535	0.000000	57.979167	51.710000	19.800000	-0.004440	0.000000	16.352871	0.000000	1.000000	-0.011735	-0.357000 
	0.800000	12.439535	0.000000	58.000000	51.730000	19.800000	-0.004415	0.000000	16.353265	0.000000	1.000000	-0.011669	-0.355000 
	0.802083	12.439535	0.000000	58.020833	51.730000	19.800000	-0.004390	0.000000	16.353661	0.000000	1.000000	-0.011603	-0.353000 
	0.804167	12.439321	0.000000	58.041667	51.730000	19.800000	-0.004365	0.000000	16.354057	0.000000	1.000000	-0.011538	-0.351000 
	0.806250	12.439321	0.000000	58.062500	51.750000	19.800000	-0.004352	0.000000	16.354254	0.000000	1.000000	-0.011505	-0.350000 
	0.808333	12.439321	0.000000	58.083333	51.780000	19.800000	-0.004327	0.000000	16.354648	0.000000	1.000000	-0.011439	-0.348000 
	0.810417	12.439321	0.000000	58.104167	51.770000	19.800000	-0.004302	0.000000	16.355044	0.000000	1.000000	-0.011373	-0.346000 
	0.812500	12.439321	0.000000	58.125000	51.790000	19.800000	-0.004289	0.000000	16.355241	0.000000	1.000000	-0.011340	-0.345000 
	0.814583	12.439321	0.000000	58.145833	51.790000	19.800000	-0.004265	0.000000	16.355636	0.000000	1.000000	-0.011275	-0.343000 
	0.816667	12.439321	0.000000	58.166667	51.820000	19.800000	-0.004227	0.000000	16.356229	0.000000	1.000000	-0.011176	-0.340000 
	0.818750	12.439107	0.000000	58.187500	51.830000	19.800000	-0.004202	0.000000	16.356624	0.000000	1.000000	-0.011110	-0.338000 
	0.820833	12.439107	0.000000	58.208333	51.840000	19.800000	-0.004164	0.000000	16.357217	0.000000	1.000000	-0.011012	-0.335000 
	0.822917	12.439107	0.000000	58.229167	51.840000	19.800000	-0.004115	0.000000	16.358008	0.000000	1.000000	-0.010880	-0.331000 
	0.825000	12.439107	0.000000	58.250000	51.850000	19.800000	-0.004090	0.000000	16.358404	0.000000	1.000000	-0.010815	-0.329000 
	0.827083	12.439107	0.000000	58.270833	51.860000	19.800000	-0.004052	0.000000	16.358997	0.000000	1.000000	-0.010716	-0.326000 
	0.829167	12.439107	0.000000	58.291667	51.880000	19.800000	-0.004014	0.000000	16.359590	0.000000	1.000000	-0.010617	-0.323000 
	0.831250	12.439107	0.000000	58.312500	51.870000	19.800000	-0.003977	0.000000	16.360184	0.000000	1.000000	-0.010519	-0.320000 
	0.833333	12.438894	0.000000	58.333333	51.900000	19.800000	-0.003940	0.000000	16.360776	0.000000	1.000000	-0.010420	-0.317000 
	0.835417	12.438894	0.000000	58.354167	51.890000	19.800000	-0.003902	0.000000	16.361370	0.000000	1.000000	-0.010321	-0.314000 
	0.837500	12.438894	0.000000	58.375000	51.890000	19.800000	-0.003865	0.000000	16.361964	0.000000	1.000000	-0.010223	-0.311000 
	0.839583	12.438894	0.000000	58.395833	51.920000	19.800000	-0.003827	0.000000	16.362556	0.000000	1.000000	-0.010124	-0.308000 
	0.841667	12.438894	0.000000	58.416667	51.930000	19.800000	-0.003790	0.000000	16.363149	0.000000	1.000000	-0.010026	-0.305000 
	0.843750	12.438894	0.000000	58.437500	51.930000	19.800000	-0.003740	0.000000	16.363941	0.000000	1.000000	-0.009894	-0.301000 
	0.845833	12.438680	0.000000	58.458333	51.940000	19.800000	-0.003703	0.000000	16.364534	0.000000	1.000000	-0.009796	-0.298000 
	0.847917	12.438680	0.000000	58.479167	51.940000	19.800000	-0.003665	0.000000	16.365128	0.000000	1.000000	-0.009697	-0.295000 
	0.850000	12.438680	0.000000	58.500000	51.960000	19.800000	-0.003640	0.000000	16.365522	0.000000	1.000000	-0.009631	-0.293000 
	0.852083	12.438680	0.000000	58.520833	51.960000	19.800000	-0.003615	0.000000	16.365918	0.000000	1.000000	-0.009565	-0.291000 
	0.854167	12.438680	0.000000	58.541667	51.980000	19.800000	-0.003578	0.000000	16.366511	0.000000	1.000000	-0.009467	-0.288000 
	0.856250	12.438680	0.000000	58.562500	51.990000	19.800000	-0.003553	0.000000	16.366906	0.000000	1.000000	-0.009401	-0.286000 
	0.858333	12.438680	0.000000	58.583333	52.010000	19.800000	-0.003515	0.000000	16.367499	0.000000	1.000000	-0.009302	-0.283000 
	0.860417	12.438466	0.000000	58.604167	52.020000	19.800000	-0.003466	0.000000	16.368290	0.000000	1.000000	-0.009171	-0.279000 
	0.862500	12.438466	0.000000	58.625000	52.030000	19.800000	-0.003416	0.000000	16.369082	0.000000	1.000000	-0.009040	-0.275000 
	0.864583	12.438466	0.000000	58.645833	52.040000	19.800000	-0.003366	0.000000	16.369873	0.000000	1.000000	-0.008908	-0.271000 
	0.866667	12.438466	0.000000	58.666667	52.060000	19.800000	-0.003304	0.000000	16.370862	0.000000	1.000000	-0.008744	-0.266000 
	0.868750	12.438466	0.000000	58.687500	52.070000	19.800000	-0.003229	0.000000	16.372049	0.000000	1.000000	-0.008546	-0.260000 
	0.870833	12.438466	0.000000	58.708333	52.070000	19.800000	-0.003167	0.000000	16.373038	0.000000	1.000000	-0.008382	-0.255000 
	0.872917	12.438466	0.000000	58.729167	52.090000	19.800000	-0.003080	0.000000	16.374423	0.000000	1.000000	-0.008152	-0.248000 
	0.875000	12.438253	0.000000	58.750000	52.100000	19.800000	-0.003005	0.000000	16.375610	0.000000	1.000000	-0.007955	-0.242000 
	0.877083	12.438253	0.000000	58.770833	52.110000	19.800000	-0.002918	0.000000	16.376995	0.000000	1.000000	-0.007725	-0.235000 
	0.879167	12.438253	0.000000	58.791667	52.110000	19.800000	-0.002843	0.000000	16.378183	0.000000	1.000000	-0.007527	-0.229000 
	0.881250	12.438253	0.000000	58.812500	52.110000	19.800000	-0.002756	0.000000	16.379568	0.000000	1.000000	-0.007297	-0.222000 
	0.883333	12.438253	0.000000	58.833333	52.140000	19.800000	-0.002669	0.000000	16.380952	0.000000	1.000000	-0.007067	-0.215000 
	0.885417	12.438253	0.000000	58.854167	52.140000	19.800000	-0.002570	0.000000	16.382536	0.000000	1.000000	-0.006804	-0.207000 
	0.887500	12.438039	0.000000	58.875000	52.160000	19.800000	-0.002483	0.000000	16.383921	0.000000	1.000000	-0.006574	-0.200000 
	0.889583	12.438039	0.000000	58.895833	52.160000	19.800000	-0.002396	0.000000	16.385306	0.000000	1.000000	-0.006344	-0.193000 
	0.891667	12.438039	0.000000	58.916667	52.170000	19.800000	-0.002309	0.000000	16.386691	0.000000	1.000000	-0.006114	-0.186000 
	0.893750	12.438039	0.000000	58.937500	52.200000	19.800000	-0.002222	0.000000	16.388076	0.000000	1.000000	-0.005884	-0.179000 
	0.895833	12.438039	0.000000	58.958333	52.200000	19.800000	-0.002122	0.000000	16.389659	0.000000	1.000000	-0.005621	-0.171000 
	0.897917	12.438039	0.000000	58.979167	52.210000	19.800000	-0.002035	0.000000	16.391045	0.000000	1.000000	-0.005391	-0.164000 
	0.900000	12.438039	0.000000	59.000000	52.200000	19.800000	-0.001949	0.000000	16.392430	0.000000	1.000000	-0.005161	-0.157000 
	0.902083	12.437825	0.000000	59.020833	52.220000	19.800000	-0.001874	0.000000	16.393618	0.000000	1.000000	-0.004964	-0.151000 
	0.904167	12.437825	0.000000	59.041667	52.240000	19.800000	-0.001787	0.000000	16.395003	0.000000	1.000000	-0.004733	-0.144000 
	0.906250	12.437825	0.000000	59.062500	52.240000	19.800000	-0.001700	0.000000	16.396388	0.000000	1.000000	-0.004503	-0.137000 
	0.908333	12.437825	0.000000	59.083333	52.260000	19.800000	-0.001601	0.000000	16.397971	0.000000	1.000000	-0.004240	-0.129000 
	0.910417	12.437825	0.000000	59.104167	52.260000	19.800000	-0.001489	0.000000	16.399753	0.000000	1.000000	-0.003945	-0.120000 
	0.912500	12.437825	0.000000	59.125000	52.270000	19.800000	-0.001377	0.000000	16.401534	0.000000	1.000000	-0.003649	-0.111000 
	0.914583	12.437612	0.000000	59.145833	52.290000	19.800000	-0.001290	0.000000	16.402919	0.000000	1.000000	-0.003419	-0.104000 
	0.916667	12.437612	0.000000	59.166667	52.300000	19.800000	-0.001203	0.000000	16.404305	0.000000	1.000000	-0.003188	-0.097000 
	0.918750	12.437612	0.000000	59.187500	52.300000	19.800000	-0.001104	0.000000	16.405888	0.000000	1.000000	-0.002926	-0.089000 
	0.920833	12.437612	0.000000	59.208333	52.320000	19.800000	-0.000967	0.000000	16.408065	0.000000	1.000000	-0.002564	-0.078000 
	0.922917	12.437612	0.000000	59.229167	52.340000	19.800000	-0.000843	0.000000	16.410045	0.000000	1.000000	-0.002235	-0.068000 
	0.925000	12.437612	0.000000	59.250000	52.340000	19.800000	-0.000707	0.000000	16.412222	0.000000	1.000000	-0.001874	-0.057000 
	0.927083	12.437612	0.000000	59.270833	52.350000	19.800000	-0.000558	0.000000	16.414598	0.000000	1.000000	-0.001479	-0.045000 
	0.929167	12.437612	0.000000	59.291667	52.360000	19.800000	-0.000434	0.000000	16.416577	0.000000	1.000000	-0.001150	-0.035000 
	0.931250	12.437398	0.000000	59.312500	52.370000	19.800000	-0.000310	0.000000	16.418557	0.000000	1.000000	-0.000822	-0.025000 
	0.933333	12.437398	0.000000	59.333333	52.380000	19.800000	-0.000198	0.000000	16.420338	0.000000	1.000000	-0.000526	-0.016000 
	0.935417	12.437398	0.000000	59.354167	52.380000	19.800000	-0.000062	0.000000	16.422516	0.000000	1.000000	-0.000164	-0.005000 
	0.937500	12.437398	0.000000	59.375000	52.390000	19.800000	0.000049	0.000000	16.424297	0.000000	1.000000	0.000131	0.004000 
	0.939583	12.437398	0.000000	59.395833	52.410000	19.800000	0.000161	0.000000	16.426079	0.000000	1.000000	0.000427	0.013000 
	0.941667	12.437398	0.000000	59.416667	52.420000	19.800000	0.000285	0.000000	16.428059	0.000000	1.000000	0.000756	0.023000 
	0.943750	12.437184	0.000000	59.437500	52.440000	19.800000	0.000396	0.000000	16.429840	0.000000	1.000000	0.001052	0.032000 
	0.945833	12.437184	0.000000	59.458333	52.440000	19.800000	0.000508	0.000000	16.431622	0.000000	1.000000	0.001348	0.041000 
	0.947917	12.437184	0.000000	59.479167	52.470000	19.800000	0.000644	0.000000	16.433800	0.000000	1.000000	0.001709	0.052000 
	0.950000	12.437184	0.000000	59.500000	52.470000	19.800000	0.000756	0.000000	16.435582	0.000000	1.000000	0.002005	0.061000 
	0.952083	12.437184	0.000000	59.520833	52.490000	19.800000	0.000892	0.000000	16.437760	0.000000	1.000000	0.002367	0.072000 
	0.954167	12.437184	0.000000	59.541667	52.500000	19.800000	0.001004	0.000000	16.439541	0.000000	1.000000	0.002663	0.081000 
	0.956250	12.437184	0.000000	59.562500	52.490000	19.800000	0.001128	0.000000	16.441521	0.000000	1.000000	0.002991	0.091000 
	0.958333	12.436971	0.000000	59.583333	52.510000	19.800000	0.001252	0.000000	16.443501	0.000000	1.000000	0.003320	0.101000 
	0.960417	12.436971	0.000000	59.604167	52.520000	19.800000	0.001363	0.000000	16.445283	0.000000	1.000000	0.003616	0.110000 
	0.962500	12.436971	0.000000	59.625000	52.540000	19.800000	0.001487	0.000000	16.447263	0.000000	1.000000	0.003945	0.120000 
	0.964583	12.436971	0.000000	59.645833	52.560000	19.800000	0.001599	0.000000	16.449045	0.000000	1.000000	0.004240	0.129000 
	0.966667	12.436971	0.000000	59.666667	52.540000	19.800000	0.001723	0.000000	16.451025	0.000000	1.000000	0.004569	0.139000 
	0.968750	12.436757	0.000000	59.687500	52.570000	19.800000	0.001834	0.000000	16.452807	0.000000	1.000000	0.004865	0.148000 
	0.970833	12.436757	0.000000	59.708333	52.590000	19.800000	0.001958	0.000000	16.454788	0.000000	1.000000	0.005194	0.158000 
	0.972917	12.436757	0.000000	59.729167	52.570000	19.800000	0.002082	0.000000	16.456767	0.000000	1.000000	0.005522	0.168000 
	0.975000	12.436757	0.000000	59.750000	52.590000	19.800000	0.002206	0.000000	16.458747	0.000000	1.000000	0.005851	0.178000 
	0.977083	12.436757	0.000000	59.770833	52.630000	19.800000	0.002317	0.000000	16.460530	0.000000	1.000000	0.006147	0.187000 
	0.979167	12.436757	0.000000	59.791667	52.630000	19.800000	0.002453	0.000000	16.462708	0.000000	1.000000	0.006508	0.198000 
	0.981250	12.436543	0.000000	59.812500	52.640000	19.800000	0.002565	0.000000	16.464491	0.000000	1.000000	0.006804	0.207000 
	0.983333	12.436543	0.000000	59.833333	52.640000	19.800000	0.002689	0.000000	16.466471	0.000000	1.000000	0.007133	0.217000 
	0.985417	12.436543	0.000000	59.854167	52.660000	19.800000	0.002825	0.000000	16.468649	0.000000	1.000000	0.007495	0.228000 
	0.987500	12.436543	0.000000	59.875000	52.670000	19.800000	0.002961	0.000000	16.470828	0.000000	1.000000	0.007856	0.239000 
	0.989583	12.436543	0.000000	59.895833	52.680000	19.800000	0.003110	0.000000	16.473204	0.000000	1.000000	0.008251	0.251000 
	0.991667	12.436543	0.000000	59.916667	52.690000	19.800000	0.003234	0.000000	16.475184	0.000000	1.000000	0.008579	0.261000 
	0.993750	12.436543	0.000000	59.937500	52.710000	19.800000	0.003382	0.000000	16.477561	0.000000	1.000000	0.008974	0.273000 
	0.995833	12.436543	0.000000	59.958333	52.720000	19.800000	0.003506	0.000000	16.479542	0.000000	1.000000	0.009302	0.283000 
	0.997917	12.436330	0.000000	59.979167	52.720000	19.800000	0.003654	0.000000	16.481918	0.000000	1.000000	0.009697	0.295000 
	1.000000	12.436330	0.000000	60.000000	52.730000	19.800000	0.003803	0.000000	16.484294	0.000000	1.000000	0.010091	0.307000 
	1.002083	12.436330	0.000000	60.020833	52.760000	19.800000	0.003926	0.000000	16.486276	0.000000	1.000000	0.010420	0.317000 
	1.004167	12.436330	0.000000	60.041667	52.780000	19.800000	0.004075	0.000000	16.488653	0.000000	1.000000	0.010815	0.329000 
	1.006250	12.436330	0.000000	60.062500	52.770000	19.800000	0.004224	0.000000	16.491029	0.000000	1.000000	0.011209	0.341000 
	1.008333	12.436330	0.000000	60.083333	52.780000	19.800000	0.004347	0.000000	16.493009	0.000000	1.000000	0.011538	0.351000 
	1.010417	12.436330	0.000000	60.104167	52.780000	19.800000	0.004496	0.000000	16.495386	0.000000	1.000000	0.011932	0.363000 
	1.012500	12.436116	0.000000	60.125000	52.810000	19.800000	0.004632	0.000000	16.497565	0.000000	1.000000	0.012294	0.374000 
	1.014583	12.436116	0.000000	60.145833	52.820000	19.800000	0.004768	0.000000	16.499744	0.000000	1.000000	0.012655	0.385000 
	1.016667	12.436116	0.000000	60.166667	52.820000	19.800000	0.004904	0.000000	16.501923	0.000000	1.000000	0.013017	0.396000 
	1.018750	12.436116	0.000000	60.187500	52.830000	19.800000	0.005052	0.000000	16.504299	0.000000	1.000000	0.013411	0.408000 
	1.020833	12.436116	0.000000	60.208333	52.840000	19.800000	0.005213	0.000000	16.506874	0.000000	1.000000	0.013839	0.421000 
	1.022917	12.435902	0.000000	60.229167	52.870000	19.800000	0.005349	0.000000	16.509055	0.000000	1.000000	0.014200	0.432000 
	1.025000	12.435902	0.000000	60.250000	52.880000	19.800000	0.005497	0.000000	16.511432	0.000000	1.000000	0.014595	0.444000 
	1.027083	12.435902	0.000000	60.270833	52.890000	19.800000	0.005658	0.000000	16.514007	0.000000	1.000000	0.015022	0.457000 
	1.029167	12.435902	0.000000	60.291667	52.900000	19.800000	0.005806	0.000000	16.516384	0.000000	1.000000	0.015416	0.469000 
	1.031250	12.435902	0.000000	60.312500	52.900000	19.800000	0.005942	0.000000	16.518562	0.000000	1.000000	0.015778	0.480000 
	1.033333	12.435902	0.000000	60.333333	52.930000	19.800000	0.006103	0.000000	16.521139	0.000000	1.000000	0.016205	0.493000 
	1.035417	12.435902	0.000000	60.354167	52.940000	19.800000	0.006251	0.000000	16.523516	0.000000	1.000000	0.016600	0.505000 
	1.037500	12.435689	0.000000	60.375000	52.930000	19.800000	0.006400	0.000000	16.525892	0.000000	1.000000	0.016994	0.517000 
	1.039583	12.435689	0.000000	60.395833	52.940000	19.800000	0.006560	0.000000	16.528467	0.000000	1.000000	0.017422	0.530000 
	1.041667	12.435689	0.000000	60.416667	52.970000	19.800000	0.006708	0.000000	16.530846	0.000000	1.000000	0.017816	0.542000 
	1.043750	12.435689	0.000000	60.437500	52.980000	19.800000	0.006832	0.000000	16.532827	0.000000	1.000000	0.018145	0.552000 
	1.045833	12.435689	0.000000	60.458333	52.970000	19.800000	0.006981	0.000000	16.535203	0.000000	1.000000	0.018539	0.564000 
	1.047917	12.435475	0.000000	60.479167	52.990000	19.800000	0.007129	0.000000	16.537581	0.000000	1.000000	0.018934	0.576000 
	1.050000	12.435475	0.000000	60.500000	53.030000	19.800000	0.007276	0.000000	16.539961	0.000000	1.000000	0.019328	0.588000 
	1.052083	12.435475	0.000000	60.520833	53.040000	19.800000	0.007424	0.000000	16.542339	0.000000	1.000000	0.019723	0.600000 
	1.054167	12.435475	0.000000	60.541667	53.040000	19.800000	0.007573	0.000000	16.544716	0.000000	1.000000	0.020117	0.612000 
	1.056250	12.435475	0.000000	60.562500	53.040000	19.800000	0.007721	0.000000	16.547092	0.000000	1.000000	0.020511	0.624000 
	1.058333	12.435475	0.000000	60.583333	53.070000	19.800000	0.007869	0.000000	16.549472	0.000000	1.000000	0.020906	0.636000 
	1.060417	12.435475	0.000000	60.604167	53.070000	19.800000	0.008017	0.000000	16.551849	0.000000	1.000000	0.021300	0.648000 
	1.062500	12.435475	0.000000	60.625000	53.080000	19.800000	0.008165	0.000000	16.554226	0.000000	1.000000	0.021695	0.660000 
	1.064583	12.435261	0.000000	60.645833	53.090000	19.800000	0.008313	0.000000	16.556604	0.000000	1.000000	0.022089	0.672000 
	1.066667	12.435261	0.000000	60.666667	53.100000	19.800000	0.008461	0.000000	16.558982	0.000000	1.000000	0.022484	0.684000 
	1.068750	12.435261	0.000000	60.687500	53.120000	19.800000	0.008597	0.000000	16.561163	0.000000	1.000000	0.022845	0.695000 
	1.070833	12.435261	0.000000	60.708333	53.120000	19.800000	0.008758	0.000000	16.563738	0.000000	1.000000	0.023273	0.708000 
	1.072917	12.435261	0.000000	60.729167	53.160000	19.800000	0.008917	0.000000	16.566317	0.000000	1.000000	0.023700	0.721000 
	1.075000	12.435261	0.000000	60.750000	53.150000	19.800000	0.009053	0.000000	16.568494	0.000000	1.000000	0.024062	0.732000 
	1.077083	12.435261	0.000000	60.770833	53.160000	19.800000	0.009202	0.000000	16.570872	0.000000	1.000000	0.024456	0.744000 
	1.079167	12.435261	0.000000	60.791667	53.170000	19.800000	0.009362	0.000000	16.573449	0.000000	1.000000	0.024883	0.757000 
	1.081250	12.435261	0.000000	60.812500	53.180000	19.800000	0.009498	0.000000	16.575628	0.000000	1.000000	0.025245	0.768000 
	1.083333	12.435261	0.000000	60.833333	53.200000	19.800000	0.009646	0.000000	16.578008	0.000000	1.000000	0.025639	0.780000 
	1.085417	12.435048	0.000000	60.854167	53.220000	19.800000	0.009793	0.000000	16.580387	0.000000	1.000000	0.026034	0.792000 
	1.087500	12.435048	0.000000	60.875000	53.210000	19.800000	0.009942	0.000000	16.582763	0.000000	1.000000	0.026428	0.804000 
	1.089583	12.435048	0.000000	60.895833	53.250000	19.800000	0.010089	0.000000	16.585145	0.000000	1.000000	0.026823	0.816000 
	1.091667	12.435048	0.000000	60.916667	53.240000	19.800000	0.010237	0.000000	16.587521	0.000000	1.000000	0.027217	0.828000 
	1.093750	12.435048	0.000000	60.937500	53.260000	19.800000	0.010398	0.000000	16.590098	0.000000	1.000000	0.027644	0.841000 
	1.095833	12.435048	0.000000	60.958333	53.270000	19.800000	0.010558	0.000000	16.592675	0.000000	1.000000	0.028072	0.854000 
	1.097917	12.435048	0.000000	60.979167	53.300000	19.800000	0.010717	0.000000	16.595254	0.000000	1.000000	0.028499	0.867000 
	1.100000	12.435048	0.000000	61.000000	53.300000	19.800000	0.010866	0.000000	16.597631	0.000000	1.000000	0.028894	0.879000 
	1.102083	12.434834	0.000000	61.020833	53.300000	19.800000	0.011039	0.000000	16.600404	0.000000	1.000000	0.029354	0.893000 
	1.104167	12.434834	0.000000	61.041667	53.320000	19.800000	0.011199	0.000000	16.602982	0.000000	1.000000	0.029781	0.906000 
	1.106250	12.434834	0.000000	61.062500	53.340000	19.800000	0.011358	0.000000	16.605560	0.000000	1.000000	0.030208	0.919000 
	1.108333	12.434834	0.000000	61.083333	53.350000	19.800000	0.011519	0.000000	16.608137	0.000000	1.000000	0.030636	0.932000 
	1.110417	12.434834	0.000000	61.104167	53.340000	19.800000	0.011680	0.000000	16.610711	0.000000	1.000000	0.031063	0.945000 
	1.112500	12.434834	0.000000	61.125000	53.350000	19.800000	0.011852	0.000000	16.613486	0.000000	1.000000	0.031523	0.959000 
	1.114583	12.434834	0.000000	61.145833	53.390000	19.800000	0.012024	0.000000	16.616265	0.000000	1.000000	0.031983	0.973000 
	1.116667	12.434834	0.000000	61.166667	53.390000	19.800000	0.012184	0.000000	16.618840	0.000000	1.000000	0.032411	0.986000 
	1.118750	12.434620	0.000000	61.187500	53.390000	19.800000	0.012345	0.000000	16.621416	0.000000	1.000000	0.032838	0.999000 
	1.120833	12.434620	0.000000	61.208333	53.410000	19.800000	0.012505	0.000000	16.623994	0.000000	1.000000	0.033265	1.012000 
	1.122917	12.434620	0.000000	61.229167	53.440000	19.800000	0.012676	0.000000	16.626772	0.000000	1.000000	0.033726	1.026000 
	1.125000	12.434620	0.000000	61.250000	53.450000	19.800000	0.012824	0.000000	16.629151	0.000000	1.000000	0.034120	1.038000 
	1.127083	12.434620	0.000000	61.270833	53.450000	19.800000	0.012985	0.000000	16.631727	0.000000	1.000000	0.034547	1.051000 
	1.129167	12.434620	0.000000	61.291667	53.450000	19.800000	0.013145	0.000000	16.634302	0.000000	1.000000	0.034975	1.064000 
	1.131250	12.434620	0.000000	61.312500	53.470000	19.800000	0.013317	0.000000	16.637079	0.000000	1.000000	0.035435	1.078000 
	1.133333	12.434620	0.000000	61.333333	53.480000	19.800000	0.013465	0.000000	16.639458	0.000000	1.000000	0.035829	1.090000 
	1.135417	12.434407	0.000000	61.354167	53.510000	19.800000	0.013624	0.000000	16.642039	0.000000	1.000000	0.036257	1.103000 
	1.137500	12.434407	0.000000	61.375000	53.510000	19.800000	0.013785	0.000000	16.644614	0.000000	1.000000	0.036684	1.116000 
	1.139583	12.434407	0.000000	61.395833	53.540000	19.800000	0.013956	0.000000	16.647393	0.000000	1.000000	0.037144	1.130000 
	1.141667	12.434407	0.000000	61.416667	53.540000	19.800000	0.014116	0.000000	16.649969	0.000000	1.000000	0.037571	1.143000 
	1.143750	12.434407	0.000000	61.437500	53.550000	19.800000	0.014289	0.000000	16.652745	0.000000	1.000000	0.038032	1.157000 
	1.145833	12.434407	0.000000	61.458333	53.560000	19.800000	0.014461	0.000000	16.655520	0.000000	1.000000	0.038492	1.171000 
	1.147917	12.434407	0.000000	61.479167	53.570000	19.800000	0.014621	0.000000	16.658098	0.000000	1.000000	0.038919	1.184000 
	1.150000	12.434407	0.000000	61.500000	53.590000	19.800000	0.014805	0.000000	16.661073	0.000000	1.000000	0.039412	1.199000 
	1.152083	12.434193	0.000000	61.520833	53.590000	19.800000	0.014965	0.000000	16.663649	0.000000	1.000000	0.039840	1.212000 
	1.154167	12.434193	0.000000	61.541667	53.620000	19.800000	0.015137	0.000000	16.666429	0.000000	1.000000	0.040300	1.226000 
	1.156250	12.434193	0.000000	61.562500	53.620000	19.800000	0.015298	0.000000	16.669004	0.000000	1.000000	0.040727	1.239000 
	1.158333	12.434193	0.000000	61.583333	53.640000	19.800000	0.015469	0.000000	16.671782	0.000000	1.000000	0.041187	1.253000 
	1.160417	12.434193	0.000000	61.604167	53.650000	19.800000	0.015641	0.000000	16.674558	0.000000	1.000000	0.041647	1.267000 
	1.162500	12.434193	0.000000	61.625000	53.670000	19.800000	0.015801	0.000000	16.677138	0.000000	1.000000	0.042075	1.280000 
	1.164583	12.434193	0.000000	61.645833	53.690000	19.800000	0.015972	0.000000	16.679916	0.000000	1.000000	0.042535	1.294000 
	1.166667	12.433979	0.000000	61.666667	53.690000	19.800000	0.016145	0.000000	16.682690	0.000000	1.000000	0.042995	1.308000 
	1.168750	12.433979	0.000000	61.687500	53.680000	19.800000	0.016294	0.000000	16.685066	0.000000	1.000000	0.043390	1.320000 
	1.170833	12.433979	0.000000	61.708333	53.720000	19.800000	0.016464	0.000000	16.687848	0.000000	1.000000	0.043850	1.334000 
	1.172917	12.433979	0.000000	61.729167	53.730000	19.800000	0.016636	0.000000	16.690624	0.000000	1.000000	0.044310	1.348000 
	1.175000	12.433979	0.000000	61.750000	53.730000	19.800000	0.016796	0.000000	16.693200	0.000000	1.000000	0.044737	1.361000 
	1.177083	12.433979	0.000000	61.770833	53.750000	19.800000	0.016968	0.000000	16.695979	0.000000	1.000000	0.045198	1.375000 
	1.179167	12.433979	0.000000	61.791667	53.780000	19.800000	0.017127	0.000000	16.698561	0.000000	1.000000	0.045625	1.388000 
	1.181250	12.433766	0.000000	61.812500	53.770000	19.800000	0.017300	0.000000	16.701333	0.000000	1.000000	0.046085	1.402000 
	1.183333	12.433766	0.000000	61.833333	53.770000	19.800000	0.017460	0.000000	16.703909	0.000000	1.000000	0.046512	1.415000 
	1.185417	12.433766	0.000000	61.854167	53.800000	19.800000	0.017644	0.000000	16.706888	0.000000	1.000000	0.047005	1.430000 
	1.187500	12.433766	0.000000	61.875000	53.810000	19.800000	0.017803	0.000000	16.709467	0.000000	1.000000	0.047433	1.443000 
	1.189583	12.433766	0.000000	61.895833	53.820000	19.800000	0.017975	0.000000	16.712243	0.000000	1.000000	0.047893	1.457000 
	1.191667	12.433766	0.000000	61.916667	53.840000	19.800000	0.018146	0.000000	16.715022	0.000000	1.000000	0.048353	1.471000 
	1.193750	12.433766	0.000000	61.937500	53.850000	19.800000	0.018319	0.000000	16.717799	0.000000	1.000000	0.048813	1.485000 
	1.195833	12.433766	0.000000	61.958333	53.840000	19.800000	0.018504	0.000000	16.720769	0.000000	1.000000	0.049306	1.500000 
	1.197917	12.433766	0.000000	61.979167	53.870000	19.800000	0.018675	0.000000	16.723551	0.000000	1.000000	0.049767	1.514000 
	1.200000	12.433766	0.000000	62.000000	53.890000	19.800000	0.018847	0.000000	16.726330	0.000000	1.000000	0.050227	1.528000 
	1.202083	12.433766	0.000000	62.020833	53.900000	19.800000	0.019006	0.000000	16.728908	0.000000	1.000000	0.050654	1.541000 
	1.204167	12.433552	0.000000	62.041667	53.910000	19.800000	0.019178	0.000000	16.731685	0.000000	1.000000	0.051114	1.555000 
	1.206250	12.433552	0.000000	62.062500	53.940000	19.800000	0.019361	0.000000	16.734665	0.000000	1.000000	0.051607	1.570000 
	1.208333	12.433552	0.000000	62.083333	53.940000	19.800000	0.019521	0.000000	16.737242	0.000000	1.000000	0.052035	1.583000 
	1.210417	12.433552	0.000000	62.104167	53.960000	19.800000	0.019693	0.000000	16.740021	0.000000	1.000000	0.052495	1.597000 
	1.212500	12.433552	0.000000	62.125000	53.960000	19.800000	0.019877	0.000000	16.742994	0.000000	1.000000	0.052988	1.612000 
	1.214583	12.433552	0.000000	62.145833	53.970000	19.800000	0.020049	0.000000	16.745771	0.000000	1.000000	0.053448	1.626000 
	1.216667	12.433552	0.000000	62.166667	53.980000	19.800000	0.020208	0.000000	16.748350	0.000000	1.000000	0.053875	1.639000 
	1.218750	12.433338	0.000000	62.187500	54.000000	19.800000	0.020392	0.000000	16.751328	0.000000	1.000000	0.054369	1.654000 
	1.220833	12.433338	0.000000	62.208333	54.030000	19.800000	0.020563	0.000000	16.754110	0.000000	1.000000	0.054829	1.668000 
	1.222917	12.433338	0.000000	62.229167	54.030000	19.800000	0.020735	0.000000	16.756885	0.000000	1.000000	0.055289	1.682000 
	1.225000	12.433338	0.000000	62.250000	54.040000	19.800000	0.020907	0.000000	16.759663	0.000000	1.000000	0.055749	1.696000 
	1.227083	12.433125	0.000000	62.270833	54.070000	19.800000	0.021077	0.000000	16.762445	0.000000	1.000000	0.056209	1.710000 
	1.229167	12.433125	0.000000	62.291667	54.080000	19.800000	0.021261	0.000000	16.765421	0.000000	1.000000	0.056702	1.725000 
	1.231250	12.433125	0.000000	62.312500	54.070000	19.800000	0.021422	0.000000	16.767995	0.000000	1.000000	0.057130	1.738000 
	1.233333	12.433125	0.000000	62.333333	54.090000	19.800000	0.021605	0.000000	16.770973	0.000000	1.000000	0.057623	1.753000 
	1.235417	12.433125	0.000000	62.354167	54.120000	19.800000	0.021788	0.000000	16.773955	0.000000	1.000000	0.058116	1.768000 
	1.237500	12.432911	0.000000	62.375000	54.130000	19.800000	0.021972	0.000000	16.776931	0.000000	1.000000	0.058609	1.783000 
	1.239583	12.432911	0.000000	62.395833	54.120000	19.800000	0.022157	0.000000	16.779901	0.000000	1.000000	0.059102	1.798000 
	1.241667	12.432911	0.000000	62.416667	54.150000	19.800000	0.022340	0.000000	16.782883	0.000000	1.000000	0.059595	1.813000 
	1.243750	12.432911	0.000000	62.437500	54.160000	19.800000	0.022512	0.000000	16.785660	0.000000	1.000000	0.060055	1.827000 
	1.245833	12.432911	0.000000	62.458333	54.180000	19.800000	0.022695	0.000000	16.788639	0.000000	1.000000	0.060548	1.842000 
	1.247917	12.432911	0.000000	62.479167	54.180000	19.800000	0.022892	0.000000	16.791811	0.000000	1.000000	0.061074	1.858000 
	1.250000	12.432911	0.000000	62.500000	54.200000	19.800000	0.023075	0.000000	16.794790	0.000000	1.000000	0.061567	1.873000 
	1.252083	12.432911	0.000000	62.520833	54.200000	19.800000	0.023259	0.000000	16.797763	0.000000	1.000000	0.062060	1.888000 
	1.254167	12.432697	0.000000	62.541667	54.220000	19.800000	0.023443	0.000000	16.800743	0.000000	1.000000	0.062553	1.903000 
	1.256250	12.432697	0.000000	62.562500	54.250000	19.800000	0.023638	0.000000	16.803923	0.000000	1.000000	0.063079	1.919000 
	1.258333	12.432697	0.000000	62.583333	54.260000	19.800000	0.023809	0.000000	16.806701	0.000000	1.000000	0.063540	1.933000 
	1.260417	12.432697	0.000000	62.604167	54.270000	19.800000	0.023993	0.000000	16.809678	0.000000	1.000000	0.064033	1.948000 
	1.262500	12.432697	0.000000	62.625000	54.270000	19.800000	0.024190	0.000000	16.812850	0.000000	1.000000	0.064559	1.964000 
	1.264583	12.432697	0.000000	62.645833	54.280000	19.800000	0.024386	0.000000	16.816024	0.000000	1.000000	0.065084	1.980000 
	1.266667	12.432484	0.000000	62.666667	54.290000	19.800000	0.024582	0.000000	16.819199	0.000000	1.000000	0.065610	1.996000 
	1.268750	12.432484	0.000000	62.687500	54.330000	19.800000	0.024776	0.000000	16.822383	0.000000	1.000000	0.066136	2.012000 
	1.270833	12.432484	0.000000	62.708333	54.350000	19.800000	0.024959	0.000000	16.825363	0.000000	1.000000	0.066629	2.027000 
	1.272917	12.432484	0.000000	62.729167	54.340000	19.800000	0.025156	0.000000	16.828532	0.000000	1.000000	0.067155	2.043000 
	1.275000	12.432484	0.000000	62.750000	54.340000	19.800000	0.025353	0.000000	16.831704	0.000000	1.000000	0.067681	2.059000 
	1.277083	12.432484	0.000000	62.770833	54.380000	19.800000	0.025547	0.000000	16.834888	0.000000	1.000000	0.068207	2.075000 
	1.279167	12.432270	0.000000	62.791667	54.380000	19.800000	0.025731	0.000000	16.837862	0.000000	1.000000	0.068700	2.090000 
	1.281250	12.432270	0.000000	62.812500	54.390000	19.800000	0.025927	0.000000	16.841038	0.000000	1.000000	0.069226	2.106000 
	1.283333	12.432270	0.000000	62.833333	54.410000	19.800000	0.026122	0.000000	16.844216	0.000000	1.000000	0.069752	2.122000 
	1.285417	12.432270	0.000000	62.854167	54.430000	19.800000	0.026317	0.000000	16.847395	0.000000	1.000000	0.070278	2.138000 
	1.287500	12.432270	0.000000	62.875000	54.440000	19.800000	0.026513	0.000000	16.850570	0.000000	1.000000	0.070804	2.154000 
	1.289583	12.432270	0.000000	62.895833	54.440000	19.800000	0.026710	0.000000	16.853742	0.000000	1.000000	0.071330	2.170000 
	1.291667	12.432270	0.000000	62.916667	54.470000	19.800000	0.026892	0.000000	16.856726	0.000000	1.000000	0.071823	2.185000 
	1.293750	12.432270	0.000000	62.937500	54.490000	19.800000	0.027099	0.000000	16.860103	0.000000	1.000000	0.072382	2.202000 
	1.295833	12.432270	0.000000	62.958333	54.460000	19.800000	0.027298	0.000000	16.863266	0.000000	1.000000	0.072908	2.218000 
	1.297917	12.432270	0.000000	62.979167	54.490000	19.800000	0.027492	0.000000	16.866448	0.000000	1.000000	0.073434	2.234000 
	1.300000	12.432057	0.000000	63.000000	54.520000	19.800000	0.027674	0.000000	16.869432	0.000000	1.000000	0.073927	2.249000 
	1.302083	12.432057	0.000000	63.020833	54.540000	19.800000	0.027857	0.000000	16.872413	0.000000	1.000000	0.074420	2.264000 
	1.304167	12.432057	0.000000	63.041667	54.540000	19.800000	0.028053	0.000000	16.875586	0.000000	1.000000	0.074946	2.280000 
	1.306250	12.432057	0.000000	63.062500	54.540000	19.800000	0.028250	0.000000	16.878758	0.000000	1.000000	0.075472	2.296000 
	1.308333	12.432057	0.000000	63.083333	54.560000	19.800000	0.028433	0.000000	16.881739	0.000000	1.000000	0.075965	2.311000 
	1.310417	12.432057	0.000000	63.104167	54.580000	19.800000	0.028639	0.000000	16.885117	0.000000	1.000000	0.076524	2.328000 
	1.312500	12.431843	0.000000	63.125000	54.580000	19.800000	0.028836	0.000000	16.888290	0.000000	1.000000	0.077050	2.344000 
	1.314583	12.431843	0.000000	63.145833	54.610000	19.800000	0.029030	0.000000	16.891473	0.000000	1.000000	0.077575	2.360000 
	1.316667	12.431843	0.000000	63.166667	54.620000	19.800000	0.029225	0.000000	16.894649	0.000000	1.000000	0.078101	2.376000 
	1.318750	12.431843	0.000000	63.187500	54.640000	19.800000	0.029420	0.000000	16.897829	0.000000	1.000000	0.078627	2.392000 
	1.320833	12.431843	0.000000	63.208333	54.650000	19.800000	0.029603	0.000000	16.900807	0.000000	1.000000	0.079120	2.407000 
	1.322917	12.431843	0.000000	63.229167	54.650000	19.800000	0.029813	0.000000	16.904178	0.000000	1.000000	0.079679	2.424000 
	1.325000	12.431843	0.000000	63.250000	54.670000	19.800000	0.029995	0.000000	16.907160	0.000000	1.000000	0.080172	2.439000 
	1.327083	12.431629	0.000000	63.270833	54.690000	19.800000	0.030190	0.000000	16.910340	0.000000	1.000000	0.080698	2.455000 
	1.329167	12.431629	0.000000	63.291667	54.700000	19.800000	0.030373	0.000000	16.913318	0.000000	1.000000	0.081191	2.470000 
	1.331250	12.431629	0.000000	63.312500	54.720000	19.800000	0.030580	0.000000	16.916697	0.000000	1.000000	0.081750	2.487000 
	1.333333	12.431629	0.000000	63.333333	54.710000	19.800000	0.030777	0.000000	16.919866	0.000000	1.000000	0.082276	2.503000 
	1.335417	12.431629	0.000000	63.354167	54.740000	19.800000	0.030958	0.000000	16.922852	0.000000	1.000000	0.082769	2.518000 
	1.337500	12.431629	0.000000	63.375000	54.750000	19.800000	0.031142	0.000000	16.925831	0.000000	1.000000	0.083262	2.533000 
	1.339583	12.431416	0.000000	63.395833	54.760000	19.800000	0.031350	0.000000	16.929206	0.000000	1.000000	0.083821	2.550000 
	1.341667	12.431416	0.000000	63.416667	54.780000	19.800000	0.031532	0.000000	16.932188	0.000000	1.000000	0.084314	2.565000 
	1.343750	12.431416	0.000000	63.437500	54.790000	19.800000	0.031715	0.000000	16.935167	0.000000	1.000000	0.084807	2.580000 
	1.345833	12.431416	0.000000	63.458333	54.800000	19.800000	0.031897	0.000000	16.938146	0.000000	1.000000	0.085300	2.595000 
	1.347917	12.431416	0.000000	63.479167	54.820000	19.800000	0.032080	0.000000	16.941128	0.000000	1.000000	0.085793	2.610000 
	1.350000	12.431416	0.000000	63.500000	54.840000	19.800000	0.032262	0.000000	16.944111	0.000000	1.000000	0.086286	2.625000 
	1.352083	12.431202	0.000000	63.520833	54.850000	19.800000	0.032458	0.000000	16.947288	0.000000	1.000000	0.086812	2.641000 
	1.354167	12.431202	0.000000	63.541667	54.860000	19.800000	0.032641	0.000000	16.950267	0.000000	1.000000	0.087305	2.656000 
	1.356250	12.431202	0.000000	63.562500	54.890000	19.800000	0.032834	0.000000	16.953452	0.000000	1.000000	0.087831	2.672000 
	1.358333	12.431202	0.000000	63.583333	54.910000	19.800000	0.033016	0.000000	16.956435	0.000000	1.000000	0.088324	2.687000 
	1.360417	12.431202	0.000000	63.604167	54.910000	19.800000	0.033200	0.000000	16.959410	0.000000	1.000000	0.088817	2.702000 
	1.362500	12.431202	0.000000	63.625000	54.920000	19.800000	0.033396	0.000000	16.962588	0.000000	1.000000	0.089343	2.718000 
	1.364583	12.431202	0.000000	63.645833	54.930000	19.800000	0.033579	0.000000	16.965567	0.000000	1.000000	0.089836	2.733000 
	1.366667	12.430988	0.000000	63.666667	54.950000	19.800000	0.033772	0.000000	16.968749	0.000000	1.000000	0.090362	2.749000 
	1.368750	12.430988	0.000000	63.687500	54.950000	19.800000	0.033956	0.000000	16.971724	0.000000	1.000000	0.090855	2.764000 
	1.370833	12.430988	0.000000	63.708333	54.980000	19.800000	0.034150	0.000000	16.974910	0.000000	1.000000	0.091381	2.780000 
	1.372917	12.430988	0.000000	63.729167	54.990000	19.800000	0.034333	0.000000	16.977889	0.000000	1.000000	0.091874	2.795000 
	1.375000	12.430988	0.000000	63.750000	55.030000	19.800000	0.034525	0.000000	16.981080	0.000000	1.000000	0.092400	2.811000 
	1.377083	12.430988	0.000000	63.770833	55.020000	19.800000	0.034734	0.000000	16.984447	0.000000	1.000000	0.092959	2.828000 
	1.379167	12.430775	0.000000	63.791667	55.030000	19.800000	0.034929	0.000000	16.987625	0.000000	1.000000	0.093485	2.844000 
	1.381250	12.430775	0.000000	63.812500	55.050000	19.800000	0.035123	0.000000	16.990808	0.000000	1.000000	0.094011	2.860000 
	1.383333	12.430775	0.000000	63.833333	55.070000	19.800000	0.035330	0.000000	16.994188	0.000000	1.000000	0.094570	2.877000 
	1.385417	12.430775	0.000000	63.854167	55.060000	19.800000	0.035539	0.000000	16.997556	0.000000	1.000000	0.095129	2.894000 
	1.387500	12.430775	0.000000	63.875000	55.070000	19.800000	0.035746	0.000000	17.000933	0.000000	1.000000	0.095687	2.911000 
	1.389583	12.430561	0.000000	63.895833	55.100000	19.800000	0.035940	0.000000	17.004119	0.000000	1.000000	0.096213	2.927000 
	1.391667	12.430561	0.000000	63.916667	55.110000	19.800000	0.036160	0.000000	17.007694	0.000000	1.000000	0.096805	2.945000 
	1.393750	12.430561	0.000000	63.937500	55.120000	19.800000	0.036354	0.000000	17.010873	0.000000	1.000000	0.097331	2.961000 
	1.395833	12.430561	0.000000	63.958333	55.140000	19.800000	0.036573	0.000000	17.014452	0.000000	1.000000	0.097923	2.979000 
	1.397917	12.430561	0.000000	63.979167	55.150000	19.800000	0.036780	0.000000	17.017829	0.000000	1.000000	0.098481	2.996000 
	1.400000	12.430561	0.000000	64.000000	55.160000	19.800000	0.036987	0.000000	17.021206	0.000000	1.000000	0.099040	3.013000 
	1.402083	12.430561	0.000000	64.020833	55.180000	19.800000	0.037206	0.000000	17.024786	0.000000	1.000000	0.099632	3.031000 
	1.404167	12.430347	0.000000	64.041667	55.200000	19.800000	0.037423	0.000000	17.028366	0.000000	1.000000	0.100224	3.049000 
	1.406250	12.430347	0.000000	64.062500	55.200000	19.800000	0.037644	0.000000	17.031937	0.000000	1.000000	0.100815	3.067000 
	1.408333	12.430347	0.000000	64.083333	55.230000	19.800000	0.037849	0.000000	17.035323	0.000000	1.000000	0.101374	3.084000 
	1.410417	12.430347	0.000000	64.104167	55.230000	19.800000	0.038069	0.000000	17.038894	0.000000	1.000000	0.101966	3.102000 
	1.412500	12.430347	0.000000	64.125000	55.250000	19.800000	0.038288	0.000000	17.042474	0.000000	1.000000	0.102557	3.120000 
	1.414583	12.430134	0.000000	64.145833	55.280000	19.800000	0.038492	0.000000	17.045861	0.000000	1.000000	0.103116	3.137000 
	1.416667	12.430134	0.000000	64.166667	55.280000	19.800000	0.038713	0.000000	17.049432	0.000000	1.000000	0.103708	3.155000 
	1.418750	12.430134	0.000000	64.187500	55.290000	19.800000	0.038920	0.000000	17.052809	0.000000	1.000000	0.104267	3.172000 
	1.420833	12.430134	0.000000	64.208333	55.310000	19.800000	0.039126	0.000000	17.056192	0.000000	1.000000	0.104825	3.189000 
	1.422917	12.430134	0.000000	64.229167	55.330000	19.800000	0.039333	0.000000	17.059574	0.000000	1.000000	0.105384	3.206000 
	1.425000	12.429920	0.000000	64.250000	55.330000	19.800000	0.039552	0.000000	17.063145	0.000000	1.000000	0.105976	3.224000 
	1.427083	12.429920	0.000000	64.270833	55.340000	19.800000	0.039760	0.000000	17.066523	0.000000	1.000000	0.106535	3.241000 
	1.429167	12.429920	0.000000	64.291667	55.370000	19.800000	0.039952	0.000000	17.069712	0.000000	1.000000	0.107061	3.257000 
	1.431250	12.429920	0.000000	64.312500	55.390000	19.800000	0.040157	0.000000	17.073095	0.000000	1.000000	0.107619	3.274000 
	1.433333	12.429706	0.000000	64.333333	55.380000	19.800000	0.040342	0.000000	17.076066	0.000000	1.000000	0.108113	3.289000 
	1.435417	12.429706	0.000000	64.354167	55.390000	19.800000	0.040549	0.000000	17.079444	0.000000	1.000000	0.108671	3.306000 
	1.437500	12.429706	0.000000	64.375000	55.440000	19.800000	0.040739	0.000000	17.082643	0.000000	1.000000	0.109197	3.322000 
	1.439583	12.429706	0.000000	64.395833	55.440000	19.800000	0.040972	0.000000	17.086413	0.000000	1.000000	0.109822	3.341000 
	1.441667	12.429493	0.000000	64.416667	55.450000	19.800000	0.041178	0.000000	17.089791	0.000000	1.000000	0.110381	3.358000 
	1.443750	12.429493	0.000000	64.437500	55.470000	19.800000	0.041384	0.000000	17.093174	0.000000	1.000000	0.110939	3.375000 
	1.445833	12.429493	0.000000	64.458333	55.480000	19.800000	0.041603	0.000000	17.096751	0.000000	1.000000	0.111531	3.393000 
	1.447917	12.429493	0.000000	64.479167	55.490000	19.800000	0.041798	0.000000	17.099931	0.000000	1.000000	0.112057	3.409000 
	1.450000	12.429279	0.000000	64.500000	55.510000	19.800000	0.042065	0.000000	17.104307	0.000000	1.000000	0.112780	3.431000 
	1.452083	12.429279	0.000000	64.520833	55.500000	19.800000	0.042335	0.000000	17.108667	0.000000	1.000000	0.113503	3.453000 
	1.454167	12.429279	0.000000	64.541667	55.530000	19.800000	0.042600	0.000000	17.113048	0.000000	1.000000	0.114227	3.475000 
	1.456250	12.429279	0.000000	64.562500	55.540000	19.800000	0.042881	0.000000	17.117617	0.000000	1.000000	0.114983	3.498000 
	1.458333	12.429065	0.000000	64.583333	55.560000	19.800000	0.043147	0.000000	17.121993	0.000000	1.000000	0.115706	3.520000 
	1.460417	12.429065	0.000000	64.604167	55.570000	19.800000	0.043415	0.000000	17.126364	0.000000	1.000000	0.116429	3.542000 
	1.462500	12.429065	0.000000	64.625000	55.580000	19.800000	0.043659	0.000000	17.130338	0.000000	1.000000	0.117086	3.562000 
	1.464583	12.429065	0.000000	64.645833	55.600000	19.800000	0.043938	0.000000	17.134913	0.000000	1.000000	0.117842	3.585000 
	1.466667	12.429065	0.000000	64.666667	55.610000	19.800000	0.044219	0.000000	17.139482	0.000000	1.000000	0.118598	3.608000 
	1.468750	12.429065	0.000000	64.687500	55.610000	19.800000	0.044499	0.000000	17.144046	0.000000	1.000000	0.119354	3.631000 
	1.470833	12.429065	0.000000	64.708333	55.630000	19.800000	0.044790	0.000000	17.148820	0.000000	1.000000	0.120143	3.655000 
	1.472917	12.428852	0.000000	64.729167	55.660000	19.800000	0.045068	0.000000	17.153401	0.000000	1.000000	0.120899	3.678000 
	1.475000	12.428852	0.000000	64.750000	55.670000	19.800000	0.045335	0.000000	17.157772	0.000000	1.000000	0.121623	3.700000 
	1.477083	12.428852	0.000000	64.770833	55.690000	19.800000	0.045588	0.000000	17.161951	0.000000	1.000000	0.122313	3.721000 
	1.479167	12.428852	0.000000	64.791667	55.700000	19.800000	0.045808	0.000000	17.165529	0.000000	1.000000	0.122904	3.739000 
	1.481250	12.428852	0.000000	64.812500	55.720000	19.800000	0.046025	0.000000	17.169112	0.000000	1.000000	0.123496	3.757000 
	1.483333	12.428638	0.000000	64.833333	55.730000	19.800000	0.046245	0.000000	17.172690	0.000000	1.000000	0.124088	3.775000 
	1.485417	12.428638	0.000000	64.854167	55.740000	19.800000	0.046474	0.000000	17.176466	0.000000	1.000000	0.124712	3.794000 
	1.487500	12.428638	0.000000	64.875000	55.760000	19.800000	0.046703	0.000000	17.180249	0.000000	1.000000	0.125337	3.813000 
	1.489583	12.428638	0.000000	64.895833	55.760000	19.800000	0.046937	0.000000	17.184019	0.000000	1.000000	0.125961	3.832000 
	1.491667	12.428638	0.000000	64.916667	55.790000	19.800000	0.047166	0.000000	17.187808	0.000000	1.000000	0.126586	3.851000 
	1.493750	12.428638	0.000000	64.937500	55.810000	19.800000	0.047405	0.000000	17.191789	0.000000	1.000000	0.127243	3.871000 
	1.495833	12.428424	0.000000	64.958333	55.810000	19.800000	0.047651	0.000000	17.195758	0.000000	1.000000	0.127901	3.891000 
	1.497917	12.428424	0.000000	64.979167	55.830000	19.800000	0.047906	0.000000	17.199938	0.000000	1.000000	0.128591	3.912000 
	1.500000	12.428424	0.000000	65.000000	55.810000	19.800000	0.048151	0.000000	17.203895	0.000000	1.000000	0.129249	3.932000 
	1.502083	12.428424	0.000000	65.020833	55.860000	19.800000	0.048328	0.000000	17.206902	0.000000	1.000000	0.129742	3.947000 
	1.504167	12.428424	0.000000	65.041667	55.880000	19.800000	0.048483	0.000000	17.209494	0.000000	1.000000	0.130169	3.960000 
	1.506250	12.428424	0.000000	65.062500	55.890000	19.800000	0.048677	0.000000	17.212676	0.000000	1.000000	0.130695	3.976000 
	1.508333	12.428424	0.000000	65.083333	55.900000	19.800000	0.048847	0.000000	17.215461	0.000000	1.000000	0.131155	3.990000 
	1.510417	12.428211	0.000000	65.104167	55.920000	19.800000	0.049002	0.000000	17.218053	0.000000	1.000000	0.131582	4.003000 
	1.512500	12.428211	0.000000	65.125000	55.940000	19.800000	0.049184	0.000000	17.221042	0.000000	1.000000	0.132075	4.018000 
	1.514583	12.428211	0.000000	65.145833	55.940000	19.800000	0.049366	0.000000	17.224020	0.000000	1.000000	0.132569	4.033000 
	1.516667	12.428211	0.000000	65.166667	55.960000	19.800000	0.049558	0.000000	17.227208	0.000000	1.000000	0.133094	4.049000 
	1.518750	12.428211	0.000000	65.187500	55.970000	19.800000	0.049739	0.000000	17.230191	0.000000	1.000000	0.133588	4.064000 
	1.520833	12.428211	0.000000	65.208333	56.000000	19.800000	0.049907	0.000000	17.232988	0.000000	1.000000	0.134048	4.078000 
	1.522917	12.427997	0.000000	65.229167	56.000000	19.800000	0.050089	0.000000	17.235966	0.000000	1.000000	0.134541	4.093000 
	1.525000	12.427997	0.000000	65.250000	56.030000	19.800000	0.050256	0.000000	17.238763	0.000000	1.000000	0.135001	4.107000 
	1.527083	12.427997	0.000000	65.270833	56.030000	19.800000	0.050450	0.000000	17.241940	0.000000	1.000000	0.135527	4.123000 
	1.529167	12.427997	0.000000	65.291667	56.050000	19.800000	0.050644	0.000000	17.245128	0.000000	1.000000	0.136053	4.139000 
	1.531250	12.427997	0.000000	65.312500	56.070000	19.800000	0.050836	0.000000	17.248317	0.000000	1.000000	0.136579	4.155000 
	1.533333	12.427997	0.000000	65.333333	56.090000	19.800000	0.051052	0.000000	17.251902	0.000000	1.000000	0.137170	4.173000 
	1.535417	12.427783	0.000000	65.354167	56.100000	19.800000	0.051258	0.000000	17.255283	0.000000	1.000000	0.137729	4.190000 
	1.537500	12.427783	0.000000	65.375000	56.100000	19.800000	0.051491	0.000000	17.259055	0.000000	1.000000	0.138354	4.209000 
	1.539583	12.427783	0.000000	65.395833	56.120000	19.800000	0.051707	0.000000	17.262641	0.000000	1.000000	0.138945	4.227000 
	1.541667	12.427783	0.000000	65.416667	56.140000	19.800000	0.051923	0.000000	17.266227	0.000000	1.000000	0.139537	4.245000 
	1.543750	12.427783	0.000000	65.437500	56.150000	19.800000	0.052141	0.000000	17.269807	0.000000	1.000000	0.140129	4.263000 
	1.545833	12.427783	0.000000	65.458333	56.170000	19.800000	0.052346	0.000000	17.273195	0.000000	1.000000	0.140688	4.280000 
	1.547917	12.427783	0.000000	65.479167	56.180000	19.800000	0.052576	0.000000	17.276973	0.000000	1.000000	0.141312	4.299000 
	1.550000	12.427783	0.000000	65.500000	56.190000	19.800000	0.052807	0.000000	17.280752	0.000000	1.000000	0.141937	4.318000 
	1.552083	12.427570	0.000000	65.520833	56.220000	19.800000	0.053022	0.000000	17.284345	0.000000	1.000000	0.142528	4.336000 
	1.554167	12.427570	0.000000	65.541667	56.230000	19.800000	0.053265	0.000000	17.288322	0.000000	1.000000	0.143186	4.356000 
	1.556250	12.427570	0.000000	65.562500	56.240000	19.800000	0.053482	0.000000	17.291902	0.000000	1.000000	0.143778	4.374000 
	1.558333	12.427570	0.000000	65.583333	56.260000	19.800000	0.053697	0.000000	17.295489	0.000000	1.000000	0.144369	4.392000 
	1.560417	12.427570	0.000000	65.604167	56.270000	19.800000	0.053929	0.000000	17.299268	0.000000	1.000000	0.144994	4.411000 
	1.562500	12.427570	0.000000	65.625000	56.260000	19.800000	0.054149	0.000000	17.302835	0.000000	1.000000	0.145585	4.429000 
	1.564583	12.427570	0.000000	65.645833	56.280000	19.800000	0.054355	0.000000	17.306223	0.000000	1.000000	0.146144	4.446000 
	1.566667	12.427356	0.000000	65.666667	56.310000	19.800000	0.054580	0.000000	17.310016	0.000000	1.000000	0.146769	4.465000 
	1.568750	12.427356	0.000000	65.687500	56.340000	19.800000	0.054795	0.000000	17.313610	0.000000	1.000000	0.147360	4.483000 
	1.570833	12.427356	0.000000	65.708333	56.340000	19.800000	0.055015	0.000000	17.317184	0.000000	1.000000	0.147952	4.501000 
	1.572917	12.427356	0.000000	65.729167	56.350000	19.800000	0.055234	0.000000	17.320764	0.000000	1.000000	0.148544	4.519000 
	1.575000	12.427356	0.000000	65.750000	56.380000	19.800000	0.055447	0.000000	17.324359	0.000000	1.000000	0.149135	4.537000 
	1.577083	12.427142	0.000000	65.770833	56.380000	19.800000	0.055679	0.000000	17.328131	0.000000	1.000000	0.149760	4.556000 
	1.579167	12.427142	0.000000	65.791667	56.410000	19.800000	0.055894	0.000000	17.331726	0.000000	1.000000	0.150352	4.574000 
	1.581250	12.427142	0.000000	65.812500	56.430000	19.800000	0.056134	0.000000	17.335711	0.000000	1.000000	0.151009	4.594000 
	1.583333	12.427142	0.000000	65.833333	56.430000	19.800000	0.056352	0.000000	17.339285	0.000000	1.000000	0.151601	4.612000 
	1.585417	12.427142	0.000000	65.854167	56.460000	19.800000	0.056591	0.000000	17.343277	0.000000	1.000000	0.152258	4.632000 
	1.587500	12.427142	0.000000	65.875000	56.470000	19.800000	0.056809	0.000000	17.346859	0.000000	1.000000	0.152850	4.650000 
	1.589583	12.427142	0.000000	65.895833	56.470000	19.800000	0.057041	0.000000	17.350631	0.000000	1.000000	0.153474	4.669000 
	1.591667	12.427142	0.000000	65.916667	56.500000	19.800000	0.057256	0.000000	17.354227	0.000000	1.000000	0.154066	4.687000 
	1.593750	12.427142	0.000000	65.937500	56.510000	19.800000	0.057474	0.000000	17.357808	0.000000	1.000000	0.154658	4.705000 
	1.595833	12.426929	0.000000	65.958333	56.520000	19.800000	0.057691	0.000000	17.361390	0.000000	1.000000	0.155249	4.723000 
	1.597917	12.426929	0.000000	65.979167	56.540000	19.800000	0.057918	0.000000	17.365177	0.000000	1.000000	0.155874	4.742000 
	1.600000	12.426929	0.000000	66.000000	56.550000	19.800000	0.058136	0.000000	17.368759	0.000000	1.000000	0.156466	4.760000 
	1.602083	12.426929	0.000000	66.020833	56.540000	19.800000	0.058369	0.000000	17.372524	0.000000	1.000000	0.157090	4.779000 
	1.604167	12.426929	0.000000	66.041667	56.580000	19.800000	0.058582	0.000000	17.376128	0.000000	1.000000	0.157682	4.797000 
	1.606250	12.426929	0.000000	66.062500	56.590000	19.800000	0.058799	0.000000	17.379710	0.000000	1.000000	0.158274	4.815000 
	1.608333	12.426715	0.000000	66.083333	56.610000	19.800000	0.059014	0.000000	17.383299	0.000000	1.000000	0.158865	4.833000 
	1.610417	12.426715	0.000000	66.104167	56.620000	19.800000	0.059233	0.000000	17.386881	0.000000	1.000000	0.159457	4.851000 
	1.612500	12.426715	0.000000	66.125000	56.650000	19.800000	0.059447	0.000000	17.390477	0.000000	1.000000	0.160049	4.869000 
	1.614583	12.426715	0.000000	66.145833	56.660000	19.800000	0.059651	0.000000	17.393861	0.000000	1.000000	0.160607	4.886000 
	1.616667	12.426715	0.000000	66.166667	56.680000	19.800000	0.059878	0.000000	17.397649	0.000000	1.000000	0.161232	4.905000 
	1.618750	12.426715	0.000000	66.187500	56.690000	19.800000	0.060097	0.000000	17.401231	0.000000	1.000000	0.161824	4.923000 
	1.620833	12.426715	0.000000	66.208333	56.700000	19.800000	0.060326	0.000000	17.405012	0.000000	1.000000	0.162448	4.942000 
	1.622917	12.426501	0.000000	66.229167	56.720000	19.800000	0.060554	0.000000	17.408800	0.000000	1.000000	0.163073	4.961000 
	1.625000	12.426501	0.000000	66.250000	56.730000	19.800000	0.060771	0.000000	17.412383	0.000000	1.000000	0.163664	4.979000 
	1.627083	12.426501	0.000000	66.270833	56.730000	19.800000	0.061014	0.000000	17.416355	0.000000	1.000000	0.164322	4.999000 
	1.629167	12.426501	0.000000	66.291667	56.760000	19.800000	0.061229	0.000000	17.419953	0.000000	1.000000	0.164914	5.017000 
	1.631250	12.426501	0.000000	66.312500	56.790000	19.800000	0.061442	0.000000	17.423550	0.000000	1.000000	0.165505	5.035000 
	1.633333	12.426501	0.000000	66.333333	56.780000	19.800000	0.061674	0.000000	17.427316	0.000000	1.000000	0.166130	5.054000 
	1.635417	12.426288	0.000000	66.354167	56.810000	19.800000	0.061889	0.000000	17.430914	0.000000	1.000000	0.166721	5.072000 
	1.637500	12.426288	0.000000	66.375000	56.830000	19.800000	0.062116	0.000000	17.434704	0.000000	1.000000	0.167346	5.091000 
	1.639583	12.426288	0.000000	66.395833	56.830000	19.800000	0.062334	0.000000	17.438279	0.000000	1.000000	0.167938	5.109000 
	1.641667	12.426288	0.000000	66.416667	56.850000	19.800000	0.062561	0.000000	17.442068	0.000000	1.000000	0.168562	5.128000 
	1.643750	12.426288	0.000000	66.437500	56.860000	19.800000	0.062793	0.000000	17.445850	0.000000	1.000000	0.169187	5.147000 
	1.645833	12.426288	0.000000	66.458333	56.880000	19.800000	0.063020	0.000000	17.449639	0.000000	1.000000	0.169811	5.166000 
	1.647917	12.426288	0.000000	66.479167	56.890000	19.800000	0.063224	0.000000	17.453024	0.000000	1.000000	0.170370	5.183000 
	1.650000	12.426074	0.000000	66.500000	56.910000	19.800000	0.063439	0.000000	17.456615	0.000000	1.000000	0.170962	5.201000 
	1.652083	12.426074	0.000000	66.520833	56.930000	19.800000	0.063667	0.000000	17.460405	0.000000	1.000000	0.171586	5.220000 
	1.654167	12.426074	0.000000	66.541667	56.940000	19.800000	0.063883	0.000000	17.463988	0.000000	1.000000	0.172178	5.238000 
	1.656250	12.426074	0.000000	66.562500	56.950000	19.800000	0.064100	0.000000	17.467571	0.000000	1.000000	0.172770	5.256000 
	1.658333	12.426074	0.000000	66.583333	56.970000	19.800000	0.064292	0.000000	17.470765	0.000000	1.000000	0.173296	5.272000 
	1.660417	12.426074	0.000000	66.604167	56.990000	19.800000	0.064506	0.000000	17.474357	0.000000	1.000000	0.173887	5.290000 
	1.662500	12.425860	0.000000	66.625000	57.010000	19.800000	0.064722	0.000000	17.477949	0.000000	1.000000	0.174479	5.308000 
	1.664583	12.425860	0.000000	66.645833	57.010000	19.800000	0.064941	0.000000	17.481524	0.000000	1.000000	0.175071	5.326000 
	1.666667	12.425860	0.000000	66.666667	57.040000	19.800000	0.065154	0.000000	17.485124	0.000000	1.000000	0.175662	5.344000 
	1.668750	12.425860	0.000000	66.687500	57.050000	19.800000	0.065371	0.000000	17.488708	0.000000	1.000000	0.176254	5.362000 
	1.670833	12.425860	0.000000	66.708333	57.060000	19.800000	0.065576	0.000000	17.492093	0.000000	1.000000	0.176813	5.379000 
	1.672917	12.425860	0.000000	66.729167	57.080000	19.800000	0.065766	0.000000	17.495288	0.000000	1.000000	0.177339	5.395000 
	1.675000	12.425647	0.000000	66.750000	57.100000	19.800000	0.065968	0.000000	17.498682	0.000000	1.000000	0.177898	5.412000 
	1.677083	12.425647	0.000000	66.770833	57.100000	19.800000	0.066174	0.000000	17.502059	0.000000	1.000000	0.178456	5.429000 
	1.679167	12.425647	0.000000	66.791667	57.130000	19.800000	0.066363	0.000000	17.505262	0.000000	1.000000	0.178982	5.445000 
	1.681250	12.425647	0.000000	66.812500	57.140000	19.800000	0.066567	0.000000	17.508648	0.000000	1.000000	0.179541	5.462000 
	1.683333	12.425647	0.000000	66.833333	57.150000	19.800000	0.066772	0.000000	17.512033	0.000000	1.000000	0.180100	5.479000 
	1.685417	12.425647	0.000000	66.854167	57.170000	19.800000	0.066975	0.000000	17.515427	0.000000	1.000000	0.180659	5.496000 
	1.687500	12.425433	0.000000	66.875000	57.210000	19.800000	0.067173	0.000000	17.518838	0.000000	1.000000	0.181218	5.513000 
	1.689583	12.425433	0.000000	66.895833	57.200000	19.800000	0.067380	0.000000	17.522207	0.000000	1.000000	0.181776	5.530000 
	1.691667	12.425433	0.000000	66.916667	57.200000	19.800000	0.067601	0.000000	17.525783	0.000000	1.000000	0.182368	5.548000 
	1.693750	12.425433	0.000000	66.937500	57.220000	19.800000	0.067803	0.000000	17.529178	0.000000	1.000000	0.182927	5.565000 
	1.695833	12.425219	0.000000	66.958333	57.250000	19.800000	0.068003	0.000000	17.532580	0.000000	1.000000	0.183486	5.582000 
	1.697917	12.425219	0.000000	66.979167	57.250000	19.800000	0.068221	0.000000	17.536157	0.000000	1.000000	0.184077	5.600000 
	1.700000	12.425219	0.000000	67.000000	57.260000	19.800000	0.068427	0.000000	17.539543	0.000000	1.000000	0.184636	5.617000 
	1.702083	12.425219	0.000000	67.020833	57.290000	19.800000	0.068627	0.000000	17.542946	0.000000	1.000000	0.185195	5.634000 
	1.704167	12.425219	0.000000	67.041667	57.320000	19.800000	0.068840	0.000000	17.546548	0.000000	1.000000	0.185787	5.652000 
	1.706250	12.425006	0.000000	67.062500	57.310000	19.800000	0.069061	0.000000	17.550116	0.000000	1.000000	0.186378	5.670000 
	1.708333	12.425006	0.000000	67.083333	57.340000	19.800000	0.069272	0.000000	17.553718	0.000000	1.000000	0.186970	5.688000 
	1.710417	12.425006	0.000000	67.104167	57.360000	19.800000	0.069487	0.000000	17.557312	0.000000	1.000000	0.187562	5.706000 
	1.712500	12.425006	0.000000	67.125000	57.370000	19.800000	0.069701	0.000000	17.560897	0.000000	1.000000	0.188153	5.724000 
	1.714583	12.425006	0.000000	67.145833	57.380000	19.800000	0.069917	0.000000	17.564483	0.000000	1.000000	0.188745	5.742000 
	1.716667	12.425006	0.000000	67.166667	57.410000	19.800000	0.070131	0.000000	17.568085	0.000000	1.000000	0.189337	5.760000 
	1.718750	12.425006	0.000000	67.187500	57.420000	19.800000	0.070335	0.000000	17.571472	0.000000	1.000000	0.189895	5.777000 
	1.720833	12.424792	0.000000	67.208333	57.420000	19.800000	0.070554	0.000000	17.575049	0.000000	1.000000	0.190487	5.795000 
	1.722917	12.424792	0.000000	67.229167	57.440000	19.800000	0.070767	0.000000	17.578643	0.000000	1.000000	0.191079	5.813000 
	1.725000	12.424792	0.000000	67.250000	57.470000	19.800000	0.070969	0.000000	17.582048	0.000000	1.000000	0.191638	5.830000 
	1.727083	12.424792	0.000000	67.270833	57.480000	19.800000	0.071185	0.000000	17.585634	0.000000	1.000000	0.192229	5.848000 
	1.729167	12.424792	0.000000	67.291667	57.500000	19.800000	0.071386	0.000000	17.589029	0.000000	1.000000	0.192788	5.865000 
	1.731250	12.424579	0.000000	67.312500	57.520000	19.800000	0.071601	0.000000	17.592624	0.000000	1.000000	0.193380	5.883000 
	1.733333	12.424579	0.000000	67.333333	57.540000	19.800000	0.071816	0.000000	17.596219	0.000000	1.000000	0.193971	5.901000 
	1.735417	12.424579	0.000000	67.354167	57.540000	19.800000	0.072046	0.000000	17.599995	0.000000	1.000000	0.194596	5.920000 
	1.737500	12.424579	0.000000	67.375000	57.570000	19.800000	0.072245	0.000000	17.603400	0.000000	1.000000	0.195155	5.937000 
	1.739583	12.424365	0.000000	67.395833	57.580000	19.800000	0.072450	0.000000	17.606788	0.000000	1.000000	0.195714	5.954000 
	1.741667	12.424365	0.000000	67.416667	57.580000	19.800000	0.072656	0.000000	17.610166	0.000000	1.000000	0.196272	5.971000 
	1.743750	12.424365	0.000000	67.437500	57.620000	19.800000	0.072854	0.000000	17.613581	0.000000	1.000000	0.196831	5.988000 
	1.745833	12.424365	0.000000	67.458333	57.640000	19.800000	0.073067	0.000000	17.617176	0.000000	1.000000	0.197423	6.006000 
	1.747917	12.424365	0.000000	67.479167	57.620000	19.800000	0.073277	0.000000	17.620537	0.000000	1.000000	0.197982	6.023000 
	1.750000	12.424365	0.000000	67.500000	57.650000	19.800000	0.073478	0.000000	17.623943	0.000000	1.000000	0.198541	6.040000 
	1.752083	12.424365	0.000000	67.520833	57.670000	19.800000	0.073680	0.000000	17.627339	0.000000	1.000000	0.199099	6.057000 
	1.754167	12.424365	0.000000	67.541667	57.690000	19.800000	0.073906	0.000000	17.631134	0.000000	1.000000	0.199724	6.076000 
	1.756250	12.424151	0.000000	67.562500	57.680000	19.800000	0.074113	0.000000	17.634504	0.000000	1.000000	0.200283	6.093000 
	1.758333	12.424151	0.000000	67.583333	57.720000	19.800000	0.074323	0.000000	17.638118	0.000000	1.000000	0.200874	6.111000 
	1.760417	12.424151	0.000000	67.604167	57.760000	19.800000	0.074531	0.000000	17.641732	0.000000	1.000000	0.201466	6.129000 
	1.762500	12.424151	0.000000	67.625000	57.750000	19.800000	0.074753	0.000000	17.645301	0.000000	1.000000	0.202058	6.147000 
	1.764583	12.424151	0.000000	67.645833	57.760000	19.800000	0.074969	0.000000	17.648888	0.000000	1.000000	0.202649	6.165000 
	1.766667	12.424151	0.000000	67.666667	57.770000	19.800000	0.075184	0.000000	17.652475	0.000000	1.000000	0.203241	6.183000 
	1.768750	12.423938	0.000000	67.687500	57.820000	19.800000	0.075402	0.000000	17.656298	0.000000	1.000000	0.203866	6.202000 
	1.770833	12.423938	0.000000	67.708333	57.810000	19.800000	0.075624	0.000000	17.659867	0.000000	1.000000	0.204457	6.220000 
	1.772917	12.423938	0.000000	67.729167	57.840000	19.800000	0.075825	0.000000	17.663274	0.000000	1.000000	0.205016	6.237000 
	1.775000	12.423938	0.000000	67.750000	57.860000	19.800000	0.076062	0.000000	17.667268	0.000000	1.000000	0.205674	6.257000 
	1.777083	12.423938	0.000000	67.770833	57.840000	19.800000	0.076284	0.000000	17.670827	0.000000	1.000000	0.206265	6.275000 
	1.779167	12.423938	0.000000	67.791667	57.880000	19.800000	0.076505	0.000000	17.674642	0.000000	1.000000	0.206890	6.294000 
	1.781250	12.423724	0.000000	67.812500	57.870000	19.800000	0.076749	0.000000	17.678608	0.000000	1.000000	0.207547	6.314000 
	1.783333	12.423724	0.000000	67.833333	57.900000	19.800000	0.076973	0.000000	17.682414	0.000000	1.000000	0.208172	6.333000 
	1.785417	12.423724	0.000000	67.854167	57.920000	19.800000	0.077211	0.000000	17.686408	0.000000	1.000000	0.208829	6.353000 
	1.787500	12.423724	0.000000	67.875000	57.940000	19.800000	0.077437	0.000000	17.690205	0.000000	1.000000	0.209454	6.372000 
	1.789583	12.423724	0.000000	67.895833	57.940000	19.800000	0.077680	0.000000	17.694180	0.000000	1.000000	0.210111	6.392000 
	1.791667	12.423724	0.000000	67.916667	57.960000	19.800000	0.077928	0.000000	17.698374	0.000000	1.000000	0.210801	6.413000 
	1.793750	12.423510	0.000000	67.937500	57.990000	19.800000	0.078138	0.000000	17.701982	0.000000	1.000000	0.211393	6.431000 
	1.795833	12.423510	0.000000	67.958333	58.010000	19.800000	0.078376	0.000000	17.705977	0.000000	1.000000	0.212050	6.451000 
	1.797917	12.423510	0.000000	67.979167	58.020000	19.800000	0.078591	0.000000	17.709565	0.000000	1.000000	0.212642	6.469000 
	1.800000	12.423510	0.000000	68.000000	58.020000	19.800000	0.078822	0.000000	17.713342	0.000000	1.000000	0.213267	6.488000 
	1.802083	12.423510	0.000000	68.020833	58.040000	19.800000	0.079025	0.000000	17.716742	0.000000	1.000000	0.213826	6.505000 
	1.804167	12.423297	0.000000	68.041667	58.060000	19.800000	0.079248	0.000000	17.720539	0.000000	1.000000	0.214450	6.524000 
	1.806250	12.423297	0.000000	68.062500	58.070000	19.800000	0.079466	0.000000	17.724127	0.000000	1.000000	0.215042	6.542000 
	1.808333	12.423297	0.000000	68.083333	58.100000	19.800000	0.079687	0.000000	17.727934	0.000000	1.000000	0.215666	6.561000 
	1.810417	12.423297	0.000000	68.104167	58.120000	19.800000	0.079913	0.000000	17.731731	0.000000	1.000000	0.216291	6.580000 
	1.812500	12.423297	0.000000	68.125000	58.120000	19.800000	0.080143	0.000000	17.735509	0.000000	1.000000	0.216915	6.599000 
	1.814583	12.423083	0.000000	68.145833	58.120000	19.800000	0.080348	0.000000	17.738889	0.000000	1.000000	0.217474	6.616000 
	1.816667	12.423083	0.000000	68.166667	58.150000	19.800000	0.080572	0.000000	17.742696	0.000000	1.000000	0.218099	6.635000 
	1.818750	12.423083	0.000000	68.187500	58.170000	19.800000	0.080771	0.000000	17.746096	0.000000	1.000000	0.218658	6.652000 
	1.820833	12.423083	0.000000	68.208333	58.190000	19.800000	0.080973	0.000000	17.749496	0.000000	1.000000	0.219216	6.669000 
	1.822917	12.423083	0.000000	68.229167	58.190000	19.800000	0.081192	0.000000	17.753075	0.000000	1.000000	0.219808	6.687000 
	1.825000	12.422869	0.000000	68.250000	58.220000	19.800000	0.081377	0.000000	17.756287	0.000000	1.000000	0.220334	6.703000 
	1.827083	12.422869	0.000000	68.270833	58.240000	19.800000	0.081591	0.000000	17.759886	0.000000	1.000000	0.220926	6.721000 
	1.829167	12.422869	0.000000	68.291667	58.230000	19.800000	0.081785	0.000000	17.763057	0.000000	1.000000	0.221452	6.737000 
	1.831250	12.422656	0.000000	68.312500	58.270000	19.800000	0.081983	0.000000	17.766478	0.000000	1.000000	0.222010	6.754000 
	1.833333	12.422656	0.000000	68.333333	58.290000	19.800000	0.082193	0.000000	17.770077	0.000000	1.000000	0.222602	6.772000 
	1.835417	12.422656	0.000000	68.354167	58.290000	19.800000	0.082388	0.000000	17.773259	0.000000	1.000000	0.223128	6.788000 
	1.837500	12.422656	0.000000	68.375000	58.320000	19.800000	0.082587	0.000000	17.776670	0.000000	1.000000	0.223687	6.805000 
	1.839583	12.422442	0.000000	68.395833	58.330000	19.800000	0.082802	0.000000	17.780260	0.000000	1.000000	0.224278	6.823000 
	1.841667	12.422442	0.000000	68.416667	58.350000	19.800000	0.082991	0.000000	17.783462	0.000000	1.000000	0.224804	6.839000 
	1.843750	12.422442	0.000000	68.437500	58.380000	19.800000	0.083201	0.000000	17.787072	0.000000	1.000000	0.225396	6.857000 
	1.845833	12.422442	0.000000	68.458333	58.380000	19.800000	0.083432	0.000000	17.790850	0.000000	1.000000	0.226021	6.876000 
	1.847917	12.422228	0.000000	68.479167	58.380000	19.800000	0.083633	0.000000	17.794231	0.000000	1.000000	0.226579	6.893000 
	1.850000	12.422228	0.000000	68.500000	58.430000	19.800000	0.083828	0.000000	17.797663	0.000000	1.000000	0.227138	6.910000 
	1.852083	12.422015	0.000000	68.520833	58.420000	19.800000	0.084047	0.000000	17.801233	0.000000	1.000000	0.227730	6.928000 
	1.854167	12.422015	0.000000	68.541667	58.450000	19.800000	0.084248	0.000000	17.804645	0.000000	1.000000	0.228289	6.945000 
	1.856250	12.422015	0.000000	68.562500	58.470000	19.800000	0.084447	0.000000	17.808046	0.000000	1.000000	0.228848	6.962000 
	1.858333	12.421801	0.000000	68.583333	58.470000	19.800000	0.084664	0.000000	17.811626	0.000000	1.000000	0.229439	6.980000 
	1.860417	12.421801	0.000000	68.604167	58.490000	19.800000	0.084876	0.000000	17.815227	0.000000	1.000000	0.230031	6.998000 
	1.862500	12.421801	0.000000	68.625000	58.520000	19.800000	0.085063	0.000000	17.818440	0.000000	1.000000	0.230557	7.014000 
	1.864583	12.421801	0.000000	68.645833	58.520000	19.800000	0.085269	0.000000	17.821821	0.000000	1.000000	0.231116	7.031000 
	1.866667	12.421587	0.000000	68.666667	58.550000	19.800000	0.085478	0.000000	17.825433	0.000000	1.000000	0.231707	7.049000 
	1.868750	12.421587	0.000000	68.687500	58.570000	19.800000	0.085681	0.000000	17.828835	0.000000	1.000000	0.232266	7.066000 
	1.870833	12.421587	0.000000	68.708333	58.570000	19.800000	0.085896	0.000000	17.832415	0.000000	1.000000	0.232858	7.084000 
	1.872917	12.421374	0.000000	68.729167	58.590000	19.800000	0.086097	0.000000	17.835817	0.000000	1.000000	0.233417	7.101000 
	1.875000	12.421374	0.000000	68.750000	58.600000	19.800000	0.086298	0.000000	17.839209	0.000000	1.000000	0.233975	7.118000 
	1.877083	12.421374	0.000000	68.770833	58.620000	19.800000	0.086500	0.000000	17.842612	0.000000	1.000000	0.234534	7.135000 
	1.879167	12.421160	0.000000	68.791667	58.630000	19.800000	0.086688	0.000000	17.845805	0.000000	1.000000	0.235060	7.151000 
	1.881250	12.421160	0.000000	68.812500	58.650000	19.800000	0.086890	0.000000	17.849208	0.000000	1.000000	0.235619	7.168000 
	1.883333	12.421160	0.000000	68.833333	58.690000	19.800000	0.087073	0.000000	17.852433	0.000000	1.000000	0.236145	7.184000 
	1.885417	12.420946	0.000000	68.854167	58.690000	19.800000	0.087266	0.000000	17.855616	0.000000	1.000000	0.236671	7.200000 
	1.887500	12.420946	0.000000	68.875000	58.710000	19.800000	0.087455	0.000000	17.858820	0.000000	1.000000	0.237197	7.216000 
	1.889583	12.420946	0.000000	68.895833	58.720000	19.800000	0.087657	0.000000	17.862212	0.000000	1.000000	0.237756	7.233000 
	1.891667	12.420733	0.000000	68.916667	58.740000	19.800000	0.087855	0.000000	17.865615	0.000000	1.000000	0.238314	7.250000 
	1.893750	12.420733	0.000000	68.937500	58.740000	19.800000	0.088059	0.000000	17.868997	0.000000	1.000000	0.238873	7.267000 
	1.895833	12.420733	0.000000	68.958333	58.770000	19.800000	0.088260	0.000000	17.872411	0.000000	1.000000	0.239432	7.284000 
	1.897917	12.420519	0.000000	68.979167	58.790000	19.800000	0.088459	0.000000	17.875815	0.000000	1.000000	0.239991	7.301000 
	1.900000	12.420519	0.000000	69.000000	58.810000	19.800000	0.088659	0.000000	17.879218	0.000000	1.000000	0.240550	7.318000 
	1.902083	12.420519	0.000000	69.020833	58.810000	19.800000	0.088863	0.000000	17.882600	0.000000	1.000000	0.241108	7.335000 
	1.904167	12.420519	0.000000	69.041667	58.860000	19.800000	0.089069	0.000000	17.886236	0.000000	1.000000	0.241700	7.353000 
	1.906250	12.420519	0.000000	69.062500	58.860000	19.800000	0.089285	0.000000	17.889817	0.000000	1.000000	0.242292	7.371000 
	1.908333	12.420305	0.000000	69.083333	58.880000	19.800000	0.089495	0.000000	17.893420	0.000000	1.000000	0.242883	7.389000 
	1.910417	12.420305	0.000000	69.104167	58.870000	19.800000	0.089704	0.000000	17.896790	0.000000	1.000000	0.243442	7.406000 
	1.912500	12.420305	0.000000	69.125000	58.890000	19.800000	0.089916	0.000000	17.900394	0.000000	1.000000	0.244034	7.424000 
	1.914583	12.420305	0.000000	69.145833	58.910000	19.800000	0.090117	0.000000	17.903798	0.000000	1.000000	0.244593	7.441000 
	1.916667	12.420305	0.000000	69.166667	58.940000	19.800000	0.090326	0.000000	17.907412	0.000000	1.000000	0.245184	7.459000 
	1.918750	12.420092	0.000000	69.187500	58.940000	19.800000	0.090540	0.000000	17.910993	0.000000	1.000000	0.245776	7.477000 
	1.920833	12.420092	0.000000	69.208333	58.940000	19.800000	0.090749	0.000000	17.914375	0.000000	1.000000	0.246335	7.494000 
	1.922917	12.420092	0.000000	69.229167	58.980000	19.800000	0.090954	0.000000	17.918001	0.000000	1.000000	0.246927	7.512000 
	1.925000	12.420092	0.000000	69.250000	59.010000	19.800000	0.091164	0.000000	17.921616	0.000000	1.000000	0.247518	7.530000 
	1.927083	12.420092	0.000000	69.270833	59.000000	19.800000	0.091384	0.000000	17.925186	0.000000	1.000000	0.248110	7.548000 
	1.929167	12.420092	0.000000	69.291667	59.030000	19.800000	0.091593	0.000000	17.928802	0.000000	1.000000	0.248702	7.566000 
	1.931250	12.420092	0.000000	69.312500	59.050000	19.800000	0.091802	0.000000	17.932406	0.000000	1.000000	0.249293	7.584000 
	1.933333	12.419878	0.000000	69.333333	59.080000	19.800000	0.092012	0.000000	17.936021	0.000000	1.000000	0.249885	7.602000 
	1.935417	12.419878	0.000000	69.354167	59.080000	19.800000	0.092230	0.000000	17.939602	0.000000	1.000000	0.250477	7.620000 
	1.937500	12.419878	0.000000	69.375000	59.100000	19.800000	0.092439	0.000000	17.943207	0.000000	1.000000	0.251068	7.638000 
	1.939583	12.419878	0.000000	69.395833	59.110000	19.800000	0.092667	0.000000	17.946999	0.000000	1.000000	0.251693	7.657000 
	1.941667	12.419878	0.000000	69.416667	59.140000	19.800000	0.092886	0.000000	17.950814	0.000000	1.000000	0.252317	7.676000 
	1.943750	12.419664	0.000000	69.437500	59.140000	19.800000	0.093105	0.000000	17.954395	0.000000	1.000000	0.252909	7.694000 
	1.945833	12.419664	0.000000	69.458333	59.160000	19.800000	0.093317	0.000000	17.958000	0.000000	1.000000	0.253501	7.712000 
	1.947917	12.419664	0.000000	69.479167	59.180000	19.800000	0.093514	0.000000	17.961406	0.000000	1.000000	0.254060	7.729000 
	1.950000	12.419664	0.000000	69.500000	59.200000	19.800000	0.093727	0.000000	17.965011	0.000000	1.000000	0.254651	7.747000 
	1.952083	12.419664	0.000000	69.520833	59.200000	19.800000	0.093933	0.000000	17.968393	0.000000	1.000000	0.255210	7.764000 
	1.954167	12.419664	0.000000	69.541667	59.240000	19.800000	0.094150	0.000000	17.972221	0.000000	1.000000	0.255835	7.783000 
	1.956250	12.419451	0.000000	69.562500	59.260000	19.800000	0.094350	0.000000	17.975627	0.000000	1.000000	0.256393	7.800000 
	1.958333	12.419451	0.000000	69.583333	59.270000	19.800000	0.094550	0.000000	17.979021	0.000000	1.000000	0.256952	7.817000 
	1.960417	12.419451	0.000000	69.604167	59.280000	19.800000	0.094765	0.000000	17.982615	0.000000	1.000000	0.257544	7.835000 
	1.962500	12.419451	0.000000	69.625000	59.280000	19.800000	0.094969	0.000000	17.985998	0.000000	1.000000	0.258103	7.852000 
	1.964583	12.419451	0.000000	69.645833	59.320000	19.800000	0.095174	0.000000	17.989627	0.000000	1.000000	0.258694	7.870000 
	1.966667	12.419237	0.000000	69.666667	59.330000	19.800000	0.095400	0.000000	17.993420	0.000000	1.000000	0.259319	7.889000 
	1.968750	12.419237	0.000000	69.687500	59.360000	19.800000	0.095609	0.000000	17.997038	0.000000	1.000000	0.259911	7.907000 
	1.970833	12.419237	0.000000	69.708333	59.370000	19.800000	0.095826	0.000000	18.000632	0.000000	1.000000	0.260502	7.925000 
	1.972917	12.419237	0.000000	69.729167	59.380000	19.800000	0.096061	0.000000	18.004624	0.000000	1.000000	0.261160	7.945000 
	1.975000	12.419237	0.000000	69.750000	59.390000	19.800000	0.096275	0.000000	18.008218	0.000000	1.000000	0.261751	7.963000 
	1.977083	12.419237	0.000000	69.770833	59.410000	19.800000	0.096488	0.000000	18.011824	0.000000	1.000000	0.262343	7.981000 
	1.979167	12.419023	0.000000	69.791667	59.430000	19.800000	0.096711	0.000000	18.015629	0.000000	1.000000	0.262968	8.000000 
	1.981250	12.419023	0.000000	69.812500	59.440000	19.800000	0.096934	0.000000	18.019423	0.000000	1.000000	0.263592	8.019000 
	1.983333	12.419023	0.000000	69.833333	59.460000	19.800000	0.097147	0.000000	18.023029	0.000000	1.000000	0.264184	8.037000 
	1.985417	12.419023	0.000000	69.854167	59.480000	19.800000	0.097347	0.000000	18.026437	0.000000	1.000000	0.264743	8.054000 
	1.987500	12.419023	0.000000	69.875000	59.490000	19.800000	0.097585	0.000000	18.030430	0.000000	1.000000	0.265400	8.074000 
	1.989583	12.418810	0.000000	69.895833	59.510000	19.800000	0.097796	0.000000	18.034036	0.000000	1.000000	0.265992	8.092000 
	1.991667	12.418810	0.000000	69.916667	59.530000	19.800000	0.098003	0.000000	18.037643	0.000000	1.000000	0.266583	8.110000 
	1.993750	12.418810	0.000000	69.937500	59.560000	19.800000	0.098225	0.000000	18.041461	0.000000	1.000000	0.267208	8.129000 
	1.995833	12.418810	0.000000	69.958333	59.570000	19.800000	0.098451	0.000000	18.045255	0.000000	1.000000	0.267832	8.148000 
	1.997917	12.418810	0.000000	69.979167	59.580000	19.800000	0.098665	0.000000	18.048850	0.000000	1.000000	0.268424	8.166000 
	2.000000	12.418810	0.000000	70.000000	59.590000	19.800000	0.098903	0.000000	18.052843	0.000000	1.000000	0.269082	8.186000 
	2.002083	12.418596	0.000000	70.020833	59.620000	19.800000	0.099111	0.000000	18.056463	0.000000	1.000000	0.269673	8.204000 
	2.004167	12.418596	0.000000	70.041667	59.640000	19.800000	0.099346	0.000000	18.060469	0.000000	1.000000	0.270331	8.224000 
	2.006250	12.418596	0.000000	70.062500	59.660000	19.800000	0.099555	0.000000	18.064076	0.000000	1.000000	0.270922	8.242000 
	2.008333	12.418596	0.000000	70.083333	59.660000	19.800000	0.099783	0.000000	18.067858	0.000000	1.000000	0.271547	8.261000 
	2.010417	12.418382	0.000000	70.104167	59.670000	19.800000	0.100009	0.000000	18.071653	0.000000	1.000000	0.272171	8.280000 
	2.012500	12.418382	0.000000	70.125000	59.710000	19.800000	0.100227	0.000000	18.075485	0.000000	1.000000	0.272796	8.299000 
	2.014583	12.418382	0.000000	70.145833	59.720000	19.800000	0.100451	0.000000	18.079279	0.000000	1.000000	0.273421	8.318000 
	2.016667	12.418382	0.000000	70.166667	59.740000	19.800000	0.100675	0.000000	18.083087	0.000000	1.000000	0.274045	8.337000 
	2.018750	12.418382	0.000000	70.187500	59.750000	19.800000	0.100914	0.000000	18.087080	0.000000	1.000000	0.274703	8.357000 
	2.020833	12.418169	0.000000	70.208333	59.780000	19.800000	0.101122	0.000000	18.090701	0.000000	1.000000	0.275294	8.375000 
	2.022917	12.418169	0.000000	70.229167	59.780000	19.800000	0.101360	0.000000	18.094683	0.000000	1.000000	0.275952	8.395000 
	2.025000	12.418169	0.000000	70.250000	59.790000	19.800000	0.101584	0.000000	18.098478	0.000000	1.000000	0.276576	8.414000 
	2.027083	12.418169	0.000000	70.270833	59.810000	19.800000	0.101808	0.000000	18.102285	0.000000	1.000000	0.277201	8.433000 
	2.029167	12.418169	0.000000	70.291667	59.830000	19.800000	0.102031	0.000000	18.106093	0.000000	1.000000	0.277825	8.452000 
	2.031250	12.417955	0.000000	70.312500	59.850000	19.800000	0.102252	0.000000	18.109901	0.000000	1.000000	0.278450	8.471000 
	2.033333	12.417955	0.000000	70.333333	59.870000	19.800000	0.102463	0.000000	18.113510	0.000000	1.000000	0.279041	8.489000 
	2.035417	12.417955	0.000000	70.354167	59.890000	19.800000	0.102686	0.000000	18.117318	0.000000	1.000000	0.279666	8.508000 
	2.037500	12.417742	0.000000	70.375000	59.880000	19.800000	0.102904	0.000000	18.120889	0.000000	1.000000	0.280258	8.526000 
	2.039583	12.417742	0.000000	70.395833	59.910000	19.800000	0.103123	0.000000	18.124710	0.000000	1.000000	0.280882	8.545000 
	2.041667	12.417742	0.000000	70.416667	59.920000	19.800000	0.103348	0.000000	18.128506	0.000000	1.000000	0.281507	8.564000 
	2.043750	12.417528	0.000000	70.437500	59.940000	19.800000	0.103549	0.000000	18.131916	0.000000	1.000000	0.282066	8.581000 
	2.045833	12.417528	0.000000	70.458333	59.970000	19.800000	0.103780	0.000000	18.135937	0.000000	1.000000	0.282723	8.601000 
	2.047917	12.417528	0.000000	70.479167	59.990000	19.800000	0.103991	0.000000	18.139546	0.000000	1.000000	0.283315	8.619000 
	2.050000	12.417528	0.000000	70.500000	59.990000	19.800000	0.104218	0.000000	18.143329	0.000000	1.000000	0.283939	8.638000 
	2.052083	12.417528	0.000000	70.520833	60.010000	19.800000	0.104453	0.000000	18.147337	0.000000	1.000000	0.284597	8.658000 
	2.054167	12.417314	0.000000	70.541667	60.030000	19.800000	0.104664	0.000000	18.150947	0.000000	1.000000	0.285188	8.676000 
	2.056250	12.417314	0.000000	70.562500	60.060000	19.800000	0.104882	0.000000	18.154769	0.000000	1.000000	0.285813	8.695000 
	2.058333	12.417314	0.000000	70.583333	60.070000	19.800000	0.105108	0.000000	18.158566	0.000000	1.000000	0.286437	8.714000 
	2.060417	12.417314	0.000000	70.604167	60.090000	19.800000	0.105328	0.000000	18.162375	0.000000	1.000000	0.287062	8.733000 
	2.062500	12.417101	0.000000	70.625000	60.100000	19.800000	0.105552	0.000000	18.166171	0.000000	1.000000	0.287687	8.752000 
	2.064583	12.417101	0.000000	70.645833	60.110000	19.800000	0.105766	0.000000	18.169769	0.000000	1.000000	0.288278	8.770000 
	2.066667	12.417101	0.000000	70.666667	60.120000	19.800000	0.105989	0.000000	18.173565	0.000000	1.000000	0.288903	8.789000 
	2.068750	12.417101	0.000000	70.687500	60.140000	19.800000	0.106211	0.000000	18.177375	0.000000	1.000000	0.289527	8.808000 
	2.070833	12.416887	0.000000	70.708333	60.160000	19.800000	0.106436	0.000000	18.181185	0.000000	1.000000	0.290152	8.827000 
	2.072917	12.416887	0.000000	70.729167	60.190000	19.800000	0.106631	0.000000	18.184610	0.000000	1.000000	0.290711	8.844000 
	2.075000	12.416887	0.000000	70.750000	60.200000	19.800000	0.106856	0.000000	18.188407	0.000000	1.000000	0.291335	8.863000 
	2.077083	12.416887	0.000000	70.770833	60.210000	19.800000	0.107081	0.000000	18.192204	0.000000	1.000000	0.291960	8.882000 
	2.079167	12.416887	0.000000	70.791667	60.240000	19.800000	0.107286	0.000000	18.195828	0.000000	1.000000	0.292551	8.900000 
	2.081250	12.416887	0.000000	70.812500	60.260000	19.800000	0.107495	0.000000	18.199439	0.000000	1.000000	0.293143	8.918000 
	2.083333	12.416673	0.000000	70.833333	60.260000	19.800000	0.107724	0.000000	18.203223	0.000000	1.000000	0.293768	8.937000 
	2.085417	12.416673	0.000000	70.854167	60.280000	19.800000	0.107935	0.000000	18.206835	0.000000	1.000000	0.294359	8.955000 
	2.087500	12.416673	0.000000	70.875000	60.310000	19.800000	0.108153	0.000000	18.210659	0.000000	1.000000	0.294984	8.974000 
	2.089583	12.416673	0.000000	70.895833	60.330000	19.800000	0.108349	0.000000	18.214071	0.000000	1.000000	0.295543	8.991000 
	2.091667	12.416460	0.000000	70.916667	60.340000	19.800000	0.108563	0.000000	18.217670	0.000000	1.000000	0.296134	9.009000 
	2.093750	12.416460	0.000000	70.937500	60.360000	19.800000	0.108772	0.000000	18.221282	0.000000	1.000000	0.296726	9.027000 
	2.095833	12.416460	0.000000	70.958333	60.360000	19.800000	0.108985	0.000000	18.224866	0.000000	1.000000	0.297318	9.045000 
	2.097917	12.416460	0.000000	70.979167	60.370000	19.800000	0.109187	0.000000	18.228266	0.000000	1.000000	0.297877	9.062000 
	2.100000	12.416460	0.000000	71.000000	60.390000	19.800000	0.109362	0.000000	18.231280	0.000000	1.000000	0.298370	9.077000 
	2.102083	12.416460	0.000000	71.020833	60.410000	19.800000	0.109559	0.000000	18.234693	0.000000	1.000000	0.298928	9.094000 
	2.104167	12.416460	0.000000	71.041667	60.430000	19.800000	0.109742	0.000000	18.237908	0.000000	1.000000	0.299454	9.110000 
	2.106250	12.416246	0.000000	71.062500	60.460000	19.800000	0.109939	0.000000	18.241335	0.000000	1.000000	0.300013	9.127000 
	2.108333	12.416246	0.000000	71.083333	60.480000	19.800000	0.110138	0.000000	18.244748	0.000000	1.000000	0.300572	9.144000 
	2.110417	12.416246	0.000000	71.104167	60.480000	19.800000	0.110341	0.000000	18.248134	0.000000	1.000000	0.301131	9.161000 
	2.112500	12.416246	0.000000	71.125000	60.510000	19.800000	0.110544	0.000000	18.251761	0.000000	1.000000	0.301722	9.179000 
	2.114583	12.416032	0.000000	71.145833	60.530000	19.800000	0.110728	0.000000	18.254975	0.000000	1.000000	0.302248	9.195000 
	2.116667	12.416032	0.000000	71.166667	60.540000	19.800000	0.110920	0.000000	18.258176	0.000000	1.000000	0.302774	9.211000 
	2.118750	12.416032	0.000000	71.187500	60.550000	19.800000	0.111094	0.000000	18.261177	0.000000	1.000000	0.303267	9.226000 
	2.120833	12.416032	0.000000	71.208333	60.580000	19.800000	0.111276	0.000000	18.264406	0.000000	1.000000	0.303793	9.242000 
	2.122917	12.416032	0.000000	71.229167	60.580000	19.800000	0.111456	0.000000	18.267394	0.000000	1.000000	0.304286	9.257000 
	2.125000	12.416032	0.000000	71.250000	60.610000	19.800000	0.111639	0.000000	18.270623	0.000000	1.000000	0.304812	9.273000 
	2.127083	12.415819	0.000000	71.270833	60.630000	19.800000	0.111813	0.000000	18.273639	0.000000	1.000000	0.305305	9.288000 
	2.129167	12.415819	0.000000	71.291667	60.650000	19.800000	0.111998	0.000000	18.276854	0.000000	1.000000	0.305831	9.304000 
	2.131250	12.415819	0.000000	71.312500	60.670000	19.800000	0.112169	0.000000	18.279870	0.000000	1.000000	0.306324	9.319000 
	2.133333	12.415605	0.000000	71.333333	60.690000	19.800000	0.112344	0.000000	18.282886	0.000000	1.000000	0.306817	9.334000 
	2.135417	12.415605	0.000000	71.354167	60.690000	19.800000	0.112534	0.000000	18.286073	0.000000	1.000000	0.307343	9.350000 
	2.137500	12.415605	0.000000	71.375000	60.710000	19.800000	0.112707	0.000000	18.289090	0.000000	1.000000	0.307836	9.365000 
	2.139583	12.415605	0.000000	71.395833	60.740000	19.800000	0.112903	0.000000	18.292518	0.000000	1.000000	0.308395	9.382000 
	2.141667	12.415605	0.000000	71.416667	60.750000	19.800000	0.113091	0.000000	18.295720	0.000000	1.000000	0.308921	9.398000 
	2.143750	12.415391	0.000000	71.437500	60.750000	19.800000	0.113292	0.000000	18.299107	0.000000	1.000000	0.309480	9.415000 
	2.145833	12.415391	0.000000	71.458333	60.780000	19.800000	0.113486	0.000000	18.302536	0.000000	1.000000	0.310039	9.432000 
	2.147917	12.415391	0.000000	71.479167	60.800000	19.800000	0.113694	0.000000	18.306150	0.000000	1.000000	0.310630	9.450000 
	2.150000	12.415391	0.000000	71.500000	60.810000	19.800000	0.113897	0.000000	18.309551	0.000000	1.000000	0.311189	9.467000 
	2.152083	12.415391	0.000000	71.520833	60.820000	19.800000	0.114096	0.000000	18.312952	0.000000	1.000000	0.311748	9.484000 
	2.154167	12.415178	0.000000	71.541667	60.850000	19.800000	0.114300	0.000000	18.316581	0.000000	1.000000	0.312340	9.502000 
	2.156250	12.415178	0.000000	71.562500	60.870000	19.800000	0.114499	0.000000	18.319997	0.000000	1.000000	0.312899	9.519000 
	2.158333	12.415178	0.000000	71.583333	60.880000	19.800000	0.114697	0.000000	18.323398	0.000000	1.000000	0.313457	9.536000 
	2.160417	12.415178	0.000000	71.604167	60.890000	19.800000	0.114899	0.000000	18.326800	0.000000	1.000000	0.314016	9.553000 
	2.162500	12.415178	0.000000	71.625000	60.910000	19.800000	0.115096	0.000000	18.330215	0.000000	1.000000	0.314575	9.570000 
	2.164583	12.415178	0.000000	71.645833	60.940000	19.800000	0.115288	0.000000	18.333646	0.000000	1.000000	0.315134	9.587000 
	2.166667	12.414964	0.000000	71.666667	60.950000	19.800000	0.115491	0.000000	18.337047	0.000000	1.000000	0.315693	9.604000 
	2.168750	12.414964	0.000000	71.687500	60.960000	19.800000	0.115687	0.000000	18.340449	0.000000	1.000000	0.316251	9.621000 
	2.170833	12.414964	0.000000	71.708333	61.000000	19.800000	0.115891	0.000000	18.344093	0.000000	1.000000	0.316843	9.639000 
	2.172917	12.414750	0.000000	71.729167	60.990000	19.800000	0.116108	0.000000	18.347665	0.000000	1.000000	0.317435	9.657000 
	2.175000	12.414750	0.000000	71.750000	61.010000	19.800000	0.116317	0.000000	18.351281	0.000000	1.000000	0.318026	9.675000 
	2.177083	12.414750	0.000000	71.770833	61.010000	19.800000	0.116523	0.000000	18.354668	0.000000	1.000000	0.318585	9.692000 
	2.179167	12.414750	0.000000	71.791667	61.040000	19.800000	0.116726	0.000000	18.358299	0.000000	1.000000	0.319177	9.710000 
	2.181250	12.414750	0.000000	71.812500	61.070000	19.800000	0.116921	0.000000	18.361730	0.000000	1.000000	0.319736	9.727000 
	2.183333	12.414537	0.000000	71.833333	61.090000	19.800000	0.117139	0.000000	18.365545	0.000000	1.000000	0.320360	9.746000 
	2.185417	12.414537	0.000000	71.854167	61.110000	19.800000	0.117349	0.000000	18.369162	0.000000	1.000000	0.320952	9.764000 
	2.187500	12.414537	0.000000	71.875000	61.140000	19.800000	0.117551	0.000000	18.372793	0.000000	1.000000	0.321544	9.782000 
	2.189583	12.414537	0.000000	71.895833	61.150000	19.800000	0.117754	0.000000	18.376195	0.000000	1.000000	0.322102	9.799000 
	2.191667	12.414323	0.000000	71.916667	61.160000	19.800000	0.117979	0.000000	18.379996	0.000000	1.000000	0.322727	9.818000 
	2.193750	12.414323	0.000000	71.937500	61.170000	19.800000	0.118189	0.000000	18.383598	0.000000	1.000000	0.323319	9.836000 
	2.195833	12.414323	0.000000	71.958333	61.200000	19.800000	0.118406	0.000000	18.387429	0.000000	1.000000	0.323943	9.855000 
	2.197917	12.414323	0.000000	71.979167	61.220000	19.800000	0.118614	0.000000	18.391045	0.000000	1.000000	0.324535	9.873000 
	2.200000	12.414109	0.000000	72.000000	61.230000	19.800000	0.118826	0.000000	18.394647	0.000000	1.000000	0.325127	9.891000 
	2.202083	12.414109	0.000000	72.020833	61.260000	19.800000	0.119042	0.000000	18.398479	0.000000	1.000000	0.325751	9.910000 
	2.204167	12.414109	0.000000	72.041667	61.260000	19.800000	0.119257	0.000000	18.402066	0.000000	1.000000	0.326343	9.928000 
	2.206250	12.414109	0.000000	72.062500	61.290000	19.800000	0.119459	0.000000	18.405698	0.000000	1.000000	0.326934	9.946000 
	2.208333	12.413896	0.000000	72.083333	61.300000	19.800000	0.119687	0.000000	18.409500	0.000000	1.000000	0.327559	9.965000 
	2.210417	12.413896	0.000000	72.104167	61.320000	19.800000	0.119896	0.000000	18.413117	0.000000	1.000000	0.328151	9.983000 
	2.212500	12.413682	0.000000	72.125000	61.340000	19.800000	0.120113	0.000000	18.416934	0.000000	1.000000	0.328775	10.002000 
	2.214583	12.413682	0.000000	72.145833	61.350000	19.800000	0.120338	0.000000	18.420736	0.000000	1.000000	0.329400	10.021000 
	2.216667	12.413682	0.000000	72.166667	61.370000	19.800000	0.120545	0.000000	18.424353	0.000000	1.000000	0.329991	10.039000 
	2.218750	12.413682	0.000000	72.187500	61.380000	19.800000	0.120757	0.000000	18.427956	0.000000	1.000000	0.330583	10.057000 
	2.220833	12.413468	0.000000	72.208333	61.400000	19.800000	0.120964	0.000000	18.431574	0.000000	1.000000	0.331175	10.075000 
	2.222917	12.413468	0.000000	72.229167	61.440000	19.800000	0.121164	0.000000	18.435222	0.000000	1.000000	0.331766	10.093000 
	2.225000	12.413468	0.000000	72.250000	61.440000	19.800000	0.121380	0.000000	18.438810	0.000000	1.000000	0.332358	10.111000 
	2.227083	12.413468	0.000000	72.270833	61.450000	19.800000	0.121582	0.000000	18.442214	0.000000	1.000000	0.332917	10.128000 
	2.229167	12.413468	0.000000	72.291667	61.480000	19.800000	0.121784	0.000000	18.445847	0.000000	1.000000	0.333509	10.146000 
	2.231250	12.413255	0.000000	72.312500	61.500000	19.800000	0.121981	0.000000	18.449267	0.000000	1.000000	0.334067	10.163000 
	2.233333	12.413255	0.000000	72.333333	61.510000	19.800000	0.122180	0.000000	18.452670	0.000000	1.000000	0.334626	10.180000 
	2.235417	12.413255	0.000000	72.354167	61.510000	19.800000	0.122394	0.000000	18.456258	0.000000	1.000000	0.335218	10.198000 
	2.237500	12.413255	0.000000	72.375000	61.530000	19.800000	0.122603	0.000000	18.459877	0.000000	1.000000	0.335810	10.216000 
	2.239583	12.413255	0.000000	72.395833	61.550000	19.800000	0.122823	0.000000	18.463695	0.000000	1.000000	0.336434	10.235000 
	2.241667	12.413041	0.000000	72.416667	61.580000	19.800000	0.123025	0.000000	18.467330	0.000000	1.000000	0.337026	10.253000 
	2.243750	12.413041	0.000000	72.437500	61.580000	19.800000	0.123252	0.000000	18.471117	0.000000	1.000000	0.337650	10.272000 
	2.245833	12.413041	0.000000	72.458333	61.620000	19.800000	0.123455	0.000000	18.474767	0.000000	1.000000	0.338242	10.290000 
	2.247917	12.413041	0.000000	72.479167	61.640000	19.800000	0.123675	0.000000	18.478586	0.000000	1.000000	0.338867	10.309000 
	2.250000	12.412827	0.000000	72.500000	61.650000	19.800000	0.123886	0.000000	18.482190	0.000000	1.000000	0.339458	10.327000 
	2.252083	12.412827	0.000000	72.520833	61.660000	19.800000	0.124093	0.000000	18.485793	0.000000	1.000000	0.340050	10.345000 
	2.254167	12.412827	0.000000	72.541667	61.700000	19.800000	0.124299	0.000000	18.489444	0.000000	1.000000	0.340642	10.363000 
	2.256250	12.412827	0.000000	72.562500	61.700000	19.800000	0.124522	0.000000	18.493232	0.000000	1.000000	0.341266	10.382000 
	2.258333	12.412827	0.000000	72.583333	61.710000	19.800000	0.124732	0.000000	18.496836	0.000000	1.000000	0.341858	10.400000 
	2.260417	12.412827	0.000000	72.604167	61.740000	19.800000	0.124936	0.000000	18.500472	0.000000	1.000000	0.342450	10.418000 
	2.262500	12.412614	0.000000	72.625000	61.760000	19.800000	0.125146	0.000000	18.504092	0.000000	1.000000	0.343041	10.436000 
	2.264583	12.412614	0.000000	72.645833	61.770000	19.800000	0.125355	0.000000	18.507696	0.000000	1.000000	0.343633	10.454000 
	2.266667	12.412614	0.000000	72.666667	61.780000	19.800000	0.125567	0.000000	18.511300	0.000000	1.000000	0.344225	10.472000 
	2.268750	12.412400	0.000000	72.687500	61.800000	19.800000	0.125765	0.000000	18.514721	0.000000	1.000000	0.344783	10.489000 
	2.270833	12.412400	0.000000	72.708333	61.820000	19.800000	0.125958	0.000000	18.518142	0.000000	1.000000	0.345342	10.506000 
	2.272917	12.412400	0.000000	72.729167	61.840000	19.800000	0.126167	0.000000	18.521763	0.000000	1.000000	0.345934	10.524000 
	2.275000	12.412400	0.000000	72.750000	61.860000	19.800000	0.126370	0.000000	18.525383	0.000000	1.000000	0.346526	10.542000 
	2.277083	12.412186	0.000000	72.770833	61.880000	19.800000	0.126567	0.000000	18.528804	0.000000	1.000000	0.347084	10.559000 
	2.279167	12.412186	0.000000	72.791667	61.890000	19.800000	0.126767	0.000000	18.532210	0.000000	1.000000	0.347643	10.576000 
	2.281250	12.412186	0.000000	72.812500	61.910000	19.800000	0.126977	0.000000	18.535831	0.000000	1.000000	0.348235	10.594000 
	2.283333	12.412186	0.000000	72.833333	61.940000	19.800000	0.127168	0.000000	18.539268	0.000000	1.000000	0.348794	10.611000 
	2.285417	12.412186	0.000000	72.854167	61.950000	19.800000	0.127366	0.000000	18.542674	0.000000	1.000000	0.349352	10.628000 
	2.287500	12.411973	0.000000	72.875000	61.970000	19.800000	0.127573	0.000000	18.546295	0.000000	1.000000	0.349944	10.646000 
	2.289583	12.411973	0.000000	72.895833	61.990000	19.800000	0.127769	0.000000	18.549717	0.000000	1.000000	0.350503	10.663000 
	2.291667	12.411973	0.000000	72.916667	62.010000	19.800000	0.127975	0.000000	18.553339	0.000000	1.000000	0.351095	10.681000 
	2.293750	12.411973	0.000000	72.937500	62.010000	19.800000	0.128189	0.000000	18.556928	0.000000	1.000000	0.351686	10.699000 
	2.295833	12.411973	0.000000	72.958333	62.040000	19.800000	0.128392	0.000000	18.560566	0.000000	1.000000	0.352278	10.717000 
	2.297917	12.411759	0.000000	72.979167	62.060000	19.800000	0.128590	0.000000	18.563988	0.000000	1.000000	0.352837	10.734000 
	2.300000	12.411759	0.000000	73.000000	62.060000	19.800000	0.128802	0.000000	18.567577	0.000000	1.000000	0.353428	10.752000 
	2.302083	12.411759	0.000000	73.020833	62.090000	19.800000	0.129006	0.000000	18.571215	0.000000	1.000000	0.354020	10.770000 
	2.304167	12.411545	0.000000	73.041667	62.100000	19.800000	0.129218	0.000000	18.574821	0.000000	1.000000	0.354612	10.788000 
	2.306250	12.411545	0.000000	73.062500	62.130000	19.800000	0.129408	0.000000	18.578260	0.000000	1.000000	0.355171	10.805000 
	2.308333	12.411545	0.000000	73.083333	62.150000	19.800000	0.129616	0.000000	18.581882	0.000000	1.000000	0.355762	10.823000 
	2.310417	12.411545	0.000000	73.104167	62.160000	19.800000	0.129814	0.000000	18.585289	0.000000	1.000000	0.356321	10.840000 
	2.312500	12.411332	0.000000	73.125000	62.180000	19.800000	0.130008	0.000000	18.588712	0.000000	1.000000	0.356880	10.857000 
	2.314583	12.411332	0.000000	73.145833	62.220000	19.800000	0.130196	0.000000	18.592168	0.000000	1.000000	0.357439	10.874000 
	2.316667	12.411332	0.000000	73.166667	62.210000	19.800000	0.130402	0.000000	18.595542	0.000000	1.000000	0.357998	10.891000 
	2.318750	12.411332	0.000000	73.187500	62.240000	19.800000	0.130591	0.000000	18.598981	0.000000	1.000000	0.358556	10.908000 
	2.320833	12.411118	0.000000	73.208333	62.250000	19.800000	0.130804	0.000000	18.602588	0.000000	1.000000	0.359148	10.926000 
	2.322917	12.411118	0.000000	73.229167	62.260000	19.800000	0.131004	0.000000	18.605995	0.000000	1.000000	0.359707	10.943000 
	2.325000	12.411118	0.000000	73.250000	62.290000	19.800000	0.131181	0.000000	18.609235	0.000000	1.000000	0.360233	10.959000 
	2.327083	12.410904	0.000000	73.270833	62.300000	19.800000	0.131382	0.000000	18.612642	0.000000	1.000000	0.360792	10.976000 
	2.329167	12.410904	0.000000	73.291667	62.320000	19.800000	0.131586	0.000000	18.616265	0.000000	1.000000	0.361383	10.994000 
	2.331250	12.410904	0.000000	73.312500	62.340000	19.800000	0.131779	0.000000	18.619689	0.000000	1.000000	0.361942	11.011000 
	2.333333	12.410691	0.000000	73.333333	62.350000	19.800000	0.131979	0.000000	18.623097	0.000000	1.000000	0.362501	11.028000 
	2.335417	12.410691	0.000000	73.354167	62.370000	19.800000	0.132170	0.000000	18.626521	0.000000	1.000000	0.363060	11.045000 
	2.337500	12.410691	0.000000	73.375000	62.390000	19.800000	0.132356	0.000000	18.629745	0.000000	1.000000	0.363586	11.061000 
	2.339583	12.410691	0.000000	73.395833	62.390000	19.800000	0.132522	0.000000	18.632538	0.000000	1.000000	0.364046	11.075000 
	2.341667	12.410477	0.000000	73.416667	62.420000	19.800000	0.132702	0.000000	18.635779	0.000000	1.000000	0.364572	11.091000 
	2.343750	12.410477	0.000000	73.437500	62.450000	19.800000	0.132882	0.000000	18.639021	0.000000	1.000000	0.365098	11.107000 
	2.345833	12.410477	0.000000	73.458333	62.460000	19.800000	0.133056	0.000000	18.642030	0.000000	1.000000	0.365591	11.122000 
	2.347917	12.410477	0.000000	73.479167	62.480000	19.800000	0.133235	0.000000	18.645255	0.000000	1.000000	0.366117	11.138000 
	2.350000	12.410477	0.000000	73.500000	62.520000	19.800000	0.133402	0.000000	18.648314	0.000000	1.000000	0.366610	11.153000 
	2.352083	12.410264	0.000000	73.520833	62.520000	19.800000	0.133577	0.000000	18.651306	0.000000	1.000000	0.367103	11.168000 
	2.354167	12.410264	0.000000	73.541667	62.540000	19.800000	0.133763	0.000000	18.654532	0.000000	1.000000	0.367629	11.184000 
	2.356250	12.410264	0.000000	73.562500	62.550000	19.800000	0.133932	0.000000	18.657541	0.000000	1.000000	0.368122	11.199000 
	2.358333	12.410264	0.000000	73.583333	62.580000	19.800000	0.134116	0.000000	18.660783	0.000000	1.000000	0.368648	11.215000 
	2.360417	12.410050	0.000000	73.604167	62.580000	19.800000	0.134290	0.000000	18.663776	0.000000	1.000000	0.369141	11.230000 
	2.362500	12.410050	0.000000	73.625000	62.600000	19.800000	0.134474	0.000000	18.667001	0.000000	1.000000	0.369667	11.246000 
	2.364583	12.410050	0.000000	73.645833	62.630000	19.800000	0.134639	0.000000	18.670045	0.000000	1.000000	0.370160	11.261000 
	2.366667	12.410050	0.000000	73.666667	62.640000	19.800000	0.134827	0.000000	18.673254	0.000000	1.000000	0.370686	11.277000 
	2.368750	12.409836	0.000000	73.687500	62.650000	19.800000	0.135001	0.000000	18.676263	0.000000	1.000000	0.371179	11.292000 
	2.370833	12.409836	0.000000	73.708333	62.680000	19.800000	0.135180	0.000000	18.679506	0.000000	1.000000	0.371705	11.308000 
	2.372917	12.409836	0.000000	73.729167	62.700000	19.800000	0.135360	0.000000	18.682733	0.000000	1.000000	0.372231	11.324000 
	2.375000	12.409836	0.000000	73.750000	62.700000	19.800000	0.135537	0.000000	18.685725	0.000000	1.000000	0.372724	11.339000 
	2.377083	12.409836	0.000000	73.770833	62.740000	19.800000	0.135702	0.000000	18.688786	0.000000	1.000000	0.373217	11.354000 
	2.379167	12.409623	0.000000	73.791667	62.750000	19.800000	0.135875	0.000000	18.691796	0.000000	1.000000	0.373710	11.369000 
	2.381250	12.409623	0.000000	73.812500	62.770000	19.800000	0.136033	0.000000	18.694624	0.000000	1.000000	0.374170	11.383000 
	2.383333	12.409623	0.000000	73.833333	62.780000	19.800000	0.136207	0.000000	18.697634	0.000000	1.000000	0.374663	11.398000 
	2.385417	12.409623	0.000000	73.854167	62.800000	19.800000	0.136391	0.000000	18.700860	0.000000	1.000000	0.375189	11.414000 
	2.387500	12.409623	0.000000	73.875000	62.810000	19.800000	0.136566	0.000000	18.703870	0.000000	1.000000	0.375682	11.429000 
	2.389583	12.409409	0.000000	73.895833	62.830000	19.800000	0.136722	0.000000	18.706698	0.000000	1.000000	0.376142	11.443000 
	2.391667	12.409409	0.000000	73.916667	62.840000	19.800000	0.136897	0.000000	18.709708	0.000000	1.000000	0.376635	11.458000 
	2.393750	12.409409	0.000000	73.937500	62.880000	19.800000	0.137046	0.000000	18.712571	0.000000	1.000000	0.377096	11.472000 
	2.395833	12.409195	0.000000	73.958333	62.890000	19.800000	0.137220	0.000000	18.715581	0.000000	1.000000	0.377589	11.487000 
	2.397917	12.409195	0.000000	73.979167	62.920000	19.800000	0.137375	0.000000	18.718427	0.000000	1.000000	0.378049	11.501000 
	2.400000	12.409195	0.000000	74.000000	62.940000	19.800000	0.137544	0.000000	18.721455	0.000000	1.000000	0.378542	11.516000 
	2.402083	12.409195	0.000000	74.020833	62.950000	19.800000	0.137732	0.000000	18.724665	0.000000	1.000000	0.379068	11.532000 
	2.404167	12.409195	0.000000	74.041667	62.980000	19.800000	0.137888	0.000000	18.727511	0.000000	1.000000	0.379528	11.546000 
	2.406250	12.409195	0.000000	74.062500	62.990000	19.800000	0.138059	0.000000	18.730521	0.000000	1.000000	0.380021	11.561000 
	2.408333	12.408982	0.000000	74.083333	62.990000	19.800000	0.138223	0.000000	18.733315	0.000000	1.000000	0.380481	11.575000 
	2.410417	12.408982	0.000000	74.104167	63.000000	19.800000	0.138400	0.000000	18.736326	0.000000	1.000000	0.380974	11.590000 
	2.412500	12.408982	0.000000	74.125000	63.030000	19.800000	0.138566	0.000000	18.739371	0.000000	1.000000	0.381467	11.605000 
	2.414583	12.408982	0.000000	74.145833	63.080000	19.800000	0.138725	0.000000	18.742452	0.000000	1.000000	0.381960	11.620000 
	2.416667	12.408768	0.000000	74.166667	63.090000	19.800000	0.138901	0.000000	18.745463	0.000000	1.000000	0.382453	11.635000 
	2.418750	12.408768	0.000000	74.187500	63.090000	19.800000	0.139075	0.000000	18.748457	0.000000	1.000000	0.382947	11.650000 
	2.420833	12.408768	0.000000	74.208333	63.120000	19.800000	0.139266	0.000000	18.751902	0.000000	1.000000	0.383505	11.667000 
	2.422917	12.408768	0.000000	74.229167	63.130000	19.800000	0.139437	0.000000	18.754914	0.000000	1.000000	0.383998	11.682000 
	2.425000	12.408554	0.000000	74.250000	63.140000	19.800000	0.139614	0.000000	18.757925	0.000000	1.000000	0.384491	11.697000 
	2.427083	12.408554	0.000000	74.270833	63.170000	19.800000	0.139778	0.000000	18.760971	0.000000	1.000000	0.384985	11.712000 
	2.429167	12.408554	0.000000	74.291667	63.190000	19.800000	0.139960	0.000000	18.764200	0.000000	1.000000	0.385510	11.728000 
	2.431250	12.408554	0.000000	74.312500	63.210000	19.800000	0.140119	0.000000	18.767029	0.000000	1.000000	0.385971	11.742000 
	2.433333	12.408554	0.000000	74.333333	63.220000	19.800000	0.140293	0.000000	18.770041	0.000000	1.000000	0.386464	11.757000 
	2.435417	12.408341	0.000000	74.354167	63.250000	19.800000	0.140467	0.000000	18.773288	0.000000	1.000000	0.386990	11.773000 
	2.437500	12.408341	0.000000	74.375000	63.270000	19.800000	0.140642	0.000000	18.776317	0.000000	1.000000	0.387483	11.788000 
	2.439583	12.408127	0.000000	74.395833	63.280000	19.800000	0.140813	0.000000	18.779329	0.000000	1.000000	0.387976	11.803000 
	2.441667	12.408127	0.000000	74.416667	63.300000	19.800000	0.140995	0.000000	18.782558	0.000000	1.000000	0.388502	11.819000 
	2.443750	12.408127	0.000000	74.437500	63.300000	19.800000	0.141163	0.000000	18.785352	0.000000	1.000000	0.388962	11.833000 
	2.445833	12.407913	0.000000	74.458333	63.320000	19.800000	0.141330	0.000000	18.788382	0.000000	1.000000	0.389455	11.848000 
	2.447917	12.407913	0.000000	74.479167	63.340000	19.800000	0.141511	0.000000	18.791611	0.000000	1.000000	0.389981	11.864000 
	2.450000	12.407913	0.000000	74.500000	63.370000	19.800000	0.141668	0.000000	18.794460	0.000000	1.000000	0.390441	11.878000 
	2.452083	12.407913	0.000000	74.520833	63.390000	19.800000	0.141836	0.000000	18.797490	0.000000	1.000000	0.390934	11.893000 
	2.454167	12.407700	0.000000	74.541667	63.400000	19.800000	0.142021	0.000000	18.800701	0.000000	1.000000	0.391460	11.909000 
	2.456250	12.407700	0.000000	74.562500	63.430000	19.800000	0.142173	0.000000	18.803550	0.000000	1.000000	0.391920	11.923000 
	2.458333	12.407700	0.000000	74.583333	63.440000	19.800000	0.142359	0.000000	18.806762	0.000000	1.000000	0.392446	11.939000 
	2.460417	12.407486	0.000000	74.604167	63.460000	19.800000	0.142528	0.000000	18.809792	0.000000	1.000000	0.392939	11.954000 
	2.462500	12.407486	0.000000	74.625000	63.470000	19.800000	0.142688	0.000000	18.812605	0.000000	1.000000	0.393400	11.968000 
	2.464583	12.407486	0.000000	74.645833	63.480000	19.800000	0.142873	0.000000	18.815817	0.000000	1.000000	0.393925	11.984000 
	2.466667	12.407272	0.000000	74.666667	63.520000	19.800000	0.143025	0.000000	18.818684	0.000000	1.000000	0.394386	11.998000 
	2.468750	12.407272	0.000000	74.687500	63.520000	19.800000	0.143202	0.000000	18.821678	0.000000	1.000000	0.394879	12.013000 
	2.470833	12.407272	0.000000	74.708333	63.550000	19.800000	0.143367	0.000000	18.824727	0.000000	1.000000	0.395372	12.028000 
	2.472917	12.407272	0.000000	74.729167	63.570000	19.800000	0.143550	0.000000	18.827958	0.000000	1.000000	0.395898	12.044000 
	2.475000	12.407059	0.000000	74.750000	63.580000	19.800000	0.143721	0.000000	18.830971	0.000000	1.000000	0.396391	12.059000 
	2.477083	12.407059	0.000000	74.770833	63.590000	19.800000	0.143910	0.000000	18.834183	0.000000	1.000000	0.396917	12.075000 
	2.479167	12.407059	0.000000	74.791667	63.610000	19.800000	0.144077	0.000000	18.837214	0.000000	1.000000	0.397410	12.090000 
	2.481250	12.406845	0.000000	74.812500	63.650000	19.800000	0.144263	0.000000	18.840681	0.000000	1.000000	0.397969	12.107000 
	2.483333	12.406845	0.000000	74.833333	63.650000	19.800000	0.144438	0.000000	18.843676	0.000000	1.000000	0.398462	12.122000 
	2.485417	12.406845	0.000000	74.854167	63.670000	19.800000	0.144633	0.000000	18.847106	0.000000	1.000000	0.399020	12.139000 
	2.487500	12.406845	0.000000	74.875000	63.700000	19.800000	0.144798	0.000000	18.850156	0.000000	1.000000	0.399514	12.154000 
	2.489583	12.406631	0.000000	74.895833	63.720000	19.800000	0.144992	0.000000	18.853587	0.000000	1.000000	0.400072	12.171000 
	2.491667	12.406631	0.000000	74.916667	63.720000	19.800000	0.145178	0.000000	18.856782	0.000000	1.000000	0.400598	12.187000 
	2.493750	12.406631	0.000000	74.937500	63.730000	19.800000	0.145366	0.000000	18.859995	0.000000	1.000000	0.401124	12.203000 
	2.495833	12.406631	0.000000	74.958333	63.760000	19.800000	0.145530	0.000000	18.863045	0.000000	1.000000	0.401617	12.218000 
	2.497917	12.406418	0.000000	74.979167	63.790000	19.800000	0.145717	0.000000	18.866495	0.000000	1.000000	0.402176	12.235000 
	2.500000	12.406418	0.000000	75.000000	63.790000	19.800000	0.145895	0.000000	18.869490	0.000000	1.000000	0.402669	12.250000 
	2.502083	12.406204	0.000000	75.020833	63.810000	19.800000	0.146062	0.000000	18.872522	0.000000	1.000000	0.403162	12.265000 
	2.504167	12.406204	0.000000	75.041667	63.850000	19.800000	0.146238	0.000000	18.875791	0.000000	1.000000	0.403688	12.281000 
	2.506250	12.405990	0.000000	75.062500	63.860000	19.800000	0.146409	0.000000	18.878804	0.000000	1.000000	0.404181	12.296000 
	2.508333	12.405990	0.000000	75.083333	63.880000	19.800000	0.146594	0.000000	18.882037	0.000000	1.000000	0.404707	12.312000 
	2.510417	12.405990	0.000000	75.104167	63.880000	19.800000	0.146783	0.000000	18.885232	0.000000	1.000000	0.405233	12.328000 
	2.512500	12.405990	0.000000	75.125000	63.890000	19.800000	0.146953	0.000000	18.888245	0.000000	1.000000	0.405726	12.343000 
	2.514583	12.405777	0.000000	75.145833	63.920000	19.800000	0.147129	0.000000	18.891496	0.000000	1.000000	0.406252	12.359000 
	2.516667	12.405777	0.000000	75.166667	63.950000	19.800000	0.147304	0.000000	18.894747	0.000000	1.000000	0.406778	12.375000 
	2.518750	12.405777	0.000000	75.187500	63.940000	19.800000	0.147475	0.000000	18.897524	0.000000	1.000000	0.407238	12.389000 
	2.520833	12.405563	0.000000	75.208333	63.970000	19.800000	0.147641	0.000000	18.900576	0.000000	1.000000	0.407731	12.404000 
	2.522917	12.405563	0.000000	75.229167	64.010000	19.800000	0.147802	0.000000	18.903646	0.000000	1.000000	0.408224	12.419000 
	2.525000	12.405563	0.000000	75.250000	64.040000	19.800000	0.147955	0.000000	18.906499	0.000000	1.000000	0.408685	12.433000 
	2.527083	12.405563	0.000000	75.270833	64.050000	19.800000	0.148128	0.000000	18.909513	0.000000	1.000000	0.409178	12.448000 
	2.529167	12.405349	0.000000	75.291667	64.070000	19.800000	0.148297	0.000000	18.912546	0.000000	1.000000	0.409671	12.463000 
	2.531250	12.405349	0.000000	75.312500	64.080000	19.800000	0.148483	0.000000	18.915760	0.000000	1.000000	0.410197	12.479000 
	2.533333	12.405349	0.000000	75.333333	64.100000	19.800000	0.148639	0.000000	18.918594	0.000000	1.000000	0.410657	12.493000 
	2.535417	12.405136	0.000000	75.354167	64.110000	19.800000	0.148810	0.000000	18.921609	0.000000	1.000000	0.411150	12.508000 
	2.537500	12.405136	0.000000	75.375000	64.120000	19.800000	0.148997	0.000000	18.924823	0.000000	1.000000	0.411676	12.524000 
	2.539583	12.405136	0.000000	75.395833	64.160000	19.800000	0.149157	0.000000	18.927895	0.000000	1.000000	0.412169	12.539000 
	2.541667	12.404922	0.000000	75.416667	64.170000	19.800000	0.149318	0.000000	18.930710	0.000000	1.000000	0.412629	12.553000 
	2.543750	12.404922	0.000000	75.437500	64.180000	19.800000	0.149500	0.000000	18.933924	0.000000	1.000000	0.413155	12.569000 
	2.545833	12.404922	0.000000	75.458333	64.210000	19.800000	0.149665	0.000000	18.936977	0.000000	1.000000	0.413648	12.584000 
	2.547917	12.404708	0.000000	75.479167	64.240000	19.800000	0.149841	0.000000	18.940230	0.000000	1.000000	0.414174	12.600000 
	2.550000	12.404708	0.000000	75.500000	64.240000	19.800000	0.150019	0.000000	18.943226	0.000000	1.000000	0.414667	12.615000 
	2.552083	12.404708	0.000000	75.520833	64.270000	19.800000	0.150185	0.000000	18.946279	0.000000	1.000000	0.415160	12.630000 
	2.554167	12.404708	0.000000	75.541667	64.280000	19.800000	0.150367	0.000000	18.949494	0.000000	1.000000	0.415686	12.646000 
	2.556250	12.404495	0.000000	75.562500	64.310000	19.800000	0.150543	0.000000	18.952748	0.000000	1.000000	0.416212	12.662000 
	2.558333	12.404495	0.000000	75.583333	64.320000	19.800000	0.150714	0.000000	18.955763	0.000000	1.000000	0.416705	12.677000 
	2.560417	12.404281	0.000000	75.604167	64.330000	19.800000	0.150904	0.000000	18.958978	0.000000	1.000000	0.417231	12.693000 
	2.562500	12.404281	0.000000	75.625000	64.330000	19.800000	0.151067	0.000000	18.961775	0.000000	1.000000	0.417691	12.707000 
	2.564583	12.404281	0.000000	75.645833	64.360000	19.800000	0.151241	0.000000	18.965028	0.000000	1.000000	0.418217	12.723000 
	2.566667	12.404281	0.000000	75.666667	64.400000	19.800000	0.151401	0.000000	18.968102	0.000000	1.000000	0.418710	12.738000 
	2.568750	12.404281	0.000000	75.687500	64.400000	19.800000	0.151577	0.000000	18.971098	0.000000	1.000000	0.419203	12.753000 
	2.570833	12.404067	0.000000	75.708333	64.410000	19.800000	0.151750	0.000000	18.974114	0.000000	1.000000	0.419696	12.768000 
	2.572917	12.404067	0.000000	75.729167	64.450000	19.800000	0.151910	0.000000	18.977187	0.000000	1.000000	0.420189	12.783000 
	2.575000	12.404067	0.000000	75.750000	64.480000	19.800000	0.152071	0.000000	18.980242	0.000000	1.000000	0.420682	12.798000 
	2.577083	12.403854	0.000000	75.770833	64.470000	19.800000	0.152252	0.000000	18.983219	0.000000	1.000000	0.421175	12.813000 
	2.579167	12.403854	0.000000	75.791667	64.490000	19.800000	0.152424	0.000000	18.986255	0.000000	1.000000	0.421669	12.828000 
	2.581250	12.403854	0.000000	75.812500	64.540000	19.800000	0.152567	0.000000	18.989148	0.000000	1.000000	0.422129	12.842000 
	2.583333	12.403640	0.000000	75.833333	64.530000	19.800000	0.152746	0.000000	18.992126	0.000000	1.000000	0.422622	12.857000 
	2.585417	12.403640	0.000000	75.854167	64.550000	19.800000	0.152905	0.000000	18.994962	0.000000	1.000000	0.423082	12.871000 
	2.587500	12.403640	0.000000	75.875000	64.570000	19.800000	0.153060	0.000000	18.997797	0.000000	1.000000	0.423542	12.885000 
	2.589583	12.403640	0.000000	75.895833	64.590000	19.800000	0.153241	0.000000	19.001033	0.000000	1.000000	0.424068	12.901000 
	2.591667	12.403640	0.000000	75.916667	64.610000	19.800000	0.153397	0.000000	19.003869	0.000000	1.000000	0.424528	12.915000 
	2.593750	12.403640	0.000000	75.937500	64.620000	19.800000	0.153555	0.000000	19.006686	0.000000	1.000000	0.424988	12.929000 
	2.595833	12.403640	0.000000	75.958333	64.620000	19.800000	0.153734	0.000000	19.009683	0.000000	1.000000	0.425482	12.944000 
	2.597917	12.403640	0.000000	75.979167	64.670000	19.800000	0.153903	0.000000	19.012977	0.000000	1.000000	0.426007	12.960000 
	2.600000	12.403426	0.000000	76.000000	64.680000	19.800000	0.154062	0.000000	19.015794	0.000000	1.000000	0.426468	12.974000 
	2.602083	12.403426	0.000000	76.020833	64.700000	19.800000	0.154245	0.000000	19.019030	0.000000	1.000000	0.426994	12.990000 
	2.604167	12.403426	0.000000	76.041667	64.720000	19.800000	0.154412	0.000000	19.022067	0.000000	1.000000	0.427487	13.005000 
	2.606250	12.403426	0.000000	76.062500	64.740000	19.800000	0.154593	0.000000	19.025303	0.000000	1.000000	0.428013	13.021000 
	2.608333	12.403426	0.000000	76.083333	64.750000	19.800000	0.154760	0.000000	19.028320	0.000000	1.000000	0.428506	13.036000 
	2.610417	12.403426	0.000000	76.104167	64.770000	19.800000	0.154932	0.000000	19.031356	0.000000	1.000000	0.428999	13.051000 
	2.612500	12.403213	0.000000	76.125000	64.780000	19.800000	0.155103	0.000000	19.034373	0.000000	1.000000	0.429492	13.066000 
	2.614583	12.403213	0.000000	76.145833	64.810000	19.800000	0.155277	0.000000	19.037630	0.000000	1.000000	0.430018	13.082000 
	2.616667	12.403213	0.000000	76.166667	64.830000	19.800000	0.155448	0.000000	19.040667	0.000000	1.000000	0.430511	13.097000 
	2.618750	12.403213	0.000000	76.187500	64.850000	19.800000	0.155628	0.000000	19.043903	0.000000	1.000000	0.431037	13.113000 
	2.620833	12.402999	0.000000	76.208333	64.860000	19.800000	0.155798	0.000000	19.046921	0.000000	1.000000	0.431530	13.128000 
	2.622917	12.402999	0.000000	76.229167	64.880000	19.800000	0.155968	0.000000	19.049958	0.000000	1.000000	0.432023	13.143000 
	2.625000	12.402999	0.000000	76.250000	64.910000	19.800000	0.156130	0.000000	19.053015	0.000000	1.000000	0.432516	13.158000 
	2.627083	12.402786	0.000000	76.270833	64.930000	19.800000	0.156313	0.000000	19.056252	0.000000	1.000000	0.433042	13.174000 
	2.629167	12.402786	0.000000	76.291667	64.940000	19.800000	0.156496	0.000000	19.059470	0.000000	1.000000	0.433568	13.190000 
	2.631250	12.402786	0.000000	76.312500	64.960000	19.800000	0.156658	0.000000	19.062507	0.000000	1.000000	0.434061	13.205000 
	2.633333	12.402786	0.000000	76.333333	64.980000	19.800000	0.156838	0.000000	19.065745	0.000000	1.000000	0.434587	13.221000 
	2.635417	12.402786	0.000000	76.354167	65.000000	19.800000	0.157010	0.000000	19.068782	0.000000	1.000000	0.435080	13.236000 
	2.637500	12.402572	0.000000	76.375000	65.010000	19.800000	0.157194	0.000000	19.072000	0.000000	1.000000	0.435606	13.252000 
	2.639583	12.402572	0.000000	76.395833	65.050000	19.800000	0.157363	0.000000	19.075278	0.000000	1.000000	0.436132	13.268000 
	2.641667	12.402572	0.000000	76.416667	65.070000	19.800000	0.157542	0.000000	19.078516	0.000000	1.000000	0.436658	13.284000 
	2.643750	12.402572	0.000000	76.437500	65.080000	19.800000	0.157717	0.000000	19.081534	0.000000	1.000000	0.437151	13.299000 
	2.645833	12.402358	0.000000	76.458333	65.090000	19.800000	0.157900	0.000000	19.084752	0.000000	1.000000	0.437677	13.315000 
	2.647917	12.402358	0.000000	76.479167	65.110000	19.800000	0.158076	0.000000	19.087990	0.000000	1.000000	0.438203	13.331000 
	2.650000	12.402358	0.000000	76.500000	65.130000	19.800000	0.158256	0.000000	19.091228	0.000000	1.000000	0.438729	13.347000 
	2.652083	12.402358	0.000000	76.520833	65.160000	19.800000	0.158429	0.000000	19.094487	0.000000	1.000000	0.439254	13.363000 
	2.654167	12.402145	0.000000	76.541667	65.170000	19.800000	0.158616	0.000000	19.097705	0.000000	1.000000	0.439780	13.379000 
	2.656250	12.402145	0.000000	76.562500	65.190000	19.800000	0.158786	0.000000	19.100743	0.000000	1.000000	0.440273	13.394000 
	2.658333	12.402145	0.000000	76.583333	65.220000	19.800000	0.158971	0.000000	19.104202	0.000000	1.000000	0.440832	13.411000 
	2.660417	12.401931	0.000000	76.604167	65.230000	19.800000	0.159154	0.000000	19.107421	0.000000	1.000000	0.441358	13.427000 
	2.662500	12.401931	0.000000	76.625000	65.240000	19.800000	0.159337	0.000000	19.110639	0.000000	1.000000	0.441884	13.443000 
	2.664583	12.401931	0.000000	76.645833	65.270000	19.800000	0.159524	0.000000	19.114098	0.000000	1.000000	0.442443	13.460000 
	2.666667	12.401931	0.000000	76.666667	65.270000	19.800000	0.159724	0.000000	19.117497	0.000000	1.000000	0.443002	13.477000 
	2.668750	12.401931	0.000000	76.687500	65.300000	19.800000	0.159900	0.000000	19.120756	0.000000	1.000000	0.443528	13.493000 
	2.670833	12.401931	0.000000	76.708333	65.320000	19.800000	0.160080	0.000000	19.123995	0.000000	1.000000	0.444054	13.509000 
	2.672917	12.401717	0.000000	76.729167	65.350000	19.800000	0.160281	0.000000	19.127655	0.000000	1.000000	0.444645	13.527000 
	2.675000	12.401504	0.000000	76.750000	65.360000	19.800000	0.160463	0.000000	19.130874	0.000000	1.000000	0.445171	13.543000 
	2.677083	12.401504	0.000000	76.770833	65.380000	19.800000	0.160651	0.000000	19.134313	0.000000	1.000000	0.445730	13.560000 
	2.679167	12.401504	0.000000	76.791667	65.400000	19.800000	0.160842	0.000000	19.137752	0.000000	1.000000	0.446289	13.577000 
	2.681250	12.401290	0.000000	76.812500	65.430000	19.800000	0.161017	0.000000	19.141013	0.000000	1.000000	0.446815	13.593000 
	2.683333	12.401290	0.000000	76.833333	65.430000	19.800000	0.161217	0.000000	19.144411	0.000000	1.000000	0.447374	13.610000 
	2.685417	12.401076	0.000000	76.854167	65.450000	19.800000	0.161408	0.000000	19.147851	0.000000	1.000000	0.447932	13.627000 
	2.687500	12.401076	0.000000	76.875000	65.450000	19.800000	0.161594	0.000000	19.151050	0.000000	1.000000	0.448458	13.643000 
	2.689583	12.401076	0.000000	76.895833	65.490000	19.800000	0.161777	0.000000	19.154531	0.000000	1.000000	0.449017	13.660000 
	2.691667	12.400863	0.000000	76.916667	65.520000	19.800000	0.161953	0.000000	19.157792	0.000000	1.000000	0.449543	13.676000 
	2.693750	12.400649	0.000000	76.937500	65.520000	19.800000	0.162128	0.000000	19.160791	0.000000	1.000000	0.450036	13.691000 
	2.695833	12.400649	0.000000	76.958333	65.540000	19.800000	0.162317	0.000000	19.164231	0.000000	1.000000	0.450595	13.708000 
	2.697917	12.400649	0.000000	76.979167	65.560000	19.800000	0.162485	0.000000	19.167271	0.000000	1.000000	0.451088	13.723000 
	2.700000	12.400435	0.000000	77.000000	65.580000	19.800000	0.162667	0.000000	19.170512	0.000000	1.000000	0.451614	13.739000 
	2.702083	12.400435	0.000000	77.020833	65.600000	19.800000	0.162829	0.000000	19.173553	0.000000	1.000000	0.452107	13.754000 
	2.704167	12.400435	0.000000	77.041667	65.620000	19.800000	0.163009	0.000000	19.176793	0.000000	1.000000	0.452633	13.770000 
	2.706250	12.400435	0.000000	77.062500	65.650000	19.800000	0.163163	0.000000	19.179655	0.000000	1.000000	0.453093	13.784000 
	2.708333	12.400222	0.000000	77.083333	65.660000	19.800000	0.163345	0.000000	19.182875	0.000000	1.000000	0.453619	13.800000 
	2.710417	12.400222	0.000000	77.104167	65.690000	19.800000	0.163507	0.000000	19.185937	0.000000	1.000000	0.454112	13.815000 
	2.712500	12.400222	0.000000	77.125000	65.700000	19.800000	0.163694	0.000000	19.189157	0.000000	1.000000	0.454638	13.831000 
	2.714583	12.400008	0.000000	77.145833	65.710000	19.800000	0.163850	0.000000	19.191978	0.000000	1.000000	0.455098	13.845000 
	2.716667	12.400008	0.000000	77.166667	65.730000	19.800000	0.164016	0.000000	19.195019	0.000000	1.000000	0.455591	13.860000 
	2.718750	12.399794	0.000000	77.187500	65.750000	19.800000	0.164171	0.000000	19.197860	0.000000	1.000000	0.456052	13.874000 
	2.720833	12.399794	0.000000	77.208333	65.770000	19.800000	0.164353	0.000000	19.201102	0.000000	1.000000	0.456577	13.890000 
	2.722917	12.399794	0.000000	77.229167	65.780000	19.800000	0.164513	0.000000	19.203922	0.000000	1.000000	0.457038	13.904000 
	2.725000	12.399581	0.000000	77.250000	65.810000	19.800000	0.164672	0.000000	19.206985	0.000000	1.000000	0.457531	13.919000 
	2.727083	12.399581	0.000000	77.270833	65.830000	19.800000	0.164829	0.000000	19.209827	0.000000	1.000000	0.457991	13.933000 
	2.729167	12.399581	0.000000	77.291667	65.840000	19.800000	0.165012	0.000000	19.213047	0.000000	1.000000	0.458517	13.949000 
	2.731250	12.399581	0.000000	77.312500	65.870000	19.800000	0.165174	0.000000	19.216110	0.000000	1.000000	0.459010	13.964000 
	2.733333	12.399367	0.000000	77.333333	65.890000	19.800000	0.165352	0.000000	19.219352	0.000000	1.000000	0.459536	13.980000 
	2.735417	12.399367	0.000000	77.354167	65.900000	19.800000	0.165524	0.000000	19.222373	0.000000	1.000000	0.460029	13.995000 
	2.737500	12.399367	0.000000	77.375000	65.900000	19.800000	0.165697	0.000000	19.225373	0.000000	1.000000	0.460522	14.010000 
	2.739583	12.399153	0.000000	77.395833	65.940000	19.800000	0.165856	0.000000	19.228458	0.000000	1.000000	0.461015	14.025000 
	2.741667	12.398940	0.000000	77.416667	65.960000	19.800000	0.166020	0.000000	19.231500	0.000000	1.000000	0.461508	14.040000 
	2.743750	12.398940	0.000000	77.437500	65.980000	19.800000	0.166191	0.000000	19.234542	0.000000	1.000000	0.462001	14.055000 
	2.745833	12.398940	0.000000	77.458333	65.990000	19.800000	0.166372	0.000000	19.237764	0.000000	1.000000	0.462527	14.071000 
	2.747917	12.398940	0.000000	77.479167	66.010000	19.800000	0.166524	0.000000	19.240606	0.000000	1.000000	0.462987	14.085000 
	2.750000	12.398940	0.000000	77.500000	66.040000	19.800000	0.166698	0.000000	19.243870	0.000000	1.000000	0.463513	14.101000 
	2.752083	12.398726	0.000000	77.520833	66.050000	19.800000	0.166883	0.000000	19.247092	0.000000	1.000000	0.464039	14.117000 
	2.754167	12.398726	0.000000	77.541667	66.070000	19.800000	0.167035	0.000000	19.249935	0.000000	1.000000	0.464499	14.131000 
	2.756250	12.398726	0.000000	77.562500	66.090000	19.800000	0.167217	0.000000	19.253178	0.000000	1.000000	0.465025	14.147000 
	2.758333	12.398512	0.000000	77.583333	66.110000	19.800000	0.167396	0.000000	19.256421	0.000000	1.000000	0.465551	14.163000 
	2.760417	12.398512	0.000000	77.604167	66.120000	19.800000	0.167553	0.000000	19.259242	0.000000	1.000000	0.466011	14.177000 
	2.762500	12.398299	0.000000	77.625000	66.140000	19.800000	0.167722	0.000000	19.262286	0.000000	1.000000	0.466505	14.192000 
	2.764583	12.398299	0.000000	77.645833	66.170000	19.800000	0.167884	0.000000	19.265350	0.000000	1.000000	0.466998	14.207000 
	2.766667	12.398299	0.000000	77.666667	66.190000	19.800000	0.168048	0.000000	19.268394	0.000000	1.000000	0.467491	14.222000 
	2.768750	12.398299	0.000000	77.687500	66.190000	19.800000	0.168226	0.000000	19.271394	0.000000	1.000000	0.467984	14.237000 
	2.770833	12.398085	0.000000	77.708333	66.200000	19.800000	0.168394	0.000000	19.274416	0.000000	1.000000	0.468477	14.252000 
	2.772917	12.398085	0.000000	77.729167	66.240000	19.800000	0.168563	0.000000	19.277703	0.000000	1.000000	0.469003	14.268000 
	2.775000	12.398085	0.000000	77.750000	66.260000	19.800000	0.168730	0.000000	19.280747	0.000000	1.000000	0.469496	14.283000 
	2.777083	12.398085	0.000000	77.770833	66.290000	19.800000	0.168892	0.000000	19.283812	0.000000	1.000000	0.469989	14.298000 
	2.779167	12.397871	0.000000	77.791667	66.280000	19.800000	0.169086	0.000000	19.286991	0.000000	1.000000	0.470515	14.314000 
	2.781250	12.397871	0.000000	77.812500	66.300000	19.800000	0.169254	0.000000	19.290035	0.000000	1.000000	0.471008	14.329000 
	2.783333	12.397871	0.000000	77.833333	66.350000	19.800000	0.169405	0.000000	19.293145	0.000000	1.000000	0.471501	14.344000 
	2.785417	12.397658	0.000000	77.854167	66.380000	19.800000	0.169555	0.000000	19.296010	0.000000	1.000000	0.471961	14.358000 
	2.787500	12.397658	0.000000	77.875000	66.360000	19.800000	0.169736	0.000000	19.298968	0.000000	1.000000	0.472454	14.373000 
	2.789583	12.397658	0.000000	77.895833	66.380000	19.800000	0.169906	0.000000	19.302012	0.000000	1.000000	0.472947	14.388000 
	2.791667	12.397444	0.000000	77.916667	66.410000	19.800000	0.170066	0.000000	19.305078	0.000000	1.000000	0.473440	14.403000 
	2.793750	12.397444	0.000000	77.937500	66.440000	19.800000	0.170241	0.000000	19.308345	0.000000	1.000000	0.473966	14.419000 
	2.795833	12.397230	0.000000	77.958333	66.440000	19.800000	0.170407	0.000000	19.311146	0.000000	1.000000	0.474426	14.433000 
	2.797917	12.397230	0.000000	77.979167	66.450000	19.800000	0.170587	0.000000	19.314369	0.000000	1.000000	0.474952	14.449000 
	2.800000	12.397230	0.000000	78.000000	66.500000	19.800000	0.170738	0.000000	19.317479	0.000000	1.000000	0.475445	14.464000 
	2.802083	12.397017	0.000000	78.020833	66.520000	19.800000	0.170903	0.000000	19.320524	0.000000	1.000000	0.475938	14.479000 
	2.804167	12.397017	0.000000	78.041667	66.520000	19.800000	0.171078	0.000000	19.323525	0.000000	1.000000	0.476432	14.494000 
	2.806250	12.397017	0.000000	78.062500	66.540000	19.800000	0.171244	0.000000	19.326570	0.000000	1.000000	0.476925	14.509000 
	2.808333	12.396803	0.000000	78.083333	66.580000	19.800000	0.171402	0.000000	19.329660	0.000000	1.000000	0.477418	14.524000 
	2.810417	12.396803	0.000000	78.104167	66.590000	19.800000	0.171569	0.000000	19.332683	0.000000	1.000000	0.477911	14.539000 
	2.812500	12.396803	0.000000	78.125000	66.610000	19.800000	0.171729	0.000000	19.335528	0.000000	1.000000	0.478371	14.553000 
	2.814583	12.396589	0.000000	78.145833	66.620000	19.800000	0.171897	0.000000	19.338552	0.000000	1.000000	0.478864	14.568000 
	2.816667	12.396589	0.000000	78.166667	66.650000	19.800000	0.172058	0.000000	19.341619	0.000000	1.000000	0.479357	14.583000 
	2.818750	12.396589	0.000000	78.187500	66.670000	19.800000	0.172213	0.000000	19.344465	0.000000	1.000000	0.479817	14.597000 
	2.820833	12.396589	0.000000	78.208333	66.670000	19.800000	0.172393	0.000000	19.347466	0.000000	1.000000	0.480310	14.612000 
	2.822917	12.396376	0.000000	78.229167	66.710000	19.800000	0.172543	0.000000	19.350556	0.000000	1.000000	0.480803	14.627000 
	2.825000	12.396376	0.000000	78.250000	66.730000	19.800000	0.172699	0.000000	19.353402	0.000000	1.000000	0.481264	14.641000 
	2.827083	12.396376	0.000000	78.270833	66.750000	19.800000	0.172866	0.000000	19.356448	0.000000	1.000000	0.481757	14.656000 
	2.829167	12.396162	0.000000	78.291667	66.750000	19.800000	0.173040	0.000000	19.359450	0.000000	1.000000	0.482250	14.671000 
	2.831250	12.396162	0.000000	78.312500	66.760000	19.800000	0.173213	0.000000	19.362474	0.000000	1.000000	0.482743	14.686000 
	2.833333	12.396162	0.000000	78.333333	66.800000	19.800000	0.173376	0.000000	19.365765	0.000000	1.000000	0.483269	14.702000 
	2.835417	12.396162	0.000000	78.354167	66.810000	19.800000	0.173562	0.000000	19.368989	0.000000	1.000000	0.483795	14.718000 
	2.837500	12.395948	0.000000	78.375000	66.830000	19.800000	0.173739	0.000000	19.372235	0.000000	1.000000	0.484321	14.734000 
	2.839583	12.395948	0.000000	78.395833	66.840000	19.800000	0.173920	0.000000	19.375460	0.000000	1.000000	0.484846	14.750000 
	2.841667	12.395735	0.000000	78.416667	66.880000	19.800000	0.174075	0.000000	19.378551	0.000000	1.000000	0.485340	14.765000 
	2.843750	12.395735	0.000000	78.437500	66.900000	19.800000	0.174230	0.000000	19.381398	0.000000	1.000000	0.485800	14.779000 
	2.845833	12.395735	0.000000	78.458333	66.900000	19.800000	0.174392	0.000000	19.384200	0.000000	1.000000	0.486260	14.793000 
	2.847917	12.395521	0.000000	78.479167	66.920000	19.800000	0.174546	0.000000	19.387046	0.000000	1.000000	0.486720	14.807000 
	2.850000	12.395521	0.000000	78.500000	66.940000	19.800000	0.174700	0.000000	19.389893	0.000000	1.000000	0.487180	14.821000 
	2.852083	12.395521	0.000000	78.520833	66.970000	19.800000	0.174834	0.000000	19.392562	0.000000	1.000000	0.487608	14.834000 
	2.854167	12.395521	0.000000	78.541667	66.980000	19.800000	0.174984	0.000000	19.395187	0.000000	1.000000	0.488035	14.847000 
	2.856250	12.395308	0.000000	78.562500	67.000000	19.800000	0.175132	0.000000	19.397834	0.000000	1.000000	0.488462	14.860000 
	2.858333	12.395308	0.000000	78.583333	67.030000	19.800000	0.175263	0.000000	19.400503	0.000000	1.000000	0.488890	14.873000 
	2.860417	12.395308	0.000000	78.604167	67.040000	19.800000	0.175412	0.000000	19.403128	0.000000	1.000000	0.489317	14.886000 
	2.862500	12.395094	0.000000	78.625000	67.050000	19.800000	0.175558	0.000000	19.405752	0.000000	1.000000	0.489744	14.899000 
	2.864583	12.395094	0.000000	78.645833	67.070000	19.800000	0.175699	0.000000	19.408399	0.000000	1.000000	0.490172	14.912000 
	2.866667	12.395094	0.000000	78.666667	67.100000	19.800000	0.175836	0.000000	19.411069	0.000000	1.000000	0.490599	14.925000 
	2.868750	12.395094	0.000000	78.687500	67.130000	19.800000	0.175959	0.000000	19.413539	0.000000	1.000000	0.490993	14.937000 
	2.870833	12.394880	0.000000	78.708333	67.140000	19.800000	0.176108	0.000000	19.416164	0.000000	1.000000	0.491421	14.950000 
	2.872917	12.394880	0.000000	78.729167	67.150000	19.800000	0.176259	0.000000	19.418789	0.000000	1.000000	0.491848	14.963000 
	2.875000	12.394880	0.000000	78.750000	67.170000	19.800000	0.176386	0.000000	19.421236	0.000000	1.000000	0.492242	14.975000 
	2.877083	12.394667	0.000000	78.770833	67.190000	19.800000	0.176512	0.000000	19.423684	0.000000	1.000000	0.492637	14.987000 
	2.879167	12.394667	0.000000	78.791667	67.210000	19.800000	0.176647	0.000000	19.426131	0.000000	1.000000	0.493031	14.999000 
	2.881250	12.394453	0.000000	78.812500	67.240000	19.800000	0.176770	0.000000	19.428601	0.000000	1.000000	0.493426	15.011000 
	2.883333	12.394453	0.000000	78.833333	67.260000	19.800000	0.176924	0.000000	19.431450	0.000000	1.000000	0.493886	15.025000 
	2.885417	12.394453	0.000000	78.854167	67.280000	19.800000	0.177053	0.000000	19.433897	0.000000	1.000000	0.494280	15.037000 
	2.887500	12.394453	0.000000	78.875000	67.280000	19.800000	0.177194	0.000000	19.436300	0.000000	1.000000	0.494675	15.049000 
	2.889583	12.394239	0.000000	78.895833	67.310000	19.800000	0.177320	0.000000	19.438770	0.000000	1.000000	0.495069	15.061000 
	2.891667	12.394239	0.000000	78.916667	67.340000	19.800000	0.177443	0.000000	19.441241	0.000000	1.000000	0.495464	15.073000 
	2.893750	12.394239	0.000000	78.937500	67.360000	19.800000	0.177557	0.000000	19.443489	0.000000	1.000000	0.495825	15.084000 
	2.895833	12.394026	0.000000	78.958333	67.370000	19.800000	0.177686	0.000000	19.445714	0.000000	1.000000	0.496187	15.095000 
	2.897917	12.394026	0.000000	78.979167	67.390000	19.800000	0.177793	0.000000	19.447762	0.000000	1.000000	0.496516	15.105000 
	2.900000	12.394026	0.000000	79.000000	67.410000	19.800000	0.177922	0.000000	19.450210	0.000000	1.000000	0.496910	15.117000 
	2.902083	12.394026	0.000000	79.020833	67.420000	19.800000	0.178058	0.000000	19.452636	0.000000	1.000000	0.497305	15.129000 
	2.904167	12.393812	0.000000	79.041667	67.440000	19.800000	0.178173	0.000000	19.454884	0.000000	1.000000	0.497666	15.140000 
	2.906250	12.393812	0.000000	79.062500	67.450000	19.800000	0.178308	0.000000	19.457309	0.000000	1.000000	0.498061	15.152000 
	2.908333	12.393812	0.000000	79.083333	67.480000	19.800000	0.178432	0.000000	19.459781	0.000000	1.000000	0.498455	15.164000 
	2.910417	12.393598	0.000000	79.104167	67.510000	19.800000	0.178561	0.000000	19.462252	0.000000	1.000000	0.498850	15.176000 
	2.912500	12.393598	0.000000	79.125000	67.530000	19.800000	0.178687	0.000000	19.464701	0.000000	1.000000	0.499244	15.188000 
	2.914583	12.393385	0.000000	79.145833	67.560000	19.800000	0.178812	0.000000	19.467173	0.000000	1.000000	0.499638	15.200000 
	2.916667	12.393385	0.000000	79.166667	67.570000	19.800000	0.178949	0.000000	19.469599	0.000000	1.000000	0.500033	15.212000 
	2.918750	12.393385	0.000000	79.187500	67.590000	19.800000	0.179093	0.000000	19.472248	0.000000	1.000000	0.500460	15.225000 
	2.920833	12.393385	0.000000	79.208333	67.620000	19.800000	0.179227	0.000000	19.474920	0.000000	1.000000	0.500888	15.238000 
	2.922917	12.393385	0.000000	79.229167	67.620000	19.800000	0.179378	0.000000	19.477523	0.000000	1.000000	0.501315	15.251000 
	2.925000	12.393171	0.000000	79.250000	67.650000	19.800000	0.179515	0.000000	19.480196	0.000000	1.000000	0.501742	15.264000 
	2.927083	12.393171	0.000000	79.270833	67.650000	19.800000	0.179677	0.000000	19.482999	0.000000	1.000000	0.502202	15.278000 
	2.929167	12.392957	0.000000	79.291667	67.660000	19.800000	0.179808	0.000000	19.485426	0.000000	1.000000	0.502597	15.290000 
	2.931250	12.392957	0.000000	79.312500	67.700000	19.800000	0.179954	0.000000	19.488322	0.000000	1.000000	0.503057	15.304000 
	2.933333	12.392957	0.000000	79.333333	67.720000	19.800000	0.180096	0.000000	19.490971	0.000000	1.000000	0.503484	15.317000 
	2.935417	12.392957	0.000000	79.354167	67.740000	19.800000	0.180261	0.000000	19.494022	0.000000	1.000000	0.503977	15.332000 
	2.937500	12.392744	0.000000	79.375000	67.750000	19.800000	0.180404	0.000000	19.496648	0.000000	1.000000	0.504405	15.345000 
	2.939583	12.392744	0.000000	79.395833	67.770000	19.800000	0.180565	0.000000	19.499499	0.000000	1.000000	0.504865	15.359000 
	2.941667	12.392744	0.000000	79.416667	67.800000	19.800000	0.180723	0.000000	19.502572	0.000000	1.000000	0.505358	15.374000 
	2.943750	12.392530	0.000000	79.437500	67.810000	19.800000	0.180866	0.000000	19.505199	0.000000	1.000000	0.505785	15.387000 
	2.945833	12.392530	0.000000	79.458333	67.830000	19.800000	0.181017	0.000000	19.508050	0.000000	1.000000	0.506245	15.401000 
	2.947917	12.392530	0.000000	79.479167	67.850000	19.800000	0.181165	0.000000	19.510700	0.000000	1.000000	0.506673	15.414000 
	2.950000	12.392530	0.000000	79.500000	67.870000	19.800000	0.181323	0.000000	19.513751	0.000000	1.000000	0.507166	15.429000 
	2.952083	12.392316	0.000000	79.520833	67.870000	19.800000	0.181475	0.000000	19.516355	0.000000	1.000000	0.507593	15.442000 
	2.954167	12.392316	0.000000	79.541667	67.900000	19.800000	0.181625	0.000000	19.519229	0.000000	1.000000	0.508053	15.456000 
	2.956250	12.392316	0.000000	79.562500	67.920000	19.800000	0.181768	0.000000	19.521879	0.000000	1.000000	0.508481	15.469000 
	2.958333	12.392316	0.000000	79.583333	67.940000	19.800000	0.181922	0.000000	19.524730	0.000000	1.000000	0.508941	15.483000 
	2.960417	12.392103	0.000000	79.604167	67.980000	19.800000	0.182050	0.000000	19.527428	0.000000	1.000000	0.509368	15.496000 
	2.962500	12.392103	0.000000	79.625000	68.000000	19.800000	0.182203	0.000000	19.530279	0.000000	1.000000	0.509828	15.510000 
	2.964583	12.392103	0.000000	79.645833	68.010000	19.800000	0.182361	0.000000	19.533107	0.000000	1.000000	0.510289	15.524000 
	2.966667	12.391889	0.000000	79.666667	68.040000	19.800000	0.182524	0.000000	19.536182	0.000000	1.000000	0.510782	15.539000 
	2.968750	12.391889	0.000000	79.687500	68.050000	19.800000	0.182690	0.000000	19.539210	0.000000	1.000000	0.511275	15.554000 
	2.970833	12.391675	0.000000	79.708333	68.070000	19.800000	0.182865	0.000000	19.542462	0.000000	1.000000	0.511801	15.570000 
	2.972917	12.391675	0.000000	79.729167	68.090000	19.800000	0.183045	0.000000	19.545714	0.000000	1.000000	0.512327	15.586000 
	2.975000	12.391675	0.000000	79.750000	68.110000	19.800000	0.183209	0.000000	19.548766	0.000000	1.000000	0.512820	15.601000 
	2.977083	12.391462	0.000000	79.770833	68.130000	19.800000	0.183399	0.000000	19.552219	0.000000	1.000000	0.513378	15.618000 
	2.979167	12.391462	0.000000	79.791667	68.140000	19.800000	0.183565	0.000000	19.555248	0.000000	1.000000	0.513872	15.633000 
	2.981250	12.391462	0.000000	79.812500	68.160000	19.800000	0.183732	0.000000	19.558300	0.000000	1.000000	0.514365	15.648000 
	2.983333	12.391248	0.000000	79.833333	68.190000	19.800000	0.183903	0.000000	19.561576	0.000000	1.000000	0.514891	15.664000 
	2.985417	12.391248	0.000000	79.854167	68.200000	19.800000	0.184092	0.000000	19.565006	0.000000	1.000000	0.515449	15.681000 
	2.987500	12.391248	0.000000	79.875000	68.230000	19.800000	0.184266	0.000000	19.568282	0.000000	1.000000	0.515975	15.697000 
	2.989583	12.391034	0.000000	79.895833	68.220000	19.800000	0.184457	0.000000	19.571464	0.000000	1.000000	0.516501	15.713000 
	2.991667	12.391034	0.000000	79.916667	68.250000	19.800000	0.184631	0.000000	19.574741	0.000000	1.000000	0.517027	15.729000 
	2.993750	12.390821	0.000000	79.937500	68.280000	19.800000	0.184799	0.000000	19.578018	0.000000	1.000000	0.517553	15.745000 
	2.995833	12.390821	0.000000	79.958333	68.300000	19.800000	0.184962	0.000000	19.581071	0.000000	1.000000	0.518046	15.760000 
	2.997917	12.390821	0.000000	79.979167	68.310000	19.800000	0.185153	0.000000	19.584500	0.000000	1.000000	0.518605	15.777000 
	3.000000	12.390821	0.000000	80.000000	68.340000	19.800000	0.185327	0.000000	19.587778	0.000000	1.000000	0.519131	15.793000 
	3.002083	12.390607	0.000000	80.020833	68.360000	19.800000	0.185489	0.000000	19.590831	0.000000	1.000000	0.519624	15.808000 
	3.004167	12.390607	0.000000	80.041667	68.360000	19.800000	0.185678	0.000000	19.594037	0.000000	1.000000	0.520150	15.824000 
	3.006250	12.390393	0.000000	80.062500	68.400000	19.800000	0.185858	0.000000	19.597539	0.000000	1.000000	0.520709	15.841000 
	3.008333	12.390393	0.000000	80.083333	68.410000	19.800000	0.186038	0.000000	19.600768	0.000000	1.000000	0.521235	15.857000 
	3.010417	12.390393	0.000000	80.104167	68.430000	19.800000	0.186223	0.000000	19.604223	0.000000	1.000000	0.521793	15.874000 
	3.012500	12.390180	0.000000	80.125000	68.450000	19.800000	0.186408	0.000000	19.607677	0.000000	1.000000	0.522352	15.891000 
	3.014583	12.390180	0.000000	80.145833	68.470000	19.800000	0.186585	0.000000	19.610931	0.000000	1.000000	0.522878	15.907000 
	3.016667	12.389966	0.000000	80.166667	68.480000	19.800000	0.186782	0.000000	19.614362	0.000000	1.000000	0.523437	15.924000 
	3.018750	12.389966	0.000000	80.187500	68.500000	19.800000	0.186941	0.000000	19.617416	0.000000	1.000000	0.523930	15.939000 
	3.020833	12.389752	0.000000	80.208333	68.530000	19.800000	0.187112	0.000000	19.620694	0.000000	1.000000	0.524456	15.955000 
	3.022917	12.389752	0.000000	80.229167	68.550000	19.800000	0.187266	0.000000	19.623548	0.000000	1.000000	0.524916	15.969000 
	3.025000	12.389752	0.000000	80.250000	68.570000	19.800000	0.187422	0.000000	19.626402	0.000000	1.000000	0.525376	15.983000 
	3.027083	12.389539	0.000000	80.270833	68.580000	19.800000	0.187576	0.000000	19.629231	0.000000	1.000000	0.525837	15.997000 
	3.029167	12.389539	0.000000	80.291667	68.610000	19.800000	0.187723	0.000000	19.632109	0.000000	1.000000	0.526297	16.011000 
	3.031250	12.389539	0.000000	80.312500	68.620000	19.800000	0.187881	0.000000	19.634939	0.000000	1.000000	0.526757	16.025000 
	3.033333	12.389325	0.000000	80.333333	68.660000	19.800000	0.188020	0.000000	19.637842	0.000000	1.000000	0.527217	16.039000 
	3.035417	12.389325	0.000000	80.354167	68.670000	19.800000	0.188182	0.000000	19.640672	0.000000	1.000000	0.527677	16.053000 
	3.037500	12.389325	0.000000	80.375000	68.700000	19.800000	0.188316	0.000000	19.643350	0.000000	1.000000	0.528105	16.066000 
	3.039583	12.389325	0.000000	80.395833	68.700000	19.800000	0.188490	0.000000	19.646356	0.000000	1.000000	0.528598	16.081000 
	3.041667	12.389111	0.000000	80.416667	68.720000	19.800000	0.188637	0.000000	19.649211	0.000000	1.000000	0.529058	16.095000 
	3.043750	12.389111	0.000000	80.437500	68.760000	19.800000	0.188783	0.000000	19.652114	0.000000	1.000000	0.529518	16.109000 
	3.045833	12.389111	0.000000	80.458333	68.770000	19.800000	0.188940	0.000000	19.654944	0.000000	1.000000	0.529978	16.123000 
	3.047917	12.388898	0.000000	80.479167	68.770000	19.800000	0.189093	0.000000	19.657550	0.000000	1.000000	0.530406	16.136000 
	3.050000	12.388898	0.000000	80.500000	68.800000	19.800000	0.189227	0.000000	19.660229	0.000000	1.000000	0.530833	16.149000 
	3.052083	12.388898	0.000000	80.520833	68.820000	19.800000	0.189353	0.000000	19.662683	0.000000	1.000000	0.531227	16.161000 
	3.054167	12.388684	0.000000	80.541667	68.840000	19.800000	0.189497	0.000000	19.665337	0.000000	1.000000	0.531655	16.174000 
	3.056250	12.388684	0.000000	80.562500	68.850000	19.800000	0.189641	0.000000	19.667967	0.000000	1.000000	0.532082	16.187000 
	3.058333	12.388684	0.000000	80.583333	68.870000	19.800000	0.189782	0.000000	19.670622	0.000000	1.000000	0.532509	16.200000 
	3.060417	12.388684	0.000000	80.604167	68.900000	19.800000	0.189904	0.000000	19.673101	0.000000	1.000000	0.532904	16.212000 
	3.062500	12.388471	0.000000	80.625000	68.920000	19.800000	0.190033	0.000000	19.675555	0.000000	1.000000	0.533298	16.224000 
	3.064583	12.388471	0.000000	80.645833	68.930000	19.800000	0.190157	0.000000	19.677785	0.000000	1.000000	0.533660	16.235000 
	3.066667	12.388257	0.000000	80.666667	68.960000	19.800000	0.190282	0.000000	19.680264	0.000000	1.000000	0.534054	16.247000 
	3.068750	12.388257	0.000000	80.687500	68.990000	19.800000	0.190403	0.000000	19.682743	0.000000	1.000000	0.534449	16.259000 
	3.070833	12.388257	0.000000	80.708333	69.000000	19.800000	0.190527	0.000000	19.684973	0.000000	1.000000	0.534810	16.270000 
	3.072917	12.388043	0.000000	80.729167	69.010000	19.800000	0.190657	0.000000	19.687403	0.000000	1.000000	0.535205	16.282000 
	3.075000	12.388043	0.000000	80.750000	69.030000	19.800000	0.190770	0.000000	19.689657	0.000000	1.000000	0.535566	16.293000 
	3.077083	12.388043	0.000000	80.770833	69.050000	19.800000	0.190888	0.000000	19.691911	0.000000	1.000000	0.535928	16.304000 
	3.079167	12.387830	0.000000	80.791667	69.080000	19.800000	0.191001	0.000000	19.694191	0.000000	1.000000	0.536290	16.315000 
	3.081250	12.387830	0.000000	80.812500	69.100000	19.800000	0.191119	0.000000	19.696445	0.000000	1.000000	0.536651	16.326000 
	3.083333	12.387830	0.000000	80.833333	69.100000	19.800000	0.191244	0.000000	19.698650	0.000000	1.000000	0.537013	16.337000 
	3.085417	12.387830	0.000000	80.854167	69.150000	19.800000	0.191348	0.000000	19.700979	0.000000	1.000000	0.537374	16.348000 
	3.087500	12.387830	0.000000	80.875000	69.160000	19.800000	0.191469	0.000000	19.703209	0.000000	1.000000	0.537736	16.359000 
	3.089583	12.387830	0.000000	80.895833	69.160000	19.800000	0.191597	0.000000	19.705415	0.000000	1.000000	0.538097	16.370000 
	3.091667	12.387616	0.000000	80.916667	69.190000	19.800000	0.191709	0.000000	19.707694	0.000000	1.000000	0.538459	16.381000 
	3.093750	12.387616	0.000000	80.937500	69.220000	19.800000	0.191819	0.000000	19.709974	0.000000	1.000000	0.538821	16.392000 
	3.095833	12.387616	0.000000	80.958333	69.230000	19.800000	0.191944	0.000000	19.712204	0.000000	1.000000	0.539182	16.403000 
	3.097917	12.387402	0.000000	80.979167	69.250000	19.800000	0.192074	0.000000	19.714660	0.000000	1.000000	0.539577	16.415000 
	3.100000	12.387402	0.000000	81.000000	69.260000	19.800000	0.192192	0.000000	19.716890	0.000000	1.000000	0.539938	16.426000 
	3.102083	12.387402	0.000000	81.020833	69.290000	19.800000	0.192327	0.000000	19.719571	0.000000	1.000000	0.540366	16.439000 
	3.104167	12.387402	0.000000	81.041667	69.320000	19.800000	0.192472	0.000000	19.722453	0.000000	1.000000	0.540826	16.453000 
	3.106250	12.387189	0.000000	81.062500	69.330000	19.800000	0.192607	0.000000	19.724884	0.000000	1.000000	0.541220	16.465000 
	3.108333	12.387189	0.000000	81.083333	69.350000	19.800000	0.192747	0.000000	19.727540	0.000000	1.000000	0.541647	16.478000 
	3.110417	12.386975	0.000000	81.104167	69.360000	19.800000	0.192881	0.000000	19.729971	0.000000	1.000000	0.542042	16.490000 
	3.112500	12.386975	0.000000	81.125000	69.400000	19.800000	0.192999	0.000000	19.732477	0.000000	1.000000	0.542436	16.502000 
	3.114583	12.386761	0.000000	81.145833	69.410000	19.800000	0.193133	0.000000	19.734909	0.000000	1.000000	0.542831	16.514000 
	3.116667	12.386761	0.000000	81.166667	69.420000	19.800000	0.193263	0.000000	19.737340	0.000000	1.000000	0.543225	16.526000 
	3.118750	12.386761	0.000000	81.187500	69.460000	19.800000	0.193369	0.000000	19.739646	0.000000	1.000000	0.543587	16.537000 
	3.120833	12.386761	0.000000	81.208333	69.470000	19.800000	0.193515	0.000000	19.742277	0.000000	1.000000	0.544014	16.550000 
	3.122917	12.386548	0.000000	81.229167	69.470000	19.800000	0.193645	0.000000	19.744483	0.000000	1.000000	0.544376	16.561000 
	3.125000	12.386548	0.000000	81.250000	69.510000	19.800000	0.193763	0.000000	19.746990	0.000000	1.000000	0.544770	16.573000 
	3.127083	12.386334	0.000000	81.270833	69.520000	19.800000	0.193905	0.000000	19.749622	0.000000	1.000000	0.545198	16.586000 
	3.129167	12.386334	0.000000	81.291667	69.540000	19.800000	0.194046	0.000000	19.752279	0.000000	1.000000	0.545625	16.599000 
	3.131250	12.386334	0.000000	81.312500	69.590000	19.800000	0.194172	0.000000	19.755012	0.000000	1.000000	0.546052	16.612000 
	3.133333	12.386120	0.000000	81.333333	69.610000	19.800000	0.194296	0.000000	19.757469	0.000000	1.000000	0.546447	16.624000 
	3.135417	12.386120	0.000000	81.354167	69.600000	19.800000	0.194453	0.000000	19.760051	0.000000	1.000000	0.546874	16.637000 
	3.137500	12.386120	0.000000	81.375000	69.610000	19.800000	0.194597	0.000000	19.762683	0.000000	1.000000	0.547301	16.650000 
	3.139583	12.386120	0.000000	81.395833	69.650000	19.800000	0.194738	0.000000	19.765592	0.000000	1.000000	0.547761	16.664000 
	3.141667	12.385907	0.000000	81.416667	69.660000	19.800000	0.194883	0.000000	19.768224	0.000000	1.000000	0.548189	16.677000 
	3.143750	12.385907	0.000000	81.437500	69.690000	19.800000	0.195029	0.000000	19.771108	0.000000	1.000000	0.548649	16.691000 
	3.145833	12.385907	0.000000	81.458333	69.710000	19.800000	0.195170	0.000000	19.773766	0.000000	1.000000	0.549076	16.704000 
	3.147917	12.385693	0.000000	81.479167	69.720000	19.800000	0.195328	0.000000	19.776599	0.000000	1.000000	0.549537	16.718000 
	3.150000	12.385693	0.000000	81.500000	69.740000	19.800000	0.195463	0.000000	19.779257	0.000000	1.000000	0.549964	16.731000 
	3.152083	12.385479	0.000000	81.520833	69.760000	19.800000	0.195596	0.000000	19.781714	0.000000	1.000000	0.550358	16.743000 
	3.154167	12.385479	0.000000	81.541667	69.790000	19.800000	0.195736	0.000000	19.784598	0.000000	1.000000	0.550818	16.757000 
	3.156250	12.385266	0.000000	81.562500	69.820000	19.800000	0.195865	0.000000	19.787081	0.000000	1.000000	0.551213	16.769000 
	3.158333	12.385266	0.000000	81.583333	69.820000	19.800000	0.196005	0.000000	19.789488	0.000000	1.000000	0.551607	16.781000 
	3.160417	12.385052	0.000000	81.604167	69.830000	19.800000	0.196148	0.000000	19.792121	0.000000	1.000000	0.552035	16.794000 
	3.162500	12.385052	0.000000	81.625000	69.870000	19.800000	0.196266	0.000000	19.794630	0.000000	1.000000	0.552429	16.806000 
	3.164583	12.385052	0.000000	81.645833	69.880000	19.800000	0.196399	0.000000	19.797063	0.000000	1.000000	0.552824	16.818000 
	3.166667	12.384838	0.000000	81.666667	69.900000	19.800000	0.196540	0.000000	19.799721	0.000000	1.000000	0.553251	16.831000 
	3.168750	12.384838	0.000000	81.687500	69.910000	19.800000	0.196679	0.000000	19.802354	0.000000	1.000000	0.553678	16.844000 
	3.170833	12.384625	0.000000	81.708333	69.940000	19.800000	0.196806	0.000000	19.804838	0.000000	1.000000	0.554073	16.856000 
	3.172917	12.384625	0.000000	81.729167	69.960000	19.800000	0.196955	0.000000	19.807698	0.000000	1.000000	0.554533	16.870000 
	3.175000	12.384625	0.000000	81.750000	69.970000	19.800000	0.197089	0.000000	19.810130	0.000000	1.000000	0.554927	16.882000 
	3.177083	12.384411	0.000000	81.770833	70.000000	19.800000	0.197221	0.000000	19.812815	0.000000	1.000000	0.555355	16.895000 
	3.179167	12.384411	0.000000	81.791667	70.030000	19.800000	0.197368	0.000000	19.815700	0.000000	1.000000	0.555815	16.909000 
	3.181250	12.384197	0.000000	81.812500	70.040000	19.800000	0.197501	0.000000	19.818133	0.000000	1.000000	0.556209	16.921000 
	3.183333	12.384197	0.000000	81.833333	70.060000	19.800000	0.197651	0.000000	19.820993	0.000000	1.000000	0.556670	16.935000 
	3.185417	12.384197	0.000000	81.854167	70.080000	19.800000	0.197790	0.000000	19.823652	0.000000	1.000000	0.557097	16.948000 
	3.187500	12.383984	0.000000	81.875000	70.100000	19.800000	0.197928	0.000000	19.826312	0.000000	1.000000	0.557524	16.961000 
	3.189583	12.383984	0.000000	81.895833	70.120000	19.800000	0.198071	0.000000	19.828971	0.000000	1.000000	0.557951	16.974000 
	3.191667	12.383984	0.000000	81.916667	70.130000	19.800000	0.198217	0.000000	19.831605	0.000000	1.000000	0.558379	16.987000 
	3.193750	12.383770	0.000000	81.937500	70.150000	19.800000	0.198356	0.000000	19.834265	0.000000	1.000000	0.558806	17.000000 
	3.195833	12.383770	0.000000	81.958333	70.190000	19.800000	0.198470	0.000000	19.836775	0.000000	1.000000	0.559201	17.012000 
	3.197917	12.383770	0.000000	81.979167	70.200000	19.800000	0.198626	0.000000	19.839610	0.000000	1.000000	0.559661	17.026000 
	3.200000	12.383770	0.000000	82.000000	70.210000	19.800000	0.198772	0.000000	19.842244	0.000000	1.000000	0.560088	17.039000 
	3.202083	12.383556	0.000000	82.020833	70.240000	19.800000	0.198908	0.000000	19.844930	0.000000	1.000000	0.560515	17.052000 
	3.204167	12.383556	0.000000	82.041667	70.260000	19.800000	0.199055	0.000000	19.847791	0.000000	1.000000	0.560976	17.066000 
	3.206250	12.383556	0.000000	82.062500	70.280000	19.800000	0.199202	0.000000	19.850652	0.000000	1.000000	0.561436	17.080000 
	3.208333	12.383343	0.000000	82.083333	70.300000	19.800000	0.199348	0.000000	19.853312	0.000000	1.000000	0.561863	17.093000 
	3.210417	12.383343	0.000000	82.104167	70.320000	19.800000	0.199500	0.000000	19.856173	0.000000	1.000000	0.562323	17.107000 
	3.212500	12.383129	0.000000	82.125000	70.330000	19.800000	0.199644	0.000000	19.858807	0.000000	1.000000	0.562751	17.120000 
	3.214583	12.383129	0.000000	82.145833	70.360000	19.800000	0.199786	0.000000	19.861694	0.000000	1.000000	0.563211	17.134000 
	3.216667	12.383129	0.000000	82.166667	70.380000	19.800000	0.199927	0.000000	19.864355	0.000000	1.000000	0.563638	17.147000 
	3.218750	12.382915	0.000000	82.187500	70.400000	19.800000	0.200052	0.000000	19.866815	0.000000	1.000000	0.564033	17.159000 
	3.220833	12.382915	0.000000	82.208333	70.410000	19.800000	0.200214	0.000000	19.869650	0.000000	1.000000	0.564493	17.173000 
	3.222917	12.382915	0.000000	82.229167	70.440000	19.800000	0.200331	0.000000	19.872136	0.000000	1.000000	0.564887	17.185000 
	3.225000	12.382915	0.000000	82.250000	70.450000	19.800000	0.200464	0.000000	19.874570	0.000000	1.000000	0.565282	17.197000 
	3.227083	12.382702	0.000000	82.270833	70.480000	19.800000	0.200588	0.000000	19.877057	0.000000	1.000000	0.565676	17.209000 
	3.229167	12.382702	0.000000	82.291667	70.500000	19.800000	0.200714	0.000000	19.879517	0.000000	1.000000	0.566071	17.221000 
	3.231250	12.382702	0.000000	82.312500	70.510000	19.800000	0.200858	0.000000	19.882152	0.000000	1.000000	0.566498	17.234000 
	3.233333	12.382488	0.000000	82.333333	70.540000	19.800000	0.200969	0.000000	19.884438	0.000000	1.000000	0.566860	17.245000 
	3.235417	12.382488	0.000000	82.354167	70.560000	19.800000	0.201105	0.000000	19.887099	0.000000	1.000000	0.567287	17.258000 
	3.237500	12.382488	0.000000	82.375000	70.580000	19.800000	0.201231	0.000000	19.889560	0.000000	1.000000	0.567681	17.270000 
	3.239583	12.382274	0.000000	82.395833	70.600000	19.800000	0.201362	0.000000	19.892020	0.000000	1.000000	0.568076	17.282000 
	3.241667	12.382274	0.000000	82.416667	70.610000	19.800000	0.201496	0.000000	19.894455	0.000000	1.000000	0.568470	17.294000 
	3.243750	12.382274	0.000000	82.437500	70.640000	19.800000	0.201618	0.000000	19.896942	0.000000	1.000000	0.568865	17.306000 
	3.245833	12.382061	0.000000	82.458333	70.660000	19.800000	0.201746	0.000000	19.899403	0.000000	1.000000	0.569259	17.318000 
	3.247917	12.382061	0.000000	82.479167	70.680000	19.800000	0.201896	0.000000	19.902265	0.000000	1.000000	0.569719	17.332000 
	3.250000	12.382061	0.000000	82.500000	70.680000	19.800000	0.202036	0.000000	19.904674	0.000000	1.000000	0.570114	17.344000 
	3.252083	12.381847	0.000000	82.520833	70.720000	19.800000	0.202165	0.000000	19.907388	0.000000	1.000000	0.570541	17.357000 
	3.254167	12.381847	0.000000	82.541667	70.740000	19.800000	0.202315	0.000000	19.910251	0.000000	1.000000	0.571001	17.371000 
	3.256250	12.381633	0.000000	82.562500	70.760000	19.800000	0.202461	0.000000	19.913114	0.000000	1.000000	0.571461	17.385000 
	3.258333	12.381633	0.000000	82.583333	70.790000	19.800000	0.202597	0.000000	19.915802	0.000000	1.000000	0.571889	17.398000 
	3.260417	12.381420	0.000000	82.604167	70.800000	19.800000	0.202751	0.000000	19.918639	0.000000	1.000000	0.572349	17.412000 
	3.262500	12.381420	0.000000	82.625000	70.810000	19.800000	0.202908	0.000000	19.921475	0.000000	1.000000	0.572809	17.426000 
	3.264583	12.381206	0.000000	82.645833	70.830000	19.800000	0.203060	0.000000	19.924338	0.000000	1.000000	0.573269	17.440000 
	3.266667	12.381206	0.000000	82.666667	70.850000	19.800000	0.203186	0.000000	19.926800	0.000000	1.000000	0.573664	17.452000 
	3.268750	12.381206	0.000000	82.687500	70.880000	19.800000	0.203328	0.000000	19.929690	0.000000	1.000000	0.574124	17.466000 
	3.270833	12.380993	0.000000	82.708333	70.900000	19.800000	0.203470	0.000000	19.932352	0.000000	1.000000	0.574551	17.479000 
	3.272917	12.380993	0.000000	82.729167	70.910000	19.800000	0.203611	0.000000	19.934988	0.000000	1.000000	0.574979	17.492000 
	3.275000	12.380779	0.000000	82.750000	70.940000	19.800000	0.203745	0.000000	19.937678	0.000000	1.000000	0.575406	17.505000 
	3.277083	12.380779	0.000000	82.770833	70.940000	19.800000	0.203896	0.000000	19.940287	0.000000	1.000000	0.575833	17.518000 
	3.279167	12.380779	0.000000	82.791667	70.970000	19.800000	0.204030	0.000000	19.942977	0.000000	1.000000	0.576261	17.531000 
	3.281250	12.380779	0.000000	82.812500	70.990000	19.800000	0.204180	0.000000	19.945840	0.000000	1.000000	0.576721	17.545000 
	3.283333	12.380565	0.000000	82.833333	71.020000	19.800000	0.204315	0.000000	19.948530	0.000000	1.000000	0.577148	17.558000 
	3.285417	12.380565	0.000000	82.854167	71.020000	19.800000	0.204472	0.000000	19.951341	0.000000	1.000000	0.577608	17.572000 
	3.287500	12.380565	0.000000	82.875000	71.060000	19.800000	0.204590	0.000000	19.953856	0.000000	1.000000	0.578003	17.584000 
	3.289583	12.380352	0.000000	82.895833	71.080000	19.800000	0.204739	0.000000	19.956720	0.000000	1.000000	0.578463	17.598000 
	3.291667	12.380352	0.000000	82.916667	71.090000	19.800000	0.204882	0.000000	19.959357	0.000000	1.000000	0.578890	17.611000 
	3.293750	12.380138	0.000000	82.937500	71.110000	19.800000	0.205020	0.000000	19.962021	0.000000	1.000000	0.579318	17.624000 
	3.295833	12.380138	0.000000	82.958333	71.130000	19.800000	0.205171	0.000000	19.964885	0.000000	1.000000	0.579778	17.638000 
	3.297917	12.380138	0.000000	82.979167	71.150000	19.800000	0.205326	0.000000	19.967749	0.000000	1.000000	0.580238	17.652000 
	3.300000	12.379924	0.000000	83.000000	71.170000	19.800000	0.205446	0.000000	19.970212	0.000000	1.000000	0.580632	17.664000 
	3.302083	12.379924	0.000000	83.020833	71.170000	19.800000	0.205614	0.000000	19.973023	0.000000	1.000000	0.581093	17.678000 
	3.304167	12.379711	0.000000	83.041667	71.220000	19.800000	0.205746	0.000000	19.975968	0.000000	1.000000	0.581553	17.692000 
	3.306250	12.379711	0.000000	83.062500	71.240000	19.800000	0.205877	0.000000	19.978632	0.000000	1.000000	0.581980	17.705000 
	3.308333	12.379711	0.000000	83.083333	71.270000	19.800000	0.206017	0.000000	19.981323	0.000000	1.000000	0.582407	17.718000 
	3.310417	12.379497	0.000000	83.104167	71.270000	19.800000	0.206176	0.000000	19.984134	0.000000	1.000000	0.582868	17.732000 
	3.312500	12.379497	0.000000	83.125000	71.290000	19.800000	0.206318	0.000000	19.986798	0.000000	1.000000	0.583295	17.745000 
	3.314583	12.379497	0.000000	83.145833	71.320000	19.800000	0.206450	0.000000	19.989490	0.000000	1.000000	0.583722	17.758000 
	3.316667	12.379283	0.000000	83.166667	71.350000	19.800000	0.206598	0.000000	19.992382	0.000000	1.000000	0.584182	17.772000 
	3.318750	12.379283	0.000000	83.187500	71.360000	19.800000	0.206748	0.000000	19.995220	0.000000	1.000000	0.584643	17.786000 
	3.320833	12.379283	0.000000	83.208333	71.380000	19.800000	0.206888	0.000000	19.997884	0.000000	1.000000	0.585070	17.799000 
	3.322917	12.379070	0.000000	83.229167	71.390000	19.800000	0.207039	0.000000	20.000723	0.000000	1.000000	0.585530	17.813000 
	3.325000	12.379070	0.000000	83.250000	71.420000	19.800000	0.207190	0.000000	20.003615	0.000000	1.000000	0.585990	17.827000 
	3.327083	12.378856	0.000000	83.270833	71.440000	19.800000	0.207338	0.000000	20.006481	0.000000	1.000000	0.586451	17.841000 
	3.329167	12.378856	0.000000	83.291667	71.460000	19.800000	0.207477	0.000000	20.009146	0.000000	1.000000	0.586878	17.854000 
	3.331250	12.378856	0.000000	83.312500	71.500000	19.800000	0.207601	0.000000	20.011865	0.000000	1.000000	0.587305	17.867000 
	3.333333	12.378642	0.000000	83.333333	71.500000	19.800000	0.207761	0.000000	20.014676	0.000000	1.000000	0.587765	17.881000 
	3.335417	12.378642	0.000000	83.354167	71.520000	19.800000	0.207903	0.000000	20.017342	0.000000	1.000000	0.588193	17.894000 
	3.337500	12.378642	0.000000	83.375000	71.540000	19.800000	0.208039	0.000000	20.020007	0.000000	1.000000	0.588620	17.907000 
	3.339583	12.378429	0.000000	83.395833	71.590000	19.800000	0.208174	0.000000	20.022954	0.000000	1.000000	0.589080	17.921000 
	3.341667	12.378429	0.000000	83.416667	71.580000	19.800000	0.208324	0.000000	20.025538	0.000000	1.000000	0.589508	17.934000 
	3.343750	12.378429	0.000000	83.437500	71.580000	19.800000	0.208487	0.000000	20.028350	0.000000	1.000000	0.589968	17.948000 
	3.345833	12.378215	0.000000	83.458333	71.610000	19.800000	0.208607	0.000000	20.030842	0.000000	1.000000	0.590362	17.960000 
	3.347917	12.378215	0.000000	83.479167	71.650000	19.800000	0.208732	0.000000	20.033562	0.000000	1.000000	0.590790	17.973000 
	3.350000	12.378001	0.000000	83.500000	71.670000	19.800000	0.208862	0.000000	20.036027	0.000000	1.000000	0.591184	17.985000 
	3.352083	12.378001	0.000000	83.520833	71.660000	19.800000	0.209018	0.000000	20.038611	0.000000	1.000000	0.591611	17.998000 
	3.354167	12.377788	0.000000	83.541667	71.680000	19.800000	0.209143	0.000000	20.041075	0.000000	1.000000	0.592006	18.010000 
	3.356250	12.377574	0.000000	83.562500	71.720000	19.800000	0.209257	0.000000	20.043595	0.000000	1.000000	0.592400	18.022000 
	3.358333	12.377574	0.000000	83.583333	71.730000	19.800000	0.209413	0.000000	20.046434	0.000000	1.000000	0.592860	18.036000 
	3.360417	12.377360	0.000000	83.604167	71.740000	19.800000	0.209544	0.000000	20.048872	0.000000	1.000000	0.593255	18.048000 
	3.362500	12.377360	0.000000	83.625000	71.780000	19.800000	0.209674	0.000000	20.051593	0.000000	1.000000	0.593682	18.061000 
	3.364583	12.377360	0.000000	83.645833	71.810000	19.800000	0.209791	0.000000	20.054086	0.000000	1.000000	0.594077	18.073000 
	3.366667	12.377147	0.000000	83.666667	71.830000	19.800000	0.209920	0.000000	20.056551	0.000000	1.000000	0.594471	18.085000 
	3.368750	12.377147	0.000000	83.687500	71.830000	19.800000	0.210059	0.000000	20.058962	0.000000	1.000000	0.594866	18.097000 
	3.370833	12.376933	0.000000	83.708333	71.860000	19.800000	0.210179	0.000000	20.061455	0.000000	1.000000	0.595260	18.109000 
	3.372917	12.376933	0.000000	83.729167	71.890000	19.800000	0.210310	0.000000	20.064149	0.000000	1.000000	0.595687	18.122000 
	3.375000	12.376933	0.000000	83.750000	71.900000	19.800000	0.210443	0.000000	20.066587	0.000000	1.000000	0.596082	18.134000 
	3.377083	12.376933	0.000000	83.770833	71.900000	19.800000	0.210579	0.000000	20.068998	0.000000	1.000000	0.596476	18.146000 
	3.379167	12.376933	0.000000	83.791667	71.930000	19.800000	0.210700	0.000000	20.071491	0.000000	1.000000	0.596871	18.158000 
	3.381250	12.376719	0.000000	83.812500	71.960000	19.800000	0.210821	0.000000	20.073984	0.000000	1.000000	0.597265	18.170000 
	3.383333	12.376719	0.000000	83.833333	71.980000	19.800000	0.210957	0.000000	20.076651	0.000000	1.000000	0.597692	18.183000 
	3.385417	12.376719	0.000000	83.854167	72.000000	19.800000	0.211077	0.000000	20.078916	0.000000	1.000000	0.598054	18.194000 
	3.387500	12.376719	0.000000	83.875000	72.020000	19.800000	0.211201	0.000000	20.081382	0.000000	1.000000	0.598448	18.206000 
	3.389583	12.376506	0.000000	83.895833	72.050000	19.800000	0.211319	0.000000	20.083876	0.000000	1.000000	0.598843	18.218000 
	3.391667	12.376506	0.000000	83.916667	72.070000	19.800000	0.211446	0.000000	20.086342	0.000000	1.000000	0.599237	18.230000 
	3.393750	12.376292	0.000000	83.937500	72.070000	19.800000	0.211587	0.000000	20.088754	0.000000	1.000000	0.599632	18.242000 
	3.395833	12.376292	0.000000	83.958333	72.100000	19.800000	0.211705	0.000000	20.091248	0.000000	1.000000	0.600026	18.254000 
	3.397917	12.376078	0.000000	83.979167	72.120000	19.800000	0.211829	0.000000	20.093714	0.000000	1.000000	0.600421	18.266000 
	3.400000	12.376078	0.000000	84.000000	72.140000	19.800000	0.211954	0.000000	20.096181	0.000000	1.000000	0.600815	18.278000 
	3.402083	12.376078	0.000000	84.020833	72.140000	19.800000	0.212092	0.000000	20.098592	0.000000	1.000000	0.601210	18.290000 
	3.404167	12.375865	0.000000	84.041667	72.170000	19.800000	0.212202	0.000000	20.100885	0.000000	1.000000	0.601571	18.301000 
	3.406250	12.375865	0.000000	84.062500	72.200000	19.800000	0.212320	0.000000	20.103380	0.000000	1.000000	0.601966	18.313000 
	3.408333	12.375865	0.000000	84.083333	72.220000	19.800000	0.212463	0.000000	20.106047	0.000000	1.000000	0.602393	18.326000 
	3.410417	12.375865	0.000000	84.104167	72.230000	19.800000	0.212584	0.000000	20.108286	0.000000	1.000000	0.602755	18.337000 
	3.412500	12.375651	0.000000	84.125000	72.260000	19.800000	0.212694	0.000000	20.110579	0.000000	1.000000	0.603116	18.348000 
	3.414583	12.375651	0.000000	84.145833	72.260000	19.800000	0.212838	0.000000	20.113192	0.000000	1.000000	0.603543	18.361000 
	3.416667	12.375651	0.000000	84.166667	72.300000	19.800000	0.212956	0.000000	20.115715	0.000000	1.000000	0.603938	18.373000 
	3.418750	12.375437	0.000000	84.187500	72.310000	19.800000	0.213087	0.000000	20.118154	0.000000	1.000000	0.604332	18.385000 
	3.420833	12.375437	0.000000	84.208333	72.320000	19.800000	0.213220	0.000000	20.120593	0.000000	1.000000	0.604727	18.397000 
	3.422917	12.375224	0.000000	84.229167	72.370000	19.800000	0.213325	0.000000	20.123144	0.000000	1.000000	0.605121	18.409000 
	3.425000	12.375224	0.000000	84.250000	72.370000	19.800000	0.213450	0.000000	20.125355	0.000000	1.000000	0.605483	18.420000 
	3.427083	12.375224	0.000000	84.270833	72.400000	19.800000	0.213571	0.000000	20.127850	0.000000	1.000000	0.605877	18.432000 
	3.429167	12.375224	0.000000	84.291667	72.420000	19.800000	0.213689	0.000000	20.130117	0.000000	1.000000	0.606239	18.443000 
	3.431250	12.375010	0.000000	84.312500	72.450000	19.800000	0.213810	0.000000	20.132613	0.000000	1.000000	0.606633	18.455000 
	3.433333	12.375010	0.000000	84.333333	72.470000	19.800000	0.213924	0.000000	20.134879	0.000000	1.000000	0.606995	18.466000 
	3.435417	12.374796	0.000000	84.354167	72.470000	19.800000	0.214062	0.000000	20.137291	0.000000	1.000000	0.607389	18.478000 
	3.437500	12.374583	0.000000	84.375000	72.500000	19.800000	0.214182	0.000000	20.139787	0.000000	1.000000	0.607784	18.490000 
	3.439583	12.374583	0.000000	84.395833	72.530000	19.800000	0.214287	0.000000	20.142082	0.000000	1.000000	0.608145	18.501000 
	3.441667	12.374369	0.000000	84.416667	72.550000	19.800000	0.214425	0.000000	20.144751	0.000000	1.000000	0.608573	18.514000 
	3.443750	12.374369	0.000000	84.437500	72.560000	19.800000	0.214545	0.000000	20.146990	0.000000	1.000000	0.608934	18.525000 
	3.445833	12.374155	0.000000	84.458333	72.580000	19.800000	0.214684	0.000000	20.149659	0.000000	1.000000	0.609362	18.538000 
	3.447917	12.374155	0.000000	84.479167	72.610000	19.800000	0.214805	0.000000	20.152155	0.000000	1.000000	0.609756	18.550000 
	3.450000	12.373942	0.000000	84.500000	72.630000	19.800000	0.214938	0.000000	20.154825	0.000000	1.000000	0.610183	18.563000 
	3.452083	12.373728	0.000000	84.520833	72.640000	19.800000	0.215085	0.000000	20.157466	0.000000	1.000000	0.610611	18.576000 
	3.454167	12.373728	0.000000	84.541667	72.650000	19.800000	0.215229	0.000000	20.160107	0.000000	1.000000	0.611038	18.589000 
	3.456250	12.373728	0.000000	84.562500	72.680000	19.800000	0.215357	0.000000	20.162805	0.000000	1.000000	0.611465	18.602000 
	3.458333	12.373728	0.000000	84.583333	72.690000	19.800000	0.215497	0.000000	20.165446	0.000000	1.000000	0.611893	18.615000 
	3.460417	12.373515	0.000000	84.604167	72.730000	19.800000	0.215617	0.000000	20.167972	0.000000	1.000000	0.612287	18.627000 
	3.462500	12.373515	0.000000	84.625000	72.740000	19.800000	0.215750	0.000000	20.170412	0.000000	1.000000	0.612682	18.639000 
	3.464583	12.373515	0.000000	84.645833	72.760000	19.800000	0.215870	0.000000	20.172881	0.000000	1.000000	0.613076	18.651000 
	3.466667	12.373301	0.000000	84.666667	72.780000	19.800000	0.215998	0.000000	20.175350	0.000000	1.000000	0.613471	18.663000 
	3.468750	12.373301	0.000000	84.687500	72.800000	19.800000	0.216127	0.000000	20.177819	0.000000	1.000000	0.613865	18.675000 
	3.470833	12.373301	0.000000	84.708333	72.840000	19.800000	0.216252	0.000000	20.180546	0.000000	1.000000	0.614292	18.688000 
	3.472917	12.373087	0.000000	84.729167	72.850000	19.800000	0.216384	0.000000	20.182986	0.000000	1.000000	0.614687	18.700000 
	3.475000	12.373087	0.000000	84.750000	72.870000	19.800000	0.216530	0.000000	20.185858	0.000000	1.000000	0.615147	18.714000 
	3.477083	12.373087	0.000000	84.770833	72.880000	19.800000	0.216661	0.000000	20.188299	0.000000	1.000000	0.615541	18.726000 
	3.479167	12.372874	0.000000	84.791667	72.900000	19.800000	0.216810	0.000000	20.191170	0.000000	1.000000	0.616002	18.740000 
	3.481250	12.372874	0.000000	84.812500	72.920000	19.800000	0.216949	0.000000	20.193840	0.000000	1.000000	0.616429	18.753000 
	3.483333	12.372660	0.000000	84.833333	72.940000	19.800000	0.217085	0.000000	20.196511	0.000000	1.000000	0.616856	18.766000 
	3.485417	12.372660	0.000000	84.854167	72.960000	19.800000	0.217224	0.000000	20.199182	0.000000	1.000000	0.617284	18.779000 
	3.487500	12.372446	0.000000	84.875000	72.990000	19.800000	0.217341	0.000000	20.201680	0.000000	1.000000	0.617678	18.791000 
	3.489583	12.372446	0.000000	84.895833	73.010000	19.800000	0.217480	0.000000	20.204351	0.000000	1.000000	0.618105	18.804000 
	3.491667	12.372446	0.000000	84.916667	73.020000	19.800000	0.217622	0.000000	20.206993	0.000000	1.000000	0.618533	18.817000 
	3.493750	12.372233	0.000000	84.937500	73.030000	19.800000	0.217751	0.000000	20.209434	0.000000	1.000000	0.618927	18.829000 
	3.495833	12.372233	0.000000	84.958333	73.050000	19.800000	0.217878	0.000000	20.211904	0.000000	1.000000	0.619322	18.841000 
	3.497917	12.372233	0.000000	84.979167	73.100000	19.800000	0.217988	0.000000	20.214460	0.000000	1.000000	0.619716	18.853000 
	3.500000	12.372019	0.000000	85.000000	73.110000	19.800000	0.218097	0.000000	20.216499	0.000000	1.000000	0.620045	18.863000 
	3.502083	12.372019	0.000000	85.020833	73.130000	19.800000	0.218220	0.000000	20.218970	0.000000	1.000000	0.620439	18.875000 
	3.504167	12.371805	0.000000	85.041667	73.140000	19.800000	0.218353	0.000000	20.221411	0.000000	1.000000	0.620834	18.887000 
	3.506250	12.371805	0.000000	85.062500	73.180000	19.800000	0.218456	0.000000	20.223738	0.000000	1.000000	0.621195	18.898000 
	3.508333	12.371805	0.000000	85.083333	73.190000	19.800000	0.218574	0.000000	20.225978	0.000000	1.000000	0.621557	18.909000 
	3.510417	12.371592	0.000000	85.104167	73.210000	19.800000	0.218687	0.000000	20.228248	0.000000	1.000000	0.621918	18.920000 
	3.512500	12.371592	0.000000	85.125000	73.230000	19.800000	0.218792	0.000000	20.230316	0.000000	1.000000	0.622247	18.930000 
	3.514583	12.371378	0.000000	85.145833	73.260000	19.800000	0.218912	0.000000	20.232815	0.000000	1.000000	0.622642	18.942000 
	3.516667	12.371378	0.000000	85.166667	73.260000	19.800000	0.219035	0.000000	20.235028	0.000000	1.000000	0.623003	18.953000 
	3.518750	12.371378	0.000000	85.187500	73.280000	19.800000	0.219148	0.000000	20.237297	0.000000	1.000000	0.623365	18.964000 
	3.520833	12.371164	0.000000	85.208333	73.310000	19.800000	0.219244	0.000000	20.239395	0.000000	1.000000	0.623693	18.974000 
	3.522917	12.371164	0.000000	85.229167	73.350000	19.800000	0.219337	0.000000	20.241521	0.000000	1.000000	0.624022	18.984000 
	3.525000	12.371164	0.000000	85.250000	73.350000	19.800000	0.219460	0.000000	20.243733	0.000000	1.000000	0.624384	18.995000 
	3.527083	12.371164	0.000000	85.270833	73.360000	19.800000	0.219581	0.000000	20.245974	0.000000	1.000000	0.624745	19.006000 
	3.529167	12.370951	0.000000	85.291667	73.390000	19.800000	0.219703	0.000000	20.248474	0.000000	1.000000	0.625140	19.018000 
	3.531250	12.370951	0.000000	85.312500	73.410000	19.800000	0.219813	0.000000	20.250744	0.000000	1.000000	0.625501	19.029000 
	3.533333	12.370737	0.000000	85.333333	73.430000	19.800000	0.219952	0.000000	20.253417	0.000000	1.000000	0.625929	19.042000 
	3.535417	12.370737	0.000000	85.354167	73.440000	19.800000	0.220110	0.000000	20.256261	0.000000	1.000000	0.626389	19.056000 
	3.537500	12.370523	0.000000	85.375000	73.480000	19.800000	0.220229	0.000000	20.258992	0.000000	1.000000	0.626816	19.069000 
	3.539583	12.370523	0.000000	85.395833	73.490000	19.800000	0.220371	0.000000	20.261635	0.000000	1.000000	0.627243	19.082000 
	3.541667	12.370310	0.000000	85.416667	73.510000	19.800000	0.220523	0.000000	20.264509	0.000000	1.000000	0.627704	19.096000 
	3.543750	12.370310	0.000000	85.437500	73.520000	19.800000	0.220675	0.000000	20.267354	0.000000	1.000000	0.628164	19.110000 
	3.545833	12.370310	0.000000	85.458333	73.550000	19.800000	0.220802	0.000000	20.270056	0.000000	1.000000	0.628591	19.123000 
	3.547917	12.370096	0.000000	85.479167	73.570000	19.800000	0.220953	0.000000	20.272930	0.000000	1.000000	0.629051	19.137000 
	3.550000	12.370096	0.000000	85.500000	73.580000	19.800000	0.221097	0.000000	20.275574	0.000000	1.000000	0.629479	19.150000 
	3.552083	12.370096	0.000000	85.520833	73.600000	19.800000	0.221231	0.000000	20.278247	0.000000	1.000000	0.629906	19.163000 
	3.554167	12.369882	0.000000	85.541667	73.640000	19.800000	0.221349	0.000000	20.280777	0.000000	1.000000	0.630300	19.175000 
	3.556250	12.369882	0.000000	85.562500	73.670000	19.800000	0.221479	0.000000	20.283480	0.000000	1.000000	0.630728	19.188000 
	3.558333	12.369882	0.000000	85.583333	73.670000	19.800000	0.221627	0.000000	20.286095	0.000000	1.000000	0.631155	19.201000 
	3.560417	12.369882	0.000000	85.604167	73.690000	19.800000	0.221767	0.000000	20.288768	0.000000	1.000000	0.631582	19.214000 
	3.562500	12.369669	0.000000	85.625000	73.720000	19.800000	0.221896	0.000000	20.291471	0.000000	1.000000	0.632010	19.227000 
	3.564583	12.369669	0.000000	85.645833	73.740000	19.800000	0.222032	0.000000	20.294144	0.000000	1.000000	0.632437	19.240000 
	3.566667	12.369455	0.000000	85.666667	73.760000	19.800000	0.222166	0.000000	20.296818	0.000000	1.000000	0.632864	19.253000 
	3.568750	12.369455	0.000000	85.687500	73.780000	19.800000	0.222306	0.000000	20.299492	0.000000	1.000000	0.633292	19.266000 
	3.570833	12.369455	0.000000	85.708333	73.820000	19.800000	0.222427	0.000000	20.302224	0.000000	1.000000	0.633719	19.279000 
	3.572917	12.369455	0.000000	85.729167	73.820000	19.800000	0.222576	0.000000	20.304840	0.000000	1.000000	0.634146	19.292000 
	3.575000	12.369241	0.000000	85.750000	73.830000	19.800000	0.222729	0.000000	20.307685	0.000000	1.000000	0.634607	19.306000 
	3.577083	12.369241	0.000000	85.770833	73.860000	19.800000	0.222858	0.000000	20.310389	0.000000	1.000000	0.635034	19.319000 
	3.579167	12.369241	0.000000	85.791667	73.890000	19.800000	0.222991	0.000000	20.313092	0.000000	1.000000	0.635461	19.332000 
	3.581250	12.369028	0.000000	85.812500	73.900000	19.800000	0.223122	0.000000	20.315536	0.000000	1.000000	0.635856	19.344000 
	3.583333	12.368814	0.000000	85.833333	73.910000	19.800000	0.223265	0.000000	20.318181	0.000000	1.000000	0.636283	19.357000 
	3.585417	12.368814	0.000000	85.854167	73.930000	19.800000	0.223427	0.000000	20.321258	0.000000	1.000000	0.636776	19.372000 
	3.587500	12.368814	0.000000	85.875000	73.960000	19.800000	0.223544	0.000000	20.323760	0.000000	1.000000	0.637170	19.384000 
	3.589583	12.368600	0.000000	85.895833	73.970000	19.800000	0.223673	0.000000	20.326204	0.000000	1.000000	0.637565	19.396000 
	3.591667	12.368600	0.000000	85.916667	74.000000	19.800000	0.223816	0.000000	20.329110	0.000000	1.000000	0.638025	19.410000 
	3.593750	12.368387	0.000000	85.937500	74.020000	19.800000	0.223941	0.000000	20.331583	0.000000	1.000000	0.638420	19.422000 
	3.595833	12.368387	0.000000	85.958333	74.050000	19.800000	0.224082	0.000000	20.334489	0.000000	1.000000	0.638880	19.436000 
	3.597917	12.368387	0.000000	85.979167	74.060000	19.800000	0.224226	0.000000	20.337134	0.000000	1.000000	0.639307	19.449000 
	3.600000	12.368173	0.000000	86.000000	74.080000	19.800000	0.224366	0.000000	20.339809	0.000000	1.000000	0.639734	19.462000 
	3.602083	12.368173	0.000000	86.020833	74.100000	19.800000	0.224502	0.000000	20.342484	0.000000	1.000000	0.640162	19.475000 
	3.604167	12.367959	0.000000	86.041667	74.140000	19.800000	0.224624	0.000000	20.345218	0.000000	1.000000	0.640589	19.488000 
	3.606250	12.367959	0.000000	86.062500	74.150000	19.800000	0.224779	0.000000	20.348065	0.000000	1.000000	0.641049	19.502000 
	3.608333	12.367959	0.000000	86.083333	74.160000	19.800000	0.224928	0.000000	20.350912	0.000000	1.000000	0.641509	19.516000 
	3.610417	12.367746	0.000000	86.104167	74.180000	19.800000	0.225065	0.000000	20.353587	0.000000	1.000000	0.641937	19.529000 
	3.612500	12.367746	0.000000	86.125000	74.210000	19.800000	0.225209	0.000000	20.356494	0.000000	1.000000	0.642397	19.543000 
	3.614583	12.367532	0.000000	86.145833	74.210000	19.800000	0.225356	0.000000	20.359110	0.000000	1.000000	0.642824	19.556000 
	3.616667	12.367532	0.000000	86.166667	74.230000	19.800000	0.225504	0.000000	20.361987	0.000000	1.000000	0.643284	19.570000 
	3.618750	12.367318	0.000000	86.187500	74.260000	19.800000	0.225643	0.000000	20.364893	0.000000	1.000000	0.643745	19.584000 
	3.620833	12.367318	0.000000	86.208333	74.280000	19.800000	0.225803	0.000000	20.367972	0.000000	1.000000	0.644238	19.599000 
	3.622917	12.367105	0.000000	86.229167	74.310000	19.800000	0.225956	0.000000	20.371080	0.000000	1.000000	0.644731	19.614000 
	3.625000	12.367105	0.000000	86.250000	74.330000	19.800000	0.226105	0.000000	20.373957	0.000000	1.000000	0.645191	19.628000 
	3.627083	12.367105	0.000000	86.270833	74.340000	19.800000	0.226245	0.000000	20.376603	0.000000	1.000000	0.645618	19.641000 
	3.629167	12.366891	0.000000	86.291667	74.380000	19.800000	0.226354	0.000000	20.379138	0.000000	1.000000	0.646013	19.653000 
	3.631250	12.366891	0.000000	86.312500	74.390000	19.800000	0.226482	0.000000	20.381381	0.000000	1.000000	0.646374	19.664000 
	3.633333	12.366677	0.000000	86.333333	74.410000	19.800000	0.226601	0.000000	20.383856	0.000000	1.000000	0.646769	19.676000 
	3.635417	12.366677	0.000000	86.354167	74.440000	19.800000	0.226721	0.000000	20.386361	0.000000	1.000000	0.647163	19.688000 
	3.637500	12.366677	0.000000	86.375000	74.460000	19.800000	0.226834	0.000000	20.388635	0.000000	1.000000	0.647525	19.699000 
	3.639583	12.366464	0.000000	86.395833	74.470000	19.800000	0.226944	0.000000	20.390678	0.000000	1.000000	0.647854	19.709000 
	3.641667	12.366464	0.000000	86.416667	74.480000	19.800000	0.227063	0.000000	20.392922	0.000000	1.000000	0.648215	19.720000 
	3.643750	12.366250	0.000000	86.437500	74.510000	19.800000	0.227156	0.000000	20.395025	0.000000	1.000000	0.648544	19.730000 
	3.645833	12.366250	0.000000	86.458333	74.530000	19.800000	0.227284	0.000000	20.397500	0.000000	1.000000	0.648938	19.742000 
	3.647917	12.366037	0.000000	86.479167	74.550000	19.800000	0.227398	0.000000	20.399774	0.000000	1.000000	0.649300	19.753000 
	3.650000	12.366037	0.000000	86.500000	74.560000	19.800000	0.227513	0.000000	20.402018	0.000000	1.000000	0.649661	19.764000 
	3.652083	12.366037	0.000000	86.520833	74.600000	19.800000	0.227616	0.000000	20.404353	0.000000	1.000000	0.650023	19.775000 
	3.654167	12.365823	0.000000	86.541667	74.620000	19.800000	0.227749	0.000000	20.407030	0.000000	1.000000	0.650450	19.788000 
	3.656250	12.365823	0.000000	86.562500	74.620000	19.800000	0.227876	0.000000	20.409244	0.000000	1.000000	0.650812	19.799000 
	3.658333	12.365609	0.000000	86.583333	74.670000	19.800000	0.227973	0.000000	20.411609	0.000000	1.000000	0.651173	19.810000 
	3.660417	12.365609	0.000000	86.604167	74.690000	19.800000	0.228091	0.000000	20.414085	0.000000	1.000000	0.651568	19.822000 
	3.662500	12.365396	0.000000	86.625000	74.710000	19.800000	0.228197	0.000000	20.416158	0.000000	1.000000	0.651897	19.832000 
	3.664583	12.365396	0.000000	86.645833	74.710000	19.800000	0.228323	0.000000	20.418373	0.000000	1.000000	0.652258	19.843000 
	3.666667	12.365182	0.000000	86.666667	74.740000	19.800000	0.228430	0.000000	20.420678	0.000000	1.000000	0.652620	19.854000 
	3.668750	12.365182	0.000000	86.687500	74.770000	19.800000	0.228546	0.000000	20.423184	0.000000	1.000000	0.653014	19.866000 
	3.670833	12.365182	0.000000	86.708333	74.770000	19.800000	0.228669	0.000000	20.425399	0.000000	1.000000	0.653376	19.877000 
	3.672917	12.364968	0.000000	86.729167	74.800000	19.800000	0.228766	0.000000	20.427502	0.000000	1.000000	0.653705	19.887000 
	3.675000	12.364968	0.000000	86.750000	74.810000	19.800000	0.228896	0.000000	20.429949	0.000000	1.000000	0.654099	19.899000 
	3.677083	12.364755	0.000000	86.770833	74.830000	19.800000	0.229001	0.000000	20.432023	0.000000	1.000000	0.654428	19.909000 
	3.679167	12.364755	0.000000	86.791667	74.860000	19.800000	0.229096	0.000000	20.434127	0.000000	1.000000	0.654756	19.919000 
	3.681250	12.364541	0.000000	86.812500	74.880000	19.800000	0.229221	0.000000	20.436603	0.000000	1.000000	0.655151	19.931000 
	3.683333	12.364541	0.000000	86.833333	74.880000	19.800000	0.229328	0.000000	20.438617	0.000000	1.000000	0.655480	19.941000 
	3.685417	12.364327	0.000000	86.854167	74.910000	19.800000	0.229424	0.000000	20.440721	0.000000	1.000000	0.655808	19.951000 
	3.687500	12.364327	0.000000	86.875000	74.950000	19.800000	0.229526	0.000000	20.443057	0.000000	1.000000	0.656170	19.962000 
	3.689583	12.364327	0.000000	86.895833	74.960000	19.800000	0.229646	0.000000	20.445302	0.000000	1.000000	0.656531	19.973000 
	3.691667	12.364114	0.000000	86.916667	74.980000	19.800000	0.229760	0.000000	20.447578	0.000000	1.000000	0.656893	19.984000 
	3.693750	12.363900	0.000000	86.937500	75.010000	19.800000	0.229864	0.000000	20.449884	0.000000	1.000000	0.657255	19.995000 
	3.695833	12.363900	0.000000	86.958333	75.030000	19.800000	0.229978	0.000000	20.452160	0.000000	1.000000	0.657616	20.006000 
	3.697917	12.363900	0.000000	86.979167	75.050000	19.800000	0.230106	0.000000	20.454637	0.000000	1.000000	0.658011	20.018000 
	3.700000	12.363686	0.000000	87.000000	75.070000	19.800000	0.230211	0.000000	20.456913	0.000000	1.000000	0.658372	20.029000 
	3.702083	12.363686	0.000000	87.020833	75.100000	19.800000	0.230336	0.000000	20.459421	0.000000	1.000000	0.658767	20.041000 
	3.704167	12.363473	0.000000	87.041667	75.110000	19.800000	0.230456	0.000000	20.461666	0.000000	1.000000	0.659128	20.052000 
	3.706250	12.363473	0.000000	87.062500	75.130000	19.800000	0.230557	0.000000	20.463741	0.000000	1.000000	0.659457	20.062000 
	3.708333	12.363473	0.000000	87.083333	75.150000	19.800000	0.230672	0.000000	20.466218	0.000000	1.000000	0.659851	20.074000 
	3.710417	12.363259	0.000000	87.104167	75.160000	19.800000	0.230797	0.000000	20.468464	0.000000	1.000000	0.660213	20.085000 
	3.712500	12.363259	0.000000	87.125000	75.170000	19.800000	0.230905	0.000000	20.470509	0.000000	1.000000	0.660542	20.095000 
	3.714583	12.363259	0.000000	87.145833	75.210000	19.800000	0.231007	0.000000	20.472846	0.000000	1.000000	0.660903	20.106000 
	3.716667	12.363045	0.000000	87.166667	75.230000	19.800000	0.231126	0.000000	20.475324	0.000000	1.000000	0.661298	20.118000 
	3.718750	12.363045	0.000000	87.187500	75.240000	19.800000	0.231254	0.000000	20.477771	0.000000	1.000000	0.661692	20.130000 
	3.720833	12.362832	0.000000	87.208333	75.270000	19.800000	0.231376	0.000000	20.480280	0.000000	1.000000	0.662087	20.142000 
	3.722917	12.362832	0.000000	87.229167	75.290000	19.800000	0.231490	0.000000	20.482556	0.000000	1.000000	0.662448	20.153000 
	3.725000	12.362832	0.000000	87.250000	75.320000	19.800000	0.231609	0.000000	20.485065	0.000000	1.000000	0.662843	20.165000 
	3.727083	12.362618	0.000000	87.270833	75.330000	19.800000	0.231723	0.000000	20.487311	0.000000	1.000000	0.663204	20.176000 
	3.729167	12.362618	0.000000	87.291667	75.350000	19.800000	0.231850	0.000000	20.489790	0.000000	1.000000	0.663599	20.188000 
	3.731250	12.362404	0.000000	87.312500	75.370000	19.800000	0.231962	0.000000	20.492067	0.000000	1.000000	0.663960	20.199000 
	3.733333	12.362404	0.000000	87.333333	75.410000	19.800000	0.232061	0.000000	20.494405	0.000000	1.000000	0.664322	20.210000 
	3.735417	12.362404	0.000000	87.354167	75.430000	19.800000	0.232175	0.000000	20.496682	0.000000	1.000000	0.664683	20.221000 
	3.737500	12.362191	0.000000	87.375000	75.420000	19.800000	0.232281	0.000000	20.498464	0.000000	1.000000	0.664979	20.230000 
	3.739583	12.362191	0.000000	87.395833	75.450000	19.800000	0.232391	0.000000	20.500772	0.000000	1.000000	0.665341	20.241000 
	3.741667	12.361977	0.000000	87.416667	75.480000	19.800000	0.232483	0.000000	20.502879	0.000000	1.000000	0.665670	20.251000 
	3.743750	12.361977	0.000000	87.437500	75.500000	19.800000	0.232584	0.000000	20.504955	0.000000	1.000000	0.665998	20.261000 
	3.745833	12.361763	0.000000	87.458333	75.510000	19.800000	0.232706	0.000000	20.507201	0.000000	1.000000	0.666360	20.272000 
	3.747917	12.361763	0.000000	87.479167	75.550000	19.800000	0.232791	0.000000	20.509339	0.000000	1.000000	0.666689	20.282000 
	3.750000	12.361763	0.000000	87.500000	75.570000	19.800000	0.232905	0.000000	20.511616	0.000000	1.000000	0.667050	20.293000 
	3.752083	12.361550	0.000000	87.520833	75.570000	19.800000	0.233000	0.000000	20.513429	0.000000	1.000000	0.667346	20.302000 
	3.754167	12.361550	0.000000	87.541667	75.600000	19.800000	0.233114	0.000000	20.515738	0.000000	1.000000	0.667708	20.313000 
	3.756250	12.361550	0.000000	87.562500	75.630000	19.800000	0.233219	0.000000	20.518046	0.000000	1.000000	0.668069	20.324000 
	3.758333	12.361336	0.000000	87.583333	75.650000	19.800000	0.233306	0.000000	20.519921	0.000000	1.000000	0.668365	20.333000 
	3.760417	12.361336	0.000000	87.604167	75.670000	19.800000	0.233419	0.000000	20.522199	0.000000	1.000000	0.668727	20.344000 
	3.762500	12.361122	0.000000	87.625000	75.680000	19.800000	0.233551	0.000000	20.524648	0.000000	1.000000	0.669121	20.356000 
	3.764583	12.361122	0.000000	87.645833	75.710000	19.800000	0.233648	0.000000	20.526755	0.000000	1.000000	0.669450	20.366000 
	3.766667	12.361122	0.000000	87.666667	75.710000	19.800000	0.233782	0.000000	20.529173	0.000000	1.000000	0.669844	20.378000 
	3.768750	12.361122	0.000000	87.687500	75.740000	19.800000	0.233899	0.000000	20.531683	0.000000	1.000000	0.670239	20.390000 
	3.770833	12.360909	0.000000	87.708333	75.760000	19.800000	0.234007	0.000000	20.533962	0.000000	1.000000	0.670600	20.401000 
	3.772917	12.360909	0.000000	87.729167	75.770000	19.800000	0.234142	0.000000	20.536410	0.000000	1.000000	0.670995	20.413000 
	3.775000	12.360909	0.000000	87.750000	75.810000	19.800000	0.234254	0.000000	20.538952	0.000000	1.000000	0.671389	20.425000 
	3.777083	12.360695	0.000000	87.770833	75.830000	19.800000	0.234363	0.000000	20.541231	0.000000	1.000000	0.671751	20.436000 
	3.779167	12.360695	0.000000	87.791667	75.850000	19.800000	0.234483	0.000000	20.543711	0.000000	1.000000	0.672145	20.448000 
	3.781250	12.360481	0.000000	87.812500	75.860000	19.800000	0.234616	0.000000	20.546160	0.000000	1.000000	0.672540	20.460000 
	3.783333	12.360481	0.000000	87.833333	75.890000	19.800000	0.234735	0.000000	20.548671	0.000000	1.000000	0.672934	20.472000 
	3.785417	12.360268	0.000000	87.854167	75.910000	19.800000	0.234832	0.000000	20.550748	0.000000	1.000000	0.673263	20.482000 
	3.787500	12.360268	0.000000	87.875000	75.920000	19.800000	0.234962	0.000000	20.553197	0.000000	1.000000	0.673657	20.494000 
	3.789583	12.360054	0.000000	87.895833	75.950000	19.800000	0.235070	0.000000	20.555507	0.000000	1.000000	0.674019	20.505000 
	3.791667	12.360054	0.000000	87.916667	75.970000	19.800000	0.235186	0.000000	20.557786	0.000000	1.000000	0.674380	20.516000 
	3.793750	12.360054	0.000000	87.937500	75.980000	19.800000	0.235299	0.000000	20.560034	0.000000	1.000000	0.674742	20.527000 
	3.795833	12.359840	0.000000	87.958333	76.010000	19.800000	0.235405	0.000000	20.562344	0.000000	1.000000	0.675104	20.538000 
	3.797917	12.359840	0.000000	87.979167	76.050000	19.800000	0.235511	0.000000	20.564686	0.000000	1.000000	0.675465	20.549000 
	3.800000	12.359840	0.000000	88.000000	76.060000	19.800000	0.235636	0.000000	20.567135	0.000000	1.000000	0.675860	20.561000 
	3.802083	12.359840	0.000000	88.020833	76.090000	19.800000	0.235746	0.000000	20.569446	0.000000	1.000000	0.676221	20.572000 
	3.804167	12.359627	0.000000	88.041667	76.090000	19.800000	0.235876	0.000000	20.571864	0.000000	1.000000	0.676616	20.584000 
	3.806250	12.359627	0.000000	88.062500	76.120000	19.800000	0.235983	0.000000	20.574175	0.000000	1.000000	0.676977	20.595000 
	3.808333	12.359627	0.000000	88.083333	76.150000	19.800000	0.236090	0.000000	20.576485	0.000000	1.000000	0.677339	20.606000 
	3.810417	12.359413	0.000000	88.104167	76.150000	19.800000	0.236224	0.000000	20.578904	0.000000	1.000000	0.677733	20.618000 
	3.812500	12.359413	0.000000	88.125000	76.170000	19.800000	0.236344	0.000000	20.581385	0.000000	1.000000	0.678128	20.630000 
	3.814583	12.359200	0.000000	88.145833	76.200000	19.800000	0.236456	0.000000	20.583696	0.000000	1.000000	0.678489	20.641000 
	3.816667	12.359200	0.000000	88.166667	76.230000	19.800000	0.236569	0.000000	20.586209	0.000000	1.000000	0.678884	20.653000 
	3.818750	12.359200	0.000000	88.187500	76.240000	19.800000	0.236680	0.000000	20.588256	0.000000	1.000000	0.679212	20.663000 
	3.820833	12.358986	0.000000	88.208333	76.260000	19.800000	0.236795	0.000000	20.590536	0.000000	1.000000	0.679574	20.674000 
	3.822917	12.358986	0.000000	88.229167	76.290000	19.800000	0.236884	0.000000	20.592645	0.000000	1.000000	0.679903	20.684000 
	3.825000	12.358986	0.000000	88.250000	76.300000	19.800000	0.237004	0.000000	20.594894	0.000000	1.000000	0.680264	20.695000 
	3.827083	12.358772	0.000000	88.270833	76.320000	19.800000	0.237120	0.000000	20.597174	0.000000	1.000000	0.680626	20.706000 
	3.829167	12.358772	0.000000	88.291667	76.340000	19.800000	0.237213	0.000000	20.599253	0.000000	1.000000	0.680955	20.716000 
	3.831250	12.358559	0.000000	88.312500	76.360000	19.800000	0.237328	0.000000	20.601533	0.000000	1.000000	0.681316	20.727000 
	3.833333	12.358559	0.000000	88.333333	76.390000	19.800000	0.237435	0.000000	20.603845	0.000000	1.000000	0.681678	20.738000 
	3.835417	12.358559	0.000000	88.354167	76.400000	19.800000	0.237544	0.000000	20.605892	0.000000	1.000000	0.682006	20.748000 
	3.837500	12.358345	0.000000	88.375000	76.440000	19.800000	0.237643	0.000000	20.608235	0.000000	1.000000	0.682368	20.759000 
	3.839583	12.358345	0.000000	88.395833	76.450000	19.800000	0.237766	0.000000	20.610686	0.000000	1.000000	0.682762	20.771000 
	3.841667	12.358345	0.000000	88.416667	76.470000	19.800000	0.237885	0.000000	20.612966	0.000000	1.000000	0.683124	20.782000 
	3.843750	12.358131	0.000000	88.437500	76.480000	19.800000	0.237990	0.000000	20.615014	0.000000	1.000000	0.683453	20.792000 
	3.845833	12.358131	0.000000	88.458333	76.490000	19.800000	0.238116	0.000000	20.617465	0.000000	1.000000	0.683847	20.804000 
	3.847917	12.358131	0.000000	88.479167	76.530000	19.800000	0.238228	0.000000	20.620010	0.000000	1.000000	0.684242	20.816000 
	3.850000	12.357918	0.000000	88.500000	76.550000	19.800000	0.238338	0.000000	20.622291	0.000000	1.000000	0.684603	20.827000 
	3.852083	12.357704	0.000000	88.520833	76.560000	19.800000	0.238460	0.000000	20.624540	0.000000	1.000000	0.684965	20.838000 
	3.854167	12.357704	0.000000	88.541667	76.590000	19.800000	0.238577	0.000000	20.627055	0.000000	1.000000	0.685359	20.850000 
	3.856250	12.357490	0.000000	88.562500	76.620000	19.800000	0.238679	0.000000	20.629367	0.000000	1.000000	0.685721	20.861000 
	3.858333	12.357490	0.000000	88.583333	76.640000	19.800000	0.238794	0.000000	20.631648	0.000000	1.000000	0.686082	20.872000 
	3.860417	12.357277	0.000000	88.604167	76.660000	19.800000	0.238929	0.000000	20.634333	0.000000	1.000000	0.686510	20.885000 
	3.862500	12.357063	0.000000	88.625000	76.680000	19.800000	0.239038	0.000000	20.636614	0.000000	1.000000	0.686871	20.896000 
	3.864583	12.357063	0.000000	88.645833	76.690000	19.800000	0.239179	0.000000	20.639267	0.000000	1.000000	0.687299	20.909000 
	3.866667	12.356849	0.000000	88.666667	76.700000	19.800000	0.239295	0.000000	20.641517	0.000000	1.000000	0.687660	20.920000 
	3.868750	12.356849	0.000000	88.687500	76.740000	19.800000	0.239395	0.000000	20.643862	0.000000	1.000000	0.688022	20.931000 
	3.870833	12.356636	0.000000	88.708333	76.760000	19.800000	0.239521	0.000000	20.646345	0.000000	1.000000	0.688416	20.943000 
	3.872917	12.356636	0.000000	88.729167	76.790000	19.800000	0.239640	0.000000	20.648860	0.000000	1.000000	0.688811	20.955000 
	3.875000	12.356422	0.000000	88.750000	76.800000	19.800000	0.239757	0.000000	20.651110	0.000000	1.000000	0.689172	20.966000 
	3.877083	12.356422	0.000000	88.770833	76.820000	19.800000	0.239877	0.000000	20.653593	0.000000	1.000000	0.689567	20.978000 
	3.879167	12.356208	0.000000	88.791667	76.830000	19.800000	0.240007	0.000000	20.656045	0.000000	1.000000	0.689961	20.990000 
	3.881250	12.355995	0.000000	88.812500	76.860000	19.800000	0.240116	0.000000	20.658359	0.000000	1.000000	0.690323	21.001000 
	3.883333	12.355781	0.000000	88.833333	76.870000	19.800000	0.240233	0.000000	20.660609	0.000000	1.000000	0.690684	21.012000 
	3.885417	12.355781	0.000000	88.854167	76.910000	19.800000	0.240333	0.000000	20.662954	0.000000	1.000000	0.691046	21.023000 
	3.887500	12.355567	0.000000	88.875000	76.920000	19.800000	0.240460	0.000000	20.665406	0.000000	1.000000	0.691440	21.035000 
	3.889583	12.355354	0.000000	88.895833	76.960000	19.800000	0.240572	0.000000	20.667954	0.000000	1.000000	0.691835	21.047000 
	3.891667	12.355354	0.000000	88.916667	76.960000	19.800000	0.240708	0.000000	20.670374	0.000000	1.000000	0.692229	21.059000 
	3.893750	12.355140	0.000000	88.937500	76.970000	19.800000	0.240820	0.000000	20.672624	0.000000	1.000000	0.692591	21.070000 
	3.895833	12.354926	0.000000	88.958333	77.010000	19.800000	0.240921	0.000000	20.674971	0.000000	1.000000	0.692952	21.081000 
	3.897917	12.354713	0.000000	88.979167	77.040000	19.800000	0.241031	0.000000	20.677285	0.000000	1.000000	0.693314	21.092000 
	3.900000	12.354713	0.000000	89.000000	77.050000	19.800000	0.241148	0.000000	20.679536	0.000000	1.000000	0.693676	21.103000 
	3.902083	12.354713	0.000000	89.020833	77.080000	19.800000	0.241265	0.000000	20.682052	0.000000	1.000000	0.694070	21.115000 
	3.904167	12.354499	0.000000	89.041667	77.110000	19.800000	0.241371	0.000000	20.684367	0.000000	1.000000	0.694432	21.126000 
	3.906250	12.354285	0.000000	89.062500	77.120000	19.800000	0.241483	0.000000	20.686618	0.000000	1.000000	0.694793	21.137000 
	3.908333	12.354285	0.000000	89.083333	77.120000	19.800000	0.241608	0.000000	20.688836	0.000000	1.000000	0.695155	21.148000 
	3.910417	12.354285	0.000000	89.104167	77.150000	19.800000	0.241730	0.000000	20.691353	0.000000	1.000000	0.695549	21.160000 
	3.912500	12.354072	0.000000	89.125000	77.190000	19.800000	0.241807	0.000000	20.693498	0.000000	1.000000	0.695878	21.170000 
	3.914583	12.354072	0.000000	89.145833	77.210000	19.800000	0.241924	0.000000	20.695781	0.000000	1.000000	0.696240	21.181000 
	3.916667	12.353858	0.000000	89.166667	77.200000	19.800000	0.242044	0.000000	20.697766	0.000000	1.000000	0.696568	21.191000 
	3.918750	12.353858	0.000000	89.187500	77.230000	19.800000	0.242139	0.000000	20.699880	0.000000	1.000000	0.696897	21.201000 
	3.920833	12.353858	0.000000	89.208333	77.260000	19.800000	0.242257	0.000000	20.702397	0.000000	1.000000	0.697291	21.213000 
	3.922917	12.353858	0.000000	89.229167	77.280000	19.800000	0.242352	0.000000	20.704479	0.000000	1.000000	0.697620	21.223000 
	3.925000	12.353644	0.000000	89.250000	77.310000	19.800000	0.242460	0.000000	20.706794	0.000000	1.000000	0.697982	21.234000 
	3.927083	12.353644	0.000000	89.270833	77.320000	19.800000	0.242577	0.000000	20.709045	0.000000	1.000000	0.698343	21.245000 
	3.929167	12.353644	0.000000	89.291667	77.360000	19.800000	0.242690	0.000000	20.711595	0.000000	1.000000	0.698738	21.257000 
	3.931250	12.353431	0.000000	89.312500	77.370000	19.800000	0.242806	0.000000	20.713846	0.000000	1.000000	0.699099	21.268000 
	3.933333	12.353431	0.000000	89.333333	77.380000	19.800000	0.242935	0.000000	20.716300	0.000000	1.000000	0.699494	21.280000 
	3.935417	12.353217	0.000000	89.354167	77.410000	19.800000	0.243049	0.000000	20.718817	0.000000	1.000000	0.699888	21.292000 
	3.937500	12.353217	0.000000	89.375000	77.430000	19.800000	0.243172	0.000000	20.721303	0.000000	1.000000	0.700283	21.304000 
	3.939583	12.353003	0.000000	89.395833	77.470000	19.800000	0.243286	0.000000	20.723853	0.000000	1.000000	0.700677	21.316000 
	3.941667	12.353003	0.000000	89.416667	77.480000	19.800000	0.243426	0.000000	20.726508	0.000000	1.000000	0.701104	21.329000 
	3.943750	12.352790	0.000000	89.437500	77.490000	19.800000	0.243539	0.000000	20.728760	0.000000	1.000000	0.701466	21.340000 
	3.945833	12.352790	0.000000	89.458333	77.500000	19.800000	0.243665	0.000000	20.731213	0.000000	1.000000	0.701860	21.352000 
	3.947917	12.352790	0.000000	89.479167	77.540000	19.800000	0.243781	0.000000	20.733764	0.000000	1.000000	0.702255	21.364000 
	3.950000	12.352576	0.000000	89.500000	77.560000	19.800000	0.243892	0.000000	20.736048	0.000000	1.000000	0.702617	21.375000 
	3.952083	12.352576	0.000000	89.520833	77.570000	19.800000	0.244012	0.000000	20.738300	0.000000	1.000000	0.702978	21.386000 
	3.954167	12.352576	0.000000	89.541667	77.590000	19.800000	0.244117	0.000000	20.740584	0.000000	1.000000	0.703340	21.397000 
	3.956250	12.352362	0.000000	89.562500	77.610000	19.800000	0.244232	0.000000	20.742869	0.000000	1.000000	0.703701	21.408000 
	3.958333	12.352362	0.000000	89.583333	77.630000	19.800000	0.244345	0.000000	20.745153	0.000000	1.000000	0.704063	21.419000 
	3.960417	12.352149	0.000000	89.604167	77.640000	19.800000	0.244458	0.000000	20.747405	0.000000	1.000000	0.704424	21.430000 
	3.962500	12.352149	0.000000	89.625000	77.670000	19.800000	0.244563	0.000000	20.749722	0.000000	1.000000	0.704786	21.441000 
	3.964583	12.351935	0.000000	89.645833	77.690000	19.800000	0.244671	0.000000	20.752007	0.000000	1.000000	0.705148	21.452000 
	3.966667	12.351935	0.000000	89.666667	77.720000	19.800000	0.244761	0.000000	20.753921	0.000000	1.000000	0.705443	21.461000 
	3.968750	12.351935	0.000000	89.687500	77.730000	19.800000	0.244865	0.000000	20.755971	0.000000	1.000000	0.705772	21.471000 
	3.970833	12.351722	0.000000	89.708333	77.760000	19.800000	0.244973	0.000000	20.758289	0.000000	1.000000	0.706134	21.482000 
	3.972917	12.351508	0.000000	89.729167	77.780000	19.800000	0.245080	0.000000	20.760574	0.000000	1.000000	0.706495	21.493000 
	3.975000	12.351508	0.000000	89.750000	77.790000	19.800000	0.245195	0.000000	20.762826	0.000000	1.000000	0.706857	21.504000 
	3.977083	12.351294	0.000000	89.770833	77.820000	19.800000	0.245275	0.000000	20.764740	0.000000	1.000000	0.707153	21.513000 
	3.979167	12.351081	0.000000	89.791667	77.820000	19.800000	0.245401	0.000000	20.766960	0.000000	1.000000	0.707514	21.524000 
	3.981250	12.350867	0.000000	89.812500	77.850000	19.800000	0.245497	0.000000	20.769076	0.000000	1.000000	0.707843	21.534000 
	3.983333	12.350867	0.000000	89.833333	77.880000	19.800000	0.245607	0.000000	20.771394	0.000000	1.000000	0.708205	21.545000 
	3.985417	12.350653	0.000000	89.854167	77.910000	19.800000	0.245694	0.000000	20.773511	0.000000	1.000000	0.708533	21.555000 
	3.987500	12.350653	0.000000	89.875000	77.930000	19.800000	0.245816	0.000000	20.775998	0.000000	1.000000	0.708928	21.567000 
	3.989583	12.350653	0.000000	89.895833	77.940000	19.800000	0.245935	0.000000	20.778251	0.000000	1.000000	0.709289	21.578000 
	3.991667	12.350440	0.000000	89.916667	77.950000	19.800000	0.246061	0.000000	20.780705	0.000000	1.000000	0.709684	21.590000 
	3.993750	12.350440	0.000000	89.937500	77.990000	19.800000	0.246164	0.000000	20.783056	0.000000	1.000000	0.710045	21.601000 
	3.995833	12.350226	0.000000	89.958333	78.000000	19.800000	0.246276	0.000000	20.785309	0.000000	1.000000	0.710407	21.612000 
	3.997917	12.350226	0.000000	89.979167	78.020000	19.800000	0.246385	0.000000	20.787595	0.000000	1.000000	0.710769	21.623000 
	4.000000	12.350012	0.000000	90.000000	78.050000	19.800000	0.246501	0.000000	20.789914	0.000000	1.000000	0.711130	21.634000 
	4.002083	12.350012	0.000000	90.020833	78.050000	19.800000	0.246617	0.000000	20.792134	0.000000	1.000000	0.711492	21.645000 
	4.004167	12.349799	0.000000	90.041667	78.080000	19.800000	0.246735	0.000000	20.794655	0.000000	1.000000	0.711886	21.657000 
	4.006250	12.349799	0.000000	90.062500	78.110000	19.800000	0.246840	0.000000	20.796974	0.000000	1.000000	0.712248	21.668000 
	4.008333	12.349585	0.000000	90.083333	78.140000	19.800000	0.246945	0.000000	20.799293	0.000000	1.000000	0.712609	21.679000 
	4.010417	12.349371	0.000000	90.104167	78.150000	19.800000	0.247073	0.000000	20.801748	0.000000	1.000000	0.713004	21.691000 
	4.012500	12.349371	0.000000	90.125000	78.180000	19.800000	0.247169	0.000000	20.803865	0.000000	1.000000	0.713332	21.701000 
	4.014583	12.349158	0.000000	90.145833	78.180000	19.800000	0.247300	0.000000	20.806287	0.000000	1.000000	0.713727	21.713000 
	4.016667	12.349158	0.000000	90.166667	78.220000	19.800000	0.247391	0.000000	20.808438	0.000000	1.000000	0.714056	21.723000 
	4.018750	12.349158	0.000000	90.187500	78.230000	19.800000	0.247519	0.000000	20.810893	0.000000	1.000000	0.714450	21.735000 
	4.020833	12.348944	0.000000	90.208333	78.260000	19.800000	0.247616	0.000000	20.813213	0.000000	1.000000	0.714812	21.746000 
	4.022917	12.348944	0.000000	90.229167	78.280000	19.800000	0.247715	0.000000	20.815298	0.000000	1.000000	0.715140	21.756000 
	4.025000	12.348730	0.000000	90.250000	78.300000	19.800000	0.247831	0.000000	20.817584	0.000000	1.000000	0.715502	21.767000 
	4.027083	12.348730	0.000000	90.270833	78.310000	19.800000	0.247936	0.000000	20.819636	0.000000	1.000000	0.715831	21.777000 
	4.029167	12.348730	0.000000	90.291667	78.350000	19.800000	0.248029	0.000000	20.821989	0.000000	1.000000	0.716192	21.788000 
	4.031250	12.348730	0.000000	90.312500	78.370000	19.800000	0.248133	0.000000	20.824074	0.000000	1.000000	0.716521	21.798000 
	4.033333	12.348517	0.000000	90.333333	78.370000	19.800000	0.248244	0.000000	20.826093	0.000000	1.000000	0.716850	21.808000 
	4.035417	12.348517	0.000000	90.354167	78.410000	19.800000	0.248329	0.000000	20.828244	0.000000	1.000000	0.717178	21.818000 
	4.037500	12.348303	0.000000	90.375000	78.430000	19.800000	0.248433	0.000000	20.830330	0.000000	1.000000	0.717507	21.828000 
	4.039583	12.348303	0.000000	90.395833	78.460000	19.800000	0.248501	0.000000	20.832044	0.000000	1.000000	0.717770	21.836000 
	4.041667	12.348089	0.000000	90.416667	78.480000	19.800000	0.248600	0.000000	20.834130	0.000000	1.000000	0.718099	21.846000 
	4.043750	12.348089	0.000000	90.437500	78.490000	19.800000	0.248694	0.000000	20.835980	0.000000	1.000000	0.718395	21.855000 
	4.045833	12.347876	0.000000	90.458333	78.500000	19.800000	0.248791	0.000000	20.837830	0.000000	1.000000	0.718690	21.864000 
	4.047917	12.347876	0.000000	90.479167	78.520000	19.800000	0.248867	0.000000	20.839512	0.000000	1.000000	0.718953	21.872000 
	4.050000	12.347662	0.000000	90.500000	78.550000	19.800000	0.248957	0.000000	20.841631	0.000000	1.000000	0.719282	21.882000 
	4.052083	12.347662	0.000000	90.520833	78.590000	19.800000	0.249035	0.000000	20.843581	0.000000	1.000000	0.719578	21.891000 
	4.054167	12.347662	0.000000	90.541667	78.580000	19.800000	0.249142	0.000000	20.845365	0.000000	1.000000	0.719874	21.900000 
	4.056250	12.347662	0.000000	90.562500	78.620000	19.800000	0.249223	0.000000	20.847315	0.000000	1.000000	0.720170	21.909000 
	4.058333	12.347448	0.000000	90.583333	78.640000	19.800000	0.249317	0.000000	20.849401	0.000000	1.000000	0.720498	21.919000 
	4.060417	12.347448	0.000000	90.604167	78.650000	19.800000	0.249408	0.000000	20.851252	0.000000	1.000000	0.720794	21.928000 
	4.062500	12.347448	0.000000	90.625000	78.670000	19.800000	0.249485	0.000000	20.852934	0.000000	1.000000	0.721057	21.936000 
	4.064583	12.347448	0.000000	90.645833	78.690000	19.800000	0.249574	0.000000	20.854818	0.000000	1.000000	0.721353	21.945000 
	4.066667	12.347448	0.000000	90.666667	78.720000	19.800000	0.249671	0.000000	20.856937	0.000000	1.000000	0.721682	21.955000 
	4.068750	12.347235	0.000000	90.687500	78.750000	19.800000	0.249764	0.000000	20.859057	0.000000	1.000000	0.722010	21.965000 
	4.070833	12.347021	0.000000	90.708333	78.760000	19.800000	0.249869	0.000000	20.861109	0.000000	1.000000	0.722339	21.975000 
	4.072917	12.346807	0.000000	90.729167	78.770000	19.800000	0.249958	0.000000	20.862960	0.000000	1.000000	0.722635	21.984000 
	4.075000	12.346594	0.000000	90.750000	78.810000	19.800000	0.250047	0.000000	20.865113	0.000000	1.000000	0.722964	21.994000 
	4.077083	12.346594	0.000000	90.770833	78.820000	19.800000	0.250151	0.000000	20.867166	0.000000	1.000000	0.723292	22.004000 
	4.079167	12.346594	0.000000	90.791667	78.840000	19.800000	0.250254	0.000000	20.869253	0.000000	1.000000	0.723621	22.014000 
	4.081250	12.346594	0.000000	90.812500	78.860000	19.800000	0.250355	0.000000	20.871339	0.000000	1.000000	0.723950	22.024000 
	4.083333	12.346380	0.000000	90.833333	78.890000	19.800000	0.250446	0.000000	20.873459	0.000000	1.000000	0.724278	22.034000 
	4.085417	12.346166	0.000000	90.854167	78.910000	19.800000	0.250531	0.000000	20.875344	0.000000	1.000000	0.724574	22.043000 
	4.087500	12.346166	0.000000	90.875000	78.910000	19.800000	0.250637	0.000000	20.877363	0.000000	1.000000	0.724903	22.053000 
	4.089583	12.346166	0.000000	90.895833	78.950000	19.800000	0.250731	0.000000	20.879517	0.000000	1.000000	0.725232	22.063000 
	4.091667	12.345953	0.000000	90.916667	78.980000	19.800000	0.250811	0.000000	20.881436	0.000000	1.000000	0.725528	22.072000 
	4.093750	12.345953	0.000000	90.937500	78.990000	19.800000	0.250914	0.000000	20.883489	0.000000	1.000000	0.725856	22.082000 
	4.095833	12.345739	0.000000	90.958333	79.020000	19.800000	0.251000	0.000000	20.885407	0.000000	1.000000	0.726152	22.091000 
	4.097917	12.345739	0.000000	90.979167	79.030000	19.800000	0.251089	0.000000	20.887259	0.000000	1.000000	0.726448	22.100000 
	4.100000	12.345525	0.000000	91.000000	79.050000	19.800000	0.251173	0.000000	20.888942	0.000000	1.000000	0.726711	22.108000 
	4.102083	12.345525	0.000000	91.020833	79.080000	19.800000	0.251264	0.000000	20.891063	0.000000	1.000000	0.727040	22.118000 
	4.104167	12.345525	0.000000	91.041667	79.090000	19.800000	0.251343	0.000000	20.892712	0.000000	1.000000	0.727303	22.126000 
	4.106250	12.345312	0.000000	91.062500	79.120000	19.800000	0.251427	0.000000	20.894631	0.000000	1.000000	0.727598	22.135000 
	4.108333	12.345312	0.000000	91.083333	79.140000	19.800000	0.251512	0.000000	20.896516	0.000000	1.000000	0.727894	22.144000 
	4.110417	12.345098	0.000000	91.104167	79.160000	19.800000	0.251584	0.000000	20.898200	0.000000	1.000000	0.728157	22.152000 
	4.112500	12.344884	0.000000	91.125000	79.180000	19.800000	0.251680	0.000000	20.900085	0.000000	1.000000	0.728453	22.161000 
	4.114583	12.344671	0.000000	91.145833	79.190000	19.800000	0.251773	0.000000	20.901937	0.000000	1.000000	0.728749	22.170000 
	4.116667	12.344671	0.000000	91.166667	79.220000	19.800000	0.251854	0.000000	20.903856	0.000000	1.000000	0.729045	22.179000 
	4.118750	12.344457	0.000000	91.187500	79.250000	19.800000	0.251936	0.000000	20.905775	0.000000	1.000000	0.729341	22.188000 
	4.120833	12.344457	0.000000	91.208333	79.270000	19.800000	0.252010	0.000000	20.907459	0.000000	1.000000	0.729604	22.196000 
	4.122917	12.344244	0.000000	91.229167	79.300000	19.800000	0.252091	0.000000	20.909378	0.000000	1.000000	0.729899	22.205000 
	4.125000	12.344244	0.000000	91.250000	79.310000	19.800000	0.252187	0.000000	20.911230	0.000000	1.000000	0.730195	22.214000 
	4.127083	12.344030	0.000000	91.270833	79.320000	19.800000	0.252280	0.000000	20.913082	0.000000	1.000000	0.730491	22.223000 
	4.129167	12.343816	0.000000	91.291667	79.340000	19.800000	0.252370	0.000000	20.914968	0.000000	1.000000	0.730787	22.232000 
	4.131250	12.343816	0.000000	91.312500	79.370000	19.800000	0.252457	0.000000	20.917090	0.000000	1.000000	0.731116	22.242000 
	4.133333	12.343603	0.000000	91.333333	79.390000	19.800000	0.252547	0.000000	20.918976	0.000000	1.000000	0.731411	22.251000 
	4.135417	12.343603	0.000000	91.354167	79.410000	19.800000	0.252653	0.000000	20.921064	0.000000	1.000000	0.731740	22.261000 
	4.137500	12.343389	0.000000	91.375000	79.420000	19.800000	0.252741	0.000000	20.922916	0.000000	1.000000	0.732036	22.270000 
	4.139583	12.343175	0.000000	91.395833	79.450000	19.800000	0.252824	0.000000	20.924836	0.000000	1.000000	0.732332	22.279000 
	4.141667	12.343175	0.000000	91.416667	79.470000	19.800000	0.252903	0.000000	20.926520	0.000000	1.000000	0.732595	22.287000 
	4.143750	12.342962	0.000000	91.437500	79.490000	19.800000	0.252990	0.000000	20.928406	0.000000	1.000000	0.732891	22.296000 
	4.145833	12.342962	0.000000	91.458333	79.530000	19.800000	0.253065	0.000000	20.930360	0.000000	1.000000	0.733187	22.305000 
	4.147917	12.342748	0.000000	91.479167	79.540000	19.800000	0.253155	0.000000	20.932213	0.000000	1.000000	0.733482	22.314000 
	4.150000	12.342748	0.000000	91.500000	79.570000	19.800000	0.253236	0.000000	20.934133	0.000000	1.000000	0.733778	22.323000 
	4.152083	12.342534	0.000000	91.520833	79.590000	19.800000	0.253360	0.000000	20.936626	0.000000	1.000000	0.734173	22.335000 
	4.154167	12.342321	0.000000	91.541667	79.600000	19.800000	0.253471	0.000000	20.938883	0.000000	1.000000	0.734534	22.346000 
	4.156250	12.342321	0.000000	91.562500	79.640000	19.800000	0.253561	0.000000	20.941039	0.000000	1.000000	0.734863	22.356000 
	4.158333	12.342321	0.000000	91.583333	79.670000	19.800000	0.253644	0.000000	20.942960	0.000000	1.000000	0.735159	22.365000 
	4.160417	12.342107	0.000000	91.604167	79.670000	19.800000	0.253758	0.000000	20.944981	0.000000	1.000000	0.735487	22.375000 
	4.162500	12.341893	0.000000	91.625000	79.690000	19.800000	0.253873	0.000000	20.947474	0.000000	1.000000	0.735882	22.387000 
	4.164583	12.341893	0.000000	91.645833	79.720000	19.800000	0.254015	0.000000	20.950405	0.000000	1.000000	0.736342	22.401000 
	4.166667	12.341680	0.000000	91.666667	79.740000	19.800000	0.254183	0.000000	20.953707	0.000000	1.000000	0.736868	22.417000 
	4.168750	12.341680	0.000000	91.687500	79.760000	19.800000	0.254368	0.000000	20.957412	0.000000	1.000000	0.737460	22.435000 
	4.170833	12.341466	0.000000	91.708333	79.760000	19.800000	0.254521	0.000000	20.960242	0.000000	1.000000	0.737920	22.449000 
	4.172917	12.341466	0.000000	91.729167	79.780000	19.800000	0.254633	0.000000	20.962533	0.000000	1.000000	0.738282	22.460000 
	4.175000	12.341466	0.000000	91.750000	79.810000	19.800000	0.254750	0.000000	20.965061	0.000000	1.000000	0.738676	22.472000 
	4.177083	12.341252	0.000000	91.770833	79.830000	19.800000	0.254872	0.000000	20.967554	0.000000	1.000000	0.739070	22.484000 
	4.179167	12.341252	0.000000	91.791667	79.850000	19.800000	0.255003	0.000000	20.970250	0.000000	1.000000	0.739498	22.497000 
	4.181250	12.341039	0.000000	91.812500	79.880000	19.800000	0.255112	0.000000	20.972576	0.000000	1.000000	0.739859	22.508000 
	4.183333	12.340825	0.000000	91.833333	79.880000	19.800000	0.255228	0.000000	20.974799	0.000000	1.000000	0.740221	22.519000 
	4.185417	12.340825	0.000000	91.854167	79.910000	19.800000	0.255302	0.000000	20.976519	0.000000	1.000000	0.740484	22.527000 
	4.187500	12.340611	0.000000	91.875000	79.950000	19.800000	0.255367	0.000000	20.978273	0.000000	1.000000	0.740747	22.535000 
	4.189583	12.340611	0.000000	91.895833	79.970000	19.800000	0.255337	0.000000	20.978139	0.000000	1.000000	0.740714	22.534000 
	4.191667	12.340398	0.000000	91.916667	79.970000	19.800000	0.255281	0.000000	20.977129	0.000000	1.000000	0.740550	22.529000 
	4.193750	12.340398	0.000000	91.937500	79.990000	19.800000	0.255240	0.000000	20.976793	0.000000	1.000000	0.740484	22.527000 
	4.195833	12.340184	0.000000	91.958333	80.030000	19.800000	0.255161	0.000000	20.975919	0.000000	1.000000	0.740320	22.522000 
	4.197917	12.340184	0.000000	91.979167	80.060000	19.800000	0.255160	0.000000	20.976426	0.000000	1.000000	0.740385	22.524000 
	4.200000	12.340184	0.000000	92.000000	80.070000	19.800000	0.255176	0.000000	20.976865	0.000000	1.000000	0.740451	22.526000 
	4.202083	12.339970	0.000000	92.020833	80.070000	19.800000	0.255149	0.000000	20.976461	0.000000	1.000000	0.740385	22.524000 
	4.204167	12.339970	0.000000	92.041667	80.110000	19.800000	0.255101	0.000000	20.976193	0.000000	1.000000	0.740320	22.522000 
	4.206250	12.339757	0.000000	92.062500	80.140000	19.800000	0.255044	0.000000	20.975690	0.000000	1.000000	0.740221	22.519000 
	4.208333	12.339757	0.000000	92.083333	80.150000	19.800000	0.255052	0.000000	20.975926	0.000000	1.000000	0.740254	22.520000 
	4.210417	12.339543	0.000000	92.104167	80.160000	19.800000	0.255064	0.000000	20.976365	0.000000	1.000000	0.740320	22.522000 
	4.212500	12.339329	0.000000	92.125000	80.200000	19.800000	0.255090	0.000000	20.977513	0.000000	1.000000	0.740484	22.527000 
	4.214583	12.339329	0.000000	92.145833	80.220000	19.800000	0.255170	0.000000	20.979198	0.000000	1.000000	0.740747	22.535000 
	4.216667	12.339116	0.000000	92.166667	80.230000	19.800000	0.255229	0.000000	20.980446	0.000000	1.000000	0.740944	22.541000 
	4.218750	12.339116	0.000000	92.187500	80.260000	19.800000	0.255295	0.000000	20.982166	0.000000	1.000000	0.741207	22.549000 
	4.220833	12.338902	0.000000	92.208333	80.290000	19.800000	0.255376	0.000000	20.984088	0.000000	1.000000	0.741503	22.558000 
	4.222917	12.338688	0.000000	92.229167	80.290000	19.800000	0.255466	0.000000	20.985706	0.000000	1.000000	0.741766	22.566000 
	4.225000	12.338688	0.000000	92.250000	80.320000	19.800000	0.255529	0.000000	20.987224	0.000000	1.000000	0.741996	22.573000 
	4.227083	12.338688	0.000000	92.270833	80.340000	19.800000	0.255590	0.000000	20.988708	0.000000	1.000000	0.742226	22.580000 
	4.229167	12.338475	0.000000	92.291667	80.360000	19.800000	0.255617	0.000000	20.989585	0.000000	1.000000	0.742358	22.584000 
	4.231250	12.338475	0.000000	92.312500	80.380000	19.800000	0.255627	0.000000	20.990058	0.000000	1.000000	0.742423	22.586000 
	4.233333	12.338261	0.000000	92.333333	80.390000	19.800000	0.255642	0.000000	20.990497	0.000000	1.000000	0.742489	22.588000 
	4.235417	12.338047	0.000000	92.354167	80.430000	19.800000	0.255625	0.000000	20.990837	0.000000	1.000000	0.742522	22.589000 
	4.237500	12.338047	0.000000	92.375000	80.440000	19.800000	0.255653	0.000000	20.991478	0.000000	1.000000	0.742620	22.592000 
	4.239583	12.337834	0.000000	92.395833	80.460000	19.800000	0.255723	0.000000	20.992962	0.000000	1.000000	0.742851	22.599000 
	4.241667	12.337620	0.000000	92.416667	80.490000	19.800000	0.255776	0.000000	20.994480	0.000000	1.000000	0.743081	22.606000 
	4.243750	12.337620	0.000000	92.437500	80.510000	19.800000	0.255852	0.000000	20.996167	0.000000	1.000000	0.743344	22.614000 
	4.245833	12.337406	0.000000	92.458333	80.530000	19.800000	0.255940	0.000000	20.998055	0.000000	1.000000	0.743639	22.623000 
	4.247917	12.337406	0.000000	92.479167	80.570000	19.800000	0.256050	0.000000	21.000620	0.000000	1.000000	0.744034	22.635000 
	4.250000	12.337193	0.000000	92.500000	80.580000	19.800000	0.256213	0.000000	21.003687	0.000000	1.000000	0.744527	22.650000 
	4.252083	12.337193	0.000000	92.520833	80.590000	19.800000	0.256394	0.000000	21.007160	0.000000	1.000000	0.745086	22.667000 
	4.254167	12.336979	0.000000	92.541667	80.610000	19.800000	0.256570	0.000000	21.010666	0.000000	1.000000	0.745645	22.684000 
	4.256250	12.336766	0.000000	92.562500	80.640000	19.800000	0.256744	0.000000	21.014208	0.000000	1.000000	0.746203	22.701000 
	4.258333	12.336766	0.000000	92.583333	80.660000	19.800000	0.256944	0.000000	21.018119	0.000000	1.000000	0.746828	22.720000 
	4.260417	12.336552	0.000000	92.604167	80.680000	19.800000	0.257100	0.000000	21.021222	0.000000	1.000000	0.747321	22.735000 
	4.262500	12.336338	0.000000	92.625000	80.700000	19.800000	0.257261	0.000000	21.024527	0.000000	1.000000	0.747847	22.751000 
	4.264583	12.336338	0.000000	92.645833	80.720000	19.800000	0.257430	0.000000	21.027832	0.000000	1.000000	0.748373	22.767000 
	4.266667	12.336125	0.000000	92.666667	80.720000	19.800000	0.257608	0.000000	21.031067	0.000000	1.000000	0.748899	22.783000 
	4.268750	12.335911	0.000000	92.687500	80.760000	19.800000	0.257713	0.000000	21.033633	0.000000	1.000000	0.749293	22.795000 
	4.270833	12.335911	0.000000	92.708333	80.770000	19.800000	0.257844	0.000000	21.036095	0.000000	1.000000	0.749688	22.807000 
	4.272917	12.335697	0.000000	92.729167	80.810000	19.800000	0.257980	0.000000	21.039065	0.000000	1.000000	0.750148	22.821000 
	4.275000	12.335697	0.000000	92.750000	80.820000	19.800000	0.258126	0.000000	21.041931	0.000000	1.000000	0.750608	22.835000 
	4.277083	12.335484	0.000000	92.770833	80.840000	19.800000	0.258244	0.000000	21.044428	0.000000	1.000000	0.751003	22.847000 
	4.279167	12.335484	0.000000	92.791667	80.880000	19.800000	0.258365	0.000000	21.047196	0.000000	1.000000	0.751430	22.860000 
	4.281250	12.335270	0.000000	92.812500	80.900000	19.800000	0.258476	0.000000	21.049491	0.000000	1.000000	0.751791	22.871000 
	4.283333	12.335270	0.000000	92.833333	80.920000	19.800000	0.258597	0.000000	21.051988	0.000000	1.000000	0.752186	22.883000 
	4.285417	12.335056	0.000000	92.854167	80.930000	19.800000	0.258713	0.000000	21.054247	0.000000	1.000000	0.752547	22.894000 
	4.287500	12.335056	0.000000	92.875000	80.960000	19.800000	0.258806	0.000000	21.056375	0.000000	1.000000	0.752876	22.904000 
	4.289583	12.334843	0.000000	92.895833	80.970000	19.800000	0.258913	0.000000	21.058432	0.000000	1.000000	0.753205	22.914000 
	4.291667	12.334843	0.000000	92.916667	80.980000	19.800000	0.259002	0.000000	21.060288	0.000000	1.000000	0.753501	22.923000 
	4.293750	12.334843	0.000000	92.937500	81.010000	19.800000	0.259079	0.000000	21.062213	0.000000	1.000000	0.753797	22.932000 
	4.295833	12.334629	0.000000	92.958333	81.020000	19.800000	0.259173	0.000000	21.064068	0.000000	1.000000	0.754092	22.941000 
	4.297917	12.334629	0.000000	92.979167	81.060000	19.800000	0.259248	0.000000	21.066028	0.000000	1.000000	0.754388	22.950000 
	4.300000	12.334415	0.000000	93.000000	81.070000	19.800000	0.259354	0.000000	21.068086	0.000000	1.000000	0.754717	22.960000 
	4.302083	12.334415	0.000000	93.020833	81.100000	19.800000	0.259437	0.000000	21.070012	0.000000	1.000000	0.755013	22.969000 
	4.304167	12.334202	0.000000	93.041667	81.110000	19.800000	0.259539	0.000000	21.072070	0.000000	1.000000	0.755342	22.979000 
	4.306250	12.333988	0.000000	93.062500	81.130000	19.800000	0.259648	0.000000	21.074365	0.000000	1.000000	0.755703	22.990000 
	4.308333	12.333988	0.000000	93.083333	81.180000	19.800000	0.259717	0.000000	21.076361	0.000000	1.000000	0.755999	22.999000 
	4.310417	12.333988	0.000000	93.104167	81.190000	19.800000	0.259818	0.000000	21.078419	0.000000	1.000000	0.756328	23.009000 
	4.312500	12.333774	0.000000	93.125000	81.190000	19.800000	0.259932	0.000000	21.080442	0.000000	1.000000	0.756656	23.019000 
	4.314583	12.333561	0.000000	93.145833	81.220000	19.800000	0.260012	0.000000	21.082368	0.000000	1.000000	0.756952	23.028000 
	4.316667	12.333561	0.000000	93.166667	81.250000	19.800000	0.260094	0.000000	21.084294	0.000000	1.000000	0.757248	23.037000 
	4.318750	12.333347	0.000000	93.187500	81.260000	19.800000	0.260186	0.000000	21.086150	0.000000	1.000000	0.757544	23.046000 
	4.320833	12.333133	0.000000	93.208333	81.290000	19.800000	0.260256	0.000000	21.087874	0.000000	1.000000	0.757807	23.054000 
	4.322917	12.333133	0.000000	93.229167	81.300000	19.800000	0.260364	0.000000	21.089932	0.000000	1.000000	0.758136	23.064000 
	4.325000	12.332920	0.000000	93.250000	81.340000	19.800000	0.260450	0.000000	21.092096	0.000000	1.000000	0.758464	23.074000 
	4.327083	12.332706	0.000000	93.270833	81.370000	19.800000	0.260528	0.000000	21.094022	0.000000	1.000000	0.758760	23.083000 
	4.329167	12.332706	0.000000	93.291667	81.370000	19.800000	0.260650	0.000000	21.096248	0.000000	1.000000	0.759122	23.094000 
	4.331250	12.332492	0.000000	93.312500	81.400000	19.800000	0.260737	0.000000	21.098377	0.000000	1.000000	0.759450	23.104000 
	4.333333	12.332492	0.000000	93.333333	81.410000	19.800000	0.260853	0.000000	21.100637	0.000000	1.000000	0.759812	23.115000 
	4.335417	12.332279	0.000000	93.354167	81.450000	19.800000	0.260939	0.000000	21.102802	0.000000	1.000000	0.760141	23.125000 
	4.337500	12.332065	0.000000	93.375000	81.460000	19.800000	0.261056	0.000000	21.105063	0.000000	1.000000	0.760502	23.136000 
	4.339583	12.331851	0.000000	93.395833	81.480000	19.800000	0.261170	0.000000	21.107359	0.000000	1.000000	0.760864	23.147000 
	4.341667	12.331851	0.000000	93.416667	81.490000	19.800000	0.261280	0.000000	21.109620	0.000000	1.000000	0.761225	23.158000 
	4.343750	12.331638	0.000000	93.437500	81.510000	19.800000	0.261382	0.000000	21.111714	0.000000	1.000000	0.761554	23.168000 
	4.345833	12.331638	0.000000	93.458333	81.530000	19.800000	0.261493	0.000000	21.114011	0.000000	1.000000	0.761916	23.179000 
	4.347917	12.331424	0.000000	93.479167	81.550000	19.800000	0.261600	0.000000	21.116307	0.000000	1.000000	0.762277	23.190000 
	4.350000	12.331424	0.000000	93.500000	81.590000	19.800000	0.261683	0.000000	21.118472	0.000000	1.000000	0.762606	23.200000 
	4.352083	12.331424	0.000000	93.520833	81.610000	19.800000	0.261794	0.000000	21.120769	0.000000	1.000000	0.762968	23.211000 
	4.354167	12.331210	0.000000	93.541667	81.630000	19.800000	0.261893	0.000000	21.122863	0.000000	1.000000	0.763296	23.221000 
	4.356250	12.331210	0.000000	93.562500	81.650000	19.800000	0.261989	0.000000	21.124958	0.000000	1.000000	0.763625	23.231000 
	4.358333	12.331210	0.000000	93.583333	81.680000	19.800000	0.262091	0.000000	21.127290	0.000000	1.000000	0.763987	23.242000 
	4.360417	12.330997	0.000000	93.604167	81.690000	19.800000	0.262210	0.000000	21.129552	0.000000	1.000000	0.764348	23.253000 
	4.362500	12.330997	0.000000	93.625000	81.710000	19.800000	0.262308	0.000000	21.131647	0.000000	1.000000	0.764677	23.263000 
	4.364583	12.330783	0.000000	93.645833	81.730000	19.800000	0.262402	0.000000	21.133741	0.000000	1.000000	0.765006	23.273000 
	4.366667	12.330569	0.000000	93.666667	81.750000	19.800000	0.262509	0.000000	21.136038	0.000000	1.000000	0.765367	23.284000 
	4.368750	12.330569	0.000000	93.687500	81.780000	19.800000	0.262613	0.000000	21.138371	0.000000	1.000000	0.765729	23.295000 
	4.370833	12.330356	0.000000	93.708333	81.790000	19.800000	0.262730	0.000000	21.140633	0.000000	1.000000	0.766090	23.306000 
	4.372917	12.330356	0.000000	93.729167	81.810000	19.800000	0.262826	0.000000	21.142728	0.000000	1.000000	0.766419	23.316000 
	4.375000	12.330356	0.000000	93.750000	81.840000	19.800000	0.262917	0.000000	21.144859	0.000000	1.000000	0.766748	23.326000 
	4.377083	12.330142	0.000000	93.770833	81.860000	19.800000	0.263032	0.000000	21.147156	0.000000	1.000000	0.767109	23.337000 
	4.379167	12.330142	0.000000	93.791667	81.870000	19.800000	0.263136	0.000000	21.149216	0.000000	1.000000	0.767438	23.347000 
	4.381250	12.329929	0.000000	93.812500	81.890000	19.800000	0.263217	0.000000	21.151109	0.000000	1.000000	0.767734	23.356000 
	4.383333	12.329929	0.000000	93.833333	81.920000	19.800000	0.263319	0.000000	21.153442	0.000000	1.000000	0.768095	23.367000 
	4.385417	12.329715	0.000000	93.854167	81.960000	19.800000	0.263396	0.000000	21.155406	0.000000	1.000000	0.768391	23.376000 
	4.387500	12.329715	0.000000	93.875000	81.970000	19.800000	0.263504	0.000000	21.157466	0.000000	1.000000	0.768720	23.386000 
	4.389583	12.329501	0.000000	93.895833	81.990000	19.800000	0.263613	0.000000	21.159764	0.000000	1.000000	0.769082	23.397000 
	4.391667	12.329501	0.000000	93.916667	82.010000	19.800000	0.263704	0.000000	21.161860	0.000000	1.000000	0.769410	23.407000 
	4.393750	12.329288	0.000000	93.937500	82.010000	19.800000	0.263819	0.000000	21.163884	0.000000	1.000000	0.769739	23.417000 
	4.395833	12.329288	0.000000	93.958333	82.040000	19.800000	0.263922	0.000000	21.166218	0.000000	1.000000	0.770101	23.428000 
	4.397917	12.329074	0.000000	93.979167	82.060000	19.800000	0.264015	0.000000	21.168313	0.000000	1.000000	0.770429	23.438000 
	4.400000	12.329074	0.000000	94.000000	82.110000	19.800000	0.264106	0.000000	21.170719	0.000000	1.000000	0.770791	23.449000 
	4.402083	12.328860	0.000000	94.020833	82.120000	19.800000	0.264214	0.000000	21.172779	0.000000	1.000000	0.771120	23.459000 
	4.404167	12.328647	0.000000	94.041667	82.130000	19.800000	0.264334	0.000000	21.175042	0.000000	1.000000	0.771481	23.470000 
	4.406250	12.328647	0.000000	94.062500	82.160000	19.800000	0.264431	0.000000	21.177376	0.000000	1.000000	0.771843	23.481000 
	4.408333	12.328433	0.000000	94.083333	82.190000	19.800000	0.264533	0.000000	21.179710	0.000000	1.000000	0.772204	23.492000 
	4.410417	12.328433	0.000000	94.104167	82.200000	19.800000	0.264637	0.000000	21.181771	0.000000	1.000000	0.772533	23.502000 
	4.412500	12.328219	0.000000	94.125000	82.200000	19.800000	0.264759	0.000000	21.183998	0.000000	1.000000	0.772895	23.513000 
	4.414583	12.328219	0.000000	94.145833	82.250000	19.800000	0.264835	0.000000	21.186201	0.000000	1.000000	0.773223	23.523000 
	4.416667	12.328006	0.000000	94.166667	82.290000	19.800000	0.264933	0.000000	21.188572	0.000000	1.000000	0.773585	23.534000 
	4.418750	12.328006	0.000000	94.187500	82.300000	19.800000	0.265040	0.000000	21.190633	0.000000	1.000000	0.773914	23.544000 
	4.420833	12.327792	0.000000	94.208333	82.290000	19.800000	0.265151	0.000000	21.192622	0.000000	1.000000	0.774242	23.554000 
	4.422917	12.327578	0.000000	94.229167	82.340000	19.800000	0.265235	0.000000	21.194826	0.000000	1.000000	0.774571	23.564000 
	4.425000	12.327578	0.000000	94.250000	82.350000	19.800000	0.265338	0.000000	21.196886	0.000000	1.000000	0.774900	23.574000 
	4.427083	12.327365	0.000000	94.270833	82.360000	19.800000	0.265443	0.000000	21.198947	0.000000	1.000000	0.775228	23.584000 
	4.429167	12.327151	0.000000	94.291667	82.400000	19.800000	0.265525	0.000000	21.201116	0.000000	1.000000	0.775557	23.594000 
	4.431250	12.327151	0.000000	94.312500	82.420000	19.800000	0.265609	0.000000	21.203010	0.000000	1.000000	0.775853	23.603000 
	4.433333	12.326937	0.000000	94.333333	82.460000	19.800000	0.265688	0.000000	21.204976	0.000000	1.000000	0.776149	23.612000 
	4.435417	12.326937	0.000000	94.354167	82.460000	19.800000	0.265784	0.000000	21.206799	0.000000	1.000000	0.776445	23.621000 
	4.437500	12.326724	0.000000	94.375000	82.480000	19.800000	0.265867	0.000000	21.208693	0.000000	1.000000	0.776741	23.630000 
	4.439583	12.326724	0.000000	94.395833	82.490000	19.800000	0.265973	0.000000	21.210755	0.000000	1.000000	0.777069	23.640000 
	4.441667	12.326510	0.000000	94.416667	82.530000	19.800000	0.266046	0.000000	21.212721	0.000000	1.000000	0.777365	23.649000 
	4.443750	12.326296	0.000000	94.437500	82.550000	19.800000	0.266137	0.000000	21.214616	0.000000	1.000000	0.777661	23.658000 
	4.445833	12.326296	0.000000	94.458333	82.560000	19.800000	0.266241	0.000000	21.216677	0.000000	1.000000	0.777990	23.668000 
	4.447917	12.326083	0.000000	94.479167	82.570000	19.800000	0.266346	0.000000	21.218738	0.000000	1.000000	0.778318	23.678000 
	4.450000	12.325869	0.000000	94.500000	82.610000	19.800000	0.266419	0.000000	21.220705	0.000000	1.000000	0.778614	23.687000 
	4.452083	12.325655	0.000000	94.520833	82.620000	19.800000	0.266509	0.000000	21.222564	0.000000	1.000000	0.778910	23.696000 
	4.454167	12.325655	0.000000	94.541667	82.640000	19.800000	0.266616	0.000000	21.224864	0.000000	1.000000	0.779272	23.707000 
	4.456250	12.325442	0.000000	94.562500	82.660000	19.800000	0.266707	0.000000	21.226759	0.000000	1.000000	0.779567	23.716000 
	4.458333	12.325442	0.000000	94.583333	82.690000	19.800000	0.266793	0.000000	21.228893	0.000000	1.000000	0.779896	23.726000 
	4.460417	12.325228	0.000000	94.604167	82.720000	19.800000	0.266875	0.000000	21.230824	0.000000	1.000000	0.780192	23.735000 
	4.462500	12.325014	0.000000	94.625000	82.730000	19.800000	0.266970	0.000000	21.232683	0.000000	1.000000	0.780488	23.744000 
	4.464583	12.325014	0.000000	94.645833	82.750000	19.800000	0.267055	0.000000	21.234578	0.000000	1.000000	0.780784	23.753000 
	4.466667	12.325014	0.000000	94.666667	82.780000	19.800000	0.267145	0.000000	21.236712	0.000000	1.000000	0.781112	23.763000 
	4.468750	12.324801	0.000000	94.687500	82.800000	19.800000	0.267236	0.000000	21.238608	0.000000	1.000000	0.781408	23.772000 
	4.470833	12.324587	0.000000	94.708333	82.820000	19.800000	0.267316	0.000000	21.240503	0.000000	1.000000	0.781704	23.781000 
	4.472917	12.324587	0.000000	94.729167	82.850000	19.800000	0.267396	0.000000	21.242435	0.000000	1.000000	0.782000	23.790000 
	4.475000	12.324373	0.000000	94.750000	82.860000	19.800000	0.267491	0.000000	21.244294	0.000000	1.000000	0.782296	23.799000 
	4.477083	12.324160	0.000000	94.770833	82.880000	19.800000	0.267584	0.000000	21.246393	0.000000	1.000000	0.782624	23.809000 
	4.479167	12.324160	0.000000	94.791667	82.900000	19.800000	0.267660	0.000000	21.248086	0.000000	1.000000	0.782887	23.817000 
	4.481250	12.323946	0.000000	94.812500	82.930000	19.800000	0.267746	0.000000	21.250018	0.000000	1.000000	0.783183	23.826000 
	4.483333	12.323732	0.000000	94.833333	82.950000	19.800000	0.267821	0.000000	21.251711	0.000000	1.000000	0.783446	23.834000 
	4.485417	12.323519	0.000000	94.854167	82.960000	19.800000	0.267917	0.000000	21.253773	0.000000	1.000000	0.783775	23.844000 
	4.487500	12.323519	0.000000	94.875000	82.990000	19.800000	0.267999	0.000000	21.255705	0.000000	1.000000	0.784071	23.853000 
	4.489583	12.323305	0.000000	94.895833	83.010000	19.800000	0.268083	0.000000	21.257601	0.000000	1.000000	0.784367	23.862000 
	4.491667	12.323305	0.000000	94.916667	83.030000	19.800000	0.268186	0.000000	21.259700	0.000000	1.000000	0.784695	23.872000 
	4.493750	12.323305	0.000000	94.937500	83.050000	19.800000	0.268257	0.000000	21.261393	0.000000	1.000000	0.784958	23.880000 
	4.495833	12.323091	0.000000	94.958333	83.090000	19.800000	0.268319	0.000000	21.263159	0.000000	1.000000	0.785221	23.888000 
	4.497917	12.322878	0.000000	94.979167	83.110000	19.800000	0.268397	0.000000	21.264853	0.000000	1.000000	0.785484	23.896000 
	4.500000	12.322878	0.000000	95.000000	83.120000	19.800000	0.268486	0.000000	21.266713	0.000000	1.000000	0.785780	23.905000 
	4.502083	12.322664	0.000000	95.020833	83.140000	19.800000	0.268563	0.000000	21.268407	0.000000	1.000000	0.786043	23.913000 
	4.504167	12.322664	0.000000	95.041667	83.170000	19.800000	0.268632	0.000000	21.270137	0.000000	1.000000	0.786306	23.921000 
	4.506250	12.322451	0.000000	95.062500	83.180000	19.800000	0.268726	0.000000	21.271997	0.000000	1.000000	0.786602	23.930000 
	4.508333	12.322237	0.000000	95.083333	83.200000	19.800000	0.268785	0.000000	21.273488	0.000000	1.000000	0.786832	23.937000 
	4.510417	12.322023	0.000000	95.104167	83.220000	19.800000	0.268861	0.000000	21.275182	0.000000	1.000000	0.787095	23.945000 
	4.512500	12.322023	0.000000	95.125000	83.240000	19.800000	0.268950	0.000000	21.277078	0.000000	1.000000	0.787391	23.954000 
	4.514583	12.321810	0.000000	95.145833	83.270000	19.800000	0.269002	0.000000	21.278606	0.000000	1.000000	0.787621	23.961000 
	4.516667	12.321810	0.000000	95.166667	83.280000	19.800000	0.269084	0.000000	21.280264	0.000000	1.000000	0.787884	23.969000 
	4.518750	12.321596	0.000000	95.187500	83.310000	19.800000	0.269164	0.000000	21.282197	0.000000	1.000000	0.788180	23.978000 
	4.520833	12.321596	0.000000	95.208333	83.330000	19.800000	0.269243	0.000000	21.283891	0.000000	1.000000	0.788443	23.986000 
	4.522917	12.321382	0.000000	95.229167	83.350000	19.800000	0.269326	0.000000	21.285788	0.000000	1.000000	0.788738	23.995000 
	4.525000	12.321382	0.000000	95.250000	83.370000	19.800000	0.269401	0.000000	21.287482	0.000000	1.000000	0.789001	24.003000 
	4.527083	12.321169	0.000000	95.270833	83.390000	19.800000	0.269476	0.000000	21.289177	0.000000	1.000000	0.789264	24.011000 
	4.529167	12.321169	0.000000	95.291667	83.420000	19.800000	0.269546	0.000000	21.290907	0.000000	1.000000	0.789527	24.019000 
	4.531250	12.320955	0.000000	95.312500	83.450000	19.800000	0.269616	0.000000	21.292639	0.000000	1.000000	0.789790	24.027000 
	4.533333	12.320955	0.000000	95.333333	83.450000	19.800000	0.269698	0.000000	21.294260	0.000000	1.000000	0.790053	24.035000 
	4.535417	12.320741	0.000000	95.354167	83.480000	19.800000	0.269777	0.000000	21.295991	0.000000	1.000000	0.790316	24.043000 
	4.537500	12.320741	0.000000	95.375000	83.510000	19.800000	0.269851	0.000000	21.297925	0.000000	1.000000	0.790612	24.052000 
	4.539583	12.320528	0.000000	95.395833	83.530000	19.800000	0.269939	0.000000	21.299822	0.000000	1.000000	0.790908	24.061000 
	4.541667	12.320528	0.000000	95.416667	83.530000	19.800000	0.270035	0.000000	21.301646	0.000000	1.000000	0.791204	24.070000 
	4.543750	12.320314	0.000000	95.437500	83.570000	19.800000	0.270113	0.000000	21.303819	0.000000	1.000000	0.791532	24.080000 
	4.545833	12.320314	0.000000	95.458333	83.600000	19.800000	0.270186	0.000000	21.305551	0.000000	1.000000	0.791795	24.088000 
	4.547917	12.320314	0.000000	95.479167	83.590000	19.800000	0.270297	0.000000	21.307541	0.000000	1.000000	0.792124	24.098000 
	4.550000	12.320100	0.000000	95.500000	83.630000	19.800000	0.270363	0.000000	21.309309	0.000000	1.000000	0.792387	24.106000 
	4.552083	12.320100	0.000000	95.520833	83.670000	19.800000	0.270453	0.000000	21.311483	0.000000	1.000000	0.792716	24.116000 
	4.554167	12.320100	0.000000	95.541667	83.690000	19.800000	0.270533	0.000000	21.313381	0.000000	1.000000	0.793012	24.125000 
	4.556250	12.319887	0.000000	95.562500	83.700000	19.800000	0.270631	0.000000	21.315242	0.000000	1.000000	0.793307	24.134000 
	4.558333	12.319887	0.000000	95.583333	83.700000	19.800000	0.270729	0.000000	21.317066	0.000000	1.000000	0.793603	24.143000 
	4.560417	12.319887	0.000000	95.604167	83.740000	19.800000	0.270822	0.000000	21.319443	0.000000	1.000000	0.793965	24.154000 
	4.562500	12.319673	0.000000	95.625000	83.780000	19.800000	0.270895	0.000000	21.321414	0.000000	1.000000	0.794261	24.163000 
	4.564583	12.319673	0.000000	95.645833	83.770000	19.800000	0.271011	0.000000	21.323405	0.000000	1.000000	0.794589	24.173000 
	4.566667	12.319459	0.000000	95.666667	83.790000	19.800000	0.271095	0.000000	21.325303	0.000000	1.000000	0.794885	24.182000 
	4.568750	12.319459	0.000000	95.687500	83.820000	19.800000	0.271183	0.000000	21.327440	0.000000	1.000000	0.795214	24.192000 
	4.570833	12.319459	0.000000	95.708333	83.850000	19.800000	0.271262	0.000000	21.329375	0.000000	1.000000	0.795510	24.201000 
	4.572917	12.319246	0.000000	95.729167	83.860000	19.800000	0.271373	0.000000	21.331439	0.000000	1.000000	0.795839	24.211000 
	4.575000	12.319246	0.000000	95.750000	83.890000	19.800000	0.271459	0.000000	21.333577	0.000000	1.000000	0.796167	24.221000 
	4.577083	12.319032	0.000000	95.770833	83.920000	19.800000	0.271541	0.000000	21.335513	0.000000	1.000000	0.796463	24.230000 
	4.579167	12.319032	0.000000	95.791667	83.940000	19.800000	0.271626	0.000000	21.337411	0.000000	1.000000	0.796759	24.239000 
	4.581250	12.318818	0.000000	95.812500	83.950000	19.800000	0.271722	0.000000	21.339272	0.000000	1.000000	0.797055	24.248000 
	4.583333	12.318818	0.000000	95.833333	83.990000	19.800000	0.271804	0.000000	21.341448	0.000000	1.000000	0.797383	24.258000 
	4.585417	12.318605	0.000000	95.854167	83.990000	19.800000	0.271910	0.000000	21.343475	0.000000	1.000000	0.797712	24.268000 
	4.587500	12.318605	0.000000	95.875000	84.020000	19.800000	0.271992	0.000000	21.345411	0.000000	1.000000	0.798008	24.277000 
	4.589583	12.318605	0.000000	95.895833	84.020000	19.800000	0.272099	0.000000	21.347438	0.000000	1.000000	0.798337	24.287000 
	4.591667	12.318391	0.000000	95.916667	84.050000	19.800000	0.272168	0.000000	21.349171	0.000000	1.000000	0.798600	24.295000 
	4.593750	12.318177	0.000000	95.937500	84.070000	19.800000	0.272258	0.000000	21.351070	0.000000	1.000000	0.798896	24.304000 
	4.595833	12.318177	0.000000	95.958333	84.100000	19.800000	0.272334	0.000000	21.353006	0.000000	1.000000	0.799191	24.313000 
	4.597917	12.317964	0.000000	95.979167	84.120000	19.800000	0.272411	0.000000	21.354702	0.000000	1.000000	0.799454	24.321000 
	4.600000	12.317750	0.000000	96.000000	84.140000	19.800000	0.272496	0.000000	21.356601	0.000000	1.000000	0.799750	24.330000 
	4.602083	12.317536	0.000000	96.020833	84.160000	19.800000	0.272590	0.000000	21.358703	0.000000	1.000000	0.800079	24.340000 
	4.604167	12.317536	0.000000	96.041667	84.180000	19.800000	0.272664	0.000000	21.360399	0.000000	1.000000	0.800342	24.348000 
	4.606250	12.317323	0.000000	96.062500	84.190000	19.800000	0.272757	0.000000	21.362261	0.000000	1.000000	0.800638	24.357000 
	4.608333	12.317323	0.000000	96.083333	84.220000	19.800000	0.272824	0.000000	21.363995	0.000000	1.000000	0.800901	24.365000 
	4.610417	12.317109	0.000000	96.104167	84.240000	19.800000	0.272899	0.000000	21.365691	0.000000	1.000000	0.801164	24.373000 
	4.612500	12.316895	0.000000	96.125000	84.260000	19.800000	0.272987	0.000000	21.367590	0.000000	1.000000	0.801459	24.382000 
	4.614583	12.316895	0.000000	96.145833	84.290000	19.800000	0.273069	0.000000	21.369527	0.000000	1.000000	0.801755	24.391000 
	4.616667	12.316682	0.000000	96.166667	84.330000	19.800000	0.273128	0.000000	21.371298	0.000000	1.000000	0.802018	24.399000 
	4.618750	12.316682	0.000000	96.187500	84.340000	19.800000	0.273208	0.000000	21.372957	0.000000	1.000000	0.802281	24.407000 
	4.620833	12.316682	0.000000	96.208333	84.350000	19.800000	0.273297	0.000000	21.374820	0.000000	1.000000	0.802577	24.416000 
	4.622917	12.316468	0.000000	96.229167	84.360000	19.800000	0.273388	0.000000	21.376682	0.000000	1.000000	0.802873	24.425000 
	4.625000	12.316254	0.000000	96.250000	84.410000	19.800000	0.273433	0.000000	21.378288	0.000000	1.000000	0.803103	24.432000 
	4.627083	12.316254	0.000000	96.270833	84.430000	19.800000	0.273533	0.000000	21.380390	0.000000	1.000000	0.803432	24.442000 
	4.629167	12.316041	0.000000	96.291667	84.430000	19.800000	0.273637	0.000000	21.382216	0.000000	1.000000	0.803728	24.451000 
	4.631250	12.316041	0.000000	96.312500	84.460000	19.800000	0.273722	0.000000	21.384355	0.000000	1.000000	0.804056	24.461000 
	4.633333	12.315827	0.000000	96.333333	84.500000	19.800000	0.273786	0.000000	21.386127	0.000000	1.000000	0.804319	24.469000 
	4.635417	12.315613	0.000000	96.354167	84.500000	19.800000	0.273889	0.000000	21.388155	0.000000	1.000000	0.804648	24.479000 
	4.637500	12.315613	0.000000	96.375000	84.520000	19.800000	0.273982	0.000000	21.390055	0.000000	1.000000	0.804944	24.488000 
	4.639583	12.315400	0.000000	96.395833	84.540000	19.800000	0.274072	0.000000	21.392158	0.000000	1.000000	0.805273	24.498000 
	4.641667	12.315400	0.000000	96.416667	84.580000	19.800000	0.274158	0.000000	21.394336	0.000000	1.000000	0.805601	24.508000 
	4.643750	12.315186	0.000000	96.437500	84.590000	19.800000	0.274238	0.000000	21.395996	0.000000	1.000000	0.805864	24.516000 
	4.645833	12.314973	0.000000	96.458333	84.610000	19.800000	0.274335	0.000000	21.398099	0.000000	1.000000	0.806193	24.526000 
	4.647917	12.314973	0.000000	96.479167	84.620000	19.800000	0.274425	0.000000	21.399962	0.000000	1.000000	0.806489	24.535000 
	4.650000	12.314545	0.000000	96.500000	84.650000	19.800000	0.274519	0.000000	21.402102	0.000000	1.000000	0.806817	24.545000 
	4.652083	12.314545	0.000000	96.520833	84.680000	19.800000	0.274597	0.000000	21.404040	0.000000	1.000000	0.807113	24.554000 
	4.654167	12.314545	0.000000	96.541667	84.680000	19.800000	0.274688	0.000000	21.405663	0.000000	1.000000	0.807376	24.562000 
	4.656250	12.314118	0.000000	96.562500	84.710000	19.800000	0.274763	0.000000	21.407601	0.000000	1.000000	0.807672	24.571000 
	4.658333	12.313904	0.000000	96.583333	84.750000	19.800000	0.274824	0.000000	21.409374	0.000000	1.000000	0.807935	24.579000 
	4.660417	12.313691	0.000000	96.604167	84.770000	19.800000	0.274913	0.000000	21.411274	0.000000	1.000000	0.808231	24.588000 
	4.662500	12.313691	0.000000	96.625000	84.790000	19.800000	0.274983	0.000000	21.412972	0.000000	1.000000	0.808494	24.596000 
	4.664583	12.313477	0.000000	96.645833	84.790000	19.800000	0.275069	0.000000	21.414595	0.000000	1.000000	0.808757	24.604000 
	4.666667	12.313263	0.000000	96.666667	84.820000	19.800000	0.275146	0.000000	21.416533	0.000000	1.000000	0.809053	24.613000 
	4.668750	12.313050	0.000000	96.687500	84.840000	19.800000	0.275215	0.000000	21.418028	0.000000	1.000000	0.809283	24.620000 
	4.670833	12.312836	0.000000	96.708333	84.860000	19.800000	0.275289	0.000000	21.419726	0.000000	1.000000	0.809546	24.628000 
	4.672917	12.312622	0.000000	96.729167	84.890000	19.800000	0.275357	0.000000	21.421462	0.000000	1.000000	0.809809	24.636000 
	4.675000	12.312622	0.000000	96.750000	84.920000	19.800000	0.275413	0.000000	21.422995	0.000000	1.000000	0.810039	24.643000 
	4.677083	12.312409	0.000000	96.770833	84.930000	19.800000	0.275498	0.000000	21.424655	0.000000	1.000000	0.810302	24.651000 
	4.679167	12.312195	0.000000	96.791667	84.950000	19.800000	0.275560	0.000000	21.426151	0.000000	1.000000	0.810532	24.658000 
	4.681250	12.311981	0.000000	96.812500	84.970000	19.800000	0.275645	0.000000	21.428052	0.000000	1.000000	0.810828	24.667000 
	4.683333	12.311768	0.000000	96.833333	84.990000	19.800000	0.275712	0.000000	21.429750	0.000000	1.000000	0.811091	24.675000 
	4.685417	12.311768	0.000000	96.854167	85.010000	19.800000	0.275804	0.000000	21.431652	0.000000	1.000000	0.811386	24.684000 
	4.687500	12.311554	0.000000	96.875000	85.030000	19.800000	0.275886	0.000000	21.433553	0.000000	1.000000	0.811682	24.693000 
	4.689583	12.311340	0.000000	96.895833	85.070000	19.800000	0.275958	0.000000	21.435530	0.000000	1.000000	0.811978	24.702000 
	4.691667	12.311127	0.000000	96.916667	85.070000	19.800000	0.276048	0.000000	21.437153	0.000000	1.000000	0.812241	24.710000 
	4.693750	12.311127	0.000000	96.937500	85.100000	19.800000	0.276117	0.000000	21.438889	0.000000	1.000000	0.812504	24.718000 
	4.695833	12.310913	0.000000	96.958333	85.130000	19.800000	0.276199	0.000000	21.440828	0.000000	1.000000	0.812800	24.727000 
	4.697917	12.310699	0.000000	96.979167	85.170000	19.800000	0.276258	0.000000	21.442603	0.000000	1.000000	0.813063	24.735000 
	4.700000	12.310699	0.000000	97.000000	85.180000	19.800000	0.276360	0.000000	21.444669	0.000000	1.000000	0.813392	24.745000 
	4.702083	12.310699	0.000000	97.020833	85.180000	19.800000	0.276455	0.000000	21.446496	0.000000	1.000000	0.813687	24.754000 
	4.704167	12.310486	0.000000	97.041667	85.210000	19.800000	0.276536	0.000000	21.448435	0.000000	1.000000	0.813983	24.763000 
	4.706250	12.310272	0.000000	97.062500	85.230000	19.800000	0.276632	0.000000	21.450540	0.000000	1.000000	0.814312	24.773000 
	4.708333	12.310058	0.000000	97.083333	85.260000	19.800000	0.276712	0.000000	21.452480	0.000000	1.000000	0.814608	24.782000 
	4.710417	12.310058	0.000000	97.104167	85.270000	19.800000	0.276824	0.000000	21.454750	0.000000	1.000000	0.814969	24.793000 
	4.712500	12.309845	0.000000	97.125000	85.300000	19.800000	0.276918	0.000000	21.456893	0.000000	1.000000	0.815298	24.803000 
	4.714583	12.309631	0.000000	97.145833	85.310000	19.800000	0.277015	0.000000	21.458960	0.000000	1.000000	0.815627	24.813000 
	4.716667	12.309631	0.000000	97.166667	85.330000	19.800000	0.277112	0.000000	21.461065	0.000000	1.000000	0.815956	24.823000 
	4.718750	12.309631	0.000000	97.187500	85.360000	19.800000	0.277208	0.000000	21.463208	0.000000	1.000000	0.816284	24.833000 
	4.720833	12.309417	0.000000	97.208333	85.360000	19.800000	0.277323	0.000000	21.465440	0.000000	1.000000	0.816646	24.844000 
	4.722917	12.309417	0.000000	97.229167	85.400000	19.800000	0.277406	0.000000	21.467621	0.000000	1.000000	0.816975	24.854000 
	4.725000	12.309204	0.000000	97.250000	85.430000	19.800000	0.277494	0.000000	21.469765	0.000000	1.000000	0.817303	24.864000 
	4.727083	12.308990	0.000000	97.270833	85.450000	19.800000	0.277595	0.000000	21.471870	0.000000	1.000000	0.817632	24.874000 
	4.729167	12.308776	0.000000	97.291667	85.460000	19.800000	0.277684	0.000000	21.473735	0.000000	1.000000	0.817928	24.883000 
	4.731250	12.308563	0.000000	97.312500	85.480000	19.800000	0.277768	0.000000	21.475637	0.000000	1.000000	0.818224	24.892000 
	4.733333	12.308563	0.000000	97.333333	85.510000	19.800000	0.277845	0.000000	21.477578	0.000000	1.000000	0.818519	24.901000 
	4.735417	12.308349	0.000000	97.354167	85.530000	19.800000	0.277950	0.000000	21.479684	0.000000	1.000000	0.818848	24.911000 
	4.737500	12.308135	0.000000	97.375000	85.550000	19.800000	0.278033	0.000000	21.481586	0.000000	1.000000	0.819144	24.920000 
	4.739583	12.308135	0.000000	97.395833	85.580000	19.800000	0.278108	0.000000	21.483527	0.000000	1.000000	0.819440	24.929000 
	4.741667	12.307922	0.000000	97.416667	85.600000	19.800000	0.278196	0.000000	21.485430	0.000000	1.000000	0.819736	24.938000 
	4.743750	12.307708	0.000000	97.437500	85.620000	19.800000	0.278283	0.000000	21.487333	0.000000	1.000000	0.820032	24.947000 
	4.745833	12.307708	0.000000	97.458333	85.670000	19.800000	0.278330	0.000000	21.489147	0.000000	1.000000	0.820295	24.955000 
	4.747917	12.307495	0.000000	97.479167	85.670000	19.800000	0.278437	0.000000	21.490974	0.000000	1.000000	0.820590	24.964000 
	4.750000	12.307495	0.000000	97.500000	85.670000	19.800000	0.278517	0.000000	21.492598	0.000000	1.000000	0.820853	24.972000 
	4.752083	12.307281	0.000000	97.520833	85.690000	19.800000	0.278616	0.000000	21.494704	0.000000	1.000000	0.821182	24.982000 
	4.754167	12.307067	0.000000	97.541667	85.730000	19.800000	0.278675	0.000000	21.496481	0.000000	1.000000	0.821445	24.990000 
	4.756250	12.307067	0.000000	97.562500	85.750000	19.800000	0.278751	0.000000	21.498181	0.000000	1.000000	0.821708	24.998000 
	4.758333	12.306854	0.000000	97.583333	85.760000	19.800000	0.278841	0.000000	21.500046	0.000000	1.000000	0.822004	25.007000 
	4.760417	12.306640	0.000000	97.604167	85.800000	19.800000	0.278908	0.000000	21.501823	0.000000	1.000000	0.822267	25.015000 
	4.762500	12.306640	0.000000	97.625000	85.820000	19.800000	0.279002	0.000000	21.503929	0.000000	1.000000	0.822595	25.025000 
	4.764583	12.306426	0.000000	97.645833	85.840000	19.800000	0.279086	0.000000	21.505833	0.000000	1.000000	0.822891	25.034000 
	4.766667	12.306426	0.000000	97.666667	85.860000	19.800000	0.279173	0.000000	21.507736	0.000000	1.000000	0.823187	25.043000 
	4.768750	12.306213	0.000000	97.687500	85.880000	19.800000	0.279257	0.000000	21.509640	0.000000	1.000000	0.823483	25.052000 
	4.770833	12.305999	0.000000	97.708333	85.910000	19.800000	0.279320	0.000000	21.511379	0.000000	1.000000	0.823746	25.060000 
	4.772917	12.305999	0.000000	97.729167	85.920000	19.800000	0.279422	0.000000	21.513447	0.000000	1.000000	0.824075	25.070000 
	4.775000	12.305785	0.000000	97.750000	85.940000	19.800000	0.279506	0.000000	21.515351	0.000000	1.000000	0.824371	25.079000 
	4.777083	12.305572	0.000000	97.770833	85.960000	19.800000	0.279586	0.000000	21.517052	0.000000	1.000000	0.824633	25.087000 
	4.779167	12.305572	0.000000	97.791667	85.980000	19.800000	0.279656	0.000000	21.518753	0.000000	1.000000	0.824896	25.095000 
	4.781250	12.305358	0.000000	97.812500	86.010000	19.800000	0.279748	0.000000	21.520898	0.000000	1.000000	0.825225	25.105000 
	4.783333	12.305144	0.000000	97.833333	86.020000	19.800000	0.279834	0.000000	21.522561	0.000000	1.000000	0.825488	25.113000 
	4.785417	12.305144	0.000000	97.854167	86.040000	19.800000	0.279913	0.000000	21.524465	0.000000	1.000000	0.825784	25.122000 
	4.787500	12.304931	0.000000	97.875000	86.060000	19.800000	0.279999	0.000000	21.526369	0.000000	1.000000	0.826080	25.131000 
	4.789583	12.304717	0.000000	97.895833	86.090000	19.800000	0.280090	0.000000	21.528515	0.000000	1.000000	0.826409	25.141000 
	4.791667	12.304503	0.000000	97.916667	86.100000	19.800000	0.280166	0.000000	21.530177	0.000000	1.000000	0.826671	25.149000 
	4.793750	12.304503	0.000000	97.937500	86.140000	19.800000	0.280240	0.000000	21.532158	0.000000	1.000000	0.826967	25.158000 
	4.795833	12.304290	0.000000	97.958333	86.170000	19.800000	0.280320	0.000000	21.534101	0.000000	1.000000	0.827263	25.167000 
	4.797917	12.304076	0.000000	97.979167	86.170000	19.800000	0.280405	0.000000	21.535726	0.000000	1.000000	0.827526	25.175000 
	4.800000	12.304076	0.000000	98.000000	86.190000	19.800000	0.280484	0.000000	21.537427	0.000000	1.000000	0.827789	25.183000 
	4.802083	12.303862	0.000000	98.020833	86.230000	19.800000	0.280552	0.000000	21.539409	0.000000	1.000000	0.828085	25.192000 
	4.804167	12.303862	0.000000	98.041667	86.250000	19.800000	0.280623	0.000000	21.541110	0.000000	1.000000	0.828348	25.200000 
	4.806250	12.303649	0.000000	98.062500	86.260000	19.800000	0.280691	0.000000	21.542570	0.000000	1.000000	0.828578	25.207000 
	4.808333	12.303435	0.000000	98.083333	86.280000	19.800000	0.280777	0.000000	21.544475	0.000000	1.000000	0.828874	25.216000 
	4.810417	12.303435	0.000000	98.104167	86.310000	19.800000	0.280834	0.000000	21.546012	0.000000	1.000000	0.829104	25.223000 
	4.812500	12.303221	0.000000	98.125000	86.340000	19.800000	0.280905	0.000000	21.547752	0.000000	1.000000	0.829367	25.231000 
	4.814583	12.303008	0.000000	98.145833	86.340000	19.800000	0.280994	0.000000	21.549377	0.000000	1.000000	0.829630	25.239000 
	4.816667	12.303008	0.000000	98.166667	86.380000	19.800000	0.281051	0.000000	21.551156	0.000000	1.000000	0.829893	25.247000 
	4.818750	12.302794	0.000000	98.187500	86.410000	19.800000	0.281118	0.000000	21.552896	0.000000	1.000000	0.830156	25.255000 
	4.820833	12.302794	0.000000	98.208333	86.410000	19.800000	0.281190	0.000000	21.554318	0.000000	1.000000	0.830386	25.262000 
	4.822917	12.302794	0.000000	98.229167	86.440000	19.800000	0.281250	0.000000	21.555855	0.000000	1.000000	0.830616	25.269000 
	4.825000	12.302580	0.000000	98.250000	86.480000	19.800000	0.281311	0.000000	21.557635	0.000000	1.000000	0.830879	25.277000 
	4.827083	12.302580	0.000000	98.270833	86.480000	19.800000	0.281386	0.000000	21.559056	0.000000	1.000000	0.831109	25.284000 
	4.829167	12.302367	0.000000	98.291667	86.500000	19.800000	0.281457	0.000000	21.560758	0.000000	1.000000	0.831372	25.292000 
	4.831250	12.302367	0.000000	98.312500	86.530000	19.800000	0.281515	0.000000	21.562296	0.000000	1.000000	0.831602	25.299000 
	4.833333	12.302153	0.000000	98.333333	86.550000	19.800000	0.281579	0.000000	21.563795	0.000000	1.000000	0.831832	25.306000 
	4.835417	12.302153	0.000000	98.354167	86.570000	19.800000	0.281653	0.000000	21.565498	0.000000	1.000000	0.832095	25.314000 
	4.837500	12.301939	0.000000	98.375000	86.590000	19.800000	0.281717	0.000000	21.566997	0.000000	1.000000	0.832325	25.321000 
	4.839583	12.301726	0.000000	98.395833	86.600000	19.800000	0.281794	0.000000	21.568660	0.000000	1.000000	0.832588	25.329000 
	4.841667	12.301512	0.000000	98.416667	86.640000	19.800000	0.281847	0.000000	21.570237	0.000000	1.000000	0.832818	25.336000 
	4.843750	12.301512	0.000000	98.437500	86.650000	19.800000	0.281922	0.000000	21.571901	0.000000	1.000000	0.833081	25.344000 
	4.845833	12.301298	0.000000	98.458333	86.680000	19.800000	0.281985	0.000000	21.573439	0.000000	1.000000	0.833311	25.351000 
	4.847917	12.301085	0.000000	98.479167	86.690000	19.800000	0.282060	0.000000	21.575103	0.000000	1.000000	0.833574	25.359000 
	4.850000	12.301085	0.000000	98.500000	86.720000	19.800000	0.282111	0.000000	21.576641	0.000000	1.000000	0.833804	25.366000 
	4.852083	12.300871	0.000000	98.520833	86.750000	19.800000	0.282184	0.000000	21.578382	0.000000	1.000000	0.834067	25.374000 
	4.854167	12.300871	0.000000	98.541667	86.770000	19.800000	0.282250	0.000000	21.579882	0.000000	1.000000	0.834298	25.381000 
	4.856250	12.300657	0.000000	98.562500	86.770000	19.800000	0.282331	0.000000	21.581507	0.000000	1.000000	0.834561	25.389000 
	4.858333	12.300657	0.000000	98.583333	86.810000	19.800000	0.282384	0.000000	21.583084	0.000000	1.000000	0.834791	25.396000 
	4.860417	12.300444	0.000000	98.604167	86.840000	19.800000	0.282453	0.000000	21.584826	0.000000	1.000000	0.835054	25.404000 
	4.862500	12.300230	0.000000	98.625000	86.830000	19.800000	0.282535	0.000000	21.586209	0.000000	1.000000	0.835284	25.411000 
	4.864583	12.300017	0.000000	98.645833	86.870000	19.800000	0.282608	0.000000	21.588193	0.000000	1.000000	0.835580	25.420000 
	4.866667	12.300017	0.000000	98.666667	86.890000	19.800000	0.282659	0.000000	21.589693	0.000000	1.000000	0.835810	25.427000 
	4.868750	12.299803	0.000000	98.687500	86.910000	19.800000	0.282740	0.000000	21.591396	0.000000	1.000000	0.836073	25.435000 
	4.870833	12.299803	0.000000	98.708333	86.920000	19.800000	0.282809	0.000000	21.592857	0.000000	1.000000	0.836303	25.442000 
	4.872917	12.299376	0.000000	98.729167	86.960000	19.800000	0.282872	0.000000	21.594638	0.000000	1.000000	0.836566	25.450000 
	4.875000	12.299376	0.000000	98.750000	86.980000	19.800000	0.282946	0.000000	21.596341	0.000000	1.000000	0.836829	25.458000 
	4.877083	12.299162	0.000000	98.770833	87.000000	19.800000	0.283002	0.000000	21.597841	0.000000	1.000000	0.837059	25.465000 
	4.879167	12.299162	0.000000	98.791667	87.010000	19.800000	0.283075	0.000000	21.599303	0.000000	1.000000	0.837289	25.472000 
	4.881250	12.298948	0.000000	98.812500	87.050000	19.800000	0.283122	0.000000	21.600881	0.000000	1.000000	0.837519	25.479000 
	4.883333	12.298948	0.000000	98.833333	87.060000	19.800000	0.283204	0.000000	21.602545	0.000000	1.000000	0.837782	25.487000 
	4.885417	12.298735	0.000000	98.854167	87.090000	19.800000	0.283282	0.000000	21.604491	0.000000	1.000000	0.838078	25.496000 
	4.887500	12.298521	0.000000	98.875000	87.120000	19.800000	0.283336	0.000000	21.606030	0.000000	1.000000	0.838308	25.503000 
	4.889583	12.298307	0.000000	98.895833	87.120000	19.800000	0.283423	0.000000	21.607656	0.000000	1.000000	0.838571	25.511000 
	4.891667	12.298094	0.000000	98.916667	87.150000	19.800000	0.283478	0.000000	21.609195	0.000000	1.000000	0.838801	25.518000 
	4.893750	12.297880	0.000000	98.937500	87.180000	19.800000	0.283549	0.000000	21.610938	0.000000	1.000000	0.839064	25.526000 
	4.895833	12.297666	0.000000	98.958333	87.200000	19.800000	0.283625	0.000000	21.612641	0.000000	1.000000	0.839327	25.534000 
	4.897917	12.297453	0.000000	98.979167	87.230000	19.800000	0.283677	0.000000	21.614181	0.000000	1.000000	0.839557	25.541000 
	4.900000	12.297453	0.000000	99.000000	87.250000	19.800000	0.283749	0.000000	21.615885	0.000000	1.000000	0.839820	25.549000 
	4.902083	12.297239	0.000000	99.020833	87.250000	19.800000	0.283838	0.000000	21.617511	0.000000	1.000000	0.840083	25.557000 
	4.904167	12.297025	0.000000	99.041667	87.280000	19.800000	0.283891	0.000000	21.619050	0.000000	1.000000	0.840313	25.564000 
	4.906250	12.297025	0.000000	99.062500	87.300000	19.800000	0.283979	0.000000	21.620958	0.000000	1.000000	0.840609	25.573000 
	4.908333	12.296812	0.000000	99.083333	87.330000	19.800000	0.284045	0.000000	21.622701	0.000000	1.000000	0.840872	25.581000 
	4.910417	12.296812	0.000000	99.104167	87.340000	19.800000	0.284121	0.000000	21.624366	0.000000	1.000000	0.841135	25.589000 
	4.912500	12.296812	0.000000	99.125000	87.350000	19.800000	0.284216	0.000000	21.626234	0.000000	1.000000	0.841431	25.598000 
	4.914583	12.296598	0.000000	99.145833	87.390000	19.800000	0.284292	0.000000	21.628220	0.000000	1.000000	0.841726	25.607000 
	4.916667	12.296384	0.000000	99.166667	87.410000	19.800000	0.284372	0.000000	21.630127	0.000000	1.000000	0.842022	25.616000 
	4.918750	12.296384	0.000000	99.187500	87.420000	19.800000	0.284453	0.000000	21.631792	0.000000	1.000000	0.842285	25.624000 
	4.920833	12.296171	0.000000	99.208333	87.460000	19.800000	0.284522	0.000000	21.633778	0.000000	1.000000	0.842581	25.633000 
	4.922917	12.296171	0.000000	99.229167	87.500000	19.800000	0.284609	0.000000	21.635968	0.000000	1.000000	0.842910	25.643000 
	4.925000	12.295957	0.000000	99.250000	87.500000	19.800000	0.284691	0.000000	21.637594	0.000000	1.000000	0.843173	25.651000 
	4.927083	12.295957	0.000000	99.270833	87.510000	19.800000	0.284787	0.000000	21.639462	0.000000	1.000000	0.843469	25.660000 
	4.929167	12.295743	0.000000	99.291667	87.530000	19.800000	0.284881	0.000000	21.641574	0.000000	1.000000	0.843797	25.670000 
	4.931250	12.295743	0.000000	99.312500	87.570000	19.800000	0.284965	0.000000	21.643763	0.000000	1.000000	0.844126	25.680000 
	4.933333	12.295957	0.000000	99.333333	87.590000	19.800000	0.285048	0.000000	21.645671	0.000000	1.000000	0.844422	25.689000 
	4.935417	12.295743	0.000000	99.354167	87.590000	19.800000	0.285155	0.000000	21.647704	0.000000	1.000000	0.844751	25.699000 
	4.937500	12.295743	0.000000	99.375000	87.610000	19.800000	0.285255	0.000000	21.649815	0.000000	1.000000	0.845079	25.709000 
	4.939583	12.295530	0.000000	99.395833	87.650000	19.800000	0.285324	0.000000	21.651802	0.000000	1.000000	0.845375	25.718000 
	4.941667	12.295530	0.000000	99.416667	87.670000	19.800000	0.285418	0.000000	21.653914	0.000000	1.000000	0.845704	25.728000 
	4.943750	12.295530	0.000000	99.437500	87.700000	19.800000	0.285488	0.000000	21.655658	0.000000	1.000000	0.845967	25.736000 
	4.945833	12.295316	0.000000	99.458333	87.710000	19.800000	0.285579	0.000000	21.657527	0.000000	1.000000	0.846263	25.745000 
	4.947917	12.295102	0.000000	99.479167	87.720000	19.800000	0.285666	0.000000	21.659396	0.000000	1.000000	0.846558	25.754000 
	4.950000	12.294889	0.000000	99.500000	87.750000	19.800000	0.285744	0.000000	21.661344	0.000000	1.000000	0.846854	25.763000 
	4.952083	12.294889	0.000000	99.520833	87.770000	19.800000	0.285844	0.000000	21.663455	0.000000	1.000000	0.847183	25.773000 
	4.954167	12.294889	0.000000	99.541667	87.790000	19.800000	0.285925	0.000000	21.665364	0.000000	1.000000	0.847479	25.782000 
	4.956250	12.294675	0.000000	99.562500	87.830000	19.800000	0.286010	0.000000	21.667555	0.000000	1.000000	0.847808	25.792000 
	4.958333	12.294461	0.000000	99.583333	87.850000	19.800000	0.286102	0.000000	21.669667	0.000000	1.000000	0.848136	25.802000 
	4.960417	12.294461	0.000000	99.604167	87.870000	19.800000	0.286200	0.000000	21.671779	0.000000	1.000000	0.848465	25.812000 
	4.962500	12.294461	0.000000	99.625000	87.890000	19.800000	0.286292	0.000000	21.673891	0.000000	1.000000	0.848794	25.822000 
	4.964583	12.294248	0.000000	99.645833	87.910000	19.800000	0.286386	0.000000	21.676003	0.000000	1.000000	0.849122	25.832000 
	4.966667	12.294248	0.000000	99.666667	87.930000	19.800000	0.286498	0.000000	21.678319	0.000000	1.000000	0.849484	25.843000 
	4.968750	12.294034	0.000000	99.687500	87.950000	19.800000	0.286582	0.000000	21.680228	0.000000	1.000000	0.849780	25.852000 
	4.970833	12.293820	0.000000	99.708333	87.970000	19.800000	0.286678	0.000000	21.682340	0.000000	1.000000	0.850108	25.862000 
	4.972917	12.293607	0.000000	99.729167	88.010000	19.800000	0.286759	0.000000	21.684532	0.000000	1.000000	0.850437	25.872000 
	4.975000	12.293180	0.000000	99.750000	88.000000	19.800000	0.286860	0.000000	21.686322	0.000000	1.000000	0.850733	25.881000 
	4.977083	12.292966	0.000000	99.770833	88.040000	19.800000	0.286945	0.000000	21.688514	0.000000	1.000000	0.851062	25.891000 
	4.979167	12.292966	0.000000	99.791667	88.070000	19.800000	0.287022	0.000000	21.690463	0.000000	1.000000	0.851358	25.900000 
	4.981250	12.292752	0.000000	99.812500	88.070000	19.800000	0.287128	0.000000	21.692496	0.000000	1.000000	0.851686	25.910000 
	4.983333	12.292539	0.000000	99.833333	88.110000	19.800000	0.287202	0.000000	21.694485	0.000000	1.000000	0.851982	25.919000 
	4.985417	12.292325	0.000000	99.854167	88.130000	19.800000	0.287284	0.000000	21.696394	0.000000	1.000000	0.852278	25.928000 
	4.987500	12.292111	0.000000	99.875000	88.160000	19.800000	0.287362	0.000000	21.698344	0.000000	1.000000	0.852574	25.937000 
	4.989583	12.291898	0.000000	99.895833	88.180000	19.800000	0.287449	0.000000	21.700253	0.000000	1.000000	0.852870	25.946000 
	4.991667	12.291470	0.000000	99.916667	88.190000	19.800000	0.287553	0.000000	21.702327	0.000000	1.000000	0.853198	25.956000 
	4.993750	12.291470	0.000000	99.937500	88.210000	19.800000	0.287610	0.000000	21.703830	0.000000	1.000000	0.853428	25.963000 
	4.995833	12.291257	0.000000	99.958333	88.240000	19.800000	0.287695	0.000000	21.705779	0.000000	1.000000	0.853724	25.972000 
	4.997917	12.290829	0.000000	99.979167	88.260000	19.800000	0.287782	0.000000	21.707892	0.000000	1.000000	0.854053	25.982000 
	5.000000	12.290616	0.000000	100.000000	88.280000	19.800000	0.287859	0.000000	21.709599	0.000000	1.000000	0.854316	25.990000 
	5.002083	12.290616	0.000000	100.020833	88.300000	19.800000	0.287943	0.000000	21.711509	0.000000	1.000000	0.854612	25.999000 
	5.004167	12.290402	0.000000	100.041667	88.320000	19.800000	0.288031	0.000000	21.713419	0.000000	1.000000	0.854908	26.008000 
	5.006250	12.290402	0.000000	100.062500	88.340000	19.800000	0.288108	0.000000	21.715329	0.000000	1.000000	0.855203	26.017000 
	5.008333	12.290188	0.000000	100.083333	88.380000	19.800000	0.288184	0.000000	21.717318	0.000000	1.000000	0.855499	26.026000 
	5.010417	12.289975	0.000000	100.104167	88.400000	19.800000	0.288268	0.000000	21.719229	0.000000	1.000000	0.855795	26.035000 
	5.012500	12.289761	0.000000	100.125000	88.410000	19.800000	0.288354	0.000000	21.721099	0.000000	1.000000	0.856091	26.044000 
	5.014583	12.289547	0.000000	100.145833	88.430000	19.800000	0.288437	0.000000	21.723009	0.000000	1.000000	0.856387	26.053000 
	5.016667	12.289334	0.000000	100.166667	88.450000	19.800000	0.288524	0.000000	21.724920	0.000000	1.000000	0.856683	26.062000 
	5.018750	12.289334	0.000000	100.187500	88.470000	19.800000	0.288613	0.000000	21.726830	0.000000	1.000000	0.856979	26.071000 
	5.020833	12.288906	0.000000	100.208333	88.500000	19.800000	0.288677	0.000000	21.728577	0.000000	1.000000	0.857241	26.079000 
	5.022917	12.288906	0.000000	100.229167	88.520000	19.800000	0.288754	0.000000	21.730284	0.000000	1.000000	0.857504	26.087000 
	5.025000	12.288693	0.000000	100.250000	88.530000	19.800000	0.288827	0.000000	21.731951	0.000000	1.000000	0.857767	26.095000 
	5.027083	12.288479	0.000000	100.270833	88.550000	19.800000	0.288902	0.000000	21.733659	0.000000	1.000000	0.858030	26.103000 
	5.029167	12.288265	0.000000	100.291667	88.590000	19.800000	0.288968	0.000000	21.735446	0.000000	1.000000	0.858293	26.111000 
	5.031250	12.288265	0.000000	100.312500	88.600000	19.800000	0.289039	0.000000	21.737113	0.000000	1.000000	0.858556	26.119000 
	5.033333	12.287838	0.000000	100.333333	88.620000	19.800000	0.289104	0.000000	21.738617	0.000000	1.000000	0.858786	26.126000 
	5.035417	12.287838	0.000000	100.354167	88.650000	19.800000	0.289161	0.000000	21.740161	0.000000	1.000000	0.859017	26.133000 
	5.037500	12.287624	0.000000	100.375000	88.680000	19.800000	0.289230	0.000000	21.741908	0.000000	1.000000	0.859279	26.141000 
	5.039583	12.287411	0.000000	100.395833	88.660000	19.800000	0.289317	0.000000	21.743252	0.000000	1.000000	0.859510	26.148000 
	5.041667	12.287411	0.000000	100.416667	88.700000	19.800000	0.289386	0.000000	21.745243	0.000000	1.000000	0.859805	26.157000 
	5.043750	12.287411	0.000000	100.437500	88.740000	19.800000	0.289439	0.000000	21.746827	0.000000	1.000000	0.860036	26.164000 
	5.045833	12.287197	0.000000	100.458333	88.760000	19.800000	0.289509	0.000000	21.748535	0.000000	1.000000	0.860298	26.172000 
	5.047917	12.286983	0.000000	100.479167	88.770000	19.800000	0.289580	0.000000	21.749999	0.000000	1.000000	0.860529	26.179000 
	5.050000	12.286983	0.000000	100.500000	88.800000	19.800000	0.289642	0.000000	21.751747	0.000000	1.000000	0.860792	26.187000 
	5.052083	12.286770	0.000000	100.520833	88.820000	19.800000	0.289706	0.000000	21.753251	0.000000	1.000000	0.861022	26.194000 
	5.054167	12.286770	0.000000	100.541667	88.840000	19.800000	0.289759	0.000000	21.754756	0.000000	1.000000	0.861252	26.201000 
	5.056250	12.286770	0.000000	100.562500	88.860000	19.800000	0.289828	0.000000	21.756260	0.000000	1.000000	0.861482	26.208000 
	5.058333	12.286556	0.000000	100.583333	88.870000	19.800000	0.289912	0.000000	21.757928	0.000000	1.000000	0.861745	26.216000 
	5.060417	12.286556	0.000000	100.604167	88.890000	19.800000	0.289970	0.000000	21.759433	0.000000	1.000000	0.861975	26.223000 
	5.062500	12.286342	0.000000	100.625000	88.930000	19.800000	0.290023	0.000000	21.761017	0.000000	1.000000	0.862205	26.230000 
	5.064583	12.286129	0.000000	100.645833	88.930000	19.800000	0.290095	0.000000	21.762442	0.000000	1.000000	0.862435	26.237000 
	5.066667	12.286129	0.000000	100.666667	88.960000	19.800000	0.290137	0.000000	21.763783	0.000000	1.000000	0.862632	26.243000 
	5.068750	12.285915	0.000000	100.687500	88.970000	19.800000	0.290218	0.000000	21.765451	0.000000	1.000000	0.862895	26.251000 
	5.070833	12.285702	0.000000	100.708333	89.020000	19.800000	0.290251	0.000000	21.766873	0.000000	1.000000	0.863092	26.257000 
	5.072917	12.285702	0.000000	100.729167	89.040000	19.800000	0.290315	0.000000	21.768377	0.000000	1.000000	0.863323	26.264000 
	5.075000	12.285488	0.000000	100.750000	89.060000	19.800000	0.290366	0.000000	21.769679	0.000000	1.000000	0.863520	26.270000 
	5.077083	12.285274	0.000000	100.770833	89.090000	19.800000	0.290404	0.000000	21.771020	0.000000	1.000000	0.863717	26.276000 
	5.079167	12.285061	0.000000	100.791667	89.100000	19.800000	0.290487	0.000000	21.772689	0.000000	1.000000	0.863980	26.284000 
	5.081250	12.284847	0.000000	100.812500	89.100000	19.800000	0.290553	0.000000	21.773910	0.000000	1.000000	0.864177	26.290000 
	5.083333	12.284633	0.000000	100.833333	89.160000	19.800000	0.290588	0.000000	21.775575	0.000000	1.000000	0.864407	26.297000 
	5.085417	12.284633	0.000000	100.854167	89.170000	19.800000	0.290646	0.000000	21.776837	0.000000	1.000000	0.864605	26.303000 
	5.087500	12.284206	0.000000	100.875000	89.180000	19.800000	0.290723	0.000000	21.778505	0.000000	1.000000	0.864868	26.311000 
	5.089583	12.283992	0.000000	100.895833	89.200000	19.800000	0.290786	0.000000	21.780010	0.000000	1.000000	0.865098	26.318000 
	5.091667	12.283992	0.000000	100.916667	89.240000	19.800000	0.290834	0.000000	21.781596	0.000000	1.000000	0.865328	26.325000 
	5.093750	12.283779	0.000000	100.937500	89.250000	19.800000	0.290901	0.000000	21.783061	0.000000	1.000000	0.865558	26.332000 
	5.095833	12.283565	0.000000	100.958333	89.260000	19.800000	0.290980	0.000000	21.784729	0.000000	1.000000	0.865821	26.340000 
	5.097917	12.283351	0.000000	100.979167	89.290000	19.800000	0.291037	0.000000	21.786275	0.000000	1.000000	0.866051	26.347000 
	5.100000	12.283138	0.000000	101.000000	89.320000	19.800000	0.291094	0.000000	21.787821	0.000000	1.000000	0.866281	26.354000 
	5.102083	12.283138	0.000000	101.020833	89.330000	19.800000	0.291174	0.000000	21.789489	0.000000	1.000000	0.866544	26.362000 
	5.104167	12.282924	0.000000	101.041667	89.360000	19.800000	0.291226	0.000000	21.791035	0.000000	1.000000	0.866774	26.369000 
	5.106250	12.282924	0.000000	101.062500	89.380000	19.800000	0.291293	0.000000	21.792541	0.000000	1.000000	0.867004	26.376000 
	5.108333	12.282710	0.000000	101.083333	89.410000	19.800000	0.291358	0.000000	21.794290	0.000000	1.000000	0.867267	26.384000 
	5.110417	12.282497	0.000000	101.104167	89.410000	19.800000	0.291431	0.000000	21.795715	0.000000	1.000000	0.867497	26.391000 
	5.112500	12.282497	0.000000	101.125000	89.450000	19.800000	0.291483	0.000000	21.797301	0.000000	1.000000	0.867727	26.398000 
	5.114583	12.282283	0.000000	101.145833	89.450000	19.800000	0.291561	0.000000	21.798930	0.000000	1.000000	0.867990	26.406000 
	5.116667	12.282283	0.000000	101.166667	89.490000	19.800000	0.291613	0.000000	21.800516	0.000000	1.000000	0.868220	26.413000 
	5.118750	12.282283	0.000000	101.187500	89.530000	19.800000	0.291652	0.000000	21.801899	0.000000	1.000000	0.868418	26.419000 
	5.120833	12.282069	0.000000	101.208333	89.530000	19.800000	0.291739	0.000000	21.803528	0.000000	1.000000	0.868681	26.427000 
	5.122917	12.281856	0.000000	101.229167	89.550000	19.800000	0.291798	0.000000	21.805034	0.000000	1.000000	0.868911	26.434000 
	5.125000	12.281856	0.000000	101.250000	89.570000	19.800000	0.291854	0.000000	21.806336	0.000000	1.000000	0.869108	26.440000 
	5.127083	12.281642	0.000000	101.270833	89.600000	19.800000	0.291919	0.000000	21.808086	0.000000	1.000000	0.869371	26.448000 
	5.129167	12.281642	0.000000	101.291667	89.630000	19.800000	0.291977	0.000000	21.809633	0.000000	1.000000	0.869601	26.455000 
	5.131250	12.281642	0.000000	101.312500	89.640000	19.800000	0.292050	0.000000	21.811302	0.000000	1.000000	0.869864	26.463000 
	5.133333	12.281428	0.000000	101.333333	89.680000	19.800000	0.292100	0.000000	21.812889	0.000000	1.000000	0.870094	26.470000 
	5.135417	12.281215	0.000000	101.354167	89.690000	19.800000	0.292180	0.000000	21.814558	0.000000	1.000000	0.870357	26.478000 
	5.137500	12.281215	0.000000	101.375000	89.710000	19.800000	0.292242	0.000000	21.816065	0.000000	1.000000	0.870587	26.485000 
	5.139583	12.280787	0.000000	101.395833	89.730000	19.800000	0.292313	0.000000	21.817774	0.000000	1.000000	0.870850	26.493000 
	5.141667	12.280574	0.000000	101.416667	89.760000	19.800000	0.292379	0.000000	21.819525	0.000000	1.000000	0.871113	26.501000 
	5.143750	12.280360	0.000000	101.437500	89.750000	19.800000	0.292472	0.000000	21.821113	0.000000	1.000000	0.871376	26.509000 
	5.145833	12.280360	0.000000	101.458333	89.780000	19.800000	0.292537	0.000000	21.822864	0.000000	1.000000	0.871639	26.517000 
	5.147917	12.280146	0.000000	101.479167	89.810000	19.800000	0.292604	0.000000	21.824614	0.000000	1.000000	0.871902	26.525000 
	5.150000	12.279933	0.000000	101.500000	89.840000	19.800000	0.292674	0.000000	21.826365	0.000000	1.000000	0.872165	26.533000 
	5.152083	12.279933	0.000000	101.520833	89.860000	19.800000	0.292750	0.000000	21.828075	0.000000	1.000000	0.872428	26.541000 
	5.154167	12.279719	0.000000	101.541667	89.880000	19.800000	0.292832	0.000000	21.829989	0.000000	1.000000	0.872724	26.550000 
	5.156250	12.279505	0.000000	101.562500	89.910000	19.800000	0.292908	0.000000	21.831944	0.000000	1.000000	0.873020	26.559000 
	5.158333	12.279292	0.000000	101.583333	89.940000	19.800000	0.292993	0.000000	21.834102	0.000000	1.000000	0.873348	26.569000 
	5.160417	12.279292	0.000000	101.604167	89.950000	19.800000	0.293082	0.000000	21.835975	0.000000	1.000000	0.873644	26.578000 
	5.162500	12.278864	0.000000	101.625000	89.950000	19.800000	0.293181	0.000000	21.837808	0.000000	1.000000	0.873940	26.587000 
	5.164583	12.278651	0.000000	101.645833	89.980000	19.800000	0.293258	0.000000	21.839763	0.000000	1.000000	0.874236	26.596000 
	5.166667	12.278651	0.000000	101.666667	90.000000	19.800000	0.293344	0.000000	21.841677	0.000000	1.000000	0.874532	26.605000 
	5.168750	12.278437	0.000000	101.687500	90.040000	19.800000	0.293413	0.000000	21.843673	0.000000	1.000000	0.874827	26.614000 
	5.170833	12.278224	0.000000	101.708333	90.050000	19.800000	0.293503	0.000000	21.845546	0.000000	1.000000	0.875123	26.623000 
	5.172917	12.278224	0.000000	101.729167	90.080000	19.800000	0.293578	0.000000	21.847501	0.000000	1.000000	0.875419	26.632000 
	5.175000	12.278010	0.000000	101.750000	90.090000	19.800000	0.293673	0.000000	21.849375	0.000000	1.000000	0.875715	26.641000 
	5.177083	12.277796	0.000000	101.770833	90.110000	19.800000	0.293758	0.000000	21.851290	0.000000	1.000000	0.876011	26.650000 
	5.179167	12.277583	0.000000	101.791667	90.150000	19.800000	0.293828	0.000000	21.853286	0.000000	1.000000	0.876307	26.659000 
	5.181250	12.277369	0.000000	101.812500	90.150000	19.800000	0.293919	0.000000	21.855119	0.000000	1.000000	0.876602	26.668000 
	5.183333	12.277369	0.000000	101.833333	90.180000	19.800000	0.294014	0.000000	21.857278	0.000000	1.000000	0.876931	26.678000 
	5.185417	12.277155	0.000000	101.854167	90.210000	19.800000	0.294100	0.000000	21.859437	0.000000	1.000000	0.877260	26.688000 
	5.187500	12.276942	0.000000	101.875000	90.230000	19.800000	0.294179	0.000000	21.861352	0.000000	1.000000	0.877556	26.697000 
	5.189583	12.276942	0.000000	101.895833	90.270000	19.800000	0.294264	0.000000	21.863552	0.000000	1.000000	0.877884	26.707000 
	5.191667	12.276728	0.000000	101.916667	90.280000	19.800000	0.294351	0.000000	21.865426	0.000000	1.000000	0.878180	26.716000 
	5.193750	12.276514	0.000000	101.937500	90.280000	19.800000	0.294458	0.000000	21.867463	0.000000	1.000000	0.878509	26.726000 
	5.195833	12.276301	0.000000	101.958333	90.320000	19.800000	0.294531	0.000000	21.869460	0.000000	1.000000	0.878805	26.735000 
	5.197917	12.276301	0.000000	101.979167	90.350000	19.800000	0.294619	0.000000	21.871620	0.000000	1.000000	0.879134	26.745000 
	5.200000	12.275873	0.000000	102.000000	90.350000	19.800000	0.294728	0.000000	21.873657	0.000000	1.000000	0.879462	26.755000 
	5.202083	12.275660	0.000000	102.020833	90.370000	19.800000	0.294808	0.000000	21.875572	0.000000	1.000000	0.879758	26.764000 
	5.204167	12.275446	0.000000	102.041667	90.410000	19.800000	0.294895	0.000000	21.877773	0.000000	1.000000	0.880087	26.774000 
	5.206250	12.275232	0.000000	102.062500	90.410000	19.800000	0.295012	0.000000	21.880014	0.000000	1.000000	0.880448	26.785000 
	5.208333	12.275019	0.000000	102.083333	90.430000	19.800000	0.295100	0.000000	21.881929	0.000000	1.000000	0.880744	26.794000 
	5.210417	12.275019	0.000000	102.104167	90.470000	19.800000	0.295174	0.000000	21.884130	0.000000	1.000000	0.881073	26.804000 
	5.212500	12.274591	0.000000	102.125000	90.490000	19.800000	0.295285	0.000000	21.886453	0.000000	1.000000	0.881434	26.815000 
	5.214583	12.274378	0.000000	102.145833	90.510000	19.800000	0.295362	0.000000	21.888369	0.000000	1.000000	0.881730	26.824000 
	5.216667	12.274164	0.000000	102.166667	90.530000	19.800000	0.295467	0.000000	21.890692	0.000000	1.000000	0.882092	26.835000 
	5.218750	12.274164	0.000000	102.187500	90.570000	19.800000	0.295557	0.000000	21.892894	0.000000	1.000000	0.882421	26.845000 
	5.220833	12.273950	0.000000	102.208333	90.590000	19.800000	0.295635	0.000000	21.894809	0.000000	1.000000	0.882716	26.854000 
	5.222917	12.273737	0.000000	102.229167	90.590000	19.800000	0.295756	0.000000	21.897051	0.000000	1.000000	0.883078	26.865000 
	5.225000	12.273523	0.000000	102.250000	90.620000	19.800000	0.295840	0.000000	21.899211	0.000000	1.000000	0.883407	26.875000 
	5.227083	12.273309	0.000000	102.270833	90.640000	19.800000	0.295925	0.000000	21.901127	0.000000	1.000000	0.883703	26.884000 
	5.229167	12.273096	0.000000	102.291667	90.670000	19.800000	0.296013	0.000000	21.903288	0.000000	1.000000	0.884031	26.894000 
	5.231250	12.272882	0.000000	102.312500	90.670000	19.800000	0.296122	0.000000	21.905326	0.000000	1.000000	0.884360	26.904000 
	5.233333	12.272668	0.000000	102.333333	90.700000	19.800000	0.296221	0.000000	21.907691	0.000000	1.000000	0.884722	26.915000 
	5.235417	12.272455	0.000000	102.354167	90.720000	19.800000	0.296303	0.000000	21.909607	0.000000	1.000000	0.885017	26.924000 
	5.237500	12.272241	0.000000	102.375000	90.760000	19.800000	0.296394	0.000000	21.912013	0.000000	1.000000	0.885379	26.935000 
	5.239583	12.272027	0.000000	102.395833	90.770000	19.800000	0.296499	0.000000	21.914092	0.000000	1.000000	0.885708	26.945000 
	5.241667	12.271814	0.000000	102.416667	90.790000	19.800000	0.296606	0.000000	21.916416	0.000000	1.000000	0.886069	26.956000 
	5.243750	12.271600	0.000000	102.437500	90.820000	19.800000	0.296679	0.000000	21.918374	0.000000	1.000000	0.886365	26.965000 
	5.245833	12.271600	0.000000	102.458333	90.840000	19.800000	0.296777	0.000000	21.920494	0.000000	1.000000	0.886694	26.975000 
	5.247917	12.271386	0.000000	102.479167	90.850000	19.800000	0.296880	0.000000	21.922573	0.000000	1.000000	0.887023	26.985000 
	5.250000	12.271173	0.000000	102.500000	90.900000	19.800000	0.296942	0.000000	21.924613	0.000000	1.000000	0.887318	26.994000 
	5.252083	12.270959	0.000000	102.520833	90.910000	19.800000	0.297032	0.000000	21.926489	0.000000	1.000000	0.887614	27.003000 
	5.254167	12.270746	0.000000	102.541667	90.930000	19.800000	0.297117	0.000000	21.928406	0.000000	1.000000	0.887910	27.012000 
	5.256250	12.270746	0.000000	102.562500	90.940000	19.800000	0.297203	0.000000	21.930281	0.000000	1.000000	0.888206	27.021000 
	5.258333	12.270746	0.000000	102.583333	90.970000	19.800000	0.297281	0.000000	21.932239	0.000000	1.000000	0.888502	27.030000 
	5.260417	12.270746	0.000000	102.604167	91.000000	19.800000	0.297343	0.000000	21.933994	0.000000	1.000000	0.888765	27.038000 
	5.262500	12.270532	0.000000	102.625000	91.010000	19.800000	0.297412	0.000000	21.935462	0.000000	1.000000	0.888995	27.045000 
	5.264583	12.270318	0.000000	102.645833	91.020000	19.800000	0.297492	0.000000	21.937134	0.000000	1.000000	0.889258	27.053000 
	5.266667	12.270318	0.000000	102.666667	91.060000	19.800000	0.297554	0.000000	21.938930	0.000000	1.000000	0.889521	27.061000 
	5.268750	12.270318	0.000000	102.687500	91.080000	19.800000	0.297628	0.000000	21.940643	0.000000	1.000000	0.889784	27.069000 
	5.270833	12.270105	0.000000	102.708333	91.090000	19.800000	0.297704	0.000000	21.942315	0.000000	1.000000	0.890047	27.077000 
	5.272917	12.269891	0.000000	102.729167	91.110000	19.800000	0.297790	0.000000	21.944232	0.000000	1.000000	0.890343	27.086000 
	5.275000	12.269677	0.000000	102.750000	91.130000	19.800000	0.297845	0.000000	21.945742	0.000000	1.000000	0.890573	27.093000 
	5.277083	12.269464	0.000000	102.770833	91.160000	19.800000	0.297926	0.000000	21.947701	0.000000	1.000000	0.890868	27.102000 
	5.279167	12.269250	0.000000	102.791667	91.190000	19.800000	0.297995	0.000000	21.949456	0.000000	1.000000	0.891131	27.110000 
	5.281250	12.269036	0.000000	102.812500	91.200000	19.800000	0.298069	0.000000	21.951128	0.000000	1.000000	0.891394	27.118000 
	5.283333	12.268823	0.000000	102.833333	91.240000	19.800000	0.298129	0.000000	21.952925	0.000000	1.000000	0.891657	27.126000 
	5.285417	12.268823	0.000000	102.854167	91.250000	19.800000	0.298204	0.000000	21.954597	0.000000	1.000000	0.891920	27.134000 
	5.287500	12.268395	0.000000	102.875000	91.270000	19.800000	0.298295	0.000000	21.956515	0.000000	1.000000	0.892216	27.143000 
	5.289583	12.268182	0.000000	102.895833	91.290000	19.800000	0.298367	0.000000	21.958228	0.000000	1.000000	0.892479	27.151000 
	5.291667	12.267968	0.000000	102.916667	91.310000	19.800000	0.298431	0.000000	21.959942	0.000000	1.000000	0.892742	27.159000 
	5.293750	12.267754	0.000000	102.937500	91.330000	19.800000	0.298492	0.000000	21.961452	0.000000	1.000000	0.892972	27.166000 
	5.295833	12.267541	0.000000	102.958333	91.360000	19.800000	0.298552	0.000000	21.963004	0.000000	1.000000	0.893202	27.173000 
	5.297917	12.267327	0.000000	102.979167	91.380000	19.800000	0.298626	0.000000	21.964718	0.000000	1.000000	0.893465	27.181000 
	5.300000	12.267113	0.000000	103.000000	91.420000	19.800000	0.298682	0.000000	21.966516	0.000000	1.000000	0.893728	27.189000 
	5.302083	12.266900	0.000000	103.020833	91.430000	19.800000	0.298752	0.000000	21.967984	0.000000	1.000000	0.893958	27.196000 
	5.304167	12.266900	0.000000	103.041667	91.430000	19.800000	0.298842	0.000000	21.969615	0.000000	1.000000	0.894221	27.204000 
	5.306250	12.266686	0.000000	103.062500	91.450000	19.800000	0.298895	0.000000	21.971126	0.000000	1.000000	0.894451	27.211000 
	5.308333	12.266472	0.000000	103.083333	91.500000	19.800000	0.298942	0.000000	21.972761	0.000000	1.000000	0.894681	27.218000 
	5.310417	12.266259	0.000000	103.104167	91.510000	19.800000	0.299009	0.000000	21.974230	0.000000	1.000000	0.894912	27.225000 
	5.312500	12.266045	0.000000	103.125000	91.540000	19.800000	0.299051	0.000000	21.975578	0.000000	1.000000	0.895109	27.231000 
	5.314583	12.266045	0.000000	103.145833	91.560000	19.800000	0.299101	0.000000	21.976885	0.000000	1.000000	0.895306	27.237000 
	5.316667	12.265831	0.000000	103.166667	91.580000	19.800000	0.299163	0.000000	21.978395	0.000000	1.000000	0.895536	27.244000 
	5.318750	12.265831	0.000000	103.187500	91.600000	19.800000	0.299213	0.000000	21.979702	0.000000	1.000000	0.895733	27.250000 
	5.320833	12.265618	0.000000	103.208333	91.620000	19.800000	0.299264	0.000000	21.981009	0.000000	1.000000	0.895931	27.256000 
	5.322917	12.265618	0.000000	103.229167	91.630000	19.800000	0.299324	0.000000	21.982274	0.000000	1.000000	0.896128	27.262000 
	5.325000	12.265404	0.000000	103.250000	91.670000	19.800000	0.299350	0.000000	21.983461	0.000000	1.000000	0.896292	27.267000 
	5.327083	12.265190	0.000000	103.270833	91.690000	19.800000	0.299400	0.000000	21.984767	0.000000	1.000000	0.896489	27.273000 
	5.329167	12.265190	0.000000	103.291667	91.720000	19.800000	0.299440	0.000000	21.986116	0.000000	1.000000	0.896687	27.279000 
	5.331250	12.264977	0.000000	103.312500	91.740000	19.800000	0.299491	0.000000	21.987423	0.000000	1.000000	0.896884	27.285000 
	5.333333	12.264763	0.000000	103.333333	91.760000	19.800000	0.299542	0.000000	21.988730	0.000000	1.000000	0.897081	27.291000 
	5.335417	12.264763	0.000000	103.354167	91.780000	19.800000	0.299594	0.000000	21.990037	0.000000	1.000000	0.897278	27.297000 
	5.337500	12.264763	0.000000	103.375000	91.790000	19.800000	0.299647	0.000000	21.991303	0.000000	1.000000	0.897476	27.303000 
	5.339583	12.264763	0.000000	103.395833	91.830000	19.800000	0.299682	0.000000	21.992693	0.000000	1.000000	0.897673	27.309000 
	5.341667	12.264549	0.000000	103.416667	91.840000	19.800000	0.299742	0.000000	21.993959	0.000000	1.000000	0.897870	27.315000 
	5.343750	12.264122	0.000000	103.437500	91.860000	19.800000	0.299782	0.000000	21.995062	0.000000	1.000000	0.898034	27.320000 
	5.345833	12.264122	0.000000	103.458333	91.890000	19.800000	0.299825	0.000000	21.996411	0.000000	1.000000	0.898232	27.326000 
	5.347917	12.263695	0.000000	103.479167	91.920000	19.800000	0.299880	0.000000	21.997964	0.000000	1.000000	0.898462	27.333000 
	5.350000	12.263268	0.000000	103.500000	91.940000	19.800000	0.299920	0.000000	21.999068	0.000000	1.000000	0.898626	27.338000 
	5.352083	12.263054	0.000000	103.520833	91.950000	19.800000	0.299993	0.000000	22.000537	0.000000	1.000000	0.898856	27.345000 
	5.354167	12.262840	0.000000	103.541667	91.980000	19.800000	0.300030	0.000000	22.001886	0.000000	1.000000	0.899053	27.351000 
	5.356250	12.262840	0.000000	103.562500	92.000000	19.800000	0.300082	0.000000	22.003194	0.000000	1.000000	0.899251	27.357000 
	5.358333	12.262627	0.000000	103.583333	92.010000	19.800000	0.300152	0.000000	22.004663	0.000000	1.000000	0.899481	27.364000 
	5.360417	12.262413	0.000000	103.604167	92.040000	19.800000	0.300206	0.000000	22.006217	0.000000	1.000000	0.899711	27.371000 
	5.362500	12.261986	0.000000	103.625000	92.050000	19.800000	0.300270	0.000000	22.007687	0.000000	1.000000	0.899941	27.378000 
	5.364583	12.261772	0.000000	103.645833	92.090000	19.800000	0.300323	0.000000	22.009282	0.000000	1.000000	0.900171	27.385000 
	5.366667	12.261772	0.000000	103.666667	92.110000	19.800000	0.300401	0.000000	22.011202	0.000000	1.000000	0.900467	27.394000 
	5.368750	12.261558	0.000000	103.687500	92.130000	19.800000	0.300466	0.000000	22.012713	0.000000	1.000000	0.900697	27.401000 
	5.370833	12.261345	0.000000	103.708333	92.150000	19.800000	0.300538	0.000000	22.014429	0.000000	1.000000	0.900960	27.409000 
	5.372917	12.261131	0.000000	103.729167	92.180000	19.800000	0.300597	0.000000	22.016187	0.000000	1.000000	0.901223	27.417000 
	5.375000	12.261131	0.000000	103.750000	92.190000	19.800000	0.300678	0.000000	22.017861	0.000000	1.000000	0.901486	27.425000 
	5.377083	12.260917	0.000000	103.770833	92.210000	19.800000	0.300747	0.000000	22.019577	0.000000	1.000000	0.901749	27.433000 
	5.379167	12.260704	0.000000	103.791667	92.230000	19.800000	0.300826	0.000000	22.021292	0.000000	1.000000	0.902012	27.441000 
	5.381250	12.260276	0.000000	103.812500	92.250000	19.800000	0.300894	0.000000	22.023008	0.000000	1.000000	0.902275	27.449000 
	5.383333	12.260063	0.000000	103.833333	92.290000	19.800000	0.300953	0.000000	22.024809	0.000000	1.000000	0.902538	27.457000 
	5.385417	12.259849	0.000000	103.854167	92.330000	19.800000	0.301002	0.000000	22.026405	0.000000	1.000000	0.902768	27.464000 
	5.387500	12.259635	0.000000	103.875000	92.340000	19.800000	0.301084	0.000000	22.028079	0.000000	1.000000	0.903031	27.472000 
	5.389583	12.259422	0.000000	103.895833	92.360000	19.800000	0.301167	0.000000	22.029999	0.000000	1.000000	0.903327	27.481000 
	5.391667	12.259208	0.000000	103.916667	92.360000	19.800000	0.301244	0.000000	22.031427	0.000000	1.000000	0.903557	27.488000 
	5.393750	12.258994	0.000000	103.937500	92.390000	19.800000	0.301320	0.000000	22.033390	0.000000	1.000000	0.903852	27.497000 
	5.395833	12.258781	0.000000	103.958333	92.420000	19.800000	0.301380	0.000000	22.035148	0.000000	1.000000	0.904115	27.505000 
	5.397917	12.258567	0.000000	103.979167	92.440000	19.800000	0.301452	0.000000	22.036864	0.000000	1.000000	0.904378	27.513000 
	5.400000	12.258140	0.000000	104.000000	92.460000	19.800000	0.301537	0.000000	22.038785	0.000000	1.000000	0.904674	27.522000 
	5.402083	12.257926	0.000000	104.020833	92.480000	19.800000	0.301608	0.000000	22.040502	0.000000	1.000000	0.904937	27.530000 
	5.404167	12.257712	0.000000	104.041667	92.510000	19.800000	0.301669	0.000000	22.042260	0.000000	1.000000	0.905200	27.538000 
	5.406250	12.257499	0.000000	104.062500	92.540000	19.800000	0.301748	0.000000	22.044223	0.000000	1.000000	0.905496	27.547000 
	5.408333	12.257285	0.000000	104.083333	92.550000	19.800000	0.301839	0.000000	22.046102	0.000000	1.000000	0.905792	27.556000 
	5.410417	12.256858	0.000000	104.104167	92.560000	19.800000	0.301927	0.000000	22.047980	0.000000	1.000000	0.906088	27.565000 
	5.412500	12.256644	0.000000	104.125000	92.600000	19.800000	0.301987	0.000000	22.049781	0.000000	1.000000	0.906351	27.573000 
	5.414583	12.256431	0.000000	104.145833	92.620000	19.800000	0.302081	0.000000	22.051906	0.000000	1.000000	0.906679	27.583000 
	5.416667	12.256003	0.000000	104.166667	92.620000	19.800000	0.302177	0.000000	22.053743	0.000000	1.000000	0.906975	27.592000 
	5.418750	12.255790	0.000000	104.187500	92.650000	19.800000	0.302258	0.000000	22.055706	0.000000	1.000000	0.907271	27.601000 
	5.420833	12.255576	0.000000	104.208333	92.690000	19.800000	0.302335	0.000000	22.057916	0.000000	1.000000	0.907600	27.611000 
	5.422917	12.255362	0.000000	104.229167	92.710000	19.800000	0.302426	0.000000	22.060041	0.000000	1.000000	0.907928	27.621000 
	5.425000	12.255149	0.000000	104.250000	92.710000	19.800000	0.302537	0.000000	22.062082	0.000000	1.000000	0.908257	27.631000 
	5.427083	12.254935	0.000000	104.270833	92.750000	19.800000	0.302621	0.000000	22.064292	0.000000	1.000000	0.908586	27.641000 
	5.429167	12.254721	0.000000	104.291667	92.780000	19.800000	0.302715	0.000000	22.066664	0.000000	1.000000	0.908947	27.652000 
	5.431250	12.254508	0.000000	104.312500	92.780000	19.800000	0.302821	0.000000	22.068704	0.000000	1.000000	0.909276	27.662000 
	5.433333	12.254294	0.000000	104.333333	92.800000	19.800000	0.302930	0.000000	22.071034	0.000000	1.000000	0.909638	27.673000 
	5.435417	12.254080	0.000000	104.354167	92.830000	19.800000	0.303026	0.000000	22.073406	0.000000	1.000000	0.909999	27.684000 
	5.437500	12.253867	0.000000	104.375000	92.850000	19.800000	0.303129	0.000000	22.075736	0.000000	1.000000	0.910361	27.695000 
	5.439583	12.253653	0.000000	104.395833	92.880000	19.800000	0.303228	0.000000	22.078108	0.000000	1.000000	0.910723	27.706000 
	5.441667	12.253439	0.000000	104.416667	92.890000	19.800000	0.303331	0.000000	22.080191	0.000000	1.000000	0.911051	27.716000 
	5.443750	12.253226	0.000000	104.437500	92.920000	19.800000	0.303414	0.000000	22.082360	0.000000	1.000000	0.911380	27.726000 
	5.445833	12.252798	0.000000	104.458333	92.940000	19.800000	0.303532	0.000000	22.084894	0.000000	1.000000	0.911774	27.738000 
	5.447917	12.252371	0.000000	104.479167	92.960000	19.800000	0.303636	0.000000	22.087224	0.000000	1.000000	0.912136	27.749000 
	5.450000	12.252157	0.000000	104.500000	92.980000	19.800000	0.303754	0.000000	22.089758	0.000000	1.000000	0.912530	27.761000 
	5.452083	12.251944	0.000000	104.520833	93.000000	19.800000	0.303864	0.000000	22.092293	0.000000	1.000000	0.912925	27.773000 
	5.454167	12.251516	0.000000	104.541667	93.040000	19.800000	0.303966	0.000000	22.094912	0.000000	1.000000	0.913319	27.785000 
	5.456250	12.251303	0.000000	104.562500	93.060000	19.800000	0.304100	0.000000	22.097651	0.000000	1.000000	0.913747	27.798000 
	5.458333	12.251089	0.000000	104.583333	93.070000	19.800000	0.304210	0.000000	22.099939	0.000000	1.000000	0.914108	27.809000 
	5.460417	12.250662	0.000000	104.604167	93.090000	19.800000	0.304332	0.000000	22.102677	0.000000	1.000000	0.914536	27.822000 
	5.462500	12.250448	0.000000	104.625000	93.110000	19.800000	0.304448	0.000000	22.105212	0.000000	1.000000	0.914930	27.834000 
	5.464583	12.250448	0.000000	104.645833	93.130000	19.800000	0.304555	0.000000	22.107543	0.000000	1.000000	0.915292	27.845000 
	5.466667	12.250234	0.000000	104.666667	93.150000	19.800000	0.304683	0.000000	22.110282	0.000000	1.000000	0.915719	27.858000 
	5.468750	12.249807	0.000000	104.687500	93.180000	19.800000	0.304791	0.000000	22.112860	0.000000	1.000000	0.916113	27.870000 
	5.470833	12.249807	0.000000	104.708333	93.200000	19.800000	0.304917	0.000000	22.115599	0.000000	1.000000	0.916541	27.883000 
	5.472917	12.249593	0.000000	104.729167	93.200000	19.800000	0.305045	0.000000	22.118049	0.000000	1.000000	0.916935	27.895000 
	5.475000	12.249166	0.000000	104.750000	93.240000	19.800000	0.305159	0.000000	22.120873	0.000000	1.000000	0.917362	27.908000 
	5.477083	12.248739	0.000000	104.770833	93.270000	19.800000	0.305278	0.000000	22.123656	0.000000	1.000000	0.917790	27.921000 
	5.479167	12.248312	0.000000	104.791667	93.300000	19.800000	0.305399	0.000000	22.126438	0.000000	1.000000	0.918217	27.934000 
	5.481250	12.247671	0.000000	104.812500	93.300000	19.800000	0.305543	0.000000	22.129092	0.000000	1.000000	0.918644	27.947000 
	5.483333	12.247243	0.000000	104.833333	93.320000	19.800000	0.305665	0.000000	22.131832	0.000000	1.000000	0.919072	27.960000 
	5.485417	12.246816	0.000000	104.854167	93.360000	19.800000	0.305776	0.000000	22.134657	0.000000	1.000000	0.919499	27.973000 
	5.487500	12.246175	0.000000	104.875000	93.370000	19.800000	0.305921	0.000000	22.137558	0.000000	1.000000	0.919959	27.987000 
	5.489583	12.245748	0.000000	104.895833	93.390000	19.800000	0.306036	0.000000	22.140094	0.000000	1.000000	0.920354	27.999000 
	5.491667	12.245320	0.000000	104.916667	93.420000	19.800000	0.306169	0.000000	22.143081	0.000000	1.000000	0.920814	28.013000 
	5.493750	12.245107	0.000000	104.937500	93.440000	19.800000	0.306293	0.000000	22.145821	0.000000	1.000000	0.921241	28.026000 
	5.495833	12.244679	0.000000	104.958333	93.450000	19.800000	0.306427	0.000000	22.148519	0.000000	1.000000	0.921669	28.039000 
	5.497917	12.244038	0.000000	104.979167	93.480000	19.800000	0.306546	0.000000	22.151302	0.000000	1.000000	0.922096	28.052000 
	5.500000	12.243611	0.000000	105.000000	93.500000	19.800000	0.306676	0.000000	22.154042	0.000000	1.000000	0.922523	28.065000 
	5.502083	12.243184	0.000000	105.020833	93.530000	19.800000	0.306792	0.000000	22.156826	0.000000	1.000000	0.922950	28.078000 
	5.504167	12.242543	0.000000	105.041667	93.540000	19.800000	0.306924	0.000000	22.159523	0.000000	1.000000	0.923378	28.091000 
	5.506250	12.242115	0.000000	105.062500	93.560000	19.800000	0.307058	0.000000	22.162264	0.000000	1.000000	0.923805	28.104000 
	5.508333	12.241475	0.000000	105.083333	93.590000	19.800000	0.307163	0.000000	22.164843	0.000000	1.000000	0.924200	28.116000 
	5.510417	12.241261	0.000000	105.104167	93.620000	19.800000	0.307277	0.000000	22.167627	0.000000	1.000000	0.924627	28.129000 
	5.512500	12.241047	0.000000	105.125000	93.630000	19.800000	0.307404	0.000000	22.170121	0.000000	1.000000	0.925021	28.141000 
	5.514583	12.240834	0.000000	105.145833	93.650000	19.800000	0.307525	0.000000	22.172862	0.000000	1.000000	0.925449	28.154000 
	5.516667	12.240406	0.000000	105.166667	93.680000	19.800000	0.307635	0.000000	22.175442	0.000000	1.000000	0.925843	28.166000 
	5.518750	12.240193	0.000000	105.187500	93.710000	19.800000	0.307746	0.000000	22.178022	0.000000	1.000000	0.926238	28.178000 
	5.520833	12.239765	0.000000	105.208333	93.730000	19.800000	0.307862	0.000000	22.180559	0.000000	1.000000	0.926632	28.190000 
	5.522917	12.239552	0.000000	105.229167	93.740000	19.800000	0.307975	0.000000	22.182849	0.000000	1.000000	0.926994	28.201000 
	5.525000	12.239552	0.000000	105.250000	93.770000	19.800000	0.308094	0.000000	22.185633	0.000000	1.000000	0.927421	28.214000 
	5.527083	12.239124	0.000000	105.270833	93.800000	19.800000	0.308209	0.000000	22.188418	0.000000	1.000000	0.927848	28.227000 
	5.529167	12.238697	0.000000	105.291667	93.810000	19.800000	0.308311	0.000000	22.190504	0.000000	1.000000	0.928177	28.237000 
	5.531250	12.238483	0.000000	105.312500	93.830000	19.800000	0.308437	0.000000	22.193245	0.000000	1.000000	0.928604	28.250000 
	5.533333	12.238270	0.000000	105.333333	93.860000	19.800000	0.308543	0.000000	22.195826	0.000000	1.000000	0.928999	28.262000 
	5.535417	12.237842	0.000000	105.354167	93.880000	19.800000	0.308660	0.000000	22.198363	0.000000	1.000000	0.929393	28.274000 
	5.537500	12.237415	0.000000	105.375000	93.900000	19.800000	0.308787	0.000000	22.201105	0.000000	1.000000	0.929821	28.287000 
	5.539583	12.237201	0.000000	105.395833	93.930000	19.800000	0.308905	0.000000	22.203891	0.000000	1.000000	0.930248	28.300000 
	5.541667	12.236774	0.000000	105.416667	93.940000	19.800000	0.309024	0.000000	22.206385	0.000000	1.000000	0.930642	28.312000 
	5.543750	12.236560	0.000000	105.437500	93.950000	19.800000	0.309156	0.000000	22.209084	0.000000	1.000000	0.931070	28.325000 
	5.545833	12.236133	0.000000	105.458333	93.970000	19.800000	0.309276	0.000000	22.211622	0.000000	1.000000	0.931464	28.337000 
	5.547917	12.235919	0.000000	105.479167	94.010000	19.800000	0.309368	0.000000	22.214042	0.000000	1.000000	0.931826	28.348000 
	5.550000	12.235706	0.000000	105.500000	94.030000	19.800000	0.309478	0.000000	22.216580	0.000000	1.000000	0.932220	28.360000 
	5.552083	12.235706	0.000000	105.520833	94.060000	19.800000	0.309592	0.000000	22.219162	0.000000	1.000000	0.932615	28.372000 
	5.554167	12.235278	0.000000	105.541667	94.070000	19.800000	0.309703	0.000000	22.221453	0.000000	1.000000	0.932976	28.383000 
	5.556250	12.235065	0.000000	105.562500	94.100000	19.800000	0.309795	0.000000	22.223830	0.000000	1.000000	0.933338	28.394000 
	5.558333	12.234851	0.000000	105.583333	94.120000	19.800000	0.309909	0.000000	22.226368	0.000000	1.000000	0.933732	28.406000 
	5.560417	12.234424	0.000000	105.604167	94.130000	19.800000	0.310026	0.000000	22.228659	0.000000	1.000000	0.934094	28.417000 
	5.562500	12.234424	0.000000	105.625000	94.150000	19.800000	0.310129	0.000000	22.230993	0.000000	1.000000	0.934455	28.428000 
	5.564583	12.233997	0.000000	105.645833	94.190000	19.800000	0.310234	0.000000	22.233619	0.000000	1.000000	0.934850	28.440000 
	5.566667	12.233783	0.000000	105.666667	94.220000	19.800000	0.310328	0.000000	22.235997	0.000000	1.000000	0.935211	28.451000 
	5.568750	12.233356	0.000000	105.687500	94.220000	19.800000	0.310442	0.000000	22.238244	0.000000	1.000000	0.935573	28.462000 
	5.570833	12.232928	0.000000	105.708333	94.250000	19.800000	0.310530	0.000000	22.240418	0.000000	1.000000	0.935902	28.472000 
	5.572917	12.232928	0.000000	105.729167	94.270000	19.800000	0.310637	0.000000	22.242753	0.000000	1.000000	0.936263	28.483000 
	5.575000	12.232715	0.000000	105.750000	94.290000	19.800000	0.310743	0.000000	22.245088	0.000000	1.000000	0.936625	28.494000 
	5.577083	12.232501	0.000000	105.770833	94.300000	19.800000	0.310850	0.000000	22.247379	0.000000	1.000000	0.936986	28.505000 
	5.579167	12.232287	0.000000	105.791667	94.340000	19.800000	0.310944	0.000000	22.249801	0.000000	1.000000	0.937348	28.516000 
	5.581250	12.232074	0.000000	105.812500	94.370000	19.800000	0.311027	0.000000	22.251975	0.000000	1.000000	0.937677	28.526000 
	5.583333	12.232074	0.000000	105.833333	94.390000	19.800000	0.311133	0.000000	22.254310	0.000000	1.000000	0.938038	28.537000 
	5.585417	12.231860	0.000000	105.854167	94.390000	19.800000	0.311247	0.000000	22.256558	0.000000	1.000000	0.938400	28.548000 
	5.587500	12.231433	0.000000	105.875000	94.430000	19.800000	0.311340	0.000000	22.258980	0.000000	1.000000	0.938761	28.559000 
	5.589583	12.230792	0.000000	105.895833	94.440000	19.800000	0.311438	0.000000	22.261067	0.000000	1.000000	0.939090	28.569000 
	5.591667	12.230578	0.000000	105.916667	94.460000	19.800000	0.311532	0.000000	22.263198	0.000000	1.000000	0.939419	28.579000 
	5.593750	12.230151	0.000000	105.937500	94.490000	19.800000	0.311620	0.000000	22.265373	0.000000	1.000000	0.939748	28.589000 
	5.595833	12.229937	0.000000	105.958333	94.520000	19.800000	0.311712	0.000000	22.267548	0.000000	1.000000	0.940076	28.599000 
	5.597917	12.229510	0.000000	105.979167	94.550000	19.800000	0.311803	0.000000	22.269927	0.000000	1.000000	0.940438	28.610000 
	5.600000	12.229082	0.000000	106.000000	94.570000	19.800000	0.311908	0.000000	22.272263	0.000000	1.000000	0.940799	28.621000 
	5.602083	12.228869	0.000000	106.020833	94.580000	19.800000	0.312021	0.000000	22.274555	0.000000	1.000000	0.941161	28.632000 
	5.604167	12.228655	0.000000	106.041667	94.600000	19.800000	0.312129	0.000000	22.276890	0.000000	1.000000	0.941523	28.643000 
	5.606250	12.228441	0.000000	106.062500	94.630000	19.800000	0.312210	0.000000	22.279066	0.000000	1.000000	0.941851	28.653000 
	5.608333	12.228441	0.000000	106.083333	94.630000	19.800000	0.312325	0.000000	22.281314	0.000000	1.000000	0.942213	28.664000 
	5.610417	12.228014	0.000000	106.104167	94.670000	19.800000	0.312411	0.000000	22.283533	0.000000	1.000000	0.942542	28.674000 
	5.612500	12.227800	0.000000	106.125000	94.700000	19.800000	0.312504	0.000000	22.285913	0.000000	1.000000	0.942903	28.685000 
	5.614583	12.227373	0.000000	106.145833	94.720000	19.800000	0.312597	0.000000	22.288045	0.000000	1.000000	0.943232	28.695000 
	5.616667	12.227160	0.000000	106.166667	94.730000	19.800000	0.312709	0.000000	22.290337	0.000000	1.000000	0.943593	28.706000 
	5.618750	12.226946	0.000000	106.187500	94.750000	19.800000	0.312799	0.000000	22.292469	0.000000	1.000000	0.943922	28.716000 
	5.620833	12.226732	0.000000	106.208333	94.760000	19.800000	0.312899	0.000000	22.294556	0.000000	1.000000	0.944251	28.726000 
	5.622917	12.226305	0.000000	106.229167	94.790000	19.800000	0.312974	0.000000	22.296528	0.000000	1.000000	0.944547	28.735000 
	5.625000	12.226091	0.000000	106.250000	94.820000	19.800000	0.313052	0.000000	22.298500	0.000000	1.000000	0.944843	28.744000 
	5.627083	12.225664	0.000000	106.270833	94.840000	19.800000	0.313149	0.000000	22.300632	0.000000	1.000000	0.945171	28.754000 
	5.629167	12.225237	0.000000	106.291667	94.860000	19.800000	0.313228	0.000000	22.302559	0.000000	1.000000	0.945467	28.763000 
	5.631250	12.225023	0.000000	106.312500	94.880000	19.800000	0.313296	0.000000	22.304283	0.000000	1.000000	0.945730	28.771000 
	5.633333	12.224809	0.000000	106.333333	94.910000	19.800000	0.313373	0.000000	22.306255	0.000000	1.000000	0.946026	28.780000 
	5.635417	12.224596	0.000000	106.354167	94.930000	19.800000	0.313453	0.000000	22.308183	0.000000	1.000000	0.946322	28.789000 
	5.637500	12.224382	0.000000	106.375000	94.950000	19.800000	0.313523	0.000000	22.309906	0.000000	1.000000	0.946585	28.797000 
	5.639583	12.223741	0.000000	106.395833	94.970000	19.800000	0.313595	0.000000	22.311630	0.000000	1.000000	0.946848	28.805000 
	5.641667	12.223314	0.000000	106.416667	94.990000	19.800000	0.313659	0.000000	22.313149	0.000000	1.000000	0.947078	28.812000 
	5.643750	12.223100	0.000000	106.437500	95.030000	19.800000	0.313703	0.000000	22.314757	0.000000	1.000000	0.947308	28.819000 
	5.645833	12.222886	0.000000	106.458333	95.050000	19.800000	0.313766	0.000000	22.316276	0.000000	1.000000	0.947538	28.826000 
	5.647917	12.222673	0.000000	106.479167	95.070000	19.800000	0.313828	0.000000	22.317795	0.000000	1.000000	0.947768	28.833000 
	5.650000	12.222459	0.000000	106.500000	95.080000	19.800000	0.313891	0.000000	22.319271	0.000000	1.000000	0.947998	28.840000 
	5.652083	12.222245	0.000000	106.520833	95.100000	19.800000	0.313976	0.000000	22.321199	0.000000	1.000000	0.948294	28.849000 
	5.654167	12.221818	0.000000	106.541667	95.130000	19.800000	0.314050	0.000000	22.323171	0.000000	1.000000	0.948590	28.858000 
	5.656250	12.221604	0.000000	106.562500	95.150000	19.800000	0.314116	0.000000	22.324895	0.000000	1.000000	0.948853	28.866000 
	5.658333	12.221391	0.000000	106.583333	95.170000	19.800000	0.314203	0.000000	22.326824	0.000000	1.000000	0.949149	28.875000 
	5.660417	12.221177	0.000000	106.604167	95.190000	19.800000	0.314285	0.000000	22.328753	0.000000	1.000000	0.949444	28.884000 
	5.662500	12.221177	0.000000	106.625000	95.210000	19.800000	0.314357	0.000000	22.330477	0.000000	1.000000	0.949707	28.892000 
	5.664583	12.220750	0.000000	106.645833	95.250000	19.800000	0.314415	0.000000	22.332290	0.000000	1.000000	0.949970	28.900000 
	5.666667	12.220536	0.000000	106.666667	95.240000	19.800000	0.314527	0.000000	22.334290	0.000000	1.000000	0.950299	28.910000 
	5.668750	12.220109	0.000000	106.687500	95.270000	19.800000	0.314580	0.000000	22.335854	0.000000	1.000000	0.950529	28.917000 
	5.670833	12.219895	0.000000	106.708333	95.310000	19.800000	0.314667	0.000000	22.338280	0.000000	1.000000	0.950891	28.928000 
	5.672917	12.219682	0.000000	106.729167	95.320000	19.800000	0.314746	0.000000	22.339960	0.000000	1.000000	0.951154	28.936000 
	5.675000	12.219254	0.000000	106.750000	95.340000	19.800000	0.314811	0.000000	22.341481	0.000000	1.000000	0.951384	28.943000 
	5.677083	12.219254	0.000000	106.770833	95.360000	19.800000	0.314871	0.000000	22.343001	0.000000	1.000000	0.951614	28.950000 
	5.679167	12.218827	0.000000	106.791667	95.380000	19.800000	0.314924	0.000000	22.344521	0.000000	1.000000	0.951844	28.957000 
	5.681250	12.218400	0.000000	106.812500	95.430000	19.800000	0.314949	0.000000	22.345765	0.000000	1.000000	0.952008	28.962000 
	5.683333	12.217972	0.000000	106.833333	95.430000	19.800000	0.314986	0.000000	22.346583	0.000000	1.000000	0.952140	28.966000 
	5.685417	12.217759	0.000000	106.854167	95.460000	19.800000	0.315018	0.000000	22.347739	0.000000	1.000000	0.952304	28.971000 
	5.687500	12.217545	0.000000	106.875000	95.480000	19.800000	0.315056	0.000000	22.348850	0.000000	1.000000	0.952469	28.976000 
	5.689583	12.217331	0.000000	106.895833	95.510000	19.800000	0.315076	0.000000	22.349801	0.000000	1.000000	0.952600	28.980000 
	5.691667	12.216904	0.000000	106.916667	95.520000	19.800000	0.315116	0.000000	22.350664	0.000000	1.000000	0.952732	28.984000 
	5.693750	12.216690	0.000000	106.937500	95.530000	19.800000	0.315138	0.000000	22.351322	0.000000	1.000000	0.952830	28.987000 
	5.695833	12.216477	0.000000	106.958333	95.580000	19.800000	0.315135	0.000000	22.352157	0.000000	1.000000	0.952929	28.990000 
	5.697917	12.216263	0.000000	106.979167	95.590000	19.800000	0.315182	0.000000	22.353224	0.000000	1.000000	0.953093	28.995000 
	5.700000	12.216263	0.000000	107.000000	95.610000	19.800000	0.315213	0.000000	22.354336	0.000000	1.000000	0.953258	29.000000 
	5.702083	12.216049	0.000000	107.020833	95.640000	19.800000	0.315237	0.000000	22.355287	0.000000	1.000000	0.953389	29.004000 
	5.704167	12.216049	0.000000	107.041667	95.660000	19.800000	0.315278	0.000000	22.356399	0.000000	1.000000	0.953553	29.009000 
	5.706250	12.215622	0.000000	107.062500	95.660000	19.800000	0.315307	0.000000	22.357012	0.000000	1.000000	0.953652	29.012000 
	5.708333	12.215408	0.000000	107.083333	95.700000	19.800000	0.315324	0.000000	22.358008	0.000000	1.000000	0.953783	29.016000 
	5.710417	12.215408	0.000000	107.104167	95.720000	19.800000	0.315360	0.000000	22.359120	0.000000	1.000000	0.953948	29.021000 
	5.712500	12.215195	0.000000	107.125000	95.750000	19.800000	0.315383	0.000000	22.360072	0.000000	1.000000	0.954079	29.025000 
	5.714583	12.214981	0.000000	107.145833	95.770000	19.800000	0.315419	0.000000	22.361183	0.000000	1.000000	0.954244	29.030000 
	5.716667	12.214767	0.000000	107.166667	95.780000	19.800000	0.315487	0.000000	22.362660	0.000000	1.000000	0.954474	29.037000 
	5.718750	12.214554	0.000000	107.187500	95.810000	19.800000	0.315520	0.000000	22.363816	0.000000	1.000000	0.954638	29.042000 
	5.720833	12.214340	0.000000	107.208333	95.830000	19.800000	0.315568	0.000000	22.365132	0.000000	1.000000	0.954835	29.048000 
	5.722917	12.213699	0.000000	107.229167	95.850000	19.800000	0.315616	0.000000	22.366449	0.000000	1.000000	0.955033	29.054000 
	5.725000	12.213699	0.000000	107.250000	95.870000	19.800000	0.315668	0.000000	22.367765	0.000000	1.000000	0.955230	29.060000 
	5.727083	12.213485	0.000000	107.270833	95.900000	19.800000	0.315720	0.000000	22.369331	0.000000	1.000000	0.955460	29.067000 
	5.729167	12.213058	0.000000	107.291667	95.920000	19.800000	0.315769	0.000000	22.370647	0.000000	1.000000	0.955657	29.073000 
	5.731250	12.212844	0.000000	107.312500	95.940000	19.800000	0.315824	0.000000	22.372168	0.000000	1.000000	0.955887	29.080000 
	5.733333	12.212417	0.000000	107.333333	95.970000	19.800000	0.315872	0.000000	22.373530	0.000000	1.000000	0.956084	29.086000 
	5.735417	12.212204	0.000000	107.354167	95.980000	19.800000	0.315935	0.000000	22.375006	0.000000	1.000000	0.956315	29.093000 
	5.737500	12.211776	0.000000	107.375000	96.010000	19.800000	0.315983	0.000000	22.376367	0.000000	1.000000	0.956512	29.099000 
	5.739583	12.211349	0.000000	107.395833	96.040000	19.800000	0.316028	0.000000	22.377729	0.000000	1.000000	0.956709	29.105000 
	5.741667	12.211135	0.000000	107.416667	96.040000	19.800000	0.316100	0.000000	22.379161	0.000000	1.000000	0.956939	29.112000 
	5.743750	12.210922	0.000000	107.437500	96.070000	19.800000	0.316153	0.000000	22.380727	0.000000	1.000000	0.957169	29.119000 
	5.745833	12.210494	0.000000	107.458333	96.100000	19.800000	0.316191	0.000000	22.382088	0.000000	1.000000	0.957366	29.125000 
	5.747917	12.210281	0.000000	107.479167	96.120000	19.800000	0.316254	0.000000	22.383610	0.000000	1.000000	0.957596	29.132000 
	5.750000	12.210281	0.000000	107.500000	96.140000	19.800000	0.316328	0.000000	22.385336	0.000000	1.000000	0.957859	29.140000 
	5.752083	12.210067	0.000000	107.520833	96.160000	19.800000	0.316399	0.000000	22.387062	0.000000	1.000000	0.958122	29.148000 
	5.754167	12.209640	0.000000	107.541667	96.190000	19.800000	0.316450	0.000000	22.388628	0.000000	1.000000	0.958353	29.155000 
	5.756250	12.209426	0.000000	107.562500	96.200000	19.800000	0.316533	0.000000	22.390515	0.000000	1.000000	0.958648	29.164000 
	5.758333	12.209212	0.000000	107.583333	96.230000	19.800000	0.316592	0.000000	22.392081	0.000000	1.000000	0.958878	29.171000 
	5.760417	12.208999	0.000000	107.604167	96.250000	19.800000	0.316645	0.000000	22.393603	0.000000	1.000000	0.959109	29.178000 
	5.762500	12.208999	0.000000	107.625000	96.270000	19.800000	0.316694	0.000000	22.394920	0.000000	1.000000	0.959306	29.184000 
	5.764583	12.208571	0.000000	107.645833	96.300000	19.800000	0.316742	0.000000	22.396282	0.000000	1.000000	0.959503	29.190000 
	5.766667	12.208144	0.000000	107.666667	96.310000	19.800000	0.316789	0.000000	22.397350	0.000000	1.000000	0.959667	29.195000 
	5.768750	12.207930	0.000000	107.687500	96.340000	19.800000	0.316828	0.000000	22.398712	0.000000	1.000000	0.959865	29.201000 
	5.770833	12.207717	0.000000	107.708333	96.350000	19.800000	0.316885	0.000000	22.399984	0.000000	1.000000	0.960062	29.207000 
	5.772917	12.207503	0.000000	107.729167	96.370000	19.800000	0.316923	0.000000	22.401097	0.000000	1.000000	0.960226	29.212000 
	5.775000	12.207289	0.000000	107.750000	96.410000	19.800000	0.316975	0.000000	22.402709	0.000000	1.000000	0.960456	29.219000 
	5.777083	12.206862	0.000000	107.770833	96.430000	19.800000	0.317022	0.000000	22.404026	0.000000	1.000000	0.960653	29.225000 
	5.779167	12.206435	0.000000	107.791667	96.450000	19.800000	0.317082	0.000000	22.405549	0.000000	1.000000	0.960884	29.232000 
	5.781250	12.206007	0.000000	107.812500	96.480000	19.800000	0.317125	0.000000	22.406911	0.000000	1.000000	0.961081	29.238000 
	5.783333	12.205794	0.000000	107.833333	96.480000	19.800000	0.317184	0.000000	22.408139	0.000000	1.000000	0.961278	29.244000 
	5.785417	12.205580	0.000000	107.854167	96.520000	19.800000	0.317231	0.000000	22.409751	0.000000	1.000000	0.961508	29.251000 
	5.787500	12.205153	0.000000	107.875000	96.540000	19.800000	0.317288	0.000000	22.411273	0.000000	1.000000	0.961738	29.258000 
	5.789583	12.204726	0.000000	107.895833	96.570000	19.800000	0.317334	0.000000	22.412636	0.000000	1.000000	0.961935	29.264000 
	5.791667	12.204512	0.000000	107.916667	96.590000	19.800000	0.317382	0.000000	22.413954	0.000000	1.000000	0.962133	29.270000 
	5.793750	12.204085	0.000000	107.937500	96.620000	19.800000	0.317417	0.000000	22.415112	0.000000	1.000000	0.962297	29.275000 
	5.795833	12.203871	0.000000	107.958333	96.630000	19.800000	0.317471	0.000000	22.416384	0.000000	1.000000	0.962494	29.281000 
	5.797917	12.203657	0.000000	107.979167	96.650000	19.800000	0.317510	0.000000	22.417498	0.000000	1.000000	0.962659	29.286000 
	5.800000	12.203230	0.000000	108.000000	96.660000	19.800000	0.317567	0.000000	22.418771	0.000000	1.000000	0.962856	29.292000 
	5.802083	12.203016	0.000000	108.020833	96.680000	19.800000	0.317603	0.000000	22.419884	0.000000	1.000000	0.963020	29.297000 
	5.804167	12.202803	0.000000	108.041667	96.710000	19.800000	0.317648	0.000000	22.421247	0.000000	1.000000	0.963217	29.303000 
	5.806250	12.202589	0.000000	108.062500	96.730000	19.800000	0.317695	0.000000	22.422565	0.000000	1.000000	0.963415	29.309000 
	5.808333	12.202375	0.000000	108.083333	96.760000	19.800000	0.317735	0.000000	22.423928	0.000000	1.000000	0.963612	29.315000 
	5.810417	12.201948	0.000000	108.104167	96.780000	19.800000	0.317779	0.000000	22.425041	0.000000	1.000000	0.963776	29.320000 
	5.812500	12.201734	0.000000	108.125000	96.800000	19.800000	0.317816	0.000000	22.426155	0.000000	1.000000	0.963941	29.325000 
	5.814583	12.201521	0.000000	108.145833	96.810000	19.800000	0.317881	0.000000	22.427633	0.000000	1.000000	0.964171	29.332000 
	5.816667	12.201093	0.000000	108.166667	96.840000	19.800000	0.317913	0.000000	22.428791	0.000000	1.000000	0.964335	29.337000 
	5.818750	12.200880	0.000000	108.187500	96.870000	19.800000	0.317965	0.000000	22.430359	0.000000	1.000000	0.964565	29.344000 
	5.820833	12.200666	0.000000	108.208333	96.880000	19.800000	0.318022	0.000000	22.431632	0.000000	1.000000	0.964762	29.350000 
	5.822917	12.200239	0.000000	108.229167	96.910000	19.800000	0.318068	0.000000	22.432996	0.000000	1.000000	0.964960	29.356000 
	5.825000	12.200025	0.000000	108.250000	96.940000	19.800000	0.318122	0.000000	22.434564	0.000000	1.000000	0.965190	29.363000 
	5.827083	12.199811	0.000000	108.270833	96.960000	19.800000	0.318170	0.000000	22.435882	0.000000	1.000000	0.965387	29.369000 
	5.829167	12.199598	0.000000	108.291667	96.980000	19.800000	0.318229	0.000000	22.437405	0.000000	1.000000	0.965617	29.376000 
	5.831250	12.199384	0.000000	108.312500	96.990000	19.800000	0.318273	0.000000	22.438474	0.000000	1.000000	0.965781	29.381000 
	5.833333	12.199170	0.000000	108.333333	97.030000	19.800000	0.318315	0.000000	22.440088	0.000000	1.000000	0.966011	29.388000 
	5.835417	12.198957	0.000000	108.354167	97.050000	19.800000	0.318354	0.000000	22.441201	0.000000	1.000000	0.966176	29.393000 
	5.837500	12.198743	0.000000	108.375000	97.060000	19.800000	0.318415	0.000000	22.442475	0.000000	1.000000	0.966373	29.399000 
	5.839583	12.198316	0.000000	108.395833	97.090000	19.800000	0.318441	0.000000	22.443634	0.000000	1.000000	0.966537	29.404000 
	5.841667	12.198102	0.000000	108.416667	97.120000	19.800000	0.318486	0.000000	22.444998	0.000000	1.000000	0.966735	29.410000 
	5.843750	12.197461	0.000000	108.437500	97.130000	19.800000	0.318529	0.000000	22.446067	0.000000	1.000000	0.966899	29.415000 
	5.845833	12.197248	0.000000	108.458333	97.150000	19.800000	0.318582	0.000000	22.447385	0.000000	1.000000	0.967096	29.421000 
	5.847917	12.196820	0.000000	108.479167	97.180000	19.800000	0.318626	0.000000	22.448749	0.000000	1.000000	0.967293	29.427000 
	5.850000	12.196607	0.000000	108.500000	97.200000	19.800000	0.318663	0.000000	22.449863	0.000000	1.000000	0.967458	29.432000 
	5.852083	12.196179	0.000000	108.520833	97.220000	19.800000	0.318710	0.000000	22.451182	0.000000	1.000000	0.967655	29.438000 
	5.854167	12.195966	0.000000	108.541667	97.250000	19.800000	0.318741	0.000000	22.452342	0.000000	1.000000	0.967819	29.443000 
	5.856250	12.195752	0.000000	108.562500	97.270000	19.800000	0.318806	0.000000	22.453865	0.000000	1.000000	0.968049	29.450000 
	5.858333	12.195538	0.000000	108.583333	97.290000	19.800000	0.318865	0.000000	22.455389	0.000000	1.000000	0.968280	29.457000 
	5.860417	12.195325	0.000000	108.604167	97.310000	19.800000	0.318908	0.000000	22.456708	0.000000	1.000000	0.968477	29.463000 
	5.862500	12.195111	0.000000	108.625000	97.320000	19.800000	0.318979	0.000000	22.458187	0.000000	1.000000	0.968707	29.470000 
	5.864583	12.195111	0.000000	108.645833	97.360000	19.800000	0.319025	0.000000	22.459801	0.000000	1.000000	0.968937	29.477000 
	5.866667	12.195111	0.000000	108.666667	97.380000	19.800000	0.319067	0.000000	22.460916	0.000000	1.000000	0.969101	29.482000 
	5.868750	12.194897	0.000000	108.687500	97.400000	19.800000	0.319121	0.000000	22.462440	0.000000	1.000000	0.969331	29.489000 
	5.870833	12.194470	0.000000	108.708333	97.410000	19.800000	0.319187	0.000000	22.463918	0.000000	1.000000	0.969562	29.496000 
	5.872917	12.194043	0.000000	108.729167	97.430000	19.800000	0.319224	0.000000	22.465033	0.000000	1.000000	0.969726	29.501000 
	5.875000	12.193615	0.000000	108.750000	97.460000	19.800000	0.319277	0.000000	22.466602	0.000000	1.000000	0.969956	29.508000 
	5.877083	12.193402	0.000000	108.770833	97.480000	19.800000	0.319332	0.000000	22.467922	0.000000	1.000000	0.970153	29.514000 
	5.879167	12.192974	0.000000	108.791667	97.500000	19.800000	0.319377	0.000000	22.469241	0.000000	1.000000	0.970350	29.520000 
	5.881250	12.192761	0.000000	108.812500	97.510000	19.800000	0.319432	0.000000	22.470515	0.000000	1.000000	0.970548	29.526000 
	5.883333	12.192547	0.000000	108.833333	97.560000	19.800000	0.319477	0.000000	22.472175	0.000000	1.000000	0.970778	29.533000 
	5.885417	12.192333	0.000000	108.854167	97.570000	19.800000	0.319517	0.000000	22.473245	0.000000	1.000000	0.970942	29.538000 
	5.887500	12.191906	0.000000	108.875000	97.600000	19.800000	0.319561	0.000000	22.474610	0.000000	1.000000	0.971139	29.544000 
	5.889583	12.191906	0.000000	108.895833	97.630000	19.800000	0.319618	0.000000	22.476180	0.000000	1.000000	0.971369	29.551000 
	5.891667	12.191692	0.000000	108.916667	97.640000	19.800000	0.319662	0.000000	22.477249	0.000000	1.000000	0.971534	29.556000 
	5.893750	12.191265	0.000000	108.937500	97.660000	19.800000	0.319708	0.000000	22.478569	0.000000	1.000000	0.971731	29.562000 
	5.895833	12.191051	0.000000	108.958333	97.680000	19.800000	0.319756	0.000000	22.479888	0.000000	1.000000	0.971928	29.568000 
	5.897917	12.190838	0.000000	108.979167	97.710000	19.800000	0.319796	0.000000	22.481254	0.000000	1.000000	0.972125	29.574000 
	5.900000	12.190411	0.000000	109.000000	97.730000	19.800000	0.319842	0.000000	22.482369	0.000000	1.000000	0.972290	29.579000 
	5.902083	12.189983	0.000000	109.020833	97.750000	19.800000	0.319883	0.000000	22.483688	0.000000	1.000000	0.972487	29.585000 
	5.904167	12.189556	0.000000	109.041667	97.760000	19.800000	0.319944	0.000000	22.484963	0.000000	1.000000	0.972684	29.591000 
	5.906250	12.189342	0.000000	109.062500	97.800000	19.800000	0.319975	0.000000	22.486374	0.000000	1.000000	0.972881	29.597000 
	5.908333	12.188915	0.000000	109.083333	97.810000	19.800000	0.320021	0.000000	22.487443	0.000000	1.000000	0.973046	29.602000 
	5.910417	12.188701	0.000000	109.104167	97.820000	19.800000	0.320065	0.000000	22.488513	0.000000	1.000000	0.973210	29.607000 
	5.912500	12.188488	0.000000	109.125000	97.870000	19.800000	0.320100	0.000000	22.489969	0.000000	1.000000	0.973407	29.613000 
	5.914583	12.188274	0.000000	109.145833	97.890000	19.800000	0.320146	0.000000	22.491290	0.000000	1.000000	0.973605	29.619000 
	5.916667	12.188060	0.000000	109.166667	97.920000	19.800000	0.320176	0.000000	22.492450	0.000000	1.000000	0.973769	29.624000 
	5.918750	12.188060	0.000000	109.187500	97.920000	19.800000	0.320241	0.000000	22.493680	0.000000	1.000000	0.973966	29.630000 
	5.920833	12.187633	0.000000	109.208333	97.940000	19.800000	0.320277	0.000000	22.494795	0.000000	1.000000	0.974131	29.635000 
	5.922917	12.187419	0.000000	109.229167	97.980000	19.800000	0.320313	0.000000	22.496206	0.000000	1.000000	0.974328	29.641000 
	5.925000	12.187206	0.000000	109.250000	97.990000	19.800000	0.320368	0.000000	22.497481	0.000000	1.000000	0.974525	29.647000 
	5.927083	12.186778	0.000000	109.270833	98.010000	19.800000	0.320407	0.000000	22.498596	0.000000	1.000000	0.974689	29.652000 
	5.929167	12.186351	0.000000	109.291667	98.040000	19.800000	0.320447	0.000000	22.499962	0.000000	1.000000	0.974887	29.658000 
	5.931250	12.186137	0.000000	109.312500	98.070000	19.800000	0.320502	0.000000	22.501533	0.000000	1.000000	0.975117	29.665000 
	5.933333	12.185924	0.000000	109.333333	98.100000	19.800000	0.320546	0.000000	22.502899	0.000000	1.000000	0.975314	29.671000 
	5.935417	12.185496	0.000000	109.354167	98.100000	19.800000	0.320606	0.000000	22.504128	0.000000	1.000000	0.975511	29.677000 
	5.937500	12.185283	0.000000	109.375000	98.120000	19.800000	0.320670	0.000000	22.505654	0.000000	1.000000	0.975741	29.684000 
	5.939583	12.185069	0.000000	109.395833	98.140000	19.800000	0.320706	0.000000	22.506769	0.000000	1.000000	0.975906	29.689000 
	5.941667	12.184642	0.000000	109.416667	98.180000	19.800000	0.320741	0.000000	22.508181	0.000000	1.000000	0.976103	29.695000 
	5.943750	12.184428	0.000000	109.437500	98.200000	19.800000	0.320796	0.000000	22.509502	0.000000	1.000000	0.976300	29.701000 
	5.945833	12.184214	0.000000	109.458333	98.220000	19.800000	0.320852	0.000000	22.511027	0.000000	1.000000	0.976530	29.708000 
	5.947917	12.184001	0.000000	109.479167	98.240000	19.800000	0.320902	0.000000	22.512348	0.000000	1.000000	0.976727	29.714000 
	5.950000	12.183787	0.000000	109.500000	98.250000	19.800000	0.320955	0.000000	22.513623	0.000000	1.000000	0.976925	29.720000 
	5.952083	12.183360	0.000000	109.520833	98.290000	19.800000	0.321001	0.000000	22.515240	0.000000	1.000000	0.977155	29.727000 
	5.954167	12.183360	0.000000	109.541667	98.310000	19.800000	0.321052	0.000000	22.516561	0.000000	1.000000	0.977352	29.733000 
	5.956250	12.182933	0.000000	109.562500	98.330000	19.800000	0.321073	0.000000	22.517472	0.000000	1.000000	0.977483	29.737000 
	5.958333	12.182505	0.000000	109.583333	98.360000	19.800000	0.321120	0.000000	22.518839	0.000000	1.000000	0.977681	29.743000 
	5.960417	12.182292	0.000000	109.604167	98.380000	19.800000	0.321159	0.000000	22.519955	0.000000	1.000000	0.977845	29.748000 
	5.962500	12.181651	0.000000	109.625000	98.400000	19.800000	0.321208	0.000000	22.521276	0.000000	1.000000	0.978042	29.754000 
	5.964583	12.181437	0.000000	109.645833	98.410000	19.800000	0.321238	0.000000	22.522141	0.000000	1.000000	0.978174	29.758000 
	5.966667	12.181223	0.000000	109.666667	98.440000	19.800000	0.321283	0.000000	22.523508	0.000000	1.000000	0.978371	29.764000 
	5.968750	12.181010	0.000000	109.687500	98.460000	19.800000	0.321326	0.000000	22.524624	0.000000	1.000000	0.978535	29.769000 
	5.970833	12.180582	0.000000	109.708333	98.490000	19.800000	0.321354	0.000000	22.525786	0.000000	1.000000	0.978700	29.774000 
	5.972917	12.180369	0.000000	109.729167	98.510000	19.800000	0.321390	0.000000	22.526902	0.000000	1.000000	0.978864	29.779000 
	5.975000	12.179941	0.000000	109.750000	98.530000	19.800000	0.321418	0.000000	22.527813	0.000000	1.000000	0.978995	29.783000 
	5.977083	12.179728	0.000000	109.770833	98.550000	19.800000	0.321457	0.000000	22.528930	0.000000	1.000000	0.979160	29.788000 
	5.979167	12.179514	0.000000	109.791667	98.590000	19.800000	0.321478	0.000000	22.530138	0.000000	1.000000	0.979324	29.793000 
	5.981250	12.179087	0.000000	109.812500	98.600000	19.800000	0.321511	0.000000	22.531003	0.000000	1.000000	0.979456	29.797000 
	5.983333	12.178873	0.000000	109.833333	98.620000	19.800000	0.321551	0.000000	22.532120	0.000000	1.000000	0.979620	29.802000 
	5.985417	12.178446	0.000000	109.854167	98.630000	19.800000	0.321597	0.000000	22.533190	0.000000	1.000000	0.979784	29.807000 
	5.987500	12.178232	0.000000	109.875000	98.650000	19.800000	0.321645	0.000000	22.534512	0.000000	1.000000	0.979982	29.813000 
	5.989583	12.177805	0.000000	109.895833	98.680000	19.800000	0.321680	0.000000	22.535674	0.000000	1.000000	0.980146	29.818000 
	5.991667	12.177377	0.000000	109.916667	98.710000	19.800000	0.321726	0.000000	22.537041	0.000000	1.000000	0.980343	29.824000 
	5.993750	12.177164	0.000000	109.937500	98.730000	19.800000	0.321772	0.000000	22.538363	0.000000	1.000000	0.980540	29.830000 
	5.995833	12.176950	0.000000	109.958333	98.750000	19.800000	0.321809	0.000000	22.539479	0.000000	1.000000	0.980705	29.835000 
	5.997917	12.176736	0.000000	109.979167	98.770000	19.800000	0.321855	0.000000	22.540801	0.000000	1.000000	0.980902	29.841000 
	6.000000	12.176309	0.000000	110.000000	98.790000	19.800000	0.321914	0.000000	22.542328	0.000000	1.000000	0.981132	29.848000 
	6.002083	12.175882	0.000000	110.020833	98.800000	19.800000	0.321975	0.000000	22.543603	0.000000	1.000000	0.981329	29.854000 
	6.004167	12.175668	0.000000	110.041667	98.850000	19.800000	0.322003	0.000000	22.545063	0.000000	1.000000	0.981527	29.860000 
	6.006250	12.175455	0.000000	110.062500	98.870000	19.800000	0.322061	0.000000	22.546590	0.000000	1.000000	0.981757	29.867000 
	6.008333	12.175241	0.000000	110.083333	98.870000	19.800000	0.322121	0.000000	22.547820	0.000000	1.000000	0.981954	29.873000 
	6.010417	12.174814	0.000000	110.104167	98.910000	19.800000	0.322160	0.000000	22.549233	0.000000	1.000000	0.982151	29.879000 
	6.012500	12.174600	0.000000	110.125000	98.920000	19.800000	0.322211	0.000000	22.550509	0.000000	1.000000	0.982348	29.885000 
	6.014583	12.174173	0.000000	110.145833	98.950000	19.800000	0.322245	0.000000	22.551672	0.000000	1.000000	0.982513	29.890000 
	6.016667	12.173745	0.000000	110.166667	98.960000	19.800000	0.322305	0.000000	22.552948	0.000000	1.000000	0.982710	29.896000 
	6.018750	12.173532	0.000000	110.187500	98.980000	19.800000	0.322339	0.000000	22.554065	0.000000	1.000000	0.982874	29.901000 
	6.020833	12.173318	0.000000	110.208333	99.030000	19.800000	0.322358	0.000000	22.555320	0.000000	1.000000	0.983039	29.906000 
	6.022917	12.172891	0.000000	110.229167	99.040000	19.800000	0.322399	0.000000	22.556391	0.000000	1.000000	0.983203	29.911000 
	6.025000	12.172677	0.000000	110.250000	99.060000	19.800000	0.322461	0.000000	22.557918	0.000000	1.000000	0.983433	29.918000 
	6.027083	12.172250	0.000000	110.270833	99.070000	19.800000	0.322515	0.000000	22.559195	0.000000	1.000000	0.983630	29.924000 
	6.029167	12.172036	0.000000	110.291667	99.110000	19.800000	0.322543	0.000000	22.560404	0.000000	1.000000	0.983795	29.929000 
	6.031250	12.171609	0.000000	110.312500	99.110000	19.800000	0.322589	0.000000	22.561429	0.000000	1.000000	0.983959	29.934000 
	6.033333	12.171609	0.000000	110.333333	99.150000	19.800000	0.322632	0.000000	22.562843	0.000000	1.000000	0.984156	29.940000 
	6.035417	12.171181	0.000000	110.354167	99.170000	19.800000	0.322668	0.000000	22.563960	0.000000	1.000000	0.984321	29.945000 
	6.037500	12.170968	0.000000	110.375000	99.200000	19.800000	0.322700	0.000000	22.565124	0.000000	1.000000	0.984485	29.950000 
	6.039583	12.170540	0.000000	110.395833	99.210000	19.800000	0.322744	0.000000	22.566195	0.000000	1.000000	0.984649	29.955000 
	6.041667	12.170327	0.000000	110.416667	99.230000	19.800000	0.322794	0.000000	22.567517	0.000000	1.000000	0.984846	29.961000 
	6.043750	12.169899	0.000000	110.437500	99.250000	19.800000	0.322841	0.000000	22.568840	0.000000	1.000000	0.985044	29.967000 
	6.045833	12.169686	0.000000	110.458333	99.280000	19.800000	0.322885	0.000000	22.570208	0.000000	1.000000	0.985241	29.973000 
	6.047917	12.169472	0.000000	110.479167	99.300000	19.800000	0.322936	0.000000	22.571531	0.000000	1.000000	0.985438	29.979000 
	6.050000	12.169045	0.000000	110.500000	99.320000	19.800000	0.322972	0.000000	22.572649	0.000000	1.000000	0.985603	29.984000 
	6.052083	12.168831	0.000000	110.520833	99.360000	19.800000	0.323009	0.000000	22.574063	0.000000	1.000000	0.985800	29.990000 
	6.054167	12.168618	0.000000	110.541667	99.370000	19.800000	0.323075	0.000000	22.575545	0.000000	1.000000	0.986030	29.997000 
	6.056250	12.168190	0.000000	110.562500	99.390000	19.800000	0.323130	0.000000	22.577073	0.000000	1.000000	0.986260	30.004000 
	6.058333	12.167977	0.000000	110.583333	99.420000	19.800000	0.323178	0.000000	22.578442	0.000000	1.000000	0.986457	30.010000 
	6.060417	12.167549	0.000000	110.604167	99.430000	19.800000	0.323238	0.000000	22.579923	0.000000	1.000000	0.986687	30.017000 
	6.062500	12.167549	0.000000	110.625000	99.450000	19.800000	0.323300	0.000000	22.581451	0.000000	1.000000	0.986917	30.024000 
	6.064583	12.167336	0.000000	110.645833	99.480000	19.800000	0.323351	0.000000	22.583026	0.000000	1.000000	0.987147	30.031000 
	6.066667	12.166908	0.000000	110.666667	99.510000	19.800000	0.323408	0.000000	22.584600	0.000000	1.000000	0.987378	30.038000 
	6.068750	12.166695	0.000000	110.687500	99.540000	19.800000	0.323449	0.000000	22.585969	0.000000	1.000000	0.987575	30.044000 
	6.070833	12.166481	0.000000	110.708333	99.560000	19.800000	0.323503	0.000000	22.587497	0.000000	1.000000	0.987805	30.051000 
	6.072917	12.166267	0.000000	110.729167	99.570000	19.800000	0.323563	0.000000	22.588774	0.000000	1.000000	0.988002	30.057000 
	6.075000	12.166054	0.000000	110.750000	99.600000	19.800000	0.323627	0.000000	22.590553	0.000000	1.000000	0.988265	30.065000 
	6.077083	12.165840	0.000000	110.770833	99.600000	19.800000	0.323689	0.000000	22.591784	0.000000	1.000000	0.988462	30.071000 
	6.079167	12.165413	0.000000	110.791667	99.630000	19.800000	0.323740	0.000000	22.593359	0.000000	1.000000	0.988692	30.078000 
	6.081250	12.164985	0.000000	110.812500	99.650000	19.800000	0.323789	0.000000	22.594682	0.000000	1.000000	0.988890	30.084000 
	6.083333	12.164558	0.000000	110.833333	99.680000	19.800000	0.323843	0.000000	22.596257	0.000000	1.000000	0.989120	30.091000 
	6.085417	12.164344	0.000000	110.854167	99.700000	19.800000	0.323900	0.000000	22.597785	0.000000	1.000000	0.989350	30.098000 
	6.087500	12.164131	0.000000	110.875000	99.730000	19.800000	0.323946	0.000000	22.599155	0.000000	1.000000	0.989547	30.104000 
	6.089583	12.163703	0.000000	110.895833	99.740000	19.800000	0.324009	0.000000	22.600637	0.000000	1.000000	0.989777	30.111000 
	6.091667	12.163490	0.000000	110.916667	99.780000	19.800000	0.324036	0.000000	22.601848	0.000000	1.000000	0.989941	30.116000 
	6.093750	12.163276	0.000000	110.937500	99.780000	19.800000	0.324093	0.000000	22.603079	0.000000	1.000000	0.990139	30.122000 
	6.095833	12.163062	0.000000	110.958333	99.810000	19.800000	0.324141	0.000000	22.604448	0.000000	1.000000	0.990336	30.128000 
	6.097917	12.162635	0.000000	110.979167	99.830000	19.800000	0.324190	0.000000	22.605772	0.000000	1.000000	0.990533	30.134000 
	6.100000	12.162635	0.000000	111.000000	99.860000	19.800000	0.324230	0.000000	22.607142	0.000000	1.000000	0.990730	30.140000 
	6.102083	12.161994	0.000000	111.020833	99.870000	19.800000	0.324288	0.000000	22.608419	0.000000	1.000000	0.990928	30.146000 
	6.104167	12.161780	0.000000	111.041667	99.910000	19.800000	0.324330	0.000000	22.610041	0.000000	1.000000	0.991158	30.153000 
	6.106250	12.161567	0.000000	111.062500	99.930000	19.800000	0.324380	0.000000	22.611364	0.000000	1.000000	0.991355	30.159000 
	6.108333	12.160926	0.000000	111.083333	99.940000	19.800000	0.324436	0.000000	22.612642	0.000000	1.000000	0.991552	30.165000 
	6.110417	12.160499	0.000000	111.104167	99.980000	19.800000	0.324471	0.000000	22.614058	0.000000	1.000000	0.991749	30.171000 
	6.112500	12.160071	0.000000	111.125000	100.010000	19.800000	0.324513	0.000000	22.615429	0.000000	1.000000	0.991947	30.177000 
	6.114583	12.159858	0.000000	111.145833	100.010000	19.800000	0.324575	0.000000	22.616660	0.000000	1.000000	0.992144	30.183000 
	6.116667	12.159644	0.000000	111.166667	100.010000	19.800000	0.324649	0.000000	22.618096	0.000000	1.000000	0.992374	30.190000 
	6.118750	12.159217	0.000000	111.187500	100.060000	19.800000	0.324679	0.000000	22.619559	0.000000	1.000000	0.992571	30.196000 
	6.120833	12.158789	0.000000	111.208333	100.080000	19.800000	0.324724	0.000000	22.620883	0.000000	1.000000	0.992768	30.202000 
	6.122917	12.158362	0.000000	111.229167	100.090000	19.800000	0.324801	0.000000	22.622366	0.000000	1.000000	0.992998	30.209000 
	6.125000	12.158148	0.000000	111.250000	100.120000	19.800000	0.324823	0.000000	22.623531	0.000000	1.000000	0.993163	30.214000 
	6.127083	12.157935	0.000000	111.270833	100.150000	19.800000	0.324873	0.000000	22.625107	0.000000	1.000000	0.993393	30.221000 
	6.129167	12.157507	0.000000	111.291667	100.170000	19.800000	0.324913	0.000000	22.626226	0.000000	1.000000	0.993557	30.226000 
	6.131250	12.157080	0.000000	111.312500	100.180000	19.800000	0.324968	0.000000	22.627504	0.000000	1.000000	0.993755	30.232000 
	6.133333	12.156866	0.000000	111.333333	100.230000	19.800000	0.324983	0.000000	22.628762	0.000000	1.000000	0.993919	30.237000 
	6.135417	12.156653	0.000000	111.354167	100.240000	19.800000	0.325033	0.000000	22.629835	0.000000	1.000000	0.994083	30.242000 
	6.137500	12.156439	0.000000	111.375000	100.260000	19.800000	0.325081	0.000000	22.631159	0.000000	1.000000	0.994280	30.248000 
	6.139583	12.156225	0.000000	111.395833	100.280000	19.800000	0.325107	0.000000	22.632073	0.000000	1.000000	0.994412	30.252000 
	6.141667	12.155584	0.000000	111.416667	100.290000	19.800000	0.325150	0.000000	22.633146	0.000000	1.000000	0.994576	30.257000 
	6.143750	12.155371	0.000000	111.437500	100.320000	19.800000	0.325188	0.000000	22.634311	0.000000	1.000000	0.994741	30.262000 
	6.145833	12.155157	0.000000	111.458333	100.330000	19.800000	0.325216	0.000000	22.635179	0.000000	1.000000	0.994872	30.266000 
	6.147917	12.154943	0.000000	111.479167	100.360000	19.800000	0.325244	0.000000	22.636139	0.000000	1.000000	0.995004	30.270000 
	6.150000	12.154516	0.000000	111.500000	100.380000	19.800000	0.325266	0.000000	22.637053	0.000000	1.000000	0.995135	30.274000 
	6.152083	12.154089	0.000000	111.520833	100.410000	19.800000	0.325298	0.000000	22.638219	0.000000	1.000000	0.995299	30.279000 
	6.154167	12.153875	0.000000	111.541667	100.420000	19.800000	0.325329	0.000000	22.639087	0.000000	1.000000	0.995431	30.283000 
	6.156250	12.153875	0.000000	111.562500	100.460000	19.800000	0.325348	0.000000	22.640094	0.000000	1.000000	0.995562	30.287000 
	6.158333	12.153448	0.000000	111.583333	100.460000	19.800000	0.325384	0.000000	22.640915	0.000000	1.000000	0.995694	30.291000 
	6.160417	12.153021	0.000000	111.604167	100.500000	19.800000	0.325384	0.000000	22.641717	0.000000	1.000000	0.995793	30.294000 
	6.162500	12.152807	0.000000	111.625000	100.510000	19.800000	0.325418	0.000000	22.642584	0.000000	1.000000	0.995924	30.298000 
	6.164583	12.152380	0.000000	111.645833	100.530000	19.800000	0.325437	0.000000	22.643293	0.000000	1.000000	0.996023	30.301000 
	6.166667	12.152380	0.000000	111.666667	100.550000	19.800000	0.325466	0.000000	22.644208	0.000000	1.000000	0.996154	30.305000 
	6.168750	12.151739	0.000000	111.687500	100.590000	19.800000	0.325456	0.000000	22.644805	0.000000	1.000000	0.996220	30.307000 
	6.170833	12.151525	0.000000	111.708333	100.610000	19.800000	0.325497	0.000000	22.645924	0.000000	1.000000	0.996384	30.312000 
	6.172917	12.151098	0.000000	111.729167	100.630000	19.800000	0.325526	0.000000	22.646838	0.000000	1.000000	0.996516	30.316000 
	6.175000	12.151098	0.000000	111.750000	100.650000	19.800000	0.325562	0.000000	22.647958	0.000000	1.000000	0.996680	30.321000 
	6.177083	12.150670	0.000000	111.770833	100.680000	19.800000	0.325593	0.000000	22.649124	0.000000	1.000000	0.996844	30.326000 
	6.179167	12.150457	0.000000	111.791667	100.690000	19.800000	0.325624	0.000000	22.649992	0.000000	1.000000	0.996976	30.330000 
	6.181250	12.150243	0.000000	111.812500	100.720000	19.800000	0.325657	0.000000	22.651159	0.000000	1.000000	0.997140	30.335000 
	6.183333	12.150029	0.000000	111.833333	100.750000	19.800000	0.325681	0.000000	22.652120	0.000000	1.000000	0.997272	30.339000 
	6.185417	12.149602	0.000000	111.854167	100.760000	19.800000	0.325732	0.000000	22.653398	0.000000	1.000000	0.997469	30.345000 
	6.187500	12.149175	0.000000	111.875000	100.790000	19.800000	0.325746	0.000000	22.654154	0.000000	1.000000	0.997568	30.348000 
	6.189583	12.148961	0.000000	111.895833	100.800000	19.800000	0.325775	0.000000	22.655022	0.000000	1.000000	0.997699	30.352000 
	6.191667	12.148747	0.000000	111.916667	100.840000	19.800000	0.325783	0.000000	22.655824	0.000000	1.000000	0.997798	30.355000 
	6.193750	12.148534	0.000000	111.937500	100.860000	19.800000	0.325806	0.000000	22.656739	0.000000	1.000000	0.997929	30.359000 
	6.195833	12.148106	0.000000	111.958333	100.870000	19.800000	0.325844	0.000000	22.657607	0.000000	1.000000	0.998061	30.363000 
	6.197917	12.147679	0.000000	111.979167	100.900000	19.800000	0.325829	0.000000	22.657952	0.000000	1.000000	0.998093	30.364000 
	6.200000	12.147465	0.000000	112.000000	100.930000	19.800000	0.325840	0.000000	22.658708	0.000000	1.000000	0.998192	30.367000 
	6.202083	12.147252	0.000000	112.020833	100.950000	19.800000	0.325848	0.000000	22.659212	0.000000	1.000000	0.998258	30.369000 
	6.204167	12.146611	0.000000	112.041667	100.960000	19.800000	0.325883	0.000000	22.660080	0.000000	1.000000	0.998389	30.373000 
	6.206250	12.146184	0.000000	112.062500	100.980000	19.800000	0.325899	0.000000	22.660790	0.000000	1.000000	0.998488	30.376000 
	6.208333	12.145543	0.000000	112.083333	101.010000	19.800000	0.325896	0.000000	22.661341	0.000000	1.000000	0.998554	30.378000 
	6.210417	12.145329	0.000000	112.104167	101.030000	19.800000	0.325914	0.000000	22.662050	0.000000	1.000000	0.998652	30.381000 
	6.212500	12.144902	0.000000	112.125000	101.060000	19.800000	0.325888	0.000000	22.662190	0.000000	1.000000	0.998652	30.381000 
	6.214583	12.144474	0.000000	112.145833	101.070000	19.800000	0.325888	0.000000	22.662442	0.000000	1.000000	0.998685	30.382000 
	6.216667	12.144261	0.000000	112.166667	101.110000	19.800000	0.325860	0.000000	22.662629	0.000000	1.000000	0.998685	30.382000 
	6.218750	12.144047	0.000000	112.187500	101.120000	19.800000	0.325861	0.000000	22.662881	0.000000	1.000000	0.998718	30.383000 
	6.220833	12.143406	0.000000	112.208333	101.150000	19.800000	0.325871	0.000000	22.663637	0.000000	1.000000	0.998817	30.386000 
	6.222917	12.143192	0.000000	112.229167	101.170000	19.800000	0.325882	0.000000	22.664142	0.000000	1.000000	0.998882	30.388000 
	6.225000	12.142765	0.000000	112.250000	101.190000	19.800000	0.325893	0.000000	22.664851	0.000000	1.000000	0.998981	30.391000 
	6.227083	12.142338	0.000000	112.270833	101.220000	19.800000	0.325914	0.000000	22.665813	0.000000	1.000000	0.999112	30.395000 
	6.229167	12.141697	0.000000	112.291667	101.250000	19.800000	0.325951	0.000000	22.666980	0.000000	1.000000	0.999277	30.400000 
	6.231250	12.141056	0.000000	112.312500	101.260000	19.800000	0.325969	0.000000	22.667643	0.000000	1.000000	0.999375	30.403000 
	6.233333	12.140415	0.000000	112.333333	101.280000	19.800000	0.326008	0.000000	22.668763	0.000000	1.000000	0.999540	30.408000 
	6.235417	12.139987	0.000000	112.354167	101.290000	19.800000	0.326052	0.000000	22.669837	0.000000	1.000000	0.999704	30.413000 
	6.237500	12.139560	0.000000	112.375000	101.330000	19.800000	0.326082	0.000000	22.671051	0.000000	1.000000	0.999869	30.418000 
	6.239583	12.139347	0.000000	112.395833	101.350000	19.800000	0.326126	0.000000	22.672377	0.000000	1.000000	1.000066	30.424000 
	6.241667	12.138919	0.000000	112.416667	101.380000	19.800000	0.326160	0.000000	22.673544	0.000000	1.000000	1.000230	30.429000 
	6.243750	12.138706	0.000000	112.437500	101.380000	19.800000	0.326210	0.000000	22.674571	0.000000	1.000000	1.000394	30.434000 
	6.245833	12.138492	0.000000	112.458333	101.410000	19.800000	0.326246	0.000000	22.675739	0.000000	1.000000	1.000559	30.439000 
	6.247917	12.138278	0.000000	112.479167	101.440000	19.800000	0.326275	0.000000	22.676906	0.000000	1.000000	1.000723	30.444000 
	6.250000	12.138065	0.000000	112.500000	101.460000	19.800000	0.326308	0.000000	22.678027	0.000000	1.000000	1.000888	30.449000 
	6.252083	12.137637	0.000000	112.520833	101.480000	19.800000	0.326330	0.000000	22.678737	0.000000	1.000000	1.000986	30.452000 
	6.254167	12.137210	0.000000	112.541667	101.490000	19.800000	0.326371	0.000000	22.679811	0.000000	1.000000	1.001150	30.457000 
	6.256250	12.136783	0.000000	112.562500	101.530000	19.800000	0.326382	0.000000	22.680820	0.000000	1.000000	1.001282	30.461000 
	6.258333	12.136355	0.000000	112.583333	101.570000	19.800000	0.326401	0.000000	22.681829	0.000000	1.000000	1.001413	30.465000 
	6.260417	12.135928	0.000000	112.604167	101.580000	19.800000	0.326432	0.000000	22.682697	0.000000	1.000000	1.001545	30.469000 
	6.262500	12.135714	0.000000	112.625000	101.590000	19.800000	0.326477	0.000000	22.683771	0.000000	1.000000	1.001709	30.474000 
	6.264583	12.135501	0.000000	112.645833	101.620000	19.800000	0.326492	0.000000	22.684734	0.000000	1.000000	1.001841	30.478000 
	6.266667	12.135073	0.000000	112.666667	101.650000	19.800000	0.326509	0.000000	22.685491	0.000000	1.000000	1.001939	30.481000 
	6.268750	12.134646	0.000000	112.687500	101.640000	19.800000	0.326554	0.000000	22.686266	0.000000	1.000000	1.002071	30.485000 
	6.270833	12.134219	0.000000	112.708333	101.680000	19.800000	0.326578	0.000000	22.687480	0.000000	1.000000	1.002235	30.490000 
	6.272917	12.133791	0.000000	112.729167	101.700000	19.800000	0.326603	0.000000	22.688396	0.000000	1.000000	1.002367	30.494000 
	6.275000	12.133578	0.000000	112.750000	101.720000	19.800000	0.326657	0.000000	22.689722	0.000000	1.000000	1.002564	30.500000 
	6.277083	12.132937	0.000000	112.770833	101.740000	19.800000	0.326735	0.000000	22.691665	0.000000	1.000000	1.002860	30.509000 
	6.279167	12.132509	0.000000	112.791667	101.770000	19.800000	0.326791	0.000000	22.693244	0.000000	1.000000	1.003090	30.516000 
	6.281250	12.132082	0.000000	112.812500	101.790000	19.800000	0.326867	0.000000	22.695187	0.000000	1.000000	1.003386	30.525000 
	6.283333	12.131228	0.000000	112.833333	101.810000	19.800000	0.326962	0.000000	22.697336	0.000000	1.000000	1.003714	30.535000 
	6.285417	12.130800	0.000000	112.854167	101.840000	19.800000	0.327070	0.000000	22.699942	0.000000	1.000000	1.004109	30.547000 
	6.287500	12.130373	0.000000	112.875000	101.870000	19.800000	0.327175	0.000000	22.702549	0.000000	1.000000	1.004503	30.559000 
	6.289583	12.129518	0.000000	112.895833	101.880000	19.800000	0.327272	0.000000	22.704651	0.000000	1.000000	1.004832	30.569000 
	6.291667	12.128877	0.000000	112.916667	101.900000	19.800000	0.327393	0.000000	22.707416	0.000000	1.000000	1.005259	30.582000 
	6.293750	12.128023	0.000000	112.937500	101.930000	19.800000	0.327498	0.000000	22.710023	0.000000	1.000000	1.005654	30.594000 
	6.295833	12.127168	0.000000	112.958333	101.940000	19.800000	0.327604	0.000000	22.712330	0.000000	1.000000	1.006015	30.605000 
	6.297917	12.126741	0.000000	112.979167	101.980000	19.800000	0.327687	0.000000	22.714573	0.000000	1.000000	1.006344	30.615000 
	6.300000	12.126527	0.000000	113.000000	102.000000	19.800000	0.327780	0.000000	22.716723	0.000000	1.000000	1.006673	30.625000 
	6.302083	12.126313	0.000000	113.020833	102.000000	19.800000	0.327869	0.000000	22.718572	0.000000	1.000000	1.006969	30.634000 
	6.304167	12.126313	0.000000	113.041667	102.030000	19.800000	0.327933	0.000000	22.720357	0.000000	1.000000	1.007232	30.642000 
	6.306250	12.126100	0.000000	113.062500	102.050000	19.800000	0.328005	0.000000	22.722096	0.000000	1.000000	1.007495	30.650000 
	6.308333	12.125672	0.000000	113.083333	102.080000	19.800000	0.328079	0.000000	22.724087	0.000000	1.000000	1.007790	30.659000 
	6.310417	12.125245	0.000000	113.104167	102.110000	19.800000	0.328146	0.000000	22.725872	0.000000	1.000000	1.008053	30.667000 
	6.312500	12.124604	0.000000	113.125000	102.120000	19.800000	0.328228	0.000000	22.727769	0.000000	1.000000	1.008349	30.676000 
	6.314583	12.124177	0.000000	113.145833	102.140000	19.800000	0.328290	0.000000	22.729302	0.000000	1.000000	1.008579	30.683000 
	6.316667	12.123536	0.000000	113.166667	102.180000	19.800000	0.328345	0.000000	22.731135	0.000000	1.000000	1.008842	30.691000 
	6.318750	12.123109	0.000000	113.187500	102.180000	19.800000	0.328439	0.000000	22.732985	0.000000	1.000000	1.009138	30.700000 
	6.320833	12.122895	0.000000	113.208333	102.220000	19.800000	0.328496	0.000000	22.734818	0.000000	1.000000	1.009401	30.708000 
	6.322917	12.122254	0.000000	113.229167	102.230000	19.800000	0.328580	0.000000	22.736715	0.000000	1.000000	1.009697	30.717000 
	6.325000	12.121827	0.000000	113.250000	102.240000	19.800000	0.328658	0.000000	22.738406	0.000000	1.000000	1.009960	30.725000 
	6.327083	12.121613	0.000000	113.270833	102.270000	19.800000	0.328711	0.000000	22.739987	0.000000	1.000000	1.010190	30.732000 
	6.329167	12.120972	0.000000	113.291667	102.320000	19.800000	0.328775	0.000000	22.742073	0.000000	1.000000	1.010486	30.741000 
	6.331250	12.120545	0.000000	113.312500	102.320000	19.800000	0.328852	0.000000	22.743717	0.000000	1.000000	1.010749	30.749000 
	6.333333	12.120331	0.000000	113.333333	102.330000	19.800000	0.328943	0.000000	22.745615	0.000000	1.000000	1.011045	30.758000 
	6.335417	12.119690	0.000000	113.354167	102.360000	19.800000	0.329017	0.000000	22.747607	0.000000	1.000000	1.011340	30.767000 
	6.337500	12.119263	0.000000	113.375000	102.400000	19.800000	0.329098	0.000000	22.749851	0.000000	1.000000	1.011669	30.777000 
	6.339583	12.118622	0.000000	113.395833	102.410000	19.800000	0.329178	0.000000	22.751749	0.000000	1.000000	1.011965	30.786000 
	6.341667	12.117767	0.000000	113.416667	102.420000	19.800000	0.329282	0.000000	22.753852	0.000000	1.000000	1.012294	30.796000 
	6.343750	12.117126	0.000000	113.437500	102.460000	19.800000	0.329357	0.000000	22.756097	0.000000	1.000000	1.012622	30.806000 
	6.345833	12.116699	0.000000	113.458333	102.480000	19.800000	0.329449	0.000000	22.758247	0.000000	1.000000	1.012951	30.816000 
	6.347917	12.115844	0.000000	113.479167	102.510000	19.800000	0.329534	0.000000	22.760445	0.000000	1.000000	1.013280	30.826000 
	6.350000	12.115417	0.000000	113.500000	102.530000	19.800000	0.329614	0.000000	22.762390	0.000000	1.000000	1.013576	30.835000 
	6.352083	12.114562	0.000000	113.520833	102.540000	19.800000	0.329710	0.000000	22.764494	0.000000	1.000000	1.013904	30.845000 
	6.354167	12.113921	0.000000	113.541667	102.570000	19.800000	0.329782	0.000000	22.766486	0.000000	1.000000	1.014200	30.854000 
	6.356250	12.113494	0.000000	113.562500	102.590000	19.800000	0.329865	0.000000	22.768431	0.000000	1.000000	1.014496	30.863000 
	6.358333	12.113067	0.000000	113.583333	102.610000	19.800000	0.329946	0.000000	22.770377	0.000000	1.000000	1.014792	30.872000 
	6.360417	12.112426	0.000000	113.604167	102.650000	19.800000	0.330023	0.000000	22.772623	0.000000	1.000000	1.015121	30.882000 
	6.362500	12.112212	0.000000	113.625000	102.660000	19.800000	0.330112	0.000000	22.774520	0.000000	1.000000	1.015416	30.891000 
	6.364583	12.111785	0.000000	113.645833	102.670000	19.800000	0.330210	0.000000	22.776624	0.000000	1.000000	1.015745	30.901000 
	6.366667	12.111144	0.000000	113.666667	102.700000	19.800000	0.330291	0.000000	22.778823	0.000000	1.000000	1.016074	30.911000 
	6.368750	12.110716	0.000000	113.687500	102.730000	19.800000	0.330386	0.000000	22.781227	0.000000	1.000000	1.016435	30.922000 
	6.370833	12.109862	0.000000	113.708333	102.750000	19.800000	0.330490	0.000000	22.783584	0.000000	1.000000	1.016797	30.933000 
	6.372917	12.109435	0.000000	113.729167	102.770000	19.800000	0.330594	0.000000	22.785941	0.000000	1.000000	1.017159	30.944000 
	6.375000	12.109007	0.000000	113.750000	102.780000	19.800000	0.330712	0.000000	22.788456	0.000000	1.000000	1.017553	30.956000 
	6.377083	12.108580	0.000000	113.770833	102.800000	19.800000	0.330827	0.000000	22.791018	0.000000	1.000000	1.017948	30.968000 
	6.379167	12.108153	0.000000	113.791667	102.830000	19.800000	0.330929	0.000000	22.793629	0.000000	1.000000	1.018342	30.980000 
	6.381250	12.107939	0.000000	113.812500	102.870000	19.800000	0.331031	0.000000	22.796287	0.000000	1.000000	1.018736	30.992000 
	6.383333	12.107298	0.000000	113.833333	102.870000	19.800000	0.331145	0.000000	22.798549	0.000000	1.000000	1.019098	31.003000 
	6.385417	12.106657	0.000000	113.854167	102.900000	19.800000	0.331264	0.000000	22.801365	0.000000	1.000000	1.019525	31.016000 
	6.387500	12.106230	0.000000	113.875000	102.920000	19.800000	0.331374	0.000000	22.803928	0.000000	1.000000	1.019920	31.028000 
	6.389583	12.105802	0.000000	113.895833	102.950000	19.800000	0.331482	0.000000	22.806539	0.000000	1.000000	1.020314	31.040000 
	6.391667	12.105375	0.000000	113.916667	102.960000	19.800000	0.331612	0.000000	22.809260	0.000000	1.000000	1.020742	31.053000 
	6.393750	12.104948	0.000000	113.937500	102.990000	19.800000	0.331713	0.000000	22.811872	0.000000	1.000000	1.021136	31.065000 
	6.395833	12.104520	0.000000	113.958333	103.010000	19.800000	0.331837	0.000000	22.814641	0.000000	1.000000	1.021563	31.078000 
	6.397917	12.103879	0.000000	113.979167	103.030000	19.800000	0.331959	0.000000	22.817410	0.000000	1.000000	1.021991	31.091000 
	6.400000	12.103025	0.000000	114.000000	103.050000	19.800000	0.332071	0.000000	22.819973	0.000000	1.000000	1.022385	31.103000 
	6.402083	12.102384	0.000000	114.020833	103.090000	19.800000	0.332172	0.000000	22.822633	0.000000	1.000000	1.022780	31.115000 
	6.404167	12.101957	0.000000	114.041667	103.110000	19.800000	0.332289	0.000000	22.825196	0.000000	1.000000	1.023174	31.127000 
	6.406250	12.101743	0.000000	114.062500	103.120000	19.800000	0.332408	0.000000	22.827712	0.000000	1.000000	1.023568	31.139000 
	6.408333	12.101102	0.000000	114.083333	103.150000	19.800000	0.332532	0.000000	22.830735	0.000000	1.000000	1.024029	31.153000 
	6.410417	12.100888	0.000000	114.104167	103.170000	19.800000	0.332651	0.000000	22.833505	0.000000	1.000000	1.024456	31.166000 
	6.412500	12.100675	0.000000	114.125000	103.190000	19.800000	0.332773	0.000000	22.836275	0.000000	1.000000	1.024883	31.179000 
	6.414583	12.100247	0.000000	114.145833	103.220000	19.800000	0.332895	0.000000	22.839093	0.000000	1.000000	1.025311	31.192000 
	6.416667	12.099393	0.000000	114.166667	103.240000	19.800000	0.333029	0.000000	22.842068	0.000000	1.000000	1.025771	31.206000 
	6.418750	12.099179	0.000000	114.187500	103.250000	19.800000	0.333166	0.000000	22.844996	0.000000	1.000000	1.026231	31.220000 
	6.420833	12.098965	0.000000	114.208333	103.280000	19.800000	0.333303	0.000000	22.848225	0.000000	1.000000	1.026724	31.235000 
	6.422917	12.098111	0.000000	114.229167	103.310000	19.800000	0.333433	0.000000	22.851249	0.000000	1.000000	1.027184	31.249000 
	6.425000	12.098111	0.000000	114.250000	103.330000	19.800000	0.333544	0.000000	22.853814	0.000000	1.000000	1.027579	31.261000 
	6.427083	12.097470	0.000000	114.270833	103.340000	19.800000	0.333673	0.000000	22.856536	0.000000	1.000000	1.028006	31.274000 
	6.429167	12.097256	0.000000	114.291667	103.380000	19.800000	0.333758	0.000000	22.858991	0.000000	1.000000	1.028368	31.285000 
	6.431250	12.096615	0.000000	114.312500	103.400000	19.800000	0.333875	0.000000	22.861556	0.000000	1.000000	1.028762	31.297000 
	6.433333	12.097042	0.000000	114.333333	103.420000	19.800000	0.333961	0.000000	22.863710	0.000000	1.000000	1.029091	31.307000 
	6.435417	12.096401	0.000000	114.354167	103.440000	19.800000	0.334046	0.000000	22.865658	0.000000	1.000000	1.029387	31.316000 
	6.437500	12.096401	0.000000	114.375000	103.460000	19.800000	0.334139	0.000000	22.867811	0.000000	1.000000	1.029715	31.326000 
	6.439583	12.095974	0.000000	114.395833	103.490000	19.800000	0.334235	0.000000	22.870219	0.000000	1.000000	1.030077	31.337000 
	6.441667	12.095760	0.000000	114.416667	103.510000	19.800000	0.334322	0.000000	22.872373	0.000000	1.000000	1.030406	31.347000 
	6.443750	12.094906	0.000000	114.437500	103.520000	19.800000	0.334415	0.000000	22.874478	0.000000	1.000000	1.030734	31.357000 
	6.445833	12.094265	0.000000	114.458333	103.550000	19.800000	0.334517	0.000000	22.876886	0.000000	1.000000	1.031096	31.368000 
	6.447917	12.093838	0.000000	114.479167	103.570000	19.800000	0.334650	0.000000	22.879863	0.000000	1.000000	1.031556	31.382000 
	6.450000	12.093410	0.000000	114.500000	103.590000	19.800000	0.334766	0.000000	22.882634	0.000000	1.000000	1.031983	31.395000 
	6.452083	12.092983	0.000000	114.520833	103.620000	19.800000	0.334908	0.000000	22.885865	0.000000	1.000000	1.032476	31.410000 
	6.454167	12.092769	0.000000	114.541667	103.630000	19.800000	0.335053	0.000000	22.889000	0.000000	1.000000	1.032970	31.425000 
	6.456250	12.092556	0.000000	114.562500	103.660000	19.800000	0.335221	0.000000	22.892642	0.000000	1.000000	1.033528	31.442000 
	6.458333	12.092128	0.000000	114.583333	103.690000	19.800000	0.335378	0.000000	22.896285	0.000000	1.000000	1.034087	31.459000 
	6.460417	12.091701	0.000000	114.604167	103.700000	19.800000	0.335568	0.000000	22.900243	0.000000	1.000000	1.034712	31.478000 
	6.462500	12.091060	0.000000	114.625000	103.710000	19.800000	0.335761	0.000000	22.904201	0.000000	1.000000	1.035336	31.497000 
	6.464583	12.090419	0.000000	114.645833	103.750000	19.800000	0.335935	0.000000	22.908305	0.000000	1.000000	1.035961	31.516000 
	6.466667	12.089992	0.000000	114.666667	103.790000	19.800000	0.336075	0.000000	22.911791	0.000000	1.000000	1.036487	31.532000 
	6.468750	12.089351	0.000000	114.687500	103.790000	19.800000	0.336240	0.000000	22.915083	0.000000	1.000000	1.037013	31.548000 
	6.470833	12.088923	0.000000	114.708333	103.810000	19.800000	0.336374	0.000000	22.918061	0.000000	1.000000	1.037473	31.562000 
	6.472917	12.088282	0.000000	114.729167	103.830000	19.800000	0.336501	0.000000	22.920833	0.000000	1.000000	1.037900	31.575000 
	6.475000	12.087855	0.000000	114.750000	103.860000	19.800000	0.336605	0.000000	22.923449	0.000000	1.000000	1.038295	31.587000 
	6.477083	12.087642	0.000000	114.770833	103.890000	19.800000	0.336722	0.000000	22.926270	0.000000	1.000000	1.038722	31.600000 
	6.479167	12.087428	0.000000	114.791667	103.890000	19.800000	0.336879	0.000000	22.929356	0.000000	1.000000	1.039215	31.615000 
	6.481250	12.087214	0.000000	114.812500	103.930000	19.800000	0.337032	0.000000	22.933050	0.000000	1.000000	1.039774	31.632000 
	6.483333	12.086787	0.000000	114.833333	103.940000	19.800000	0.337125	0.000000	22.935156	0.000000	1.000000	1.040103	31.642000 
	6.485417	12.086787	0.000000	114.854167	103.960000	19.800000	0.337042	0.000000	22.934019	0.000000	1.000000	1.039905	31.636000 
	6.487500	12.085932	0.000000	114.875000	103.990000	19.800000	0.336906	0.000000	22.931901	0.000000	1.000000	1.039544	31.625000 
	6.489583	12.085291	0.000000	114.895833	104.010000	19.800000	0.336796	0.000000	22.930146	0.000000	1.000000	1.039248	31.616000 
	6.491667	12.085078	0.000000	114.916667	104.050000	19.800000	0.336766	0.000000	22.930341	0.000000	1.000000	1.039248	31.616000 
	6.493750	12.084650	0.000000	114.937500	104.050000	19.800000	0.336797	0.000000	22.930959	0.000000	1.000000	1.039347	31.619000 
	6.495833	12.084009	0.000000	114.958333	104.080000	19.800000	0.336751	0.000000	22.930693	0.000000	1.000000	1.039281	31.617000 
	6.497917	12.084009	0.000000	114.979167	104.120000	19.800000	0.336768	0.000000	22.931711	0.000000	1.000000	1.039412	31.621000 
	6.500000	12.083368	0.000000	115.000000	104.130000	19.800000	0.336818	0.000000	22.932995	0.000000	1.000000	1.039609	31.627000 
	6.502083	12.082514	0.000000	115.020833	104.150000	19.800000	0.336870	0.000000	22.934327	0.000000	1.000000	1.039807	31.633000 
	6.504167	12.082514	0.000000	115.041667	104.170000	19.800000	0.336931	0.000000	22.935865	0.000000	1.000000	1.040037	31.640000 
	6.506250	12.082086	0.000000	115.062500	104.200000	19.800000	0.337001	0.000000	22.937864	0.000000	1.000000	1.040333	31.649000 
	6.508333	12.081659	0.000000	115.083333	104.230000	19.800000	0.337087	0.000000	22.940068	0.000000	1.000000	1.040661	31.659000 
	6.510417	12.081445	0.000000	115.104167	104.230000	19.800000	0.337172	0.000000	22.941715	0.000000	1.000000	1.040924	31.667000 
	6.512500	12.081018	0.000000	115.125000	104.270000	19.800000	0.337218	0.000000	22.943351	0.000000	1.000000	1.041154	31.674000 
	6.514583	12.080377	0.000000	115.145833	104.290000	19.800000	0.337273	0.000000	22.944890	0.000000	1.000000	1.041385	31.681000 
	6.516667	12.080377	0.000000	115.166667	104.310000	19.800000	0.337330	0.000000	22.946428	0.000000	1.000000	1.041615	31.688000 
	6.518750	12.079523	0.000000	115.187500	104.340000	19.800000	0.337373	0.000000	22.947810	0.000000	1.000000	1.041812	31.694000 
	6.520833	12.078882	0.000000	115.208333	104.330000	19.800000	0.337448	0.000000	22.949202	0.000000	1.000000	1.042042	31.701000 
	6.522917	12.078454	0.000000	115.229167	104.380000	19.800000	0.337500	0.000000	22.951093	0.000000	1.000000	1.042305	31.709000 
	6.525000	12.078454	0.000000	115.250000	104.400000	19.800000	0.337556	0.000000	22.952631	0.000000	1.000000	1.042535	31.716000 
	6.527083	12.077813	0.000000	115.270833	104.400000	19.800000	0.337638	0.000000	22.954278	0.000000	1.000000	1.042798	31.724000 
	6.529167	12.077813	0.000000	115.291667	104.440000	19.800000	0.337689	0.000000	22.955915	0.000000	1.000000	1.043028	31.731000 
	6.531250	12.077813	0.000000	115.312500	104.470000	19.800000	0.337741	0.000000	22.957503	0.000000	1.000000	1.043258	31.738000 
	6.533333	12.077600	0.000000	115.333333	104.480000	19.800000	0.337804	0.000000	22.958993	0.000000	1.000000	1.043488	31.745000 
	6.535417	12.077172	0.000000	115.354167	104.490000	19.800000	0.337858	0.000000	22.960277	0.000000	1.000000	1.043685	31.751000 
	6.537500	12.076531	0.000000	115.375000	104.530000	19.800000	0.337891	0.000000	22.961708	0.000000	1.000000	1.043883	31.757000 
	6.539583	12.076104	0.000000	115.395833	104.550000	19.800000	0.337950	0.000000	22.963247	0.000000	1.000000	1.044113	31.764000 
	6.541667	12.075677	0.000000	115.416667	104.570000	19.800000	0.337984	0.000000	22.964374	0.000000	1.000000	1.044277	31.769000 
	6.543750	12.075036	0.000000	115.437500	104.600000	19.800000	0.338028	0.000000	22.965756	0.000000	1.000000	1.044474	31.775000 
	6.545833	12.074822	0.000000	115.458333	104.610000	19.800000	0.338081	0.000000	22.967040	0.000000	1.000000	1.044672	31.781000 
	6.547917	12.073967	0.000000	115.479167	104.640000	19.800000	0.338137	0.000000	22.968629	0.000000	1.000000	1.044902	31.788000 
	6.550000	12.073327	0.000000	115.500000	104.660000	19.800000	0.338172	0.000000	22.969756	0.000000	1.000000	1.045066	31.793000 
	6.552083	12.072472	0.000000	115.520833	104.680000	19.800000	0.338223	0.000000	22.971089	0.000000	1.000000	1.045263	31.799000 
	6.554167	12.072045	0.000000	115.541667	104.710000	19.800000	0.338264	0.000000	22.972472	0.000000	1.000000	1.045461	31.805000 
	6.556250	12.071190	0.000000	115.562500	104.720000	19.800000	0.338299	0.000000	22.973344	0.000000	1.000000	1.045592	31.809000 
	6.558333	12.070549	0.000000	115.583333	104.750000	19.800000	0.338335	0.000000	22.974727	0.000000	1.000000	1.045789	31.815000 
	6.560417	12.070122	0.000000	115.604167	104.780000	19.800000	0.338361	0.000000	22.975698	0.000000	1.000000	1.045921	31.819000 
	6.562500	12.069908	0.000000	115.625000	104.800000	19.800000	0.338393	0.000000	22.976825	0.000000	1.000000	1.046085	31.824000 
	6.564583	12.069481	0.000000	115.645833	104.820000	19.800000	0.338425	0.000000	22.977747	0.000000	1.000000	1.046217	31.828000 
	6.566667	12.069481	0.000000	115.666667	104.850000	19.800000	0.338466	0.000000	22.979130	0.000000	1.000000	1.046414	31.834000 
	6.568750	12.069267	0.000000	115.687500	104.870000	19.800000	0.338498	0.000000	22.980258	0.000000	1.000000	1.046578	31.839000 
	6.570833	12.068840	0.000000	115.708333	104.890000	19.800000	0.338535	0.000000	22.981385	0.000000	1.000000	1.046742	31.844000 
	6.572917	12.068199	0.000000	115.729167	104.920000	19.800000	0.338552	0.000000	22.982356	0.000000	1.000000	1.046874	31.848000 
	6.575000	12.067985	0.000000	115.750000	104.940000	19.800000	0.338588	0.000000	22.983278	0.000000	1.000000	1.047005	31.852000 
	6.577083	12.066917	0.000000	115.770833	104.950000	19.800000	0.338634	0.000000	22.984357	0.000000	1.000000	1.047170	31.857000 
	6.579167	12.066276	0.000000	115.791667	104.980000	19.800000	0.338673	0.000000	22.985740	0.000000	1.000000	1.047367	31.863000 
	6.581250	12.066062	0.000000	115.812500	105.000000	19.800000	0.338690	0.000000	22.986662	0.000000	1.000000	1.047499	31.867000 
	6.583333	12.065635	0.000000	115.833333	105.010000	19.800000	0.338739	0.000000	22.987741	0.000000	1.000000	1.047663	31.872000 
	6.585417	12.065421	0.000000	115.854167	105.040000	19.800000	0.338769	0.000000	22.988918	0.000000	1.000000	1.047827	31.877000 
	6.587500	12.064994	0.000000	115.875000	105.070000	19.800000	0.338791	0.000000	22.989889	0.000000	1.000000	1.047959	31.881000 
	6.589583	12.064567	0.000000	115.895833	105.100000	19.800000	0.338821	0.000000	22.991066	0.000000	1.000000	1.048123	31.886000 
	6.591667	12.064139	0.000000	115.916667	105.090000	19.800000	0.338868	0.000000	22.991841	0.000000	1.000000	1.048255	31.890000 
	6.593750	12.063926	0.000000	115.937500	105.130000	19.800000	0.338890	0.000000	22.993067	0.000000	1.000000	1.048419	31.895000 
	6.595833	12.063285	0.000000	115.958333	105.150000	19.800000	0.338930	0.000000	22.994196	0.000000	1.000000	1.048583	31.900000 
	6.597917	12.063071	0.000000	115.979167	105.160000	19.800000	0.338962	0.000000	22.995069	0.000000	1.000000	1.048715	31.904000 
	6.600000	12.062857	0.000000	116.000000	105.190000	19.800000	0.338982	0.000000	22.996040	0.000000	1.000000	1.048846	31.908000 
	6.602083	12.062216	0.000000	116.020833	105.220000	19.800000	0.339002	0.000000	22.997011	0.000000	1.000000	1.048978	31.912000 
	6.604167	12.062003	0.000000	116.041667	105.250000	19.800000	0.339002	0.000000	22.997571	0.000000	1.000000	1.049043	31.914000 
	6.606250	12.061789	0.000000	116.062500	105.270000	19.800000	0.339027	0.000000	22.998493	0.000000	1.000000	1.049175	31.918000 
	6.608333	12.061362	0.000000	116.083333	105.280000	19.800000	0.339064	0.000000	22.999366	0.000000	1.000000	1.049306	31.922000 
	6.610417	12.061362	0.000000	116.104167	105.320000	19.800000	0.339066	0.000000	23.000181	0.000000	1.000000	1.049405	31.925000 
	6.612500	12.060934	0.000000	116.125000	105.330000	19.800000	0.339085	0.000000	23.000848	0.000000	1.000000	1.049504	31.928000 
	6.614583	12.060293	0.000000	116.145833	105.350000	19.800000	0.339099	0.000000	23.001565	0.000000	1.000000	1.049602	31.931000 
	6.616667	12.059866	0.000000	116.166667	105.380000	19.800000	0.339112	0.000000	23.002331	0.000000	1.000000	1.049701	31.934000 
	6.618750	12.059439	0.000000	116.187500	105.400000	19.800000	0.339119	0.000000	23.002841	0.000000	1.000000	1.049767	31.936000 
	6.620833	12.058584	0.000000	116.208333	105.410000	19.800000	0.339141	0.000000	23.003508	0.000000	1.000000	1.049865	31.939000 
	6.622917	12.057730	0.000000	116.229167	105.430000	19.800000	0.339163	0.000000	23.004431	0.000000	1.000000	1.049997	31.943000 
	6.625000	12.057302	0.000000	116.250000	105.480000	19.800000	0.339165	0.000000	23.005295	0.000000	1.000000	1.050095	31.946000 
	6.627083	12.056875	0.000000	116.270833	105.490000	19.800000	0.339172	0.000000	23.005756	0.000000	1.000000	1.050161	31.948000 
	6.629167	12.056234	0.000000	116.291667	105.520000	19.800000	0.339173	0.000000	23.006316	0.000000	1.000000	1.050227	31.950000 
	6.631250	12.056020	0.000000	116.312500	105.550000	19.800000	0.339183	0.000000	23.007082	0.000000	1.000000	1.050325	31.953000 
	6.633333	12.056020	0.000000	116.333333	105.570000	19.800000	0.339202	0.000000	23.007798	0.000000	1.000000	1.050424	31.956000 
	6.635417	12.055807	0.000000	116.354167	105.570000	19.800000	0.339218	0.000000	23.008210	0.000000	1.000000	1.050490	31.958000 
	6.637500	12.055593	0.000000	116.375000	105.590000	19.800000	0.339219	0.000000	23.008721	0.000000	1.000000	1.050556	31.960000
[truncated: 3,140,565 more chars]
