# Supplementary material for: Novel terpolymers based on methyl methacrylate with superior thermal stability and optical transparency for high-value applications
Source: PLoS One. 2025 Oct 8;20(10):e0332300. doi: 10.1371/journal.pone.0332300 (PMC12507251; doi:10.1371/journal.pone.0332300)
Supplement: S1 File — (ZIP) [file pone.0332300.s001.zip › Supporting_Information/Fig. 5. Derivative thermogravimetric (DTG) curves comparing the thermal degradation rates of the synthesized/TGA-DSC/DTG (PMMMA)/20% (23.12.95).txt]

Filename:	D:\save\Dr.atabaki\geramifar\20% (23.12.95).stad 
Operator ID:	 
Sample ID:	 
Comment: 	 
Serial Number:	002112210 
Data Collected:	2017/03/14 02:10:03 �.� 
Sample Weight:	12.338 mg 
Display Weight:	12.338 
Validation 
Validated:	No 
By:	 
Date:	 
Calibration Information 
Filename:	C:\Program Files\PerkinElmer\Pyris\Calibrations\11.12.94 calibration(silver).stac 
Date/Time:	 
Initial Conditions 
Temperature:	 50.00 �C 
Baseline Filename:	 
End Condition:	Go To:	45.00�C 
Total Points in Run:	27361 
Method Steps: 
Pre-Run Actions 
Start the Run 
	Action occurs Immediately 
Switch the Gas to Nitrogen at 20.0 ml/min  
	Action occurs Immediately 
1)	Heat from 50.00�C to 620.00�C at 10.00�C/min 
 
1) STA6000/8000 Temperature Scan 
	Time     	Unsubtracted	Baseline     	Program     	Sample     	Approx.     	Unsubtracted	Baseline     	Unsubtracted	Baseline     	Heat Flow     	Unsubstracted	R25 Diagnostic 
	          	Weight     	Weight     	Temperature	Temperature	Gas Flow     	Delta T     	Delta T     	Heat Flow     	Heat Flow     	Calibration	Microvolt     	Temperature 
	0.000000	12.285915	0.000000	50.020833	50.040000	19.800000	0.245548	0.000000	19.982808	0.000000	1.000000	0.645487	19.637000 
	0.002083	12.285915	0.000000	50.020833	50.040000	19.800000	0.244035	0.000000	19.958898	0.000000	1.000000	0.641509	19.516000 
	0.004167	12.285915	0.000000	50.041667	50.040000	19.800000	0.242530	0.000000	19.935185	0.000000	1.000000	0.637565	19.396000 
	0.006250	12.285915	0.000000	50.062500	50.050000	19.800000	0.241028	0.000000	19.911501	0.000000	1.000000	0.633620	19.276000 
	0.008333	12.285702	0.000000	50.083333	50.040000	19.800000	0.239542	0.000000	19.887957	0.000000	1.000000	0.629709	19.157000 
	0.010417	12.285702	0.000000	50.104167	50.050000	19.800000	0.238037	0.000000	19.864273	0.000000	1.000000	0.625764	19.037000 
	0.012500	12.285702	0.000000	50.125000	50.040000	19.800000	0.236546	0.000000	19.840531	0.000000	1.000000	0.621820	18.917000 
	0.014583	12.285702	0.000000	50.145833	50.040000	19.800000	0.235043	0.000000	19.816819	0.000000	1.000000	0.617875	18.797000 
	0.016667	12.285702	0.000000	50.166667	50.060000	19.800000	0.233553	0.000000	19.793557	0.000000	1.000000	0.613996	18.679000 
	0.018750	12.285702	0.000000	50.187500	50.040000	19.800000	0.232093	0.000000	19.770184	0.000000	1.000000	0.610118	18.561000 
	0.020833	12.285702	0.000000	50.208333	50.050000	19.800000	0.230622	0.000000	19.747091	0.000000	1.000000	0.606272	18.444000 
	0.022917	12.285702	0.000000	50.229167	50.050000	19.800000	0.229160	0.000000	19.723971	0.000000	1.000000	0.602426	18.327000 
	0.025000	12.285488	0.000000	50.250000	50.040000	19.800000	0.227698	0.000000	19.700824	0.000000	1.000000	0.598580	18.210000 
	0.027083	12.285488	0.000000	50.270833	50.040000	19.800000	0.226226	0.000000	19.677506	0.000000	1.000000	0.594701	18.092000 
	0.029167	12.285488	0.000000	50.291667	50.030000	19.800000	0.224761	0.000000	19.654162	0.000000	1.000000	0.590822	17.974000 
	0.031250	12.285488	0.000000	50.312500	50.040000	19.800000	0.223277	0.000000	19.630871	0.000000	1.000000	0.586944	17.856000 
	0.033333	12.285488	0.000000	50.333333	50.050000	19.800000	0.221804	0.000000	19.607777	0.000000	1.000000	0.583098	17.739000 
	0.035417	12.285488	0.000000	50.354167	50.040000	19.800000	0.220338	0.000000	19.584433	0.000000	1.000000	0.579219	17.621000 
	0.037500	12.285488	0.000000	50.375000	50.030000	19.800000	0.218864	0.000000	19.561090	0.000000	1.000000	0.575340	17.503000 
	0.039583	12.285488	0.000000	50.395833	50.050000	19.800000	0.217381	0.000000	19.537824	0.000000	1.000000	0.571461	17.385000 
	0.041667	12.285488	0.000000	50.416667	50.060000	19.800000	0.215910	0.000000	19.514730	0.000000	1.000000	0.567616	17.268000 
	0.043750	12.285274	0.000000	50.437500	50.040000	19.800000	0.214434	0.000000	19.491163	0.000000	1.000000	0.563704	17.149000 
	0.045833	12.285274	0.000000	50.458333	50.050000	19.800000	0.212966	0.000000	19.468069	0.000000	1.000000	0.559858	17.032000 
	0.047917	12.285274	0.000000	50.479167	50.040000	19.800000	0.211490	0.000000	19.444725	0.000000	1.000000	0.555979	16.914000 
	0.050000	12.285274	0.000000	50.500000	50.040000	19.800000	0.210028	0.000000	19.421605	0.000000	1.000000	0.552133	16.797000 
	0.052083	12.285274	0.000000	50.520833	50.040000	19.800000	0.208564	0.000000	19.398486	0.000000	1.000000	0.548287	16.680000 
	0.054167	12.285274	0.000000	50.541667	50.040000	19.800000	0.207102	0.000000	19.375366	0.000000	1.000000	0.544442	16.563000 
	0.056250	12.285061	0.000000	50.562500	50.050000	19.800000	0.205621	0.000000	19.352073	0.000000	1.000000	0.540563	16.445000 
	0.058333	12.285061	0.000000	50.583333	50.040000	19.800000	0.204166	0.000000	19.328928	0.000000	1.000000	0.536717	16.328000 
	0.060417	12.285061	0.000000	50.604167	50.060000	19.800000	0.202688	0.000000	19.305857	0.000000	1.000000	0.532871	16.211000 
	0.062500	12.285061	0.000000	50.625000	50.060000	19.800000	0.201232	0.000000	19.282736	0.000000	1.000000	0.529025	16.094000 
	0.064583	12.285061	0.000000	50.645833	50.050000	19.800000	0.199784	0.000000	19.259790	0.000000	1.000000	0.525212	15.978000 
	0.066667	12.285061	0.000000	50.666667	50.050000	19.800000	0.198332	0.000000	19.236867	0.000000	1.000000	0.521399	15.862000 
	0.068750	12.285061	0.000000	50.687500	50.040000	19.800000	0.196889	0.000000	19.213921	0.000000	1.000000	0.517586	15.746000 
	0.070833	12.285061	0.000000	50.708333	50.060000	19.800000	0.195438	0.000000	19.191243	0.000000	1.000000	0.513806	15.631000 
	0.072917	12.285061	0.000000	50.729167	50.050000	19.800000	0.193992	0.000000	19.168297	0.000000	1.000000	0.509993	15.515000 
	0.075000	12.284847	0.000000	50.750000	50.050000	19.800000	0.192554	0.000000	19.145572	0.000000	1.000000	0.506213	15.400000 
	0.077083	12.284847	0.000000	50.770833	50.050000	19.800000	0.191121	0.000000	19.122847	0.000000	1.000000	0.502432	15.285000 
	0.079167	12.284847	0.000000	50.791667	50.060000	19.800000	0.189671	0.000000	19.100145	0.000000	1.000000	0.498652	15.170000 
	0.081250	12.284847	0.000000	50.812500	50.060000	19.800000	0.188234	0.000000	19.077420	0.000000	1.000000	0.494872	15.055000 
	0.083333	12.284847	0.000000	50.833333	50.050000	19.800000	0.186802	0.000000	19.054672	0.000000	1.000000	0.491092	14.940000 
	0.085417	12.284847	0.000000	50.854167	50.050000	19.800000	0.185354	0.000000	19.031750	0.000000	1.000000	0.487279	14.824000 
	0.087500	12.284847	0.000000	50.875000	50.070000	19.800000	0.183890	0.000000	19.008871	0.000000	1.000000	0.483466	14.708000 
	0.089583	12.284847	0.000000	50.895833	50.050000	19.800000	0.182463	0.000000	18.986102	0.000000	1.000000	0.479686	14.593000 
	0.091667	12.284847	0.000000	50.916667	50.040000	19.800000	0.181047	0.000000	18.963553	0.000000	1.000000	0.475938	14.479000 
	0.093750	12.284847	0.000000	50.937500	50.020000	19.800000	0.179628	0.000000	18.940983	0.000000	1.000000	0.472191	14.365000 
	0.095833	12.284847	0.000000	50.958333	50.050000	19.800000	0.178184	0.000000	18.918520	0.000000	1.000000	0.468444	14.251000 
	0.097917	12.284847	0.000000	50.979167	50.030000	19.800000	0.176755	0.000000	18.895753	0.000000	1.000000	0.464664	14.136000 
	0.100000	12.284847	0.000000	51.000000	50.050000	19.800000	0.175293	0.000000	18.872873	0.000000	1.000000	0.460851	14.020000 
	0.102083	12.284847	0.000000	51.020833	50.030000	19.800000	0.173857	0.000000	18.849909	0.000000	1.000000	0.457038	13.904000 
	0.104167	12.284847	0.000000	51.041667	50.050000	19.800000	0.172396	0.000000	18.827028	0.000000	1.000000	0.453225	13.788000 
	0.106250	12.284633	0.000000	51.062500	50.040000	19.800000	0.170952	0.000000	18.804085	0.000000	1.000000	0.449412	13.672000 
	0.108333	12.284633	0.000000	51.083333	50.040000	19.800000	0.169526	0.000000	18.781558	0.000000	1.000000	0.445664	13.558000 
	0.110417	12.284633	0.000000	51.104167	50.050000	19.800000	0.168092	0.000000	18.759051	0.000000	1.000000	0.441917	13.444000 
	0.112500	12.284633	0.000000	51.125000	50.040000	19.800000	0.166687	0.000000	18.736701	0.000000	1.000000	0.438203	13.331000 
	0.114583	12.284633	0.000000	51.145833	50.050000	19.800000	0.165273	0.000000	18.714391	0.000000	1.000000	0.434488	13.218000 
	0.116667	12.284633	0.000000	51.166667	50.040000	19.800000	0.163873	0.000000	18.692240	0.000000	1.000000	0.430807	13.106000 
	0.118750	12.284633	0.000000	51.187500	50.050000	19.800000	0.162470	0.000000	18.670127	0.000000	1.000000	0.427125	12.994000 
	0.120833	12.284633	0.000000	51.208333	50.050000	19.800000	0.161069	0.000000	18.647995	0.000000	1.000000	0.423444	12.882000 
	0.122917	12.284633	0.000000	51.229167	50.050000	19.800000	0.159664	0.000000	18.625863	0.000000	1.000000	0.419762	12.770000 
	0.125000	12.284633	0.000000	51.250000	50.040000	19.800000	0.158272	0.000000	18.603712	0.000000	1.000000	0.416080	12.658000 
	0.127083	12.284633	0.000000	51.270833	50.050000	19.800000	0.156868	0.000000	18.581599	0.000000	1.000000	0.412399	12.546000 
	0.129167	12.284633	0.000000	51.291667	50.040000	19.800000	0.155495	0.000000	18.559843	0.000000	1.000000	0.408783	12.436000 
	0.131250	12.284633	0.000000	51.312500	50.040000	19.800000	0.154136	0.000000	18.538304	0.000000	1.000000	0.405200	12.327000 
	0.133333	12.284633	0.000000	51.333333	50.060000	19.800000	0.152787	0.000000	18.517197	0.000000	1.000000	0.401683	12.220000 
	0.135417	12.284633	0.000000	51.354167	50.060000	19.800000	0.151425	0.000000	18.495657	0.000000	1.000000	0.398100	12.111000 
	0.137500	12.284633	0.000000	51.375000	50.040000	19.800000	0.150055	0.000000	18.473884	0.000000	1.000000	0.394484	12.001000 
	0.139583	12.284633	0.000000	51.395833	50.030000	19.800000	0.148688	0.000000	18.452130	0.000000	1.000000	0.390868	11.891000 
	0.141667	12.284847	0.000000	51.416667	50.040000	19.800000	0.147278	0.000000	18.430016	0.000000	1.000000	0.387187	11.779000 
	0.143750	12.284847	0.000000	51.437500	50.060000	19.800000	0.145870	0.000000	18.407919	0.000000	1.000000	0.383505	11.667000 
	0.145833	12.284847	0.000000	51.458333	50.040000	19.800000	0.144506	0.000000	18.386147	0.000000	1.000000	0.379890	11.557000 
	0.147917	12.284847	0.000000	51.479167	50.040000	19.800000	0.143091	0.000000	18.363817	0.000000	1.000000	0.376175	11.444000 
	0.150000	12.284847	0.000000	51.500000	50.070000	19.800000	0.141689	0.000000	18.341934	0.000000	1.000000	0.372526	11.333000 
	0.152083	12.284633	0.000000	51.520833	50.050000	19.800000	0.140310	0.000000	18.319966	0.000000	1.000000	0.368878	11.222000 
	0.154167	12.284633	0.000000	51.541667	50.050000	19.800000	0.138958	0.000000	18.298624	0.000000	1.000000	0.365328	11.114000 
	0.156250	12.284633	0.000000	51.562500	50.040000	19.800000	0.137651	0.000000	18.277859	0.000000	1.000000	0.361876	11.009000 
	0.158333	12.284633	0.000000	51.583333	50.050000	19.800000	0.136349	0.000000	18.257324	0.000000	1.000000	0.358458	10.905000 
	0.160417	12.284633	0.000000	51.604167	50.060000	19.800000	0.135052	0.000000	18.236986	0.000000	1.000000	0.355072	10.802000 
	0.162500	12.284633	0.000000	51.625000	50.060000	19.800000	0.133778	0.000000	18.216830	0.000000	1.000000	0.351719	10.700000 
	0.164583	12.284633	0.000000	51.645833	50.040000	19.800000	0.132511	0.000000	18.196642	0.000000	1.000000	0.348366	10.598000 
	0.166667	12.284633	0.000000	51.666667	50.060000	19.800000	0.131225	0.000000	18.176518	0.000000	1.000000	0.345013	10.496000 
	0.168750	12.284633	0.000000	51.687500	50.060000	19.800000	0.129975	0.000000	18.156757	0.000000	1.000000	0.341726	10.396000 
	0.170833	12.284633	0.000000	51.708333	50.080000	19.800000	0.128734	0.000000	18.137224	0.000000	1.000000	0.338472	10.297000 
	0.172917	12.284633	0.000000	51.729167	50.050000	19.800000	0.127508	0.000000	18.117615	0.000000	1.000000	0.335218	10.198000 
	0.175000	12.284633	0.000000	51.750000	50.070000	19.800000	0.126245	0.000000	18.097884	0.000000	1.000000	0.331931	10.098000 
	0.177083	12.284633	0.000000	51.770833	50.060000	19.800000	0.124990	0.000000	18.077911	0.000000	1.000000	0.328611	9.997000 
	0.179167	12.284633	0.000000	51.791667	50.040000	19.800000	0.123770	0.000000	18.058515	0.000000	1.000000	0.325390	9.899000 
	0.181250	12.284633	0.000000	51.812500	50.050000	19.800000	0.122528	0.000000	18.038967	0.000000	1.000000	0.322135	9.800000 
	0.183333	12.284847	0.000000	51.833333	50.070000	19.800000	0.121257	0.000000	18.019037	0.000000	1.000000	0.318815	9.699000 
	0.185417	12.284847	0.000000	51.854167	50.050000	19.800000	0.120031	0.000000	17.999445	0.000000	1.000000	0.315561	9.600000 
	0.187500	12.284847	0.000000	51.875000	50.060000	19.800000	0.118809	0.000000	17.980291	0.000000	1.000000	0.312373	9.503000 
	0.189583	12.284847	0.000000	51.895833	50.070000	19.800000	0.117604	0.000000	17.961335	0.000000	1.000000	0.309217	9.407000 
	0.191667	12.284847	0.000000	51.916667	50.050000	19.800000	0.116438	0.000000	17.942732	0.000000	1.000000	0.306127	9.313000 
	0.193750	12.284847	0.000000	51.937500	50.050000	19.800000	0.115236	0.000000	17.923761	0.000000	1.000000	0.302972	9.217000 
	0.195833	12.284847	0.000000	51.958333	50.060000	19.800000	0.114107	0.000000	17.905990	0.000000	1.000000	0.300013	9.127000 
	0.197917	12.284847	0.000000	51.979167	50.070000	19.800000	0.112967	0.000000	17.888021	0.000000	1.000000	0.297022	9.036000 
	0.200000	12.284847	0.000000	52.000000	50.070000	19.800000	0.111830	0.000000	17.870039	0.000000	1.000000	0.294031	8.945000 
	0.202083	12.284847	0.000000	52.020833	50.070000	19.800000	0.110766	0.000000	17.853242	0.000000	1.000000	0.291237	8.860000 
	0.204167	12.284847	0.000000	52.041667	50.070000	19.800000	0.109778	0.000000	17.837630	0.000000	1.000000	0.288640	8.781000 
	0.206250	12.284847	0.000000	52.062500	50.060000	19.800000	0.108783	0.000000	17.821809	0.000000	1.000000	0.286010	8.701000 
	0.208333	12.284847	0.000000	52.083333	50.070000	19.800000	0.107778	0.000000	17.806013	0.000000	1.000000	0.283380	8.621000 
	0.210417	12.284847	0.000000	52.104167	50.070000	19.800000	0.106805	0.000000	17.790599	0.000000	1.000000	0.280817	8.543000 
	0.212500	12.284847	0.000000	52.125000	50.060000	19.800000	0.105870	0.000000	17.775766	0.000000	1.000000	0.278351	8.468000 
	0.214583	12.284847	0.000000	52.145833	50.090000	19.800000	0.104933	0.000000	17.761180	0.000000	1.000000	0.275919	8.394000 
	0.216667	12.284847	0.000000	52.166667	50.080000	19.800000	0.103998	0.000000	17.746347	0.000000	1.000000	0.273453	8.319000 
	0.218750	12.284847	0.000000	52.187500	50.050000	19.800000	0.103045	0.000000	17.731093	0.000000	1.000000	0.270922	8.242000 
	0.220833	12.284847	0.000000	52.208333	50.060000	19.800000	0.102081	0.000000	17.715890	0.000000	1.000000	0.268391	8.165000 
	0.222917	12.284847	0.000000	52.229167	50.080000	19.800000	0.101148	0.000000	17.701291	0.000000	1.000000	0.265959	8.091000 
	0.225000	12.284847	0.000000	52.250000	50.090000	19.800000	0.100154	0.000000	17.685691	0.000000	1.000000	0.263362	8.012000 
	0.227083	12.285061	0.000000	52.270833	50.070000	19.800000	0.099211	0.000000	17.670649	0.000000	1.000000	0.260864	7.936000 
	0.229167	12.285061	0.000000	52.291667	50.080000	19.800000	0.098233	0.000000	17.655247	0.000000	1.000000	0.258300	7.858000 
	0.231250	12.285061	0.000000	52.312500	50.090000	19.800000	0.097292	0.000000	17.640438	0.000000	1.000000	0.255835	7.783000 
	0.233333	12.285061	0.000000	52.333333	50.100000	19.800000	0.096364	0.000000	17.625826	0.000000	1.000000	0.253402	7.709000 
	0.235417	12.285061	0.000000	52.354167	50.100000	19.800000	0.095452	0.000000	17.611400	0.000000	1.000000	0.251003	7.636000 
	0.237500	12.285061	0.000000	52.375000	50.090000	19.800000	0.094566	0.000000	17.597358	0.000000	1.000000	0.248669	7.565000 
	0.239583	12.285061	0.000000	52.395833	50.100000	19.800000	0.093699	0.000000	17.583734	0.000000	1.000000	0.246401	7.496000 
	0.241667	12.285061	0.000000	52.416667	50.110000	19.800000	0.092860	0.000000	17.570505	0.000000	1.000000	0.244198	7.429000 
	0.243750	12.285061	0.000000	52.437500	50.090000	19.800000	0.092103	0.000000	17.558428	0.000000	1.000000	0.242193	7.368000 
	0.245833	12.285061	0.000000	52.458333	50.110000	19.800000	0.091448	0.000000	17.548174	0.000000	1.000000	0.240484	7.316000 
	0.247917	12.285061	0.000000	52.479167	50.110000	19.800000	0.090760	0.000000	17.537305	0.000000	1.000000	0.238676	7.261000 
	0.250000	12.285274	0.000000	52.500000	50.110000	19.800000	0.090098	0.000000	17.526831	0.000000	1.000000	0.236934	7.208000 
	0.252083	12.285274	0.000000	52.520833	50.130000	19.800000	0.089428	0.000000	17.516379	0.000000	1.000000	0.235192	7.155000 
	0.254167	12.285274	0.000000	52.541667	50.090000	19.800000	0.088751	0.000000	17.505467	0.000000	1.000000	0.233384	7.100000 
	0.256250	12.285274	0.000000	52.562500	50.120000	19.800000	0.088029	0.000000	17.494235	0.000000	1.000000	0.231510	7.043000 
	0.258333	12.285274	0.000000	52.583333	50.130000	19.800000	0.087290	0.000000	17.482586	0.000000	1.000000	0.229571	6.984000 
	0.260417	12.285274	0.000000	52.604167	50.130000	19.800000	0.086540	0.000000	17.470729	0.000000	1.000000	0.227598	6.924000 
	0.262500	12.285274	0.000000	52.625000	50.120000	19.800000	0.085867	0.000000	17.460047	0.000000	1.000000	0.225823	6.870000 
	0.264583	12.285274	0.000000	52.645833	50.150000	19.800000	0.085220	0.000000	17.449999	0.000000	1.000000	0.224147	6.819000 
	0.266667	12.285274	0.000000	52.666667	50.140000	19.800000	0.084673	0.000000	17.441294	0.000000	1.000000	0.222701	6.775000 
	0.268750	12.285274	0.000000	52.687500	50.130000	19.800000	0.083964	0.000000	17.430019	0.000000	1.000000	0.220827	6.718000 
	0.270833	12.285274	0.000000	52.708333	50.150000	19.800000	0.083644	0.000000	17.425099	0.000000	1.000000	0.220005	6.693000 
	0.272917	12.285274	0.000000	52.729167	50.140000	19.800000	0.083336	0.000000	17.420148	0.000000	1.000000	0.219183	6.668000 
	0.275000	12.285274	0.000000	52.750000	50.130000	19.800000	0.083088	0.000000	17.416186	0.000000	1.000000	0.218526	6.648000 
	0.277083	12.285274	0.000000	52.770833	50.140000	19.800000	0.082872	0.000000	17.412836	0.000000	1.000000	0.217967	6.631000 
	0.279167	12.285488	0.000000	52.791667	50.180000	19.800000	0.082637	0.000000	17.409318	0.000000	1.000000	0.217376	6.613000 
	0.281250	12.285488	0.000000	52.812500	50.160000	19.800000	0.082352	0.000000	17.404753	0.000000	1.000000	0.216620	6.590000 
	0.283333	12.285488	0.000000	52.833333	50.160000	19.800000	0.082044	0.000000	17.399813	0.000000	1.000000	0.215798	6.565000 
	0.285417	12.285488	0.000000	52.854167	50.170000	19.800000	0.081738	0.000000	17.395080	0.000000	1.000000	0.215009	6.541000 
	0.287500	12.285488	0.000000	52.875000	50.180000	19.800000	0.081396	0.000000	17.389753	0.000000	1.000000	0.214121	6.514000 
	0.289583	12.285488	0.000000	52.895833	50.160000	19.800000	0.081089	0.000000	17.384793	0.000000	1.000000	0.213300	6.489000 
	0.291667	12.285488	0.000000	52.916667	50.170000	19.800000	0.080774	0.000000	17.379862	0.000000	1.000000	0.212478	6.464000 
	0.293750	12.285488	0.000000	52.937500	50.180000	19.800000	0.080485	0.000000	17.375327	0.000000	1.000000	0.211722	6.441000 
	0.295833	12.285488	0.000000	52.958333	50.190000	19.800000	0.080180	0.000000	17.370593	0.000000	1.000000	0.210933	6.417000 
	0.297917	12.285488	0.000000	52.979167	50.180000	19.800000	0.079896	0.000000	17.366038	0.000000	1.000000	0.210177	6.394000 
	0.300000	12.285488	0.000000	53.000000	50.180000	19.800000	0.079585	0.000000	17.361097	0.000000	1.000000	0.209355	6.369000 
	0.302083	12.285488	0.000000	53.020833	50.190000	19.800000	0.079281	0.000000	17.356364	0.000000	1.000000	0.208566	6.345000 
	0.304167	12.285488	0.000000	53.041667	50.200000	19.800000	0.078978	0.000000	17.351630	0.000000	1.000000	0.207777	6.321000 
	0.306250	12.285488	0.000000	53.062500	50.210000	19.800000	0.078699	0.000000	17.347292	0.000000	1.000000	0.207054	6.299000 
	0.308333	12.285488	0.000000	53.083333	50.210000	19.800000	0.078438	0.000000	17.343141	0.000000	1.000000	0.206364	6.278000 
	0.310417	12.285488	0.000000	53.104167	50.200000	19.800000	0.078179	0.000000	17.338982	0.000000	1.000000	0.205674	6.257000 
	0.312500	12.285488	0.000000	53.125000	50.230000	19.800000	0.077894	0.000000	17.334662	0.000000	1.000000	0.204950	6.235000 
	0.314583	12.285488	0.000000	53.145833	50.220000	19.800000	0.077648	0.000000	17.330700	0.000000	1.000000	0.204293	6.215000 
	0.316667	12.285488	0.000000	53.166667	50.220000	19.800000	0.077370	0.000000	17.326352	0.000000	1.000000	0.203570	6.193000 
	0.318750	12.285488	0.000000	53.187500	50.240000	19.800000	0.077104	0.000000	17.322220	0.000000	1.000000	0.202879	6.172000 
	0.320833	12.285488	0.000000	53.208333	50.250000	19.800000	0.076838	0.000000	17.318079	0.000000	1.000000	0.202189	6.151000 
	0.322917	12.285488	0.000000	53.229167	50.240000	19.800000	0.076579	0.000000	17.313919	0.000000	1.000000	0.201499	6.130000 
	0.325000	12.285488	0.000000	53.250000	50.220000	19.800000	0.076309	0.000000	17.309553	0.000000	1.000000	0.200776	6.108000 
	0.327083	12.285488	0.000000	53.270833	50.260000	19.800000	0.075998	0.000000	17.304846	0.000000	1.000000	0.199987	6.084000 
	0.329167	12.285488	0.000000	53.291667	50.260000	19.800000	0.075685	0.000000	17.299905	0.000000	1.000000	0.199165	6.059000 
	0.331250	12.285488	0.000000	53.312500	50.260000	19.800000	0.075384	0.000000	17.295162	0.000000	1.000000	0.198376	6.035000 
	0.333333	12.285488	0.000000	53.333333	50.270000	19.800000	0.075081	0.000000	17.290428	0.000000	1.000000	0.197587	6.011000 
	0.335417	12.285488	0.000000	53.354167	50.260000	19.800000	0.074797	0.000000	17.285873	0.000000	1.000000	0.196831	5.988000 
	0.337500	12.285488	0.000000	53.375000	50.280000	19.800000	0.074493	0.000000	17.281147	0.000000	1.000000	0.196042	5.964000 
	0.339583	12.285488	0.000000	53.395833	50.270000	19.800000	0.074207	0.000000	17.276593	0.000000	1.000000	0.195286	5.941000 
	0.341667	12.285488	0.000000	53.416667	50.270000	19.800000	0.073907	0.000000	17.271849	0.000000	1.000000	0.194497	5.917000 
	0.343750	12.285488	0.000000	53.437500	50.260000	19.800000	0.073647	0.000000	17.267690	0.000000	1.000000	0.193807	5.896000 
	0.345833	12.285488	0.000000	53.458333	50.280000	19.800000	0.073367	0.000000	17.263360	0.000000	1.000000	0.193084	5.874000 
	0.347917	12.285488	0.000000	53.479167	50.280000	19.800000	0.073091	0.000000	17.259011	0.000000	1.000000	0.192361	5.852000 
	0.350000	12.285488	0.000000	53.500000	50.300000	19.800000	0.072825	0.000000	17.254878	0.000000	1.000000	0.191671	5.831000 
	0.352083	12.285488	0.000000	53.520833	50.290000	19.800000	0.072564	0.000000	17.250719	0.000000	1.000000	0.190980	5.810000 
	0.354167	12.285488	0.000000	53.541667	50.300000	19.800000	0.072285	0.000000	17.246380	0.000000	1.000000	0.190257	5.788000 
	0.356250	12.285488	0.000000	53.562500	50.320000	19.800000	0.071994	0.000000	17.241851	0.000000	1.000000	0.189501	5.765000 
	0.358333	12.285488	0.000000	53.583333	50.340000	19.800000	0.071728	0.000000	17.237718	0.000000	1.000000	0.188811	5.744000 
	0.360417	12.285488	0.000000	53.604167	50.350000	19.800000	0.071449	0.000000	17.233378	0.000000	1.000000	0.188088	5.722000 
	0.362500	12.285488	0.000000	53.625000	50.330000	19.800000	0.071178	0.000000	17.229012	0.000000	1.000000	0.187364	5.700000 
	0.364583	12.285488	0.000000	53.645833	50.330000	19.800000	0.070917	0.000000	17.224862	0.000000	1.000000	0.186674	5.679000 
	0.366667	12.285488	0.000000	53.666667	50.340000	19.800000	0.070627	0.000000	17.220324	0.000000	1.000000	0.185918	5.656000 
	0.368750	12.285488	0.000000	53.687500	50.360000	19.800000	0.070347	0.000000	17.215993	0.000000	1.000000	0.185195	5.634000 
	0.370833	12.285488	0.000000	53.708333	50.360000	19.800000	0.070073	0.000000	17.211644	0.000000	1.000000	0.184472	5.612000 
	0.372917	12.285488	0.000000	53.729167	50.350000	19.800000	0.069799	0.000000	17.207288	0.000000	1.000000	0.183749	5.590000 
	0.375000	12.285488	0.000000	53.750000	50.350000	19.800000	0.069511	0.000000	17.202742	0.000000	1.000000	0.182993	5.567000 
	0.377083	12.285488	0.000000	53.770833	50.380000	19.800000	0.069217	0.000000	17.198221	0.000000	1.000000	0.182237	5.544000 
	0.379167	12.285488	0.000000	53.791667	50.380000	19.800000	0.068955	0.000000	17.194070	0.000000	1.000000	0.181546	5.523000 
	0.381250	12.285488	0.000000	53.812500	50.370000	19.800000	0.068671	0.000000	17.189515	0.000000	1.000000	0.180790	5.500000 
	0.383333	12.285274	0.000000	53.833333	50.370000	19.800000	0.068395	0.000000	17.185167	0.000000	1.000000	0.180067	5.478000 
	0.385417	12.285274	0.000000	53.854167	50.380000	19.800000	0.068104	0.000000	17.180629	0.000000	1.000000	0.179311	5.455000 
	0.387500	12.285274	0.000000	53.875000	50.390000	19.800000	0.067816	0.000000	17.176091	0.000000	1.000000	0.178555	5.432000 
	0.389583	12.285274	0.000000	53.895833	50.380000	19.800000	0.067518	0.000000	17.171339	0.000000	1.000000	0.177766	5.408000 
	0.391667	12.285274	0.000000	53.916667	50.410000	19.800000	0.067225	0.000000	17.166817	0.000000	1.000000	0.177010	5.385000 
	0.393750	12.285274	0.000000	53.937500	50.410000	19.800000	0.066922	0.000000	17.162073	0.000000	1.000000	0.176221	5.361000 
	0.395833	12.285274	0.000000	53.958333	50.410000	19.800000	0.066637	0.000000	17.157527	0.000000	1.000000	0.175465	5.338000 
	0.397917	12.285274	0.000000	53.979167	50.420000	19.800000	0.066335	0.000000	17.152791	0.000000	1.000000	0.174676	5.314000 
	0.400000	12.285274	0.000000	54.000000	50.450000	19.800000	0.066042	0.000000	17.148269	0.000000	1.000000	0.173920	5.291000 
	0.402083	12.285274	0.000000	54.020833	50.420000	19.800000	0.065747	0.000000	17.143501	0.000000	1.000000	0.173131	5.267000 
	0.404167	12.285274	0.000000	54.041667	50.420000	19.800000	0.065471	0.000000	17.139152	0.000000	1.000000	0.172408	5.245000 
	0.406250	12.285274	0.000000	54.062500	50.450000	19.800000	0.065167	0.000000	17.134432	0.000000	1.000000	0.171619	5.221000 
	0.408333	12.285274	0.000000	54.083333	50.450000	19.800000	0.064879	0.000000	17.129886	0.000000	1.000000	0.170863	5.198000 
	0.410417	12.285274	0.000000	54.104167	50.460000	19.800000	0.064589	0.000000	17.125347	0.000000	1.000000	0.170107	5.175000 
	0.412500	12.285061	0.000000	54.125000	50.460000	19.800000	0.064288	0.000000	17.120603	0.000000	1.000000	0.169318	5.151000 
	0.414583	12.285061	0.000000	54.145833	50.470000	19.800000	0.063998	0.000000	17.116064	0.000000	1.000000	0.168562	5.128000 
	0.416667	12.285061	0.000000	54.166667	50.480000	19.800000	0.063698	0.000000	17.111328	0.000000	1.000000	0.167773	5.104000 
	0.418750	12.285061	0.000000	54.187500	50.480000	19.800000	0.063385	0.000000	17.106386	0.000000	1.000000	0.166952	5.079000 
	0.420833	12.285061	0.000000	54.208333	50.480000	19.800000	0.063085	0.000000	17.101642	0.000000	1.000000	0.166163	5.055000 
	0.422917	12.285061	0.000000	54.229167	50.490000	19.800000	0.062784	0.000000	17.096905	0.000000	1.000000	0.165374	5.031000 
	0.425000	12.285061	0.000000	54.250000	50.490000	19.800000	0.062470	0.000000	17.091963	0.000000	1.000000	0.164552	5.006000 
	0.427083	12.285061	0.000000	54.270833	50.480000	19.800000	0.062160	0.000000	17.087014	0.000000	1.000000	0.163730	4.981000 
	0.429167	12.285061	0.000000	54.291667	50.490000	19.800000	0.061848	0.000000	17.082080	0.000000	1.000000	0.162908	4.956000 
	0.431250	12.285061	0.000000	54.312500	50.510000	19.800000	0.061518	0.000000	17.076955	0.000000	1.000000	0.162054	4.930000 
	0.433333	12.285061	0.000000	54.333333	50.520000	19.800000	0.061204	0.000000	17.072020	0.000000	1.000000	0.161232	4.905000 
	0.435417	12.285061	0.000000	54.354167	50.520000	19.800000	0.060892	0.000000	17.067078	0.000000	1.000000	0.160410	4.880000 
	0.437500	12.284847	0.000000	54.375000	50.520000	19.800000	0.060581	0.000000	17.062136	0.000000	1.000000	0.159588	4.855000 
	0.439583	12.284847	0.000000	54.395833	50.530000	19.800000	0.060252	0.000000	17.057004	0.000000	1.000000	0.158734	4.829000 
	0.441667	12.284847	0.000000	54.416667	50.530000	19.800000	0.059929	0.000000	17.051864	0.000000	1.000000	0.157879	4.803000 
	0.443750	12.284847	0.000000	54.437500	50.540000	19.800000	0.059602	0.000000	17.046732	0.000000	1.000000	0.157025	4.777000 
	0.445833	12.284847	0.000000	54.458333	50.550000	19.800000	0.059287	0.000000	17.041797	0.000000	1.000000	0.156203	4.752000 
	0.447917	12.284847	0.000000	54.479167	50.560000	19.800000	0.058960	0.000000	17.036664	0.000000	1.000000	0.155348	4.726000 
	0.450000	12.284847	0.000000	54.500000	50.570000	19.800000	0.058633	0.000000	17.031531	0.000000	1.000000	0.154493	4.700000 
	0.452083	12.284847	0.000000	54.520833	50.560000	19.800000	0.058311	0.000000	17.026385	0.000000	1.000000	0.153639	4.674000 
	0.454167	12.284847	0.000000	54.541667	50.570000	19.800000	0.057972	0.000000	17.021054	0.000000	1.000000	0.152751	4.647000 
	0.456250	12.284847	0.000000	54.562500	50.590000	19.800000	0.057644	0.000000	17.015928	0.000000	1.000000	0.151897	4.621000 
	0.458333	12.284633	0.000000	54.583333	50.600000	19.800000	0.057318	0.000000	17.010795	0.000000	1.000000	0.151042	4.595000 
	0.460417	12.284633	0.000000	54.604167	50.590000	19.800000	0.056969	0.000000	17.005253	0.000000	1.000000	0.150122	4.567000 
	0.462500	12.284633	0.000000	54.625000	50.600000	19.800000	0.056631	0.000000	16.999922	0.000000	1.000000	0.149234	4.540000 
	0.464583	12.284633	0.000000	54.645833	50.620000	19.800000	0.056303	0.000000	16.994796	0.000000	1.000000	0.148379	4.514000 
	0.466667	12.284633	0.000000	54.666667	50.600000	19.800000	0.055968	0.000000	16.989444	0.000000	1.000000	0.147492	4.487000 
	0.468750	12.284633	0.000000	54.687500	50.610000	19.800000	0.055605	0.000000	16.983718	0.000000	1.000000	0.146539	4.458000 
	0.470833	12.284633	0.000000	54.708333	50.620000	19.800000	0.055240	0.000000	16.977992	0.000000	1.000000	0.145585	4.429000 
	0.472917	12.284633	0.000000	54.729167	50.640000	19.800000	0.054889	0.000000	16.972469	0.000000	1.000000	0.144665	4.401000 
	0.475000	12.284633	0.000000	54.750000	50.640000	19.800000	0.054526	0.000000	16.966736	0.000000	1.000000	0.143712	4.372000 
	0.477083	12.284420	0.000000	54.770833	50.640000	19.800000	0.054165	0.000000	16.961003	0.000000	1.000000	0.142759	4.343000 
	0.479167	12.284420	0.000000	54.791667	50.650000	19.800000	0.053800	0.000000	16.955276	0.000000	1.000000	0.141805	4.314000 
	0.481250	12.284420	0.000000	54.812500	50.660000	19.800000	0.053463	0.000000	16.949945	0.000000	1.000000	0.140918	4.287000 
	0.483333	12.284420	0.000000	54.833333	50.660000	19.800000	0.053113	0.000000	16.944409	0.000000	1.000000	0.139997	4.259000 
	0.485417	12.284420	0.000000	54.854167	50.670000	19.800000	0.052773	0.000000	16.939078	0.000000	1.000000	0.139110	4.232000 
	0.487500	12.284420	0.000000	54.875000	50.690000	19.800000	0.052421	0.000000	16.933555	0.000000	1.000000	0.138189	4.204000 
	0.489583	12.284206	0.000000	54.895833	50.690000	19.800000	0.052085	0.000000	16.928217	0.000000	1.000000	0.137302	4.177000 
	0.491667	12.284206	0.000000	54.916667	50.680000	19.800000	0.051748	0.000000	16.922872	0.000000	1.000000	0.136414	4.150000 
	0.493750	12.284206	0.000000	54.937500	50.710000	19.800000	0.051407	0.000000	16.917553	0.000000	1.000000	0.135527	4.123000 
	0.495833	12.284206	0.000000	54.958333	50.710000	19.800000	0.051081	0.000000	16.912413	0.000000	1.000000	0.134672	4.097000 
	0.497917	12.284206	0.000000	54.979167	50.710000	19.800000	0.050783	0.000000	16.907668	0.000000	1.000000	0.133883	4.073000 
	0.500000	12.284206	0.000000	55.000000	50.700000	19.800000	0.050447	0.000000	16.902323	0.000000	1.000000	0.132996	4.046000 
	0.502083	12.284206	0.000000	55.020833	50.720000	19.800000	0.050133	0.000000	16.897393	0.000000	1.000000	0.132174	4.021000 
	0.504167	12.284206	0.000000	55.041667	50.750000	19.800000	0.049803	0.000000	16.892270	0.000000	1.000000	0.131319	3.995000 
	0.506250	12.283992	0.000000	55.062500	50.740000	19.800000	0.049467	0.000000	16.886926	0.000000	1.000000	0.130432	3.968000 
	0.508333	12.283992	0.000000	55.083333	50.730000	19.800000	0.049146	0.000000	16.881780	0.000000	1.000000	0.129577	3.942000 
	0.510417	12.283992	0.000000	55.104167	50.750000	19.800000	0.048804	0.000000	16.876453	0.000000	1.000000	0.128690	3.915000 
	0.512500	12.283992	0.000000	55.125000	50.760000	19.800000	0.048479	0.000000	16.871319	0.000000	1.000000	0.127835	3.889000 
	0.514583	12.283992	0.000000	55.145833	50.760000	19.800000	0.048155	0.000000	16.866178	0.000000	1.000000	0.126980	3.863000 
	0.516667	12.283992	0.000000	55.166667	50.770000	19.800000	0.047829	0.000000	16.861043	0.000000	1.000000	0.126126	3.837000 
	0.518750	12.283992	0.000000	55.187500	50.780000	19.800000	0.047491	0.000000	16.855711	0.000000	1.000000	0.125238	3.810000 
	0.520833	12.283992	0.000000	55.208333	50.780000	19.800000	0.047153	0.000000	16.850372	0.000000	1.000000	0.124351	3.783000 
	0.522917	12.283779	0.000000	55.229167	50.790000	19.800000	0.046827	0.000000	16.845237	0.000000	1.000000	0.123496	3.757000 
	0.525000	12.283779	0.000000	55.250000	50.790000	19.800000	0.046491	0.000000	16.839899	0.000000	1.000000	0.122609	3.730000 
	0.527083	12.283779	0.000000	55.270833	50.800000	19.800000	0.046178	0.000000	16.834961	0.000000	1.000000	0.121787	3.705000 
	0.529167	12.283779	0.000000	55.291667	50.810000	19.800000	0.045853	0.000000	16.829826	0.000000	1.000000	0.120932	3.679000 
	0.531250	12.283779	0.000000	55.312500	50.810000	19.800000	0.045540	0.000000	16.824883	0.000000	1.000000	0.120110	3.654000 
	0.533333	12.283779	0.000000	55.333333	50.810000	19.800000	0.045229	0.000000	16.819940	0.000000	1.000000	0.119289	3.629000 
	0.535417	12.283779	0.000000	55.354167	50.820000	19.800000	0.044928	0.000000	16.815200	0.000000	1.000000	0.118500	3.605000 
	0.537500	12.283565	0.000000	55.375000	50.840000	19.800000	0.044614	0.000000	16.810268	0.000000	1.000000	0.117678	3.580000 
	0.539583	12.283565	0.000000	55.395833	50.840000	19.800000	0.044327	0.000000	16.805720	0.000000	1.000000	0.116922	3.557000 
	0.541667	12.283565	0.000000	55.416667	50.850000	19.800000	0.044038	0.000000	16.801178	0.000000	1.000000	0.116166	3.534000 
	0.543750	12.283565	0.000000	55.437500	50.860000	19.800000	0.043737	0.000000	16.796437	0.000000	1.000000	0.115377	3.510000 
	0.545833	12.283565	0.000000	55.458333	50.850000	19.800000	0.043452	0.000000	16.791884	0.000000	1.000000	0.114621	3.487000 
	0.547917	12.283565	0.000000	55.479167	50.870000	19.800000	0.043151	0.000000	16.787149	0.000000	1.000000	0.113832	3.463000 
	0.550000	12.283565	0.000000	55.500000	50.880000	19.800000	0.042850	0.000000	16.782409	0.000000	1.000000	0.113043	3.439000 
	0.552083	12.283351	0.000000	55.520833	50.890000	19.800000	0.042560	0.000000	16.777866	0.000000	1.000000	0.112287	3.416000 
	0.554167	12.283351	0.000000	55.541667	50.880000	19.800000	0.042288	0.000000	16.773511	0.000000	1.000000	0.111564	3.394000 
	0.556250	12.283351	0.000000	55.562500	50.890000	19.800000	0.042000	0.000000	16.768968	0.000000	1.000000	0.110808	3.371000 
	0.558333	12.283351	0.000000	55.583333	50.910000	19.800000	0.041723	0.000000	16.764628	0.000000	1.000000	0.110085	3.349000 
	0.560417	12.283351	0.000000	55.604167	50.920000	19.800000	0.041447	0.000000	16.760283	0.000000	1.000000	0.109362	3.327000 
	0.562500	12.283351	0.000000	55.625000	50.920000	19.800000	0.041172	0.000000	16.755933	0.000000	1.000000	0.108638	3.305000 
	0.564583	12.283351	0.000000	55.645833	50.930000	19.800000	0.040896	0.000000	16.751587	0.000000	1.000000	0.107915	3.283000 
	0.566667	12.283351	0.000000	55.666667	50.910000	19.800000	0.040626	0.000000	16.747227	0.000000	1.000000	0.107192	3.261000 
	0.568750	12.283351	0.000000	55.687500	50.940000	19.800000	0.040347	0.000000	16.742892	0.000000	1.000000	0.106469	3.239000 
	0.570833	12.283351	0.000000	55.708333	50.940000	19.800000	0.040085	0.000000	16.738739	0.000000	1.000000	0.105779	3.218000 
	0.572917	12.283351	0.000000	55.729167	50.940000	19.800000	0.039823	0.000000	16.734586	0.000000	1.000000	0.105088	3.197000 
	0.575000	12.283351	0.000000	55.750000	50.950000	19.800000	0.039548	0.000000	16.730241	0.000000	1.000000	0.104365	3.175000 
	0.577083	12.283351	0.000000	55.770833	50.950000	19.800000	0.039285	0.000000	16.726088	0.000000	1.000000	0.103675	3.154000 
	0.579167	12.283138	0.000000	55.791667	50.970000	19.800000	0.039034	0.000000	16.722143	0.000000	1.000000	0.103018	3.134000 
	0.581250	12.283138	0.000000	55.812500	50.970000	19.800000	0.038760	0.000000	16.717792	0.000000	1.000000	0.102294	3.112000 
	0.583333	12.283138	0.000000	55.833333	50.970000	19.800000	0.038498	0.000000	16.713640	0.000000	1.000000	0.101604	3.091000 
	0.585417	12.283138	0.000000	55.854167	50.990000	19.800000	0.038234	0.000000	16.709496	0.000000	1.000000	0.100914	3.070000 
	0.587500	12.283138	0.000000	55.875000	51.000000	19.800000	0.037984	0.000000	16.705546	0.000000	1.000000	0.100256	3.050000 
	0.589583	12.283138	0.000000	55.895833	51.000000	19.800000	0.037722	0.000000	16.701393	0.000000	1.000000	0.099566	3.029000 
	0.591667	12.283138	0.000000	55.916667	51.030000	19.800000	0.037469	0.000000	16.697452	0.000000	1.000000	0.098909	3.009000 
	0.593750	12.283138	0.000000	55.937500	51.030000	19.800000	0.037219	0.000000	16.693497	0.000000	1.000000	0.098251	2.989000 
	0.595833	12.283138	0.000000	55.958333	51.030000	19.800000	0.036983	0.000000	16.689739	0.000000	1.000000	0.097627	2.970000 
	0.597917	12.283138	0.000000	55.979167	51.030000	19.800000	0.036746	0.000000	16.685982	0.000000	1.000000	0.097002	2.951000 
	0.600000	12.283138	0.000000	56.000000	51.030000	19.800000	0.036509	0.000000	16.682225	0.000000	1.000000	0.096378	2.932000 
	0.602083	12.283138	0.000000	56.020833	51.050000	19.800000	0.036283	0.000000	16.678674	0.000000	1.000000	0.095786	2.914000 
	0.604167	12.282924	0.000000	56.041667	51.050000	19.800000	0.036059	0.000000	16.675114	0.000000	1.000000	0.095194	2.896000 
	0.606250	12.282924	0.000000	56.062500	51.070000	19.800000	0.035807	0.000000	16.671168	0.000000	1.000000	0.094537	2.876000 
	0.608333	12.282924	0.000000	56.083333	51.090000	19.800000	0.035593	0.000000	16.667814	0.000000	1.000000	0.093978	2.859000 
	0.610417	12.282924	0.000000	56.104167	51.090000	19.800000	0.035368	0.000000	16.664254	0.000000	1.000000	0.093386	2.841000 
	0.612500	12.282924	0.000000	56.125000	51.090000	19.800000	0.035144	0.000000	16.660695	0.000000	1.000000	0.092795	2.823000 
	0.614583	12.282924	0.000000	56.145833	51.090000	19.800000	0.034920	0.000000	16.657135	0.000000	1.000000	0.092203	2.805000 
	0.616667	12.282924	0.000000	56.166667	51.110000	19.800000	0.034693	0.000000	16.653583	0.000000	1.000000	0.091611	2.787000 
	0.618750	12.282924	0.000000	56.187500	51.110000	19.800000	0.034456	0.000000	16.649826	0.000000	1.000000	0.090987	2.768000 
	0.620833	12.282924	0.000000	56.208333	51.120000	19.800000	0.034244	0.000000	16.646468	0.000000	1.000000	0.090428	2.751000 
	0.622917	12.282924	0.000000	56.229167	51.110000	19.800000	0.034033	0.000000	16.643102	0.000000	1.000000	0.089869	2.734000 
	0.625000	12.282924	0.000000	56.250000	51.140000	19.800000	0.033805	0.000000	16.639554	0.000000	1.000000	0.089277	2.716000 
	0.627083	12.282924	0.000000	56.270833	51.150000	19.800000	0.033593	0.000000	16.636196	0.000000	1.000000	0.088719	2.699000 
	0.629167	12.282924	0.000000	56.291667	51.150000	19.800000	0.033394	0.000000	16.633032	0.000000	1.000000	0.088193	2.683000 
	0.631250	12.282924	0.000000	56.312500	51.160000	19.800000	0.033194	0.000000	16.629871	0.000000	1.000000	0.087667	2.667000 
	0.633333	12.282924	0.000000	56.333333	51.180000	19.800000	0.032992	0.000000	16.626715	0.000000	1.000000	0.087141	2.651000 
	0.635417	12.282924	0.000000	56.354167	51.180000	19.800000	0.032804	0.000000	16.623748	0.000000	1.000000	0.086648	2.636000 
	0.637500	12.282710	0.000000	56.375000	51.180000	19.800000	0.032618	0.000000	16.620782	0.000000	1.000000	0.086155	2.621000 
	0.639583	12.282710	0.000000	56.395833	51.190000	19.800000	0.032442	0.000000	16.618017	0.000000	1.000000	0.085695	2.607000 
	0.641667	12.282710	0.000000	56.416667	51.180000	19.800000	0.032255	0.000000	16.615046	0.000000	1.000000	0.085201	2.592000 
	0.643750	12.282710	0.000000	56.437500	51.210000	19.800000	0.032054	0.000000	16.611893	0.000000	1.000000	0.084676	2.576000 
	0.645833	12.282710	0.000000	56.458333	51.220000	19.800000	0.031879	0.000000	16.609128	0.000000	1.000000	0.084215	2.562000 
	0.647917	12.282710	0.000000	56.479167	51.220000	19.800000	0.031692	0.000000	16.606161	0.000000	1.000000	0.083722	2.547000 
	0.650000	12.282710	0.000000	56.500000	51.240000	19.800000	0.031503	0.000000	16.603202	0.000000	1.000000	0.083229	2.532000 
	0.652083	12.282710	0.000000	56.520833	51.230000	19.800000	0.031317	0.000000	16.600232	0.000000	1.000000	0.082736	2.517000 
	0.654167	12.282710	0.000000	56.541667	51.240000	19.800000	0.031142	0.000000	16.597466	0.000000	1.000000	0.082276	2.503000 
	0.656250	12.282710	0.000000	56.562500	51.250000	19.800000	0.030965	0.000000	16.594701	0.000000	1.000000	0.081816	2.489000 
	0.658333	12.282497	0.000000	56.583333	51.260000	19.800000	0.030765	0.000000	16.591540	0.000000	1.000000	0.081290	2.473000 
	0.660417	12.282497	0.000000	56.604167	51.270000	19.800000	0.030578	0.000000	16.588577	0.000000	1.000000	0.080797	2.458000 
	0.662500	12.282497	0.000000	56.625000	51.290000	19.800000	0.030390	0.000000	16.585618	0.000000	1.000000	0.080304	2.443000 
	0.664583	12.282497	0.000000	56.645833	51.280000	19.800000	0.030229	0.000000	16.583043	0.000000	1.000000	0.079876	2.430000 
	0.666667	12.282497	0.000000	56.666667	51.310000	19.800000	0.030051	0.000000	16.580284	0.000000	1.000000	0.079416	2.416000 
	0.668750	12.282497	0.000000	56.687500	51.300000	19.800000	0.029877	0.000000	16.577512	0.000000	1.000000	0.078956	2.402000 
	0.670833	12.282497	0.000000	56.708333	51.300000	19.800000	0.029704	0.000000	16.574742	0.000000	1.000000	0.078496	2.388000 
	0.672917	12.282497	0.000000	56.729167	51.320000	19.800000	0.029540	0.000000	16.572178	0.000000	1.000000	0.078069	2.375000 
	0.675000	12.282497	0.000000	56.750000	51.330000	19.800000	0.029402	0.000000	16.570006	0.000000	1.000000	0.077707	2.364000 
	0.677083	12.282497	0.000000	56.770833	51.320000	19.800000	0.029228	0.000000	16.567233	0.000000	1.000000	0.077247	2.350000 
	0.679167	12.282497	0.000000	56.791667	51.330000	19.800000	0.029053	0.000000	16.564468	0.000000	1.000000	0.076787	2.336000 
	0.681250	12.282497	0.000000	56.812500	51.340000	19.800000	0.028878	0.000000	16.561702	0.000000	1.000000	0.076326	2.322000 
	0.683333	12.282497	0.000000	56.833333	51.360000	19.800000	0.028715	0.000000	16.559137	0.000000	1.000000	0.075899	2.309000 
	0.685417	12.282497	0.000000	56.854167	51.360000	19.800000	0.028540	0.000000	16.556368	0.000000	1.000000	0.075439	2.295000 
	0.687500	12.282497	0.000000	56.875000	51.350000	19.800000	0.028380	0.000000	16.553793	0.000000	1.000000	0.075012	2.282000 
	0.689583	12.282497	0.000000	56.895833	51.380000	19.800000	0.028214	0.000000	16.551232	0.000000	1.000000	0.074584	2.269000 
	0.691667	12.282497	0.000000	56.916667	51.390000	19.800000	0.028089	0.000000	16.549257	0.000000	1.000000	0.074255	2.259000 
	0.693750	12.282497	0.000000	56.937500	51.390000	19.800000	0.027928	0.000000	16.546686	0.000000	1.000000	0.073828	2.246000 
	0.695833	12.282283	0.000000	56.958333	51.410000	19.800000	0.027765	0.000000	16.544121	0.000000	1.000000	0.073401	2.233000 
	0.697917	12.282283	0.000000	56.979167	51.420000	19.800000	0.027613	0.000000	16.541751	0.000000	1.000000	0.073006	2.221000 
	0.700000	12.282283	0.000000	57.000000	51.430000	19.800000	0.027476	0.000000	16.539578	0.000000	1.000000	0.072645	2.210000 
	0.702083	12.282283	0.000000	57.020833	51.430000	19.800000	0.027351	0.000000	16.537600	0.000000	1.000000	0.072316	2.200000 
	0.704167	12.282283	0.000000	57.041667	51.460000	19.800000	0.027224	0.000000	16.535632	0.000000	1.000000	0.071987	2.190000 
	0.706250	12.282283	0.000000	57.062500	51.450000	19.800000	0.027100	0.000000	16.533650	0.000000	1.000000	0.071659	2.180000 
	0.708333	12.282283	0.000000	57.083333	51.460000	19.800000	0.026963	0.000000	16.531477	0.000000	1.000000	0.071297	2.169000 
	0.710417	12.282283	0.000000	57.104167	51.470000	19.800000	0.026838	0.000000	16.529502	0.000000	1.000000	0.070968	2.159000 
	0.712500	12.282283	0.000000	57.125000	51.480000	19.800000	0.026725	0.000000	16.527725	0.000000	1.000000	0.070673	2.150000 
	0.714583	12.282283	0.000000	57.145833	51.480000	19.800000	0.026625	0.000000	16.526143	0.000000	1.000000	0.070410	2.142000 
	0.716667	12.282283	0.000000	57.166667	51.500000	19.800000	0.026536	0.000000	16.524764	0.000000	1.000000	0.070179	2.135000 
	0.718750	12.282283	0.000000	57.187500	51.500000	19.800000	0.026436	0.000000	16.523182	0.000000	1.000000	0.069917	2.127000 
	0.720833	12.282283	0.000000	57.208333	51.510000	19.800000	0.026473	0.000000	16.523778	0.000000	1.000000	0.070015	2.130000 
	0.722917	12.282283	0.000000	57.229167	51.510000	19.800000	0.026460	0.000000	16.523580	0.000000	1.000000	0.069982	2.129000 
	0.725000	12.282283	0.000000	57.250000	51.510000	19.800000	0.026435	0.000000	16.523185	0.000000	1.000000	0.069917	2.127000 
	0.727083	12.282069	0.000000	57.270833	51.530000	19.800000	0.026433	0.000000	16.523191	0.000000	1.000000	0.069917	2.127000 
	0.729167	12.282283	0.000000	57.291667	51.540000	19.800000	0.026482	0.000000	16.523986	0.000000	1.000000	0.070048	2.131000 
	0.731250	12.282069	0.000000	57.312500	51.550000	19.800000	0.026518	0.000000	16.524582	0.000000	1.000000	0.070147	2.134000 
	0.733333	12.282069	0.000000	57.333333	51.560000	19.800000	0.026555	0.000000	16.525179	0.000000	1.000000	0.070245	2.137000 
	0.735417	12.282069	0.000000	57.354167	51.570000	19.800000	0.026603	0.000000	16.525974	0.000000	1.000000	0.070377	2.141000 
	0.737500	12.282069	0.000000	57.375000	51.590000	19.800000	0.026651	0.000000	16.526771	0.000000	1.000000	0.070508	2.145000 
	0.739583	12.282069	0.000000	57.395833	51.600000	19.800000	0.026712	0.000000	16.527764	0.000000	1.000000	0.070673	2.150000 
	0.741667	12.282069	0.000000	57.416667	51.580000	19.800000	0.026763	0.000000	16.528549	0.000000	1.000000	0.070804	2.154000 
	0.743750	12.282069	0.000000	57.437500	51.600000	19.800000	0.026774	0.000000	16.528753	0.000000	1.000000	0.070837	2.155000 
	0.745833	12.282069	0.000000	57.458333	51.640000	19.800000	0.026783	0.000000	16.528964	0.000000	1.000000	0.070870	2.156000 
	0.747917	12.282069	0.000000	57.479167	51.640000	19.800000	0.026807	0.000000	16.529359	0.000000	1.000000	0.070936	2.158000 
	0.750000	12.282069	0.000000	57.500000	51.610000	19.800000	0.026822	0.000000	16.529548	0.000000	1.000000	0.070968	2.159000 
	0.752083	12.281856	0.000000	57.520833	51.620000	19.800000	0.026820	0.000000	16.529551	0.000000	1.000000	0.070968	2.159000 
	0.754167	12.281856	0.000000	57.541667	51.640000	19.800000	0.026819	0.000000	16.529557	0.000000	1.000000	0.070968	2.159000 
	0.756250	12.281856	0.000000	57.562500	51.660000	19.800000	0.026780	0.000000	16.528970	0.000000	1.000000	0.070870	2.156000 
	0.758333	12.281856	0.000000	57.583333	51.670000	19.800000	0.026767	0.000000	16.528776	0.000000	1.000000	0.070837	2.155000 
	0.760417	12.281856	0.000000	57.604167	51.670000	19.800000	0.026729	0.000000	16.528182	0.000000	1.000000	0.070738	2.152000 
	0.762500	12.281856	0.000000	57.625000	51.690000	19.800000	0.026677	0.000000	16.527397	0.000000	1.000000	0.070607	2.148000 
	0.764583	12.281856	0.000000	57.645833	51.700000	19.800000	0.026664	0.000000	16.527202	0.000000	1.000000	0.070574	2.147000 
	0.766667	12.281856	0.000000	57.666667	51.710000	19.800000	0.026638	0.000000	16.526810	0.000000	1.000000	0.070508	2.145000 
	0.768750	12.281642	0.000000	57.687500	51.710000	19.800000	0.026600	0.000000	16.526216	0.000000	1.000000	0.070410	2.142000 
	0.770833	12.281642	0.000000	57.708333	51.730000	19.800000	0.026573	0.000000	16.525827	0.000000	1.000000	0.070344	2.140000 
	0.772917	12.281642	0.000000	57.729167	51.730000	19.800000	0.026549	0.000000	16.525431	0.000000	1.000000	0.070278	2.138000 
	0.775000	12.281642	0.000000	57.750000	51.740000	19.800000	0.026536	0.000000	16.525237	0.000000	1.000000	0.070245	2.137000 
	0.777083	12.281642	0.000000	57.770833	51.730000	19.800000	0.026536	0.000000	16.525234	0.000000	1.000000	0.070245	2.137000 
	0.779167	12.281642	0.000000	57.791667	51.760000	19.800000	0.026534	0.000000	16.525243	0.000000	1.000000	0.070245	2.137000 
	0.781250	12.281642	0.000000	57.812500	51.770000	19.800000	0.026557	0.000000	16.525642	0.000000	1.000000	0.070311	2.139000 
	0.783333	12.281642	0.000000	57.833333	51.780000	19.800000	0.026569	0.000000	16.525843	0.000000	1.000000	0.070344	2.140000 
	0.785417	12.281642	0.000000	57.854167	51.780000	19.800000	0.026593	0.000000	16.526239	0.000000	1.000000	0.070410	2.142000 
	0.787500	12.281642	0.000000	57.875000	51.800000	19.800000	0.026604	0.000000	16.526443	0.000000	1.000000	0.070442	2.143000 
	0.789583	12.281642	0.000000	57.895833	51.780000	19.800000	0.026630	0.000000	16.526832	0.000000	1.000000	0.070508	2.145000 
	0.791667	12.281428	0.000000	57.916667	51.810000	19.800000	0.026627	0.000000	16.526842	0.000000	1.000000	0.070508	2.145000 
	0.793750	12.281428	0.000000	57.937500	51.820000	19.800000	0.026639	0.000000	16.527043	0.000000	1.000000	0.070541	2.146000 
	0.795833	12.281428	0.000000	57.958333	51.830000	19.800000	0.026638	0.000000	16.527046	0.000000	1.000000	0.070541	2.146000 
	0.797917	12.281428	0.000000	57.979167	51.840000	19.800000	0.026650	0.000000	16.527247	0.000000	1.000000	0.070574	2.147000 
	0.800000	12.281428	0.000000	58.000000	51.850000	19.800000	0.026648	0.000000	16.527251	0.000000	1.000000	0.070574	2.147000 
	0.802083	12.281428	0.000000	58.020833	51.850000	19.800000	0.026660	0.000000	16.527449	0.000000	1.000000	0.070607	2.148000 
	0.804167	12.281215	0.000000	58.041667	51.870000	19.800000	0.026659	0.000000	16.527455	0.000000	1.000000	0.070607	2.148000 
	0.806250	12.281215	0.000000	58.062500	51.880000	19.800000	0.026645	0.000000	16.527260	0.000000	1.000000	0.070574	2.147000 
	0.808333	12.281215	0.000000	58.083333	51.880000	19.800000	0.026645	0.000000	16.527260	0.000000	1.000000	0.070574	2.147000 
	0.810417	12.281215	0.000000	58.104167	51.900000	19.800000	0.026655	0.000000	16.527465	0.000000	1.000000	0.070607	2.148000 
	0.812500	12.281215	0.000000	58.125000	51.910000	19.800000	0.026655	0.000000	16.527468	0.000000	1.000000	0.070607	2.148000 
	0.814583	12.281215	0.000000	58.145833	51.900000	19.800000	0.026667	0.000000	16.527663	0.000000	1.000000	0.070640	2.149000 
	0.816667	12.281215	0.000000	58.166667	51.920000	19.800000	0.026690	0.000000	16.528065	0.000000	1.000000	0.070705	2.151000 
	0.818750	12.281215	0.000000	58.187500	51.930000	19.800000	0.026715	0.000000	16.528464	0.000000	1.000000	0.070771	2.153000 
	0.820833	12.281215	0.000000	58.208333	51.960000	19.800000	0.026749	0.000000	16.529067	0.000000	1.000000	0.070870	2.156000 
	0.822917	12.281001	0.000000	58.229167	51.960000	19.800000	0.026773	0.000000	16.529463	0.000000	1.000000	0.070936	2.158000 
	0.825000	12.281001	0.000000	58.250000	51.970000	19.800000	0.026810	0.000000	16.530060	0.000000	1.000000	0.071034	2.161000 
	0.827083	12.281001	0.000000	58.270833	51.970000	19.800000	0.026860	0.000000	16.530851	0.000000	1.000000	0.071166	2.165000 
	0.829167	12.281001	0.000000	58.291667	51.980000	19.800000	0.026908	0.000000	16.531646	0.000000	1.000000	0.071297	2.169000 
	0.831250	12.281001	0.000000	58.312500	52.000000	19.800000	0.026955	0.000000	16.532444	0.000000	1.000000	0.071429	2.173000 
	0.833333	12.281001	0.000000	58.333333	52.010000	19.800000	0.027003	0.000000	16.533239	0.000000	1.000000	0.071560	2.177000 
	0.835417	12.281001	0.000000	58.354167	52.030000	19.800000	0.027052	0.000000	16.534037	0.000000	1.000000	0.071692	2.181000 
	0.837500	12.281001	0.000000	58.375000	52.030000	19.800000	0.027077	0.000000	16.534433	0.000000	1.000000	0.071757	2.183000 
	0.839583	12.280787	0.000000	58.395833	52.040000	19.800000	0.027138	0.000000	16.535426	0.000000	1.000000	0.071922	2.188000 
	0.841667	12.280787	0.000000	58.416667	52.050000	19.800000	0.027186	0.000000	16.536221	0.000000	1.000000	0.072053	2.192000 
	0.843750	12.280787	0.000000	58.437500	52.050000	19.800000	0.027235	0.000000	16.537013	0.000000	1.000000	0.072185	2.196000 
	0.845833	12.280787	0.000000	58.458333	52.060000	19.800000	0.027284	0.000000	16.537807	0.000000	1.000000	0.072316	2.200000 
	0.847917	12.280787	0.000000	58.479167	52.070000	19.800000	0.027333	0.000000	16.538602	0.000000	1.000000	0.072448	2.204000 
	0.850000	12.280787	0.000000	58.500000	52.070000	19.800000	0.027357	0.000000	16.538998	0.000000	1.000000	0.072513	2.206000 
	0.852083	12.280787	0.000000	58.520833	52.100000	19.800000	0.027403	0.000000	16.539800	0.000000	1.000000	0.072645	2.210000 
	0.854167	12.280787	0.000000	58.541667	52.080000	19.800000	0.027455	0.000000	16.540585	0.000000	1.000000	0.072776	2.214000 
	0.856250	12.280787	0.000000	58.562500	52.100000	19.800000	0.027478	0.000000	16.540987	0.000000	1.000000	0.072842	2.216000 
	0.858333	12.280787	0.000000	58.583333	52.120000	19.800000	0.027513	0.000000	16.541588	0.000000	1.000000	0.072941	2.219000 
	0.860417	12.280574	0.000000	58.604167	52.130000	19.800000	0.027537	0.000000	16.541987	0.000000	1.000000	0.073006	2.221000 
	0.862500	12.280574	0.000000	58.625000	52.140000	19.800000	0.027560	0.000000	16.542386	0.000000	1.000000	0.073072	2.223000 
	0.864583	12.280574	0.000000	58.645833	52.160000	19.800000	0.027583	0.000000	16.542788	0.000000	1.000000	0.073138	2.225000 
	0.866667	12.280574	0.000000	58.666667	52.180000	19.800000	0.027606	0.000000	16.543191	0.000000	1.000000	0.073204	2.227000 
	0.868750	12.280574	0.000000	58.687500	52.180000	19.800000	0.027631	0.000000	16.543587	0.000000	1.000000	0.073269	2.229000 
	0.870833	12.280574	0.000000	58.708333	52.180000	19.800000	0.027655	0.000000	16.543983	0.000000	1.000000	0.073335	2.231000 
	0.872917	12.280574	0.000000	58.729167	52.190000	19.800000	0.027691	0.000000	16.544580	0.000000	1.000000	0.073434	2.234000 
	0.875000	12.280574	0.000000	58.750000	52.210000	19.800000	0.027714	0.000000	16.544982	0.000000	1.000000	0.073499	2.236000 
	0.877083	12.280574	0.000000	58.770833	52.230000	19.800000	0.027750	0.000000	16.545583	0.000000	1.000000	0.073598	2.239000 
	0.879167	12.280360	0.000000	58.791667	52.230000	19.800000	0.027800	0.000000	16.546375	0.000000	1.000000	0.073730	2.243000 
	0.881250	12.280360	0.000000	58.812500	52.220000	19.800000	0.027837	0.000000	16.546965	0.000000	1.000000	0.073828	2.246000 
	0.883333	12.280360	0.000000	58.833333	52.260000	19.800000	0.027882	0.000000	16.547770	0.000000	1.000000	0.073960	2.250000 
	0.885417	12.280360	0.000000	58.854167	52.260000	19.800000	0.027932	0.000000	16.548562	0.000000	1.000000	0.074091	2.254000 
	0.887500	12.280360	0.000000	58.875000	52.260000	19.800000	0.027994	0.000000	16.549552	0.000000	1.000000	0.074255	2.259000 
	0.889583	12.280360	0.000000	58.895833	52.270000	19.800000	0.028055	0.000000	16.550545	0.000000	1.000000	0.074420	2.264000 
	0.891667	12.280146	0.000000	58.916667	52.290000	19.800000	0.028114	0.000000	16.551541	0.000000	1.000000	0.074584	2.269000 
	0.893750	12.280146	0.000000	58.937500	52.310000	19.800000	0.028162	0.000000	16.552340	0.000000	1.000000	0.074716	2.273000 
	0.895833	12.280146	0.000000	58.958333	52.290000	19.800000	0.028238	0.000000	16.553521	0.000000	1.000000	0.074913	2.279000 
	0.897917	12.280146	0.000000	58.979167	52.310000	19.800000	0.028298	0.000000	16.554517	0.000000	1.000000	0.075077	2.284000 
	0.900000	12.280146	0.000000	59.000000	52.310000	19.800000	0.028359	0.000000	16.555507	0.000000	1.000000	0.075242	2.289000 
	0.902083	12.280146	0.000000	59.020833	52.320000	19.800000	0.028420	0.000000	16.556500	0.000000	1.000000	0.075406	2.294000 
	0.904167	12.280146	0.000000	59.041667	52.320000	19.800000	0.028482	0.000000	16.557490	0.000000	1.000000	0.075570	2.299000 
	0.906250	12.280146	0.000000	59.062500	52.360000	19.800000	0.028541	0.000000	16.558494	0.000000	1.000000	0.075735	2.304000 
	0.908333	12.279933	0.000000	59.083333	52.360000	19.800000	0.028602	0.000000	16.559483	0.000000	1.000000	0.075899	2.309000 
	0.910417	12.279933	0.000000	59.104167	52.370000	19.800000	0.028676	0.000000	16.560675	0.000000	1.000000	0.076096	2.315000 
	0.912500	12.279933	0.000000	59.125000	52.370000	19.800000	0.028749	0.000000	16.561862	0.000000	1.000000	0.076293	2.321000 
	0.914583	12.279933	0.000000	59.145833	52.380000	19.800000	0.028810	0.000000	16.562856	0.000000	1.000000	0.076458	2.326000 
	0.916667	12.279933	0.000000	59.166667	52.400000	19.800000	0.028870	0.000000	16.563852	0.000000	1.000000	0.076622	2.331000 
	0.918750	12.279933	0.000000	59.187500	52.410000	19.800000	0.028931	0.000000	16.564846	0.000000	1.000000	0.076787	2.336000 
	0.920833	12.279933	0.000000	59.208333	52.440000	19.800000	0.029003	0.000000	16.566044	0.000000	1.000000	0.076984	2.342000 
	0.922917	12.279933	0.000000	59.229167	52.440000	19.800000	0.029076	0.000000	16.567232	0.000000	1.000000	0.077181	2.348000 
	0.925000	12.279933	0.000000	59.250000	52.450000	19.800000	0.029149	0.000000	16.568423	0.000000	1.000000	0.077378	2.354000 
	0.927083	12.279719	0.000000	59.270833	52.450000	19.800000	0.029236	0.000000	16.569809	0.000000	1.000000	0.077608	2.361000 
	0.929167	12.279719	0.000000	59.291667	52.460000	19.800000	0.029309	0.000000	16.571000	0.000000	1.000000	0.077806	2.367000 
	0.931250	12.279719	0.000000	59.312500	52.500000	19.800000	0.029392	0.000000	16.572400	0.000000	1.000000	0.078036	2.374000 
	0.933333	12.279719	0.000000	59.333333	52.480000	19.800000	0.029468	0.000000	16.573581	0.000000	1.000000	0.078233	2.380000 
	0.935417	12.279719	0.000000	59.354167	52.500000	19.800000	0.029565	0.000000	16.575172	0.000000	1.000000	0.078496	2.388000 
	0.937500	12.279719	0.000000	59.375000	52.510000	19.800000	0.029638	0.000000	16.576363	0.000000	1.000000	0.078693	2.394000 
	0.939583	12.279719	0.000000	59.395833	52.530000	19.800000	0.029723	0.000000	16.577756	0.000000	1.000000	0.078923	2.401000 
	0.941667	12.279719	0.000000	59.416667	52.540000	19.800000	0.029820	0.000000	16.579344	0.000000	1.000000	0.079186	2.409000 
	0.943750	12.279505	0.000000	59.437500	52.540000	19.800000	0.029907	0.000000	16.580730	0.000000	1.000000	0.079416	2.416000 
	0.945833	12.279505	0.000000	59.458333	52.530000	19.800000	0.029995	0.000000	16.582112	0.000000	1.000000	0.079646	2.423000 
	0.947917	12.279505	0.000000	59.479167	52.570000	19.800000	0.030090	0.000000	16.583710	0.000000	1.000000	0.079909	2.431000 
	0.950000	12.279505	0.000000	59.500000	52.580000	19.800000	0.030175	0.000000	16.585100	0.000000	1.000000	0.080139	2.438000 
	0.952083	12.279505	0.000000	59.520833	52.570000	19.800000	0.030287	0.000000	16.586878	0.000000	1.000000	0.080435	2.447000 
	0.954167	12.279505	0.000000	59.541667	52.570000	19.800000	0.030374	0.000000	16.588264	0.000000	1.000000	0.080665	2.454000 
	0.956250	12.279505	0.000000	59.562500	52.610000	19.800000	0.030469	0.000000	16.589863	0.000000	1.000000	0.080928	2.462000 
	0.958333	12.279505	0.000000	59.583333	52.620000	19.800000	0.030579	0.000000	16.591648	0.000000	1.000000	0.081224	2.471000 
	0.960417	12.279505	0.000000	59.604167	52.620000	19.800000	0.030665	0.000000	16.593034	0.000000	1.000000	0.081454	2.478000 
	0.962500	12.279505	0.000000	59.625000	52.630000	19.800000	0.030775	0.000000	16.594820	0.000000	1.000000	0.081750	2.487000 
	0.964583	12.279292	0.000000	59.645833	52.640000	19.800000	0.030886	0.000000	16.596605	0.000000	1.000000	0.082046	2.496000 
	0.966667	12.279292	0.000000	59.666667	52.650000	19.800000	0.030995	0.000000	16.598391	0.000000	1.000000	0.082342	2.505000 
	0.968750	12.279292	0.000000	59.687500	52.660000	19.800000	0.031105	0.000000	16.600177	0.000000	1.000000	0.082638	2.514000 
	0.970833	12.279292	0.000000	59.708333	52.680000	19.800000	0.031215	0.000000	16.601966	0.000000	1.000000	0.082933	2.523000 
	0.972917	12.279292	0.000000	59.729167	52.690000	19.800000	0.031324	0.000000	16.603752	0.000000	1.000000	0.083229	2.532000 
	0.975000	12.279292	0.000000	59.750000	52.720000	19.800000	0.031433	0.000000	16.605546	0.000000	1.000000	0.083525	2.541000 
	0.977083	12.279292	0.000000	59.770833	52.720000	19.800000	0.031532	0.000000	16.607130	0.000000	1.000000	0.083788	2.549000 
	0.979167	12.279292	0.000000	59.791667	52.720000	19.800000	0.031643	0.000000	16.608912	0.000000	1.000000	0.084084	2.558000 
	0.981250	12.279292	0.000000	59.812500	52.740000	19.800000	0.031740	0.000000	16.610504	0.000000	1.000000	0.084347	2.566000 
	0.983333	12.279292	0.000000	59.833333	52.730000	19.800000	0.031864	0.000000	16.612480	0.000000	1.000000	0.084676	2.576000 
	0.985417	12.279292	0.000000	59.854167	52.740000	19.800000	0.031961	0.000000	16.614068	0.000000	1.000000	0.084939	2.584000 
	0.987500	12.279078	0.000000	59.875000	52.760000	19.800000	0.032070	0.000000	16.615858	0.000000	1.000000	0.085234	2.593000 
	0.989583	12.279078	0.000000	59.895833	52.770000	19.800000	0.032193	0.000000	16.617842	0.000000	1.000000	0.085563	2.603000 
	0.991667	12.279078	0.000000	59.916667	52.790000	19.800000	0.032278	0.000000	16.619236	0.000000	1.000000	0.085793	2.610000 
	0.993750	12.279078	0.000000	59.937500	52.800000	19.800000	0.032387	0.000000	16.621022	0.000000	1.000000	0.086089	2.619000 
	0.995833	12.279078	0.000000	59.958333	52.810000	19.800000	0.032498	0.000000	16.622808	0.000000	1.000000	0.086385	2.628000 
	0.997917	12.279078	0.000000	59.979167	52.820000	19.800000	0.032608	0.000000	16.624594	0.000000	1.000000	0.086681	2.637000 
	1.000000	12.279078	0.000000	60.000000	52.820000	19.800000	0.032718	0.000000	16.626376	0.000000	1.000000	0.086977	2.646000 
	1.002083	12.278864	0.000000	60.020833	52.830000	19.800000	0.032816	0.000000	16.627964	0.000000	1.000000	0.087239	2.654000 
	1.004167	12.278864	0.000000	60.041667	52.850000	19.800000	0.032926	0.000000	16.629755	0.000000	1.000000	0.087535	2.663000 
	1.006250	12.278864	0.000000	60.062500	52.880000	19.800000	0.033034	0.000000	16.631549	0.000000	1.000000	0.087831	2.672000 
	1.008333	12.278864	0.000000	60.083333	52.870000	19.800000	0.033133	0.000000	16.633129	0.000000	1.000000	0.088094	2.680000 
	1.010417	12.278864	0.000000	60.104167	52.870000	19.800000	0.033244	0.000000	16.634911	0.000000	1.000000	0.088390	2.689000 
	1.012500	12.278864	0.000000	60.125000	52.910000	19.800000	0.033351	0.000000	16.636710	0.000000	1.000000	0.088686	2.698000 
	1.014583	12.278864	0.000000	60.145833	52.900000	19.800000	0.033463	0.000000	16.638488	0.000000	1.000000	0.088982	2.707000 
	1.016667	12.278864	0.000000	60.166667	52.910000	19.800000	0.033573	0.000000	16.640274	0.000000	1.000000	0.089277	2.716000 
	1.018750	12.278864	0.000000	60.187500	52.930000	19.800000	0.033694	0.000000	16.642263	0.000000	1.000000	0.089606	2.726000 
	1.020833	12.278864	0.000000	60.208333	52.950000	19.800000	0.033802	0.000000	16.644054	0.000000	1.000000	0.089902	2.735000 
	1.022917	12.278651	0.000000	60.229167	52.960000	19.800000	0.033900	0.000000	16.645642	0.000000	1.000000	0.090165	2.743000 
	1.025000	12.278651	0.000000	60.250000	52.960000	19.800000	0.034023	0.000000	16.647622	0.000000	1.000000	0.090494	2.753000 
	1.027083	12.278651	0.000000	60.270833	52.940000	19.800000	0.034137	0.000000	16.649397	0.000000	1.000000	0.090790	2.762000 
	1.029167	12.278651	0.000000	60.291667	53.000000	19.800000	0.034254	0.000000	16.651402	0.000000	1.000000	0.091118	2.772000 
	1.031250	12.278651	0.000000	60.312500	52.990000	19.800000	0.034366	0.000000	16.653180	0.000000	1.000000	0.091414	2.781000 
	1.033333	12.278651	0.000000	60.333333	53.000000	19.800000	0.034488	0.000000	16.655165	0.000000	1.000000	0.091743	2.791000 
	1.035417	12.278651	0.000000	60.354167	53.020000	19.800000	0.034621	0.000000	16.657352	0.000000	1.000000	0.092104	2.802000 
	1.037500	12.278651	0.000000	60.375000	53.040000	19.800000	0.034742	0.000000	16.659341	0.000000	1.000000	0.092433	2.812000 
	1.039583	12.278651	0.000000	60.395833	53.040000	19.800000	0.034877	0.000000	16.661519	0.000000	1.000000	0.092795	2.823000 
	1.041667	12.278651	0.000000	60.416667	53.060000	19.800000	0.034999	0.000000	16.663508	0.000000	1.000000	0.093123	2.833000 
	1.043750	12.278437	0.000000	60.437500	53.070000	19.800000	0.035121	0.000000	16.665493	0.000000	1.000000	0.093452	2.843000 
	1.045833	12.278437	0.000000	60.458333	53.070000	19.800000	0.035245	0.000000	16.667474	0.000000	1.000000	0.093781	2.853000 
	1.047917	12.278651	0.000000	60.479167	53.080000	19.800000	0.035379	0.000000	16.669657	0.000000	1.000000	0.094142	2.864000 
	1.050000	12.278437	0.000000	60.500000	53.100000	19.800000	0.035512	0.000000	16.671844	0.000000	1.000000	0.094504	2.875000 
	1.052083	12.278437	0.000000	60.520833	53.120000	19.800000	0.035646	0.000000	16.674032	0.000000	1.000000	0.094866	2.886000 
	1.054167	12.278437	0.000000	60.541667	53.120000	19.800000	0.035770	0.000000	16.676012	0.000000	1.000000	0.095194	2.896000 
	1.056250	12.278651	0.000000	60.562500	53.120000	19.800000	0.035905	0.000000	16.678191	0.000000	1.000000	0.095556	2.907000 
	1.058333	12.278437	0.000000	60.583333	53.140000	19.800000	0.036038	0.000000	16.680378	0.000000	1.000000	0.095917	2.918000 
	1.060417	12.278437	0.000000	60.604167	53.150000	19.800000	0.036161	0.000000	16.682364	0.000000	1.000000	0.096246	2.928000 
	1.062500	12.278437	0.000000	60.625000	53.170000	19.800000	0.036294	0.000000	16.684551	0.000000	1.000000	0.096608	2.939000 
	1.064583	12.278437	0.000000	60.645833	53.160000	19.800000	0.036417	0.000000	16.686527	0.000000	1.000000	0.096936	2.949000 
	1.066667	12.278437	0.000000	60.666667	53.190000	19.800000	0.036538	0.000000	16.688522	0.000000	1.000000	0.097265	2.959000 
	1.068750	12.278437	0.000000	60.687500	53.200000	19.800000	0.036647	0.000000	16.690309	0.000000	1.000000	0.097561	2.968000 
	1.070833	12.278437	0.000000	60.708333	53.220000	19.800000	0.036768	0.000000	16.692298	0.000000	1.000000	0.097890	2.978000 
	1.072917	12.278224	0.000000	60.729167	53.220000	19.800000	0.036903	0.000000	16.694477	0.000000	1.000000	0.098251	2.989000 
	1.075000	12.278224	0.000000	60.750000	53.230000	19.800000	0.037001	0.000000	16.696066	0.000000	1.000000	0.098514	2.997000 
	1.077083	12.278224	0.000000	60.770833	53.250000	19.800000	0.037122	0.000000	16.698056	0.000000	1.000000	0.098843	3.007000 
	1.079167	12.278224	0.000000	60.791667	53.260000	19.800000	0.037256	0.000000	16.700240	0.000000	1.000000	0.099205	3.018000 
	1.081250	12.278224	0.000000	60.812500	53.270000	19.800000	0.037379	0.000000	16.702225	0.000000	1.000000	0.099533	3.028000 
	1.083333	12.278224	0.000000	60.833333	53.270000	19.800000	0.037515	0.000000	16.704404	0.000000	1.000000	0.099895	3.039000 
	1.085417	12.278224	0.000000	60.854167	53.290000	19.800000	0.037646	0.000000	16.706592	0.000000	1.000000	0.100256	3.050000 
	1.087500	12.278224	0.000000	60.875000	53.320000	19.800000	0.037766	0.000000	16.708587	0.000000	1.000000	0.100585	3.060000 
	1.089583	12.278224	0.000000	60.895833	53.300000	19.800000	0.037905	0.000000	16.710757	0.000000	1.000000	0.100947	3.071000 
	1.091667	12.278224	0.000000	60.916667	53.330000	19.800000	0.038036	0.000000	16.712950	0.000000	1.000000	0.101308	3.082000 
	1.093750	12.278224	0.000000	60.937500	53.350000	19.800000	0.038169	0.000000	16.715138	0.000000	1.000000	0.101670	3.093000 
	1.095833	12.278224	0.000000	60.958333	53.370000	19.800000	0.038302	0.000000	16.717327	0.000000	1.000000	0.102031	3.104000 
	1.097917	12.278224	0.000000	60.979167	53.350000	19.800000	0.038440	0.000000	16.719496	0.000000	1.000000	0.102393	3.115000 
	1.100000	12.278224	0.000000	61.000000	53.370000	19.800000	0.038574	0.000000	16.721685	0.000000	1.000000	0.102755	3.126000 
	1.102083	12.278224	0.000000	61.020833	53.390000	19.800000	0.038731	0.000000	16.724270	0.000000	1.000000	0.103182	3.139000 
	1.104167	12.278010	0.000000	61.041667	53.410000	19.800000	0.038864	0.000000	16.726458	0.000000	1.000000	0.103543	3.150000 
	1.106250	12.278010	0.000000	61.062500	53.400000	19.800000	0.039013	0.000000	16.728831	0.000000	1.000000	0.103938	3.162000 
	1.108333	12.278010	0.000000	61.083333	53.420000	19.800000	0.039158	0.000000	16.731218	0.000000	1.000000	0.104332	3.174000 
	1.110417	12.278010	0.000000	61.104167	53.430000	19.800000	0.039305	0.000000	16.733600	0.000000	1.000000	0.104727	3.186000 
	1.112500	12.278010	0.000000	61.125000	53.450000	19.800000	0.039462	0.000000	16.736185	0.000000	1.000000	0.105154	3.199000 
	1.114583	12.278010	0.000000	61.145833	53.450000	19.800000	0.039622	0.000000	16.738761	0.000000	1.000000	0.105581	3.212000 
	1.116667	12.278010	0.000000	61.166667	53.460000	19.800000	0.039768	0.000000	16.741143	0.000000	1.000000	0.105976	3.224000 
	1.118750	12.278010	0.000000	61.187500	53.490000	19.800000	0.039925	0.000000	16.743733	0.000000	1.000000	0.106403	3.237000 
	1.120833	12.278010	0.000000	61.208333	53.480000	19.800000	0.040087	0.000000	16.746304	0.000000	1.000000	0.106831	3.250000 
	1.122917	12.278010	0.000000	61.229167	53.510000	19.800000	0.040244	0.000000	16.748894	0.000000	1.000000	0.107258	3.263000 
	1.125000	12.278010	0.000000	61.250000	53.530000	19.800000	0.040400	0.000000	16.751479	0.000000	1.000000	0.107685	3.276000 
	1.127083	12.277796	0.000000	61.270833	53.540000	19.800000	0.040560	0.000000	16.754060	0.000000	1.000000	0.108113	3.289000 
	1.129167	12.277796	0.000000	61.291667	53.550000	19.800000	0.040717	0.000000	16.756641	0.000000	1.000000	0.108540	3.302000 
	1.131250	12.277796	0.000000	61.312500	53.550000	19.800000	0.040902	0.000000	16.759613	0.000000	1.000000	0.109033	3.317000 
	1.133333	12.277796	0.000000	61.333333	53.560000	19.800000	0.041061	0.000000	16.762193	0.000000	1.000000	0.109460	3.330000 
	1.135417	12.277796	0.000000	61.354167	53.570000	19.800000	0.041220	0.000000	16.764774	0.000000	1.000000	0.109888	3.343000 
	1.137500	12.277796	0.000000	61.375000	53.610000	19.800000	0.041375	0.000000	16.767370	0.000000	1.000000	0.110315	3.356000 
	1.139583	12.277796	0.000000	61.395833	53.590000	19.800000	0.041550	0.000000	16.770134	0.000000	1.000000	0.110775	3.370000 
	1.141667	12.277796	0.000000	61.416667	53.610000	19.800000	0.041707	0.000000	16.772720	0.000000	1.000000	0.111202	3.383000 
	1.143750	12.277796	0.000000	61.437500	53.620000	19.800000	0.041878	0.000000	16.775499	0.000000	1.000000	0.111663	3.397000 
	1.145833	12.277796	0.000000	61.458333	53.620000	19.800000	0.042037	0.000000	16.778075	0.000000	1.000000	0.112090	3.410000 
	1.147917	12.277796	0.000000	61.479167	53.640000	19.800000	0.042195	0.000000	16.780661	0.000000	1.000000	0.112517	3.423000 
	1.150000	12.277796	0.000000	61.500000	53.660000	19.800000	0.042365	0.000000	16.783445	0.000000	1.000000	0.112977	3.437000 
	1.152083	12.277583	0.000000	61.520833	53.670000	19.800000	0.042522	0.000000	16.786026	0.000000	1.000000	0.113405	3.450000 
	1.154167	12.277583	0.000000	61.541667	53.690000	19.800000	0.042693	0.000000	16.788811	0.000000	1.000000	0.113865	3.464000 
	1.156250	12.277583	0.000000	61.562500	53.690000	19.800000	0.042853	0.000000	16.791387	0.000000	1.000000	0.114292	3.477000 
	1.158333	12.277583	0.000000	61.583333	53.710000	19.800000	0.043010	0.000000	16.793973	0.000000	1.000000	0.114720	3.490000 
	1.160417	12.277583	0.000000	61.604167	53.740000	19.800000	0.043191	0.000000	16.796961	0.000000	1.000000	0.115213	3.505000 
	1.162500	12.277583	0.000000	61.625000	53.720000	19.800000	0.043365	0.000000	16.799725	0.000000	1.000000	0.115673	3.519000 
	1.164583	12.277583	0.000000	61.645833	53.740000	19.800000	0.043548	0.000000	16.802708	0.000000	1.000000	0.116166	3.534000 
	1.166667	12.277583	0.000000	61.666667	53.760000	19.800000	0.043716	0.000000	16.805493	0.000000	1.000000	0.116626	3.548000 
	1.168750	12.277583	0.000000	61.687500	53.800000	19.800000	0.043883	0.000000	16.808289	0.000000	1.000000	0.117086	3.562000 
	1.170833	12.277583	0.000000	61.708333	53.770000	19.800000	0.044071	0.000000	16.811245	0.000000	1.000000	0.117579	3.577000 
	1.172917	12.277583	0.000000	61.729167	53.800000	19.800000	0.044252	0.000000	16.814234	0.000000	1.000000	0.118072	3.592000 
	1.175000	12.277369	0.000000	61.750000	53.830000	19.800000	0.044419	0.000000	16.817024	0.000000	1.000000	0.118533	3.606000 
	1.177083	12.277369	0.000000	61.770833	53.810000	19.800000	0.044607	0.000000	16.819986	0.000000	1.000000	0.119026	3.621000 
	1.179167	12.277369	0.000000	61.791667	53.830000	19.800000	0.044777	0.000000	16.822771	0.000000	1.000000	0.119486	3.635000 
	1.181250	12.277369	0.000000	61.812500	53.840000	19.800000	0.044960	0.000000	16.825749	0.000000	1.000000	0.119979	3.650000 
	1.183333	12.277369	0.000000	61.833333	53.860000	19.800000	0.045141	0.000000	16.828733	0.000000	1.000000	0.120472	3.665000 
	1.185417	12.277369	0.000000	61.854167	53.870000	19.800000	0.045337	0.000000	16.831909	0.000000	1.000000	0.120998	3.681000 
	1.187500	12.277369	0.000000	61.875000	53.880000	19.800000	0.045507	0.000000	16.834690	0.000000	1.000000	0.121458	3.695000 
	1.189583	12.277369	0.000000	61.895833	53.890000	19.800000	0.045703	0.000000	16.837866	0.000000	1.000000	0.121984	3.711000 
	1.191667	12.277369	0.000000	61.916667	53.910000	19.800000	0.045884	0.000000	16.840850	0.000000	1.000000	0.122477	3.726000 
	1.193750	12.277369	0.000000	61.937500	53.930000	19.800000	0.046077	0.000000	16.844032	0.000000	1.000000	0.123003	3.742000 
	1.195833	12.277155	0.000000	61.958333	53.930000	19.800000	0.046275	0.000000	16.847203	0.000000	1.000000	0.123529	3.758000 
	1.197917	12.277155	0.000000	61.979167	53.940000	19.800000	0.046481	0.000000	16.850578	0.000000	1.000000	0.124088	3.775000 
	1.200000	12.277155	0.000000	62.000000	53.960000	19.800000	0.046713	0.000000	16.854355	0.000000	1.000000	0.124712	3.794000 
	1.202083	12.277155	0.000000	62.020833	53.980000	19.800000	0.046919	0.000000	16.857736	0.000000	1.000000	0.125271	3.811000 
	1.204167	12.277155	0.000000	62.041667	53.970000	19.800000	0.047154	0.000000	16.861496	0.000000	1.000000	0.125896	3.830000 
	1.206250	12.277155	0.000000	62.062500	54.000000	19.800000	0.047395	0.000000	16.865477	0.000000	1.000000	0.126553	3.850000 
	1.208333	12.277155	0.000000	62.083333	54.010000	19.800000	0.047602	0.000000	16.868852	0.000000	1.000000	0.127112	3.867000 
	1.210417	12.277155	0.000000	62.104167	54.030000	19.800000	0.047807	0.000000	16.872233	0.000000	1.000000	0.127671	3.884000 
	1.212500	12.277155	0.000000	62.125000	54.050000	19.800000	0.048002	0.000000	16.875416	0.000000	1.000000	0.128197	3.900000 
	1.214583	12.277155	0.000000	62.145833	54.040000	19.800000	0.048175	0.000000	16.878185	0.000000	1.000000	0.128657	3.914000 
	1.216667	12.277155	0.000000	62.166667	54.050000	19.800000	0.048322	0.000000	16.880570	0.000000	1.000000	0.129051	3.926000 
	1.218750	12.277155	0.000000	62.187500	54.070000	19.800000	0.048503	0.000000	16.883555	0.000000	1.000000	0.129544	3.941000 
	1.220833	12.277155	0.000000	62.208333	54.090000	19.800000	0.048671	0.000000	16.886341	0.000000	1.000000	0.130005	3.955000 
	1.222917	12.276942	0.000000	62.229167	54.120000	19.800000	0.048838	0.000000	16.889134	0.000000	1.000000	0.130465	3.969000 
	1.225000	12.276942	0.000000	62.250000	54.110000	19.800000	0.049011	0.000000	16.891903	0.000000	1.000000	0.130925	3.983000 
	1.227083	12.276942	0.000000	62.270833	54.100000	19.800000	0.049185	0.000000	16.894672	0.000000	1.000000	0.131385	3.997000 
	1.229167	12.276942	0.000000	62.291667	54.110000	19.800000	0.049355	0.000000	16.897453	0.000000	1.000000	0.131845	4.011000 
	1.231250	12.276942	0.000000	62.312500	54.140000	19.800000	0.049510	0.000000	16.900048	0.000000	1.000000	0.132273	4.024000 
	1.233333	12.276728	0.000000	62.333333	54.160000	19.800000	0.049692	0.000000	16.903034	0.000000	1.000000	0.132766	4.039000 
	1.235417	12.276728	0.000000	62.354167	54.160000	19.800000	0.049865	0.000000	16.905809	0.000000	1.000000	0.133226	4.053000 
	1.237500	12.276728	0.000000	62.375000	54.180000	19.800000	0.050033	0.000000	16.908596	0.000000	1.000000	0.133686	4.067000 
	1.239583	12.276728	0.000000	62.395833	54.200000	19.800000	0.050212	0.000000	16.911582	0.000000	1.000000	0.134179	4.082000 
	1.241667	12.276514	0.000000	62.416667	54.200000	19.800000	0.050384	0.000000	16.914357	0.000000	1.000000	0.134639	4.096000 
	1.243750	12.276514	0.000000	62.437500	54.220000	19.800000	0.050543	0.000000	16.916946	0.000000	1.000000	0.135067	4.109000 
	1.245833	12.276514	0.000000	62.458333	54.240000	19.800000	0.050722	0.000000	16.919932	0.000000	1.000000	0.135560	4.124000 
	1.247917	12.276514	0.000000	62.479167	54.260000	19.800000	0.050902	0.000000	16.922918	0.000000	1.000000	0.136053	4.139000 
	1.250000	12.276514	0.000000	62.500000	54.250000	19.800000	0.051101	0.000000	16.926084	0.000000	1.000000	0.136579	4.155000 
	1.252083	12.276514	0.000000	62.520833	54.270000	19.800000	0.051294	0.000000	16.929268	0.000000	1.000000	0.137105	4.171000 
	1.254167	12.276514	0.000000	62.541667	54.290000	19.800000	0.051487	0.000000	16.932452	0.000000	1.000000	0.137631	4.187000 
	1.256250	12.276514	0.000000	62.562500	54.300000	19.800000	0.051683	0.000000	16.935631	0.000000	1.000000	0.138157	4.203000 
	1.258333	12.276514	0.000000	62.583333	54.290000	19.800000	0.051868	0.000000	16.938598	0.000000	1.000000	0.138650	4.218000 
	1.260417	12.276301	0.000000	62.604167	54.330000	19.800000	0.052057	0.000000	16.941795	0.000000	1.000000	0.139176	4.234000 
	1.262500	12.276301	0.000000	62.625000	54.330000	19.800000	0.052254	0.000000	16.944967	0.000000	1.000000	0.139702	4.250000 
	1.264583	12.276301	0.000000	62.645833	54.360000	19.800000	0.052446	0.000000	16.948159	0.000000	1.000000	0.140227	4.266000 
	1.266667	12.276301	0.000000	62.666667	54.360000	19.800000	0.052643	0.000000	16.951331	0.000000	1.000000	0.140753	4.282000 
	1.268750	12.276301	0.000000	62.687500	54.380000	19.800000	0.052835	0.000000	16.954516	0.000000	1.000000	0.141279	4.298000 
	1.270833	12.276087	0.000000	62.708333	54.390000	19.800000	0.053029	0.000000	16.957694	0.000000	1.000000	0.141805	4.314000 
	1.272917	12.276087	0.000000	62.729167	54.400000	19.800000	0.053225	0.000000	16.960873	0.000000	1.000000	0.142331	4.330000 
	1.275000	12.276087	0.000000	62.750000	54.410000	19.800000	0.053419	0.000000	16.964051	0.000000	1.000000	0.142857	4.346000 
	1.277083	12.276087	0.000000	62.770833	54.420000	19.800000	0.053626	0.000000	16.967428	0.000000	1.000000	0.143416	4.363000 
	1.279167	12.276087	0.000000	62.791667	54.430000	19.800000	0.053820	0.000000	16.970607	0.000000	1.000000	0.143942	4.379000 
	1.281250	12.275873	0.000000	62.812500	54.460000	19.800000	0.054022	0.000000	16.973997	0.000000	1.000000	0.144501	4.396000 
	1.283333	12.275873	0.000000	62.833333	54.460000	19.800000	0.054219	0.000000	16.977170	0.000000	1.000000	0.145027	4.412000 
	1.285417	12.275873	0.000000	62.854167	54.470000	19.800000	0.054413	0.000000	16.980349	0.000000	1.000000	0.145553	4.428000 
	1.287500	12.275873	0.000000	62.875000	54.500000	19.800000	0.054605	0.000000	16.983541	0.000000	1.000000	0.146078	4.444000 
	1.289583	12.275873	0.000000	62.895833	54.520000	19.800000	0.054798	0.000000	16.986727	0.000000	1.000000	0.146604	4.460000 
	1.291667	12.275873	0.000000	62.916667	54.520000	19.800000	0.054982	0.000000	16.989701	0.000000	1.000000	0.147097	4.475000 
	1.293750	12.275873	0.000000	62.937500	54.520000	19.800000	0.055177	0.000000	16.992873	0.000000	1.000000	0.147623	4.491000 
	1.295833	12.275660	0.000000	62.958333	54.550000	19.800000	0.055380	0.000000	16.996264	0.000000	1.000000	0.148182	4.508000 
	1.297917	12.275660	0.000000	62.979167	54.560000	19.800000	0.055564	0.000000	16.999245	0.000000	1.000000	0.148675	4.523000 
	1.300000	12.275660	0.000000	63.000000	54.550000	19.800000	0.055760	0.000000	17.002411	0.000000	1.000000	0.149201	4.539000 
	1.302083	12.275660	0.000000	63.020833	54.570000	19.800000	0.055954	0.000000	17.005597	0.000000	1.000000	0.149727	4.555000 
	1.304167	12.275660	0.000000	63.041667	54.590000	19.800000	0.056145	0.000000	17.008784	0.000000	1.000000	0.150253	4.571000 
	1.306250	12.275660	0.000000	63.062500	54.600000	19.800000	0.056329	0.000000	17.011765	0.000000	1.000000	0.150746	4.586000 
	1.308333	12.275446	0.000000	63.083333	54.620000	19.800000	0.056522	0.000000	17.014951	0.000000	1.000000	0.151272	4.602000 
	1.310417	12.275446	0.000000	63.104167	54.620000	19.800000	0.056729	0.000000	17.018322	0.000000	1.000000	0.151831	4.619000 
	1.312500	12.275446	0.000000	63.125000	54.640000	19.800000	0.056934	0.000000	17.021707	0.000000	1.000000	0.152390	4.636000 
	1.314583	12.275446	0.000000	63.145833	54.650000	19.800000	0.057127	0.000000	17.024887	0.000000	1.000000	0.152916	4.652000 
	1.316667	12.275232	0.000000	63.166667	54.670000	19.800000	0.057332	0.000000	17.028272	0.000000	1.000000	0.153474	4.669000 
	1.318750	12.275232	0.000000	63.187500	54.700000	19.800000	0.057525	0.000000	17.031466	0.000000	1.000000	0.154000	4.685000 
	1.320833	12.275232	0.000000	63.208333	54.710000	19.800000	0.057731	0.000000	17.034844	0.000000	1.000000	0.154559	4.702000 
	1.322917	12.275232	0.000000	63.229167	54.720000	19.800000	0.057938	0.000000	17.038222	0.000000	1.000000	0.155118	4.719000 
	1.325000	12.275232	0.000000	63.250000	54.730000	19.800000	0.058143	0.000000	17.041601	0.000000	1.000000	0.155677	4.736000 
	1.327083	12.275232	0.000000	63.270833	54.760000	19.800000	0.058333	0.000000	17.044795	0.000000	1.000000	0.156203	4.752000 
	1.329167	12.275232	0.000000	63.291667	54.770000	19.800000	0.058540	0.000000	17.048174	0.000000	1.000000	0.156762	4.769000 
	1.331250	12.275232	0.000000	63.312500	54.770000	19.800000	0.058747	0.000000	17.051545	0.000000	1.000000	0.157320	4.786000 
	1.333333	12.275019	0.000000	63.333333	54.770000	19.800000	0.058945	0.000000	17.054718	0.000000	1.000000	0.157846	4.802000 
	1.335417	12.275019	0.000000	63.354167	54.790000	19.800000	0.059136	0.000000	17.057905	0.000000	1.000000	0.158372	4.818000 
	1.337500	12.275019	0.000000	63.375000	54.810000	19.800000	0.059316	0.000000	17.060895	0.000000	1.000000	0.158865	4.833000 
	1.339583	12.275019	0.000000	63.395833	54.820000	19.800000	0.059523	0.000000	17.064273	0.000000	1.000000	0.159424	4.850000 
	1.341667	12.275019	0.000000	63.416667	54.840000	19.800000	0.059715	0.000000	17.067461	0.000000	1.000000	0.159950	4.866000 
	1.343750	12.274805	0.000000	63.437500	54.850000	19.800000	0.059910	0.000000	17.070642	0.000000	1.000000	0.160476	4.882000 
	1.345833	12.274805	0.000000	63.458333	54.850000	19.800000	0.060118	0.000000	17.074013	0.000000	1.000000	0.161035	4.899000 
	1.347917	12.274805	0.000000	63.479167	54.860000	19.800000	0.060312	0.000000	17.077194	0.000000	1.000000	0.161561	4.915000 
	1.350000	12.274805	0.000000	63.500000	54.870000	19.800000	0.060505	0.000000	17.080375	0.000000	1.000000	0.162087	4.931000 
	1.352083	12.274805	0.000000	63.520833	54.910000	19.800000	0.060705	0.000000	17.083776	0.000000	1.000000	0.162645	4.948000 
	1.354167	12.274591	0.000000	63.541667	54.930000	19.800000	0.060910	0.000000	17.087163	0.000000	1.000000	0.163204	4.965000 
	1.356250	12.274591	0.000000	63.562500	54.920000	19.800000	0.061120	0.000000	17.090527	0.000000	1.000000	0.163763	4.982000 
	1.358333	12.274591	0.000000	63.583333	54.930000	19.800000	0.061326	0.000000	17.093906	0.000000	1.000000	0.164322	4.999000 
	1.360417	12.274591	0.000000	63.604167	54.960000	19.800000	0.061529	0.000000	17.097300	0.000000	1.000000	0.164881	5.016000 
	1.362500	12.274378	0.000000	63.625000	54.960000	19.800000	0.061748	0.000000	17.100871	0.000000	1.000000	0.165472	5.034000 
	1.364583	12.274378	0.000000	63.645833	54.980000	19.800000	0.061955	0.000000	17.104258	0.000000	1.000000	0.166031	5.051000 
	1.366667	12.274378	0.000000	63.666667	54.990000	19.800000	0.062171	0.000000	17.107836	0.000000	1.000000	0.166623	5.069000 
	1.368750	12.274378	0.000000	63.687500	55.010000	19.800000	0.062376	0.000000	17.111223	0.000000	1.000000	0.167182	5.086000 
	1.370833	12.274378	0.000000	63.708333	55.010000	19.800000	0.062594	0.000000	17.114793	0.000000	1.000000	0.167773	5.104000 
	1.372917	12.274378	0.000000	63.729167	55.020000	19.800000	0.062801	0.000000	17.118173	0.000000	1.000000	0.168332	5.121000 
	1.375000	12.274164	0.000000	63.750000	55.040000	19.800000	0.063006	0.000000	17.121560	0.000000	1.000000	0.168891	5.138000 
	1.377083	12.274164	0.000000	63.770833	55.070000	19.800000	0.063207	0.000000	17.124955	0.000000	1.000000	0.169450	5.155000 
	1.379167	12.274164	0.000000	63.791667	55.070000	19.800000	0.063428	0.000000	17.128526	0.000000	1.000000	0.170041	5.173000 
	1.381250	12.274164	0.000000	63.812500	55.090000	19.800000	0.063621	0.000000	17.131715	0.000000	1.000000	0.170567	5.189000 
	1.383333	12.274164	0.000000	63.833333	55.100000	19.800000	0.063838	0.000000	17.135294	0.000000	1.000000	0.171159	5.207000 
	1.385417	12.274164	0.000000	63.854167	55.110000	19.800000	0.064032	0.000000	17.138475	0.000000	1.000000	0.171685	5.223000 
	1.387500	12.274164	0.000000	63.875000	55.130000	19.800000	0.064247	0.000000	17.142062	0.000000	1.000000	0.172277	5.241000 
	1.389583	12.273950	0.000000	63.895833	55.140000	19.800000	0.064442	0.000000	17.145243	0.000000	1.000000	0.172803	5.257000 
	1.391667	12.273950	0.000000	63.916667	55.150000	19.800000	0.064647	0.000000	17.148624	0.000000	1.000000	0.173361	5.274000 
	1.393750	12.273950	0.000000	63.937500	55.160000	19.800000	0.064853	0.000000	17.152004	0.000000	1.000000	0.173920	5.291000 
	1.395833	12.273950	0.000000	63.958333	55.180000	19.800000	0.065057	0.000000	17.155392	0.000000	1.000000	0.174479	5.308000 
	1.397917	12.273950	0.000000	63.979167	55.190000	19.800000	0.065263	0.000000	17.158773	0.000000	1.000000	0.175038	5.325000 
	1.400000	12.273737	0.000000	64.000000	55.210000	19.800000	0.065453	0.000000	17.161963	0.000000	1.000000	0.175564	5.341000 
	1.402083	12.273737	0.000000	64.020833	55.210000	19.800000	0.065662	0.000000	17.165335	0.000000	1.000000	0.176123	5.358000 
	1.404167	12.273737	0.000000	64.041667	55.240000	19.800000	0.065853	0.000000	17.168533	0.000000	1.000000	0.176648	5.374000 
	1.406250	12.273737	0.000000	64.062500	55.260000	19.800000	0.066066	0.000000	17.172121	0.000000	1.000000	0.177240	5.392000 
	1.408333	12.273737	0.000000	64.083333	55.270000	19.800000	0.066260	0.000000	17.175303	0.000000	1.000000	0.177766	5.408000 
	1.410417	12.273737	0.000000	64.104167	55.270000	19.800000	0.066467	0.000000	17.178676	0.000000	1.000000	0.178325	5.425000 
	1.412500	12.273737	0.000000	64.125000	55.280000	19.800000	0.066663	0.000000	17.181858	0.000000	1.000000	0.178851	5.441000 
	1.414583	12.273523	0.000000	64.145833	55.310000	19.800000	0.066852	0.000000	17.185057	0.000000	1.000000	0.179377	5.457000 
	1.416667	12.273523	0.000000	64.166667	55.330000	19.800000	0.067043	0.000000	17.188248	0.000000	1.000000	0.179903	5.473000 
	1.418750	12.273523	0.000000	64.187500	55.320000	19.800000	0.067252	0.000000	17.191612	0.000000	1.000000	0.180462	5.490000 
	1.420833	12.273523	0.000000	64.208333	55.340000	19.800000	0.067443	0.000000	17.194803	0.000000	1.000000	0.180987	5.506000 
	1.422917	12.273523	0.000000	64.229167	55.360000	19.800000	0.067636	0.000000	17.197994	0.000000	1.000000	0.181513	5.522000 
	1.425000	12.273523	0.000000	64.250000	55.380000	19.800000	0.067840	0.000000	17.201383	0.000000	1.000000	0.182072	5.539000 
	1.427083	12.273309	0.000000	64.270833	55.380000	19.800000	0.068033	0.000000	17.204558	0.000000	1.000000	0.182598	5.555000 
	1.429167	12.273309	0.000000	64.291667	55.400000	19.800000	0.068226	0.000000	17.207749	0.000000	1.000000	0.183124	5.571000 
	1.431250	12.273309	0.000000	64.312500	55.420000	19.800000	0.068429	0.000000	17.211139	0.000000	1.000000	0.183683	5.588000 
	1.433333	12.273309	0.000000	64.333333	55.440000	19.800000	0.068620	0.000000	17.214330	0.000000	1.000000	0.184209	5.604000 
	1.435417	12.273309	0.000000	64.354167	55.450000	19.800000	0.068826	0.000000	17.217712	0.000000	1.000000	0.184768	5.621000 
	1.437500	12.273309	0.000000	64.375000	55.450000	19.800000	0.069008	0.000000	17.220688	0.000000	1.000000	0.185261	5.636000 
	1.439583	12.273309	0.000000	64.395833	55.460000	19.800000	0.069215	0.000000	17.224070	0.000000	1.000000	0.185819	5.653000 
	1.441667	12.273309	0.000000	64.416667	55.480000	19.800000	0.069418	0.000000	17.227460	0.000000	1.000000	0.186378	5.670000 
	1.443750	12.273096	0.000000	64.437500	55.480000	19.800000	0.069624	0.000000	17.230833	0.000000	1.000000	0.186937	5.687000 
	1.445833	12.273096	0.000000	64.458333	55.520000	19.800000	0.069811	0.000000	17.234042	0.000000	1.000000	0.187463	5.703000 
	1.447917	12.273096	0.000000	64.479167	55.530000	19.800000	0.070005	0.000000	17.237225	0.000000	1.000000	0.187989	5.719000 
	1.450000	12.273096	0.000000	64.500000	55.550000	19.800000	0.070207	0.000000	17.240616	0.000000	1.000000	0.188548	5.736000 
	1.452083	12.273096	0.000000	64.520833	55.540000	19.800000	0.070405	0.000000	17.243782	0.000000	1.000000	0.189074	5.752000 
	1.454167	12.273096	0.000000	64.541667	55.580000	19.800000	0.070616	0.000000	17.247389	0.000000	1.000000	0.189665	5.770000 
	1.456250	12.273096	0.000000	64.562500	55.580000	19.800000	0.070823	0.000000	17.250762	0.000000	1.000000	0.190224	5.787000 
	1.458333	12.272882	0.000000	64.583333	55.590000	19.800000	0.071029	0.000000	17.254144	0.000000	1.000000	0.190783	5.804000 
	1.460417	12.272882	0.000000	64.604167	55.610000	19.800000	0.071233	0.000000	17.257535	0.000000	1.000000	0.191342	5.821000 
	1.462500	12.272882	0.000000	64.625000	55.630000	19.800000	0.071410	0.000000	17.260529	0.000000	1.000000	0.191835	5.836000 
	1.464583	12.272882	0.000000	64.645833	55.650000	19.800000	0.071614	0.000000	17.263920	0.000000	1.000000	0.192394	5.853000 
	1.466667	12.272882	0.000000	64.666667	55.650000	19.800000	0.071820	0.000000	17.267294	0.000000	1.000000	0.192952	5.870000 
	1.468750	12.272882	0.000000	64.687500	55.660000	19.800000	0.072015	0.000000	17.270478	0.000000	1.000000	0.193478	5.886000 
	1.470833	12.272882	0.000000	64.708333	55.680000	19.800000	0.072204	0.000000	17.273671	0.000000	1.000000	0.194004	5.902000 
	1.472917	12.272668	0.000000	64.729167	55.710000	19.800000	0.072404	0.000000	17.277071	0.000000	1.000000	0.194563	5.919000 
	1.475000	12.272668	0.000000	64.750000	55.710000	19.800000	0.072600	0.000000	17.280247	0.000000	1.000000	0.195089	5.935000 
	1.477083	12.272668	0.000000	64.770833	55.710000	19.800000	0.072795	0.000000	17.283422	0.000000	1.000000	0.195615	5.951000 
	1.479167	12.272668	0.000000	64.791667	55.730000	19.800000	0.072987	0.000000	17.286615	0.000000	1.000000	0.196141	5.967000 
	1.481250	12.272668	0.000000	64.812500	55.760000	19.800000	0.073175	0.000000	17.289817	0.000000	1.000000	0.196667	5.983000 
	1.483333	12.272668	0.000000	64.833333	55.780000	19.800000	0.073376	0.000000	17.293209	0.000000	1.000000	0.197226	6.000000 
	1.485417	12.272668	0.000000	64.854167	55.790000	19.800000	0.073572	0.000000	17.296394	0.000000	1.000000	0.197752	6.016000 
	1.487500	12.272455	0.000000	64.875000	55.780000	19.800000	0.073780	0.000000	17.299759	0.000000	1.000000	0.198310	6.033000 
	1.489583	12.272455	0.000000	64.895833	55.800000	19.800000	0.073982	0.000000	17.303151	0.000000	1.000000	0.198869	6.050000 
	1.491667	12.272455	0.000000	64.916667	55.840000	19.800000	0.074182	0.000000	17.306561	0.000000	1.000000	0.199428	6.067000 
	1.493750	12.272455	0.000000	64.937500	55.820000	19.800000	0.074392	0.000000	17.309917	0.000000	1.000000	0.199987	6.084000 
	1.495833	12.272455	0.000000	64.958333	55.850000	19.800000	0.074593	0.000000	17.313319	0.000000	1.000000	0.200546	6.101000 
	1.497917	12.272455	0.000000	64.979167	55.860000	19.800000	0.074797	0.000000	17.316702	0.000000	1.000000	0.201104	6.118000 
	1.500000	12.272455	0.000000	65.000000	55.880000	19.800000	0.075000	0.000000	17.320094	0.000000	1.000000	0.201663	6.135000 
	1.502083	12.272455	0.000000	65.020833	55.900000	19.800000	0.075192	0.000000	17.323289	0.000000	1.000000	0.202189	6.151000 
	1.504167	12.272455	0.000000	65.041667	55.910000	19.800000	0.075410	0.000000	17.326871	0.000000	1.000000	0.202781	6.169000 
	1.506250	12.272455	0.000000	65.062500	55.910000	19.800000	0.075614	0.000000	17.330245	0.000000	1.000000	0.203340	6.186000 
	1.508333	12.272241	0.000000	65.083333	55.930000	19.800000	0.075830	0.000000	17.333836	0.000000	1.000000	0.203931	6.204000 
	1.510417	12.272241	0.000000	65.104167	55.930000	19.800000	0.076049	0.000000	17.337409	0.000000	1.000000	0.204523	6.222000 
	1.512500	12.272241	0.000000	65.125000	55.970000	19.800000	0.076246	0.000000	17.340821	0.000000	1.000000	0.205082	6.239000 
	1.514583	12.272241	0.000000	65.145833	55.980000	19.800000	0.076463	0.000000	17.344403	0.000000	1.000000	0.205674	6.257000 
	1.516667	12.272241	0.000000	65.166667	55.990000	19.800000	0.076669	0.000000	17.347787	0.000000	1.000000	0.206232	6.274000 
	1.518750	12.272241	0.000000	65.187500	56.000000	19.800000	0.076886	0.000000	17.351370	0.000000	1.000000	0.206824	6.292000 
	1.520833	12.272241	0.000000	65.208333	56.020000	19.800000	0.077087	0.000000	17.354763	0.000000	1.000000	0.207383	6.309000 
	1.522917	12.272241	0.000000	65.229167	56.040000	19.800000	0.077315	0.000000	17.358554	0.000000	1.000000	0.208007	6.328000 
	1.525000	12.272241	0.000000	65.250000	56.040000	19.800000	0.077522	0.000000	17.361928	0.000000	1.000000	0.208566	6.345000 
	1.527083	12.272241	0.000000	65.270833	56.060000	19.800000	0.077738	0.000000	17.365520	0.000000	1.000000	0.209158	6.363000 
	1.529167	12.272027	0.000000	65.291667	56.080000	19.800000	0.077938	0.000000	17.368914	0.000000	1.000000	0.209717	6.380000 
	1.531250	12.272027	0.000000	65.312500	56.110000	19.800000	0.078151	0.000000	17.372516	0.000000	1.000000	0.210308	6.398000 
	1.533333	12.272027	0.000000	65.333333	56.090000	19.800000	0.078376	0.000000	17.376070	0.000000	1.000000	0.210900	6.416000 
	1.535417	12.272027	0.000000	65.354167	56.120000	19.800000	0.078575	0.000000	17.379474	0.000000	1.000000	0.211459	6.433000 
	1.537500	12.272027	0.000000	65.375000	56.140000	19.800000	0.078788	0.000000	17.383067	0.000000	1.000000	0.212050	6.451000 
	1.539583	12.272027	0.000000	65.395833	56.160000	19.800000	0.078991	0.000000	17.386461	0.000000	1.000000	0.212609	6.468000 
	1.541667	12.272027	0.000000	65.416667	56.170000	19.800000	0.079196	0.000000	17.389846	0.000000	1.000000	0.213168	6.485000 
	1.543750	12.272027	0.000000	65.437500	56.180000	19.800000	0.079400	0.000000	17.393230	0.000000	1.000000	0.213727	6.502000 
	1.545833	12.271814	0.000000	65.458333	56.210000	19.800000	0.079598	0.000000	17.396635	0.000000	1.000000	0.214286	6.519000 
	1.547917	12.271814	0.000000	65.479167	56.230000	19.800000	0.079815	0.000000	17.400228	0.000000	1.000000	0.214877	6.537000 
	1.550000	12.271814	0.000000	65.500000	56.220000	19.800000	0.080025	0.000000	17.403593	0.000000	1.000000	0.215436	6.554000 
	1.552083	12.271814	0.000000	65.520833	56.220000	19.800000	0.080231	0.000000	17.406968	0.000000	1.000000	0.215995	6.571000 
	1.554167	12.271814	0.000000	65.541667	56.250000	19.800000	0.080440	0.000000	17.410571	0.000000	1.000000	0.216587	6.589000 
	1.556250	12.271814	0.000000	65.562500	56.260000	19.800000	0.080646	0.000000	17.413956	0.000000	1.000000	0.217145	6.606000 
	1.558333	12.271814	0.000000	65.583333	56.270000	19.800000	0.080838	0.000000	17.417143	0.000000	1.000000	0.217671	6.622000 
	1.560417	12.271600	0.000000	65.604167	56.280000	19.800000	0.081043	0.000000	17.420528	0.000000	1.000000	0.218230	6.639000 
	1.562500	12.271600	0.000000	65.625000	56.320000	19.800000	0.081228	0.000000	17.423745	0.000000	1.000000	0.218756	6.655000 
	1.564583	12.271600	0.000000	65.645833	56.330000	19.800000	0.081421	0.000000	17.426932	0.000000	1.000000	0.219282	6.671000 
	1.566667	12.271600	0.000000	65.666667	56.330000	19.800000	0.081627	0.000000	17.430307	0.000000	1.000000	0.219841	6.688000 
	1.568750	12.271600	0.000000	65.687500	56.360000	19.800000	0.081827	0.000000	17.433712	0.000000	1.000000	0.220400	6.705000 
	1.570833	12.271600	0.000000	65.708333	56.380000	19.800000	0.082029	0.000000	17.437108	0.000000	1.000000	0.220959	6.722000 
	1.572917	12.271600	0.000000	65.729167	56.390000	19.800000	0.082232	0.000000	17.440494	0.000000	1.000000	0.221517	6.739000 
	1.575000	12.271600	0.000000	65.750000	56.420000	19.800000	0.082433	0.000000	17.443900	0.000000	1.000000	0.222076	6.756000 
	1.577083	12.271600	0.000000	65.770833	56.410000	19.800000	0.082641	0.000000	17.447265	0.000000	1.000000	0.222635	6.773000 
	1.579167	12.271600	0.000000	65.791667	56.440000	19.800000	0.082840	0.000000	17.450671	0.000000	1.000000	0.223194	6.790000 
	1.581250	12.271386	0.000000	65.812500	56.440000	19.800000	0.083058	0.000000	17.454245	0.000000	1.000000	0.223785	6.808000 
	1.583333	12.271386	0.000000	65.833333	56.450000	19.800000	0.083264	0.000000	17.457631	0.000000	1.000000	0.224344	6.825000 
	1.585417	12.271386	0.000000	65.854167	56.470000	19.800000	0.083477	0.000000	17.461226	0.000000	1.000000	0.224936	6.843000 
	1.587500	12.271386	0.000000	65.875000	56.500000	19.800000	0.083677	0.000000	17.464633	0.000000	1.000000	0.225495	6.860000 
	1.589583	12.271386	0.000000	65.895833	56.520000	19.800000	0.083890	0.000000	17.468228	0.000000	1.000000	0.226086	6.878000 
	1.591667	12.271386	0.000000	65.916667	56.530000	19.800000	0.084095	0.000000	17.471614	0.000000	1.000000	0.226645	6.895000 
	1.593750	12.271386	0.000000	65.937500	56.530000	19.800000	0.084323	0.000000	17.475387	0.000000	1.000000	0.227270	6.914000 
	1.595833	12.271386	0.000000	65.958333	56.550000	19.800000	0.084526	0.000000	17.478783	0.000000	1.000000	0.227829	6.931000 
	1.597917	12.271386	0.000000	65.979167	56.570000	19.800000	0.084740	0.000000	17.482379	0.000000	1.000000	0.228420	6.949000 
	1.600000	12.271386	0.000000	66.000000	56.580000	19.800000	0.084944	0.000000	17.485765	0.000000	1.000000	0.228979	6.966000 
	1.602083	12.271386	0.000000	66.020833	56.610000	19.800000	0.085153	0.000000	17.489371	0.000000	1.000000	0.229571	6.984000 
	1.604167	12.271386	0.000000	66.041667	56.610000	19.800000	0.085363	0.000000	17.492747	0.000000	1.000000	0.230130	7.001000 
	1.606250	12.271386	0.000000	66.062500	56.600000	19.800000	0.085594	0.000000	17.496510	0.000000	1.000000	0.230754	7.020000 
	1.608333	12.271386	0.000000	66.083333	56.630000	19.800000	0.085792	0.000000	17.499918	0.000000	1.000000	0.231313	7.037000 
	1.610417	12.271173	0.000000	66.104167	56.660000	19.800000	0.086017	0.000000	17.503723	0.000000	1.000000	0.231937	7.056000 
	1.612500	12.271173	0.000000	66.125000	56.680000	19.800000	0.086229	0.000000	17.507319	0.000000	1.000000	0.232529	7.074000 
	1.614583	12.271173	0.000000	66.145833	56.660000	19.800000	0.086439	0.000000	17.510674	0.000000	1.000000	0.233088	7.091000 
	1.616667	12.271173	0.000000	66.166667	56.680000	19.800000	0.086656	0.000000	17.514270	0.000000	1.000000	0.233680	7.109000 
	1.618750	12.271173	0.000000	66.187500	56.710000	19.800000	0.086843	0.000000	17.517480	0.000000	1.000000	0.234206	7.125000 
	1.620833	12.271173	0.000000	66.208333	56.730000	19.800000	0.087055	0.000000	17.521076	0.000000	1.000000	0.234797	7.143000 
	1.622917	12.271173	0.000000	66.229167	56.730000	19.800000	0.087287	0.000000	17.524850	0.000000	1.000000	0.235422	7.162000 
	1.625000	12.271173	0.000000	66.250000	56.750000	19.800000	0.087487	0.000000	17.528248	0.000000	1.000000	0.235981	7.179000 
	1.627083	12.270959	0.000000	66.270833	56.770000	19.800000	0.087700	0.000000	17.531844	0.000000	1.000000	0.236572	7.197000 
	1.629167	12.270959	0.000000	66.291667	56.770000	19.800000	0.087931	0.000000	17.535618	0.000000	1.000000	0.237197	7.216000 
	1.631250	12.270959	0.000000	66.312500	56.800000	19.800000	0.088141	0.000000	17.539226	0.000000	1.000000	0.237788	7.234000 
	1.633333	12.270959	0.000000	66.333333	56.810000	19.800000	0.088356	0.000000	17.542812	0.000000	1.000000	0.238380	7.252000 
	1.635417	12.270959	0.000000	66.354167	56.840000	19.800000	0.088581	0.000000	17.546618	0.000000	1.000000	0.239005	7.271000 
	1.637500	12.270959	0.000000	66.375000	56.860000	19.800000	0.088807	0.000000	17.550414	0.000000	1.000000	0.239629	7.290000 
	1.639583	12.270959	0.000000	66.395833	56.860000	19.800000	0.089037	0.000000	17.554188	0.000000	1.000000	0.240254	7.309000 
	1.641667	12.270959	0.000000	66.416667	56.860000	19.800000	0.089277	0.000000	17.558161	0.000000	1.000000	0.240911	7.329000 
	1.643750	12.270746	0.000000	66.437500	56.890000	19.800000	0.089515	0.000000	17.562166	0.000000	1.000000	0.241569	7.349000 
	1.645833	12.270746	0.000000	66.458333	56.900000	19.800000	0.089755	0.000000	17.566150	0.000000	1.000000	0.242226	7.369000 
	1.647917	12.270746	0.000000	66.479167	56.900000	19.800000	0.089984	0.000000	17.569924	0.000000	1.000000	0.242851	7.388000 
	1.650000	12.270746	0.000000	66.500000	56.930000	19.800000	0.090217	0.000000	17.573930	0.000000	1.000000	0.243508	7.408000 
	1.652083	12.270746	0.000000	66.520833	56.940000	19.800000	0.090458	0.000000	17.577914	0.000000	1.000000	0.244165	7.428000 
	1.654167	12.270746	0.000000	66.541667	56.960000	19.800000	0.090683	0.000000	17.581711	0.000000	1.000000	0.244790	7.447000 
	1.656250	12.270746	0.000000	66.562500	56.970000	19.800000	0.090924	0.000000	17.585695	0.000000	1.000000	0.245447	7.467000 
	1.658333	12.270746	0.000000	66.583333	56.980000	19.800000	0.091152	0.000000	17.589480	0.000000	1.000000	0.246072	7.486000 
	1.660417	12.270746	0.000000	66.604167	57.010000	19.800000	0.091374	0.000000	17.593288	0.000000	1.000000	0.246696	7.505000 
	1.662500	12.270532	0.000000	66.625000	57.030000	19.800000	0.091611	0.000000	17.597284	0.000000	1.000000	0.247354	7.525000 
	1.664583	12.270532	0.000000	66.645833	57.030000	19.800000	0.091854	0.000000	17.601257	0.000000	1.000000	0.248011	7.545000 
	1.666667	12.270532	0.000000	66.666667	57.040000	19.800000	0.092094	0.000000	17.605242	0.000000	1.000000	0.248669	7.565000 
	1.668750	12.270532	0.000000	66.687500	57.060000	19.800000	0.092342	0.000000	17.609436	0.000000	1.000000	0.249359	7.586000 
	1.670833	12.270532	0.000000	66.708333	57.060000	19.800000	0.092586	0.000000	17.613409	0.000000	1.000000	0.250016	7.606000 
	1.672917	12.270532	0.000000	66.729167	57.080000	19.800000	0.092823	0.000000	17.617406	0.000000	1.000000	0.250674	7.626000 
	1.675000	12.270532	0.000000	66.750000	57.120000	19.800000	0.093066	0.000000	17.621623	0.000000	1.000000	0.251364	7.647000 
	1.677083	12.270532	0.000000	66.770833	57.130000	19.800000	0.093309	0.000000	17.625608	0.000000	1.000000	0.252022	7.667000 
	1.679167	12.270318	0.000000	66.791667	57.150000	19.800000	0.093557	0.000000	17.629803	0.000000	1.000000	0.252712	7.688000 
	1.681250	12.270318	0.000000	66.812500	57.140000	19.800000	0.093815	0.000000	17.633964	0.000000	1.000000	0.253402	7.709000 
	1.683333	12.270318	0.000000	66.833333	57.180000	19.800000	0.094042	0.000000	17.637984	0.000000	1.000000	0.254060	7.729000 
	1.685417	12.270318	0.000000	66.854167	57.180000	19.800000	0.094285	0.000000	17.641957	0.000000	1.000000	0.254717	7.749000 
	1.687500	12.270318	0.000000	66.875000	57.210000	19.800000	0.094534	0.000000	17.646165	0.000000	1.000000	0.255407	7.770000 
	1.689583	12.270318	0.000000	66.895833	57.210000	19.800000	0.094775	0.000000	17.650138	0.000000	1.000000	0.256065	7.790000 
	1.691667	12.270105	0.000000	66.916667	57.230000	19.800000	0.095010	0.000000	17.654135	0.000000	1.000000	0.256722	7.810000 
	1.693750	12.270105	0.000000	66.937500	57.250000	19.800000	0.095249	0.000000	17.658133	0.000000	1.000000	0.257380	7.830000 
	1.695833	12.270105	0.000000	66.958333	57.270000	19.800000	0.095483	0.000000	17.662130	0.000000	1.000000	0.258037	7.850000 
	1.697917	12.270105	0.000000	66.979167	57.280000	19.800000	0.095725	0.000000	17.666116	0.000000	1.000000	0.258694	7.870000 
	1.700000	12.270105	0.000000	67.000000	57.300000	19.800000	0.095962	0.000000	17.670113	0.000000	1.000000	0.259352	7.890000 
	1.702083	12.270105	0.000000	67.020833	57.330000	19.800000	0.096197	0.000000	17.674123	0.000000	1.000000	0.260009	7.910000 
	1.704167	12.270105	0.000000	67.041667	57.340000	19.800000	0.096436	0.000000	17.678109	0.000000	1.000000	0.260667	7.930000 
	1.706250	12.270105	0.000000	67.062500	57.350000	19.800000	0.096674	0.000000	17.682095	0.000000	1.000000	0.261324	7.950000 
	1.708333	12.269891	0.000000	67.083333	57.360000	19.800000	0.096913	0.000000	17.686081	0.000000	1.000000	0.261981	7.970000 
	1.710417	12.269891	0.000000	67.104167	57.370000	19.800000	0.097126	0.000000	17.689669	0.000000	1.000000	0.262573	7.988000 
	1.712500	12.269891	0.000000	67.125000	57.400000	19.800000	0.097349	0.000000	17.693481	0.000000	1.000000	0.263198	8.007000 
	1.714583	12.269891	0.000000	67.145833	57.410000	19.800000	0.097579	0.000000	17.697268	0.000000	1.000000	0.263822	8.026000 
	1.716667	12.269891	0.000000	67.166667	57.430000	19.800000	0.097804	0.000000	17.701068	0.000000	1.000000	0.264447	8.045000 
	1.718750	12.269891	0.000000	67.187500	57.450000	19.800000	0.098025	0.000000	17.704868	0.000000	1.000000	0.265071	8.064000 
	1.720833	12.269677	0.000000	67.208333	57.440000	19.800000	0.098259	0.000000	17.708631	0.000000	1.000000	0.265696	8.083000 
	1.722917	12.269677	0.000000	67.229167	57.460000	19.800000	0.098510	0.000000	17.712829	0.000000	1.000000	0.266386	8.104000 
	1.725000	12.269677	0.000000	67.250000	57.470000	19.800000	0.098734	0.000000	17.716617	0.000000	1.000000	0.267011	8.123000 
	1.727083	12.269677	0.000000	67.270833	57.510000	19.800000	0.098953	0.000000	17.720441	0.000000	1.000000	0.267635	8.142000 
	1.729167	12.269677	0.000000	67.291667	57.510000	19.800000	0.099183	0.000000	17.724217	0.000000	1.000000	0.268260	8.161000 
	1.731250	12.269677	0.000000	67.312500	57.520000	19.800000	0.099410	0.000000	17.728005	0.000000	1.000000	0.268884	8.180000 
	1.733333	12.269464	0.000000	67.333333	57.540000	19.800000	0.099634	0.000000	17.731806	0.000000	1.000000	0.269509	8.199000 
	1.735417	12.269464	0.000000	67.354167	57.560000	19.800000	0.099860	0.000000	17.735606	0.000000	1.000000	0.270133	8.218000 
	1.737500	12.269464	0.000000	67.375000	57.570000	19.800000	0.100086	0.000000	17.739395	0.000000	1.000000	0.270758	8.237000 
	1.739583	12.269464	0.000000	67.395833	57.590000	19.800000	0.100310	0.000000	17.743195	0.000000	1.000000	0.271383	8.256000 
	1.741667	12.269250	0.000000	67.416667	57.610000	19.800000	0.100533	0.000000	17.746996	0.000000	1.000000	0.272007	8.275000 
	1.743750	12.269250	0.000000	67.437500	57.600000	19.800000	0.100739	0.000000	17.750362	0.000000	1.000000	0.272566	8.292000 
	1.745833	12.269250	0.000000	67.458333	57.620000	19.800000	0.100939	0.000000	17.753766	0.000000	1.000000	0.273125	8.309000 
	1.747917	12.269250	0.000000	67.479167	57.650000	19.800000	0.101138	0.000000	17.757182	0.000000	1.000000	0.273684	8.326000 
	1.750000	12.269250	0.000000	67.500000	57.660000	19.800000	0.101340	0.000000	17.760573	0.000000	1.000000	0.274242	8.343000 
	1.752083	12.269036	0.000000	67.520833	57.680000	19.800000	0.101554	0.000000	17.764176	0.000000	1.000000	0.274834	8.361000 
	1.754167	12.269036	0.000000	67.541667	57.690000	19.800000	0.101781	0.000000	17.767965	0.000000	1.000000	0.275459	8.380000 
	1.756250	12.269036	0.000000	67.562500	57.720000	19.800000	0.101988	0.000000	17.771580	0.000000	1.000000	0.276050	8.398000 
	1.758333	12.269036	0.000000	67.583333	57.730000	19.800000	0.102190	0.000000	17.774972	0.000000	1.000000	0.276609	8.415000 
	1.760417	12.269036	0.000000	67.604167	57.740000	19.800000	0.102405	0.000000	17.778562	0.000000	1.000000	0.277201	8.433000 
	1.762500	12.268823	0.000000	67.625000	57.750000	19.800000	0.102619	0.000000	17.782153	0.000000	1.000000	0.277792	8.451000 
	1.764583	12.268823	0.000000	67.645833	57.780000	19.800000	0.102816	0.000000	17.785570	0.000000	1.000000	0.278351	8.468000 
	1.766667	12.268823	0.000000	67.666667	57.790000	19.800000	0.103018	0.000000	17.788962	0.000000	1.000000	0.278910	8.485000 
	1.768750	12.268823	0.000000	67.687500	57.800000	19.800000	0.103220	0.000000	17.792354	0.000000	1.000000	0.279469	8.502000 
	1.770833	12.268823	0.000000	67.708333	57.810000	19.800000	0.103422	0.000000	17.795745	0.000000	1.000000	0.280028	8.519000 
	1.772917	12.268609	0.000000	67.729167	57.840000	19.800000	0.103605	0.000000	17.798964	0.000000	1.000000	0.280554	8.535000 
	1.775000	12.268609	0.000000	67.750000	57.840000	19.800000	0.103810	0.000000	17.802343	0.000000	1.000000	0.281112	8.552000 
	1.777083	12.268609	0.000000	67.770833	57.860000	19.800000	0.104000	0.000000	17.805550	0.000000	1.000000	0.281638	8.568000 
	1.779167	12.268609	0.000000	67.791667	57.880000	19.800000	0.104188	0.000000	17.808756	0.000000	1.000000	0.282164	8.584000 
	1.781250	12.268609	0.000000	67.812500	57.900000	19.800000	0.104384	0.000000	17.812161	0.000000	1.000000	0.282723	8.601000 
	1.783333	12.268609	0.000000	67.833333	57.910000	19.800000	0.104589	0.000000	17.815553	0.000000	1.000000	0.283282	8.618000 
	1.785417	12.268609	0.000000	67.854167	57.920000	19.800000	0.104804	0.000000	17.819145	0.000000	1.000000	0.283874	8.636000 
	1.787500	12.268609	0.000000	67.875000	57.960000	19.800000	0.105007	0.000000	17.822775	0.000000	1.000000	0.284465	8.654000 
	1.789583	12.268395	0.000000	67.895833	57.960000	19.800000	0.105235	0.000000	17.826552	0.000000	1.000000	0.285090	8.673000 
	1.791667	12.268395	0.000000	67.916667	57.980000	19.800000	0.105461	0.000000	17.830355	0.000000	1.000000	0.285714	8.692000 
	1.793750	12.268395	0.000000	67.937500	57.990000	19.800000	0.105686	0.000000	17.834145	0.000000	1.000000	0.286339	8.711000 
	1.795833	12.268395	0.000000	67.958333	58.010000	19.800000	0.105923	0.000000	17.838148	0.000000	1.000000	0.286996	8.731000 
	1.797917	12.268395	0.000000	67.979167	58.020000	19.800000	0.106160	0.000000	17.842137	0.000000	1.000000	0.287654	8.751000 
	1.800000	12.268182	0.000000	68.000000	58.020000	19.800000	0.106403	0.000000	17.846113	0.000000	1.000000	0.288311	8.771000 
	1.802083	12.268182	0.000000	68.020833	58.050000	19.800000	0.106623	0.000000	17.849930	0.000000	1.000000	0.288936	8.790000 
	1.804167	12.268182	0.000000	68.041667	58.070000	19.800000	0.106859	0.000000	17.853932	0.000000	1.000000	0.289593	8.810000 
	1.806250	12.268182	0.000000	68.062500	58.100000	19.800000	0.107094	0.000000	17.857948	0.000000	1.000000	0.290250	8.830000 
	1.808333	12.267968	0.000000	68.083333	58.090000	19.800000	0.107358	0.000000	17.862309	0.000000	1.000000	0.290974	8.852000 
	1.810417	12.267968	0.000000	68.104167	58.110000	19.800000	0.107591	0.000000	17.866312	0.000000	1.000000	0.291631	8.872000 
	1.812500	12.267968	0.000000	68.125000	58.150000	19.800000	0.107824	0.000000	17.870342	0.000000	1.000000	0.292288	8.892000 
	1.814583	12.267968	0.000000	68.145833	58.150000	19.800000	0.108040	0.000000	17.873921	0.000000	1.000000	0.292880	8.910000 
	1.816667	12.267968	0.000000	68.166667	58.160000	19.800000	0.108277	0.000000	17.877910	0.000000	1.000000	0.293538	8.930000 
	1.818750	12.267968	0.000000	68.187500	58.170000	19.800000	0.108492	0.000000	17.881503	0.000000	1.000000	0.294129	8.948000 
	1.820833	12.267968	0.000000	68.208333	58.190000	19.800000	0.108714	0.000000	17.885307	0.000000	1.000000	0.294754	8.967000 
	1.822917	12.267754	0.000000	68.229167	58.240000	19.800000	0.108929	0.000000	17.889153	0.000000	1.000000	0.295378	8.986000 
	1.825000	12.267754	0.000000	68.250000	58.220000	19.800000	0.109164	0.000000	17.892904	0.000000	1.000000	0.296003	9.005000 
	1.827083	12.267754	0.000000	68.270833	58.230000	19.800000	0.109391	0.000000	17.896695	0.000000	1.000000	0.296627	9.024000 
	1.829167	12.267754	0.000000	68.291667	58.260000	19.800000	0.109610	0.000000	17.900514	0.000000	1.000000	0.297252	9.043000 
	1.831250	12.267754	0.000000	68.312500	58.290000	19.800000	0.109841	0.000000	17.904531	0.000000	1.000000	0.297909	9.063000 
	1.833333	12.267754	0.000000	68.333333	58.280000	19.800000	0.110073	0.000000	17.908296	0.000000	1.000000	0.298534	9.082000 
	1.835417	12.267541	0.000000	68.354167	58.320000	19.800000	0.110291	0.000000	17.912128	0.000000	1.000000	0.299159	9.101000 
	1.837500	12.267541	0.000000	68.375000	58.340000	19.800000	0.110539	0.000000	17.916332	0.000000	1.000000	0.299849	9.122000 
	1.839583	12.267541	0.000000	68.395833	58.350000	19.800000	0.110775	0.000000	17.920322	0.000000	1.000000	0.300506	9.142000 
	1.841667	12.267541	0.000000	68.416667	58.350000	19.800000	0.111018	0.000000	17.924299	0.000000	1.000000	0.301164	9.162000 
	1.843750	12.267541	0.000000	68.437500	58.380000	19.800000	0.111262	0.000000	17.928517	0.000000	1.000000	0.301854	9.183000 
	1.845833	12.267541	0.000000	68.458333	58.380000	19.800000	0.111513	0.000000	17.932693	0.000000	1.000000	0.302544	9.204000 
	1.847917	12.267327	0.000000	68.479167	58.400000	19.800000	0.111736	0.000000	17.936499	0.000000	1.000000	0.303169	9.223000 
	1.850000	12.267327	0.000000	68.500000	58.410000	19.800000	0.111985	0.000000	17.940689	0.000000	1.000000	0.303859	9.244000 
	1.852083	12.267327	0.000000	68.520833	58.420000	19.800000	0.112213	0.000000	17.944481	0.000000	1.000000	0.304484	9.263000 
	1.854167	12.267327	0.000000	68.541667	58.450000	19.800000	0.112442	0.000000	17.948500	0.000000	1.000000	0.305141	9.283000 
	1.856250	12.267327	0.000000	68.562500	58.460000	19.800000	0.112658	0.000000	17.952094	0.000000	1.000000	0.305733	9.301000 
	1.858333	12.267327	0.000000	68.583333	58.470000	19.800000	0.112908	0.000000	17.956284	0.000000	1.000000	0.306423	9.322000 
	1.860417	12.267113	0.000000	68.604167	58.500000	19.800000	0.113150	0.000000	17.960503	0.000000	1.000000	0.307113	9.343000 
	1.862500	12.267113	0.000000	68.625000	58.510000	19.800000	0.113375	0.000000	17.964295	0.000000	1.000000	0.307738	9.362000 
	1.864583	12.267113	0.000000	68.645833	58.520000	19.800000	0.113614	0.000000	17.968287	0.000000	1.000000	0.308395	9.382000 
	1.866667	12.267327	0.000000	68.666667	58.540000	19.800000	0.113822	0.000000	17.971895	0.000000	1.000000	0.308987	9.400000 
	1.868750	12.267113	0.000000	68.687500	58.560000	19.800000	0.114020	0.000000	17.975304	0.000000	1.000000	0.309546	9.417000 
	1.870833	12.267113	0.000000	68.708333	58.580000	19.800000	0.114233	0.000000	17.978913	0.000000	1.000000	0.310137	9.435000 
	1.872917	12.266900	0.000000	68.729167	58.590000	19.800000	0.114421	0.000000	17.982109	0.000000	1.000000	0.310663	9.451000 
	1.875000	12.266900	0.000000	68.750000	58.610000	19.800000	0.114620	0.000000	17.985519	0.000000	1.000000	0.311222	9.468000 
	1.877083	12.266900	0.000000	68.770833	58.640000	19.800000	0.114816	0.000000	17.988943	0.000000	1.000000	0.311781	9.485000 
	1.879167	12.266686	0.000000	68.791667	58.650000	19.800000	0.115015	0.000000	17.992338	0.000000	1.000000	0.312340	9.502000 
	1.881250	12.266686	0.000000	68.812500	58.650000	19.800000	0.115218	0.000000	17.995719	0.000000	1.000000	0.312899	9.519000 
	1.883333	12.266686	0.000000	68.833333	58.660000	19.800000	0.115419	0.000000	17.999115	0.000000	1.000000	0.313457	9.536000 
	1.885417	12.266686	0.000000	68.854167	58.690000	19.800000	0.115592	0.000000	18.002142	0.000000	1.000000	0.313950	9.551000 
	1.887500	12.266686	0.000000	68.875000	58.710000	19.800000	0.115740	0.000000	18.004756	0.000000	1.000000	0.314378	9.564000 
	1.889583	12.266686	0.000000	68.895833	58.720000	19.800000	0.115905	0.000000	18.007555	0.000000	1.000000	0.314838	9.578000 
	1.891667	12.266472	0.000000	68.916667	58.760000	19.800000	0.116061	0.000000	18.010398	0.000000	1.000000	0.315298	9.592000 
	1.893750	12.266472	0.000000	68.937500	58.750000	19.800000	0.116208	0.000000	18.012770	0.000000	1.000000	0.315693	9.604000 
	1.895833	12.266472	0.000000	68.958333	58.770000	19.800000	0.116370	0.000000	18.015584	0.000000	1.000000	0.316153	9.618000 
	1.897917	12.266472	0.000000	68.979167	58.790000	19.800000	0.116522	0.000000	18.018199	0.000000	1.000000	0.316580	9.631000 
	1.900000	12.266259	0.000000	69.000000	58.800000	19.800000	0.116698	0.000000	18.021197	0.000000	1.000000	0.317073	9.646000 
	1.902083	12.266259	0.000000	69.020833	58.840000	19.800000	0.116874	0.000000	18.024438	0.000000	1.000000	0.317599	9.662000 
	1.904167	12.266259	0.000000	69.041667	58.840000	19.800000	0.117079	0.000000	18.027820	0.000000	1.000000	0.318158	9.679000 
	1.906250	12.266045	0.000000	69.062500	58.860000	19.800000	0.117279	0.000000	18.031231	0.000000	1.000000	0.318717	9.696000 
	1.908333	12.266045	0.000000	69.083333	58.850000	19.800000	0.117485	0.000000	18.034598	0.000000	1.000000	0.319276	9.713000 
	1.910417	12.266045	0.000000	69.104167	58.890000	19.800000	0.117674	0.000000	18.038038	0.000000	1.000000	0.319834	9.730000 
	1.912500	12.266045	0.000000	69.125000	58.920000	19.800000	0.117857	0.000000	18.041265	0.000000	1.000000	0.320360	9.746000 
	1.914583	12.266045	0.000000	69.145833	58.920000	19.800000	0.118063	0.000000	18.044647	0.000000	1.000000	0.320919	9.763000 
	1.916667	12.265831	0.000000	69.166667	58.940000	19.800000	0.118273	0.000000	18.048257	0.000000	1.000000	0.321511	9.781000 
	1.918750	12.265831	0.000000	69.187500	58.940000	19.800000	0.118474	0.000000	18.051639	0.000000	1.000000	0.322070	9.798000 
	1.920833	12.265831	0.000000	69.208333	58.960000	19.800000	0.118660	0.000000	18.054852	0.000000	1.000000	0.322595	9.814000 
	1.922917	12.265831	0.000000	69.229167	58.980000	19.800000	0.118859	0.000000	18.058264	0.000000	1.000000	0.323154	9.831000 
	1.925000	12.265831	0.000000	69.250000	59.000000	19.800000	0.119057	0.000000	18.061675	0.000000	1.000000	0.323713	9.848000 
	1.927083	12.265831	0.000000	69.270833	59.020000	19.800000	0.119265	0.000000	18.065286	0.000000	1.000000	0.324305	9.866000 
	1.929167	12.265618	0.000000	69.291667	59.030000	19.800000	0.119468	0.000000	18.068683	0.000000	1.000000	0.324864	9.883000 
	1.931250	12.265618	0.000000	69.312500	59.040000	19.800000	0.119681	0.000000	18.072279	0.000000	1.000000	0.325455	9.901000 
	1.933333	12.265618	0.000000	69.333333	59.060000	19.800000	0.119890	0.000000	18.075890	0.000000	1.000000	0.326047	9.919000 
	1.935417	12.265618	0.000000	69.354167	59.080000	19.800000	0.120100	0.000000	18.079501	0.000000	1.000000	0.326639	9.937000 
	1.937500	12.265618	0.000000	69.375000	59.110000	19.800000	0.120294	0.000000	18.082929	0.000000	1.000000	0.327197	9.954000 
	1.939583	12.265404	0.000000	69.395833	59.110000	19.800000	0.120499	0.000000	18.086311	0.000000	1.000000	0.327756	9.971000 
	1.941667	12.265404	0.000000	69.416667	59.120000	19.800000	0.120710	0.000000	18.089908	0.000000	1.000000	0.328348	9.989000 
	1.943750	12.265404	0.000000	69.437500	59.150000	19.800000	0.120903	0.000000	18.093335	0.000000	1.000000	0.328907	10.006000 
	1.945833	12.265404	0.000000	69.458333	59.180000	19.800000	0.121098	0.000000	18.096763	0.000000	1.000000	0.329466	10.023000 
	1.947917	12.265404	0.000000	69.479167	59.170000	19.800000	0.121319	0.000000	18.100329	0.000000	1.000000	0.330057	10.041000 
	1.950000	12.265404	0.000000	69.500000	59.200000	19.800000	0.121510	0.000000	18.103757	0.000000	1.000000	0.330616	10.058000 
	1.952083	12.265404	0.000000	69.520833	59.220000	19.800000	0.121709	0.000000	18.107170	0.000000	1.000000	0.331175	10.075000 
	1.954167	12.265190	0.000000	69.541667	59.230000	19.800000	0.121931	0.000000	18.110966	0.000000	1.000000	0.331799	10.094000 
	1.956250	12.265190	0.000000	69.562500	59.240000	19.800000	0.122132	0.000000	18.114364	0.000000	1.000000	0.332358	10.111000 
	1.958333	12.265190	0.000000	69.583333	59.260000	19.800000	0.122331	0.000000	18.117778	0.000000	1.000000	0.332917	10.128000 
	1.960417	12.265190	0.000000	69.604167	59.270000	19.800000	0.122531	0.000000	18.121176	0.000000	1.000000	0.333476	10.145000 
	1.962500	12.265190	0.000000	69.625000	59.290000	19.800000	0.122739	0.000000	18.124788	0.000000	1.000000	0.334067	10.163000 
	1.964583	12.265190	0.000000	69.645833	59.310000	19.800000	0.122950	0.000000	18.128401	0.000000	1.000000	0.334659	10.181000 
	1.966667	12.265190	0.000000	69.666667	59.320000	19.800000	0.123160	0.000000	18.131998	0.000000	1.000000	0.335251	10.199000 
	1.968750	12.264977	0.000000	69.687500	59.340000	19.800000	0.123368	0.000000	18.135611	0.000000	1.000000	0.335842	10.217000 
	1.970833	12.264977	0.000000	69.708333	59.370000	19.800000	0.123578	0.000000	18.139239	0.000000	1.000000	0.336434	10.235000 
	1.972917	12.264977	0.000000	69.729167	59.360000	19.800000	0.123810	0.000000	18.143005	0.000000	1.000000	0.337059	10.254000 
	1.975000	12.264977	0.000000	69.750000	59.390000	19.800000	0.124012	0.000000	18.146633	0.000000	1.000000	0.337650	10.272000 
	1.977083	12.264977	0.000000	69.770833	59.410000	19.800000	0.124220	0.000000	18.150246	0.000000	1.000000	0.338242	10.290000 
	1.979167	12.264763	0.000000	69.791667	59.420000	19.800000	0.124435	0.000000	18.153844	0.000000	1.000000	0.338834	10.308000 
	1.981250	12.264763	0.000000	69.812500	59.440000	19.800000	0.124654	0.000000	18.157656	0.000000	1.000000	0.339458	10.327000 
	1.983333	12.264763	0.000000	69.833333	59.450000	19.800000	0.124879	0.000000	18.161453	0.000000	1.000000	0.340083	10.346000 
	1.985417	12.264763	0.000000	69.854167	59.480000	19.800000	0.125087	0.000000	18.165082	0.000000	1.000000	0.340675	10.364000 
	1.987500	12.264763	0.000000	69.875000	59.490000	19.800000	0.125310	0.000000	18.168879	0.000000	1.000000	0.341299	10.383000 
	1.989583	12.264763	0.000000	69.895833	59.500000	19.800000	0.125522	0.000000	18.172477	0.000000	1.000000	0.341891	10.401000 
	1.991667	12.264549	0.000000	69.916667	59.530000	19.800000	0.125727	0.000000	18.176107	0.000000	1.000000	0.342482	10.419000 
	1.993750	12.264549	0.000000	69.937500	59.530000	19.800000	0.125954	0.000000	18.179888	0.000000	1.000000	0.343107	10.438000 
	1.995833	12.264549	0.000000	69.958333	59.550000	19.800000	0.126164	0.000000	18.183502	0.000000	1.000000	0.343699	10.456000 
	1.997917	12.264549	0.000000	69.979167	59.570000	19.800000	0.126375	0.000000	18.187117	0.000000	1.000000	0.344290	10.474000 
	2.000000	12.264549	0.000000	70.000000	59.600000	19.800000	0.126590	0.000000	18.190946	0.000000	1.000000	0.344915	10.493000 
	2.002083	12.264336	0.000000	70.020833	59.610000	19.800000	0.126815	0.000000	18.194743	0.000000	1.000000	0.345539	10.512000 
	2.004167	12.264336	0.000000	70.041667	59.610000	19.800000	0.127043	0.000000	18.198525	0.000000	1.000000	0.346164	10.531000 
	2.006250	12.264336	0.000000	70.062500	59.640000	19.800000	0.127244	0.000000	18.202155	0.000000	1.000000	0.346756	10.549000 
	2.008333	12.264336	0.000000	70.083333	59.670000	19.800000	0.127453	0.000000	18.205786	0.000000	1.000000	0.347347	10.567000 
	2.010417	12.264336	0.000000	70.104167	59.670000	19.800000	0.127680	0.000000	18.209568	0.000000	1.000000	0.347972	10.586000 
	2.012500	12.264336	0.000000	70.125000	59.700000	19.800000	0.127895	0.000000	18.213398	0.000000	1.000000	0.348596	10.605000 
	2.014583	12.264336	0.000000	70.145833	59.720000	19.800000	0.128116	0.000000	18.217212	0.000000	1.000000	0.349221	10.624000 
	2.016667	12.264336	0.000000	70.166667	59.720000	19.800000	0.128345	0.000000	18.220994	0.000000	1.000000	0.349846	10.643000 
	2.018750	12.264336	0.000000	70.187500	59.740000	19.800000	0.128577	0.000000	18.225007	0.000000	1.000000	0.350503	10.663000 
	2.020833	12.264122	0.000000	70.208333	59.740000	19.800000	0.128805	0.000000	18.228789	0.000000	1.000000	0.351127	10.682000 
	2.022917	12.264122	0.000000	70.229167	59.770000	19.800000	0.129046	0.000000	18.233018	0.000000	1.000000	0.351818	10.703000 
	2.025000	12.264122	0.000000	70.250000	59.790000	19.800000	0.129264	0.000000	18.236832	0.000000	1.000000	0.352442	10.722000 
	2.027083	12.264122	0.000000	70.270833	59.810000	19.800000	0.129500	0.000000	18.240846	0.000000	1.000000	0.353100	10.742000 
	2.029167	12.264122	0.000000	70.291667	59.820000	19.800000	0.129722	0.000000	18.244645	0.000000	1.000000	0.353724	10.761000 
	2.031250	12.264122	0.000000	70.312500	59.830000	19.800000	0.129970	0.000000	18.248842	0.000000	1.000000	0.354415	10.782000 
	2.033333	12.264122	0.000000	70.333333	59.840000	19.800000	0.130182	0.000000	18.252441	0.000000	1.000000	0.355006	10.800000 
	2.035417	12.263909	0.000000	70.354167	59.860000	19.800000	0.130416	0.000000	18.256455	0.000000	1.000000	0.355664	10.820000 
	2.037500	12.263909	0.000000	70.375000	59.910000	19.800000	0.130624	0.000000	18.260319	0.000000	1.000000	0.356288	10.839000 
	2.039583	12.263909	0.000000	70.395833	59.900000	19.800000	0.130866	0.000000	18.264285	0.000000	1.000000	0.356946	10.859000 
	2.041667	12.263909	0.000000	70.416667	59.930000	19.800000	0.131098	0.000000	18.268316	0.000000	1.000000	0.357603	10.879000 
	2.043750	12.263909	0.000000	70.437500	59.950000	19.800000	0.131327	0.000000	18.272330	0.000000	1.000000	0.358260	10.899000 
	2.045833	12.263909	0.000000	70.458333	59.960000	19.800000	0.131552	0.000000	18.276129	0.000000	1.000000	0.358885	10.918000 
	2.047917	12.263909	0.000000	70.479167	59.980000	19.800000	0.131773	0.000000	18.279945	0.000000	1.000000	0.359510	10.937000 
	2.050000	12.263909	0.000000	70.500000	59.980000	19.800000	0.132011	0.000000	18.283927	0.000000	1.000000	0.360167	10.957000 
	2.052083	12.263695	0.000000	70.520833	59.990000	19.800000	0.132234	0.000000	18.287727	0.000000	1.000000	0.360792	10.976000 
	2.054167	12.263695	0.000000	70.541667	60.030000	19.800000	0.132450	0.000000	18.291576	0.000000	1.000000	0.361416	10.995000 
	2.056250	12.263695	0.000000	70.562500	60.050000	19.800000	0.132681	0.000000	18.295591	0.000000	1.000000	0.362073	11.015000 
	2.058333	12.263695	0.000000	70.583333	60.060000	19.800000	0.132915	0.000000	18.299590	0.000000	1.000000	0.362731	11.035000 
	2.060417	12.263695	0.000000	70.604167	60.070000	19.800000	0.133150	0.000000	18.303588	0.000000	1.000000	0.363388	11.055000 
	2.062500	12.263695	0.000000	70.625000	60.080000	19.800000	0.133388	0.000000	18.307587	0.000000	1.000000	0.364046	11.075000 
	2.064583	12.263481	0.000000	70.645833	60.100000	19.800000	0.133605	0.000000	18.311404	0.000000	1.000000	0.364670	11.094000 
	2.066667	12.263481	0.000000	70.666667	60.120000	19.800000	0.133836	0.000000	18.315420	0.000000	1.000000	0.365328	11.114000 
	2.068750	12.263481	0.000000	70.687500	60.130000	19.800000	0.134075	0.000000	18.319419	0.000000	1.000000	0.365985	11.134000 
	2.070833	12.263481	0.000000	70.708333	60.150000	19.800000	0.134294	0.000000	18.323236	0.000000	1.000000	0.366610	11.153000 
	2.072917	12.263481	0.000000	70.729167	60.180000	19.800000	0.134508	0.000000	18.327069	0.000000	1.000000	0.367234	11.172000 
	2.075000	12.263268	0.000000	70.750000	60.200000	19.800000	0.134730	0.000000	18.330887	0.000000	1.000000	0.367859	11.191000 
	2.077083	12.263268	0.000000	70.770833	60.190000	19.800000	0.134972	0.000000	18.334852	0.000000	1.000000	0.368516	11.211000 
	2.079167	12.263268	0.000000	70.791667	60.220000	19.800000	0.135192	0.000000	18.338687	0.000000	1.000000	0.369141	11.230000 
	2.081250	12.263268	0.000000	70.812500	60.240000	19.800000	0.135408	0.000000	18.342504	0.000000	1.000000	0.369765	11.249000 
	2.083333	12.263268	0.000000	70.833333	60.260000	19.800000	0.135639	0.000000	18.346521	0.000000	1.000000	0.370423	11.269000 
	2.085417	12.263268	0.000000	70.854167	60.280000	19.800000	0.135873	0.000000	18.350537	0.000000	1.000000	0.371080	11.289000 
	2.087500	12.263054	0.000000	70.875000	60.290000	19.800000	0.136110	0.000000	18.354537	0.000000	1.000000	0.371738	11.309000 
	2.089583	12.263054	0.000000	70.895833	60.300000	19.800000	0.136333	0.000000	18.358338	0.000000	1.000000	0.372362	11.328000 
	2.091667	12.263054	0.000000	70.916667	60.320000	19.800000	0.136563	0.000000	18.362355	0.000000	1.000000	0.373020	11.348000 
	2.093750	12.263054	0.000000	70.937500	60.340000	19.800000	0.136781	0.000000	18.366173	0.000000	1.000000	0.373644	11.367000 
	2.095833	12.263054	0.000000	70.958333	60.370000	19.800000	0.137006	0.000000	18.370208	0.000000	1.000000	0.374301	11.387000 
	2.097917	12.262840	0.000000	70.979167	60.380000	19.800000	0.137232	0.000000	18.374009	0.000000	1.000000	0.374926	11.406000 
	2.100000	12.262840	0.000000	71.000000	60.390000	19.800000	0.137442	0.000000	18.377611	0.000000	1.000000	0.375518	11.424000 
	2.102083	12.262840	0.000000	71.020833	60.400000	19.800000	0.137681	0.000000	18.381611	0.000000	1.000000	0.376175	11.444000 
	2.104167	12.262840	0.000000	71.041667	60.420000	19.800000	0.137897	0.000000	18.385430	0.000000	1.000000	0.376800	11.463000 
	2.106250	12.262627	0.000000	71.062500	60.440000	19.800000	0.138120	0.000000	18.389249	0.000000	1.000000	0.377424	11.482000 
	2.108333	12.262627	0.000000	71.083333	60.470000	19.800000	0.138334	0.000000	18.393085	0.000000	1.000000	0.378049	11.501000 
	2.110417	12.262627	0.000000	71.104167	60.460000	19.800000	0.138567	0.000000	18.396852	0.000000	1.000000	0.378673	11.520000 
	2.112500	12.262627	0.000000	71.125000	60.490000	19.800000	0.138779	0.000000	18.400688	0.000000	1.000000	0.379298	11.539000 
	2.114583	12.262627	0.000000	71.145833	60.500000	19.800000	0.139013	0.000000	18.404689	0.000000	1.000000	0.379955	11.559000 
	2.116667	12.262627	0.000000	71.166667	60.510000	19.800000	0.139236	0.000000	18.408491	0.000000	1.000000	0.380580	11.578000 
	2.118750	12.262627	0.000000	71.187500	60.530000	19.800000	0.139457	0.000000	18.412310	0.000000	1.000000	0.381204	11.597000 
	2.120833	12.262413	0.000000	71.208333	60.560000	19.800000	0.139670	0.000000	18.416147	0.000000	1.000000	0.381829	11.616000 
	2.122917	12.262413	0.000000	71.229167	60.580000	19.800000	0.139904	0.000000	18.420166	0.000000	1.000000	0.382486	11.636000 
	2.125000	12.262413	0.000000	71.250000	60.600000	19.800000	0.140122	0.000000	18.423985	0.000000	1.000000	0.383111	11.655000 
	2.127083	12.262413	0.000000	71.270833	60.610000	19.800000	0.140356	0.000000	18.427987	0.000000	1.000000	0.383768	11.675000 
	2.129167	12.262413	0.000000	71.291667	60.630000	19.800000	0.140588	0.000000	18.432006	0.000000	1.000000	0.384426	11.695000 
	2.131250	12.262199	0.000000	71.312500	60.660000	19.800000	0.140802	0.000000	18.435843	0.000000	1.000000	0.385050	11.714000 
	2.133333	12.262199	0.000000	71.333333	60.660000	19.800000	0.141033	0.000000	18.439628	0.000000	1.000000	0.385675	11.733000 
	2.135417	12.262199	0.000000	71.354167	60.670000	19.800000	0.141254	0.000000	18.443431	0.000000	1.000000	0.386299	11.752000 
	2.137500	12.262199	0.000000	71.375000	60.710000	19.800000	0.141466	0.000000	18.447286	0.000000	1.000000	0.386924	11.771000 
	2.139583	12.262199	0.000000	71.395833	60.720000	19.800000	0.141685	0.000000	18.451089	0.000000	1.000000	0.387548	11.790000 
	2.141667	12.261986	0.000000	71.416667	60.720000	19.800000	0.141912	0.000000	18.454874	0.000000	1.000000	0.388173	11.809000 
	2.143750	12.261986	0.000000	71.437500	60.750000	19.800000	0.142130	0.000000	18.458713	0.000000	1.000000	0.388798	11.828000 
	2.145833	12.261986	0.000000	71.458333	60.770000	19.800000	0.142337	0.000000	18.462334	0.000000	1.000000	0.389389	11.846000 
	2.147917	12.261986	0.000000	71.479167	60.780000	19.800000	0.142557	0.000000	18.466137	0.000000	1.000000	0.390014	11.865000 
	2.150000	12.261986	0.000000	71.500000	60.790000	19.800000	0.142782	0.000000	18.469940	0.000000	1.000000	0.390638	11.884000 
	2.152083	12.261772	0.000000	71.520833	60.810000	19.800000	0.142989	0.000000	18.473562	0.000000	1.000000	0.391230	11.902000 
	2.154167	12.261772	0.000000	71.541667	60.830000	19.800000	0.143216	0.000000	18.477582	0.000000	1.000000	0.391887	11.922000 
	2.156250	12.261772	0.000000	71.562500	60.830000	19.800000	0.143443	0.000000	18.481368	0.000000	1.000000	0.392512	11.941000 
	2.158333	12.261772	0.000000	71.583333	60.830000	19.800000	0.143670	0.000000	18.485153	0.000000	1.000000	0.393137	11.960000 
	2.160417	12.261772	0.000000	71.604167	60.880000	19.800000	0.143875	0.000000	18.489028	0.000000	1.000000	0.393761	11.979000 
	2.162500	12.261772	0.000000	71.625000	60.910000	19.800000	0.144090	0.000000	18.492868	0.000000	1.000000	0.394386	11.998000 
	2.164583	12.261558	0.000000	71.645833	60.900000	19.800000	0.144311	0.000000	18.496436	0.000000	1.000000	0.394977	12.016000 
	2.166667	12.261558	0.000000	71.666667	60.930000	19.800000	0.144515	0.000000	18.500077	0.000000	1.000000	0.395569	12.034000 
	2.168750	12.261558	0.000000	71.687500	60.950000	19.800000	0.144722	0.000000	18.503699	0.000000	1.000000	0.396161	12.052000 
	2.170833	12.261558	0.000000	71.708333	60.970000	19.800000	0.144926	0.000000	18.507322	0.000000	1.000000	0.396752	12.070000 
	2.172917	12.261558	0.000000	71.729167	61.000000	19.800000	0.145151	0.000000	18.511362	0.000000	1.000000	0.397410	12.090000 
	2.175000	12.261345	0.000000	71.750000	60.990000	19.800000	0.145385	0.000000	18.515129	0.000000	1.000000	0.398034	12.109000 
	2.177083	12.261345	0.000000	71.770833	61.020000	19.800000	0.145599	0.000000	18.518970	0.000000	1.000000	0.398659	12.128000 
	2.179167	12.261345	0.000000	71.791667	61.030000	19.800000	0.145817	0.000000	18.522774	0.000000	1.000000	0.399283	12.147000 
	2.181250	12.261345	0.000000	71.812500	61.060000	19.800000	0.146035	0.000000	18.526615	0.000000	1.000000	0.399908	12.166000 
	2.183333	12.261131	0.000000	71.833333	61.070000	19.800000	0.146265	0.000000	18.530618	0.000000	1.000000	0.400565	12.186000 
	2.185417	12.261131	0.000000	71.854167	61.080000	19.800000	0.146478	0.000000	18.534223	0.000000	1.000000	0.401157	12.204000 
	2.187500	12.261131	0.000000	71.875000	61.090000	19.800000	0.146702	0.000000	18.538028	0.000000	1.000000	0.401782	12.223000 
	2.189583	12.261131	0.000000	71.895833	61.120000	19.800000	0.146903	0.000000	18.541670	0.000000	1.000000	0.402373	12.241000 
	2.191667	12.261131	0.000000	71.916667	61.150000	19.800000	0.147131	0.000000	18.545711	0.000000	1.000000	0.403031	12.261000 
	2.193750	12.261131	0.000000	71.937500	61.170000	19.800000	0.147349	0.000000	18.549534	0.000000	1.000000	0.403655	12.280000 
	2.195833	12.260917	0.000000	71.958333	61.170000	19.800000	0.147576	0.000000	18.553320	0.000000	1.000000	0.404280	12.299000 
	2.197917	12.260917	0.000000	71.979167	61.200000	19.800000	0.147785	0.000000	18.557162	0.000000	1.000000	0.404904	12.318000 
	2.200000	12.260917	0.000000	72.000000	61.220000	19.800000	0.148021	0.000000	18.561185	0.000000	1.000000	0.405562	12.338000 
	2.202083	12.260917	0.000000	72.020833	61.230000	19.800000	0.148243	0.000000	18.564990	0.000000	1.000000	0.406186	12.357000 
	2.204167	12.260704	0.000000	72.041667	61.250000	19.800000	0.148459	0.000000	18.568814	0.000000	1.000000	0.406811	12.376000 
	2.206250	12.260704	0.000000	72.062500	61.280000	19.800000	0.148685	0.000000	18.572855	0.000000	1.000000	0.407468	12.396000 
	2.208333	12.260704	0.000000	72.083333	61.290000	19.800000	0.148920	0.000000	18.576860	0.000000	1.000000	0.408126	12.416000 
	2.210417	12.260704	0.000000	72.104167	61.300000	19.800000	0.149138	0.000000	18.580665	0.000000	1.000000	0.408750	12.435000 
	2.212500	12.260490	0.000000	72.125000	61.310000	19.800000	0.149377	0.000000	18.584670	0.000000	1.000000	0.409408	12.455000 
	2.214583	12.260490	0.000000	72.145833	61.320000	19.800000	0.149608	0.000000	18.588675	0.000000	1.000000	0.410065	12.475000 
	2.216667	12.260490	0.000000	72.166667	61.340000	19.800000	0.149824	0.000000	18.592499	0.000000	1.000000	0.410690	12.494000 
	2.218750	12.260490	0.000000	72.187500	61.370000	19.800000	0.150037	0.000000	18.596342	0.000000	1.000000	0.411314	12.513000 
	2.220833	12.260490	0.000000	72.208333	61.380000	19.800000	0.150251	0.000000	18.599949	0.000000	1.000000	0.411906	12.531000 
	2.222917	12.260276	0.000000	72.229167	61.400000	19.800000	0.150456	0.000000	18.603574	0.000000	1.000000	0.412498	12.549000 
	2.225000	12.260276	0.000000	72.250000	61.410000	19.800000	0.150678	0.000000	18.607380	0.000000	1.000000	0.413122	12.568000 
	2.227083	12.260276	0.000000	72.270833	61.440000	19.800000	0.150881	0.000000	18.611024	0.000000	1.000000	0.413714	12.586000 
	2.229167	12.260276	0.000000	72.291667	61.450000	19.800000	0.151099	0.000000	18.614830	0.000000	1.000000	0.414338	12.605000 
	2.231250	12.260276	0.000000	72.312500	61.480000	19.800000	0.151292	0.000000	18.618276	0.000000	1.000000	0.414897	12.622000 
	2.233333	12.260063	0.000000	72.333333	61.490000	19.800000	0.151501	0.000000	18.621883	0.000000	1.000000	0.415489	12.640000 
	2.235417	12.260063	0.000000	72.354167	61.520000	19.800000	0.151717	0.000000	18.625727	0.000000	1.000000	0.416113	12.659000 
	2.237500	12.260063	0.000000	72.375000	61.510000	19.800000	0.151932	0.000000	18.629296	0.000000	1.000000	0.416705	12.677000 
	2.239583	12.259849	0.000000	72.395833	61.530000	19.800000	0.152154	0.000000	18.633122	0.000000	1.000000	0.417330	12.696000 
	2.241667	12.259849	0.000000	72.416667	61.550000	19.800000	0.152346	0.000000	18.636548	0.000000	1.000000	0.417888	12.713000 
	2.243750	12.259849	0.000000	72.437500	61.580000	19.800000	0.152557	0.000000	18.640393	0.000000	1.000000	0.418513	12.732000 
	2.245833	12.259849	0.000000	72.458333	61.610000	19.800000	0.152759	0.000000	18.644039	0.000000	1.000000	0.419105	12.750000 
	2.247917	12.259849	0.000000	72.479167	61.600000	19.800000	0.152989	0.000000	18.647807	0.000000	1.000000	0.419729	12.769000 
	2.250000	12.259635	0.000000	72.500000	61.600000	19.800000	0.153205	0.000000	18.651396	0.000000	1.000000	0.420321	12.787000 
	2.252083	12.259635	0.000000	72.520833	61.650000	19.800000	0.153405	0.000000	18.655279	0.000000	1.000000	0.420945	12.806000 
	2.254167	12.259635	0.000000	72.541667	61.650000	19.800000	0.153622	0.000000	18.658868	0.000000	1.000000	0.421537	12.824000 
	2.256250	12.259635	0.000000	72.562500	61.670000	19.800000	0.153840	0.000000	18.662694	0.000000	1.000000	0.422162	12.843000 
	2.258333	12.259422	0.000000	72.583333	61.700000	19.800000	0.154029	0.000000	18.666141	0.000000	1.000000	0.422720	12.860000 
	2.260417	12.259422	0.000000	72.604167	61.720000	19.800000	0.154245	0.000000	18.669968	0.000000	1.000000	0.423345	12.879000 
	2.262500	12.259422	0.000000	72.625000	61.730000	19.800000	0.154443	0.000000	18.673376	0.000000	1.000000	0.423904	12.896000 
	2.264583	12.259422	0.000000	72.645833	61.740000	19.800000	0.154640	0.000000	18.676785	0.000000	1.000000	0.424463	12.913000 
	2.266667	12.259422	0.000000	72.666667	61.780000	19.800000	0.154853	0.000000	18.680651	0.000000	1.000000	0.425087	12.932000 
	2.268750	12.259208	0.000000	72.687500	61.790000	19.800000	0.155048	0.000000	18.684060	0.000000	1.000000	0.425646	12.949000 
	2.270833	12.259208	0.000000	72.708333	61.800000	19.800000	0.155260	0.000000	18.687668	0.000000	1.000000	0.426238	12.967000 
	2.272917	12.259208	0.000000	72.729167	61.800000	19.800000	0.155457	0.000000	18.691057	0.000000	1.000000	0.426796	12.984000 
	2.275000	12.258994	0.000000	72.750000	61.830000	19.800000	0.155659	0.000000	18.694705	0.000000	1.000000	0.427388	13.002000 
	2.277083	12.258994	0.000000	72.770833	61.850000	19.800000	0.155851	0.000000	18.698133	0.000000	1.000000	0.427947	13.019000 
	2.279167	12.258994	0.000000	72.791667	61.870000	19.800000	0.156034	0.000000	18.701362	0.000000	1.000000	0.428473	13.035000 
	2.281250	12.258994	0.000000	72.812500	61.880000	19.800000	0.156229	0.000000	18.704772	0.000000	1.000000	0.429032	13.052000 
	2.283333	12.258994	0.000000	72.833333	61.900000	19.800000	0.156400	0.000000	18.707802	0.000000	1.000000	0.429525	13.067000 
	2.285417	12.258781	0.000000	72.854167	61.920000	19.800000	0.156584	0.000000	18.711031	0.000000	1.000000	0.430051	13.083000 
	2.287500	12.258781	0.000000	72.875000	61.930000	19.800000	0.156780	0.000000	18.714441	0.000000	1.000000	0.430609	13.100000 
	2.289583	12.258781	0.000000	72.895833	61.950000	19.800000	0.156950	0.000000	18.717471	0.000000	1.000000	0.431102	13.115000 
	2.291667	12.258781	0.000000	72.916667	61.960000	19.800000	0.157146	0.000000	18.720881	0.000000	1.000000	0.431661	13.132000 
	2.293750	12.258567	0.000000	72.937500	61.990000	19.800000	0.157320	0.000000	18.724130	0.000000	1.000000	0.432187	13.148000 
	2.295833	12.258567	0.000000	72.958333	62.030000	19.800000	0.157494	0.000000	18.727400	0.000000	1.000000	0.432713	13.164000 
	2.297917	12.258567	0.000000	72.979167	62.030000	19.800000	0.157671	0.000000	18.730391	0.000000	1.000000	0.433206	13.179000 
	2.300000	12.258567	0.000000	73.000000	62.050000	19.800000	0.157855	0.000000	18.733622	0.000000	1.000000	0.433732	13.195000 
	2.302083	12.258353	0.000000	73.020833	62.060000	19.800000	0.158040	0.000000	18.736832	0.000000	1.000000	0.434258	13.211000 
	2.304167	12.258353	0.000000	73.041667	62.080000	19.800000	0.158219	0.000000	18.740062	0.000000	1.000000	0.434784	13.227000 
	2.306250	12.258353	0.000000	73.062500	62.090000	19.800000	0.158394	0.000000	18.743074	0.000000	1.000000	0.435277	13.242000 
	2.308333	12.258353	0.000000	73.083333	62.120000	19.800000	0.158566	0.000000	18.746324	0.000000	1.000000	0.435803	13.258000 
	2.310417	12.258353	0.000000	73.104167	62.140000	19.800000	0.158738	0.000000	18.749355	0.000000	1.000000	0.436296	13.273000 
	2.312500	12.258353	0.000000	73.125000	62.140000	19.800000	0.158905	0.000000	18.752147	0.000000	1.000000	0.436756	13.287000 
	2.314583	12.258353	0.000000	73.145833	62.160000	19.800000	0.159073	0.000000	18.755179	0.000000	1.000000	0.437249	13.302000 
	2.316667	12.258140	0.000000	73.166667	62.190000	19.800000	0.159249	0.000000	18.758430	0.000000	1.000000	0.437775	13.318000 
	2.318750	12.258140	0.000000	73.187500	62.220000	19.800000	0.159416	0.000000	18.761482	0.000000	1.000000	0.438268	13.333000 
	2.320833	12.258140	0.000000	73.208333	62.230000	19.800000	0.159601	0.000000	18.764693	0.000000	1.000000	0.438794	13.349000 
	2.322917	12.258140	0.000000	73.229167	62.240000	19.800000	0.159772	0.000000	18.767704	0.000000	1.000000	0.439287	13.364000 
	2.325000	12.258140	0.000000	73.250000	62.250000	19.800000	0.159944	0.000000	18.770716	0.000000	1.000000	0.439780	13.379000 
	2.327083	12.257926	0.000000	73.270833	62.280000	19.800000	0.160118	0.000000	18.773968	0.000000	1.000000	0.440306	13.395000 
	2.329167	12.257926	0.000000	73.291667	62.290000	19.800000	0.160305	0.000000	18.777179	0.000000	1.000000	0.440832	13.411000 
	2.331250	12.257926	0.000000	73.312500	62.290000	19.800000	0.160508	0.000000	18.780570	0.000000	1.000000	0.441391	13.428000 
	2.333333	12.257926	0.000000	73.333333	62.330000	19.800000	0.160681	0.000000	18.783842	0.000000	1.000000	0.441917	13.444000 
	2.335417	12.257712	0.000000	73.354167	62.360000	19.800000	0.160845	0.000000	18.786894	0.000000	1.000000	0.442410	13.459000 
	2.337500	12.257712	0.000000	73.375000	62.360000	19.800000	0.161045	0.000000	18.790285	0.000000	1.000000	0.442969	13.476000 
	2.339583	12.257712	0.000000	73.395833	62.370000	19.800000	0.161219	0.000000	18.793297	0.000000	1.000000	0.443462	13.491000 
	2.341667	12.257712	0.000000	73.416667	62.410000	19.800000	0.161399	0.000000	18.796770	0.000000	1.000000	0.444021	13.508000 
	2.343750	12.257499	0.000000	73.437500	62.430000	19.800000	0.161597	0.000000	18.800201	0.000000	1.000000	0.444580	13.525000 
	2.345833	12.257499	0.000000	73.458333	62.420000	19.800000	0.161811	0.000000	18.803771	0.000000	1.000000	0.445171	13.543000 
	2.347917	12.257499	0.000000	73.479167	62.450000	19.800000	0.161988	0.000000	18.807024	0.000000	1.000000	0.445697	13.559000 
	2.350000	12.257499	0.000000	73.500000	62.470000	19.800000	0.162180	0.000000	18.810456	0.000000	1.000000	0.446256	13.576000 
	2.352083	12.257499	0.000000	73.520833	62.490000	19.800000	0.162375	0.000000	18.813888	0.000000	1.000000	0.446815	13.593000 
	2.354167	12.257285	0.000000	73.541667	62.500000	19.800000	0.162573	0.000000	18.817299	0.000000	1.000000	0.447374	13.610000 
	2.356250	12.257285	0.000000	73.562500	62.540000	19.800000	0.162756	0.000000	18.820773	0.000000	1.000000	0.447932	13.627000 
	2.358333	12.257285	0.000000	73.583333	62.550000	19.800000	0.162949	0.000000	18.824184	0.000000	1.000000	0.448491	13.644000 
	2.360417	12.257285	0.000000	73.604167	62.590000	19.800000	0.163132	0.000000	18.827658	0.000000	1.000000	0.449050	13.661000 
	2.362500	12.257285	0.000000	73.625000	62.570000	19.800000	0.163331	0.000000	18.830809	0.000000	1.000000	0.449576	13.677000 
	2.364583	12.257071	0.000000	73.645833	62.590000	19.800000	0.163524	0.000000	18.834241	0.000000	1.000000	0.450135	13.694000 
	2.366667	12.257071	0.000000	73.666667	62.630000	19.800000	0.163696	0.000000	18.837516	0.000000	1.000000	0.450661	13.710000 
	2.368750	12.257071	0.000000	73.687500	62.630000	19.800000	0.163897	0.000000	18.840907	0.000000	1.000000	0.451220	13.727000 
	2.370833	12.257071	0.000000	73.708333	62.630000	19.800000	0.164088	0.000000	18.844099	0.000000	1.000000	0.451745	13.743000 
	2.372917	12.257071	0.000000	73.729167	62.660000	19.800000	0.164277	0.000000	18.847553	0.000000	1.000000	0.452304	13.760000 
	2.375000	12.257071	0.000000	73.750000	62.680000	19.800000	0.164454	0.000000	18.850786	0.000000	1.000000	0.452830	13.776000 
	2.377083	12.256858	0.000000	73.770833	62.700000	19.800000	0.164642	0.000000	18.854220	0.000000	1.000000	0.453389	13.793000 
	2.379167	12.256858	0.000000	73.791667	62.720000	19.800000	0.164841	0.000000	18.857653	0.000000	1.000000	0.453948	13.810000 
	2.381250	12.256858	0.000000	73.812500	62.750000	19.800000	0.165038	0.000000	18.861307	0.000000	1.000000	0.454539	13.828000 
	2.383333	12.256644	0.000000	73.833333	62.750000	19.800000	0.165241	0.000000	18.864698	0.000000	1.000000	0.455098	13.845000 
	2.385417	12.256644	0.000000	73.854167	62.760000	19.800000	0.165457	0.000000	18.868510	0.000000	1.000000	0.455723	13.864000 
	2.387500	12.256644	0.000000	73.875000	62.790000	19.800000	0.165645	0.000000	18.871965	0.000000	1.000000	0.456282	13.881000 
	2.389583	12.256644	0.000000	73.895833	62.800000	19.800000	0.165855	0.000000	18.875577	0.000000	1.000000	0.456873	13.899000 
	2.391667	12.256431	0.000000	73.916667	62.810000	19.800000	0.166049	0.000000	18.878990	0.000000	1.000000	0.457432	13.916000 
	2.393750	12.256431	0.000000	73.937500	62.850000	19.800000	0.166233	0.000000	18.882466	0.000000	1.000000	0.457991	13.933000 
	2.395833	12.256431	0.000000	73.958333	62.860000	19.800000	0.166444	0.000000	18.886078	0.000000	1.000000	0.458583	13.951000 
	2.397917	12.256431	0.000000	73.979167	62.890000	19.800000	0.166631	0.000000	18.889533	0.000000	1.000000	0.459141	13.968000 
	2.400000	12.256217	0.000000	74.000000	62.910000	19.800000	0.166822	0.000000	18.892968	0.000000	1.000000	0.459700	13.985000 
	2.402083	12.256217	0.000000	74.020833	62.930000	19.800000	0.167028	0.000000	18.896602	0.000000	1.000000	0.460292	14.003000 
	2.404167	12.256217	0.000000	74.041667	62.940000	19.800000	0.167234	0.000000	18.900215	0.000000	1.000000	0.460884	14.021000 
	2.406250	12.256003	0.000000	74.062500	62.940000	19.800000	0.167431	0.000000	18.903607	0.000000	1.000000	0.461442	14.038000 
	2.408333	12.256003	0.000000	74.083333	62.970000	19.800000	0.167632	0.000000	18.907262	0.000000	1.000000	0.462034	14.056000 
	2.410417	12.256003	0.000000	74.104167	62.990000	19.800000	0.167835	0.000000	18.910896	0.000000	1.000000	0.462626	14.074000 
	2.412500	12.256003	0.000000	74.125000	63.000000	19.800000	0.168056	0.000000	18.914709	0.000000	1.000000	0.463250	14.093000 
	2.414583	12.255790	0.000000	74.145833	63.020000	19.800000	0.168246	0.000000	18.918144	0.000000	1.000000	0.463809	14.110000 
	2.416667	12.255790	0.000000	74.166667	63.040000	19.800000	0.168450	0.000000	18.921779	0.000000	1.000000	0.464401	14.128000 
	2.418750	12.255790	0.000000	74.187500	63.040000	19.800000	0.168651	0.000000	18.925171	0.000000	1.000000	0.464960	14.145000 
	2.420833	12.255576	0.000000	74.208333	63.080000	19.800000	0.168845	0.000000	18.928849	0.000000	1.000000	0.465551	14.163000 
	2.422917	12.255576	0.000000	74.229167	63.100000	19.800000	0.169040	0.000000	18.932284	0.000000	1.000000	0.466110	14.180000 
	2.425000	12.255576	0.000000	74.250000	63.110000	19.800000	0.169249	0.000000	18.935898	0.000000	1.000000	0.466702	14.198000 
	2.427083	12.255362	0.000000	74.270833	63.130000	19.800000	0.169438	0.000000	18.939333	0.000000	1.000000	0.467261	14.215000 
	2.429167	12.255362	0.000000	74.291667	63.160000	19.800000	0.169650	0.000000	18.943189	0.000000	1.000000	0.467885	14.234000 
	2.431250	12.255362	0.000000	74.312500	63.170000	19.800000	0.169845	0.000000	18.946604	0.000000	1.000000	0.468444	14.251000 
	2.433333	12.255149	0.000000	74.333333	63.190000	19.800000	0.170035	0.000000	18.950040	0.000000	1.000000	0.469003	14.268000 
	2.435417	12.255149	0.000000	74.354167	63.200000	19.800000	0.170233	0.000000	18.953454	0.000000	1.000000	0.469562	14.285000 
	2.437500	12.255149	0.000000	74.375000	63.210000	19.800000	0.170418	0.000000	18.956669	0.000000	1.000000	0.470087	14.301000 
	2.439583	12.255149	0.000000	74.395833	63.240000	19.800000	0.170589	0.000000	18.959927	0.000000	1.000000	0.470613	14.317000 
	2.441667	12.255149	0.000000	74.416667	63.250000	19.800000	0.170790	0.000000	18.963342	0.000000	1.000000	0.471172	14.334000 
	2.443750	12.255149	0.000000	74.437500	63.270000	19.800000	0.170970	0.000000	18.966578	0.000000	1.000000	0.471698	14.350000 
	2.445833	12.254935	0.000000	74.458333	63.290000	19.800000	0.171147	0.000000	18.969815	0.000000	1.000000	0.472224	14.366000 
	2.447917	12.254935	0.000000	74.479167	63.320000	19.800000	0.171335	0.000000	18.973273	0.000000	1.000000	0.472783	14.383000 
	2.450000	12.254935	0.000000	74.500000	63.340000	19.800000	0.171511	0.000000	18.976510	0.000000	1.000000	0.473309	14.399000 
	2.452083	12.254935	0.000000	74.520833	63.340000	19.800000	0.171690	0.000000	18.979504	0.000000	1.000000	0.473802	14.414000 
	2.454167	12.254721	0.000000	74.541667	63.370000	19.800000	0.171875	0.000000	18.982963	0.000000	1.000000	0.474361	14.431000 
	2.456250	12.254721	0.000000	74.562500	63.380000	19.800000	0.172061	0.000000	18.986179	0.000000	1.000000	0.474887	14.447000 
	2.458333	12.254721	0.000000	74.583333	63.400000	19.800000	0.172249	0.000000	18.989616	0.000000	1.000000	0.475445	14.464000 
	2.460417	12.254508	0.000000	74.604167	63.420000	19.800000	0.172432	0.000000	18.992853	0.000000	1.000000	0.475971	14.480000 
	2.462500	12.254721	0.000000	74.625000	63.430000	19.800000	0.172614	0.000000	18.996069	0.000000	1.000000	0.476497	14.496000 
	2.464583	12.254508	0.000000	74.645833	63.450000	19.800000	0.172808	0.000000	18.999506	0.000000	1.000000	0.477056	14.513000 
	2.466667	12.254508	0.000000	74.666667	63.470000	19.800000	0.172984	0.000000	19.002744	0.000000	1.000000	0.477582	14.529000 
	2.468750	12.254508	0.000000	74.687500	63.480000	19.800000	0.173196	0.000000	19.006359	0.000000	1.000000	0.478174	14.547000 
	2.470833	12.254508	0.000000	74.708333	63.510000	19.800000	0.173365	0.000000	19.009619	0.000000	1.000000	0.478700	14.563000 
	2.472917	12.254294	0.000000	74.729167	63.530000	19.800000	0.173568	0.000000	19.013256	0.000000	1.000000	0.479291	14.581000 
	2.475000	12.254508	0.000000	74.750000	63.550000	19.800000	0.173758	0.000000	19.016694	0.000000	1.000000	0.479850	14.598000 
	2.477083	12.254294	0.000000	74.770833	63.550000	19.800000	0.173983	0.000000	19.020487	0.000000	1.000000	0.480475	14.617000 
	2.479167	12.254294	0.000000	74.791667	63.570000	19.800000	0.174177	0.000000	19.023925	0.000000	1.000000	0.481033	14.634000 
	2.481250	12.254294	0.000000	74.812500	63.600000	19.800000	0.174376	0.000000	19.027585	0.000000	1.000000	0.481625	14.652000 
	2.483333	12.254294	0.000000	74.833333	63.620000	19.800000	0.174552	0.000000	19.030823	0.000000	1.000000	0.482151	14.668000 
	2.485417	12.254080	0.000000	74.854167	63.620000	19.800000	0.174763	0.000000	19.034417	0.000000	1.000000	0.482743	14.686000 
	2.487500	12.254080	0.000000	74.875000	63.660000	19.800000	0.174949	0.000000	19.037900	0.000000	1.000000	0.483302	14.703000 
	2.489583	12.254080	0.000000	74.895833	63.680000	19.800000	0.175138	0.000000	19.041338	0.000000	1.000000	0.483860	14.720000 
	2.491667	12.254080	0.000000	74.916667	63.700000	19.800000	0.175329	0.000000	19.044777	0.000000	1.000000	0.484419	14.737000 
	2.493750	12.254080	0.000000	74.937500	63.700000	19.800000	0.175528	0.000000	19.048171	0.000000	1.000000	0.484978	14.754000 
	2.495833	12.254080	0.000000	74.958333	63.720000	19.800000	0.175720	0.000000	19.051610	0.000000	1.000000	0.485537	14.771000 
	2.497917	12.254080	0.000000	74.979167	63.750000	19.800000	0.175918	0.000000	19.055270	0.000000	1.000000	0.486128	14.789000 
	2.500000	12.253867	0.000000	75.000000	63.780000	19.800000	0.176101	0.000000	19.058732	0.000000	1.000000	0.486687	14.806000 
	2.502083	12.253867	0.000000	75.020833	63.760000	19.800000	0.176313	0.000000	19.062081	0.000000	1.000000	0.487246	14.823000 
	2.504167	12.253867	0.000000	75.041667	63.790000	19.800000	0.176511	0.000000	19.065742	0.000000	1.000000	0.487838	14.841000 
	2.506250	12.253653	0.000000	75.062500	63.830000	19.800000	0.176677	0.000000	19.069027	0.000000	1.000000	0.488364	14.857000 
	2.508333	12.253653	0.000000	75.083333	63.840000	19.800000	0.176875	0.000000	19.072444	0.000000	1.000000	0.488922	14.874000 
	2.510417	12.253653	0.000000	75.104167	63.850000	19.800000	0.177083	0.000000	19.076061	0.000000	1.000000	0.489514	14.892000 
	2.512500	12.253653	0.000000	75.125000	63.860000	19.800000	0.177265	0.000000	19.079278	0.000000	1.000000	0.490040	14.908000 
	2.514583	12.253439	0.000000	75.145833	63.900000	19.800000	0.177458	0.000000	19.082962	0.000000	1.000000	0.490632	14.926000 
	2.516667	12.253439	0.000000	75.166667	63.910000	19.800000	0.177665	0.000000	19.086579	0.000000	1.000000	0.491223	14.944000 
	2.518750	12.253439	0.000000	75.187500	63.920000	19.800000	0.177863	0.000000	19.089996	0.000000	1.000000	0.491782	14.961000 
	2.520833	12.253439	0.000000	75.208333	63.940000	19.800000	0.178065	0.000000	19.093636	0.000000	1.000000	0.492374	14.979000 
	2.522917	12.253439	0.000000	75.229167	63.970000	19.800000	0.178262	0.000000	19.097298	0.000000	1.000000	0.492966	14.997000 
	2.525000	12.253439	0.000000	75.250000	63.980000	19.800000	0.178440	0.000000	19.100516	0.000000	1.000000	0.493492	15.013000 
	2.527083	12.253226	0.000000	75.270833	64.010000	19.800000	0.178631	0.000000	19.103979	0.000000	1.000000	0.494050	15.030000 
	2.529167	12.253226	0.000000	75.291667	64.020000	19.800000	0.178838	0.000000	19.107597	0.000000	1.000000	0.494642	15.048000 
	2.531250	12.253226	0.000000	75.312500	64.060000	19.800000	0.179028	0.000000	19.111282	0.000000	1.000000	0.495234	15.066000 
	2.533333	12.253226	0.000000	75.333333	64.060000	19.800000	0.179218	0.000000	19.114478	0.000000	1.000000	0.495760	15.082000 
	2.535417	12.253012	0.000000	75.354167	64.070000	19.800000	0.179425	0.000000	19.118095	0.000000	1.000000	0.496351	15.100000 
	2.537500	12.253012	0.000000	75.375000	64.100000	19.800000	0.179624	0.000000	19.121758	0.000000	1.000000	0.496943	15.118000 
	2.539583	12.253012	0.000000	75.395833	64.130000	19.800000	0.179819	0.000000	19.125422	0.000000	1.000000	0.497535	15.136000 
	2.541667	12.253012	0.000000	75.416667	64.140000	19.800000	0.180018	0.000000	19.128840	0.000000	1.000000	0.498093	15.153000 
	2.543750	12.253012	0.000000	75.437500	64.140000	19.800000	0.180225	0.000000	19.132435	0.000000	1.000000	0.498685	15.171000 
	2.545833	12.252798	0.000000	75.458333	64.160000	19.800000	0.180429	0.000000	19.136076	0.000000	1.000000	0.499277	15.189000 
	2.547917	12.252798	0.000000	75.479167	64.180000	19.800000	0.180630	0.000000	19.139717	0.000000	1.000000	0.499869	15.207000 
	2.550000	12.252798	0.000000	75.500000	64.190000	19.800000	0.180838	0.000000	19.143335	0.000000	1.000000	0.500460	15.225000 
	2.552083	12.252585	0.000000	75.520833	64.220000	19.800000	0.181049	0.000000	19.147199	0.000000	1.000000	0.501085	15.244000 
	2.554167	12.252585	0.000000	75.541667	64.230000	19.800000	0.181254	0.000000	19.150817	0.000000	1.000000	0.501676	15.262000 
	2.556250	12.252585	0.000000	75.562500	64.260000	19.800000	0.181459	0.000000	19.154681	0.000000	1.000000	0.502301	15.281000 
	2.558333	12.252585	0.000000	75.583333	64.280000	19.800000	0.181663	0.000000	19.158323	0.000000	1.000000	0.502893	15.299000 
	2.560417	12.252371	0.000000	75.604167	64.300000	19.800000	0.181881	0.000000	19.162164	0.000000	1.000000	0.503517	15.318000 
	2.562500	12.252371	0.000000	75.625000	64.320000	19.800000	0.182083	0.000000	19.165806	0.000000	1.000000	0.504109	15.336000 
	2.564583	12.252371	0.000000	75.645833	64.340000	19.800000	0.182282	0.000000	19.169448	0.000000	1.000000	0.504701	15.354000 
	2.566667	12.252371	0.000000	75.666667	64.340000	19.800000	0.182508	0.000000	19.173243	0.000000	1.000000	0.505325	15.373000 
	2.568750	12.252371	0.000000	75.687500	64.370000	19.800000	0.182712	0.000000	19.177108	0.000000	1.000000	0.505950	15.392000 
	2.570833	12.252157	0.000000	75.708333	64.380000	19.800000	0.182921	0.000000	19.180727	0.000000	1.000000	0.506541	15.410000 
	2.572917	12.252157	0.000000	75.729167	64.410000	19.800000	0.183129	0.000000	19.184592	0.000000	1.000000	0.507166	15.429000 
	2.575000	12.252157	0.000000	75.750000	64.430000	19.800000	0.183330	0.000000	19.188235	0.000000	1.000000	0.507758	15.447000 
	2.577083	12.252157	0.000000	75.770833	64.440000	19.800000	0.183536	0.000000	19.191854	0.000000	1.000000	0.508349	15.465000 
	2.579167	12.251944	0.000000	75.791667	64.440000	19.800000	0.183738	0.000000	19.195250	0.000000	1.000000	0.508908	15.482000 
	2.581250	12.251730	0.000000	75.812500	64.470000	19.800000	0.183921	0.000000	19.198716	0.000000	1.000000	0.509467	15.499000 
	2.583333	12.251944	0.000000	75.833333	64.500000	19.800000	0.184095	0.000000	19.201983	0.000000	1.000000	0.509993	15.515000 
	2.585417	12.251944	0.000000	75.854167	64.520000	19.800000	0.184287	0.000000	19.205426	0.000000	1.000000	0.510552	15.532000 
	2.587500	12.251944	0.000000	75.875000	64.530000	19.800000	0.184454	0.000000	19.208446	0.000000	1.000000	0.511045	15.547000 
	2.589583	12.251730	0.000000	75.895833	64.540000	19.800000	0.184663	0.000000	19.212066	0.000000	1.000000	0.511636	15.565000 
	2.591667	12.251730	0.000000	75.916667	64.570000	19.800000	0.184834	0.000000	19.215333	0.000000	1.000000	0.512162	15.581000 
	2.593750	12.251730	0.000000	75.937500	64.600000	19.800000	0.184997	0.000000	19.218400	0.000000	1.000000	0.512655	15.596000 
	2.595833	12.251730	0.000000	75.958333	64.600000	19.800000	0.185182	0.000000	19.221597	0.000000	1.000000	0.513181	15.612000 
	2.597917	12.251516	0.000000	75.979167	64.630000	19.800000	0.185378	0.000000	19.225264	0.000000	1.000000	0.513773	15.630000 
	2.600000	12.251516	0.000000	76.000000	64.650000	19.800000	0.185543	0.000000	19.228308	0.000000	1.000000	0.514266	15.645000 
	2.602083	12.251516	0.000000	76.020833	64.650000	19.800000	0.185748	0.000000	19.231705	0.000000	1.000000	0.514825	15.662000 
	2.604167	12.251516	0.000000	76.041667	64.690000	19.800000	0.185928	0.000000	19.235196	0.000000	1.000000	0.515384	15.679000 
	2.606250	12.251516	0.000000	76.062500	64.700000	19.800000	0.186109	0.000000	19.238417	0.000000	1.000000	0.515910	15.695000 
	2.608333	12.251516	0.000000	76.083333	64.730000	19.800000	0.186296	0.000000	19.241885	0.000000	1.000000	0.516468	15.712000 
	2.610417	12.251516	0.000000	76.104167	64.740000	19.800000	0.186478	0.000000	19.245105	0.000000	1.000000	0.516994	15.728000 
	2.612500	12.251516	0.000000	76.125000	64.750000	19.800000	0.186665	0.000000	19.248526	0.000000	1.000000	0.517553	15.745000 
	2.614583	12.251303	0.000000	76.145833	64.770000	19.800000	0.186859	0.000000	19.251970	0.000000	1.000000	0.518112	15.762000 
	2.616667	12.251303	0.000000	76.166667	64.800000	19.800000	0.187033	0.000000	19.255239	0.000000	1.000000	0.518638	15.778000 
	2.618750	12.251303	0.000000	76.187500	64.800000	19.800000	0.187209	0.000000	19.258236	0.000000	1.000000	0.519131	15.793000 
	2.620833	12.251303	0.000000	76.208333	64.830000	19.800000	0.187382	0.000000	19.261505	0.000000	1.000000	0.519657	15.809000 
	2.622917	12.251303	0.000000	76.229167	64.840000	19.800000	0.187548	0.000000	19.264526	0.000000	1.000000	0.520150	15.824000 
	2.625000	12.251303	0.000000	76.250000	64.860000	19.800000	0.187731	0.000000	19.267772	0.000000	1.000000	0.520676	15.840000 
	2.627083	12.251089	0.000000	76.270833	64.880000	19.800000	0.187917	0.000000	19.271217	0.000000	1.000000	0.521235	15.857000 
	2.629167	12.251089	0.000000	76.291667	64.900000	19.800000	0.188093	0.000000	19.274462	0.000000	1.000000	0.521761	15.873000 
	2.631250	12.251089	0.000000	76.312500	64.920000	19.800000	0.188275	0.000000	19.277707	0.000000	1.000000	0.522287	15.889000 
	2.633333	12.251089	0.000000	76.333333	64.940000	19.800000	0.188447	0.000000	19.280953	0.000000	1.000000	0.522812	15.905000 
	2.635417	12.251089	0.000000	76.354167	64.960000	19.800000	0.188618	0.000000	19.283998	0.000000	1.000000	0.523306	15.920000 
	2.637500	12.251089	0.000000	76.375000	64.970000	19.800000	0.188797	0.000000	19.287220	0.000000	1.000000	0.523831	15.936000 
	2.639583	12.251089	0.000000	76.395833	64.990000	19.800000	0.188990	0.000000	19.290666	0.000000	1.000000	0.524390	15.953000 
	2.641667	12.250875	0.000000	76.416667	65.010000	19.800000	0.189175	0.000000	19.294111	0.000000	1.000000	0.524949	15.970000 
	2.643750	12.250875	0.000000	76.437500	65.030000	19.800000	0.189368	0.000000	19.297557	0.000000	1.000000	0.525508	15.987000 
	2.645833	12.250875	0.000000	76.458333	65.050000	19.800000	0.189565	0.000000	19.301203	0.000000	1.000000	0.526100	16.005000 
	2.647917	12.250875	0.000000	76.479167	65.080000	19.800000	0.189749	0.000000	19.304673	0.000000	1.000000	0.526658	16.022000 
	2.650000	12.250875	0.000000	76.500000	65.080000	19.800000	0.189961	0.000000	19.308271	0.000000	1.000000	0.527250	16.040000 
	2.652083	12.250875	0.000000	76.520833	65.100000	19.800000	0.190149	0.000000	19.311717	0.000000	1.000000	0.527809	16.057000 
	2.654167	12.250875	0.000000	76.541667	65.130000	19.800000	0.190332	0.000000	19.315187	0.000000	1.000000	0.528368	16.074000 
	2.656250	12.250662	0.000000	76.562500	65.140000	19.800000	0.190514	0.000000	19.318410	0.000000	1.000000	0.528894	16.090000 
	2.658333	12.250662	0.000000	76.583333	65.170000	19.800000	0.190702	0.000000	19.321881	0.000000	1.000000	0.529452	16.107000 
	2.660417	12.250662	0.000000	76.604167	65.160000	19.800000	0.190893	0.000000	19.325054	0.000000	1.000000	0.529978	16.123000 
	2.662500	12.250662	0.000000	76.625000	65.210000	19.800000	0.191067	0.000000	19.328574	0.000000	1.000000	0.530537	16.140000 
	2.664583	12.250662	0.000000	76.645833	65.220000	19.800000	0.191258	0.000000	19.331997	0.000000	1.000000	0.531096	16.157000 
	2.666667	12.250662	0.000000	76.666667	65.240000	19.800000	0.191448	0.000000	19.335443	0.000000	1.000000	0.531655	16.174000 
	2.668750	12.250448	0.000000	76.687500	65.260000	19.800000	0.191642	0.000000	19.338890	0.000000	1.000000	0.532214	16.191000 
	2.670833	12.250448	0.000000	76.708333	65.280000	19.800000	0.191824	0.000000	19.342338	0.000000	1.000000	0.532772	16.208000 
	2.672917	12.250448	0.000000	76.729167	65.290000	19.800000	0.192032	0.000000	19.345960	0.000000	1.000000	0.533364	16.226000 
	2.675000	12.250448	0.000000	76.750000	65.320000	19.800000	0.192215	0.000000	19.349432	0.000000	1.000000	0.533923	16.243000 
	2.677083	12.250448	0.000000	76.770833	65.330000	19.800000	0.192411	0.000000	19.352855	0.000000	1.000000	0.534482	16.260000 
	2.679167	12.250448	0.000000	76.791667	65.360000	19.800000	0.192591	0.000000	19.356327	0.000000	1.000000	0.535040	16.277000 
	2.681250	12.250448	0.000000	76.812500	65.380000	19.800000	0.192785	0.000000	19.359775	0.000000	1.000000	0.535599	16.294000 
	2.683333	12.250448	0.000000	76.833333	65.370000	19.800000	0.192975	0.000000	19.362949	0.000000	1.000000	0.536125	16.310000 
	2.685417	12.250448	0.000000	76.854167	65.420000	19.800000	0.193173	0.000000	19.366870	0.000000	1.000000	0.536750	16.329000 
	2.687500	12.250234	0.000000	76.875000	65.440000	19.800000	0.193358	0.000000	19.370318	0.000000	1.000000	0.537309	16.346000 
	2.689583	12.250234	0.000000	76.895833	65.460000	19.800000	0.193560	0.000000	19.373966	0.000000	1.000000	0.537900	16.364000 
	2.691667	12.250234	0.000000	76.916667	65.460000	19.800000	0.193771	0.000000	19.377565	0.000000	1.000000	0.538492	16.382000 
	2.693750	12.250234	0.000000	76.937500	65.480000	19.800000	0.193960	0.000000	19.381013	0.000000	1.000000	0.539051	16.399000 
	2.695833	12.250234	0.000000	76.958333	65.510000	19.800000	0.194151	0.000000	19.384686	0.000000	1.000000	0.539642	16.417000 
	2.697917	12.250234	0.000000	76.979167	65.530000	19.800000	0.194343	0.000000	19.388134	0.000000	1.000000	0.540201	16.434000 
	2.700000	12.250234	0.000000	77.000000	65.530000	19.800000	0.194553	0.000000	19.391733	0.000000	1.000000	0.540793	16.452000 
	2.702083	12.250021	0.000000	77.020833	65.550000	19.800000	0.194732	0.000000	19.394982	0.000000	1.000000	0.541319	16.468000 
	2.704167	12.250021	0.000000	77.041667	65.560000	19.800000	0.194936	0.000000	19.398606	0.000000	1.000000	0.541910	16.486000 
	2.706250	12.250021	0.000000	77.062500	65.610000	19.800000	0.195107	0.000000	19.402129	0.000000	1.000000	0.542469	16.503000 
	2.708333	12.250021	0.000000	77.083333	65.610000	19.800000	0.195331	0.000000	19.405928	0.000000	1.000000	0.543094	16.522000 
	2.710417	12.249807	0.000000	77.104167	65.620000	19.800000	0.195529	0.000000	19.409352	0.000000	1.000000	0.543653	16.539000 
	2.712500	12.249807	0.000000	77.125000	65.670000	19.800000	0.195722	0.000000	19.413276	0.000000	1.000000	0.544277	16.558000 
	2.714583	12.249807	0.000000	77.145833	65.680000	19.800000	0.195926	0.000000	19.416900	0.000000	1.000000	0.544869	16.576000 
	2.716667	12.249807	0.000000	77.166667	65.680000	19.800000	0.196159	0.000000	19.420900	0.000000	1.000000	0.545526	16.596000 
	2.718750	12.249807	0.000000	77.187500	65.710000	19.800000	0.196357	0.000000	19.424574	0.000000	1.000000	0.546118	16.614000 
	2.720833	12.249807	0.000000	77.208333	65.720000	19.800000	0.196571	0.000000	19.428398	0.000000	1.000000	0.546742	16.633000 
	2.722917	12.249593	0.000000	77.229167	65.750000	19.800000	0.196753	0.000000	19.431873	0.000000	1.000000	0.547301	16.650000 
	2.725000	12.249593	0.000000	77.250000	65.770000	19.800000	0.196956	0.000000	19.435523	0.000000	1.000000	0.547893	16.668000 
	2.727083	12.249593	0.000000	77.270833	65.760000	19.800000	0.197146	0.000000	19.438697	0.000000	1.000000	0.548419	16.684000 
	2.729167	12.249380	0.000000	77.291667	65.800000	19.800000	0.197313	0.000000	19.441998	0.000000	1.000000	0.548945	16.700000 
	2.731250	12.249380	0.000000	77.312500	65.830000	19.800000	0.197463	0.000000	19.444873	0.000000	1.000000	0.549405	16.714000 
	2.733333	12.249380	0.000000	77.333333	65.830000	19.800000	0.197647	0.000000	19.448073	0.000000	1.000000	0.549931	16.730000 
	2.735417	12.249380	0.000000	77.354167	65.850000	19.800000	0.197836	0.000000	19.451523	0.000000	1.000000	0.550490	16.747000 
	2.737500	12.249166	0.000000	77.375000	65.890000	19.800000	0.197999	0.000000	19.454824	0.000000	1.000000	0.551016	16.763000 
	2.739583	12.249166	0.000000	77.395833	65.900000	19.800000	0.198194	0.000000	19.458249	0.000000	1.000000	0.551575	16.780000 
	2.741667	12.249166	0.000000	77.416667	65.890000	19.800000	0.198376	0.000000	19.461223	0.000000	1.000000	0.552068	16.795000 
	2.743750	12.249166	0.000000	77.437500	65.920000	19.800000	0.198550	0.000000	19.464499	0.000000	1.000000	0.552594	16.811000 
	2.745833	12.249166	0.000000	77.458333	65.960000	19.800000	0.198713	0.000000	19.467801	0.000000	1.000000	0.553119	16.827000 
	2.747917	12.248953	0.000000	77.479167	65.970000	19.800000	0.198879	0.000000	19.470826	0.000000	1.000000	0.553613	16.842000 
	2.750000	12.248953	0.000000	77.500000	65.970000	19.800000	0.199055	0.000000	19.473826	0.000000	1.000000	0.554106	16.857000 
	2.752083	12.248953	0.000000	77.520833	65.990000	19.800000	0.199211	0.000000	19.476677	0.000000	1.000000	0.554566	16.871000 
	2.754167	12.248739	0.000000	77.541667	66.040000	19.800000	0.199332	0.000000	19.479405	0.000000	1.000000	0.554993	16.884000 
	2.756250	12.248739	0.000000	77.562500	66.060000	19.800000	0.199477	0.000000	19.482056	0.000000	1.000000	0.555420	16.897000 
	2.758333	12.248739	0.000000	77.583333	66.060000	19.800000	0.199627	0.000000	19.484656	0.000000	1.000000	0.555848	16.910000 
	2.760417	12.248739	0.000000	77.604167	66.060000	19.800000	0.199763	0.000000	19.487056	0.000000	1.000000	0.556242	16.922000 
	2.762500	12.248525	0.000000	77.625000	66.100000	19.800000	0.199884	0.000000	19.489559	0.000000	1.000000	0.556637	16.934000 
	2.764583	12.248525	0.000000	77.645833	66.110000	19.800000	0.200043	0.000000	19.492385	0.000000	1.000000	0.557097	16.948000 
	2.766667	12.248525	0.000000	77.666667	66.140000	19.800000	0.200199	0.000000	19.495462	0.000000	1.000000	0.557590	16.963000 
	2.768750	12.248312	0.000000	77.687500	66.160000	19.800000	0.200343	0.000000	19.498114	0.000000	1.000000	0.558017	16.976000 
	2.770833	12.248312	0.000000	77.708333	66.190000	19.800000	0.200479	0.000000	19.500791	0.000000	1.000000	0.558445	16.989000 
	2.772917	12.248312	0.000000	77.729167	66.190000	19.800000	0.200655	0.000000	19.503791	0.000000	1.000000	0.558938	17.004000 
	2.775000	12.248312	0.000000	77.750000	66.210000	19.800000	0.200796	0.000000	19.506443	0.000000	1.000000	0.559365	17.017000 
	2.777083	12.248312	0.000000	77.770833	66.240000	19.800000	0.200949	0.000000	19.509521	0.000000	1.000000	0.559858	17.032000 
	2.779167	12.248098	0.000000	77.791667	66.240000	19.800000	0.201126	0.000000	19.512522	0.000000	1.000000	0.560351	17.047000 
	2.781250	12.248098	0.000000	77.812500	66.280000	19.800000	0.201267	0.000000	19.515425	0.000000	1.000000	0.560811	17.061000 
	2.783333	12.248098	0.000000	77.833333	66.290000	19.800000	0.201426	0.000000	19.518252	0.000000	1.000000	0.561271	17.075000 
	2.785417	12.247884	0.000000	77.854167	66.300000	19.800000	0.201572	0.000000	19.520878	0.000000	1.000000	0.561699	17.088000 
	2.787500	12.247884	0.000000	77.875000	66.320000	19.800000	0.201720	0.000000	19.523730	0.000000	1.000000	0.562159	17.102000 
	2.789583	12.247884	0.000000	77.895833	66.350000	19.800000	0.201883	0.000000	19.526809	0.000000	1.000000	0.562652	17.117000 
	2.791667	12.247671	0.000000	77.916667	66.350000	19.800000	0.202046	0.000000	19.529610	0.000000	1.000000	0.563112	17.131000 
	2.793750	12.247671	0.000000	77.937500	66.380000	19.800000	0.202206	0.000000	19.532688	0.000000	1.000000	0.563605	17.146000 
	2.795833	12.247671	0.000000	77.958333	66.400000	19.800000	0.202352	0.000000	19.535541	0.000000	1.000000	0.564065	17.160000 
	2.797917	12.247671	0.000000	77.979167	66.410000	19.800000	0.202501	0.000000	19.538168	0.000000	1.000000	0.564493	17.173000 
	2.800000	12.247671	0.000000	78.000000	66.440000	19.800000	0.202634	0.000000	19.540846	0.000000	1.000000	0.564920	17.186000 
	2.802083	12.247457	0.000000	78.020833	66.460000	19.800000	0.202787	0.000000	19.543699	0.000000	1.000000	0.565380	17.200000 
	2.804167	12.247457	0.000000	78.041667	66.490000	19.800000	0.202938	0.000000	19.546578	0.000000	1.000000	0.565841	17.214000 
	2.806250	12.247457	0.000000	78.062500	66.500000	19.800000	0.203092	0.000000	19.549406	0.000000	1.000000	0.566301	17.228000 
	2.808333	12.247457	0.000000	78.083333	66.500000	19.800000	0.203255	0.000000	19.552207	0.000000	1.000000	0.566761	17.242000 
	2.810417	12.247243	0.000000	78.104167	66.550000	19.800000	0.203388	0.000000	19.555138	0.000000	1.000000	0.567221	17.256000 
	2.812500	12.247243	0.000000	78.125000	66.550000	19.800000	0.203555	0.000000	19.557939	0.000000	1.000000	0.567681	17.270000 
	2.814583	12.247243	0.000000	78.145833	66.570000	19.800000	0.203716	0.000000	19.560993	0.000000	1.000000	0.568174	17.285000 
	2.816667	12.247243	0.000000	78.166667	66.590000	19.800000	0.203880	0.000000	19.564047	0.000000	1.000000	0.568667	17.300000 
	2.818750	12.247030	0.000000	78.187500	66.610000	19.800000	0.204042	0.000000	19.567100	0.000000	1.000000	0.569160	17.315000 
	2.820833	12.247030	0.000000	78.208333	66.600000	19.800000	0.204224	0.000000	19.570076	0.000000	1.000000	0.569654	17.330000 
	2.822917	12.247030	0.000000	78.229167	66.650000	19.800000	0.204373	0.000000	19.573208	0.000000	1.000000	0.570147	17.345000 
	2.825000	12.247030	0.000000	78.250000	66.670000	19.800000	0.204533	0.000000	19.576262	0.000000	1.000000	0.570640	17.360000 
	2.827083	12.247030	0.000000	78.270833	66.680000	19.800000	0.204702	0.000000	19.579290	0.000000	1.000000	0.571133	17.375000 
	2.829167	12.246816	0.000000	78.291667	66.700000	19.800000	0.204869	0.000000	19.582344	0.000000	1.000000	0.571626	17.390000 
	2.831250	12.246816	0.000000	78.312500	66.720000	19.800000	0.205033	0.000000	19.585398	0.000000	1.000000	0.572119	17.405000 
	2.833333	12.246816	0.000000	78.333333	66.740000	19.800000	0.205195	0.000000	19.588453	0.000000	1.000000	0.572612	17.420000 
	2.835417	12.246816	0.000000	78.354167	66.770000	19.800000	0.205354	0.000000	19.591533	0.000000	1.000000	0.573105	17.435000 
	2.837500	12.246816	0.000000	78.375000	66.790000	19.800000	0.205529	0.000000	19.594788	0.000000	1.000000	0.573631	17.451000 
	2.839583	12.246816	0.000000	78.395833	66.780000	19.800000	0.205709	0.000000	19.597763	0.000000	1.000000	0.574124	17.466000 
	2.841667	12.246602	0.000000	78.416667	66.820000	19.800000	0.205875	0.000000	19.601071	0.000000	1.000000	0.574650	17.482000 
	2.843750	12.246602	0.000000	78.437500	66.830000	19.800000	0.206039	0.000000	19.604099	0.000000	1.000000	0.575143	17.497000 
	2.845833	12.246602	0.000000	78.458333	66.860000	19.800000	0.206213	0.000000	19.607381	0.000000	1.000000	0.575669	17.513000 
	2.847917	12.246602	0.000000	78.479167	66.860000	19.800000	0.206385	0.000000	19.610383	0.000000	1.000000	0.576162	17.528000 
	2.850000	12.246389	0.000000	78.500000	66.880000	19.800000	0.206550	0.000000	19.613438	0.000000	1.000000	0.576655	17.543000 
	2.852083	12.246389	0.000000	78.520833	66.910000	19.800000	0.206708	0.000000	19.616520	0.000000	1.000000	0.577148	17.558000 
	2.854167	12.246389	0.000000	78.541667	66.940000	19.800000	0.206864	0.000000	19.619601	0.000000	1.000000	0.577641	17.573000 
	2.856250	12.246389	0.000000	78.562500	66.950000	19.800000	0.207034	0.000000	19.622630	0.000000	1.000000	0.578134	17.588000 
	2.858333	12.246389	0.000000	78.583333	66.960000	19.800000	0.207193	0.000000	19.625459	0.000000	1.000000	0.578594	17.602000 
	2.860417	12.246175	0.000000	78.604167	67.000000	19.800000	0.207348	0.000000	19.628568	0.000000	1.000000	0.579088	17.617000 
	2.862500	12.246175	0.000000	78.625000	67.010000	19.800000	0.207502	0.000000	19.631396	0.000000	1.000000	0.579548	17.631000 
	2.864583	12.246175	0.000000	78.645833	67.040000	19.800000	0.207649	0.000000	19.634279	0.000000	1.000000	0.580008	17.645000 
	2.866667	12.245961	0.000000	78.666667	67.050000	19.800000	0.207793	0.000000	19.636907	0.000000	1.000000	0.580435	17.658000 
	2.868750	12.245961	0.000000	78.687500	67.070000	19.800000	0.207943	0.000000	19.639763	0.000000	1.000000	0.580895	17.672000 
	2.870833	12.245961	0.000000	78.708333	67.100000	19.800000	0.208101	0.000000	19.642846	0.000000	1.000000	0.581388	17.687000 
	2.872917	12.245961	0.000000	78.729167	67.100000	19.800000	0.208264	0.000000	19.645648	0.000000	1.000000	0.581849	17.701000 
	2.875000	12.245961	0.000000	78.750000	67.110000	19.800000	0.208422	0.000000	19.648477	0.000000	1.000000	0.582309	17.715000 
	2.877083	12.245748	0.000000	78.770833	67.150000	19.800000	0.208563	0.000000	19.651387	0.000000	1.000000	0.582769	17.729000 
	2.879167	12.245748	0.000000	78.791667	67.170000	19.800000	0.208731	0.000000	19.654443	0.000000	1.000000	0.583262	17.744000 
	2.881250	12.245748	0.000000	78.812500	67.190000	19.800000	0.208879	0.000000	19.657299	0.000000	1.000000	0.583722	17.758000 
	2.883333	12.245748	0.000000	78.833333	67.200000	19.800000	0.209059	0.000000	19.660529	0.000000	1.000000	0.584248	17.774000 
	2.885417	12.245748	0.000000	78.854167	67.210000	19.800000	0.209226	0.000000	19.663559	0.000000	1.000000	0.584741	17.789000 
	2.887500	12.245748	0.000000	78.875000	67.230000	19.800000	0.209389	0.000000	19.666615	0.000000	1.000000	0.585234	17.804000 
	2.889583	12.245534	0.000000	78.895833	67.250000	19.800000	0.209548	0.000000	19.669672	0.000000	1.000000	0.585727	17.819000 
	2.891667	12.245534	0.000000	78.916667	67.270000	19.800000	0.209714	0.000000	19.672729	0.000000	1.000000	0.586220	17.834000 
	2.893750	12.245534	0.000000	78.937500	67.300000	19.800000	0.209873	0.000000	19.675813	0.000000	1.000000	0.586714	17.849000 
	2.895833	12.245534	0.000000	78.958333	67.320000	19.800000	0.210035	0.000000	19.678870	0.000000	1.000000	0.587207	17.864000 
	2.897917	12.245534	0.000000	78.979167	67.330000	19.800000	0.210205	0.000000	19.681900	0.000000	1.000000	0.587700	17.879000 
	2.900000	12.245320	0.000000	79.000000	67.350000	19.800000	0.210365	0.000000	19.684957	0.000000	1.000000	0.588193	17.894000 
	2.902083	12.245320	0.000000	79.020833	67.360000	19.800000	0.210545	0.000000	19.688187	0.000000	1.000000	0.588719	17.910000 
	2.904167	12.245320	0.000000	79.041667	67.390000	19.800000	0.210708	0.000000	19.691272	0.000000	1.000000	0.589212	17.925000 
	2.906250	12.245320	0.000000	79.062500	67.410000	19.800000	0.210869	0.000000	19.694329	0.000000	1.000000	0.589705	17.940000 
	2.908333	12.245320	0.000000	79.083333	67.430000	19.800000	0.211043	0.000000	19.697587	0.000000	1.000000	0.590231	17.956000 
	2.910417	12.245107	0.000000	79.104167	67.460000	19.800000	0.211188	0.000000	19.700472	0.000000	1.000000	0.590691	17.970000 
	2.912500	12.245107	0.000000	79.125000	67.470000	19.800000	0.211352	0.000000	19.703502	0.000000	1.000000	0.591184	17.985000 
	2.914583	12.245107	0.000000	79.145833	67.490000	19.800000	0.211521	0.000000	19.706560	0.000000	1.000000	0.591677	18.000000 
	2.916667	12.245107	0.000000	79.166667	67.500000	19.800000	0.211686	0.000000	19.709591	0.000000	1.000000	0.592170	18.015000 
	2.918750	12.244893	0.000000	79.187500	67.520000	19.800000	0.211849	0.000000	19.712649	0.000000	1.000000	0.592663	18.030000 
	2.920833	12.244893	0.000000	79.208333	67.550000	19.800000	0.212009	0.000000	19.715734	0.000000	1.000000	0.593156	18.045000 
	2.922917	12.244893	0.000000	79.229167	67.550000	19.800000	0.212170	0.000000	19.718537	0.000000	1.000000	0.593616	18.059000 
	2.925000	12.244679	0.000000	79.250000	67.570000	19.800000	0.212321	0.000000	19.721395	0.000000	1.000000	0.594077	18.073000 
	2.927083	12.244679	0.000000	79.270833	67.600000	19.800000	0.212491	0.000000	19.724681	0.000000	1.000000	0.594603	18.089000 
	2.929167	12.244466	0.000000	79.291667	67.610000	19.800000	0.212645	0.000000	19.727512	0.000000	1.000000	0.595063	18.103000 
	2.931250	12.244679	0.000000	79.312500	67.640000	19.800000	0.212803	0.000000	19.730598	0.000000	1.000000	0.595556	18.118000 
	2.933333	12.244679	0.000000	79.333333	67.650000	19.800000	0.212969	0.000000	19.733629	0.000000	1.000000	0.596049	18.133000 
	2.935417	12.244252	0.000000	79.354167	67.680000	19.800000	0.213126	0.000000	19.736715	0.000000	1.000000	0.596542	18.148000 
	2.937500	12.244252	0.000000	79.375000	67.690000	19.800000	0.213275	0.000000	19.739346	0.000000	1.000000	0.596969	18.161000 
	2.939583	12.244252	0.000000	79.395833	67.720000	19.800000	0.213411	0.000000	19.742032	0.000000	1.000000	0.597397	18.174000 
	2.941667	12.244038	0.000000	79.416667	67.740000	19.800000	0.213567	0.000000	19.745091	0.000000	1.000000	0.597890	18.189000 
	2.943750	12.244038	0.000000	79.437500	67.760000	19.800000	0.213717	0.000000	19.747950	0.000000	1.000000	0.598350	18.203000 
	2.945833	12.244038	0.000000	79.458333	67.780000	19.800000	0.213897	0.000000	19.751209	0.000000	1.000000	0.598876	18.219000 
	2.947917	12.243825	0.000000	79.479167	67.790000	19.800000	0.214064	0.000000	19.754241	0.000000	1.000000	0.599369	18.234000 
	2.950000	12.243825	0.000000	79.500000	67.830000	19.800000	0.214240	0.000000	19.757756	0.000000	1.000000	0.599928	18.251000 
	2.952083	12.243825	0.000000	79.520833	67.850000	19.800000	0.214415	0.000000	19.761015	0.000000	1.000000	0.600454	18.267000 
	2.954167	12.243611	0.000000	79.541667	67.850000	19.800000	0.214608	0.000000	19.764420	0.000000	1.000000	0.601012	18.284000 
	2.956250	12.243611	0.000000	79.562500	67.870000	19.800000	0.214797	0.000000	19.767880	0.000000	1.000000	0.601571	18.301000 
	2.958333	12.243611	0.000000	79.583333	67.890000	19.800000	0.215008	0.000000	19.771741	0.000000	1.000000	0.602196	18.320000 
	2.960417	12.243611	0.000000	79.604167	67.910000	19.800000	0.215205	0.000000	19.775402	0.000000	1.000000	0.602787	18.338000 
	2.962500	12.243397	0.000000	79.625000	67.950000	19.800000	0.215401	0.000000	19.779318	0.000000	1.000000	0.603412	18.357000 
	2.964583	12.243397	0.000000	79.645833	67.960000	19.800000	0.215603	0.000000	19.782952	0.000000	1.000000	0.604004	18.375000 
	2.966667	12.243397	0.000000	79.666667	67.960000	19.800000	0.215820	0.000000	19.786757	0.000000	1.000000	0.604628	18.394000 
	2.968750	12.243184	0.000000	79.687500	67.980000	19.800000	0.216009	0.000000	19.790218	0.000000	1.000000	0.605187	18.411000 
	2.970833	12.243184	0.000000	79.708333	68.010000	19.800000	0.216191	0.000000	19.793707	0.000000	1.000000	0.605746	18.428000 
	2.972917	12.243184	0.000000	79.729167	68.030000	19.800000	0.216389	0.000000	19.797368	0.000000	1.000000	0.606338	18.446000 
	2.975000	12.242970	0.000000	79.750000	68.040000	19.800000	0.216590	0.000000	19.801002	0.000000	1.000000	0.606929	18.464000 
	2.977083	12.242970	0.000000	79.770833	68.080000	19.800000	0.216789	0.000000	19.804919	0.000000	1.000000	0.607554	18.483000 
	2.979167	12.242970	0.000000	79.791667	68.090000	19.800000	0.216991	0.000000	19.808553	0.000000	1.000000	0.608145	18.501000 
	2.981250	12.242970	0.000000	79.812500	68.110000	19.800000	0.217200	0.000000	19.812415	0.000000	1.000000	0.608770	18.520000 
	2.983333	12.242970	0.000000	79.833333	68.130000	19.800000	0.217411	0.000000	19.816277	0.000000	1.000000	0.609395	18.539000 
	2.985417	12.242756	0.000000	79.854167	68.150000	19.800000	0.217617	0.000000	19.820140	0.000000	1.000000	0.610019	18.558000 
	2.987500	12.242756	0.000000	79.875000	68.180000	19.800000	0.217825	0.000000	19.824030	0.000000	1.000000	0.610644	18.577000 
	2.989583	12.242756	0.000000	79.895833	68.180000	19.800000	0.218032	0.000000	19.827636	0.000000	1.000000	0.611235	18.595000 
	2.991667	12.242543	0.000000	79.916667	68.200000	19.800000	0.218249	0.000000	19.831699	0.000000	1.000000	0.611893	18.615000 
	2.993750	12.242543	0.000000	79.937500	68.220000	19.800000	0.218463	0.000000	19.835562	0.000000	1.000000	0.612517	18.634000 
	2.995833	12.242543	0.000000	79.958333	68.240000	19.800000	0.218668	0.000000	19.839425	0.000000	1.000000	0.613142	18.653000 
	2.997917	12.242756	0.000000	79.979167	68.250000	19.800000	0.218876	0.000000	19.843059	0.000000	1.000000	0.613733	18.671000 
	3.000000	12.242329	0.000000	80.000000	68.280000	19.800000	0.219056	0.000000	19.846550	0.000000	1.000000	0.614292	18.688000 
	3.002083	12.242329	0.000000	80.020833	68.310000	19.800000	0.219211	0.000000	19.849640	0.000000	1.000000	0.614785	18.703000 
	3.004167	12.242329	0.000000	80.041667	68.320000	19.800000	0.219401	0.000000	19.853074	0.000000	1.000000	0.615344	18.720000 
	3.006250	12.242115	0.000000	80.062500	68.350000	19.800000	0.219583	0.000000	19.856565	0.000000	1.000000	0.615903	18.737000 
	3.008333	12.242115	0.000000	80.083333	68.350000	19.800000	0.219778	0.000000	19.859972	0.000000	1.000000	0.616462	18.754000 
	3.010417	12.242115	0.000000	80.104167	68.380000	19.800000	0.219956	0.000000	19.863463	0.000000	1.000000	0.617021	18.771000 
	3.012500	12.242115	0.000000	80.125000	68.390000	19.800000	0.220142	0.000000	19.866897	0.000000	1.000000	0.617579	18.788000 
	3.014583	12.241902	0.000000	80.145833	68.410000	19.800000	0.220336	0.000000	19.870361	0.000000	1.000000	0.618138	18.805000 
	3.016667	12.241902	0.000000	80.166667	68.440000	19.800000	0.220510	0.000000	19.873852	0.000000	1.000000	0.618697	18.822000 
	3.018750	12.241902	0.000000	80.187500	68.460000	19.800000	0.220684	0.000000	19.877115	0.000000	1.000000	0.619223	18.838000 
	3.020833	12.241688	0.000000	80.208333	68.470000	19.800000	0.220892	0.000000	19.880750	0.000000	1.000000	0.619815	18.856000 
	3.022917	12.241902	0.000000	80.229167	68.490000	19.800000	0.221085	0.000000	19.884414	0.000000	1.000000	0.620406	18.874000 
	3.025000	12.241688	0.000000	80.250000	68.520000	19.800000	0.221260	0.000000	19.887906	0.000000	1.000000	0.620965	18.891000 
	3.027083	12.241688	0.000000	80.270833	68.540000	19.800000	0.221452	0.000000	19.891370	0.000000	1.000000	0.621524	18.908000 
	3.029167	12.241688	0.000000	80.291667	68.530000	19.800000	0.221663	0.000000	19.894949	0.000000	1.000000	0.622116	18.926000 
	3.031250	12.241688	0.000000	80.312500	68.570000	19.800000	0.221838	0.000000	19.898470	0.000000	1.000000	0.622674	18.943000 
	3.033333	12.241688	0.000000	80.333333	68.600000	19.800000	0.222000	0.000000	19.901762	0.000000	1.000000	0.623200	18.959000 
	3.035417	12.241475	0.000000	80.354167	68.610000	19.800000	0.222205	0.000000	19.905398	0.000000	1.000000	0.623792	18.977000 
	3.037500	12.241475	0.000000	80.375000	68.610000	19.800000	0.222392	0.000000	19.908604	0.000000	1.000000	0.624318	18.993000 
	3.039583	12.241475	0.000000	80.395833	68.630000	19.800000	0.222577	0.000000	19.912069	0.000000	1.000000	0.624877	19.010000 
	3.041667	12.241475	0.000000	80.416667	68.670000	19.800000	0.222748	0.000000	19.915591	0.000000	1.000000	0.625436	19.027000 
	3.043750	12.241261	0.000000	80.437500	68.690000	19.800000	0.222935	0.000000	19.919055	0.000000	1.000000	0.625994	19.044000 
	3.045833	12.241261	0.000000	80.458333	68.690000	19.800000	0.223130	0.000000	19.922462	0.000000	1.000000	0.626553	19.061000 
	3.047917	12.241261	0.000000	80.479167	68.710000	19.800000	0.223305	0.000000	19.925726	0.000000	1.000000	0.627079	19.077000 
	3.050000	12.241261	0.000000	80.500000	68.740000	19.800000	0.223486	0.000000	19.929220	0.000000	1.000000	0.627638	19.094000 
	3.052083	12.241261	0.000000	80.520833	68.770000	19.800000	0.223653	0.000000	19.932513	0.000000	1.000000	0.628164	19.110000 
	3.054167	12.241047	0.000000	80.541667	68.790000	19.800000	0.223849	0.000000	19.936179	0.000000	1.000000	0.628756	19.128000 
	3.056250	12.241047	0.000000	80.562500	68.790000	19.800000	0.224046	0.000000	19.939586	0.000000	1.000000	0.629314	19.145000 
	3.058333	12.241047	0.000000	80.583333	68.830000	19.800000	0.224231	0.000000	19.943310	0.000000	1.000000	0.629906	19.163000 
	3.060417	12.240834	0.000000	80.604167	68.850000	19.800000	0.224429	0.000000	19.946976	0.000000	1.000000	0.630498	19.181000 
	3.062500	12.240834	0.000000	80.625000	68.850000	19.800000	0.224627	0.000000	19.950383	0.000000	1.000000	0.631056	19.198000 
	3.064583	12.240834	0.000000	80.645833	68.880000	19.800000	0.224830	0.000000	19.954278	0.000000	1.000000	0.631681	19.217000 
	3.066667	12.240834	0.000000	80.666667	68.900000	19.800000	0.225025	0.000000	19.957945	0.000000	1.000000	0.632273	19.235000 
	3.068750	12.240620	0.000000	80.687500	68.930000	19.800000	0.225214	0.000000	19.961640	0.000000	1.000000	0.632864	19.253000 
	3.070833	12.240620	0.000000	80.708333	68.940000	19.800000	0.225403	0.000000	19.965077	0.000000	1.000000	0.633423	19.270000 
	3.072917	12.240620	0.000000	80.729167	68.950000	19.800000	0.225607	0.000000	19.968714	0.000000	1.000000	0.634015	19.288000 
	3.075000	12.240620	0.000000	80.750000	68.980000	19.800000	0.225783	0.000000	19.972209	0.000000	1.000000	0.634574	19.305000 
	3.077083	12.240406	0.000000	80.770833	68.990000	19.800000	0.225973	0.000000	19.975646	0.000000	1.000000	0.635132	19.322000 
	3.079167	12.240406	0.000000	80.791667	69.030000	19.800000	0.226157	0.000000	19.979371	0.000000	1.000000	0.635724	19.340000 
	3.081250	12.240406	0.000000	80.812500	69.030000	19.800000	0.226370	0.000000	19.982980	0.000000	1.000000	0.636316	19.358000 
	3.083333	12.240406	0.000000	80.833333	69.060000	19.800000	0.226546	0.000000	19.986475	0.000000	1.000000	0.636875	19.375000 
	3.085417	12.240193	0.000000	80.854167	69.070000	19.800000	0.226737	0.000000	19.989913	0.000000	1.000000	0.637433	19.392000 
	3.087500	12.240193	0.000000	80.875000	69.080000	19.800000	0.226939	0.000000	19.993551	0.000000	1.000000	0.638025	19.410000 
	3.089583	12.240406	0.000000	80.895833	69.120000	19.800000	0.227111	0.000000	19.997076	0.000000	1.000000	0.638584	19.427000 
	3.091667	12.239765	0.000000	80.916667	69.140000	19.800000	0.227282	0.000000	20.000343	0.000000	1.000000	0.639110	19.443000 
	3.093750	12.239979	0.000000	80.937500	69.150000	19.800000	0.227476	0.000000	20.003780	0.000000	1.000000	0.639669	19.460000 
	3.095833	12.239979	0.000000	80.958333	69.170000	19.800000	0.227645	0.000000	20.007047	0.000000	1.000000	0.640195	19.476000 
	3.097917	12.239979	0.000000	80.979167	69.190000	19.800000	0.227822	0.000000	20.010313	0.000000	1.000000	0.640721	19.492000 
	3.100000	12.239979	0.000000	81.000000	69.210000	19.800000	0.227991	0.000000	20.013580	0.000000	1.000000	0.641246	19.508000 
	3.102083	12.239979	0.000000	81.020833	69.230000	19.800000	0.228172	0.000000	20.016847	0.000000	1.000000	0.641772	19.524000 
	3.104167	12.239979	0.000000	81.041667	69.250000	19.800000	0.228363	0.000000	20.020515	0.000000	1.000000	0.642364	19.542000 
	3.106250	12.239765	0.000000	81.062500	69.270000	19.800000	0.228546	0.000000	20.023983	0.000000	1.000000	0.642923	19.559000 
	3.108333	12.239765	0.000000	81.083333	69.290000	19.800000	0.228729	0.000000	20.027450	0.000000	1.000000	0.643482	19.576000 
	3.110417	12.239765	0.000000	81.104167	69.300000	19.800000	0.228909	0.000000	20.030688	0.000000	1.000000	0.644008	19.592000 
	3.112500	12.239765	0.000000	81.125000	69.320000	19.800000	0.229096	0.000000	20.034156	0.000000	1.000000	0.644566	19.609000 
	3.114583	12.239552	0.000000	81.145833	69.350000	19.800000	0.229261	0.000000	20.037453	0.000000	1.000000	0.645092	19.625000 
	3.116667	12.239552	0.000000	81.166667	69.370000	19.800000	0.229420	0.000000	20.040520	0.000000	1.000000	0.645585	19.640000 
	3.118750	12.239552	0.000000	81.187500	69.380000	19.800000	0.229578	0.000000	20.043357	0.000000	1.000000	0.646046	19.654000 
	3.120833	12.239552	0.000000	81.208333	69.400000	19.800000	0.229743	0.000000	20.046424	0.000000	1.000000	0.646539	19.669000 
	3.122917	12.239338	0.000000	81.229167	69.430000	19.800000	0.229893	0.000000	20.049522	0.000000	1.000000	0.647032	19.684000 
	3.125000	12.239338	0.000000	81.250000	69.450000	19.800000	0.230041	0.000000	20.052389	0.000000	1.000000	0.647492	19.698000 
	3.127083	12.239338	0.000000	81.270833	69.460000	19.800000	0.230194	0.000000	20.055226	0.000000	1.000000	0.647952	19.712000 
	3.129167	12.239124	0.000000	81.291667	69.500000	19.800000	0.230347	0.000000	20.058353	0.000000	1.000000	0.648445	19.727000 
	3.131250	12.239124	0.000000	81.312500	69.530000	19.800000	0.230512	0.000000	20.061651	0.000000	1.000000	0.648971	19.743000 
	3.133333	12.239124	0.000000	81.333333	69.540000	19.800000	0.230701	0.000000	20.065090	0.000000	1.000000	0.649530	19.760000 
	3.135417	12.238911	0.000000	81.354167	69.530000	19.800000	0.230890	0.000000	20.068269	0.000000	1.000000	0.650056	19.776000 
	3.137500	12.238911	0.000000	81.375000	69.560000	19.800000	0.231058	0.000000	20.071567	0.000000	1.000000	0.650582	19.792000 
	3.139583	12.238697	0.000000	81.395833	69.580000	19.800000	0.231229	0.000000	20.074836	0.000000	1.000000	0.651108	19.808000 
	3.141667	12.238697	0.000000	81.416667	69.610000	19.800000	0.231360	0.000000	20.077533	0.000000	1.000000	0.651535	19.821000 
	3.143750	12.238697	0.000000	81.437500	69.600000	19.800000	0.231528	0.000000	20.080311	0.000000	1.000000	0.651995	19.835000 
	3.145833	12.238483	0.000000	81.458333	69.630000	19.800000	0.231647	0.000000	20.082807	0.000000	1.000000	0.652390	19.847000 
	3.147917	12.238483	0.000000	81.479167	69.670000	19.800000	0.231795	0.000000	20.085936	0.000000	1.000000	0.652883	19.862000 
	3.150000	12.238483	0.000000	81.500000	69.690000	19.800000	0.231924	0.000000	20.088403	0.000000	1.000000	0.653277	19.874000 
	3.152083	12.238270	0.000000	81.520833	69.700000	19.800000	0.232057	0.000000	20.090840	0.000000	1.000000	0.653672	19.886000 
	3.154167	12.238270	0.000000	81.541667	69.730000	19.800000	0.232174	0.000000	20.093337	0.000000	1.000000	0.654066	19.898000 
	3.156250	12.238270	0.000000	81.562500	69.740000	19.800000	0.232306	0.000000	20.095774	0.000000	1.000000	0.654461	19.910000 
	3.158333	12.238056	0.000000	81.583333	69.770000	19.800000	0.232400	0.000000	20.097870	0.000000	1.000000	0.654789	19.920000 
	3.160417	12.238056	0.000000	81.604167	69.780000	19.800000	0.232535	0.000000	20.100307	0.000000	1.000000	0.655184	19.932000 
	3.162500	12.238056	0.000000	81.625000	69.800000	19.800000	0.232675	0.000000	20.102975	0.000000	1.000000	0.655611	19.945000 
	3.164583	12.237842	0.000000	81.645833	69.820000	19.800000	0.232794	0.000000	20.105442	0.000000	1.000000	0.656006	19.957000 
	3.166667	12.237842	0.000000	81.666667	69.850000	19.800000	0.232928	0.000000	20.108140	0.000000	1.000000	0.656433	19.970000 
	3.168750	12.237629	0.000000	81.687500	69.870000	19.800000	0.233050	0.000000	20.110608	0.000000	1.000000	0.656827	19.982000 
	3.170833	12.237629	0.000000	81.708333	69.880000	19.800000	0.233174	0.000000	20.112845	0.000000	1.000000	0.657189	19.993000 
	3.172917	12.237629	0.000000	81.729167	69.910000	19.800000	0.233290	0.000000	20.115342	0.000000	1.000000	0.657583	20.005000 
	3.175000	12.237415	0.000000	81.750000	69.940000	19.800000	0.233411	0.000000	20.117840	0.000000	1.000000	0.657978	20.017000 
	3.177083	12.237201	0.000000	81.770833	69.930000	19.800000	0.233554	0.000000	20.120217	0.000000	1.000000	0.658372	20.029000 
	3.179167	12.237201	0.000000	81.791667	69.950000	19.800000	0.233689	0.000000	20.122886	0.000000	1.000000	0.658800	20.042000 
	3.181250	12.236988	0.000000	81.812500	69.980000	19.800000	0.233811	0.000000	20.125384	0.000000	1.000000	0.659194	20.054000 
	3.183333	12.236988	0.000000	81.833333	70.000000	19.800000	0.233959	0.000000	20.128253	0.000000	1.000000	0.659654	20.068000 
	3.185417	12.236988	0.000000	81.854167	70.020000	19.800000	0.234100	0.000000	20.130922	0.000000	1.000000	0.660082	20.081000 
	3.187500	12.236988	0.000000	81.875000	70.040000	19.800000	0.234258	0.000000	20.133992	0.000000	1.000000	0.660575	20.096000 
	3.189583	12.236774	0.000000	81.895833	70.050000	19.800000	0.234410	0.000000	20.136831	0.000000	1.000000	0.661035	20.110000 
	3.191667	12.236774	0.000000	81.916667	70.060000	19.800000	0.234566	0.000000	20.139670	0.000000	1.000000	0.661495	20.124000 
	3.193750	12.236774	0.000000	81.937500	70.090000	19.800000	0.234711	0.000000	20.142570	0.000000	1.000000	0.661955	20.138000 
	3.195833	12.236560	0.000000	81.958333	70.120000	19.800000	0.234837	0.000000	20.145270	0.000000	1.000000	0.662382	20.151000 
	3.197917	12.236560	0.000000	81.979167	70.120000	19.800000	0.234987	0.000000	20.147878	0.000000	1.000000	0.662810	20.164000 
	3.200000	12.236560	0.000000	82.000000	70.150000	19.800000	0.235124	0.000000	20.150578	0.000000	1.000000	0.663237	20.177000 
	3.202083	12.236560	0.000000	82.020833	70.180000	19.800000	0.235265	0.000000	20.153478	0.000000	1.000000	0.663697	20.191000 
	3.204167	12.236347	0.000000	82.041667	70.200000	19.800000	0.235399	0.000000	20.156148	0.000000	1.000000	0.664125	20.204000 
	3.206250	12.236347	0.000000	82.062500	70.230000	19.800000	0.235553	0.000000	20.159249	0.000000	1.000000	0.664618	20.219000 
	3.208333	12.236133	0.000000	82.083333	70.230000	19.800000	0.235704	0.000000	20.161857	0.000000	1.000000	0.665045	20.232000 
	3.210417	12.236133	0.000000	82.104167	70.260000	19.800000	0.235854	0.000000	20.164959	0.000000	1.000000	0.665538	20.247000 
	3.212500	12.236133	0.000000	82.125000	70.270000	19.800000	0.235996	0.000000	20.167598	0.000000	1.000000	0.665965	20.260000 
	3.214583	12.236133	0.000000	82.145833	70.290000	19.800000	0.236147	0.000000	20.170469	0.000000	1.000000	0.666426	20.274000 
	3.216667	12.236133	0.000000	82.166667	70.310000	19.800000	0.236299	0.000000	20.173339	0.000000	1.000000	0.666886	20.288000 
	3.218750	12.236133	0.000000	82.187500	70.340000	19.800000	0.236427	0.000000	20.176040	0.000000	1.000000	0.667313	20.301000 
	3.220833	12.235919	0.000000	82.208333	70.350000	19.800000	0.236579	0.000000	20.178880	0.000000	1.000000	0.667773	20.315000 
	3.222917	12.235919	0.000000	82.229167	70.380000	19.800000	0.236724	0.000000	20.181781	0.000000	1.000000	0.668234	20.329000 
	3.225000	12.235919	0.000000	82.250000	70.400000	19.800000	0.236874	0.000000	20.184652	0.000000	1.000000	0.668694	20.343000 
	3.227083	12.235706	0.000000	82.270833	70.400000	19.800000	0.237024	0.000000	20.187261	0.000000	1.000000	0.669121	20.356000 
	3.229167	12.235706	0.000000	82.291667	70.430000	19.800000	0.237163	0.000000	20.190163	0.000000	1.000000	0.669581	20.370000 
	3.231250	12.235492	0.000000	82.312500	70.460000	19.800000	0.237307	0.000000	20.193065	0.000000	1.000000	0.670041	20.384000 
	3.233333	12.235492	0.000000	82.333333	70.470000	19.800000	0.237451	0.000000	20.195705	0.000000	1.000000	0.670469	20.397000 
	3.235417	12.235492	0.000000	82.354167	70.470000	19.800000	0.237608	0.000000	20.198514	0.000000	1.000000	0.670929	20.411000 
	3.237500	12.235278	0.000000	82.375000	70.520000	19.800000	0.237741	0.000000	20.201478	0.000000	1.000000	0.671389	20.425000 
	3.239583	12.235278	0.000000	82.395833	70.520000	19.800000	0.237898	0.000000	20.204288	0.000000	1.000000	0.671849	20.439000 
	3.241667	12.235278	0.000000	82.416667	70.550000	19.800000	0.238040	0.000000	20.207190	0.000000	1.000000	0.672310	20.453000 
	3.243750	12.235278	0.000000	82.437500	70.580000	19.800000	0.238171	0.000000	20.209892	0.000000	1.000000	0.672737	20.466000 
	3.245833	12.235065	0.000000	82.458333	70.580000	19.800000	0.238329	0.000000	20.212702	0.000000	1.000000	0.673197	20.480000 
	3.247917	12.235065	0.000000	82.479167	70.610000	19.800000	0.238472	0.000000	20.215605	0.000000	1.000000	0.673657	20.494000 
	3.250000	12.235065	0.000000	82.500000	70.630000	19.800000	0.238596	0.000000	20.218076	0.000000	1.000000	0.674052	20.506000 
	3.252083	12.235065	0.000000	82.520833	70.640000	19.800000	0.238755	0.000000	20.220916	0.000000	1.000000	0.674512	20.520000 
	3.254167	12.235065	0.000000	82.541667	70.680000	19.800000	0.238876	0.000000	20.223650	0.000000	1.000000	0.674939	20.533000 
	3.256250	12.234851	0.000000	82.562500	70.700000	19.800000	0.238998	0.000000	20.226121	0.000000	1.000000	0.675334	20.545000 
	3.258333	12.234851	0.000000	82.583333	70.710000	19.800000	0.239135	0.000000	20.228560	0.000000	1.000000	0.675728	20.557000 
	3.260417	12.234851	0.000000	82.604167	70.730000	19.800000	0.239271	0.000000	20.231232	0.000000	1.000000	0.676155	20.570000 
	3.262500	12.234638	0.000000	82.625000	70.750000	19.800000	0.239404	0.000000	20.233904	0.000000	1.000000	0.676583	20.583000 
	3.264583	12.234638	0.000000	82.645833	70.770000	19.800000	0.239543	0.000000	20.236575	0.000000	1.000000	0.677010	20.596000 
	3.266667	12.234424	0.000000	82.666667	70.780000	19.800000	0.239658	0.000000	20.238815	0.000000	1.000000	0.677372	20.607000 
	3.268750	12.234424	0.000000	82.687500	70.800000	19.800000	0.239799	0.000000	20.241487	0.000000	1.000000	0.677799	20.620000 
	3.270833	12.234424	0.000000	82.708333	70.830000	19.800000	0.239918	0.000000	20.243989	0.000000	1.000000	0.678193	20.632000 
	3.272917	12.234210	0.000000	82.729167	70.870000	19.800000	0.240042	0.000000	20.246724	0.000000	1.000000	0.678621	20.645000 
	3.275000	12.234210	0.000000	82.750000	70.860000	19.800000	0.240199	0.000000	20.249302	0.000000	1.000000	0.679048	20.658000 
	3.277083	12.234210	0.000000	82.770833	70.890000	19.800000	0.240328	0.000000	20.252005	0.000000	1.000000	0.679475	20.671000 
	3.279167	12.233997	0.000000	82.791667	70.920000	19.800000	0.240455	0.000000	20.254709	0.000000	1.000000	0.679903	20.684000 
	3.281250	12.233997	0.000000	82.812500	70.930000	19.800000	0.240610	0.000000	20.257551	0.000000	1.000000	0.680363	20.698000 
	3.283333	12.233997	0.000000	82.833333	70.940000	19.800000	0.240777	0.000000	20.260594	0.000000	1.000000	0.680856	20.713000 
	3.285417	12.233783	0.000000	82.854167	70.960000	19.800000	0.240922	0.000000	20.263467	0.000000	1.000000	0.681316	20.727000 
	3.287500	12.233569	0.000000	82.875000	70.990000	19.800000	0.241065	0.000000	20.266372	0.000000	1.000000	0.681776	20.741000 
	3.289583	12.233569	0.000000	82.895833	71.000000	19.800000	0.241217	0.000000	20.269214	0.000000	1.000000	0.682237	20.755000 
	3.291667	12.233569	0.000000	82.916667	71.020000	19.800000	0.241380	0.000000	20.272288	0.000000	1.000000	0.682730	20.770000 
	3.293750	12.233569	0.000000	82.937500	71.040000	19.800000	0.241530	0.000000	20.275162	0.000000	1.000000	0.683190	20.784000 
	3.295833	12.233569	0.000000	82.958333	71.070000	19.800000	0.241678	0.000000	20.278268	0.000000	1.000000	0.683683	20.799000 
	3.297917	12.233356	0.000000	82.979167	71.100000	19.800000	0.241822	0.000000	20.281173	0.000000	1.000000	0.684143	20.813000 
	3.300000	12.233356	0.000000	83.000000	71.100000	19.800000	0.241971	0.000000	20.283783	0.000000	1.000000	0.684570	20.826000 
	3.302083	12.233356	0.000000	83.020833	71.120000	19.800000	0.242131	0.000000	20.286858	0.000000	1.000000	0.685063	20.841000 
	3.304167	12.233356	0.000000	83.041667	71.140000	19.800000	0.242277	0.000000	20.289732	0.000000	1.000000	0.685524	20.855000 
	3.306250	12.233142	0.000000	83.062500	71.160000	19.800000	0.242424	0.000000	20.292606	0.000000	1.000000	0.685984	20.869000 
	3.308333	12.233142	0.000000	83.083333	71.180000	19.800000	0.242569	0.000000	20.295480	0.000000	1.000000	0.686444	20.883000 
	3.310417	12.232928	0.000000	83.104167	71.200000	19.800000	0.242716	0.000000	20.298355	0.000000	1.000000	0.686904	20.897000 
	3.312500	12.232928	0.000000	83.125000	71.230000	19.800000	0.242860	0.000000	20.301261	0.000000	1.000000	0.687364	20.911000 
	3.314583	12.232928	0.000000	83.145833	71.260000	19.800000	0.243004	0.000000	20.304167	0.000000	1.000000	0.687825	20.925000 
	3.316667	12.232715	0.000000	83.166667	71.260000	19.800000	0.243168	0.000000	20.306978	0.000000	1.000000	0.688285	20.939000 
	3.318750	12.232715	0.000000	83.187500	71.280000	19.800000	0.243316	0.000000	20.309853	0.000000	1.000000	0.688745	20.953000 
	3.320833	12.232715	0.000000	83.208333	71.310000	19.800000	0.243463	0.000000	20.312960	0.000000	1.000000	0.689238	20.968000 
	3.322917	12.232501	0.000000	83.229167	71.330000	19.800000	0.243608	0.000000	20.315835	0.000000	1.000000	0.689698	20.982000 
	3.325000	12.232501	0.000000	83.250000	71.340000	19.800000	0.243764	0.000000	20.318678	0.000000	1.000000	0.690158	20.996000 
	3.327083	12.232501	0.000000	83.270833	71.360000	19.800000	0.243912	0.000000	20.321553	0.000000	1.000000	0.690619	21.010000 
	3.329167	12.232287	0.000000	83.291667	71.390000	19.800000	0.244041	0.000000	20.324259	0.000000	1.000000	0.691046	21.023000 
	3.331250	12.232287	0.000000	83.312500	71.410000	19.800000	0.244191	0.000000	20.327134	0.000000	1.000000	0.691506	21.037000 
	3.333333	12.232074	0.000000	83.333333	71.400000	19.800000	0.244357	0.000000	20.329914	0.000000	1.000000	0.691966	21.051000 
	3.335417	12.232074	0.000000	83.354167	71.450000	19.800000	0.244481	0.000000	20.332885	0.000000	1.000000	0.692427	21.065000 
	3.337500	12.232074	0.000000	83.375000	71.480000	19.800000	0.244628	0.000000	20.335792	0.000000	1.000000	0.692887	21.079000 
	3.339583	12.232074	0.000000	83.395833	71.490000	19.800000	0.244782	0.000000	20.338636	0.000000	1.000000	0.693347	21.093000 
	3.341667	12.232074	0.000000	83.416667	71.510000	19.800000	0.244937	0.000000	20.341712	0.000000	1.000000	0.693840	21.108000 
	3.343750	12.231860	0.000000	83.437500	71.520000	19.800000	0.245095	0.000000	20.344556	0.000000	1.000000	0.694300	21.122000 
	3.345833	12.231860	0.000000	83.458333	71.550000	19.800000	0.245247	0.000000	20.347665	0.000000	1.000000	0.694793	21.137000 
	3.347917	12.231860	0.000000	83.479167	71.570000	19.800000	0.245391	0.000000	20.350541	0.000000	1.000000	0.695253	21.151000 
	3.350000	12.231646	0.000000	83.500000	71.590000	19.800000	0.245539	0.000000	20.353417	0.000000	1.000000	0.695714	21.165000 
	3.352083	12.231646	0.000000	83.520833	71.600000	19.800000	0.245706	0.000000	20.356461	0.000000	1.000000	0.696207	21.180000 
	3.354167	12.231646	0.000000	83.541667	71.630000	19.800000	0.245860	0.000000	20.359571	0.000000	1.000000	0.696700	21.195000 
	3.356250	12.231433	0.000000	83.562500	71.660000	19.800000	0.246012	0.000000	20.362680	0.000000	1.000000	0.697193	21.210000 
	3.358333	12.231433	0.000000	83.583333	71.660000	19.800000	0.246192	0.000000	20.365894	0.000000	1.000000	0.697719	21.226000 
	3.360417	12.231433	0.000000	83.604167	71.690000	19.800000	0.246337	0.000000	20.368802	0.000000	1.000000	0.698179	21.240000 
	3.362500	12.231433	0.000000	83.625000	71.710000	19.800000	0.246489	0.000000	20.371879	0.000000	1.000000	0.698672	21.255000 
	3.364583	12.231219	0.000000	83.645833	71.730000	19.800000	0.246655	0.000000	20.374957	0.000000	1.000000	0.699165	21.270000 
	3.366667	12.231219	0.000000	83.666667	71.750000	19.800000	0.246810	0.000000	20.378034	0.000000	1.000000	0.699658	21.285000 
	3.368750	12.231219	0.000000	83.687500	71.750000	19.800000	0.246983	0.000000	20.381048	0.000000	1.000000	0.700151	21.300000 
	3.370833	12.231219	0.000000	83.708333	71.770000	19.800000	0.247128	0.000000	20.383924	0.000000	1.000000	0.700611	21.314000 
	3.372917	12.231005	0.000000	83.729167	71.810000	19.800000	0.247285	0.000000	20.387268	0.000000	1.000000	0.701137	21.330000 
	3.375000	12.231005	0.000000	83.750000	71.820000	19.800000	0.247451	0.000000	20.390313	0.000000	1.000000	0.701630	21.345000 
	3.377083	12.230792	0.000000	83.770833	71.850000	19.800000	0.247611	0.000000	20.393424	0.000000	1.000000	0.702123	21.360000 
	3.379167	12.230792	0.000000	83.791667	71.860000	19.800000	0.247770	0.000000	20.396469	0.000000	1.000000	0.702617	21.375000 
	3.381250	12.230792	0.000000	83.812500	71.880000	19.800000	0.247914	0.000000	20.399347	0.000000	1.000000	0.703077	21.389000 
	3.383333	12.230578	0.000000	83.833333	71.890000	19.800000	0.248092	0.000000	20.402593	0.000000	1.000000	0.703603	21.405000 
	3.385417	12.230578	0.000000	83.854167	71.920000	19.800000	0.248237	0.000000	20.405503	0.000000	1.000000	0.704063	21.419000 
	3.387500	12.230578	0.000000	83.875000	71.940000	19.800000	0.248381	0.000000	20.408381	0.000000	1.000000	0.704523	21.433000 
	3.389583	12.230578	0.000000	83.895833	71.960000	19.800000	0.248516	0.000000	20.411057	0.000000	1.000000	0.704950	21.446000 
	3.391667	12.230364	0.000000	83.916667	71.990000	19.800000	0.248670	0.000000	20.414169	0.000000	1.000000	0.705443	21.461000 
	3.393750	12.230364	0.000000	83.937500	71.990000	19.800000	0.248826	0.000000	20.416981	0.000000	1.000000	0.705904	21.475000 
	3.395833	12.230364	0.000000	83.958333	72.020000	19.800000	0.248979	0.000000	20.420093	0.000000	1.000000	0.706397	21.490000 
	3.397917	12.230364	0.000000	83.979167	72.040000	19.800000	0.249132	0.000000	20.422971	0.000000	1.000000	0.706857	21.504000 
	3.400000	12.230151	0.000000	84.000000	72.080000	19.800000	0.249288	0.000000	20.426316	0.000000	1.000000	0.707383	21.520000 
	3.402083	12.230151	0.000000	84.020833	72.090000	19.800000	0.249458	0.000000	20.429563	0.000000	1.000000	0.707909	21.536000 
	3.404167	12.230151	0.000000	84.041667	72.100000	19.800000	0.249630	0.000000	20.432610	0.000000	1.000000	0.708402	21.551000 
	3.406250	12.229937	0.000000	84.062500	72.140000	19.800000	0.249773	0.000000	20.435754	0.000000	1.000000	0.708895	21.566000 
	3.408333	12.229937	0.000000	84.083333	72.150000	19.800000	0.249961	0.000000	20.439203	0.000000	1.000000	0.709454	21.583000 
	3.410417	12.229937	0.000000	84.104167	72.160000	19.800000	0.250136	0.000000	20.442451	0.000000	1.000000	0.709980	21.599000 
	3.412500	12.229937	0.000000	84.125000	72.190000	19.800000	0.250299	0.000000	20.445764	0.000000	1.000000	0.710506	21.615000 
	3.414583	12.229937	0.000000	84.145833	72.200000	19.800000	0.250488	0.000000	20.449213	0.000000	1.000000	0.711064	21.632000 
	3.416667	12.229723	0.000000	84.166667	72.210000	19.800000	0.250664	0.000000	20.452460	0.000000	1.000000	0.711590	21.648000 
	3.418750	12.229723	0.000000	84.187500	72.240000	19.800000	0.250815	0.000000	20.455573	0.000000	1.000000	0.712083	21.663000 
	3.420833	12.229723	0.000000	84.208333	72.260000	19.800000	0.250995	0.000000	20.459055	0.000000	1.000000	0.712642	21.680000 
	3.422917	12.229510	0.000000	84.229167	72.290000	19.800000	0.251163	0.000000	20.462369	0.000000	1.000000	0.713168	21.696000 
	3.425000	12.229510	0.000000	84.250000	72.310000	19.800000	0.251336	0.000000	20.465650	0.000000	1.000000	0.713694	21.712000 
	3.427083	12.229510	0.000000	84.270833	72.330000	19.800000	0.251524	0.000000	20.469333	0.000000	1.000000	0.714286	21.730000 
	3.429167	12.229510	0.000000	84.291667	72.340000	19.800000	0.251698	0.000000	20.472581	0.000000	1.000000	0.714812	21.746000 
	3.431250	12.229296	0.000000	84.312500	72.360000	19.800000	0.251880	0.000000	20.476064	0.000000	1.000000	0.715370	21.763000 
	3.433333	12.229296	0.000000	84.333333	72.390000	19.800000	0.252063	0.000000	20.479579	0.000000	1.000000	0.715929	21.780000 
	3.435417	12.229296	0.000000	84.354167	72.400000	19.800000	0.252249	0.000000	20.483029	0.000000	1.000000	0.716488	21.797000 
	3.437500	12.229082	0.000000	84.375000	72.420000	19.800000	0.252430	0.000000	20.486511	0.000000	1.000000	0.717047	21.814000 
	3.439583	12.229082	0.000000	84.395833	72.450000	19.800000	0.252599	0.000000	20.490027	0.000000	1.000000	0.717606	21.831000 
	3.441667	12.229082	0.000000	84.416667	72.470000	19.800000	0.252785	0.000000	20.493510	0.000000	1.000000	0.718164	21.848000 
	3.443750	12.229082	0.000000	84.437500	72.480000	19.800000	0.252959	0.000000	20.496759	0.000000	1.000000	0.718690	21.864000 
	3.445833	12.229082	0.000000	84.458333	72.500000	19.800000	0.253141	0.000000	20.500242	0.000000	1.000000	0.719249	21.881000 
	3.447917	12.228869	0.000000	84.479167	72.530000	19.800000	0.253299	0.000000	20.503557	0.000000	1.000000	0.719775	21.897000 
	3.450000	12.228869	0.000000	84.500000	72.540000	19.800000	0.253504	0.000000	20.507208	0.000000	1.000000	0.720367	21.915000 
	3.452083	12.228869	0.000000	84.520833	72.560000	19.800000	0.253670	0.000000	20.510491	0.000000	1.000000	0.720893	21.931000 
	3.454167	12.228869	0.000000	84.541667	72.600000	19.800000	0.253842	0.000000	20.514041	0.000000	1.000000	0.721452	21.948000 
	3.456250	12.228655	0.000000	84.562500	72.620000	19.800000	0.253995	0.000000	20.517122	0.000000	1.000000	0.721945	21.963000 
	3.458333	12.228655	0.000000	84.583333	72.630000	19.800000	0.254185	0.000000	20.520573	0.000000	1.000000	0.722503	21.980000 
	3.460417	12.228655	0.000000	84.604167	72.650000	19.800000	0.254356	0.000000	20.523855	0.000000	1.000000	0.723029	21.996000 
	3.462500	12.228655	0.000000	84.625000	72.680000	19.800000	0.254529	0.000000	20.527373	0.000000	1.000000	0.723588	22.013000 
	3.464583	12.228441	0.000000	84.645833	72.700000	19.800000	0.254688	0.000000	20.530455	0.000000	1.000000	0.724081	22.028000 
	3.466667	12.228441	0.000000	84.666667	72.700000	19.800000	0.254886	0.000000	20.533872	0.000000	1.000000	0.724640	22.045000 
	3.468750	12.228441	0.000000	84.687500	72.730000	19.800000	0.255044	0.000000	20.537189	0.000000	1.000000	0.725166	22.061000 
	3.470833	12.228441	0.000000	84.708333	72.740000	19.800000	0.255230	0.000000	20.540639	0.000000	1.000000	0.725725	22.078000 
	3.472917	12.228228	0.000000	84.729167	72.770000	19.800000	0.255395	0.000000	20.543956	0.000000	1.000000	0.726251	22.094000 
	3.475000	12.228228	0.000000	84.750000	72.780000	19.800000	0.255565	0.000000	20.547206	0.000000	1.000000	0.726777	22.110000 
	3.477083	12.228228	0.000000	84.770833	72.810000	19.800000	0.255711	0.000000	20.550121	0.000000	1.000000	0.727237	22.124000 
	3.479167	12.228014	0.000000	84.791667	72.830000	19.800000	0.255882	0.000000	20.553405	0.000000	1.000000	0.727763	22.140000 
	3.481250	12.228014	0.000000	84.812500	72.840000	19.800000	0.256060	0.000000	20.556655	0.000000	1.000000	0.728289	22.156000 
	3.483333	12.228014	0.000000	84.833333	72.870000	19.800000	0.256211	0.000000	20.559772	0.000000	1.000000	0.728782	22.171000 
	3.485417	12.228014	0.000000	84.854167	72.890000	19.800000	0.256377	0.000000	20.563056	0.000000	1.000000	0.729308	22.187000 
	3.487500	12.227800	0.000000	84.875000	72.920000	19.800000	0.256538	0.000000	20.566373	0.000000	1.000000	0.729834	22.203000 
	3.489583	12.227800	0.000000	84.895833	72.930000	19.800000	0.256713	0.000000	20.569624	0.000000	1.000000	0.730360	22.219000 
	3.491667	12.227800	0.000000	84.916667	72.960000	19.800000	0.256889	0.000000	20.573143	0.000000	1.000000	0.730918	22.236000 
	3.493750	12.227587	0.000000	84.937500	72.980000	19.800000	0.257049	0.000000	20.576226	0.000000	1.000000	0.731411	22.251000 
	3.495833	12.227587	0.000000	84.958333	72.990000	19.800000	0.257237	0.000000	20.579678	0.000000	1.000000	0.731970	22.268000 
	3.497917	12.227587	0.000000	84.979167	73.000000	19.800000	0.257412	0.000000	20.582929	0.000000	1.000000	0.732496	22.284000 
	3.500000	12.227373	0.000000	85.000000	73.030000	19.800000	0.257575	0.000000	20.586247	0.000000	1.000000	0.733022	22.300000 
	3.502083	12.227373	0.000000	85.020833	73.050000	19.800000	0.257743	0.000000	20.589532	0.000000	1.000000	0.733548	22.316000 
	3.504167	12.227373	0.000000	85.041667	73.060000	19.800000	0.257919	0.000000	20.592783	0.000000	1.000000	0.734074	22.332000 
	3.506250	12.227160	0.000000	85.062500	73.090000	19.800000	0.258085	0.000000	20.596102	0.000000	1.000000	0.734600	22.348000 
	3.508333	12.227160	0.000000	85.083333	73.090000	19.800000	0.258286	0.000000	20.599721	0.000000	1.000000	0.735192	22.366000 
	3.510417	12.227160	0.000000	85.104167	73.100000	19.800000	0.258471	0.000000	20.603173	0.000000	1.000000	0.735750	22.383000 
	3.512500	12.227160	0.000000	85.125000	73.150000	19.800000	0.258626	0.000000	20.606560	0.000000	1.000000	0.736276	22.399000 
	3.514583	12.226946	0.000000	85.145833	73.170000	19.800000	0.258806	0.000000	20.610047	0.000000	1.000000	0.736835	22.416000 
	3.516667	12.226946	0.000000	85.166667	73.190000	19.800000	0.258994	0.000000	20.613734	0.000000	1.000000	0.737427	22.434000 
	3.518750	12.226946	0.000000	85.187500	73.210000	19.800000	0.259190	0.000000	20.617422	0.000000	1.000000	0.738019	22.452000 
	3.520833	12.226732	0.000000	85.208333	73.240000	19.800000	0.259364	0.000000	20.620943	0.000000	1.000000	0.738577	22.469000 
	3.522917	12.226519	0.000000	85.229167	73.250000	19.800000	0.259499	0.000000	20.623591	0.000000	1.000000	0.739005	22.482000 
	3.525000	12.226519	0.000000	85.250000	73.270000	19.800000	0.259635	0.000000	20.626274	0.000000	1.000000	0.739432	22.495000 
	3.527083	12.226519	0.000000	85.270833	73.290000	19.800000	0.259737	0.000000	20.628353	0.000000	1.000000	0.739761	22.505000 
	3.529167	12.226305	0.000000	85.291667	73.300000	19.800000	0.259844	0.000000	20.630398	0.000000	1.000000	0.740089	22.515000 
	3.531250	12.226305	0.000000	85.312500	73.340000	19.800000	0.259940	0.000000	20.632747	0.000000	1.000000	0.740451	22.526000 
	3.533333	12.226305	0.000000	85.333333	73.350000	19.800000	0.260065	0.000000	20.635195	0.000000	1.000000	0.740845	22.538000 
	3.535417	12.226091	0.000000	85.354167	73.370000	19.800000	0.260169	0.000000	20.637274	0.000000	1.000000	0.741174	22.548000 
	3.537500	12.226091	0.000000	85.375000	73.380000	19.800000	0.260297	0.000000	20.639722	0.000000	1.000000	0.741569	22.560000 
	3.539583	12.226091	0.000000	85.395833	73.400000	19.800000	0.260384	0.000000	20.641600	0.000000	1.000000	0.741864	22.569000 
	3.541667	12.225878	0.000000	85.416667	73.420000	19.800000	0.260495	0.000000	20.643881	0.000000	1.000000	0.742226	22.580000 
	3.543750	12.225878	0.000000	85.437500	73.460000	19.800000	0.260610	0.000000	20.646432	0.000000	1.000000	0.742620	22.592000 
	3.545833	12.225664	0.000000	85.458333	73.480000	19.800000	0.260733	0.000000	20.648914	0.000000	1.000000	0.743015	22.604000 
	3.547917	12.225664	0.000000	85.479167	73.490000	19.800000	0.260856	0.000000	20.651362	0.000000	1.000000	0.743409	22.616000 
	3.550000	12.225664	0.000000	85.500000	73.510000	19.800000	0.260975	0.000000	20.653643	0.000000	1.000000	0.743771	22.627000 
	3.552083	12.225450	0.000000	85.520833	73.550000	19.800000	0.261077	0.000000	20.656194	0.000000	1.000000	0.744165	22.639000 
	3.554167	12.225450	0.000000	85.541667	73.560000	19.800000	0.261207	0.000000	20.658642	0.000000	1.000000	0.744560	22.651000 
	3.556250	12.225450	0.000000	85.562500	73.580000	19.800000	0.261361	0.000000	20.661527	0.000000	1.000000	0.745020	22.665000 
	3.558333	12.225237	0.000000	85.583333	73.620000	19.800000	0.261488	0.000000	20.664480	0.000000	1.000000	0.745480	22.679000 
	3.560417	12.225237	0.000000	85.604167	73.620000	19.800000	0.261660	0.000000	20.667498	0.000000	1.000000	0.745973	22.694000 
	3.562500	12.225237	0.000000	85.625000	73.640000	19.800000	0.261816	0.000000	20.670584	0.000000	1.000000	0.746466	22.709000 
	3.564583	12.225237	0.000000	85.645833	73.650000	19.800000	0.261955	0.000000	20.673234	0.000000	1.000000	0.746894	22.722000 
	3.566667	12.225023	0.000000	85.666667	73.680000	19.800000	0.262098	0.000000	20.676153	0.000000	1.000000	0.747354	22.736000 
	3.568750	12.225023	0.000000	85.687500	73.700000	19.800000	0.262229	0.000000	20.678837	0.000000	1.000000	0.747781	22.749000 
	3.570833	12.224809	0.000000	85.708333	73.720000	19.800000	0.262364	0.000000	20.681522	0.000000	1.000000	0.748209	22.762000 
	3.572917	12.224809	0.000000	85.729167	73.740000	19.800000	0.262498	0.000000	20.684206	0.000000	1.000000	0.748636	22.775000 
	3.575000	12.224596	0.000000	85.750000	73.760000	19.800000	0.262633	0.000000	20.686890	0.000000	1.000000	0.749063	22.788000 
	3.577083	12.224596	0.000000	85.770833	73.770000	19.800000	0.262759	0.000000	20.689339	0.000000	1.000000	0.749458	22.800000 
	3.579167	12.224382	0.000000	85.791667	73.780000	19.800000	0.262877	0.000000	20.691587	0.000000	1.000000	0.749819	22.811000 
	3.581250	12.224382	0.000000	85.812500	73.830000	19.800000	0.262967	0.000000	20.693973	0.000000	1.000000	0.750181	22.822000 
	3.583333	12.224168	0.000000	85.833333	73.840000	19.800000	0.263097	0.000000	20.696422	0.000000	1.000000	0.750575	22.834000 
	3.585417	12.224168	0.000000	85.854167	73.870000	19.800000	0.263222	0.000000	20.699141	0.000000	1.000000	0.751003	22.847000 
	3.587500	12.224168	0.000000	85.875000	73.880000	19.800000	0.263342	0.000000	20.701389	0.000000	1.000000	0.751364	22.858000 
	3.589583	12.224168	0.000000	85.895833	73.900000	19.800000	0.263463	0.000000	20.703872	0.000000	1.000000	0.751759	22.870000 
	3.591667	12.223955	0.000000	85.916667	73.920000	19.800000	0.263590	0.000000	20.706356	0.000000	1.000000	0.752153	22.882000 
	3.593750	12.223955	0.000000	85.937500	73.950000	19.800000	0.263693	0.000000	20.708674	0.000000	1.000000	0.752515	22.893000 
	3.595833	12.223741	0.000000	85.958333	73.960000	19.800000	0.263832	0.000000	20.711324	0.000000	1.000000	0.752942	22.906000 
	3.597917	12.223741	0.000000	85.979167	73.990000	19.800000	0.263932	0.000000	20.713642	0.000000	1.000000	0.753304	22.917000 
	3.600000	12.223741	0.000000	86.000000	74.000000	19.800000	0.264053	0.000000	20.715890	0.000000	1.000000	0.753665	22.928000 
	3.602083	12.223527	0.000000	86.020833	74.030000	19.800000	0.264159	0.000000	20.718208	0.000000	1.000000	0.754027	22.939000 
	3.604167	12.223527	0.000000	86.041667	74.050000	19.800000	0.264257	0.000000	20.720289	0.000000	1.000000	0.754355	22.949000 
	3.606250	12.223527	0.000000	86.062500	74.070000	19.800000	0.264356	0.000000	20.722371	0.000000	1.000000	0.754684	22.959000 
	3.608333	12.223527	0.000000	86.083333	74.090000	19.800000	0.264457	0.000000	20.724453	0.000000	1.000000	0.755013	22.969000 
	3.610417	12.223314	0.000000	86.104167	74.120000	19.800000	0.264553	0.000000	20.726570	0.000000	1.000000	0.755342	22.979000 
	3.612500	12.223314	0.000000	86.125000	74.120000	19.800000	0.264676	0.000000	20.728784	0.000000	1.000000	0.755703	22.990000 
	3.614583	12.223314	0.000000	86.145833	74.140000	19.800000	0.264786	0.000000	20.731067	0.000000	1.000000	0.756065	23.001000 
	3.616667	12.223100	0.000000	86.166667	74.160000	19.800000	0.264897	0.000000	20.733350	0.000000	1.000000	0.756426	23.012000 
	3.618750	12.223100	0.000000	86.187500	74.170000	19.800000	0.265020	0.000000	20.735800	0.000000	1.000000	0.756821	23.024000 
	3.620833	12.223100	0.000000	86.208333	74.210000	19.800000	0.265142	0.000000	20.738556	0.000000	1.000000	0.757248	23.037000 
	3.622917	12.222886	0.000000	86.229167	74.220000	19.800000	0.265280	0.000000	20.741207	0.000000	1.000000	0.757675	23.050000 
	3.625000	12.222886	0.000000	86.250000	74.240000	19.800000	0.265406	0.000000	20.743692	0.000000	1.000000	0.758070	23.062000 
	3.627083	12.222886	0.000000	86.270833	74.270000	19.800000	0.265532	0.000000	20.746413	0.000000	1.000000	0.758497	23.075000 
	3.629167	12.222673	0.000000	86.291667	74.290000	19.800000	0.265655	0.000000	20.748898	0.000000	1.000000	0.758892	23.087000 
	3.631250	12.222673	0.000000	86.312500	74.310000	19.800000	0.265790	0.000000	20.751585	0.000000	1.000000	0.759319	23.100000 
	3.633333	12.222459	0.000000	86.333333	74.330000	19.800000	0.265928	0.000000	20.754271	0.000000	1.000000	0.759746	23.113000 
	3.635417	12.222459	0.000000	86.354167	74.350000	19.800000	0.266070	0.000000	20.757159	0.000000	1.000000	0.760206	23.127000 
	3.637500	12.222459	0.000000	86.375000	74.390000	19.800000	0.266191	0.000000	20.759916	0.000000	1.000000	0.760634	23.140000 
	3.639583	12.222459	0.000000	86.395833	74.390000	19.800000	0.266343	0.000000	20.762734	0.000000	1.000000	0.761094	23.154000 
	3.641667	12.222459	0.000000	86.416667	74.410000	19.800000	0.266495	0.000000	20.765622	0.000000	1.000000	0.761554	23.168000 
	3.643750	12.222245	0.000000	86.437500	74.430000	19.800000	0.266634	0.000000	20.768510	0.000000	1.000000	0.762014	23.182000 
	3.645833	12.222245	0.000000	86.458333	74.450000	19.800000	0.266780	0.000000	20.771399	0.000000	1.000000	0.762475	23.196000 
	3.647917	12.222245	0.000000	86.479167	74.480000	19.800000	0.266921	0.000000	20.774322	0.000000	1.000000	0.762935	23.210000 
	3.650000	12.222032	0.000000	86.500000	74.500000	19.800000	0.267057	0.000000	20.777009	0.000000	1.000000	0.763362	23.223000 
	3.652083	12.222032	0.000000	86.520833	74.510000	19.800000	0.267198	0.000000	20.779661	0.000000	1.000000	0.763789	23.236000 
	3.654167	12.222032	0.000000	86.541667	74.540000	19.800000	0.267331	0.000000	20.782585	0.000000	1.000000	0.764250	23.250000 
	3.656250	12.221818	0.000000	86.562500	74.560000	19.800000	0.267462	0.000000	20.785273	0.000000	1.000000	0.764677	23.263000 
	3.658333	12.221818	0.000000	86.583333	74.560000	19.800000	0.267602	0.000000	20.787688	0.000000	1.000000	0.765071	23.275000 
	3.660417	12.221604	0.000000	86.604167	74.590000	19.800000	0.267731	0.000000	20.790411	0.000000	1.000000	0.765499	23.288000 
	3.662500	12.221604	0.000000	86.625000	74.620000	19.800000	0.267844	0.000000	20.792933	0.000000	1.000000	0.765893	23.300000 
	3.664583	12.221604	0.000000	86.645833	74.630000	19.800000	0.267958	0.000000	20.795183	0.000000	1.000000	0.766255	23.311000 
	3.666667	12.221391	0.000000	86.666667	74.660000	19.800000	0.268055	0.000000	20.797302	0.000000	1.000000	0.766583	23.321000 
	3.668750	12.221391	0.000000	86.687500	74.680000	19.800000	0.268152	0.000000	20.799386	0.000000	1.000000	0.766912	23.331000 
	3.670833	12.221177	0.000000	86.708333	74.730000	19.800000	0.268232	0.000000	20.801576	0.000000	1.000000	0.767241	23.341000 
	3.672917	12.221177	0.000000	86.729167	74.730000	19.800000	0.268328	0.000000	20.803388	0.000000	1.000000	0.767537	23.350000 
	3.675000	12.220963	0.000000	86.750000	74.730000	19.800000	0.268446	0.000000	20.805401	0.000000	1.000000	0.767865	23.360000 
	3.677083	12.220963	0.000000	86.770833	74.760000	19.800000	0.268536	0.000000	20.807521	0.000000	1.000000	0.768194	23.370000 
	3.679167	12.220750	0.000000	86.791667	74.770000	19.800000	0.268666	0.000000	20.809972	0.000000	1.000000	0.768589	23.382000 
	3.681250	12.220750	0.000000	86.812500	74.800000	19.800000	0.268868	0.000000	20.814106	0.000000	1.000000	0.769246	23.402000 
	3.683333	12.220750	0.000000	86.833333	74.810000	19.800000	0.269105	0.000000	20.818369	0.000000	1.000000	0.769936	23.423000 
	3.685417	12.220536	0.000000	86.854167	74.840000	19.800000	0.269347	0.000000	20.823107	0.000000	1.000000	0.770692	23.446000 
	3.687500	12.220322	0.000000	86.875000	74.870000	19.800000	0.269594	0.000000	20.828046	0.000000	1.000000	0.771481	23.470000 
	3.689583	12.220322	0.000000	86.895833	74.890000	19.800000	0.269833	0.000000	20.832547	0.000000	1.000000	0.772204	23.492000 
	3.691667	12.220322	0.000000	86.916667	74.910000	19.800000	0.270096	0.000000	20.837450	0.000000	1.000000	0.772993	23.516000 
	3.693750	12.220322	0.000000	86.937500	74.910000	19.800000	0.270354	0.000000	20.842082	0.000000	1.000000	0.773749	23.539000 
	3.695833	12.220322	0.000000	86.958333	74.950000	19.800000	0.270600	0.000000	20.847057	0.000000	1.000000	0.774538	23.563000 
	3.697917	12.220109	0.000000	86.979167	74.960000	19.800000	0.270876	0.000000	20.852127	0.000000	1.000000	0.775360	23.588000 
	3.700000	12.220322	0.000000	87.000000	74.980000	19.800000	0.271138	0.000000	20.857031	0.000000	1.000000	0.776149	23.612000 
	3.702083	12.220322	0.000000	87.020833	75.000000	19.800000	0.271399	0.000000	20.861936	0.000000	1.000000	0.776938	23.636000 
	3.704167	12.220109	0.000000	87.041667	75.020000	19.800000	0.271636	0.000000	20.866438	0.000000	1.000000	0.777661	23.658000 
	3.706250	12.219895	0.000000	87.062500	75.040000	19.800000	0.271821	0.000000	20.870134	0.000000	1.000000	0.778253	23.676000 
	3.708333	12.219895	0.000000	87.083333	75.060000	19.800000	0.272034	0.000000	20.874233	0.000000	1.000000	0.778910	23.696000 
	3.710417	12.219895	0.000000	87.104167	75.070000	19.800000	0.272220	0.000000	20.877693	0.000000	1.000000	0.779469	23.713000 
	3.712500	12.219468	0.000000	87.125000	75.120000	19.800000	0.272371	0.000000	20.881095	0.000000	1.000000	0.779995	23.729000 
	3.714583	12.219468	0.000000	87.145833	75.120000	19.800000	0.272575	0.000000	20.884720	0.000000	1.000000	0.780586	23.747000 
	3.716667	12.219254	0.000000	87.166667	75.140000	19.800000	0.272788	0.000000	20.888820	0.000000	1.000000	0.781244	23.767000 
	3.718750	12.219254	0.000000	87.187500	75.150000	19.800000	0.273006	0.000000	20.892883	0.000000	1.000000	0.781901	23.787000 
	3.720833	12.219254	0.000000	87.208333	75.190000	19.800000	0.273229	0.000000	20.897459	0.000000	1.000000	0.782624	23.809000 
	3.722917	12.219041	0.000000	87.229167	75.210000	19.800000	0.273452	0.000000	20.901760	0.000000	1.000000	0.783315	23.830000 
	3.725000	12.219041	0.000000	87.250000	75.210000	19.800000	0.273705	0.000000	20.906191	0.000000	1.000000	0.784038	23.852000 
	3.727083	12.219041	0.000000	87.270833	75.250000	19.800000	0.273917	0.000000	20.910565	0.000000	1.000000	0.784728	23.873000 
	3.729167	12.218827	0.000000	87.291667	75.270000	19.800000	0.274136	0.000000	20.914867	0.000000	1.000000	0.785418	23.894000 
	3.731250	12.218827	0.000000	87.312500	75.300000	19.800000	0.274255	0.000000	20.917393	0.000000	1.000000	0.785813	23.906000 
	3.733333	12.218613	0.000000	87.333333	75.310000	19.800000	0.274360	0.000000	20.919443	0.000000	1.000000	0.786142	23.916000 
	3.735417	12.218613	0.000000	87.354167	75.320000	19.800000	0.274431	0.000000	20.920890	0.000000	1.000000	0.786372	23.923000 
	3.737500	12.218400	0.000000	87.375000	75.360000	19.800000	0.274397	0.000000	20.921035	0.000000	1.000000	0.786372	23.923000 
	3.739583	12.218400	0.000000	87.395833	75.380000	19.800000	0.274388	0.000000	20.921107	0.000000	1.000000	0.786372	23.923000 
	3.741667	12.218613	0.000000	87.416667	75.380000	19.800000	0.274310	0.000000	20.919899	0.000000	1.000000	0.786174	23.917000 
	3.743750	12.218186	0.000000	87.437500	75.400000	19.800000	0.274240	0.000000	20.918964	0.000000	1.000000	0.786010	23.912000 
	3.745833	12.218186	0.000000	87.458333	75.440000	19.800000	0.274162	0.000000	20.918304	0.000000	1.000000	0.785879	23.908000 
	3.747917	12.217972	0.000000	87.479167	75.460000	19.800000	0.274162	0.000000	20.918578	0.000000	1.000000	0.785912	23.909000 
	3.750000	12.217972	0.000000	87.500000	75.450000	19.800000	0.274175	0.000000	20.918743	0.000000	1.000000	0.785944	23.910000 
	3.752083	12.218186	0.000000	87.520833	75.480000	19.800000	0.274186	0.000000	20.919456	0.000000	1.000000	0.786043	23.913000 
	3.754167	12.217972	0.000000	87.541667	75.520000	19.800000	0.274259	0.000000	20.921414	0.000000	1.000000	0.786339	23.922000 
	3.756250	12.217545	0.000000	87.562500	75.550000	19.800000	0.274362	0.000000	20.923739	0.000000	1.000000	0.786700	23.933000 
	3.758333	12.217545	0.000000	87.583333	75.560000	19.800000	0.274447	0.000000	20.925387	0.000000	1.000000	0.786963	23.941000 
	3.760417	12.217331	0.000000	87.604167	75.570000	19.800000	0.274559	0.000000	20.927639	0.000000	1.000000	0.787325	23.952000 
	3.762500	12.217545	0.000000	87.625000	75.600000	19.800000	0.274686	0.000000	20.930367	0.000000	1.000000	0.787752	23.965000 
	3.764583	12.216904	0.000000	87.645833	75.620000	19.800000	0.274811	0.000000	20.932858	0.000000	1.000000	0.788147	23.977000 
	3.766667	12.217118	0.000000	87.666667	75.640000	19.800000	0.274918	0.000000	20.935147	0.000000	1.000000	0.788508	23.988000 
	3.768750	12.217118	0.000000	87.687500	75.650000	19.800000	0.275047	0.000000	20.937601	0.000000	1.000000	0.788903	24.000000 
	3.770833	12.216904	0.000000	87.708333	75.690000	19.800000	0.275169	0.000000	20.940365	0.000000	1.000000	0.789330	24.013000 
	3.772917	12.216904	0.000000	87.729167	75.710000	19.800000	0.275287	0.000000	20.942856	0.000000	1.000000	0.789725	24.025000 
	3.775000	12.216690	0.000000	87.750000	75.730000	19.800000	0.275409	0.000000	20.945347	0.000000	1.000000	0.790119	24.037000 
	3.777083	12.216904	0.000000	87.770833	75.730000	19.800000	0.275556	0.000000	20.947966	0.000000	1.000000	0.790546	24.050000 
	3.779167	12.216904	0.000000	87.791667	75.770000	19.800000	0.275674	0.000000	20.950731	0.000000	1.000000	0.790974	24.063000 
	3.781250	12.216904	0.000000	87.812500	75.790000	19.800000	0.275807	0.000000	20.953424	0.000000	1.000000	0.791401	24.076000 
	3.783333	12.216690	0.000000	87.833333	75.810000	19.800000	0.275953	0.000000	20.956318	0.000000	1.000000	0.791861	24.090000 
	3.785417	12.216690	0.000000	87.854167	75.830000	19.800000	0.276071	0.000000	20.958809	0.000000	1.000000	0.792256	24.102000 
	3.787500	12.216477	0.000000	87.875000	75.840000	19.800000	0.276198	0.000000	20.961263	0.000000	1.000000	0.792650	24.114000 
	3.789583	12.216263	0.000000	87.895833	75.860000	19.800000	0.276310	0.000000	20.963553	0.000000	1.000000	0.793012	24.125000 
	3.791667	12.216263	0.000000	87.916667	75.880000	19.800000	0.276433	0.000000	20.966044	0.000000	1.000000	0.793406	24.137000 
	3.793750	12.216263	0.000000	87.937500	75.910000	19.800000	0.276529	0.000000	20.968370	0.000000	1.000000	0.793768	24.148000 
	3.795833	12.216049	0.000000	87.958333	75.930000	19.800000	0.276641	0.000000	20.970660	0.000000	1.000000	0.794129	24.159000 
	3.797917	12.216263	0.000000	87.979167	75.950000	19.800000	0.276748	0.000000	20.972950	0.000000	1.000000	0.794491	24.170000 
	3.800000	12.216049	0.000000	88.000000	75.970000	19.800000	0.276853	0.000000	20.975039	0.000000	1.000000	0.794820	24.180000 
	3.802083	12.216049	0.000000	88.020833	75.980000	19.800000	0.276966	0.000000	20.977292	0.000000	1.000000	0.795181	24.191000 
	3.804167	12.216049	0.000000	88.041667	76.030000	19.800000	0.277047	0.000000	20.979491	0.000000	1.000000	0.795510	24.201000 
	3.806250	12.216049	0.000000	88.062500	76.030000	19.800000	0.277167	0.000000	20.981708	0.000000	1.000000	0.795871	24.212000 
	3.808333	12.216049	0.000000	88.083333	76.050000	19.800000	0.277300	0.000000	20.984401	0.000000	1.000000	0.796299	24.225000 
	3.810417	12.215836	0.000000	88.104167	76.080000	19.800000	0.277424	0.000000	20.987131	0.000000	1.000000	0.796726	24.238000 
	3.812500	12.215622	0.000000	88.125000	76.090000	19.800000	0.277566	0.000000	20.989788	0.000000	1.000000	0.797153	24.251000 
	3.814583	12.215622	0.000000	88.145833	76.120000	19.800000	0.277696	0.000000	20.992720	0.000000	1.000000	0.797614	24.265000 
	3.816667	12.215622	0.000000	88.166667	76.130000	19.800000	0.277842	0.000000	20.995377	0.000000	1.000000	0.798041	24.278000 
	3.818750	12.215408	0.000000	88.187500	76.160000	19.800000	0.277953	0.000000	20.997906	0.000000	1.000000	0.798435	24.290000 
	3.820833	12.215622	0.000000	88.208333	76.190000	19.800000	0.278092	0.000000	21.000838	0.000000	1.000000	0.798896	24.304000 
	3.822917	12.215622	0.000000	88.229167	76.200000	19.800000	0.278244	0.000000	21.003697	0.000000	1.000000	0.799356	24.318000 
	3.825000	12.215408	0.000000	88.250000	76.210000	19.800000	0.278394	0.000000	21.006556	0.000000	1.000000	0.799816	24.332000 
	3.827083	12.215408	0.000000	88.270833	76.230000	19.800000	0.278535	0.000000	21.009451	0.000000	1.000000	0.800276	24.346000 
	3.829167	12.215195	0.000000	88.291667	76.260000	19.800000	0.278656	0.000000	21.012182	0.000000	1.000000	0.800703	24.359000 
	3.831250	12.215408	0.000000	88.312500	76.280000	19.800000	0.278790	0.000000	21.014877	0.000000	1.000000	0.801131	24.372000 
	3.833333	12.214981	0.000000	88.333333	76.300000	19.800000	0.278928	0.000000	21.017571	0.000000	1.000000	0.801558	24.385000 
	3.835417	12.215195	0.000000	88.354167	76.330000	19.800000	0.279047	0.000000	21.020302	0.000000	1.000000	0.801985	24.398000 
	3.837500	12.214767	0.000000	88.375000	76.360000	19.800000	0.279183	0.000000	21.023034	0.000000	1.000000	0.802413	24.411000 
	3.839583	12.214767	0.000000	88.395833	76.370000	19.800000	0.279317	0.000000	21.025692	0.000000	1.000000	0.802840	24.424000 
	3.841667	12.214554	0.000000	88.416667	76.390000	19.800000	0.279444	0.000000	21.028386	0.000000	1.000000	0.803267	24.437000 
	3.843750	12.214554	0.000000	88.437500	76.400000	19.800000	0.279578	0.000000	21.030842	0.000000	1.000000	0.803662	24.449000 
	3.845833	12.214340	0.000000	88.458333	76.420000	19.800000	0.279705	0.000000	21.033537	0.000000	1.000000	0.804089	24.462000 
	3.847917	12.214126	0.000000	88.479167	76.450000	19.800000	0.279843	0.000000	21.036471	0.000000	1.000000	0.804549	24.476000 
	3.850000	12.214126	0.000000	88.500000	76.460000	19.800000	0.279968	0.000000	21.038927	0.000000	1.000000	0.804944	24.488000 
	3.852083	12.214126	0.000000	88.520833	76.480000	19.800000	0.280107	0.000000	21.041622	0.000000	1.000000	0.805371	24.501000 
	3.854167	12.214126	0.000000	88.541667	76.500000	19.800000	0.280248	0.000000	21.044519	0.000000	1.000000	0.805831	24.515000 
	3.856250	12.213913	0.000000	88.562500	76.530000	19.800000	0.280378	0.000000	21.047251	0.000000	1.000000	0.806259	24.528000 
	3.858333	12.213699	0.000000	88.583333	76.540000	19.800000	0.280524	0.000000	21.050111	0.000000	1.000000	0.806719	24.542000 
	3.860417	12.213699	0.000000	88.604167	76.570000	19.800000	0.280682	0.000000	21.053448	0.000000	1.000000	0.807245	24.558000 
	3.862500	12.213699	0.000000	88.625000	76.600000	19.800000	0.280824	0.000000	21.056383	0.000000	1.000000	0.807705	24.572000 
	3.864583	12.213699	0.000000	88.645833	76.610000	19.800000	0.280990	0.000000	21.059646	0.000000	1.000000	0.808231	24.588000 
	3.866667	12.213485	0.000000	88.666667	76.640000	19.800000	0.281138	0.000000	21.062782	0.000000	1.000000	0.808724	24.603000 
	3.868750	12.213485	0.000000	88.687500	76.650000	19.800000	0.281297	0.000000	21.065844	0.000000	1.000000	0.809217	24.618000 
	3.870833	12.213272	0.000000	88.708333	76.670000	19.800000	0.281449	0.000000	21.068741	0.000000	1.000000	0.809677	24.632000 
	3.872917	12.213272	0.000000	88.729167	76.700000	19.800000	0.281596	0.000000	21.071878	0.000000	1.000000	0.810170	24.647000 
	3.875000	12.213272	0.000000	88.750000	76.710000	19.800000	0.281749	0.000000	21.074738	0.000000	1.000000	0.810630	24.661000 
	3.877083	12.213272	0.000000	88.770833	76.740000	19.800000	0.281885	0.000000	21.077673	0.000000	1.000000	0.811091	24.675000 
	3.879167	12.213058	0.000000	88.791667	76.780000	19.800000	0.282027	0.000000	21.080848	0.000000	1.000000	0.811584	24.690000 
	3.881250	12.212844	0.000000	88.812500	76.790000	19.800000	0.282185	0.000000	21.083910	0.000000	1.000000	0.812077	24.705000 
	3.883333	12.212844	0.000000	88.833333	76.800000	19.800000	0.282346	0.000000	21.086972	0.000000	1.000000	0.812570	24.720000 
	3.885417	12.212631	0.000000	88.854167	76.810000	19.800000	0.282507	0.000000	21.090034	0.000000	1.000000	0.813063	24.735000 
	3.887500	12.212417	0.000000	88.875000	76.830000	19.800000	0.282660	0.000000	21.093134	0.000000	1.000000	0.813556	24.750000 
	3.889583	12.212417	0.000000	88.895833	76.850000	19.800000	0.282812	0.000000	21.096234	0.000000	1.000000	0.814049	24.765000 
	3.891667	12.212204	0.000000	88.916667	76.870000	19.800000	0.282958	0.000000	21.099132	0.000000	1.000000	0.814509	24.779000 
	3.893750	12.211990	0.000000	88.937500	76.890000	19.800000	0.283105	0.000000	21.102031	0.000000	1.000000	0.814969	24.793000 
	3.895833	12.211990	0.000000	88.958333	76.920000	19.800000	0.283235	0.000000	21.104967	0.000000	1.000000	0.815430	24.807000 
	3.897917	12.212204	0.000000	88.979167	76.950000	19.800000	0.283361	0.000000	21.107701	0.000000	1.000000	0.815857	24.820000 
	3.900000	12.212204	0.000000	89.000000	76.960000	19.800000	0.283503	0.000000	21.110361	0.000000	1.000000	0.816284	24.833000 
	3.902083	12.211990	0.000000	89.020833	76.990000	19.800000	0.283640	0.000000	21.113297	0.000000	1.000000	0.816744	24.847000 
	3.904167	12.211990	0.000000	89.041667	77.000000	19.800000	0.283793	0.000000	21.116158	0.000000	1.000000	0.817205	24.861000 
	3.906250	12.211990	0.000000	89.062500	77.030000	19.800000	0.283913	0.000000	21.118893	0.000000	1.000000	0.817632	24.874000 
	3.908333	12.211776	0.000000	89.083333	77.040000	19.800000	0.284052	0.000000	21.121553	0.000000	1.000000	0.818059	24.887000 
	3.910417	12.211776	0.000000	89.104167	77.050000	19.800000	0.284199	0.000000	21.124414	0.000000	1.000000	0.818519	24.901000 
	3.912500	12.211776	0.000000	89.125000	77.080000	19.800000	0.284313	0.000000	21.126948	0.000000	1.000000	0.818914	24.913000 
	3.914583	12.211563	0.000000	89.145833	77.100000	19.800000	0.284433	0.000000	21.129444	0.000000	1.000000	0.819308	24.925000 
	3.916667	12.211563	0.000000	89.166667	77.140000	19.800000	0.284546	0.000000	21.132016	0.000000	1.000000	0.819703	24.937000 
	3.918750	12.211349	0.000000	89.187500	77.140000	19.800000	0.284686	0.000000	21.134638	0.000000	1.000000	0.820130	24.950000 
	3.920833	12.211349	0.000000	89.208333	77.170000	19.800000	0.284813	0.000000	21.137373	0.000000	1.000000	0.820557	24.963000 
	3.922917	12.211135	0.000000	89.229167	77.210000	19.800000	0.284931	0.000000	21.140147	0.000000	1.000000	0.820985	24.976000 
	3.925000	12.211135	0.000000	89.250000	77.200000	19.800000	0.285070	0.000000	21.142530	0.000000	1.000000	0.821379	24.988000 
	3.927083	12.210922	0.000000	89.270833	77.230000	19.800000	0.285193	0.000000	21.145266	0.000000	1.000000	0.821807	25.001000 
	3.929167	12.210922	0.000000	89.291667	77.250000	19.800000	0.285356	0.000000	21.148367	0.000000	1.000000	0.822300	25.016000 
	3.931250	12.210708	0.000000	89.312500	77.280000	19.800000	0.285476	0.000000	21.151104	0.000000	1.000000	0.822727	25.029000 
	3.933333	12.210708	0.000000	89.333333	77.300000	19.800000	0.285604	0.000000	21.153802	0.000000	1.000000	0.823154	25.042000 
	3.935417	12.210494	0.000000	89.354167	77.320000	19.800000	0.285752	0.000000	21.156702	0.000000	1.000000	0.823614	25.056000 
	3.937500	12.210494	0.000000	89.375000	77.330000	19.800000	0.285889	0.000000	21.159363	0.000000	1.000000	0.824042	25.069000 
	3.939583	12.210281	0.000000	89.395833	77.360000	19.800000	0.286012	0.000000	21.162099	0.000000	1.000000	0.824469	25.082000 
	3.941667	12.210281	0.000000	89.416667	77.390000	19.800000	0.286163	0.000000	21.165240	0.000000	1.000000	0.824962	25.097000 
	3.943750	12.210281	0.000000	89.437500	77.400000	19.800000	0.286299	0.000000	21.167900	0.000000	1.000000	0.825390	25.110000 
	3.945833	12.210281	0.000000	89.458333	77.420000	19.800000	0.286425	0.000000	21.170599	0.000000	1.000000	0.825817	25.123000 
	3.947917	12.210281	0.000000	89.479167	77.440000	19.800000	0.286556	0.000000	21.173298	0.000000	1.000000	0.826244	25.136000 
	3.950000	12.210281	0.000000	89.500000	77.460000	19.800000	0.286691	0.000000	21.175997	0.000000	1.000000	0.826671	25.149000 
	3.952083	12.210067	0.000000	89.520833	77.470000	19.800000	0.286819	0.000000	21.178456	0.000000	1.000000	0.827066	25.161000 
	3.954167	12.210067	0.000000	89.541667	77.490000	19.800000	0.286958	0.000000	21.181357	0.000000	1.000000	0.827526	25.175000 
	3.956250	12.210067	0.000000	89.562500	77.510000	19.800000	0.287083	0.000000	21.183854	0.000000	1.000000	0.827921	25.187000 
	3.958333	12.209853	0.000000	89.583333	77.540000	19.800000	0.287210	0.000000	21.186592	0.000000	1.000000	0.828348	25.200000 
	3.960417	12.209853	0.000000	89.604167	77.550000	19.800000	0.287363	0.000000	21.189455	0.000000	1.000000	0.828808	25.214000 
	3.962500	12.209640	0.000000	89.625000	77.570000	19.800000	0.287490	0.000000	21.192154	0.000000	1.000000	0.829235	25.227000 
	3.964583	12.209640	0.000000	89.645833	77.610000	19.800000	0.287612	0.000000	21.195132	0.000000	1.000000	0.829696	25.241000 
	3.966667	12.209640	0.000000	89.666667	77.630000	19.800000	0.287748	0.000000	21.197832	0.000000	1.000000	0.830123	25.254000 
	3.968750	12.209426	0.000000	89.687500	77.650000	19.800000	0.287884	0.000000	21.200532	0.000000	1.000000	0.830550	25.267000 
	3.970833	12.209426	0.000000	89.708333	77.660000	19.800000	0.288029	0.000000	21.203395	0.000000	1.000000	0.831010	25.281000 
	3.972917	12.209426	0.000000	89.729167	77.700000	19.800000	0.288154	0.000000	21.206172	0.000000	1.000000	0.831438	25.294000 
	3.975000	12.209212	0.000000	89.750000	77.710000	19.800000	0.288296	0.000000	21.209035	0.000000	1.000000	0.831898	25.308000 
	3.977083	12.209212	0.000000	89.770833	77.730000	19.800000	0.288424	0.000000	21.211735	0.000000	1.000000	0.832325	25.321000 
	3.979167	12.209212	0.000000	89.791667	77.740000	19.800000	0.288578	0.000000	21.214598	0.000000	1.000000	0.832785	25.335000 
	3.981250	12.209212	0.000000	89.812500	77.780000	19.800000	0.288708	0.000000	21.217577	0.000000	1.000000	0.833246	25.349000 
	3.983333	12.208999	0.000000	89.833333	77.780000	19.800000	0.288865	0.000000	21.220403	0.000000	1.000000	0.833706	25.363000 
	3.985417	12.208999	0.000000	89.854167	77.810000	19.800000	0.288988	0.000000	21.223141	0.000000	1.000000	0.834133	25.376000 
	3.987500	12.208785	0.000000	89.875000	77.830000	19.800000	0.289134	0.000000	21.226044	0.000000	1.000000	0.834593	25.390000 
	3.989583	12.208785	0.000000	89.895833	77.850000	19.800000	0.289262	0.000000	21.228744	0.000000	1.000000	0.835021	25.403000 
	3.991667	12.208785	0.000000	89.916667	77.880000	19.800000	0.289407	0.000000	21.231887	0.000000	1.000000	0.835514	25.418000 
	3.993750	12.208785	0.000000	89.937500	77.890000	19.800000	0.289558	0.000000	21.234751	0.000000	1.000000	0.835974	25.432000 
	3.995833	12.208785	0.000000	89.958333	77.900000	19.800000	0.289718	0.000000	21.237817	0.000000	1.000000	0.836467	25.447000 
	3.997917	12.208571	0.000000	89.979167	77.930000	19.800000	0.289856	0.000000	21.240758	0.000000	1.000000	0.836927	25.461000 
	4.000000	12.208571	0.000000	90.000000	77.940000	19.800000	0.290010	0.000000	21.243824	0.000000	1.000000	0.837420	25.476000 
	4.002083	12.208358	0.000000	90.020833	77.980000	19.800000	0.290143	0.000000	21.246804	0.000000	1.000000	0.837880	25.490000 
	4.004167	12.208358	0.000000	90.041667	78.000000	19.800000	0.290290	0.000000	21.249707	0.000000	1.000000	0.838341	25.504000 
	4.006250	12.208358	0.000000	90.062500	78.020000	19.800000	0.290426	0.000000	21.252611	0.000000	1.000000	0.838801	25.518000 
	4.008333	12.208144	0.000000	90.083333	78.040000	19.800000	0.290580	0.000000	21.255716	0.000000	1.000000	0.839294	25.533000 
	4.010417	12.207930	0.000000	90.104167	78.060000	19.800000	0.290741	0.000000	21.258821	0.000000	1.000000	0.839787	25.548000 
	4.012500	12.207930	0.000000	90.125000	78.080000	19.800000	0.290878	0.000000	21.261724	0.000000	1.000000	0.840247	25.562000 
	4.014583	12.207717	0.000000	90.145833	78.110000	19.800000	0.291023	0.000000	21.264868	0.000000	1.000000	0.840740	25.577000 
	4.016667	12.207717	0.000000	90.166667	78.140000	19.800000	0.291157	0.000000	21.267810	0.000000	1.000000	0.841200	25.591000 
	4.018750	12.207503	0.000000	90.187500	78.130000	19.800000	0.291337	0.000000	21.270799	0.000000	1.000000	0.841694	25.606000 
	4.020833	12.207503	0.000000	90.208333	78.170000	19.800000	0.291473	0.000000	21.273983	0.000000	1.000000	0.842187	25.621000 
	4.022917	12.207289	0.000000	90.229167	78.180000	19.800000	0.291620	0.000000	21.276847	0.000000	1.000000	0.842647	25.635000 
	4.025000	12.207289	0.000000	90.250000	78.200000	19.800000	0.291765	0.000000	21.279751	0.000000	1.000000	0.843107	25.649000 
	4.027083	12.207289	0.000000	90.270833	78.220000	19.800000	0.291897	0.000000	21.282453	0.000000	1.000000	0.843534	25.662000 
	4.029167	12.207076	0.000000	90.291667	78.260000	19.800000	0.292030	0.000000	21.285435	0.000000	1.000000	0.843994	25.676000 
	4.031250	12.207076	0.000000	90.312500	78.270000	19.800000	0.292181	0.000000	21.288301	0.000000	1.000000	0.844455	25.690000 
	4.033333	12.206862	0.000000	90.333333	78.290000	19.800000	0.292302	0.000000	21.291003	0.000000	1.000000	0.844882	25.703000 
	4.035417	12.206862	0.000000	90.354167	78.310000	19.800000	0.292452	0.000000	21.293907	0.000000	1.000000	0.845342	25.717000 
	4.037500	12.206862	0.000000	90.375000	78.340000	19.800000	0.292593	0.000000	21.297053	0.000000	1.000000	0.845835	25.732000 
	4.039583	12.206648	0.000000	90.395833	78.340000	19.800000	0.292752	0.000000	21.299879	0.000000	1.000000	0.846295	25.746000 
	4.041667	12.206648	0.000000	90.416667	78.370000	19.800000	0.292898	0.000000	21.303024	0.000000	1.000000	0.846789	25.761000 
	4.043750	12.206435	0.000000	90.437500	78.390000	19.800000	0.293041	0.000000	21.305929	0.000000	1.000000	0.847249	25.775000 
	4.045833	12.206435	0.000000	90.458333	78.400000	19.800000	0.293192	0.000000	21.308795	0.000000	1.000000	0.847709	25.789000 
	4.047917	12.206435	0.000000	90.479167	78.420000	19.800000	0.293317	0.000000	21.311498	0.000000	1.000000	0.848136	25.802000 
	4.050000	12.206221	0.000000	90.500000	78.450000	19.800000	0.293450	0.000000	21.314442	0.000000	1.000000	0.848596	25.816000 
	4.052083	12.206221	0.000000	90.520833	78.490000	19.800000	0.293585	0.000000	21.317425	0.000000	1.000000	0.849057	25.830000 
	4.054167	12.206007	0.000000	90.541667	78.490000	19.800000	0.293722	0.000000	21.320050	0.000000	1.000000	0.849484	25.843000 
	4.056250	12.206007	0.000000	90.562500	78.520000	19.800000	0.293848	0.000000	21.322792	0.000000	1.000000	0.849911	25.856000 
	4.058333	12.205794	0.000000	90.583333	78.530000	19.800000	0.293990	0.000000	21.325457	0.000000	1.000000	0.850339	25.869000 
	4.060417	12.205580	0.000000	90.604167	78.550000	19.800000	0.294120	0.000000	21.328160	0.000000	1.000000	0.850766	25.882000 
	4.062500	12.205367	0.000000	90.625000	78.570000	19.800000	0.294243	0.000000	21.330662	0.000000	1.000000	0.851160	25.894000 
	4.064583	12.205367	0.000000	90.645833	78.600000	19.800000	0.294361	0.000000	21.333405	0.000000	1.000000	0.851588	25.907000 
	4.066667	12.205153	0.000000	90.666667	78.630000	19.800000	0.294499	0.000000	21.336350	0.000000	1.000000	0.852048	25.921000 
	4.068750	12.205153	0.000000	90.687500	78.650000	19.800000	0.294632	0.000000	21.339053	0.000000	1.000000	0.852475	25.934000 
	4.070833	12.205153	0.000000	90.708333	78.660000	19.800000	0.294769	0.000000	21.341718	0.000000	1.000000	0.852903	25.947000 
	4.072917	12.205153	0.000000	90.729167	78.690000	19.800000	0.294890	0.000000	21.344461	0.000000	1.000000	0.853330	25.960000 
	4.075000	12.205153	0.000000	90.750000	78.700000	19.800000	0.295027	0.000000	21.347126	0.000000	1.000000	0.853757	25.973000 
	4.077083	12.205153	0.000000	90.770833	78.720000	19.800000	0.295155	0.000000	21.349830	0.000000	1.000000	0.854184	25.986000 
	4.079167	12.204939	0.000000	90.791667	78.750000	19.800000	0.295280	0.000000	21.352573	0.000000	1.000000	0.854612	25.999000 
	4.081250	12.204939	0.000000	90.812500	78.780000	19.800000	0.295418	0.000000	21.355519	0.000000	1.000000	0.855072	26.013000 
	4.083333	12.204939	0.000000	90.833333	78.800000	19.800000	0.295560	0.000000	21.358426	0.000000	1.000000	0.855532	26.027000 
	4.085417	12.204726	0.000000	90.854167	78.810000	19.800000	0.295684	0.000000	21.360888	0.000000	1.000000	0.855927	26.039000 
	4.087500	12.204726	0.000000	90.875000	78.840000	19.800000	0.295793	0.000000	21.363431	0.000000	1.000000	0.856321	26.051000 
	4.089583	12.204726	0.000000	90.895833	78.860000	19.800000	0.295914	0.000000	21.365933	0.000000	1.000000	0.856716	26.063000 
	4.091667	12.204512	0.000000	90.916667	78.870000	19.800000	0.296028	0.000000	21.368194	0.000000	1.000000	0.857077	26.074000 
	4.093750	12.204512	0.000000	90.937500	78.900000	19.800000	0.296131	0.000000	21.370535	0.000000	1.000000	0.857439	26.085000 
	4.095833	12.204512	0.000000	90.958333	78.920000	19.800000	0.296235	0.000000	21.372836	0.000000	1.000000	0.857800	26.096000 
	4.097917	12.204298	0.000000	90.979167	78.940000	19.800000	0.296332	0.000000	21.374935	0.000000	1.000000	0.858129	26.106000 
	4.100000	12.204298	0.000000	91.000000	78.960000	19.800000	0.296418	0.000000	21.376832	0.000000	1.000000	0.858425	26.115000 
	4.102083	12.204085	0.000000	91.020833	78.970000	19.800000	0.296536	0.000000	21.379093	0.000000	1.000000	0.858786	26.126000 
	4.104167	12.204085	0.000000	91.041667	79.010000	19.800000	0.296628	0.000000	21.381474	0.000000	1.000000	0.859148	26.137000 
	4.106250	12.203871	0.000000	91.062500	79.030000	19.800000	0.296752	0.000000	21.383977	0.000000	1.000000	0.859542	26.149000 
	4.108333	12.203871	0.000000	91.083333	79.050000	19.800000	0.296867	0.000000	21.386480	0.000000	1.000000	0.859937	26.161000 
	4.110417	12.203657	0.000000	91.104167	79.060000	19.800000	0.297006	0.000000	21.389146	0.000000	1.000000	0.860364	26.174000 
	4.112500	12.203657	0.000000	91.125000	79.080000	19.800000	0.297125	0.000000	21.391649	0.000000	1.000000	0.860759	26.186000 
	4.114583	12.203444	0.000000	91.145833	79.110000	19.800000	0.297247	0.000000	21.394395	0.000000	1.000000	0.861186	26.199000 
	4.116667	12.203444	0.000000	91.166667	79.130000	19.800000	0.297373	0.000000	21.397100	0.000000	1.000000	0.861613	26.212000 
	4.118750	12.203444	0.000000	91.187500	79.160000	19.800000	0.297510	0.000000	21.400048	0.000000	1.000000	0.862073	26.226000 
	4.120833	12.203444	0.000000	91.208333	79.190000	19.800000	0.297639	0.000000	21.402794	0.000000	1.000000	0.862501	26.239000 
	4.122917	12.203444	0.000000	91.229167	79.190000	19.800000	0.297795	0.000000	21.405622	0.000000	1.000000	0.862961	26.253000 
	4.125000	12.203230	0.000000	91.250000	79.220000	19.800000	0.297936	0.000000	21.408772	0.000000	1.000000	0.863454	26.268000 
	4.127083	12.203230	0.000000	91.270833	79.230000	19.800000	0.298095	0.000000	21.411842	0.000000	1.000000	0.863947	26.283000 
	4.129167	12.203016	0.000000	91.291667	79.250000	19.800000	0.298247	0.000000	21.414952	0.000000	1.000000	0.864440	26.298000 
	4.131250	12.202803	0.000000	91.312500	79.280000	19.800000	0.298385	0.000000	21.417900	0.000000	1.000000	0.864900	26.312000 
	4.133333	12.202803	0.000000	91.333333	79.300000	19.800000	0.298540	0.000000	21.421010	0.000000	1.000000	0.865393	26.327000 
	4.135417	12.202589	0.000000	91.354167	79.320000	19.800000	0.298691	0.000000	21.424121	0.000000	1.000000	0.865887	26.342000 
	4.137500	12.202589	0.000000	91.375000	79.330000	19.800000	0.298844	0.000000	21.426989	0.000000	1.000000	0.866347	26.356000 
	4.139583	12.202375	0.000000	91.395833	79.350000	19.800000	0.298971	0.000000	21.429696	0.000000	1.000000	0.866774	26.369000 
	4.141667	12.202162	0.000000	91.416667	79.370000	19.800000	0.299108	0.000000	21.432604	0.000000	1.000000	0.867234	26.383000 
	4.143750	12.202162	0.000000	91.437500	79.400000	19.800000	0.299229	0.000000	21.435351	0.000000	1.000000	0.867662	26.396000 
	4.145833	12.201948	0.000000	91.458333	79.410000	19.800000	0.299372	0.000000	21.438018	0.000000	1.000000	0.868089	26.409000 
	4.147917	12.201948	0.000000	91.479167	79.430000	19.800000	0.299508	0.000000	21.440725	0.000000	1.000000	0.868516	26.422000 
	4.150000	12.201734	0.000000	91.500000	79.460000	19.800000	0.299638	0.000000	21.443674	0.000000	1.000000	0.868976	26.436000 
	4.152083	12.201734	0.000000	91.520833	79.490000	19.800000	0.299772	0.000000	21.446623	0.000000	1.000000	0.869437	26.450000 
	4.154167	12.201734	0.000000	91.541667	79.510000	19.800000	0.299916	0.000000	21.449532	0.000000	1.000000	0.869897	26.464000 
	4.156250	12.201521	0.000000	91.562500	79.520000	19.800000	0.300077	0.000000	21.452603	0.000000	1.000000	0.870390	26.479000 
	4.158333	12.201521	0.000000	91.583333	79.550000	19.800000	0.300206	0.000000	21.455553	0.000000	1.000000	0.870850	26.493000 
	4.160417	12.201307	0.000000	91.604167	79.570000	19.800000	0.300362	0.000000	21.458664	0.000000	1.000000	0.871343	26.508000 
	4.162500	12.201307	0.000000	91.625000	79.580000	19.800000	0.300511	0.000000	21.461534	0.000000	1.000000	0.871803	26.522000 
	4.164583	12.201307	0.000000	91.645833	79.600000	19.800000	0.300660	0.000000	21.464645	0.000000	1.000000	0.872296	26.537000 
	4.166667	12.201307	0.000000	91.666667	79.640000	19.800000	0.300799	0.000000	21.467838	0.000000	1.000000	0.872789	26.552000 
	4.168750	12.201307	0.000000	91.687500	79.660000	19.800000	0.300949	0.000000	21.470950	0.000000	1.000000	0.873282	26.567000 
	4.170833	12.201093	0.000000	91.708333	79.660000	19.800000	0.301122	0.000000	21.473981	0.000000	1.000000	0.873776	26.582000 
	4.172917	12.201093	0.000000	91.729167	79.710000	19.800000	0.301250	0.000000	21.477214	0.000000	1.000000	0.874269	26.597000 
	4.175000	12.200880	0.000000	91.750000	79.730000	19.800000	0.301408	0.000000	21.480529	0.000000	1.000000	0.874795	26.613000 
	4.177083	12.200666	0.000000	91.770833	79.740000	19.800000	0.301603	0.000000	21.484207	0.000000	1.000000	0.875386	26.631000 
	4.179167	12.200666	0.000000	91.791667	79.730000	19.800000	0.301802	0.000000	21.487602	0.000000	1.000000	0.875945	26.648000 
	4.181250	12.200452	0.000000	91.812500	79.770000	19.800000	0.301973	0.000000	21.491401	0.000000	1.000000	0.876537	26.666000 
	4.183333	12.200452	0.000000	91.833333	79.800000	19.800000	0.302138	0.000000	21.494959	0.000000	1.000000	0.877096	26.683000 
	4.185417	12.200452	0.000000	91.854167	79.820000	19.800000	0.302281	0.000000	21.497869	0.000000	1.000000	0.877556	26.697000 
	4.187500	12.200239	0.000000	91.875000	79.840000	19.800000	0.302418	0.000000	21.500578	0.000000	1.000000	0.877983	26.710000 
	4.189583	12.200025	0.000000	91.895833	79.840000	19.800000	0.302569	0.000000	21.503407	0.000000	1.000000	0.878443	26.724000 
	4.191667	12.200025	0.000000	91.916667	79.880000	19.800000	0.302698	0.000000	21.506399	0.000000	1.000000	0.878903	26.738000 
	4.193750	12.200025	0.000000	91.937500	79.910000	19.800000	0.302830	0.000000	21.509351	0.000000	1.000000	0.879364	26.752000 
	4.195833	12.200025	0.000000	91.958333	79.910000	19.800000	0.302962	0.000000	21.511776	0.000000	1.000000	0.879758	26.764000 
	4.197917	12.200025	0.000000	91.979167	79.950000	19.800000	0.303071	0.000000	21.514365	0.000000	1.000000	0.880153	26.776000 
	4.200000	12.199811	0.000000	92.000000	79.950000	19.800000	0.303214	0.000000	21.516992	0.000000	1.000000	0.880580	26.789000 
	4.202083	12.199598	0.000000	92.020833	79.990000	19.800000	0.303302	0.000000	21.519378	0.000000	1.000000	0.880941	26.800000 
	4.204167	12.199598	0.000000	92.041667	79.990000	19.800000	0.303423	0.000000	21.521602	0.000000	1.000000	0.881303	26.811000 
	4.206250	12.199598	0.000000	92.062500	80.040000	19.800000	0.303503	0.000000	21.523827	0.000000	1.000000	0.881632	26.821000 
	4.208333	12.199384	0.000000	92.083333	80.060000	19.800000	0.303614	0.000000	21.526334	0.000000	1.000000	0.882026	26.833000 
	4.210417	12.199170	0.000000	92.104167	80.090000	19.800000	0.303713	0.000000	21.528680	0.000000	1.000000	0.882388	26.844000 
	4.212500	12.199170	0.000000	92.125000	80.100000	19.800000	0.303832	0.000000	21.530945	0.000000	1.000000	0.882749	26.855000 
	4.214583	12.199170	0.000000	92.145833	80.090000	19.800000	0.303978	0.000000	21.533330	0.000000	1.000000	0.883144	26.867000 
	4.216667	12.198957	0.000000	92.166667	80.130000	19.800000	0.304057	0.000000	21.535515	0.000000	1.000000	0.883472	26.877000 
	4.218750	12.198743	0.000000	92.187500	80.150000	19.800000	0.304150	0.000000	21.537618	0.000000	1.000000	0.883801	26.887000 
	4.220833	12.198743	0.000000	92.208333	80.170000	19.800000	0.304256	0.000000	21.539923	0.000000	1.000000	0.884163	26.898000 
	4.222917	12.198529	0.000000	92.229167	80.190000	19.800000	0.304339	0.000000	21.541825	0.000000	1.000000	0.884459	26.907000 
	4.225000	12.198529	0.000000	92.250000	80.230000	19.800000	0.304426	0.000000	21.544010	0.000000	1.000000	0.884787	26.917000 
	4.227083	12.198316	0.000000	92.270833	80.230000	19.800000	0.304532	0.000000	21.546032	0.000000	1.000000	0.885116	26.927000 
	4.229167	12.198316	0.000000	92.291667	80.270000	19.800000	0.304627	0.000000	21.548419	0.000000	1.000000	0.885478	26.938000 
	4.231250	12.198102	0.000000	92.312500	80.270000	19.800000	0.304713	0.000000	21.550037	0.000000	1.000000	0.885741	26.946000 
	4.233333	12.197889	0.000000	92.333333	80.310000	19.800000	0.304809	0.000000	21.552424	0.000000	1.000000	0.886102	26.957000 
	4.235417	12.197889	0.000000	92.354167	80.330000	19.800000	0.304917	0.000000	21.554730	0.000000	1.000000	0.886464	26.968000 
	4.237500	12.197889	0.000000	92.375000	80.350000	19.800000	0.305020	0.000000	21.557036	0.000000	1.000000	0.886825	26.979000 
	4.239583	12.197675	0.000000	92.395833	80.370000	19.800000	0.305116	0.000000	21.559140	0.000000	1.000000	0.887154	26.989000 
	4.241667	12.197461	0.000000	92.416667	80.380000	19.800000	0.305206	0.000000	21.561001	0.000000	1.000000	0.887450	26.998000 
	4.243750	12.197248	0.000000	92.437500	80.400000	19.800000	0.305303	0.000000	21.563105	0.000000	1.000000	0.887779	27.008000 
	4.245833	12.197248	0.000000	92.458333	80.420000	19.800000	0.305375	0.000000	21.564805	0.000000	1.000000	0.888042	27.016000 
	4.247917	12.197034	0.000000	92.479167	80.450000	19.800000	0.305457	0.000000	21.566748	0.000000	1.000000	0.888337	27.025000 
	4.250000	12.197034	0.000000	92.500000	80.460000	19.800000	0.305542	0.000000	21.568609	0.000000	1.000000	0.888633	27.034000 
	4.252083	12.197034	0.000000	92.520833	80.500000	19.800000	0.305603	0.000000	21.570391	0.000000	1.000000	0.888896	27.042000 
	4.254167	12.196820	0.000000	92.541667	80.510000	19.800000	0.305673	0.000000	21.571848	0.000000	1.000000	0.889126	27.049000 
	4.256250	12.196820	0.000000	92.562500	80.540000	19.800000	0.305752	0.000000	21.573791	0.000000	1.000000	0.889422	27.058000 
	4.258333	12.196607	0.000000	92.583333	80.550000	19.800000	0.305855	0.000000	21.575854	0.000000	1.000000	0.889751	27.068000 
	4.260417	12.196607	0.000000	92.604167	80.570000	19.800000	0.305933	0.000000	21.577757	0.000000	1.000000	0.890047	27.077000 
	4.262500	12.196393	0.000000	92.625000	80.590000	19.800000	0.306029	0.000000	21.579861	0.000000	1.000000	0.890375	27.087000 
	4.264583	12.196179	0.000000	92.645833	80.620000	19.800000	0.306121	0.000000	21.582007	0.000000	1.000000	0.890704	27.097000 
	4.266667	12.196179	0.000000	92.666667	80.650000	19.800000	0.306210	0.000000	21.584153	0.000000	1.000000	0.891033	27.107000 
	4.268750	12.195966	0.000000	92.687500	80.650000	19.800000	0.306317	0.000000	21.586175	0.000000	1.000000	0.891362	27.117000 
	4.270833	12.195966	0.000000	92.708333	80.680000	19.800000	0.306431	0.000000	21.588726	0.000000	1.000000	0.891756	27.129000 
	4.272917	12.195966	0.000000	92.729167	80.700000	19.800000	0.306530	0.000000	21.590831	0.000000	1.000000	0.892085	27.139000 
	4.275000	12.195752	0.000000	92.750000	80.730000	19.800000	0.306637	0.000000	21.593381	0.000000	1.000000	0.892479	27.151000 
	4.277083	12.195752	0.000000	92.770833	80.750000	19.800000	0.306754	0.000000	21.595891	0.000000	1.000000	0.892874	27.163000 
	4.279167	12.195538	0.000000	92.791667	80.750000	19.800000	0.306873	0.000000	21.598116	0.000000	1.000000	0.893235	27.174000 
	4.281250	12.195538	0.000000	92.812500	80.770000	19.800000	0.306987	0.000000	21.600423	0.000000	1.000000	0.893597	27.185000 
	4.283333	12.195325	0.000000	92.833333	80.800000	19.800000	0.307105	0.000000	21.603176	0.000000	1.000000	0.894024	27.198000 
	4.285417	12.195325	0.000000	92.854167	80.840000	19.800000	0.307210	0.000000	21.605769	0.000000	1.000000	0.894419	27.210000 
	4.287500	12.195111	0.000000	92.875000	80.850000	19.800000	0.307322	0.000000	21.608035	0.000000	1.000000	0.894780	27.221000 
	4.289583	12.195111	0.000000	92.895833	80.870000	19.800000	0.307432	0.000000	21.610343	0.000000	1.000000	0.895142	27.232000 
	4.291667	12.195111	0.000000	92.916667	80.890000	19.800000	0.307535	0.000000	21.612651	0.000000	1.000000	0.895503	27.243000 
	4.293750	12.194897	0.000000	92.937500	80.920000	19.800000	0.307646	0.000000	21.615202	0.000000	1.000000	0.895898	27.255000 
	4.295833	12.194897	0.000000	92.958333	80.930000	19.800000	0.307766	0.000000	21.617671	0.000000	1.000000	0.896292	27.267000 
	4.297917	12.194684	0.000000	92.979167	80.940000	19.800000	0.307894	0.000000	21.620140	0.000000	1.000000	0.896687	27.279000 
	4.300000	12.194684	0.000000	93.000000	80.970000	19.800000	0.308000	0.000000	21.622489	0.000000	1.000000	0.897048	27.290000 
	4.302083	12.194470	0.000000	93.020833	81.020000	19.800000	0.308074	0.000000	21.624720	0.000000	1.000000	0.897377	27.300000 
	4.304167	12.194256	0.000000	93.041667	81.030000	19.800000	0.308197	0.000000	21.627189	0.000000	1.000000	0.897771	27.312000 
	4.306250	12.194256	0.000000	93.062500	81.030000	19.800000	0.308331	0.000000	21.629616	0.000000	1.000000	0.898166	27.324000 
	4.308333	12.194043	0.000000	93.083333	81.060000	19.800000	0.308436	0.000000	21.632168	0.000000	1.000000	0.898560	27.336000 
	4.310417	12.193829	0.000000	93.104167	81.090000	19.800000	0.308562	0.000000	21.634923	0.000000	1.000000	0.898988	27.349000 
	4.312500	12.193829	0.000000	93.125000	81.100000	19.800000	0.308704	0.000000	21.637797	0.000000	1.000000	0.899448	27.363000 
	4.314583	12.193615	0.000000	93.145833	81.110000	19.800000	0.308847	0.000000	21.640468	0.000000	1.000000	0.899875	27.376000 
	4.316667	12.193615	0.000000	93.166667	81.140000	19.800000	0.308966	0.000000	21.643223	0.000000	1.000000	0.900302	27.389000 
	4.318750	12.193615	0.000000	93.187500	81.160000	19.800000	0.309094	0.000000	21.645936	0.000000	1.000000	0.900730	27.402000 
	4.320833	12.193402	0.000000	93.208333	81.200000	19.800000	0.309199	0.000000	21.648531	0.000000	1.000000	0.901124	27.414000 
	4.322917	12.193402	0.000000	93.229167	81.210000	19.800000	0.309334	0.000000	21.651203	0.000000	1.000000	0.901552	27.427000 
	4.325000	12.193188	0.000000	93.250000	81.230000	19.800000	0.309482	0.000000	21.654119	0.000000	1.000000	0.902012	27.441000 
	4.327083	12.193188	0.000000	93.270833	81.260000	19.800000	0.309599	0.000000	21.656874	0.000000	1.000000	0.902439	27.454000 
	4.329167	12.192974	0.000000	93.291667	81.260000	19.800000	0.309749	0.000000	21.659707	0.000000	1.000000	0.902899	27.468000 
	4.331250	12.192974	0.000000	93.312500	81.300000	19.800000	0.309882	0.000000	21.662706	0.000000	1.000000	0.903359	27.482000 
	4.333333	12.192974	0.000000	93.333333	81.300000	19.800000	0.310028	0.000000	21.665539	0.000000	1.000000	0.903820	27.496000 
	4.335417	12.192974	0.000000	93.354167	81.330000	19.800000	0.310149	0.000000	21.668295	0.000000	1.000000	0.904247	27.509000 
	4.337500	12.192761	0.000000	93.375000	81.360000	19.800000	0.310293	0.000000	21.671253	0.000000	1.000000	0.904707	27.523000 
	4.339583	12.192547	0.000000	93.395833	81.380000	19.800000	0.310427	0.000000	21.674170	0.000000	1.000000	0.905167	27.537000 
	4.341667	12.192547	0.000000	93.416667	81.390000	19.800000	0.310577	0.000000	21.677044	0.000000	1.000000	0.905628	27.551000 
	4.343750	12.192333	0.000000	93.437500	81.410000	19.800000	0.310702	0.000000	21.679759	0.000000	1.000000	0.906055	27.564000 
	4.345833	12.192333	0.000000	93.458333	81.430000	19.800000	0.310848	0.000000	21.682675	0.000000	1.000000	0.906515	27.578000 
	4.347917	12.192333	0.000000	93.479167	81.470000	19.800000	0.310966	0.000000	21.685676	0.000000	1.000000	0.906975	27.592000 
	4.350000	12.192333	0.000000	93.500000	81.480000	19.800000	0.311104	0.000000	21.688349	0.000000	1.000000	0.907403	27.605000 
	4.352083	12.192120	0.000000	93.520833	81.500000	19.800000	0.311248	0.000000	21.691266	0.000000	1.000000	0.907863	27.619000 
	4.354167	12.192120	0.000000	93.541667	81.520000	19.800000	0.311371	0.000000	21.693980	0.000000	1.000000	0.908290	27.632000 
	4.356250	12.191906	0.000000	93.562500	81.540000	19.800000	0.311505	0.000000	21.696695	0.000000	1.000000	0.908717	27.645000 
	4.358333	12.191906	0.000000	93.583333	81.570000	19.800000	0.311642	0.000000	21.699655	0.000000	1.000000	0.909178	27.659000 
	4.360417	12.191906	0.000000	93.604167	81.590000	19.800000	0.311778	0.000000	21.702572	0.000000	1.000000	0.909638	27.673000 
	4.362500	12.191906	0.000000	93.625000	81.600000	19.800000	0.311926	0.000000	21.705447	0.000000	1.000000	0.910098	27.687000 
	4.364583	12.191906	0.000000	93.645833	81.640000	19.800000	0.312029	0.000000	21.708044	0.000000	1.000000	0.910492	27.699000 
	4.366667	12.191692	0.000000	93.666667	81.660000	19.800000	0.312167	0.000000	21.710962	0.000000	1.000000	0.910953	27.713000 
	4.368750	12.191692	0.000000	93.687500	81.690000	19.800000	0.312299	0.000000	21.713922	0.000000	1.000000	0.911413	27.727000 
	4.370833	12.191479	0.000000	93.708333	81.690000	19.800000	0.312454	0.000000	21.716755	0.000000	1.000000	0.911873	27.741000 
	4.372917	12.191479	0.000000	93.729167	81.710000	19.800000	0.312585	0.000000	21.719471	0.000000	1.000000	0.912300	27.754000 
	4.375000	12.191265	0.000000	93.750000	81.750000	19.800000	0.312712	0.000000	21.722474	0.000000	1.000000	0.912761	27.768000 
	4.377083	12.191265	0.000000	93.770833	81.740000	19.800000	0.312870	0.000000	21.725265	0.000000	1.000000	0.913221	27.782000 
	4.379167	12.191051	0.000000	93.791667	81.780000	19.800000	0.313000	0.000000	21.728268	0.000000	1.000000	0.913681	27.796000 
	4.381250	12.191051	0.000000	93.812500	81.790000	19.800000	0.313148	0.000000	21.731143	0.000000	1.000000	0.914141	27.810000 
	4.383333	12.190838	0.000000	93.833333	81.810000	19.800000	0.313282	0.000000	21.734062	0.000000	1.000000	0.914601	27.824000 
	4.385417	12.190838	0.000000	93.854167	81.830000	19.800000	0.313421	0.000000	21.736980	0.000000	1.000000	0.915061	27.838000 
	4.387500	12.190624	0.000000	93.875000	81.860000	19.800000	0.313568	0.000000	21.740143	0.000000	1.000000	0.915555	27.853000 
	4.389583	12.190624	0.000000	93.895833	81.880000	19.800000	0.313708	0.000000	21.743062	0.000000	1.000000	0.916015	27.867000 
	4.391667	12.190411	0.000000	93.916667	81.890000	19.800000	0.313851	0.000000	21.745938	0.000000	1.000000	0.916475	27.881000 
	4.393750	12.190411	0.000000	93.937500	81.930000	19.800000	0.313972	0.000000	21.748740	0.000000	1.000000	0.916902	27.894000 
	4.395833	12.190197	0.000000	93.958333	81.960000	19.800000	0.314102	0.000000	21.751701	0.000000	1.000000	0.917362	27.908000 
	4.397917	12.189983	0.000000	93.979167	81.980000	19.800000	0.314225	0.000000	21.754418	0.000000	1.000000	0.917790	27.921000 
	4.400000	12.189983	0.000000	94.000000	81.980000	19.800000	0.314387	0.000000	21.757252	0.000000	1.000000	0.918250	27.935000 
	4.402083	12.189983	0.000000	94.020833	82.010000	19.800000	0.314509	0.000000	21.760011	0.000000	1.000000	0.918677	27.948000 
	4.404167	12.189770	0.000000	94.041667	82.050000	19.800000	0.314635	0.000000	21.763015	0.000000	1.000000	0.919137	27.962000 
	4.406250	12.189556	0.000000	94.062500	82.040000	19.800000	0.314794	0.000000	21.765807	0.000000	1.000000	0.919598	27.976000 
	4.408333	12.189556	0.000000	94.083333	82.070000	19.800000	0.314918	0.000000	21.768566	0.000000	1.000000	0.920025	27.989000 
	4.410417	12.189342	0.000000	94.104167	82.090000	19.800000	0.315056	0.000000	21.771486	0.000000	1.000000	0.920485	28.003000 
	4.412500	12.189342	0.000000	94.125000	82.120000	19.800000	0.315174	0.000000	21.774246	0.000000	1.000000	0.920912	28.016000 
	4.414583	12.189129	0.000000	94.145833	82.150000	19.800000	0.315297	0.000000	21.777005	0.000000	1.000000	0.921340	28.029000 
	4.416667	12.188915	0.000000	94.166667	82.160000	19.800000	0.315424	0.000000	21.779478	0.000000	1.000000	0.921734	28.041000 
	4.418750	12.188915	0.000000	94.187500	82.180000	19.800000	0.315545	0.000000	21.782195	0.000000	1.000000	0.922162	28.054000 
	4.420833	12.188915	0.000000	94.208333	82.200000	19.800000	0.315671	0.000000	21.784710	0.000000	1.000000	0.922556	28.066000 
	4.422917	12.188701	0.000000	94.229167	82.200000	19.800000	0.315799	0.000000	21.787139	0.000000	1.000000	0.922950	28.078000 
	4.425000	12.188701	0.000000	94.250000	82.240000	19.800000	0.315910	0.000000	21.789943	0.000000	1.000000	0.923378	28.091000 
	4.427083	12.188488	0.000000	94.270833	82.260000	19.800000	0.316017	0.000000	21.792255	0.000000	1.000000	0.923739	28.102000 
	4.429167	12.188488	0.000000	94.291667	82.280000	19.800000	0.316131	0.000000	21.794771	0.000000	1.000000	0.924134	28.114000 
	4.431250	12.188488	0.000000	94.312500	82.330000	19.800000	0.316228	0.000000	21.797415	0.000000	1.000000	0.924528	28.126000 
	4.433333	12.188488	0.000000	94.333333	82.340000	19.800000	0.316358	0.000000	21.799887	0.000000	1.000000	0.924923	28.138000 
	4.435417	12.188488	0.000000	94.354167	82.330000	19.800000	0.316491	0.000000	21.802274	0.000000	1.000000	0.925317	28.150000 
	4.437500	12.188488	0.000000	94.375000	82.380000	19.800000	0.316591	0.000000	21.804918	0.000000	1.000000	0.925712	28.162000 
	4.439583	12.188274	0.000000	94.395833	82.390000	19.800000	0.316729	0.000000	21.807594	0.000000	1.000000	0.926139	28.175000 
	4.441667	12.188274	0.000000	94.416667	82.420000	19.800000	0.316839	0.000000	21.810152	0.000000	1.000000	0.926533	28.187000 
	4.443750	12.188060	0.000000	94.437500	82.440000	19.800000	0.316954	0.000000	21.812668	0.000000	1.000000	0.926928	28.199000 
	4.445833	12.188060	0.000000	94.458333	82.460000	19.800000	0.317067	0.000000	21.815184	0.000000	1.000000	0.927322	28.211000 
	4.447917	12.188060	0.000000	94.479167	82.470000	19.800000	0.317188	0.000000	21.817657	0.000000	1.000000	0.927717	28.223000 
	4.450000	12.187847	0.000000	94.500000	82.490000	19.800000	0.317309	0.000000	21.820173	0.000000	1.000000	0.928111	28.235000 
	4.452083	12.187847	0.000000	94.520833	82.520000	19.800000	0.317411	0.000000	21.822530	0.000000	1.000000	0.928473	28.246000 
	4.454167	12.187633	0.000000	94.541667	82.540000	19.800000	0.317527	0.000000	21.825046	0.000000	1.000000	0.928867	28.258000 
	4.456250	12.187633	0.000000	94.562500	82.560000	19.800000	0.317630	0.000000	21.827360	0.000000	1.000000	0.929229	28.269000 
	4.458333	12.187419	0.000000	94.583333	82.580000	19.800000	0.317742	0.000000	21.829674	0.000000	1.000000	0.929590	28.280000 
	4.460417	12.187419	0.000000	94.604167	82.610000	19.800000	0.317844	0.000000	21.832233	0.000000	1.000000	0.929985	28.292000 
	4.462500	12.187419	0.000000	94.625000	82.630000	19.800000	0.317964	0.000000	21.834750	0.000000	1.000000	0.930379	28.304000 
	4.464583	12.187206	0.000000	94.645833	82.650000	19.800000	0.318068	0.000000	21.837064	0.000000	1.000000	0.930741	28.315000 
	4.466667	12.186992	0.000000	94.666667	82.660000	19.800000	0.318197	0.000000	21.839537	0.000000	1.000000	0.931135	28.327000 
	4.468750	12.186992	0.000000	94.687500	82.690000	19.800000	0.318286	0.000000	21.841692	0.000000	1.000000	0.931464	28.337000 
	4.470833	12.186778	0.000000	94.708333	82.710000	19.800000	0.318391	0.000000	21.844006	0.000000	1.000000	0.931826	28.348000 
	4.472917	12.186565	0.000000	94.729167	82.720000	19.800000	0.318488	0.000000	21.846075	0.000000	1.000000	0.932154	28.358000 
	4.475000	12.186565	0.000000	94.750000	82.750000	19.800000	0.318592	0.000000	21.848432	0.000000	1.000000	0.932516	28.369000 
	4.477083	12.186351	0.000000	94.770833	82.770000	19.800000	0.318708	0.000000	21.850949	0.000000	1.000000	0.932910	28.381000 
	4.479167	12.186351	0.000000	94.791667	82.780000	19.800000	0.318810	0.000000	21.853018	0.000000	1.000000	0.933239	28.391000 
	4.481250	12.186137	0.000000	94.812500	82.810000	19.800000	0.318888	0.000000	21.855173	0.000000	1.000000	0.933568	28.401000 
	4.483333	12.185924	0.000000	94.833333	82.830000	19.800000	0.318991	0.000000	21.857286	0.000000	1.000000	0.933897	28.411000 
	4.485417	12.185710	0.000000	94.854167	82.840000	19.800000	0.319105	0.000000	21.859557	0.000000	1.000000	0.934258	28.422000 
	4.487500	12.185496	0.000000	94.875000	82.880000	19.800000	0.319177	0.000000	21.861756	0.000000	1.000000	0.934587	28.432000 
	4.489583	12.185496	0.000000	94.895833	82.910000	19.800000	0.319265	0.000000	21.863912	0.000000	1.000000	0.934916	28.442000 
	4.491667	12.185283	0.000000	94.916667	82.920000	19.800000	0.319373	0.000000	21.865981	0.000000	1.000000	0.935244	28.452000 
	4.493750	12.185283	0.000000	94.937500	82.940000	19.800000	0.319468	0.000000	21.868093	0.000000	1.000000	0.935573	28.462000 
	4.495833	12.185069	0.000000	94.958333	82.960000	19.800000	0.319550	0.000000	21.870003	0.000000	1.000000	0.935869	28.471000 
	4.497917	12.185069	0.000000	94.979167	82.980000	19.800000	0.319648	0.000000	21.872318	0.000000	1.000000	0.936230	28.482000 
	4.500000	12.185069	0.000000	95.000000	83.020000	19.800000	0.319731	0.000000	21.874518	0.000000	1.000000	0.936559	28.492000 
	4.502083	12.184855	0.000000	95.020833	83.020000	19.800000	0.319844	0.000000	21.876543	0.000000	1.000000	0.936888	28.502000 
	4.504167	12.184855	0.000000	95.041667	83.050000	19.800000	0.319931	0.000000	21.878700	0.000000	1.000000	0.937216	28.512000 
	4.506250	12.184642	0.000000	95.062500	83.070000	19.800000	0.320050	0.000000	21.881218	0.000000	1.000000	0.937611	28.524000 
	4.508333	12.184428	0.000000	95.083333	83.110000	19.800000	0.320126	0.000000	21.883417	0.000000	1.000000	0.937940	28.534000 
	4.510417	12.184428	0.000000	95.104167	83.120000	19.800000	0.320228	0.000000	21.885487	0.000000	1.000000	0.938268	28.544000 
	4.512500	12.184428	0.000000	95.125000	83.130000	19.800000	0.320354	0.000000	21.887962	0.000000	1.000000	0.938663	28.556000 
	4.514583	12.184428	0.000000	95.145833	83.170000	19.800000	0.320442	0.000000	21.890364	0.000000	1.000000	0.939024	28.567000 
	4.516667	12.184214	0.000000	95.166667	83.200000	19.800000	0.320524	0.000000	21.892521	0.000000	1.000000	0.939353	28.577000 
	4.518750	12.184214	0.000000	95.187500	83.200000	19.800000	0.320661	0.000000	21.894953	0.000000	1.000000	0.939748	28.589000 
	4.520833	12.184001	0.000000	95.208333	83.210000	19.800000	0.320763	0.000000	21.897022	0.000000	1.000000	0.940076	28.599000 
	4.522917	12.184001	0.000000	95.229167	83.240000	19.800000	0.320860	0.000000	21.899382	0.000000	1.000000	0.940438	28.610000 
	4.525000	12.183787	0.000000	95.250000	83.270000	19.800000	0.320944	0.000000	21.901539	0.000000	1.000000	0.940767	28.620000 
	4.527083	12.183787	0.000000	95.270833	83.280000	19.800000	0.321051	0.000000	21.903609	0.000000	1.000000	0.941095	28.630000 
	4.529167	12.183787	0.000000	95.291667	83.320000	19.800000	0.321152	0.000000	21.906215	0.000000	1.000000	0.941490	28.642000 
	4.531250	12.183573	0.000000	95.312500	83.330000	19.800000	0.321260	0.000000	21.908487	0.000000	1.000000	0.941851	28.653000 
	4.533333	12.183573	0.000000	95.333333	83.360000	19.800000	0.321372	0.000000	21.911050	0.000000	1.000000	0.942246	28.665000 
	4.535417	12.183573	0.000000	95.354167	83.360000	19.800000	0.321479	0.000000	21.913076	0.000000	1.000000	0.942574	28.675000 
	4.537500	12.183360	0.000000	95.375000	83.390000	19.800000	0.321579	0.000000	21.915437	0.000000	1.000000	0.942936	28.686000 
	4.539583	12.183360	0.000000	95.395833	83.420000	19.800000	0.321679	0.000000	21.917797	0.000000	1.000000	0.943298	28.697000 
	4.541667	12.183146	0.000000	95.416667	83.420000	19.800000	0.321796	0.000000	21.920026	0.000000	1.000000	0.943659	28.708000 
	4.543750	12.182933	0.000000	95.437500	83.450000	19.800000	0.321896	0.000000	21.922386	0.000000	1.000000	0.944021	28.719000 
	4.545833	12.182719	0.000000	95.458333	83.470000	19.800000	0.321989	0.000000	21.924500	0.000000	1.000000	0.944349	28.729000 
	4.547917	12.182719	0.000000	95.479167	83.500000	19.800000	0.322089	0.000000	21.926861	0.000000	1.000000	0.944711	28.740000 
	4.550000	12.182505	0.000000	95.500000	83.500000	19.800000	0.322202	0.000000	21.928888	0.000000	1.000000	0.945040	28.750000 
	4.552083	12.182505	0.000000	95.520833	83.530000	19.800000	0.322307	0.000000	21.931451	0.000000	1.000000	0.945434	28.762000 
	4.554167	12.182292	0.000000	95.541667	83.570000	19.800000	0.322389	0.000000	21.933653	0.000000	1.000000	0.945763	28.772000 
	4.556250	12.182292	0.000000	95.562500	83.590000	19.800000	0.322493	0.000000	21.935970	0.000000	1.000000	0.946125	28.783000 
	4.558333	12.182078	0.000000	95.583333	83.620000	19.800000	0.322583	0.000000	21.938129	0.000000	1.000000	0.946453	28.793000 
	4.560417	12.181864	0.000000	95.604167	83.620000	19.800000	0.322713	0.000000	21.940561	0.000000	1.000000	0.946848	28.805000 
	4.562500	12.181651	0.000000	95.625000	83.650000	19.800000	0.322795	0.000000	21.942719	0.000000	1.000000	0.947176	28.815000 
	4.564583	12.181651	0.000000	95.645833	83.660000	19.800000	0.322921	0.000000	21.945195	0.000000	1.000000	0.947571	28.827000 
	4.566667	12.181437	0.000000	95.666667	83.690000	19.800000	0.323006	0.000000	21.947354	0.000000	1.000000	0.947900	28.837000 
	4.568750	12.181223	0.000000	95.687500	83.720000	19.800000	0.323102	0.000000	21.949716	0.000000	1.000000	0.948261	28.848000 
	4.570833	12.181010	0.000000	95.708333	83.720000	19.800000	0.323215	0.000000	21.951743	0.000000	1.000000	0.948590	28.858000 
	4.572917	12.180796	0.000000	95.729167	83.760000	19.800000	0.323302	0.000000	21.954148	0.000000	1.000000	0.948951	28.869000 
	4.575000	12.180796	0.000000	95.750000	83.770000	19.800000	0.323418	0.000000	21.956422	0.000000	1.000000	0.949313	28.880000 
	4.577083	12.180582	0.000000	95.770833	83.790000	19.800000	0.323520	0.000000	21.958740	0.000000	1.000000	0.949675	28.891000 
	4.579167	12.180369	0.000000	95.791667	83.820000	19.800000	0.323620	0.000000	21.961102	0.000000	1.000000	0.950036	28.902000 
	4.581250	12.180369	0.000000	95.812500	83.850000	19.800000	0.323715	0.000000	21.963464	0.000000	1.000000	0.950398	28.913000 
	4.583333	12.180155	0.000000	95.833333	83.850000	19.800000	0.323850	0.000000	21.965896	0.000000	1.000000	0.950792	28.925000 
	4.585417	12.179941	0.000000	95.854167	83.890000	19.800000	0.323947	0.000000	21.968505	0.000000	1.000000	0.951187	28.937000 
	4.587500	12.179941	0.000000	95.875000	83.900000	19.800000	0.324064	0.000000	21.970779	0.000000	1.000000	0.951548	28.948000 
	4.589583	12.179728	0.000000	95.895833	83.920000	19.800000	0.324183	0.000000	21.973300	0.000000	1.000000	0.951943	28.960000 
	4.591667	12.179728	0.000000	95.916667	83.950000	19.800000	0.324278	0.000000	21.975663	0.000000	1.000000	0.952304	28.971000 
	4.593750	12.179514	0.000000	95.937500	83.950000	19.800000	0.324408	0.000000	21.978095	0.000000	1.000000	0.952699	28.983000 
	4.595833	12.179514	0.000000	95.958333	83.990000	19.800000	0.324509	0.000000	21.980705	0.000000	1.000000	0.953093	28.995000 
	4.597917	12.179300	0.000000	95.979167	84.010000	19.800000	0.324613	0.000000	21.983023	0.000000	1.000000	0.953455	29.006000 
	4.600000	12.179300	0.000000	96.000000	84.050000	19.800000	0.324716	0.000000	21.985633	0.000000	1.000000	0.953849	29.018000 
	4.602083	12.179087	0.000000	96.020833	84.050000	19.800000	0.324838	0.000000	21.987863	0.000000	1.000000	0.954211	29.029000 
	4.604167	12.178873	0.000000	96.041667	84.080000	19.800000	0.324936	0.000000	21.990226	0.000000	1.000000	0.954572	29.040000 
	4.606250	12.178873	0.000000	96.062500	84.090000	19.800000	0.325062	0.000000	21.992704	0.000000	1.000000	0.954967	29.052000 
	4.608333	12.178659	0.000000	96.083333	84.100000	19.800000	0.325169	0.000000	21.994978	0.000000	1.000000	0.955328	29.063000 
	4.610417	12.178446	0.000000	96.104167	84.140000	19.800000	0.325265	0.000000	21.997386	0.000000	1.000000	0.955690	29.074000 
	4.612500	12.178446	0.000000	96.125000	84.160000	19.800000	0.325388	0.000000	22.000110	0.000000	1.000000	0.956117	29.087000 
	4.614583	12.178232	0.000000	96.145833	84.170000	19.800000	0.325516	0.000000	22.002588	0.000000	1.000000	0.956512	29.099000 
	4.616667	12.178232	0.000000	96.166667	84.210000	19.800000	0.325626	0.000000	22.005401	0.000000	1.000000	0.956939	29.112000 
	4.618750	12.178018	0.000000	96.187500	84.230000	19.800000	0.325743	0.000000	22.007923	0.000000	1.000000	0.957334	29.124000 
	4.620833	12.178018	0.000000	96.208333	84.240000	19.800000	0.325882	0.000000	22.010604	0.000000	1.000000	0.957761	29.137000 
	4.622917	12.178018	0.000000	96.229167	84.240000	19.800000	0.326029	0.000000	22.013442	0.000000	1.000000	0.958221	29.151000 
	4.625000	12.177805	0.000000	96.250000	84.290000	19.800000	0.326120	0.000000	22.016098	0.000000	1.000000	0.958615	29.163000 
	4.627083	12.177805	0.000000	96.270833	84.300000	19.800000	0.326265	0.000000	22.018981	0.000000	1.000000	0.959076	29.177000 
	4.629167	12.177591	0.000000	96.291667	84.320000	19.800000	0.326417	0.000000	22.022112	0.000000	1.000000	0.959569	29.192000 
	4.631250	12.177591	0.000000	96.312500	84.340000	19.800000	0.326553	0.000000	22.025040	0.000000	1.000000	0.960029	29.206000 
	4.633333	12.177377	0.000000	96.333333	84.380000	19.800000	0.326668	0.000000	22.027855	0.000000	1.000000	0.960456	29.219000 
	4.635417	12.177377	0.000000	96.354167	84.410000	19.800000	0.326804	0.000000	22.030827	0.000000	1.000000	0.960916	29.233000 
	4.637500	12.177164	0.000000	96.375000	84.410000	19.800000	0.326956	0.000000	22.033667	0.000000	1.000000	0.961377	29.247000 
	4.639583	12.177164	0.000000	96.395833	84.420000	19.800000	0.327093	0.000000	22.036348	0.000000	1.000000	0.961804	29.260000 
	4.641667	12.176950	0.000000	96.416667	84.470000	19.800000	0.327211	0.000000	22.039410	0.000000	1.000000	0.962264	29.274000 
	4.643750	12.176950	0.000000	96.437500	84.470000	19.800000	0.327337	0.000000	22.041844	0.000000	1.000000	0.962659	29.286000 
	4.645833	12.176736	0.000000	96.458333	84.490000	19.800000	0.327480	0.000000	22.044772	0.000000	1.000000	0.963119	29.300000 
	4.647917	12.176736	0.000000	96.479167	84.520000	19.800000	0.327597	0.000000	22.047543	0.000000	1.000000	0.963546	29.313000 
	4.650000	12.176736	0.000000	96.500000	84.540000	19.800000	0.327733	0.000000	22.050472	0.000000	1.000000	0.964006	29.327000 
	4.652083	12.176523	0.000000	96.520833	84.570000	19.800000	0.327853	0.000000	22.053243	0.000000	1.000000	0.964434	29.340000 
	4.654167	12.176523	0.000000	96.541667	84.570000	19.800000	0.327981	0.000000	22.055677	0.000000	1.000000	0.964828	29.352000 
	4.656250	12.176523	0.000000	96.562500	84.610000	19.800000	0.328098	0.000000	22.058492	0.000000	1.000000	0.965255	29.365000 
	4.658333	12.176523	0.000000	96.583333	84.630000	19.800000	0.328227	0.000000	22.061219	0.000000	1.000000	0.965683	29.378000 
	4.660417	12.176309	0.000000	96.604167	84.660000	19.800000	0.328343	0.000000	22.063990	0.000000	1.000000	0.966110	29.391000 
	4.662500	12.176096	0.000000	96.625000	84.670000	19.800000	0.328463	0.000000	22.066469	0.000000	1.000000	0.966505	29.403000 
	4.664583	12.176096	0.000000	96.645833	84.690000	19.800000	0.328590	0.000000	22.069195	0.000000	1.000000	0.966932	29.416000 
	4.666667	12.175882	0.000000	96.666667	84.700000	19.800000	0.328719	0.000000	22.071674	0.000000	1.000000	0.967326	29.428000 
	4.668750	12.175882	0.000000	96.687500	84.740000	19.800000	0.328807	0.000000	22.074085	0.000000	1.000000	0.967688	29.439000 
	4.670833	12.175668	0.000000	96.708333	84.760000	19.800000	0.328935	0.000000	22.076812	0.000000	1.000000	0.968115	29.452000 
	4.672917	12.175455	0.000000	96.729167	84.770000	19.800000	0.329054	0.000000	22.079291	0.000000	1.000000	0.968510	29.464000 
	4.675000	12.175455	0.000000	96.750000	84.800000	19.800000	0.329179	0.000000	22.082063	0.000000	1.000000	0.968937	29.477000 
	4.677083	12.175455	0.000000	96.770833	84.810000	19.800000	0.329298	0.000000	22.084542	0.000000	1.000000	0.969331	29.489000 
	4.679167	12.175241	0.000000	96.791667	84.850000	19.800000	0.329409	0.000000	22.087360	0.000000	1.000000	0.969759	29.502000 
	4.681250	12.175241	0.000000	96.812500	84.860000	19.800000	0.329537	0.000000	22.089839	0.000000	1.000000	0.970153	29.514000 
	4.683333	12.175241	0.000000	96.833333	84.880000	19.800000	0.329662	0.000000	22.092566	0.000000	1.000000	0.970581	29.527000 
	4.685417	12.175241	0.000000	96.854167	84.910000	19.800000	0.329795	0.000000	22.095542	0.000000	1.000000	0.971041	29.541000 
	4.687500	12.175027	0.000000	96.875000	84.910000	19.800000	0.329921	0.000000	22.097976	0.000000	1.000000	0.971435	29.553000 
	4.689583	12.174814	0.000000	96.895833	84.950000	19.800000	0.330044	0.000000	22.100997	0.000000	1.000000	0.971895	29.567000 
	4.691667	12.174814	0.000000	96.916667	84.970000	19.800000	0.330168	0.000000	22.103724	0.000000	1.000000	0.972323	29.580000 
	4.693750	12.174600	0.000000	96.937500	85.010000	19.800000	0.330301	0.000000	22.106745	0.000000	1.000000	0.972783	29.594000 
	4.695833	12.174386	0.000000	96.958333	85.010000	19.800000	0.330466	0.000000	22.109789	0.000000	1.000000	0.973276	29.609000 
	4.697917	12.174386	0.000000	96.979167	85.040000	19.800000	0.330628	0.000000	22.113373	0.000000	1.000000	0.973835	29.626000 
	4.700000	12.174173	0.000000	97.000000	85.060000	19.800000	0.330797	0.000000	22.116913	0.000000	1.000000	0.974394	29.643000 
	4.702083	12.173959	0.000000	97.020833	85.070000	19.800000	0.330981	0.000000	22.120408	0.000000	1.000000	0.974952	29.660000 
	4.704167	12.173959	0.000000	97.041667	85.110000	19.800000	0.331158	0.000000	22.124444	0.000000	1.000000	0.975577	29.679000 
	4.706250	12.173745	0.000000	97.062500	85.120000	19.800000	0.331394	0.000000	22.128953	0.000000	1.000000	0.976300	29.701000 
	4.708333	12.173745	0.000000	97.083333	85.140000	19.800000	0.331625	0.000000	22.133710	0.000000	1.000000	0.977056	29.724000 
	4.710417	12.173532	0.000000	97.104167	85.160000	19.800000	0.331865	0.000000	22.138468	0.000000	1.000000	0.977812	29.747000 
	4.712500	12.173532	0.000000	97.125000	85.180000	19.800000	0.332141	0.000000	22.143835	0.000000	1.000000	0.978667	29.773000 
	4.714583	12.173532	0.000000	97.145833	85.200000	19.800000	0.332401	0.000000	22.148999	0.000000	1.000000	0.979489	29.798000 
	4.716667	12.173318	0.000000	97.166667	85.220000	19.800000	0.332636	0.000000	22.153757	0.000000	1.000000	0.980245	29.821000 
	4.718750	12.173104	0.000000	97.187500	85.240000	19.800000	0.332846	0.000000	22.157906	0.000000	1.000000	0.980902	29.841000 
	4.720833	12.172891	0.000000	97.208333	85.280000	19.800000	0.332980	0.000000	22.161132	0.000000	1.000000	0.981395	29.856000 
	4.722917	12.172677	0.000000	97.229167	85.300000	19.800000	0.333105	0.000000	22.163861	0.000000	1.000000	0.981822	29.869000 
	4.725000	12.172677	0.000000	97.250000	85.310000	19.800000	0.333203	0.000000	22.165936	0.000000	1.000000	0.982151	29.879000 
	4.727083	12.172463	0.000000	97.270833	85.330000	19.800000	0.333247	0.000000	22.167245	0.000000	1.000000	0.982348	29.885000 
	4.729167	12.172250	0.000000	97.291667	85.350000	19.800000	0.333282	0.000000	22.168148	0.000000	1.000000	0.982480	29.889000 
	4.731250	12.172036	0.000000	97.312500	85.350000	19.800000	0.333274	0.000000	22.168148	0.000000	1.000000	0.982480	29.889000 
	4.733333	12.171822	0.000000	97.333333	85.400000	19.800000	0.333174	0.000000	22.167361	0.000000	1.000000	0.982315	29.884000 
	4.735417	12.171822	0.000000	97.354167	85.430000	19.800000	0.332999	0.000000	22.164657	0.000000	1.000000	0.981855	29.870000 
	4.737500	12.171609	0.000000	97.375000	85.450000	19.800000	0.332911	0.000000	22.163530	0.000000	1.000000	0.981658	29.864000 
	4.739583	12.171395	0.000000	97.395833	85.470000	19.800000	0.332841	0.000000	22.162606	0.000000	1.000000	0.981494	29.859000 
	4.741667	12.171395	0.000000	97.416667	85.480000	19.800000	0.332808	0.000000	22.162246	0.000000	1.000000	0.981428	29.857000 
	4.743750	12.171181	0.000000	97.437500	85.500000	19.800000	0.332811	0.000000	22.162743	0.000000	1.000000	0.981494	29.859000 
	4.745833	12.170968	0.000000	97.458333	85.520000	19.800000	0.332881	0.000000	22.164458	0.000000	1.000000	0.981757	29.867000 
	4.747917	12.170754	0.000000	97.479167	85.540000	19.800000	0.332967	0.000000	22.166376	0.000000	1.000000	0.982052	29.876000 
	4.750000	12.170540	0.000000	97.500000	85.580000	19.800000	0.332965	0.000000	22.167167	0.000000	1.000000	0.982151	29.879000 
	4.752083	12.170327	0.000000	97.520833	85.580000	19.800000	0.333005	0.000000	22.167979	0.000000	1.000000	0.982283	29.883000 
	4.754167	12.170327	0.000000	97.541667	85.610000	19.800000	0.333022	0.000000	22.168928	0.000000	1.000000	0.982414	29.887000 
	4.756250	12.170113	0.000000	97.562500	85.650000	19.800000	0.333077	0.000000	22.170531	0.000000	1.000000	0.982644	29.894000 
	4.758333	12.170113	0.000000	97.583333	85.660000	19.800000	0.333161	0.000000	22.172403	0.000000	1.000000	0.982940	29.903000 
	4.760417	12.169899	0.000000	97.604167	85.680000	19.800000	0.333251	0.000000	22.174525	0.000000	1.000000	0.983269	29.913000 
	4.762500	12.169899	0.000000	97.625000	85.710000	19.800000	0.333336	0.000000	22.176691	0.000000	1.000000	0.983597	29.923000 
	4.764583	12.169899	0.000000	97.645833	85.720000	19.800000	0.333411	0.000000	22.178158	0.000000	1.000000	0.983827	29.930000 
	4.766667	12.169686	0.000000	97.666667	85.750000	19.800000	0.333457	0.000000	22.179716	0.000000	1.000000	0.984058	29.937000 
	4.768750	12.169472	0.000000	97.687500	85.760000	19.800000	0.333523	0.000000	22.181183	0.000000	1.000000	0.984288	29.944000 
	4.770833	12.169472	0.000000	97.708333	85.790000	19.800000	0.333574	0.000000	22.182741	0.000000	1.000000	0.984518	29.951000 
	4.772917	12.169472	0.000000	97.729167	85.810000	19.800000	0.333635	0.000000	22.184253	0.000000	1.000000	0.984748	29.958000 
	4.775000	12.169258	0.000000	97.750000	85.840000	19.800000	0.333675	0.000000	22.185609	0.000000	1.000000	0.984945	29.964000 
	4.777083	12.169258	0.000000	97.770833	85.850000	19.800000	0.333722	0.000000	22.186669	0.000000	1.000000	0.985109	29.969000 
	4.779167	12.169045	0.000000	97.791667	85.880000	19.800000	0.333765	0.000000	22.188025	0.000000	1.000000	0.985307	29.975000 
	4.781250	12.169045	0.000000	97.812500	85.890000	19.800000	0.333837	0.000000	22.189695	0.000000	1.000000	0.985570	29.983000 
	4.783333	12.168831	0.000000	97.833333	85.910000	19.800000	0.333905	0.000000	22.191207	0.000000	1.000000	0.985800	29.990000 
	4.785417	12.168618	0.000000	97.854167	85.930000	19.800000	0.333954	0.000000	22.192517	0.000000	1.000000	0.985997	29.996000 
	4.787500	12.168618	0.000000	97.875000	85.960000	19.800000	0.333981	0.000000	22.193670	0.000000	1.000000	0.986161	30.001000 
	4.789583	12.168618	0.000000	97.895833	85.970000	19.800000	0.334071	0.000000	22.195543	0.000000	1.000000	0.986457	30.010000 
	4.791667	12.168404	0.000000	97.916667	86.020000	19.800000	0.334146	0.000000	22.197802	0.000000	1.000000	0.986786	30.020000 
	4.793750	12.168190	0.000000	97.937500	86.040000	19.800000	0.334246	0.000000	22.200127	0.000000	1.000000	0.987147	30.031000 
	4.795833	12.167977	0.000000	97.958333	86.060000	19.800000	0.334373	0.000000	22.202858	0.000000	1.000000	0.987575	30.044000 
	4.797917	12.167763	0.000000	97.979167	86.050000	19.800000	0.334510	0.000000	22.205249	0.000000	1.000000	0.987969	30.056000 
	4.800000	12.167763	0.000000	98.000000	86.090000	19.800000	0.334608	0.000000	22.207869	0.000000	1.000000	0.988364	30.068000 
	4.802083	12.167549	0.000000	98.020833	86.120000	19.800000	0.334718	0.000000	22.210444	0.000000	1.000000	0.988758	30.080000 
	4.804167	12.167336	0.000000	98.041667	86.130000	19.800000	0.334829	0.000000	22.212723	0.000000	1.000000	0.989120	30.091000 
	4.806250	12.167336	0.000000	98.062500	86.150000	19.800000	0.334921	0.000000	22.214846	0.000000	1.000000	0.989448	30.101000 
	4.808333	12.167122	0.000000	98.083333	86.180000	19.800000	0.335029	0.000000	22.217420	0.000000	1.000000	0.989843	30.113000 
	4.810417	12.166908	0.000000	98.104167	86.200000	19.800000	0.335108	0.000000	22.219340	0.000000	1.000000	0.990139	30.122000 
	4.812500	12.166908	0.000000	98.125000	86.210000	19.800000	0.335212	0.000000	22.221417	0.000000	1.000000	0.990467	30.132000 
	4.814583	12.166695	0.000000	98.145833	86.230000	19.800000	0.335315	0.000000	22.223742	0.000000	1.000000	0.990829	30.143000 
	4.816667	12.166481	0.000000	98.166667	86.260000	19.800000	0.335408	0.000000	22.225911	0.000000	1.000000	0.991158	30.153000 
	4.818750	12.166481	0.000000	98.187500	86.270000	19.800000	0.335536	0.000000	22.228597	0.000000	1.000000	0.991585	30.166000 
	4.820833	12.166267	0.000000	98.208333	86.290000	19.800000	0.335642	0.000000	22.230923	0.000000	1.000000	0.991947	30.177000 
	4.822917	12.166267	0.000000	98.229167	86.310000	19.800000	0.335757	0.000000	22.233453	0.000000	1.000000	0.992341	30.189000 
	4.825000	12.166054	0.000000	98.250000	86.340000	19.800000	0.335876	0.000000	22.236231	0.000000	1.000000	0.992768	30.202000 
	4.827083	12.165840	0.000000	98.270833	86.370000	19.800000	0.335987	0.000000	22.238806	0.000000	1.000000	0.993163	30.214000 
	4.829167	12.165626	0.000000	98.291667	86.380000	19.800000	0.336114	0.000000	22.241493	0.000000	1.000000	0.993590	30.227000 
	4.831250	12.165626	0.000000	98.312500	86.400000	19.800000	0.336235	0.000000	22.244022	0.000000	1.000000	0.993985	30.239000 
	4.833333	12.165413	0.000000	98.333333	86.430000	19.800000	0.336341	0.000000	22.246598	0.000000	1.000000	0.994379	30.251000 
	4.835417	12.165413	0.000000	98.354167	86.460000	19.800000	0.336450	0.000000	22.249174	0.000000	1.000000	0.994774	30.263000 
	4.837500	12.165199	0.000000	98.375000	86.480000	19.800000	0.336546	0.000000	22.251501	0.000000	1.000000	0.995135	30.274000 
	4.839583	12.164985	0.000000	98.395833	86.490000	19.800000	0.336688	0.000000	22.254187	0.000000	1.000000	0.995562	30.287000 
	4.841667	12.164985	0.000000	98.416667	86.510000	19.800000	0.336779	0.000000	22.256311	0.000000	1.000000	0.995891	30.297000 
	4.843750	12.164772	0.000000	98.437500	86.540000	19.800000	0.336873	0.000000	22.258684	0.000000	1.000000	0.996253	30.308000 
	4.845833	12.164558	0.000000	98.458333	86.560000	19.800000	0.336959	0.000000	22.260808	0.000000	1.000000	0.996581	30.318000 
	4.847917	12.164344	0.000000	98.479167	86.580000	19.800000	0.337074	0.000000	22.263135	0.000000	1.000000	0.996943	30.329000 
	4.850000	12.164344	0.000000	98.500000	86.600000	19.800000	0.337154	0.000000	22.265056	0.000000	1.000000	0.997239	30.338000 
	4.852083	12.164131	0.000000	98.520833	86.630000	19.800000	0.337253	0.000000	22.267429	0.000000	1.000000	0.997600	30.349000 
	4.854167	12.164131	0.000000	98.541667	86.640000	19.800000	0.337359	0.000000	22.269710	0.000000	1.000000	0.997962	30.360000 
	4.856250	12.163917	0.000000	98.562500	86.670000	19.800000	0.337470	0.000000	22.272287	0.000000	1.000000	0.998356	30.372000 
	4.858333	12.163917	0.000000	98.583333	86.680000	19.800000	0.337564	0.000000	22.274364	0.000000	1.000000	0.998685	30.382000 
	4.860417	12.163703	0.000000	98.604167	86.700000	19.800000	0.337684	0.000000	22.276895	0.000000	1.000000	0.999080	30.394000 
	4.862500	12.163703	0.000000	98.625000	86.740000	19.800000	0.337764	0.000000	22.279112	0.000000	1.000000	0.999408	30.404000 
	4.864583	12.163490	0.000000	98.645833	86.750000	19.800000	0.337889	0.000000	22.281596	0.000000	1.000000	0.999803	30.416000 
	4.866667	12.163490	0.000000	98.666667	86.780000	19.800000	0.337981	0.000000	22.283970	0.000000	1.000000	1.000164	30.427000 
	4.868750	12.163490	0.000000	98.687500	86.800000	19.800000	0.338084	0.000000	22.286298	0.000000	1.000000	1.000526	30.438000 
	4.870833	12.163276	0.000000	98.708333	86.830000	19.800000	0.338175	0.000000	22.288672	0.000000	1.000000	1.000888	30.449000 
	4.872917	12.163276	0.000000	98.729167	86.840000	19.800000	0.338294	0.000000	22.290954	0.000000	1.000000	1.001249	30.460000 
	4.875000	12.163062	0.000000	98.750000	86.850000	19.800000	0.338405	0.000000	22.293235	0.000000	1.000000	1.001611	30.471000 
	4.877083	12.162849	0.000000	98.770833	86.890000	19.800000	0.338484	0.000000	22.295453	0.000000	1.000000	1.001939	30.481000 
	4.879167	12.162849	0.000000	98.791667	86.900000	19.800000	0.338589	0.000000	22.297734	0.000000	1.000000	1.002301	30.492000 
	4.881250	12.162635	0.000000	98.812500	86.920000	19.800000	0.338685	0.000000	22.299859	0.000000	1.000000	1.002630	30.502000 
	4.883333	12.162421	0.000000	98.833333	86.940000	19.800000	0.338792	0.000000	22.302187	0.000000	1.000000	1.002991	30.513000 
	4.885417	12.162421	0.000000	98.854167	86.970000	19.800000	0.338877	0.000000	22.304359	0.000000	1.000000	1.003320	30.523000 
	4.887500	12.162208	0.000000	98.875000	86.990000	19.800000	0.338964	0.000000	22.306484	0.000000	1.000000	1.003649	30.533000 
	4.889583	12.162208	0.000000	98.895833	87.000000	19.800000	0.339074	0.000000	22.308766	0.000000	1.000000	1.004010	30.544000 
	4.891667	12.161994	0.000000	98.916667	87.030000	19.800000	0.339161	0.000000	22.310938	0.000000	1.000000	1.004339	30.554000 
	4.893750	12.161994	0.000000	98.937500	87.040000	19.800000	0.339261	0.000000	22.313016	0.000000	1.000000	1.004668	30.564000 
	4.895833	12.161780	0.000000	98.958333	87.080000	19.800000	0.339351	0.000000	22.315438	0.000000	1.000000	1.005029	30.575000 
	4.897917	12.161567	0.000000	98.979167	87.100000	19.800000	0.339447	0.000000	22.317564	0.000000	1.000000	1.005358	30.585000 
	4.900000	12.161567	0.000000	99.000000	87.120000	19.800000	0.339546	0.000000	22.319689	0.000000	1.000000	1.005687	30.595000 
	4.902083	12.161353	0.000000	99.020833	87.150000	19.800000	0.339635	0.000000	22.322065	0.000000	1.000000	1.006048	30.606000 
	4.904167	12.161353	0.000000	99.041667	87.160000	19.800000	0.339733	0.000000	22.324144	0.000000	1.000000	1.006377	30.616000 
	4.906250	12.161140	0.000000	99.062500	87.180000	19.800000	0.339819	0.000000	22.326270	0.000000	1.000000	1.006706	30.626000 
	4.908333	12.160926	0.000000	99.083333	87.200000	19.800000	0.339934	0.000000	22.328599	0.000000	1.000000	1.007067	30.637000 
	4.910417	12.160926	0.000000	99.104167	87.230000	19.800000	0.340006	0.000000	22.330568	0.000000	1.000000	1.007363	30.646000 
	4.912500	12.160712	0.000000	99.125000	87.250000	19.800000	0.340094	0.000000	22.332694	0.000000	1.000000	1.007692	30.656000 
	4.914583	12.160712	0.000000	99.145833	87.270000	19.800000	0.340188	0.000000	22.334820	0.000000	1.000000	1.008021	30.666000 
	4.916667	12.160499	0.000000	99.166667	87.300000	19.800000	0.340292	0.000000	22.337196	0.000000	1.000000	1.008382	30.677000 
	4.918750	12.160499	0.000000	99.187500	87.320000	19.800000	0.340367	0.000000	22.339119	0.000000	1.000000	1.008678	30.686000 
	4.920833	12.160285	0.000000	99.208333	87.350000	19.800000	0.340467	0.000000	22.341495	0.000000	1.000000	1.009040	30.697000 
	4.922917	12.160285	0.000000	99.229167	87.360000	19.800000	0.340562	0.000000	22.343574	0.000000	1.000000	1.009368	30.707000 
	4.925000	12.160285	0.000000	99.250000	87.380000	19.800000	0.340649	0.000000	22.345497	0.000000	1.000000	1.009664	30.716000 
	4.927083	12.160071	0.000000	99.270833	87.400000	19.800000	0.340753	0.000000	22.347827	0.000000	1.000000	1.010026	30.727000 
	4.929167	12.160071	0.000000	99.291667	87.410000	19.800000	0.340847	0.000000	22.349907	0.000000	1.000000	1.010354	30.737000 
	4.931250	12.159858	0.000000	99.312500	87.440000	19.800000	0.340946	0.000000	22.352283	0.000000	1.000000	1.010716	30.748000 
	4.933333	12.159858	0.000000	99.333333	87.470000	19.800000	0.341036	0.000000	22.354457	0.000000	1.000000	1.011045	30.758000 
	4.935417	12.159644	0.000000	99.354167	87.480000	19.800000	0.341140	0.000000	22.356740	0.000000	1.000000	1.011406	30.769000 
	4.937500	12.159644	0.000000	99.375000	87.520000	19.800000	0.341229	0.000000	22.359164	0.000000	1.000000	1.011768	30.780000 
	4.939583	12.159430	0.000000	99.395833	87.520000	19.800000	0.341344	0.000000	22.361400	0.000000	1.000000	1.012129	30.791000 
	4.941667	12.159430	0.000000	99.416667	87.530000	19.800000	0.341456	0.000000	22.363683	0.000000	1.000000	1.012491	30.802000 
	4.943750	12.159430	0.000000	99.437500	87.570000	19.800000	0.341538	0.000000	22.365904	0.000000	1.000000	1.012820	30.812000 
	4.945833	12.159217	0.000000	99.458333	87.590000	19.800000	0.341624	0.000000	22.368031	0.000000	1.000000	1.013148	30.822000 
	4.947917	12.159217	0.000000	99.479167	87.610000	19.800000	0.341735	0.000000	22.370361	0.000000	1.000000	1.013510	30.833000 
	4.950000	12.159003	0.000000	99.500000	87.620000	19.800000	0.341838	0.000000	22.372441	0.000000	1.000000	1.013839	30.843000 
	4.952083	12.159003	0.000000	99.520833	87.670000	19.800000	0.341903	0.000000	22.374709	0.000000	1.000000	1.014167	30.853000 
	4.954167	12.158789	0.000000	99.541667	87.680000	19.800000	0.341993	0.000000	22.376586	0.000000	1.000000	1.014463	30.862000 
	4.956250	12.158789	0.000000	99.562500	87.710000	19.800000	0.342080	0.000000	22.378761	0.000000	1.000000	1.014792	30.872000 
	4.958333	12.158576	0.000000	99.583333	87.720000	19.800000	0.342178	0.000000	22.380841	0.000000	1.000000	1.015121	30.882000 
	4.960417	12.158576	0.000000	99.604167	87.740000	19.800000	0.342286	0.000000	22.383171	0.000000	1.000000	1.015482	30.893000 
	4.962500	12.158362	0.000000	99.625000	87.770000	19.800000	0.342370	0.000000	22.385346	0.000000	1.000000	1.015811	30.903000 
	4.964583	12.158362	0.000000	99.645833	87.790000	19.800000	0.342457	0.000000	22.387474	0.000000	1.000000	1.016140	30.913000 
	4.966667	12.158148	0.000000	99.666667	87.800000	19.800000	0.342561	0.000000	22.389554	0.000000	1.000000	1.016468	30.923000 
	4.968750	12.157935	0.000000	99.687500	87.810000	19.800000	0.342648	0.000000	22.391431	0.000000	1.000000	1.016764	30.932000 
	4.970833	12.157935	0.000000	99.708333	87.850000	19.800000	0.342721	0.000000	22.393653	0.000000	1.000000	1.017093	30.942000 
	4.972917	12.157935	0.000000	99.729167	87.880000	19.800000	0.342810	0.000000	22.395828	0.000000	1.000000	1.017422	30.952000 
	4.975000	12.157721	0.000000	99.750000	87.900000	19.800000	0.342904	0.000000	22.397956	0.000000	1.000000	1.017750	30.962000 
	4.977083	12.157721	0.000000	99.770833	87.910000	19.800000	0.343001	0.000000	22.400037	0.000000	1.000000	1.018079	30.972000 
	4.979167	12.157507	0.000000	99.791667	87.940000	19.800000	0.343086	0.000000	22.402212	0.000000	1.000000	1.018408	30.982000 
	4.981250	12.157294	0.000000	99.812500	87.970000	19.800000	0.343185	0.000000	22.404591	0.000000	1.000000	1.018769	30.993000 
	4.983333	12.157080	0.000000	99.833333	87.970000	19.800000	0.343290	0.000000	22.406624	0.000000	1.000000	1.019098	31.003000 
	4.985417	12.156866	0.000000	99.854167	88.000000	19.800000	0.343386	0.000000	22.409003	0.000000	1.000000	1.019460	31.014000 
	4.987500	12.156866	0.000000	99.875000	88.040000	19.800000	0.343463	0.000000	22.411226	0.000000	1.000000	1.019788	31.024000 
	4.989583	12.156653	0.000000	99.895833	88.060000	19.800000	0.343554	0.000000	22.413355	0.000000	1.000000	1.020117	31.034000 
	4.991667	12.156439	0.000000	99.916667	88.060000	19.800000	0.343662	0.000000	22.415388	0.000000	1.000000	1.020446	31.044000 
	4.993750	12.156439	0.000000	99.937500	88.090000	19.800000	0.343738	0.000000	22.417361	0.000000	1.000000	1.020742	31.053000 
	4.995833	12.156225	0.000000	99.958333	88.120000	19.800000	0.343827	0.000000	22.419740	0.000000	1.000000	1.021103	31.064000 
	4.997917	12.156012	0.000000	99.979167	88.140000	19.800000	0.343933	0.000000	22.422072	0.000000	1.000000	1.021465	31.075000 
	5.000000	12.155798	0.000000	100.000000	88.160000	19.800000	0.344018	0.000000	22.423997	0.000000	1.000000	1.021761	31.084000 
	5.002083	12.155584	0.000000	100.020833	88.170000	19.800000	0.344122	0.000000	22.426078	0.000000	1.000000	1.022089	31.094000 
	5.004167	12.155584	0.000000	100.041667	88.200000	19.800000	0.344203	0.000000	22.428255	0.000000	1.000000	1.022418	31.104000 
	5.006250	12.155371	0.000000	100.062500	88.230000	19.800000	0.344287	0.000000	22.430431	0.000000	1.000000	1.022747	31.114000 
	5.008333	12.155157	0.000000	100.083333	88.240000	19.800000	0.344382	0.000000	22.432512	0.000000	1.000000	1.023075	31.124000 
	5.010417	12.154943	0.000000	100.104167	88.250000	19.800000	0.344484	0.000000	22.434594	0.000000	1.000000	1.023404	31.134000 
	5.012500	12.154730	0.000000	100.125000	88.290000	19.800000	0.344573	0.000000	22.437021	0.000000	1.000000	1.023766	31.145000 
	5.014583	12.154516	0.000000	100.145833	88.310000	19.800000	0.344666	0.000000	22.439150	0.000000	1.000000	1.024094	31.155000 
	5.016667	12.154516	0.000000	100.166667	88.320000	19.800000	0.344786	0.000000	22.441639	0.000000	1.000000	1.024489	31.167000 
	5.018750	12.154302	0.000000	100.187500	88.350000	19.800000	0.344873	0.000000	22.443816	0.000000	1.000000	1.024818	31.177000 
	5.020833	12.154302	0.000000	100.208333	88.380000	19.800000	0.344969	0.000000	22.446196	0.000000	1.000000	1.025179	31.188000 
	5.022917	12.154089	0.000000	100.229167	88.390000	19.800000	0.345067	0.000000	22.448278	0.000000	1.000000	1.025508	31.198000 
	5.025000	12.154089	0.000000	100.250000	88.420000	19.800000	0.345165	0.000000	22.450658	0.000000	1.000000	1.025869	31.209000 
	5.027083	12.153875	0.000000	100.270833	88.440000	19.800000	0.345255	0.000000	22.452788	0.000000	1.000000	1.026198	31.219000 
	5.029167	12.153662	0.000000	100.291667	88.460000	19.800000	0.345363	0.000000	22.455121	0.000000	1.000000	1.026560	31.230000 
	5.031250	12.153448	0.000000	100.312500	88.470000	19.800000	0.345455	0.000000	22.457203	0.000000	1.000000	1.026888	31.240000 
	5.033333	12.153234	0.000000	100.333333	88.500000	19.800000	0.345560	0.000000	22.459583	0.000000	1.000000	1.027250	31.251000 
	5.035417	12.153234	0.000000	100.354167	88.510000	19.800000	0.345664	0.000000	22.461869	0.000000	1.000000	1.027612	31.262000 
	5.037500	12.153021	0.000000	100.375000	88.540000	19.800000	0.345758	0.000000	22.464250	0.000000	1.000000	1.027973	31.273000 
	5.039583	12.152807	0.000000	100.395833	88.570000	19.800000	0.345843	0.000000	22.466428	0.000000	1.000000	1.028302	31.283000 
	5.041667	12.152807	0.000000	100.416667	88.590000	19.800000	0.345962	0.000000	22.468964	0.000000	1.000000	1.028696	31.295000 
	5.043750	12.152593	0.000000	100.437500	88.610000	19.800000	0.346054	0.000000	22.471094	0.000000	1.000000	1.029025	31.305000 
	5.045833	12.152593	0.000000	100.458333	88.630000	19.800000	0.346152	0.000000	22.473428	0.000000	1.000000	1.029387	31.316000 
	5.047917	12.152380	0.000000	100.479167	88.650000	19.800000	0.346243	0.000000	22.475558	0.000000	1.000000	1.029715	31.326000 
	5.050000	12.152380	0.000000	100.500000	88.670000	19.800000	0.346337	0.000000	22.477688	0.000000	1.000000	1.030044	31.336000 
	5.052083	12.152166	0.000000	100.520833	88.700000	19.800000	0.346440	0.000000	22.480070	0.000000	1.000000	1.030406	31.347000 
	5.054167	12.151952	0.000000	100.541667	88.730000	19.800000	0.346532	0.000000	22.482452	0.000000	1.000000	1.030767	31.358000 
	5.056250	12.151952	0.000000	100.562500	88.740000	19.800000	0.346644	0.000000	22.484738	0.000000	1.000000	1.031129	31.369000 
	5.058333	12.151739	0.000000	100.583333	88.760000	19.800000	0.346764	0.000000	22.487479	0.000000	1.000000	1.031556	31.382000 
	5.060417	12.151525	0.000000	100.604167	88.780000	19.800000	0.346867	0.000000	22.489813	0.000000	1.000000	1.031918	31.393000 
	5.062500	12.151311	0.000000	100.625000	88.810000	19.800000	0.346961	0.000000	22.492195	0.000000	1.000000	1.032279	31.404000 
	5.064583	12.151311	0.000000	100.645833	88.830000	19.800000	0.347066	0.000000	22.494529	0.000000	1.000000	1.032641	31.415000 
	5.066667	12.151311	0.000000	100.666667	88.850000	19.800000	0.347182	0.000000	22.497067	0.000000	1.000000	1.033035	31.427000 
	5.068750	12.151098	0.000000	100.687500	88.850000	19.800000	0.347320	0.000000	22.499712	0.000000	1.000000	1.033463	31.440000 
	5.070833	12.150884	0.000000	100.708333	88.890000	19.800000	0.347424	0.000000	22.502346	0.000000	1.000000	1.033857	31.452000 
	5.072917	12.150670	0.000000	100.729167	88.900000	19.800000	0.347556	0.000000	22.505039	0.000000	1.000000	1.034284	31.465000 
	5.075000	12.150670	0.000000	100.750000	88.930000	19.800000	0.347664	0.000000	22.507625	0.000000	1.000000	1.034679	31.477000 
	5.077083	12.150457	0.000000	100.770833	88.960000	19.800000	0.347774	0.000000	22.510415	0.000000	1.000000	1.035106	31.490000 
	5.079167	12.150457	0.000000	100.791667	88.980000	19.800000	0.347906	0.000000	22.513157	0.000000	1.000000	1.035533	31.503000 
	5.081250	12.150243	0.000000	100.812500	89.010000	19.800000	0.348007	0.000000	22.515743	0.000000	1.000000	1.035928	31.515000 
	5.083333	12.150029	0.000000	100.833333	89.020000	19.800000	0.348129	0.000000	22.518233	0.000000	1.000000	1.036322	31.527000 
	5.085417	12.149816	0.000000	100.854167	89.050000	19.800000	0.348238	0.000000	22.520820	0.000000	1.000000	1.036717	31.539000 
	5.087500	12.149816	0.000000	100.875000	89.060000	19.800000	0.348368	0.000000	22.523514	0.000000	1.000000	1.037144	31.552000 
	5.089583	12.149602	0.000000	100.895833	89.090000	19.800000	0.348488	0.000000	22.526304	0.000000	1.000000	1.037571	31.565000 
	5.091667	12.149602	0.000000	100.916667	89.120000	19.800000	0.348596	0.000000	22.528891	0.000000	1.000000	1.037966	31.577000 
	5.093750	12.149388	0.000000	100.937500	89.130000	19.800000	0.348719	0.000000	22.531381	0.000000	1.000000	1.038360	31.589000 
	5.095833	12.149388	0.000000	100.958333	89.150000	19.800000	0.348843	0.000000	22.534124	0.000000	1.000000	1.038788	31.602000 
	5.097917	12.149175	0.000000	100.979167	89.170000	19.800000	0.348951	0.000000	22.536663	0.000000	1.000000	1.039182	31.614000 
	5.100000	12.148961	0.000000	101.000000	89.200000	19.800000	0.349071	0.000000	22.539454	0.000000	1.000000	1.039609	31.627000 
	5.102083	12.148747	0.000000	101.020833	89.230000	19.800000	0.349193	0.000000	22.542245	0.000000	1.000000	1.040037	31.640000 
	5.104167	12.148534	0.000000	101.041667	89.230000	19.800000	0.349319	0.000000	22.544687	0.000000	1.000000	1.040431	31.652000 
	5.106250	12.148534	0.000000	101.062500	89.260000	19.800000	0.349429	0.000000	22.547275	0.000000	1.000000	1.040826	31.664000 
	5.108333	12.148320	0.000000	101.083333	89.290000	19.800000	0.349529	0.000000	22.549862	0.000000	1.000000	1.041220	31.676000 
	5.110417	12.148320	0.000000	101.104167	89.320000	19.800000	0.349640	0.000000	22.552450	0.000000	1.000000	1.041615	31.688000 
	5.112500	12.148320	0.000000	101.125000	89.330000	19.800000	0.349749	0.000000	22.554738	0.000000	1.000000	1.041976	31.699000 
	5.114583	12.148106	0.000000	101.145833	89.340000	19.800000	0.349877	0.000000	22.557432	0.000000	1.000000	1.042404	31.712000 
	5.116667	12.148106	0.000000	101.166667	89.360000	19.800000	0.349981	0.000000	22.559768	0.000000	1.000000	1.042765	31.723000 
	5.118750	12.147893	0.000000	101.187500	89.390000	19.800000	0.350075	0.000000	22.562153	0.000000	1.000000	1.043127	31.734000 
	5.120833	12.147893	0.000000	101.208333	89.420000	19.800000	0.350183	0.000000	22.564741	0.000000	1.000000	1.043521	31.746000 
	5.122917	12.147893	0.000000	101.229167	89.430000	19.800000	0.350295	0.000000	22.567029	0.000000	1.000000	1.043883	31.757000 
	5.125000	12.147679	0.000000	101.250000	89.450000	19.800000	0.350384	0.000000	22.569162	0.000000	1.000000	1.044211	31.767000 
	5.127083	12.147679	0.000000	101.270833	89.460000	19.800000	0.350511	0.000000	22.571653	0.000000	1.000000	1.044606	31.779000 
	5.129167	12.147465	0.000000	101.291667	89.490000	19.800000	0.350591	0.000000	22.573835	0.000000	1.000000	1.044935	31.789000 
	5.131250	12.147252	0.000000	101.312500	89.530000	19.800000	0.350691	0.000000	22.576472	0.000000	1.000000	1.045329	31.801000 
	5.133333	12.147038	0.000000	101.333333	89.540000	19.800000	0.350789	0.000000	22.578556	0.000000	1.000000	1.045658	31.811000 
	5.135417	12.147038	0.000000	101.354167	89.560000	19.800000	0.350907	0.000000	22.581097	0.000000	1.000000	1.046052	31.823000 
	5.137500	12.146825	0.000000	101.375000	89.590000	19.800000	0.351000	0.000000	22.583482	0.000000	1.000000	1.046414	31.834000 
	5.139583	12.146825	0.000000	101.395833	89.610000	19.800000	0.351104	0.000000	22.585819	0.000000	1.000000	1.046775	31.845000 
	5.141667	12.146611	0.000000	101.416667	89.630000	19.800000	0.351203	0.000000	22.588156	0.000000	1.000000	1.047137	31.856000 
	5.143750	12.146611	0.000000	101.437500	89.650000	19.800000	0.351308	0.000000	22.590493	0.000000	1.000000	1.047499	31.867000 
	5.145833	12.146397	0.000000	101.458333	89.650000	19.800000	0.351438	0.000000	22.592936	0.000000	1.000000	1.047893	31.879000 
	5.147917	12.146184	0.000000	101.479167	89.710000	19.800000	0.351509	0.000000	22.595468	0.000000	1.000000	1.048255	31.890000 
	5.150000	12.145970	0.000000	101.500000	89.730000	19.800000	0.351608	0.000000	22.597805	0.000000	1.000000	1.048616	31.901000 
	5.152083	12.145756	0.000000	101.520833	89.730000	19.800000	0.351745	0.000000	22.600249	0.000000	1.000000	1.049011	31.913000 
	5.154167	12.145543	0.000000	101.541667	89.750000	19.800000	0.351857	0.000000	22.602790	0.000000	1.000000	1.049405	31.925000 
	5.156250	12.145329	0.000000	101.562500	89.780000	19.800000	0.351945	0.000000	22.605176	0.000000	1.000000	1.049767	31.936000 
	5.158333	12.145115	0.000000	101.583333	89.810000	19.800000	0.352050	0.000000	22.607766	0.000000	1.000000	1.050161	31.948000 
	5.160417	12.144902	0.000000	101.604167	89.810000	19.800000	0.352176	0.000000	22.610006	0.000000	1.000000	1.050523	31.959000 
	5.162500	12.144688	0.000000	101.625000	89.840000	19.800000	0.352282	0.000000	22.612596	0.000000	1.000000	1.050917	31.971000 
	5.164583	12.144688	0.000000	101.645833	89.870000	19.800000	0.352384	0.000000	22.615186	0.000000	1.000000	1.051312	31.983000 
	5.166667	12.144474	0.000000	101.666667	89.890000	19.800000	0.352516	0.000000	22.618135	0.000000	1.000000	1.051772	31.997000 
	5.168750	12.144261	0.000000	101.687500	89.910000	19.800000	0.352614	0.000000	22.620269	0.000000	1.000000	1.052100	32.007000 
	5.170833	12.144261	0.000000	101.708333	89.910000	19.800000	0.352722	0.000000	22.622305	0.000000	1.000000	1.052429	32.017000 
	5.172917	12.144047	0.000000	101.729167	89.970000	19.800000	0.352756	0.000000	22.624228	0.000000	1.000000	1.052692	32.025000 
	5.175000	12.143833	0.000000	101.750000	89.980000	19.800000	0.352829	0.000000	22.625906	0.000000	1.000000	1.052955	32.033000 
	5.177083	12.143620	0.000000	101.770833	89.990000	19.800000	0.352904	0.000000	22.627381	0.000000	1.000000	1.053185	32.040000 
	5.179167	12.143406	0.000000	101.791667	90.010000	19.800000	0.352991	0.000000	22.629515	0.000000	1.000000	1.053514	32.050000 
	5.181250	12.143192	0.000000	101.812500	90.040000	19.800000	0.353063	0.000000	22.631495	0.000000	1.000000	1.053810	32.059000 
	5.183333	12.142979	0.000000	101.833333	90.070000	19.800000	0.353129	0.000000	22.633272	0.000000	1.000000	1.054073	32.067000 
	5.185417	12.142979	0.000000	101.854167	90.070000	19.800000	0.353190	0.000000	22.634494	0.000000	1.000000	1.054270	32.073000 
	5.187500	12.142765	0.000000	101.875000	90.100000	19.800000	0.353232	0.000000	22.635863	0.000000	1.000000	1.054467	32.079000 
	5.189583	12.142765	0.000000	101.895833	90.140000	19.800000	0.353275	0.000000	22.637485	0.000000	1.000000	1.054697	32.086000 
	5.191667	12.142551	0.000000	101.916667	90.150000	19.800000	0.353272	0.000000	22.637738	0.000000	1.000000	1.054730	32.087000 
	5.193750	12.142338	0.000000	101.937500	90.160000	19.800000	0.353260	0.000000	22.637787	0.000000	1.000000	1.054730	32.087000 
	5.195833	12.142338	0.000000	101.958333	90.180000	19.800000	0.353277	0.000000	22.638496	0.000000	1.000000	1.054829	32.090000 
	5.197917	12.142124	0.000000	101.979167	90.220000	19.800000	0.353321	0.000000	22.640118	0.000000	1.000000	1.055059	32.097000 
	5.200000	12.141910	0.000000	102.000000	90.230000	19.800000	0.353405	0.000000	22.642000	0.000000	1.000000	1.055355	32.106000 
	5.202083	12.141910	0.000000	102.020833	90.260000	19.800000	0.353459	0.000000	22.643573	0.000000	1.000000	1.055585	32.113000 
	5.204167	12.141697	0.000000	102.041667	90.260000	19.800000	0.353555	0.000000	22.645406	0.000000	1.000000	1.055881	32.122000 
	5.206250	12.141697	0.000000	102.062500	90.300000	19.800000	0.353588	0.000000	22.646825	0.000000	1.000000	1.056078	32.128000 
	5.208333	12.141483	0.000000	102.083333	90.330000	19.800000	0.353621	0.000000	22.647991	0.000000	1.000000	1.056242	32.133000 
	5.210417	12.141269	0.000000	102.104167	90.350000	19.800000	0.353655	0.000000	22.649108	0.000000	1.000000	1.056407	32.138000 
	5.212500	12.141269	0.000000	102.125000	90.370000	19.800000	0.353681	0.000000	22.650021	0.000000	1.000000	1.056538	32.142000 
	5.214583	12.141056	0.000000	102.145833	90.390000	19.800000	0.353735	0.000000	22.651545	0.000000	1.000000	1.056768	32.149000 
	5.216667	12.141056	0.000000	102.166667	90.410000	19.800000	0.353816	0.000000	22.653477	0.000000	1.000000	1.057064	32.158000 
	5.218750	12.140842	0.000000	102.187500	90.440000	19.800000	0.353905	0.000000	22.655662	0.000000	1.000000	1.057393	32.168000 
	5.220833	12.140842	0.000000	102.208333	90.440000	19.800000	0.354001	0.000000	22.657495	0.000000	1.000000	1.057689	32.177000 
	5.222917	12.140628	0.000000	102.229167	90.470000	19.800000	0.354071	0.000000	22.659476	0.000000	1.000000	1.057984	32.186000 
	5.225000	12.140415	0.000000	102.250000	90.500000	19.800000	0.354152	0.000000	22.661661	0.000000	1.000000	1.058313	32.196000 
	5.227083	12.140201	0.000000	102.270833	90.520000	19.800000	0.354220	0.000000	22.663390	0.000000	1.000000	1.058576	32.204000 
	5.229167	12.140201	0.000000	102.291667	90.540000	19.800000	0.354309	0.000000	22.665322	0.000000	1.000000	1.058872	32.213000 
	5.231250	12.139987	0.000000	102.312500	90.560000	19.800000	0.354402	0.000000	22.667458	0.000000	1.000000	1.059201	32.223000 
	5.233333	12.139774	0.000000	102.333333	90.590000	19.800000	0.354507	0.000000	22.670051	0.000000	1.000000	1.059595	32.235000 
	5.235417	12.139774	0.000000	102.354167	90.610000	19.800000	0.354593	0.000000	22.672187	0.000000	1.000000	1.059924	32.245000 
	5.237500	12.139560	0.000000	102.375000	90.630000	19.800000	0.354732	0.000000	22.675138	0.000000	1.000000	1.060384	32.259000 
	5.239583	12.139560	0.000000	102.395833	90.650000	19.800000	0.354846	0.000000	22.677885	0.000000	1.000000	1.060811	32.272000 
	5.241667	12.139347	0.000000	102.416667	90.670000	19.800000	0.354949	0.000000	22.680225	0.000000	1.000000	1.061173	32.283000 
	5.243750	12.139347	0.000000	102.437500	90.680000	19.800000	0.355016	0.000000	22.681701	0.000000	1.000000	1.061403	32.290000 
	5.245833	12.139347	0.000000	102.458333	90.710000	19.800000	0.355114	0.000000	22.684090	0.000000	1.000000	1.061765	32.301000 
	5.247917	12.139133	0.000000	102.479167	90.730000	19.800000	0.355219	0.000000	22.686431	0.000000	1.000000	1.062126	32.312000 
	5.250000	12.139133	0.000000	102.500000	90.740000	19.800000	0.355323	0.000000	22.688721	0.000000	1.000000	1.062488	32.323000 
	5.252083	12.138919	0.000000	102.520833	90.770000	19.800000	0.355422	0.000000	22.691111	0.000000	1.000000	1.062849	32.334000 
	5.254167	12.138706	0.000000	102.541667	90.800000	19.800000	0.355531	0.000000	22.693705	0.000000	1.000000	1.063244	32.346000 
	5.256250	12.138492	0.000000	102.562500	90.820000	19.800000	0.355644	0.000000	22.696249	0.000000	1.000000	1.063638	32.358000 
	5.258333	12.138492	0.000000	102.583333	90.830000	19.800000	0.355775	0.000000	22.698948	0.000000	1.000000	1.064065	32.371000 
	5.260417	12.138278	0.000000	102.604167	90.870000	19.800000	0.355884	0.000000	22.701795	0.000000	1.000000	1.064493	32.384000 
	5.262500	12.138278	0.000000	102.625000	90.890000	19.800000	0.355996	0.000000	22.704340	0.000000	1.000000	1.064887	32.396000 
	5.264583	12.138065	0.000000	102.645833	90.900000	19.800000	0.356116	0.000000	22.706835	0.000000	1.000000	1.065282	32.408000 
	5.266667	12.138065	0.000000	102.666667	90.930000	19.800000	0.356224	0.000000	22.709429	0.000000	1.000000	1.065676	32.420000 
	5.268750	12.137851	0.000000	102.687500	90.960000	19.800000	0.356316	0.000000	22.711820	0.000000	1.000000	1.066038	32.431000 
	5.270833	12.137851	0.000000	102.708333	90.980000	19.800000	0.356422	0.000000	22.714161	0.000000	1.000000	1.066399	32.442000 
	5.272917	12.137637	0.000000	102.729167	91.000000	19.800000	0.356524	0.000000	22.716502	0.000000	1.000000	1.066761	32.453000 
	5.275000	12.137424	0.000000	102.750000	91.010000	19.800000	0.356618	0.000000	22.718589	0.000000	1.000000	1.067090	32.463000 
	5.277083	12.137424	0.000000	102.770833	91.040000	19.800000	0.356704	0.000000	22.720777	0.000000	1.000000	1.067418	32.473000 
	5.279167	12.137210	0.000000	102.791667	91.080000	19.800000	0.356781	0.000000	22.723013	0.000000	1.000000	1.067747	32.483000 
	5.281250	12.136996	0.000000	102.812500	91.070000	19.800000	0.356917	0.000000	22.725410	0.000000	1.000000	1.068141	32.495000 
	5.283333	12.136783	0.000000	102.833333	91.100000	19.800000	0.357009	0.000000	22.727801	0.000000	1.000000	1.068503	32.506000 
	5.285417	12.136569	0.000000	102.854167	91.140000	19.800000	0.357097	0.000000	22.730242	0.000000	1.000000	1.068865	32.517000 
	5.287500	12.136569	0.000000	102.875000	91.150000	19.800000	0.357207	0.000000	22.732534	0.000000	1.000000	1.069226	32.528000 
	5.289583	12.136355	0.000000	102.895833	91.170000	19.800000	0.357292	0.000000	22.734671	0.000000	1.000000	1.069555	32.538000 
	5.291667	12.136142	0.000000	102.916667	91.200000	19.800000	0.357372	0.000000	22.736655	0.000000	1.000000	1.069851	32.547000 
	5.293750	12.136142	0.000000	102.937500	91.210000	19.800000	0.357473	0.000000	22.738743	0.000000	1.000000	1.070179	32.557000 
	5.295833	12.135714	0.000000	102.958333	91.230000	19.800000	0.357575	0.000000	22.741085	0.000000	1.000000	1.070541	32.568000 
	5.297917	12.135714	0.000000	102.979167	91.260000	19.800000	0.357673	0.000000	22.743681	0.000000	1.000000	1.070936	32.580000 
	5.300000	12.135501	0.000000	103.000000	91.270000	19.800000	0.357783	0.000000	22.745973	0.000000	1.000000	1.071297	32.591000 
	5.302083	12.135287	0.000000	103.020833	91.300000	19.800000	0.357864	0.000000	22.748161	0.000000	1.000000	1.071626	32.601000 
	5.304167	12.135073	0.000000	103.041667	91.310000	19.800000	0.357975	0.000000	22.750454	0.000000	1.000000	1.071987	32.612000 
	5.306250	12.134860	0.000000	103.062500	91.340000	19.800000	0.358062	0.000000	22.752642	0.000000	1.000000	1.072316	32.622000 
	5.308333	12.134646	0.000000	103.083333	91.380000	19.800000	0.358148	0.000000	22.755084	0.000000	1.000000	1.072678	32.633000 
	5.310417	12.134432	0.000000	103.104167	91.390000	19.800000	0.358261	0.000000	22.757376	0.000000	1.000000	1.073039	32.644000 
	5.312500	12.134432	0.000000	103.125000	91.410000	19.800000	0.358344	0.000000	22.759515	0.000000	1.000000	1.073368	32.654000 
	5.314583	12.134219	0.000000	103.145833	91.430000	19.800000	0.358442	0.000000	22.761654	0.000000	1.000000	1.073697	32.664000 
	5.316667	12.134005	0.000000	103.166667	91.470000	19.800000	0.358499	0.000000	22.763688	0.000000	1.000000	1.073993	32.673000 
	5.318750	12.133791	0.000000	103.187500	91.470000	19.800000	0.358625	0.000000	22.765931	0.000000	1.000000	1.074354	32.684000 
	5.320833	12.133791	0.000000	103.208333	91.490000	19.800000	0.358713	0.000000	22.768070	0.000000	1.000000	1.074683	32.694000 
	5.322917	12.133578	0.000000	103.229167	91.520000	19.800000	0.358812	0.000000	22.770463	0.000000	1.000000	1.075044	32.705000 
	5.325000	12.133364	0.000000	103.250000	91.550000	19.800000	0.358903	0.000000	22.772856	0.000000	1.000000	1.075406	32.716000 
	5.327083	12.133150	0.000000	103.270833	91.570000	19.800000	0.359005	0.000000	22.775199	0.000000	1.000000	1.075768	32.727000 
	5.329167	12.133150	0.000000	103.291667	91.570000	19.800000	0.359115	0.000000	22.777238	0.000000	1.000000	1.076096	32.737000 
	5.331250	12.132937	0.000000	103.312500	91.600000	19.800000	0.359206	0.000000	22.779631	0.000000	1.000000	1.076458	32.748000 
	5.333333	12.132937	0.000000	103.333333	91.630000	19.800000	0.359286	0.000000	22.781820	0.000000	1.000000	1.076787	32.758000 
	5.335417	12.132723	0.000000	103.354167	91.650000	19.800000	0.359378	0.000000	22.783959	0.000000	1.000000	1.077115	32.768000 
	5.337500	12.132509	0.000000	103.375000	91.660000	19.800000	0.359497	0.000000	22.786252	0.000000	1.000000	1.077477	32.779000 
	5.339583	12.132509	0.000000	103.395833	91.690000	19.800000	0.359563	0.000000	22.788238	0.000000	1.000000	1.077773	32.788000 
	5.341667	12.132296	0.000000	103.416667	91.740000	19.800000	0.359632	0.000000	22.790528	0.000000	1.000000	1.078101	32.798000 
	5.343750	12.132082	0.000000	103.437500	91.730000	19.800000	0.359731	0.000000	22.792313	0.000000	1.000000	1.078397	32.807000 
	5.345833	12.131869	0.000000	103.458333	91.740000	19.800000	0.359837	0.000000	22.794403	0.000000	1.000000	1.078726	32.817000 
	5.347917	12.131869	0.000000	103.479167	91.780000	19.800000	0.359911	0.000000	22.796643	0.000000	1.000000	1.079055	32.827000 
	5.350000	12.131655	0.000000	103.500000	91.810000	19.800000	0.359989	0.000000	22.798833	0.000000	1.000000	1.079383	32.837000 
	5.352083	12.131441	0.000000	103.520833	91.820000	19.800000	0.360085	0.000000	22.800718	0.000000	1.000000	1.079679	32.846000 
	5.354167	12.131228	0.000000	103.541667	91.840000	19.800000	0.360175	0.000000	22.802858	0.000000	1.000000	1.080008	32.856000 
	5.356250	12.131228	0.000000	103.562500	91.870000	19.800000	0.360244	0.000000	22.804845	0.000000	1.000000	1.080304	32.865000 
	5.358333	12.131014	0.000000	103.583333	91.900000	19.800000	0.360327	0.000000	22.807035	0.000000	1.000000	1.080632	32.875000 
	5.360417	12.131014	0.000000	103.604167	91.920000	19.800000	0.360415	0.000000	22.809175	0.000000	1.000000	1.080961	32.885000 
	5.362500	12.130800	0.000000	103.625000	91.930000	19.800000	0.360510	0.000000	22.811061	0.000000	1.000000	1.081257	32.894000 
	5.364583	12.130800	0.000000	103.645833	91.950000	19.800000	0.360599	0.000000	22.813201	0.000000	1.000000	1.081586	32.904000 
	5.366667	12.130587	0.000000	103.666667	91.980000	19.800000	0.360686	0.000000	22.815596	0.000000	1.000000	1.081947	32.915000 
	5.368750	12.130373	0.000000	103.687500	92.000000	19.800000	0.360787	0.000000	22.817940	0.000000	1.000000	1.082309	32.926000 
	5.370833	12.129946	0.000000	103.708333	92.020000	19.800000	0.360896	0.000000	22.820284	0.000000	1.000000	1.082670	32.937000 
	5.372917	12.129946	0.000000	103.729167	92.030000	19.800000	0.360992	0.000000	22.822374	0.000000	1.000000	1.082999	32.947000 
	5.375000	12.129518	0.000000	103.750000	92.070000	19.800000	0.361067	0.000000	22.824616	0.000000	1.000000	1.083328	32.957000 
	5.377083	12.129305	0.000000	103.770833	92.090000	19.800000	0.361169	0.000000	22.826960	0.000000	1.000000	1.083689	32.968000 
	5.379167	12.129091	0.000000	103.791667	92.090000	19.800000	0.361274	0.000000	22.829000	0.000000	1.000000	1.084018	32.978000 
	5.381250	12.128877	0.000000	103.812500	92.120000	19.800000	0.361350	0.000000	22.830987	0.000000	1.000000	1.084314	32.987000 
	5.383333	12.128877	0.000000	103.833333	92.150000	19.800000	0.361419	0.000000	22.832975	0.000000	1.000000	1.084610	32.996000 
	5.385417	12.128877	0.000000	103.854167	92.190000	19.800000	0.361485	0.000000	22.835013	0.000000	1.000000	1.084906	33.005000 
	5.387500	12.128664	0.000000	103.875000	92.180000	19.800000	0.361588	0.000000	22.836798	0.000000	1.000000	1.085201	33.014000 
	5.389583	12.128450	0.000000	103.895833	92.200000	19.800000	0.361662	0.000000	22.838735	0.000000	1.000000	1.085497	33.023000 
	5.391667	12.128236	0.000000	103.916667	92.230000	19.800000	0.361723	0.000000	22.840518	0.000000	1.000000	1.085760	33.031000 
	5.393750	12.128023	0.000000	103.937500	92.260000	19.800000	0.361765	0.000000	22.841894	0.000000	1.000000	1.085958	33.037000 
	5.395833	12.127809	0.000000	103.958333	92.270000	19.800000	0.361819	0.000000	22.843169	0.000000	1.000000	1.086155	33.043000 
	5.397917	12.127595	0.000000	103.979167	92.280000	19.800000	0.361885	0.000000	22.844647	0.000000	1.000000	1.086385	33.050000 
	5.400000	12.127382	0.000000	104.000000	92.340000	19.800000	0.361936	0.000000	22.846787	0.000000	1.000000	1.086681	33.059000 
	5.402083	12.127382	0.000000	104.020833	92.350000	19.800000	0.361998	0.000000	22.848266	0.000000	1.000000	1.086911	33.066000 
	5.404167	12.127168	0.000000	104.041667	92.360000	19.800000	0.362066	0.000000	22.849744	0.000000	1.000000	1.087141	33.073000 
	5.406250	12.126954	0.000000	104.062500	92.370000	19.800000	0.362134	0.000000	22.851223	0.000000	1.000000	1.087371	33.080000 
	5.408333	12.126954	0.000000	104.083333	92.410000	19.800000	0.362189	0.000000	22.853058	0.000000	1.000000	1.087634	33.088000 
	5.410417	12.126741	0.000000	104.104167	92.440000	19.800000	0.362236	0.000000	22.854638	0.000000	1.000000	1.087864	33.095000 
	5.412500	12.126527	0.000000	104.125000	92.450000	19.800000	0.362313	0.000000	22.856321	0.000000	1.000000	1.088127	33.103000 
	5.414583	12.126313	0.000000	104.145833	92.470000	19.800000	0.362383	0.000000	22.858054	0.000000	1.000000	1.088390	33.111000 
	5.416667	12.126313	0.000000	104.166667	92.510000	19.800000	0.362420	0.000000	22.859686	0.000000	1.000000	1.088620	33.118000 
	5.418750	12.126100	0.000000	104.187500	92.520000	19.800000	0.362489	0.000000	22.861164	0.000000	1.000000	1.088850	33.125000 
	5.420833	12.125886	0.000000	104.208333	92.530000	19.800000	0.362552	0.000000	22.862439	0.000000	1.000000	1.089047	33.131000 
	5.422917	12.125672	0.000000	104.229167	92.560000	19.800000	0.362612	0.000000	22.864224	0.000000	1.000000	1.089310	33.139000 
	5.425000	12.125672	0.000000	104.250000	92.600000	19.800000	0.362649	0.000000	22.865855	0.000000	1.000000	1.089540	33.146000 
	5.427083	12.125459	0.000000	104.270833	92.620000	19.800000	0.362723	0.000000	22.867589	0.000000	1.000000	1.089803	33.154000 
	5.429167	12.125459	0.000000	104.291667	92.630000	19.800000	0.362807	0.000000	22.869476	0.000000	1.000000	1.090099	33.163000 
	5.431250	12.125245	0.000000	104.312500	92.650000	19.800000	0.362883	0.000000	22.871415	0.000000	1.000000	1.090395	33.172000 
	5.433333	12.125031	0.000000	104.333333	92.680000	19.800000	0.362953	0.000000	22.873403	0.000000	1.000000	1.090691	33.181000 
	5.435417	12.125031	0.000000	104.354167	92.690000	19.800000	0.363041	0.000000	22.875291	0.000000	1.000000	1.090987	33.190000 
	5.437500	12.125031	0.000000	104.375000	92.710000	19.800000	0.363125	0.000000	22.877229	0.000000	1.000000	1.091283	33.199000 
	5.439583	12.124818	0.000000	104.395833	92.740000	19.800000	0.363198	0.000000	22.879218	0.000000	1.000000	1.091578	33.208000 
	5.441667	12.124604	0.000000	104.416667	92.760000	19.800000	0.363272	0.000000	22.881157	0.000000	1.000000	1.091874	33.217000 
	5.443750	12.124604	0.000000	104.437500	92.790000	19.800000	0.363346	0.000000	22.883146	0.000000	1.000000	1.092170	33.226000 
	5.445833	12.124391	0.000000	104.458333	92.800000	19.800000	0.363456	0.000000	22.885442	0.000000	1.000000	1.092532	33.237000 
	5.447917	12.124177	0.000000	104.479167	92.820000	19.800000	0.363560	0.000000	22.887788	0.000000	1.000000	1.092893	33.248000 
	5.450000	12.123963	0.000000	104.500000	92.850000	19.800000	0.363636	0.000000	22.889982	0.000000	1.000000	1.093222	33.258000 
	5.452083	12.123750	0.000000	104.520833	92.880000	19.800000	0.363734	0.000000	22.892380	0.000000	1.000000	1.093584	33.269000 
	5.454167	12.123536	0.000000	104.541667	92.890000	19.800000	0.363829	0.000000	22.894268	0.000000	1.000000	1.093879	33.278000 
	5.456250	12.123536	0.000000	104.562500	92.900000	19.800000	0.363913	0.000000	22.896155	0.000000	1.000000	1.094175	33.287000 
	5.458333	12.123536	0.000000	104.583333	92.940000	19.800000	0.363965	0.000000	22.897992	0.000000	1.000000	1.094438	33.295000 
	5.460417	12.123322	0.000000	104.604167	92.970000	19.800000	0.364033	0.000000	22.899982	0.000000	1.000000	1.094734	33.304000 
	5.462500	12.123109	0.000000	104.625000	92.970000	19.800000	0.364133	0.000000	22.901819	0.000000	1.000000	1.095030	33.313000 
	5.464583	12.122895	0.000000	104.645833	93.000000	19.800000	0.364204	0.000000	22.903809	0.000000	1.000000	1.095326	33.322000 
	5.466667	12.122681	0.000000	104.666667	93.040000	19.800000	0.364291	0.000000	22.906258	0.000000	1.000000	1.095687	33.333000 
	5.468750	12.122468	0.000000	104.687500	93.050000	19.800000	0.364372	0.000000	22.908147	0.000000	1.000000	1.095983	33.342000 
	5.470833	12.122468	0.000000	104.708333	93.060000	19.800000	0.364486	0.000000	22.910443	0.000000	1.000000	1.096345	33.353000 
	5.472917	12.122254	0.000000	104.729167	93.080000	19.800000	0.364551	0.000000	22.912178	0.000000	1.000000	1.096608	33.361000 
	5.475000	12.122040	0.000000	104.750000	93.100000	19.800000	0.364607	0.000000	22.913709	0.000000	1.000000	1.096838	33.368000 
	5.477083	12.122040	0.000000	104.770833	93.120000	19.800000	0.364669	0.000000	22.915240	0.000000	1.000000	1.097068	33.375000 
	5.479167	12.121827	0.000000	104.791667	93.140000	19.800000	0.364744	0.000000	22.916976	0.000000	1.000000	1.097331	33.383000 
	5.481250	12.121827	0.000000	104.812500	93.170000	19.800000	0.364797	0.000000	22.918762	0.000000	1.000000	1.097594	33.391000 
	5.483333	12.121613	0.000000	104.833333	93.210000	19.800000	0.364850	0.000000	22.920600	0.000000	1.000000	1.097857	33.399000 
	5.485417	12.121399	0.000000	104.854167	93.230000	19.800000	0.364900	0.000000	22.921927	0.000000	1.000000	1.098054	33.405000 
	5.487500	12.121186	0.000000	104.875000	93.240000	19.800000	0.364990	0.000000	22.923815	0.000000	1.000000	1.098350	33.414000 
	5.489583	12.120972	0.000000	104.895833	93.260000	19.800000	0.365057	0.000000	22.925551	0.000000	1.000000	1.098613	33.422000 
	5.491667	12.120972	0.000000	104.916667	93.290000	19.800000	0.365116	0.000000	22.927338	0.000000	1.000000	1.098876	33.430000 
	5.493750	12.120758	0.000000	104.937500	93.320000	19.800000	0.365180	0.000000	22.929125	0.000000	1.000000	1.099139	33.438000 
	5.495833	12.120545	0.000000	104.958333	93.330000	19.800000	0.365266	0.000000	22.931013	0.000000	1.000000	1.099435	33.447000 
	5.497917	12.120331	0.000000	104.979167	93.350000	19.800000	0.365338	0.000000	22.932749	0.000000	1.000000	1.099698	33.455000 
	5.500000	12.120331	0.000000	105.000000	93.370000	19.800000	0.365414	0.000000	22.934689	0.000000	1.000000	1.099993	33.464000 
	5.502083	12.119904	0.000000	105.020833	93.410000	19.800000	0.365488	0.000000	22.936936	0.000000	1.000000	1.100322	33.474000 
	5.504167	12.119904	0.000000	105.041667	93.410000	19.800000	0.365573	0.000000	22.938569	0.000000	1.000000	1.100585	33.482000 
	5.506250	12.119690	0.000000	105.062500	93.430000	19.800000	0.365649	0.000000	22.940509	0.000000	1.000000	1.100881	33.491000 
	5.508333	12.119476	0.000000	105.083333	93.470000	19.800000	0.365712	0.000000	22.942552	0.000000	1.000000	1.101177	33.500000 
	5.510417	12.119263	0.000000	105.104167	93.490000	19.800000	0.365797	0.000000	22.944493	0.000000	1.000000	1.101473	33.509000 
	5.512500	12.119049	0.000000	105.125000	93.500000	19.800000	0.365883	0.000000	22.946382	0.000000	1.000000	1.101768	33.518000 
	5.514583	12.119049	0.000000	105.145833	93.510000	19.800000	0.365967	0.000000	22.948271	0.000000	1.000000	1.102064	33.527000 
	5.516667	12.119049	0.000000	105.166667	93.550000	19.800000	0.366032	0.000000	22.950314	0.000000	1.000000	1.102360	33.536000 
	5.518750	12.118835	0.000000	105.187500	93.580000	19.800000	0.366095	0.000000	22.952102	0.000000	1.000000	1.102623	33.544000 
	5.520833	12.118622	0.000000	105.208333	93.590000	19.800000	0.366186	0.000000	22.953991	0.000000	1.000000	1.102919	33.553000 
	5.522917	12.118408	0.000000	105.229167	93.620000	19.800000	0.366246	0.000000	22.955779	0.000000	1.000000	1.103182	33.561000 
	5.525000	12.118408	0.000000	105.250000	93.640000	19.800000	0.366318	0.000000	22.957719	0.000000	1.000000	1.103478	33.570000 
	5.527083	12.118194	0.000000	105.270833	93.660000	19.800000	0.366402	0.000000	22.959660	0.000000	1.000000	1.103774	33.579000 
	5.529167	12.117981	0.000000	105.291667	93.680000	19.800000	0.366472	0.000000	22.961397	0.000000	1.000000	1.104037	33.587000 
	5.531250	12.117767	0.000000	105.312500	93.720000	19.800000	0.366539	0.000000	22.963440	0.000000	1.000000	1.104332	33.596000 
	5.533333	12.117767	0.000000	105.333333	93.740000	19.800000	0.366617	0.000000	22.965381	0.000000	1.000000	1.104628	33.605000 
	5.535417	12.117554	0.000000	105.354167	93.740000	19.800000	0.366694	0.000000	22.967015	0.000000	1.000000	1.104891	33.613000 
	5.537500	12.117554	0.000000	105.375000	93.760000	19.800000	0.366765	0.000000	22.968752	0.000000	1.000000	1.105154	33.621000 
	5.539583	12.117340	0.000000	105.395833	93.780000	19.800000	0.366840	0.000000	22.970489	0.000000	1.000000	1.105417	33.629000 
	5.541667	12.117126	0.000000	105.416667	93.820000	19.800000	0.366877	0.000000	22.972125	0.000000	1.000000	1.105647	33.636000 
	5.543750	12.116913	0.000000	105.437500	93.840000	19.800000	0.366943	0.000000	22.973862	0.000000	1.000000	1.105910	33.644000 
	5.545833	12.116699	0.000000	105.458333	93.850000	19.800000	0.367020	0.000000	22.975547	0.000000	1.000000	1.106173	33.652000 
	5.547917	12.116485	0.000000	105.479167	93.860000	19.800000	0.367093	0.000000	22.977028	0.000000	1.000000	1.106403	33.659000 
	5.550000	12.116272	0.000000	105.500000	93.900000	19.800000	0.367140	0.000000	22.978869	0.000000	1.000000	1.106666	33.667000 
	5.552083	12.116058	0.000000	105.520833	93.930000	19.800000	0.367200	0.000000	22.980657	0.000000	1.000000	1.106929	33.675000 
	5.554167	12.115844	0.000000	105.541667	93.930000	19.800000	0.367297	0.000000	22.982496	0.000000	1.000000	1.107225	33.684000 
	5.556250	12.115631	0.000000	105.562500	93.950000	19.800000	0.367355	0.000000	22.984029	0.000000	1.000000	1.107455	33.691000 
	5.558333	12.115417	0.000000	105.583333	94.010000	19.800000	0.367404	0.000000	22.986177	0.000000	1.000000	1.107751	33.700000 
	5.560417	12.115203	0.000000	105.604167	94.020000	19.800000	0.367474	0.000000	22.987863	0.000000	1.000000	1.108014	33.708000 
	5.562500	12.115203	0.000000	105.625000	94.040000	19.800000	0.367549	0.000000	22.989600	0.000000	1.000000	1.108277	33.716000 
	5.564583	12.114776	0.000000	105.645833	94.040000	19.800000	0.367629	0.000000	22.991234	0.000000	1.000000	1.108540	33.724000 
	5.566667	12.114562	0.000000	105.666667	94.080000	19.800000	0.367687	0.000000	22.993075	0.000000	1.000000	1.108803	33.732000 
	5.568750	12.114349	0.000000	105.687500	94.120000	19.800000	0.367751	0.000000	22.995120	0.000000	1.000000	1.109099	33.741000 
	5.570833	12.114135	0.000000	105.708333	94.120000	19.800000	0.367823	0.000000	22.996550	0.000000	1.000000	1.109329	33.748000 
	5.572917	12.113921	0.000000	105.729167	94.130000	19.800000	0.367900	0.000000	22.998236	0.000000	1.000000	1.109592	33.756000 
	5.575000	12.113708	0.000000	105.750000	94.170000	19.800000	0.367960	0.000000	23.000282	0.000000	1.000000	1.109888	33.765000 
	5.577083	12.113494	0.000000	105.770833	94.170000	19.800000	0.368047	0.000000	23.001916	0.000000	1.000000	1.110151	33.773000 
	5.579167	12.113494	0.000000	105.791667	94.200000	19.800000	0.368107	0.000000	23.003706	0.000000	1.000000	1.110414	33.781000 
	5.581250	12.113280	0.000000	105.812500	94.220000	19.800000	0.368160	0.000000	23.005239	0.000000	1.000000	1.110644	33.788000 
	5.583333	12.113280	0.000000	105.833333	94.250000	19.800000	0.368226	0.000000	23.007029	0.000000	1.000000	1.110907	33.796000 
	5.585417	12.113067	0.000000	105.854167	94.280000	19.800000	0.368280	0.000000	23.008819	0.000000	1.000000	1.111170	33.804000 
	5.587500	12.113067	0.000000	105.875000	94.300000	19.800000	0.368359	0.000000	23.010557	0.000000	1.000000	1.111433	33.812000 
	5.589583	12.112853	0.000000	105.895833	94.310000	19.800000	0.368429	0.000000	23.012243	0.000000	1.000000	1.111695	33.820000 
	5.591667	12.112639	0.000000	105.916667	94.350000	19.800000	0.368485	0.000000	23.014085	0.000000	1.000000	1.111958	33.828000 
	5.593750	12.112426	0.000000	105.937500	94.370000	19.800000	0.368528	0.000000	23.015415	0.000000	1.000000	1.112156	33.834000 
	5.595833	12.112426	0.000000	105.958333	94.380000	19.800000	0.368606	0.000000	23.017101	0.000000	1.000000	1.112419	33.842000 
	5.597917	12.112212	0.000000	105.979167	94.400000	19.800000	0.368671	0.000000	23.018840	0.000000	1.000000	1.112682	33.850000 
	5.600000	12.112212	0.000000	106.000000	94.430000	19.800000	0.368721	0.000000	23.020426	0.000000	1.000000	1.112912	33.857000 
	5.602083	12.111998	0.000000	106.020833	94.460000	19.800000	0.368788	0.000000	23.022216	0.000000	1.000000	1.113175	33.865000 
	5.604167	12.111785	0.000000	106.041667	94.460000	19.800000	0.368868	0.000000	23.023851	0.000000	1.000000	1.113438	33.873000 
	5.606250	12.111785	0.000000	106.062500	94.480000	19.800000	0.368927	0.000000	23.025385	0.000000	1.000000	1.113668	33.880000 
	5.608333	12.111571	0.000000	106.083333	94.520000	19.800000	0.368973	0.000000	23.027227	0.000000	1.000000	1.113931	33.888000 
	5.610417	12.111357	0.000000	106.104167	94.560000	19.800000	0.369041	0.000000	23.029274	0.000000	1.000000	1.114227	33.897000 
	5.612500	12.111144	0.000000	106.125000	94.550000	19.800000	0.369130	0.000000	23.030857	0.000000	1.000000	1.114490	33.905000 
	5.614583	12.110930	0.000000	106.145833	94.580000	19.800000	0.369197	0.000000	23.032648	0.000000	1.000000	1.114752	33.913000 
	5.616667	12.110716	0.000000	106.166667	94.600000	19.800000	0.369266	0.000000	23.034386	0.000000	1.000000	1.115015	33.921000 
	5.618750	12.110716	0.000000	106.187500	94.650000	19.800000	0.369320	0.000000	23.036486	0.000000	1.000000	1.115311	33.930000 
	5.620833	12.110503	0.000000	106.208333	94.640000	19.800000	0.369423	0.000000	23.038273	0.000000	1.000000	1.115607	33.939000 
	5.622917	12.110289	0.000000	106.229167	94.660000	19.800000	0.369492	0.000000	23.040012	0.000000	1.000000	1.115870	33.947000 
	5.625000	12.110076	0.000000	106.250000	94.700000	19.800000	0.369557	0.000000	23.042059	0.000000	1.000000	1.116166	33.956000 
	5.627083	12.110076	0.000000	106.270833	94.720000	19.800000	0.369620	0.000000	23.043798	0.000000	1.000000	1.116429	33.964000 
	5.629167	12.109862	0.000000	106.291667	94.730000	19.800000	0.369713	0.000000	23.045690	0.000000	1.000000	1.116725	33.973000 
	5.631250	12.109648	0.000000	106.312500	94.760000	19.800000	0.369776	0.000000	23.047481	0.000000	1.000000	1.116988	33.981000 
	5.633333	12.109435	0.000000	106.333333	94.790000	19.800000	0.369843	0.000000	23.049477	0.000000	1.000000	1.117284	33.990000 
	5.635417	12.109435	0.000000	106.354167	94.810000	19.800000	0.369923	0.000000	23.051421	0.000000	1.000000	1.117579	33.999000 
	5.637500	12.109435	0.000000	106.375000	94.820000	19.800000	0.370023	0.000000	23.053517	0.000000	1.000000	1.117908	34.009000 
	5.639583	12.109435	0.000000	106.395833	94.830000	19.800000	0.370106	0.000000	23.055408	0.000000	1.000000	1.118204	34.018000 
	5.641667	12.109221	0.000000	106.416667	94.860000	19.800000	0.370186	0.000000	23.057609	0.000000	1.000000	1.118533	34.028000 
	5.643750	12.109007	0.000000	106.437500	94.880000	19.800000	0.370263	0.000000	23.059553	0.000000	1.000000	1.118828	34.037000 
	5.645833	12.108794	0.000000	106.458333	94.890000	19.800000	0.370350	0.000000	23.061444	0.000000	1.000000	1.119124	34.046000 
	5.647917	12.108580	0.000000	106.479167	94.920000	19.800000	0.370439	0.000000	23.063645	0.000000	1.000000	1.119453	34.056000 
	5.650000	12.108366	0.000000	106.500000	94.940000	19.800000	0.370515	0.000000	23.065589	0.000000	1.000000	1.119749	34.065000 
	5.652083	12.108153	0.000000	106.520833	94.990000	19.800000	0.370561	0.000000	23.067485	0.000000	1.000000	1.120012	34.073000 
	5.654167	12.108153	0.000000	106.541667	94.990000	19.800000	0.370654	0.000000	23.069325	0.000000	1.000000	1.120308	34.082000 
	5.656250	12.107939	0.000000	106.562500	94.990000	19.800000	0.370736	0.000000	23.070961	0.000000	1.000000	1.120571	34.090000 
	5.658333	12.107725	0.000000	106.583333	95.040000	19.800000	0.370783	0.000000	23.072857	0.000000	1.000000	1.120834	34.098000 
	5.660417	12.107512	0.000000	106.604167	95.070000	19.800000	0.370844	0.000000	23.074649	0.000000	1.000000	1.121097	34.106000 
	5.662500	12.107298	0.000000	106.625000	95.080000	19.800000	0.370930	0.000000	23.076542	0.000000	1.000000	1.121392	34.115000 
	5.664583	12.107084	0.000000	106.645833	95.100000	19.800000	0.371010	0.000000	23.078486	0.000000	1.000000	1.121688	34.124000 
	5.666667	12.106871	0.000000	106.666667	95.120000	19.800000	0.371107	0.000000	23.080840	0.000000	1.000000	1.122050	34.135000 
	5.668750	12.106657	0.000000	106.687500	95.140000	19.800000	0.371164	0.000000	23.082375	0.000000	1.000000	1.122280	34.142000 
	5.670833	12.106230	0.000000	106.708333	95.160000	19.800000	0.371244	0.000000	23.084320	0.000000	1.000000	1.122576	34.151000 
	5.672917	12.106016	0.000000	106.729167	95.190000	19.800000	0.371311	0.000000	23.086113	0.000000	1.000000	1.122839	34.159000 
	5.675000	12.105589	0.000000	106.750000	95.220000	19.800000	0.371358	0.000000	23.087701	0.000000	1.000000	1.123069	34.166000 
	5.677083	12.105375	0.000000	106.770833	95.250000	19.800000	0.371416	0.000000	23.089494	0.000000	1.000000	1.123332	34.174000 
	5.679167	12.105161	0.000000	106.791667	95.260000	19.800000	0.371485	0.000000	23.090977	0.000000	1.000000	1.123562	34.181000 
	5.681250	12.104948	0.000000	106.812500	95.280000	19.800000	0.371552	0.000000	23.092718	0.000000	1.000000	1.123825	34.189000 
	5.683333	12.104948	0.000000	106.833333	95.310000	19.800000	0.371613	0.000000	23.094511	0.000000	1.000000	1.124088	34.197000 
	5.685417	12.104734	0.000000	106.854167	95.320000	19.800000	0.371687	0.000000	23.096199	0.000000	1.000000	1.124351	34.205000 
	5.687500	12.104520	0.000000	106.875000	95.340000	19.800000	0.371754	0.000000	23.097939	0.000000	1.000000	1.124614	34.213000 
	5.689583	12.104520	0.000000	106.895833	95.370000	19.800000	0.371819	0.000000	23.099733	0.000000	1.000000	1.124877	34.221000 
	5.691667	12.104307	0.000000	106.916667	95.400000	19.800000	0.371891	0.000000	23.101730	0.000000	1.000000	1.125173	34.230000 
	5.693750	12.104307	0.000000	106.937500	95.420000	19.800000	0.371960	0.000000	23.103471	0.000000	1.000000	1.125436	34.238000 
	5.695833	12.104307	0.000000	106.958333	95.420000	19.800000	0.372041	0.000000	23.105107	0.000000	1.000000	1.125699	34.246000 
	5.697917	12.104093	0.000000	106.979167	95.450000	19.800000	0.372092	0.000000	23.106696	0.000000	1.000000	1.125929	34.253000 
	5.700000	12.104093	0.000000	107.000000	95.490000	19.800000	0.372141	0.000000	23.108542	0.000000	1.000000	1.126192	34.261000 
	5.702083	12.103879	0.000000	107.020833	95.510000	19.800000	0.372209	0.000000	23.110283	0.000000	1.000000	1.126455	34.269000 
	5.704167	12.103666	0.000000	107.041667	95.530000	19.800000	0.372275	0.000000	23.112024	0.000000	1.000000	1.126718	34.277000 
	5.706250	12.103452	0.000000	107.062500	95.540000	19.800000	0.372338	0.000000	23.113508	0.000000	1.000000	1.126948	34.284000 
	5.708333	12.103452	0.000000	107.083333	95.580000	19.800000	0.372383	0.000000	23.115150	0.000000	1.000000	1.127178	34.291000 
	5.710417	12.103238	0.000000	107.104167	95.600000	19.800000	0.372436	0.000000	23.116687	0.000000	1.000000	1.127408	34.298000 
	5.712500	12.103025	0.000000	107.125000	95.600000	19.800000	0.372519	0.000000	23.118118	0.000000	1.000000	1.127638	34.305000 
	5.714583	12.102811	0.000000	107.145833	95.630000	19.800000	0.372561	0.000000	23.119708	0.000000	1.000000	1.127868	34.312000 
	5.716667	12.102811	0.000000	107.166667	95.660000	19.800000	0.372611	0.000000	23.121297	0.000000	1.000000	1.128098	34.319000 
	5.718750	12.102384	0.000000	107.187500	95.690000	19.800000	0.372662	0.000000	23.122887	0.000000	1.000000	1.128328	34.326000 
	5.720833	12.102170	0.000000	107.208333	95.720000	19.800000	0.372718	0.000000	23.124476	0.000000	1.000000	1.128558	34.333000 
	5.722917	12.101957	0.000000	107.229167	95.710000	19.800000	0.372791	0.000000	23.125855	0.000000	1.000000	1.128788	34.340000 
	5.725000	12.101529	0.000000	107.250000	95.750000	19.800000	0.372839	0.000000	23.127498	0.000000	1.000000	1.129018	34.347000 
	5.727083	12.101529	0.000000	107.270833	95.780000	19.800000	0.372898	0.000000	23.129292	0.000000	1.000000	1.129281	34.355000 
	5.729167	12.101529	0.000000	107.291667	95.790000	19.800000	0.372975	0.000000	23.130981	0.000000	1.000000	1.129544	34.363000 
	5.731250	12.101316	0.000000	107.312500	95.810000	19.800000	0.373053	0.000000	23.132927	0.000000	1.000000	1.129840	34.372000 
	5.733333	12.101316	0.000000	107.333333	95.840000	19.800000	0.373106	0.000000	23.134722	0.000000	1.000000	1.130103	34.380000 
	5.735417	12.100888	0.000000	107.354167	95.870000	19.800000	0.373182	0.000000	23.136721	0.000000	1.000000	1.130399	34.389000 
	5.737500	12.100675	0.000000	107.375000	95.870000	19.800000	0.373266	0.000000	23.138357	0.000000	1.000000	1.130662	34.397000 
	5.739583	12.100461	0.000000	107.395833	95.890000	19.800000	0.373342	0.000000	23.140304	0.000000	1.000000	1.130958	34.406000 
	5.741667	12.100461	0.000000	107.416667	95.920000	19.800000	0.373413	0.000000	23.142303	0.000000	1.000000	1.131254	34.415000 
	5.743750	12.100247	0.000000	107.437500	95.950000	19.800000	0.373483	0.000000	23.144303	0.000000	1.000000	1.131550	34.424000 
	5.745833	12.100034	0.000000	107.458333	95.960000	19.800000	0.373563	0.000000	23.145992	0.000000	1.000000	1.131813	34.432000 
	5.747917	12.099820	0.000000	107.479167	95.990000	19.800000	0.373633	0.000000	23.147991	0.000000	1.000000	1.132108	34.441000 
	5.750000	12.099606	0.000000	107.500000	96.010000	19.800000	0.373725	0.000000	23.150143	0.000000	1.000000	1.132437	34.451000 
	5.752083	12.099393	0.000000	107.520833	96.030000	19.800000	0.373792	0.000000	23.151885	0.000000	1.000000	1.132700	34.459000 
	5.754167	12.099179	0.000000	107.541667	96.060000	19.800000	0.373877	0.000000	23.154089	0.000000	1.000000	1.133029	34.469000 
	5.756250	12.098965	0.000000	107.562500	96.080000	19.800000	0.373969	0.000000	23.156241	0.000000	1.000000	1.133357	34.479000 
	5.758333	12.098752	0.000000	107.583333	96.100000	19.800000	0.374043	0.000000	23.158188	0.000000	1.000000	1.133653	34.488000 
	5.760417	12.098538	0.000000	107.604167	96.130000	19.800000	0.374126	0.000000	23.160393	0.000000	1.000000	1.133982	34.498000 
	5.762500	12.098324	0.000000	107.625000	96.140000	19.800000	0.374224	0.000000	23.162492	0.000000	1.000000	1.134311	34.508000 
	5.764583	12.098324	0.000000	107.645833	96.150000	19.800000	0.374328	0.000000	23.164590	0.000000	1.000000	1.134639	34.518000 
	5.766667	12.098111	0.000000	107.666667	96.190000	19.800000	0.374383	0.000000	23.166644	0.000000	1.000000	1.134935	34.527000 
	5.768750	12.097897	0.000000	107.687500	96.210000	19.800000	0.374484	0.000000	23.169000	0.000000	1.000000	1.135297	34.538000 
	5.770833	12.097470	0.000000	107.708333	96.230000	19.800000	0.374563	0.000000	23.170948	0.000000	1.000000	1.135593	34.547000 
	5.772917	12.097256	0.000000	107.729167	96.260000	19.800000	0.374636	0.000000	23.172948	0.000000	1.000000	1.135889	34.556000 
	5.775000	12.097042	0.000000	107.750000	96.270000	19.800000	0.374736	0.000000	23.175047	0.000000	1.000000	1.136217	34.566000 
	5.777083	12.096829	0.000000	107.770833	96.300000	19.800000	0.374812	0.000000	23.177252	0.000000	1.000000	1.136546	34.576000 
	5.779167	12.096829	0.000000	107.791667	96.310000	19.800000	0.374910	0.000000	23.179352	0.000000	1.000000	1.136875	34.586000 
	5.781250	12.096615	0.000000	107.812500	96.330000	19.800000	0.374986	0.000000	23.181299	0.000000	1.000000	1.137170	34.595000 
	5.783333	12.096401	0.000000	107.833333	96.360000	19.800000	0.375066	0.000000	23.183300	0.000000	1.000000	1.137466	34.604000 
	5.785417	12.096401	0.000000	107.854167	96.390000	19.800000	0.375143	0.000000	23.185506	0.000000	1.000000	1.137795	34.614000 
	5.787500	12.096188	0.000000	107.875000	96.410000	19.800000	0.375222	0.000000	23.187454	0.000000	1.000000	1.138091	34.623000 
	5.789583	12.096188	0.000000	107.895833	96.440000	19.800000	0.375305	0.000000	23.189659	0.000000	1.000000	1.138420	34.633000 
	5.791667	12.095760	0.000000	107.916667	96.460000	19.800000	0.375387	0.000000	23.191812	0.000000	1.000000	1.138748	34.643000 
	5.793750	12.095547	0.000000	107.937500	96.470000	19.800000	0.375473	0.000000	23.193502	0.000000	1.000000	1.139011	34.651000 
	5.795833	12.095333	0.000000	107.958333	96.500000	19.800000	0.375555	0.000000	23.195708	0.000000	1.000000	1.139340	34.661000 
	5.797917	12.095120	0.000000	107.979167	96.510000	19.800000	0.375653	0.000000	23.197808	0.000000	1.000000	1.139669	34.671000 
	5.800000	12.094906	0.000000	108.000000	96.550000	19.800000	0.375721	0.000000	23.200067	0.000000	1.000000	1.139997	34.681000 
	5.802083	12.094692	0.000000	108.020833	96.550000	19.800000	0.375814	0.000000	23.201909	0.000000	1.000000	1.140293	34.690000 
	5.804167	12.094479	0.000000	108.041667	96.570000	19.800000	0.375906	0.000000	23.204062	0.000000	1.000000	1.140622	34.700000 
	5.806250	12.094265	0.000000	108.062500	96.600000	19.800000	0.375980	0.000000	23.206064	0.000000	1.000000	1.140918	34.709000 
	5.808333	12.094051	0.000000	108.083333	96.620000	19.800000	0.376069	0.000000	23.208217	0.000000	1.000000	1.141246	34.719000 
	5.810417	12.093838	0.000000	108.104167	96.640000	19.800000	0.376142	0.000000	23.210166	0.000000	1.000000	1.141542	34.728000 
	5.812500	12.093410	0.000000	108.125000	96.660000	19.800000	0.376233	0.000000	23.212319	0.000000	1.000000	1.141871	34.738000 
	5.814583	12.093197	0.000000	108.145833	96.690000	19.800000	0.376313	0.000000	23.214526	0.000000	1.000000	1.142200	34.748000 
	5.816667	12.092769	0.000000	108.166667	96.700000	19.800000	0.376401	0.000000	23.216421	0.000000	1.000000	1.142496	34.757000 
	5.818750	12.092769	0.000000	108.187500	96.740000	19.800000	0.376482	0.000000	23.218681	0.000000	1.000000	1.142824	34.767000 
	5.820833	12.092769	0.000000	108.208333	96.760000	19.800000	0.376575	0.000000	23.221039	0.000000	1.000000	1.143186	34.778000 
	5.822917	12.092556	0.000000	108.229167	96.780000	19.800000	0.376654	0.000000	23.222988	0.000000	1.000000	1.143482	34.787000 
	5.825000	12.092342	0.000000	108.250000	96.810000	19.800000	0.376739	0.000000	23.225195	0.000000	1.000000	1.143810	34.797000 
	5.827083	12.092342	0.000000	108.270833	96.810000	19.800000	0.376818	0.000000	23.226833	0.000000	1.000000	1.144073	34.805000 
	5.829167	12.092342	0.000000	108.291667	96.840000	19.800000	0.376890	0.000000	23.228835	0.000000	1.000000	1.144369	34.814000 
	5.831250	12.092128	0.000000	108.312500	96.870000	19.800000	0.376964	0.000000	23.230838	0.000000	1.000000	1.144665	34.823000 
	5.833333	12.091701	0.000000	108.333333	96.890000	19.800000	0.377044	0.000000	23.232787	0.000000	1.000000	1.144961	34.832000 
	5.835417	12.091487	0.000000	108.354167	96.900000	19.800000	0.377133	0.000000	23.234683	0.000000	1.000000	1.145257	34.841000 
	5.837500	12.091487	0.000000	108.375000	96.940000	19.800000	0.377187	0.000000	23.236739	0.000000	1.000000	1.145553	34.850000 
	5.839583	12.091487	0.000000	108.395833	96.960000	19.800000	0.377248	0.000000	23.238279	0.000000	1.000000	1.145783	34.857000 
	5.841667	12.091487	0.000000	108.416667	96.980000	19.800000	0.377327	0.000000	23.240229	0.000000	1.000000	1.146078	34.866000 
	5.843750	12.091487	0.000000	108.437500	96.990000	19.800000	0.377386	0.000000	23.241715	0.000000	1.000000	1.146309	34.873000 
	5.845833	12.091274	0.000000	108.458333	97.020000	19.800000	0.377443	0.000000	23.243309	0.000000	1.000000	1.146539	34.880000 
	5.847917	12.091060	0.000000	108.479167	97.040000	19.800000	0.377508	0.000000	23.245054	0.000000	1.000000	1.146802	34.888000 
	5.850000	12.091060	0.000000	108.500000	97.050000	19.800000	0.377559	0.000000	23.246336	0.000000	1.000000	1.146999	34.894000 
	5.852083	12.090846	0.000000	108.520833	97.080000	19.800000	0.377621	0.000000	23.248134	0.000000	1.000000	1.147262	34.902000 
	5.854167	12.090633	0.000000	108.541667	97.110000	19.800000	0.377663	0.000000	23.249523	0.000000	1.000000	1.147459	34.908000 
	5.856250	12.090419	0.000000	108.562500	97.130000	19.800000	0.377733	0.000000	23.251269	0.000000	1.000000	1.147722	34.916000 
	5.858333	12.090205	0.000000	108.583333	97.170000	19.800000	0.377764	0.000000	23.252916	0.000000	1.000000	1.147952	34.923000 
	5.860417	12.090205	0.000000	108.604167	97.180000	19.800000	0.377831	0.000000	23.254403	0.000000	1.000000	1.148182	34.930000 
	5.862500	12.090205	0.000000	108.625000	97.190000	19.800000	0.377895	0.000000	23.255890	0.000000	1.000000	1.148412	34.937000 
	5.864583	12.089992	0.000000	108.645833	97.220000	19.800000	0.377962	0.000000	23.257689	0.000000	1.000000	1.148675	34.945000 
	5.866667	12.089778	0.000000	108.666667	97.250000	19.800000	0.378001	0.000000	23.259078	0.000000	1.000000	1.148873	34.951000 
	5.868750	12.089564	0.000000	108.687500	97.270000	19.800000	0.378063	0.000000	23.260824	0.000000	1.000000	1.149135	34.959000 
	5.870833	12.089351	0.000000	108.708333	97.290000	19.800000	0.378131	0.000000	23.262569	0.000000	1.000000	1.149398	34.967000 
	5.872917	12.088923	0.000000	108.729167	97.320000	19.800000	0.378170	0.000000	23.263959	0.000000	1.000000	1.149596	34.973000 
	5.875000	12.088710	0.000000	108.750000	97.360000	19.800000	0.378212	0.000000	23.265607	0.000000	1.000000	1.149826	34.980000 
	5.877083	12.088496	0.000000	108.770833	97.360000	19.800000	0.378274	0.000000	23.266836	0.000000	1.000000	1.150023	34.986000 
	5.879167	12.088069	0.000000	108.791667	97.370000	19.800000	0.378326	0.000000	23.268118	0.000000	1.000000	1.150220	34.992000 
	5.881250	12.088069	0.000000	108.812500	97.400000	19.800000	0.378370	0.000000	23.269508	0.000000	1.000000	1.150417	34.998000 
	5.883333	12.087855	0.000000	108.833333	97.440000	19.800000	0.378410	0.000000	23.271156	0.000000	1.000000	1.150648	35.005000 
	5.885417	12.087642	0.000000	108.854167	97.450000	19.800000	0.378463	0.000000	23.272439	0.000000	1.000000	1.150845	35.011000 
	5.887500	12.087428	0.000000	108.875000	97.480000	19.800000	0.378510	0.000000	23.274033	0.000000	1.000000	1.151075	35.018000 
	5.889583	12.086787	0.000000	108.895833	97.480000	19.800000	0.378579	0.000000	23.275467	0.000000	1.000000	1.151305	35.025000 
	5.891667	12.086573	0.000000	108.916667	97.510000	19.800000	0.378620	0.000000	23.276857	0.000000	1.000000	1.151502	35.031000 
	5.893750	12.086360	0.000000	108.937500	97.530000	19.800000	0.378677	0.000000	23.278398	0.000000	1.000000	1.151732	35.038000 
	5.895833	12.086146	0.000000	108.958333	97.560000	19.800000	0.378719	0.000000	23.279789	0.000000	1.000000	1.151930	35.044000 
	5.897917	12.085932	0.000000	108.979167	97.570000	19.800000	0.378781	0.000000	23.281276	0.000000	1.000000	1.152160	35.051000 
	5.900000	12.086146	0.000000	109.000000	97.610000	19.800000	0.378813	0.000000	23.282720	0.000000	1.000000	1.152357	35.057000 
	5.902083	12.086146	0.000000	109.020833	97.610000	19.800000	0.378872	0.000000	23.283949	0.000000	1.000000	1.152554	35.063000 
	5.904167	12.085932	0.000000	109.041667	97.640000	19.800000	0.378909	0.000000	23.285339	0.000000	1.000000	1.152751	35.069000 
	5.906250	12.085719	0.000000	109.062500	97.670000	19.800000	0.378963	0.000000	23.286935	0.000000	1.000000	1.152981	35.076000 
	5.908333	12.085719	0.000000	109.083333	97.690000	19.800000	0.378999	0.000000	23.288067	0.000000	1.000000	1.153146	35.081000 
	5.910417	12.085719	0.000000	109.104167	97.700000	19.800000	0.379059	0.000000	23.289554	0.000000	1.000000	1.153376	35.088000 
	5.912500	12.085291	0.000000	109.125000	97.730000	19.800000	0.379097	0.000000	23.290945	0.000000	1.000000	1.153573	35.094000 
	5.914583	12.085291	0.000000	109.145833	97.750000	19.800000	0.379153	0.000000	23.292486	0.000000	1.000000	1.153803	35.101000 
	5.916667	12.085291	0.000000	109.166667	97.770000	19.800000	0.379201	0.000000	23.293823	0.000000	1.000000	1.154000	35.107000 
	5.918750	12.085078	0.000000	109.187500	97.800000	19.800000	0.379251	0.000000	23.295419	0.000000	1.000000	1.154230	35.114000 
	5.920833	12.084864	0.000000	109.208333	97.830000	19.800000	0.379297	0.000000	23.297015	0.000000	1.000000	1.154461	35.121000 
	5.922917	12.084650	0.000000	109.229167	97.830000	19.800000	0.379383	0.000000	23.298653	0.000000	1.000000	1.154724	35.129000 
	5.925000	12.084223	0.000000	109.250000	97.870000	19.800000	0.379427	0.000000	23.300303	0.000000	1.000000	1.154954	35.136000 
	5.927083	12.083796	0.000000	109.270833	97.870000	19.800000	0.379483	0.000000	23.301532	0.000000	1.000000	1.155151	35.142000 
	5.929167	12.083368	0.000000	109.291667	97.910000	19.800000	0.379533	0.000000	23.303387	0.000000	1.000000	1.155414	35.150000 
	5.931250	12.083368	0.000000	109.312500	97.920000	19.800000	0.379599	0.000000	23.304875	0.000000	1.000000	1.155644	35.157000 
	5.933333	12.083368	0.000000	109.333333	97.950000	19.800000	0.379664	0.000000	23.306676	0.000000	1.000000	1.155907	35.165000 
	5.935417	12.082727	0.000000	109.354167	97.980000	19.800000	0.379720	0.000000	23.308272	0.000000	1.000000	1.156137	35.172000 
	5.937500	12.082727	0.000000	109.375000	98.010000	19.800000	0.379773	0.000000	23.310073	0.000000	1.000000	1.156400	35.180000 
	5.939583	12.082514	0.000000	109.395833	98.010000	19.800000	0.379845	0.000000	23.311507	0.000000	1.000000	1.156630	35.187000 
	5.941667	12.082086	0.000000	109.416667	98.040000	19.800000	0.379896	0.000000	23.313103	0.000000	1.000000	1.156860	35.194000 
	5.943750	12.082086	0.000000	109.437500	98.060000	19.800000	0.379961	0.000000	23.314851	0.000000	1.000000	1.157123	35.202000 
	5.945833	12.081659	0.000000	109.458333	98.080000	19.800000	0.380026	0.000000	23.316598	0.000000	1.000000	1.157386	35.210000 
	5.947917	12.081445	0.000000	109.479167	98.100000	19.800000	0.380085	0.000000	23.318140	0.000000	1.000000	1.157616	35.217000 
	5.950000	12.081232	0.000000	109.500000	98.120000	19.800000	0.380147	0.000000	23.319683	0.000000	1.000000	1.157846	35.224000 
	5.952083	12.081232	0.000000	109.520833	98.150000	19.800000	0.380191	0.000000	23.321279	0.000000	1.000000	1.158076	35.231000 
	5.954167	12.081018	0.000000	109.541667	98.170000	19.800000	0.380252	0.000000	23.322822	0.000000	1.000000	1.158306	35.238000 
	5.956250	12.080805	0.000000	109.562500	98.200000	19.800000	0.380287	0.000000	23.324213	0.000000	1.000000	1.158504	35.244000 
	5.958333	12.080805	0.000000	109.583333	98.230000	19.800000	0.380334	0.000000	23.325810	0.000000	1.000000	1.158734	35.251000 
	5.960417	12.080591	0.000000	109.604167	98.240000	19.800000	0.380400	0.000000	23.327299	0.000000	1.000000	1.158964	35.258000 
	5.962500	12.080377	0.000000	109.625000	98.260000	19.800000	0.380456	0.000000	23.328841	0.000000	1.000000	1.159194	35.265000 
	5.964583	12.080164	0.000000	109.645833	98.280000	19.800000	0.380514	0.000000	23.330384	0.000000	1.000000	1.159424	35.272000 
	5.966667	12.079950	0.000000	109.666667	98.290000	19.800000	0.380594	0.000000	23.332078	0.000000	1.000000	1.159687	35.280000 
	5.968750	12.079736	0.000000	109.687500	98.320000	19.800000	0.380653	0.000000	23.333880	0.000000	1.000000	1.159950	35.288000 
	5.970833	12.079736	0.000000	109.708333	98.340000	19.800000	0.380707	0.000000	23.335422	0.000000	1.000000	1.160180	35.295000 
	5.972917	12.079523	0.000000	109.729167	98.370000	19.800000	0.380781	0.000000	23.337429	0.000000	1.000000	1.160476	35.304000 
	5.975000	12.079309	0.000000	109.750000	98.390000	19.800000	0.380856	0.000000	23.339382	0.000000	1.000000	1.160772	35.313000 
	5.977083	12.079095	0.000000	109.770833	98.420000	19.800000	0.380924	0.000000	23.341389	0.000000	1.000000	1.161068	35.322000 
	5.979167	12.078882	0.000000	109.791667	98.440000	19.800000	0.380995	0.000000	23.343137	0.000000	1.000000	1.161331	35.330000 
	5.981250	12.078668	0.000000	109.812500	98.460000	19.800000	0.381053	0.000000	23.344681	0.000000	1.000000	1.161561	35.337000 
	5.983333	12.078668	0.000000	109.833333	98.470000	19.800000	0.381123	0.000000	23.346374	0.000000	1.000000	1.161824	35.345000 
	5.985417	12.078454	0.000000	109.854167	98.510000	19.800000	0.381168	0.000000	23.348026	0.000000	1.000000	1.162054	35.352000 
	5.987500	12.078241	0.000000	109.875000	98.510000	19.800000	0.381226	0.000000	23.349256	0.000000	1.000000	1.162251	35.358000 
	5.989583	12.078027	0.000000	109.895833	98.550000	19.800000	0.381261	0.000000	23.350703	0.000000	1.000000	1.162448	35.364000 
	5.991667	12.078027	0.000000	109.916667	98.570000	19.800000	0.381323	0.000000	23.352246	0.000000	1.000000	1.162678	35.371000 
	5.993750	12.077813	0.000000	109.937500	98.600000	19.800000	0.381348	0.000000	23.353639	0.000000	1.000000	1.162876	35.377000 
	5.995833	12.077600	0.000000	109.958333	98.610000	19.800000	0.381406	0.000000	23.354923	0.000000	1.000000	1.163073	35.383000 
	5.997917	12.077386	0.000000	109.979167	98.620000	19.800000	0.381460	0.000000	23.356207	0.000000	1.000000	1.163270	35.389000 
	6.000000	12.077172	0.000000	110.000000	98.640000	19.800000	0.381516	0.000000	23.357751	0.000000	1.000000	1.163500	35.396000 
	6.002083	12.077172	0.000000	110.020833	98.690000	19.800000	0.381543	0.000000	23.359253	0.000000	1.000000	1.163697	35.402000 
	6.004167	12.076959	0.000000	110.041667	98.700000	19.800000	0.381615	0.000000	23.360947	0.000000	1.000000	1.163960	35.410000 
	6.006250	12.076745	0.000000	110.062500	98.720000	19.800000	0.381671	0.000000	23.362491	0.000000	1.000000	1.164190	35.417000 
	6.008333	12.076531	0.000000	110.083333	98.740000	19.800000	0.381715	0.000000	23.363829	0.000000	1.000000	1.164388	35.423000 
	6.010417	12.076318	0.000000	110.104167	98.770000	19.800000	0.381770	0.000000	23.365428	0.000000	1.000000	1.164618	35.430000 
	6.012500	12.075890	0.000000	110.125000	98.810000	19.800000	0.381799	0.000000	23.366875	0.000000	1.000000	1.164815	35.436000 
	6.014583	12.075463	0.000000	110.145833	98.810000	19.800000	0.381866	0.000000	23.368310	0.000000	1.000000	1.165045	35.443000 
	6.016667	12.075463	0.000000	110.166667	98.830000	19.800000	0.381919	0.000000	23.369649	0.000000	1.000000	1.165242	35.449000 
	6.018750	12.075249	0.000000	110.187500	98.860000	19.800000	0.381940	0.000000	23.370838	0.000000	1.000000	1.165407	35.454000 
	6.020833	12.075036	0.000000	110.208333	98.870000	19.800000	0.381995	0.000000	23.372122	0.000000	1.000000	1.165604	35.460000 
	6.022917	12.074822	0.000000	110.229167	98.910000	19.800000	0.382028	0.000000	23.373570	0.000000	1.000000	1.165801	35.466000 
	6.025000	12.074608	0.000000	110.250000	98.910000	19.800000	0.382102	0.000000	23.375005	0.000000	1.000000	1.166031	35.473000 
	6.027083	12.074181	0.000000	110.270833	98.950000	19.800000	0.382134	0.000000	23.376453	0.000000	1.000000	1.166228	35.479000 
	6.029167	12.073967	0.000000	110.291667	98.960000	19.800000	0.382159	0.000000	23.377328	0.000000	1.000000	1.166360	35.483000 
	6.031250	12.073754	0.000000	110.312500	98.990000	19.800000	0.382190	0.000000	23.378516	0.000000	1.000000	1.166524	35.488000 
	6.033333	12.073540	0.000000	110.333333	99.010000	19.800000	0.382213	0.000000	23.379446	0.000000	1.000000	1.166656	35.492000 
	6.035417	12.073327	0.000000	110.354167	99.030000	19.800000	0.382241	0.000000	23.380375	0.000000	1.000000	1.166787	35.496000 
	6.037500	12.072899	0.000000	110.375000	99.060000	19.800000	0.382265	0.000000	23.381564	0.000000	1.000000	1.166952	35.501000 
	6.039583	12.072686	0.000000	110.395833	99.060000	19.800000	0.382326	0.000000	23.382794	0.000000	1.000000	1.167149	35.507000 
	6.041667	12.072686	0.000000	110.416667	99.090000	19.800000	0.382376	0.000000	23.384393	0.000000	1.000000	1.167379	35.514000 
	6.043750	12.072258	0.000000	110.437500	99.130000	19.800000	0.382417	0.000000	23.386046	0.000000	1.000000	1.167609	35.521000 
	6.045833	12.072045	0.000000	110.458333	99.150000	19.800000	0.382479	0.000000	23.387591	0.000000	1.000000	1.167839	35.528000 
	6.047917	12.071831	0.000000	110.479167	99.160000	19.800000	0.382553	0.000000	23.389286	0.000000	1.000000	1.168102	35.536000 
	6.050000	12.071617	0.000000	110.500000	99.180000	19.800000	0.382629	0.000000	23.391241	0.000000	1.000000	1.168398	35.545000 
	6.052083	12.071404	0.000000	110.520833	99.220000	19.800000	0.382693	0.000000	23.393305	0.000000	1.000000	1.168694	35.554000 
	6.054167	12.071190	0.000000	110.541667	99.220000	19.800000	0.382809	0.000000	23.395560	0.000000	1.000000	1.169055	35.565000 
	6.056250	12.071190	0.000000	110.562500	99.250000	19.800000	0.382888	0.000000	23.397775	0.000000	1.000000	1.169384	35.575000 
	6.058333	12.070976	0.000000	110.583333	99.280000	19.800000	0.382970	0.000000	23.399990	0.000000	1.000000	1.169713	35.585000 
	6.060417	12.070549	0.000000	110.604167	99.310000	19.800000	0.383051	0.000000	23.402204	0.000000	1.000000	1.170041	35.595000 
	6.062500	12.070549	0.000000	110.625000	99.310000	19.800000	0.383152	0.000000	23.404255	0.000000	1.000000	1.170370	35.605000 
	6.064583	12.070335	0.000000	110.645833	99.350000	19.800000	0.383231	0.000000	23.406525	0.000000	1.000000	1.170699	35.615000 
	6.066667	12.070122	0.000000	110.666667	99.370000	19.800000	0.383322	0.000000	23.408685	0.000000	1.000000	1.171028	35.625000 
	6.068750	12.069908	0.000000	110.687500	99.380000	19.800000	0.383412	0.000000	23.410791	0.000000	1.000000	1.171356	35.635000 
	6.070833	12.069694	0.000000	110.708333	99.410000	19.800000	0.383483	0.000000	23.412801	0.000000	1.000000	1.171652	35.644000 
	6.072917	12.069481	0.000000	110.729167	99.420000	19.800000	0.383562	0.000000	23.414496	0.000000	1.000000	1.171915	35.652000 
	6.075000	12.069481	0.000000	110.750000	99.460000	19.800000	0.383635	0.000000	23.416767	0.000000	1.000000	1.172244	35.662000 
	6.077083	12.069267	0.000000	110.770833	99.480000	19.800000	0.383706	0.000000	23.418722	0.000000	1.000000	1.172540	35.671000 
	6.079167	12.069053	0.000000	110.791667	99.490000	19.800000	0.383803	0.000000	23.420828	0.000000	1.000000	1.172868	35.681000 
	6.081250	12.068840	0.000000	110.812500	99.510000	19.800000	0.383870	0.000000	23.422578	0.000000	1.000000	1.173131	35.689000 
	6.083333	12.068626	0.000000	110.833333	99.550000	19.800000	0.383939	0.000000	23.424644	0.000000	1.000000	1.173427	35.698000 
	6.085417	12.068412	0.000000	110.854167	99.570000	19.800000	0.384006	0.000000	23.426394	0.000000	1.000000	1.173690	35.706000 
	6.087500	12.068412	0.000000	110.875000	99.590000	19.800000	0.384062	0.000000	23.427940	0.000000	1.000000	1.173920	35.713000 
	6.089583	12.068412	0.000000	110.895833	99.590000	19.800000	0.384157	0.000000	23.429786	0.000000	1.000000	1.174216	35.722000 
	6.091667	12.068199	0.000000	110.916667	99.630000	19.800000	0.384192	0.000000	23.431442	0.000000	1.000000	1.174446	35.729000 
	6.093750	12.068199	0.000000	110.937500	99.660000	19.800000	0.384254	0.000000	23.433247	0.000000	1.000000	1.174709	35.737000 
	6.095833	12.067985	0.000000	110.958333	99.660000	19.800000	0.384342	0.000000	23.434888	0.000000	1.000000	1.174972	35.745000 
	6.097917	12.067771	0.000000	110.979167	99.690000	19.800000	0.384407	0.000000	23.436899	0.000000	1.000000	1.175268	35.754000 
	6.100000	12.067558	0.000000	111.000000	99.720000	19.800000	0.384452	0.000000	23.438500	0.000000	1.000000	1.175498	35.761000 
	6.102083	12.067130	0.000000	111.020833	99.750000	19.800000	0.384513	0.000000	23.440306	0.000000	1.000000	1.175761	35.769000 
	6.104167	12.067130	0.000000	111.041667	99.760000	19.800000	0.384600	0.000000	23.442208	0.000000	1.000000	1.176057	35.778000 
	6.106250	12.066917	0.000000	111.062500	99.800000	19.800000	0.384654	0.000000	23.444069	0.000000	1.000000	1.176320	35.786000 
	6.108333	12.066703	0.000000	111.083333	99.830000	19.800000	0.384695	0.000000	23.445670	0.000000	1.000000	1.176550	35.793000 
	6.110417	12.066489	0.000000	111.104167	99.840000	19.800000	0.384764	0.000000	23.447161	0.000000	1.000000	1.176780	35.800000 
	6.112500	12.066276	0.000000	111.125000	99.840000	19.800000	0.384845	0.000000	23.448597	0.000000	1.000000	1.177010	35.807000 
	6.114583	12.065849	0.000000	111.145833	99.870000	19.800000	0.384891	0.000000	23.450198	0.000000	1.000000	1.177240	35.814000 
	6.116667	12.065635	0.000000	111.166667	99.900000	19.800000	0.384943	0.000000	23.452005	0.000000	1.000000	1.177503	35.822000 
	6.118750	12.065208	0.000000	111.187500	99.920000	19.800000	0.384986	0.000000	23.453346	0.000000	1.000000	1.177700	35.828000 
	6.120833	12.064994	0.000000	111.208333	99.940000	19.800000	0.385041	0.000000	23.454687	0.000000	1.000000	1.177898	35.834000 
	6.122917	12.064780	0.000000	111.229167	99.970000	19.800000	0.385088	0.000000	23.456289	0.000000	1.000000	1.178128	35.841000 
	6.125000	12.064567	0.000000	111.250000	100.000000	19.800000	0.385139	0.000000	23.457890	0.000000	1.000000	1.178358	35.848000 
	6.127083	12.064353	0.000000	111.270833	100.010000	19.800000	0.385200	0.000000	23.459381	0.000000	1.000000	1.178588	35.855000 
	6.129167	12.064139	0.000000	111.291667	100.030000	19.800000	0.385244	0.000000	23.460723	0.000000	1.000000	1.178785	35.861000 
	6.131250	12.063926	0.000000	111.312500	100.060000	19.800000	0.385286	0.000000	23.462119	0.000000	1.000000	1.178982	35.867000 
	6.133333	12.063712	0.000000	111.333333	100.090000	19.800000	0.385332	0.000000	23.463721	0.000000	1.000000	1.179212	35.874000 
	6.135417	12.063285	0.000000	111.354167	100.100000	19.800000	0.385404	0.000000	23.465213	0.000000	1.000000	1.179443	35.881000 
	6.137500	12.063071	0.000000	111.375000	100.130000	19.800000	0.385440	0.000000	23.466814	0.000000	1.000000	1.179673	35.888000 
	6.139583	12.062857	0.000000	111.395833	100.140000	19.800000	0.385490	0.000000	23.467896	0.000000	1.000000	1.179837	35.893000 
	6.141667	12.062857	0.000000	111.416667	100.170000	19.800000	0.385517	0.000000	23.469087	0.000000	1.000000	1.180001	35.898000 
	6.143750	12.062644	0.000000	111.437500	100.200000	19.800000	0.385540	0.000000	23.470279	0.000000	1.000000	1.180166	35.903000 
	6.145833	12.062430	0.000000	111.458333	100.210000	19.800000	0.385587	0.000000	23.471360	0.000000	1.000000	1.180330	35.908000 
	6.147917	12.062430	0.000000	111.479167	100.230000	19.800000	0.385621	0.000000	23.472497	0.000000	1.000000	1.180494	35.913000 
	6.150000	12.062003	0.000000	111.500000	100.270000	19.800000	0.385638	0.000000	23.473743	0.000000	1.000000	1.180659	35.918000 
	6.152083	12.061789	0.000000	111.520833	100.300000	19.800000	0.385667	0.000000	23.474935	0.000000	1.000000	1.180823	35.923000 
	6.154167	12.061575	0.000000	111.541667	100.290000	19.800000	0.385731	0.000000	23.475906	0.000000	1.000000	1.180987	35.928000 
	6.156250	12.061362	0.000000	111.562500	100.320000	19.800000	0.385765	0.000000	23.477303	0.000000	1.000000	1.181185	35.934000 
	6.158333	12.061148	0.000000	111.583333	100.360000	19.800000	0.385783	0.000000	23.478550	0.000000	1.000000	1.181349	35.939000 
	6.160417	12.060934	0.000000	111.604167	100.370000	19.800000	0.385830	0.000000	23.479632	0.000000	1.000000	1.181513	35.944000 
	6.162500	12.060934	0.000000	111.625000	100.390000	19.800000	0.385874	0.000000	23.480974	0.000000	1.000000	1.181711	35.950000 
	6.164583	12.060721	0.000000	111.645833	100.400000	19.800000	0.385919	0.000000	23.482055	0.000000	1.000000	1.181875	35.955000 
	6.166667	12.060507	0.000000	111.666667	100.430000	19.800000	0.385950	0.000000	23.483453	0.000000	1.000000	1.182072	35.961000 
	6.168750	12.060293	0.000000	111.687500	100.460000	19.800000	0.385989	0.000000	23.484850	0.000000	1.000000	1.182269	35.967000 
	6.170833	12.059866	0.000000	111.708333	100.460000	19.800000	0.386051	0.000000	23.486081	0.000000	1.000000	1.182467	35.973000 
	6.172917	12.059652	0.000000	111.729167	100.500000	19.800000	0.386063	0.000000	23.487124	0.000000	1.000000	1.182598	35.977000 
	6.175000	12.059439	0.000000	111.750000	100.530000	19.800000	0.386094	0.000000	23.488521	0.000000	1.000000	1.182795	35.983000 
	6.177083	12.059439	0.000000	111.770833	100.540000	19.800000	0.386137	0.000000	23.489603	0.000000	1.000000	1.182960	35.988000 
	6.179167	12.059225	0.000000	111.791667	100.560000	19.800000	0.386178	0.000000	23.490740	0.000000	1.000000	1.183124	35.993000 
	6.181250	12.059011	0.000000	111.812500	100.580000	19.800000	0.386217	0.000000	23.491877	0.000000	1.000000	1.183288	35.998000 
	6.183333	12.058798	0.000000	111.833333	100.610000	19.800000	0.386236	0.000000	23.493069	0.000000	1.000000	1.183453	36.003000 
	6.185417	12.058584	0.000000	111.854167	100.630000	19.800000	0.386282	0.000000	23.494412	0.000000	1.000000	1.183650	36.009000 
	6.187500	12.058371	0.000000	111.875000	100.640000	19.800000	0.386316	0.000000	23.495288	0.000000	1.000000	1.183781	36.013000 
	6.189583	12.058157	0.000000	111.895833	100.670000	19.800000	0.386342	0.000000	23.496481	0.000000	1.000000	1.183946	36.018000 
	6.191667	12.057943	0.000000	111.916667	100.700000	19.800000	0.386360	0.000000	23.497468	0.000000	1.000000	1.184077	36.022000 
	6.193750	12.057730	0.000000	111.937500	100.720000	19.800000	0.386400	0.000000	23.498605	0.000000	1.000000	1.184242	36.027000 
	6.195833	12.057730	0.000000	111.958333	100.740000	19.800000	0.386430	0.000000	23.499742	0.000000	1.000000	1.184406	36.032000 
	6.197917	12.057516	0.000000	111.979167	100.760000	19.800000	0.386462	0.000000	23.500880	0.000000	1.000000	1.184570	36.037000 
	6.200000	12.057302	0.000000	112.000000	100.800000	19.800000	0.386486	0.000000	23.502128	0.000000	1.000000	1.184735	36.042000 
	6.202083	12.057089	0.000000	112.020833	100.810000	19.800000	0.386529	0.000000	23.503210	0.000000	1.000000	1.184899	36.047000 
	6.204167	12.056875	0.000000	112.041667	100.820000	19.800000	0.386582	0.000000	23.504497	0.000000	1.000000	1.185096	36.053000 
	6.206250	12.056661	0.000000	112.062500	100.850000	19.800000	0.386606	0.000000	23.505690	0.000000	1.000000	1.185261	36.058000 
	6.208333	12.056448	0.000000	112.083333	100.890000	19.800000	0.386644	0.000000	23.507144	0.000000	1.000000	1.185458	36.064000 
	6.210417	12.056234	0.000000	112.104167	100.920000	19.800000	0.386676	0.000000	23.508542	0.000000	1.000000	1.185655	36.070000 
	6.212500	12.056020	0.000000	112.125000	100.940000	19.800000	0.386713	0.000000	23.509680	0.000000	1.000000	1.185819	36.075000 
	6.214583	12.055807	0.000000	112.145833	100.950000	19.800000	0.386777	0.000000	23.511172	0.000000	1.000000	1.186050	36.082000 
	6.216667	12.055593	0.000000	112.166667	100.970000	19.800000	0.386818	0.000000	23.512515	0.000000	1.000000	1.186247	36.088000 
	6.218750	12.055379	0.000000	112.187500	100.980000	19.800000	0.386876	0.000000	23.513803	0.000000	1.000000	1.186444	36.094000 
	6.220833	12.055166	0.000000	112.208333	101.000000	19.800000	0.386924	0.000000	23.515146	0.000000	1.000000	1.186641	36.100000 
	6.222917	12.054952	0.000000	112.229167	101.040000	19.800000	0.386967	0.000000	23.516805	0.000000	1.000000	1.186871	36.107000 
	6.225000	12.054525	0.000000	112.250000	101.050000	19.800000	0.387015	0.000000	23.518093	0.000000	1.000000	1.187069	36.113000 
	6.227083	12.054311	0.000000	112.270833	101.070000	19.800000	0.387058	0.000000	23.519436	0.000000	1.000000	1.187266	36.119000 
	6.229167	12.054097	0.000000	112.291667	101.080000	19.800000	0.387123	0.000000	23.520929	0.000000	1.000000	1.187496	36.126000 
	6.231250	12.053884	0.000000	112.312500	101.110000	19.800000	0.387155	0.000000	23.522122	0.000000	1.000000	1.187660	36.131000 
	6.233333	12.053670	0.000000	112.333333	101.140000	19.800000	0.387202	0.000000	23.523727	0.000000	1.000000	1.187890	36.138000 
	6.235417	12.053456	0.000000	112.354167	101.150000	19.800000	0.387264	0.000000	23.525220	0.000000	1.000000	1.188120	36.145000 
	6.237500	12.053243	0.000000	112.375000	101.180000	19.800000	0.387292	0.000000	23.526413	0.000000	1.000000	1.188285	36.150000 
	6.239583	12.053029	0.000000	112.395833	101.190000	19.800000	0.387357	0.000000	23.527907	0.000000	1.000000	1.188515	36.157000 
	6.241667	12.052815	0.000000	112.416667	101.240000	19.800000	0.387391	0.000000	23.529622	0.000000	1.000000	1.188745	36.164000 
	6.243750	12.052602	0.000000	112.437500	101.250000	19.800000	0.387434	0.000000	23.530705	0.000000	1.000000	1.188909	36.169000 
	6.245833	12.052388	0.000000	112.458333	101.270000	19.800000	0.387492	0.000000	23.532254	0.000000	1.000000	1.189139	36.176000 
	6.247917	12.052174	0.000000	112.479167	101.300000	19.800000	0.387532	0.000000	23.533858	0.000000	1.000000	1.189370	36.183000 
	6.250000	12.052174	0.000000	112.500000	101.320000	19.800000	0.387602	0.000000	23.535613	0.000000	1.000000	1.189633	36.191000 
	6.252083	12.051961	0.000000	112.520833	101.330000	19.800000	0.387657	0.000000	23.536900	0.000000	1.000000	1.189830	36.197000 
	6.254167	12.051747	0.000000	112.541667	101.370000	19.800000	0.387708	0.000000	23.538766	0.000000	1.000000	1.190093	36.205000 
	6.256250	12.051534	0.000000	112.562500	101.390000	19.800000	0.387766	0.000000	23.540315	0.000000	1.000000	1.190323	36.212000 
	6.258333	12.051320	0.000000	112.583333	101.410000	19.800000	0.387819	0.000000	23.541865	0.000000	1.000000	1.190553	36.219000 
	6.260417	12.051106	0.000000	112.604167	101.420000	19.800000	0.387880	0.000000	23.543153	0.000000	1.000000	1.190750	36.225000 
	6.262500	12.050893	0.000000	112.625000	101.450000	19.800000	0.387933	0.000000	23.544758	0.000000	1.000000	1.190980	36.232000 
	6.264583	12.050893	0.000000	112.645833	101.470000	19.800000	0.387981	0.000000	23.546307	0.000000	1.000000	1.191210	36.239000 
	6.266667	12.050679	0.000000	112.666667	101.500000	19.800000	0.388042	0.000000	23.548118	0.000000	1.000000	1.191473	36.247000 
	6.268750	12.050465	0.000000	112.687500	101.510000	19.800000	0.388093	0.000000	23.549406	0.000000	1.000000	1.191671	36.253000 
	6.270833	12.050252	0.000000	112.708333	101.530000	19.800000	0.388158	0.000000	23.551161	0.000000	1.000000	1.191933	36.261000 
	6.272917	12.050038	0.000000	112.729167	101.560000	19.800000	0.388204	0.000000	23.552766	0.000000	1.000000	1.192164	36.268000 
	6.275000	12.049824	0.000000	112.750000	101.590000	19.800000	0.388258	0.000000	23.554371	0.000000	1.000000	1.192394	36.275000 
	6.277083	12.049611	0.000000	112.770833	101.600000	19.800000	0.388319	0.000000	23.555865	0.000000	1.000000	1.192624	36.282000 
	6.279167	12.049397	0.000000	112.791667	101.620000	19.800000	0.388367	0.000000	23.557209	0.000000	1.000000	1.192821	36.288000 
	6.281250	12.049183	0.000000	112.812500	101.650000	19.800000	0.388414	0.000000	23.558815	0.000000	1.000000	1.193051	36.295000 
	6.283333	12.048970	0.000000	112.833333	101.680000	19.800000	0.388467	0.000000	23.560420	0.000000	1.000000	1.193281	36.302000 
	6.285417	12.048756	0.000000	112.854167	101.710000	19.800000	0.388528	0.000000	23.562232	0.000000	1.000000	1.193544	36.310000 
	6.287500	12.048542	0.000000	112.875000	101.720000	19.800000	0.388595	0.000000	23.563726	0.000000	1.000000	1.193774	36.317000 
	6.289583	12.048329	0.000000	112.895833	101.740000	19.800000	0.388628	0.000000	23.565070	0.000000	1.000000	1.193971	36.323000 
	6.291667	12.048115	0.000000	112.916667	101.760000	19.800000	0.388689	0.000000	23.566620	0.000000	1.000000	1.194202	36.330000 
	6.293750	12.048115	0.000000	112.937500	101.780000	19.800000	0.388762	0.000000	23.568375	0.000000	1.000000	1.194465	36.338000 
	6.295833	12.047901	0.000000	112.958333	101.790000	19.800000	0.388817	0.000000	23.569869	0.000000	1.000000	1.194695	36.345000 
	6.297917	12.047688	0.000000	112.979167	101.820000	19.800000	0.388876	0.000000	23.571681	0.000000	1.000000	1.194958	36.353000 
	6.300000	12.047474	0.000000	113.000000	101.850000	19.800000	0.388929	0.000000	23.573287	0.000000	1.000000	1.195188	36.360000 
	6.302083	12.047047	0.000000	113.020833	101.880000	19.800000	0.388974	0.000000	23.574893	0.000000	1.000000	1.195418	36.367000 
	6.304167	12.047047	0.000000	113.041667	101.910000	19.800000	0.389017	0.000000	23.576294	0.000000	1.000000	1.195615	36.373000 
	6.306250	12.046833	0.000000	113.062500	101.920000	19.800000	0.389062	0.000000	23.577583	0.000000	1.000000	1.195812	36.379000 
	6.308333	12.046619	0.000000	113.083333	101.950000	19.800000	0.389115	0.000000	23.579189	0.000000	1.000000	1.196042	36.386000 
	6.310417	12.046406	0.000000	113.104167	101.960000	19.800000	0.389184	0.000000	23.580683	0.000000	1.000000	1.196272	36.393000 
	6.312500	12.046192	0.000000	113.125000	101.980000	19.800000	0.389225	0.000000	23.582028	0.000000	1.000000	1.196470	36.399000 
	6.314583	12.045978	0.000000	113.145833	102.020000	19.800000	0.389268	0.000000	23.583691	0.000000	1.000000	1.196700	36.406000 
	6.316667	12.045551	0.000000	113.166667	102.030000	19.800000	0.389322	0.000000	23.584980	0.000000	1.000000	1.196897	36.412000 
	6.318750	12.045337	0.000000	113.187500	102.060000	19.800000	0.389362	0.000000	23.586381	0.000000	1.000000	1.197094	36.418000 
	6.320833	12.045124	0.000000	113.208333	102.090000	19.800000	0.389399	0.000000	23.587782	0.000000	1.000000	1.197291	36.424000 
	6.322917	12.044910	0.000000	113.229167	102.100000	19.800000	0.389455	0.000000	23.589071	0.000000	1.000000	1.197489	36.430000 
	6.325000	12.044696	0.000000	113.250000	102.120000	19.800000	0.389499	0.000000	23.590416	0.000000	1.000000	1.197686	36.436000 
	6.327083	12.044483	0.000000	113.270833	102.140000	19.800000	0.389538	0.000000	23.591761	0.000000	1.000000	1.197883	36.442000 
	6.329167	12.044269	0.000000	113.291667	102.170000	19.800000	0.389589	0.000000	23.593368	0.000000	1.000000	1.198113	36.449000 
	6.331250	12.043842	0.000000	113.312500	102.180000	19.800000	0.389641	0.000000	23.594657	0.000000	1.000000	1.198310	36.455000 
	6.333333	12.043842	0.000000	113.333333	102.210000	19.800000	0.389699	0.000000	23.596470	0.000000	1.000000	1.198573	36.463000 
	6.335417	12.043628	0.000000	113.354167	102.220000	19.800000	0.389761	0.000000	23.597964	0.000000	1.000000	1.198803	36.470000 
	6.337500	12.043201	0.000000	113.375000	102.260000	19.800000	0.389800	0.000000	23.599422	0.000000	1.000000	1.199001	36.476000 
	6.339583	12.042987	0.000000	113.395833	102.280000	19.800000	0.389849	0.000000	23.600973	0.000000	1.000000	1.199231	36.483000 
	6.341667	12.042987	0.000000	113.416667	102.300000	19.800000	0.389902	0.000000	23.602524	0.000000	1.000000	1.199461	36.490000 
	6.343750	12.042560	0.000000	113.437500	102.310000	19.800000	0.389970	0.000000	23.604019	0.000000	1.000000	1.199691	36.497000 
	6.345833	12.042346	0.000000	113.458333	102.340000	19.800000	0.390022	0.000000	23.605626	0.000000	1.000000	1.199921	36.504000 
	6.347917	12.042133	0.000000	113.479167	102.350000	19.800000	0.390068	0.000000	23.606916	0.000000	1.000000	1.200118	36.510000 
	6.350000	12.041705	0.000000	113.500000	102.380000	19.800000	0.390123	0.000000	23.608523	0.000000	1.000000	1.200348	36.517000 
	6.352083	12.041705	0.000000	113.520833	102.410000	19.800000	0.390145	0.000000	23.609719	0.000000	1.000000	1.200513	36.522000 
	6.354167	12.041492	0.000000	113.541667	102.420000	19.800000	0.390206	0.000000	23.611009	0.000000	1.000000	1.200710	36.528000 
	6.356250	12.041064	0.000000	113.562500	102.450000	19.800000	0.390244	0.000000	23.612411	0.000000	1.000000	1.200907	36.534000 
	6.358333	12.040851	0.000000	113.583333	102.480000	19.800000	0.390290	0.000000	23.614019	0.000000	1.000000	1.201137	36.541000 
	6.360417	12.040851	0.000000	113.604167	102.500000	19.800000	0.390335	0.000000	23.615364	0.000000	1.000000	1.201335	36.547000 
	6.362500	12.040637	0.000000	113.625000	102.520000	19.800000	0.390376	0.000000	23.616710	0.000000	1.000000	1.201532	36.553000 
	6.364583	12.040210	0.000000	113.645833	102.550000	19.800000	0.390414	0.000000	23.618113	0.000000	1.000000	1.201729	36.559000 
	6.366667	12.040210	0.000000	113.666667	102.580000	19.800000	0.390444	0.000000	23.619309	0.000000	1.000000	1.201893	36.564000 
	6.368750	12.040210	0.000000	113.687500	102.580000	19.800000	0.390503	0.000000	23.620543	0.000000	1.000000	1.202091	36.570000 
	6.370833	12.039996	0.000000	113.708333	102.610000	19.800000	0.390542	0.000000	23.621945	0.000000	1.000000	1.202288	36.576000 
	6.372917	12.039996	0.000000	113.729167	102.620000	19.800000	0.390600	0.000000	23.623235	0.000000	1.000000	1.202485	36.582000 
	6.375000	12.039569	0.000000	113.750000	102.650000	19.800000	0.390623	0.000000	23.624432	0.000000	1.000000	1.202649	36.587000 
	6.377083	12.039355	0.000000	113.770833	102.670000	19.800000	0.390670	0.000000	23.625778	0.000000	1.000000	1.202847	36.593000 
	6.379167	12.039141	0.000000	113.791667	102.680000	19.800000	0.390721	0.000000	23.627068	0.000000	1.000000	1.203044	36.599000 
	6.381250	12.038714	0.000000	113.812500	102.720000	19.800000	0.390742	0.000000	23.628321	0.000000	1.000000	1.203208	36.604000 
	6.383333	12.038714	0.000000	113.833333	102.740000	19.800000	0.390777	0.000000	23.629462	0.000000	1.000000	1.203373	36.609000 
	6.385417	12.038500	0.000000	113.854167	102.770000	19.800000	0.390815	0.000000	23.630864	0.000000	1.000000	1.203570	36.615000 
	6.387500	12.038287	0.000000	113.875000	102.770000	19.800000	0.390865	0.000000	23.631892	0.000000	1.000000	1.203734	36.620000 
	6.389583	12.037859	0.000000	113.895833	102.810000	19.800000	0.390889	0.000000	23.633146	0.000000	1.000000	1.203898	36.625000 
	6.391667	12.037432	0.000000	113.916667	102.830000	19.800000	0.390934	0.000000	23.634492	0.000000	1.000000	1.204096	36.631000 
	6.393750	12.037005	0.000000	113.937500	102.850000	19.800000	0.390985	0.000000	23.636045	0.000000	1.000000	1.204326	36.638000 
	6.395833	12.036791	0.000000	113.958333	102.870000	19.800000	0.391043	0.000000	23.637597	0.000000	1.000000	1.204556	36.645000 
	6.397917	12.036364	0.000000	113.979167	102.890000	19.800000	0.391078	0.000000	23.638738	0.000000	1.000000	1.204720	36.650000 
	6.400000	12.036150	0.000000	114.000000	102.910000	19.800000	0.391118	0.000000	23.640084	0.000000	1.000000	1.204917	36.656000 
	6.402083	12.035937	0.000000	114.020833	102.950000	19.800000	0.391142	0.000000	23.641338	0.000000	1.000000	1.205082	36.661000 
	6.404167	12.035723	0.000000	114.041667	102.970000	19.800000	0.391163	0.000000	23.642273	0.000000	1.000000	1.205213	36.665000 
	6.406250	12.035296	0.000000	114.062500	103.000000	19.800000	0.391190	0.000000	23.643471	0.000000	1.000000	1.205378	36.670000 
	6.408333	12.035082	0.000000	114.083333	103.010000	19.800000	0.391262	0.000000	23.644967	0.000000	1.000000	1.205608	36.677000 
	6.410417	12.034868	0.000000	114.104167	103.030000	19.800000	0.391295	0.000000	23.646108	0.000000	1.000000	1.205772	36.682000 
	6.412500	12.034868	0.000000	114.125000	103.050000	19.800000	0.391337	0.000000	23.647455	0.000000	1.000000	1.205969	36.688000 
	6.414583	12.034655	0.000000	114.145833	103.090000	19.800000	0.391364	0.000000	23.648915	0.000000	1.000000	1.206167	36.694000 
	6.416667	12.034441	0.000000	114.166667	103.120000	19.800000	0.391407	0.000000	23.650318	0.000000	1.000000	1.206364	36.700000 
	6.418750	12.034014	0.000000	114.187500	103.130000	19.800000	0.391457	0.000000	23.651609	0.000000	1.000000	1.206561	36.706000 
	6.420833	12.033800	0.000000	114.208333	103.150000	19.800000	0.391530	0.000000	23.653367	0.000000	1.000000	1.206824	36.714000 
	6.422917	12.033586	0.000000	114.229167	103.160000	19.800000	0.391589	0.000000	23.654863	0.000000	1.000000	1.207054	36.721000 
	6.425000	12.033373	0.000000	114.250000	103.190000	19.800000	0.391642	0.000000	23.656473	0.000000	1.000000	1.207284	36.728000 
	6.427083	12.033159	0.000000	114.270833	103.200000	19.800000	0.391703	0.000000	23.657969	0.000000	1.000000	1.207514	36.735000 
	6.429167	12.032945	0.000000	114.291667	103.250000	19.800000	0.391733	0.000000	23.659691	0.000000	1.000000	1.207744	36.742000 
	6.431250	12.032518	0.000000	114.312500	103.250000	19.800000	0.391801	0.000000	23.661131	0.000000	1.000000	1.207974	36.749000 
	6.433333	12.032091	0.000000	114.333333	103.280000	19.800000	0.391843	0.000000	23.662535	0.000000	1.000000	1.208172	36.755000 
	6.435417	12.031877	0.000000	114.354167	103.310000	19.800000	0.391883	0.000000	23.663939	0.000000	1.000000	1.208369	36.761000 
	6.437500	12.031450	0.000000	114.375000	103.320000	19.800000	0.391945	0.000000	23.665435	0.000000	1.000000	1.208599	36.768000 
	6.439583	12.031450	0.000000	114.395833	103.350000	19.800000	0.391996	0.000000	23.667045	0.000000	1.000000	1.208829	36.775000 
	6.441667	12.031236	0.000000	114.416667	103.370000	19.800000	0.392043	0.000000	23.668392	0.000000	1.000000	1.209026	36.781000 
	6.443750	12.031236	0.000000	114.437500	103.390000	19.800000	0.392082	0.000000	23.669740	0.000000	1.000000	1.209224	36.787000 
	6.445833	12.031022	0.000000	114.458333	103.420000	19.800000	0.392124	0.000000	23.671144	0.000000	1.000000	1.209421	36.793000 
	6.447917	12.030809	0.000000	114.479167	103.440000	19.800000	0.392172	0.000000	23.672697	0.000000	1.000000	1.209651	36.800000 
	6.450000	12.030381	0.000000	114.500000	103.460000	19.800000	0.392226	0.000000	23.674045	0.000000	1.000000	1.209848	36.806000 
	6.452083	12.030168	0.000000	114.520833	103.480000	19.800000	0.392269	0.000000	23.675393	0.000000	1.000000	1.210045	36.812000 
	6.454167	12.030168	0.000000	114.541667	103.490000	19.800000	0.392329	0.000000	23.676684	0.000000	1.000000	1.210243	36.818000 
	6.456250	12.030168	0.000000	114.562500	103.520000	19.800000	0.392367	0.000000	23.678294	0.000000	1.000000	1.210473	36.825000 
	6.458333	12.029740	0.000000	114.583333	103.550000	19.800000	0.392405	0.000000	23.679698	0.000000	1.000000	1.210670	36.831000 
	6.460417	12.029527	0.000000	114.604167	103.570000	19.800000	0.392455	0.000000	23.681046	0.000000	1.000000	1.210867	36.837000 
	6.462500	12.029313	0.000000	114.625000	103.590000	19.800000	0.392510	0.000000	23.682600	0.000000	1.000000	1.211097	36.844000 
	6.464583	12.029100	0.000000	114.645833	103.610000	19.800000	0.392552	0.000000	23.683948	0.000000	1.000000	1.211294	36.850000 
	6.466667	12.028886	0.000000	114.666667	103.640000	19.800000	0.392596	0.000000	23.685352	0.000000	1.000000	1.211492	36.856000 
	6.468750	12.028672	0.000000	114.687500	103.650000	19.800000	0.392670	0.000000	23.687055	0.000000	1.000000	1.211755	36.864000 
	6.470833	12.028459	0.000000	114.708333	103.680000	19.800000	0.392707	0.000000	23.688460	0.000000	1.000000	1.211952	36.870000 
	6.472917	12.028245	0.000000	114.729167	103.700000	19.800000	0.392756	0.000000	23.689808	0.000000	1.000000	1.212149	36.876000 
	6.475000	12.028245	0.000000	114.750000	103.740000	19.800000	0.392795	0.000000	23.691475	0.000000	1.000000	1.212379	36.883000 
	6.477083	12.027818	0.000000	114.770833	103.750000	19.800000	0.392854	0.000000	23.692972	0.000000	1.000000	1.212609	36.890000 
	6.479167	12.027604	0.000000	114.791667	103.780000	19.800000	0.392890	0.000000	23.694377	0.000000	1.000000	1.212807	36.896000 
	6.481250	12.027604	0.000000	114.812500	103.790000	19.800000	0.392964	0.000000	23.696080	0.000000	1.000000	1.213069	36.904000 
	6.483333	12.027390	0.000000	114.833333	103.820000	19.800000	0.393004	0.000000	23.697485	0.000000	1.000000	1.213267	36.910000 
	6.485417	12.027390	0.000000	114.854167	103.830000	19.800000	0.393070	0.000000	23.698983	0.000000	1.000000	1.213497	36.917000 
	6.487500	12.026963	0.000000	114.875000	103.860000	19.800000	0.393128	0.000000	23.700799	0.000000	1.000000	1.213760	36.925000 
	6.489583	12.026749	0.000000	114.895833	103.880000	19.800000	0.393188	0.000000	23.702354	0.000000	1.000000	1.213990	36.932000 
	6.491667	12.026322	0.000000	114.916667	103.890000	19.800000	0.393235	0.000000	23.703645	0.000000	1.000000	1.214187	36.938000 
	6.493750	12.026108	0.000000	114.937500	103.920000	19.800000	0.393298	0.000000	23.705462	0.000000	1.000000	1.214450	36.946000 
	6.495833	12.025681	0.000000	114.958333	103.950000	19.800000	0.393334	0.000000	23.706867	0.000000	1.000000	1.214647	36.952000 
	6.497917	12.025681	0.000000	114.979167	103.970000	19.800000	0.393396	0.000000	23.708628	0.000000	1.000000	1.214910	36.960000 
	6.500000	12.025467	0.000000	115.000000	103.980000	19.800000	0.393457	0.000000	23.709919	0.000000	1.000000	1.215107	36.966000 
	6.502083	12.025254	0.000000	115.020833	104.010000	19.800000	0.393500	0.000000	23.711531	0.000000	1.000000	1.215338	36.973000 
	6.504167	12.024826	0.000000	115.041667	104.050000	19.800000	0.393546	0.000000	23.713199	0.000000	1.000000	1.215568	36.980000 
	6.506250	12.024613	0.000000	115.062500	104.080000	19.800000	0.393594	0.000000	23.714811	0.000000	1.000000	1.215798	36.987000 
	6.508333	12.024399	0.000000	115.083333	104.090000	19.800000	0.393668	0.000000	23.716514	0.000000	1.000000	1.216061	36.995000 
	6.510417	12.023972	0.000000	115.104167	104.100000	19.800000	0.393727	0.000000	23.718012	0.000000	1.000000	1.216291	37.002000 
	6.512500	12.023972	0.000000	115.125000	104.130000	19.800000	0.393802	0.000000	23.720035	0.000000	1.000000	1.216587	37.011000 
	6.514583	12.023758	0.000000	115.145833	104.150000	19.800000	0.393852	0.000000	23.721590	0.000000	1.000000	1.216817	37.018000 
	6.516667	12.023331	0.000000	115.166667	104.180000	19.800000	0.393912	0.000000	23.723407	0.000000	1.000000	1.217080	37.026000 
	6.518750	12.023331	0.000000	115.187500	104.190000	19.800000	0.393964	0.000000	23.724699	0.000000	1.000000	1.217277	37.032000 
	6.520833	12.022903	0.000000	115.208333	104.220000	19.800000	0.394013	0.000000	23.726311	0.000000	1.000000	1.217507	37.039000 
	6.522917	12.022690	0.000000	115.229167	104.240000	19.800000	0.394071	0.000000	23.727866	0.000000	1.000000	1.217737	37.046000 
	6.525000	12.022476	0.000000	115.250000	104.250000	19.800000	0.394118	0.000000	23.729158	0.000000	1.000000	1.217934	37.052000 
	6.527083	12.022263	0.000000	115.270833	104.280000	19.800000	0.394170	0.000000	23.730771	0.000000	1.000000	1.218164	37.059000 
	6.529167	12.022049	0.000000	115.291667	104.310000	19.800000	0.394213	0.000000	23.732177	0.000000	1.000000	1.218362	37.065000 
	6.531250	12.021835	0.000000	115.312500	104.330000	19.800000	0.394265	0.000000	23.733732	0.000000	1.000000	1.218592	37.072000 
	6.533333	12.021622	0.000000	115.333333	104.360000	19.800000	0.394313	0.000000	23.735344	0.000000	1.000000	1.218822	37.079000 
	6.535417	12.021408	0.000000	115.354167	104.370000	19.800000	0.394380	0.000000	23.736842	0.000000	1.000000	1.219052	37.086000 
	6.537500	12.021194	0.000000	115.375000	104.380000	19.800000	0.394434	0.000000	23.738135	0.000000	1.000000	1.219249	37.092000 
	6.539583	12.020981	0.000000	115.395833	104.400000	19.800000	0.394486	0.000000	23.739690	0.000000	1.000000	1.219479	37.099000 
	6.541667	12.020767	0.000000	115.416667	104.420000	19.800000	0.394527	0.000000	23.741039	0.000000	1.000000	1.219677	37.105000 
	6.543750	12.020553	0.000000	115.437500	104.460000	19.800000	0.394565	0.000000	23.742503	0.000000	1.000000	1.219874	37.111000 
	6.545833	12.020340	0.000000	115.458333	104.490000	19.800000	0.394591	0.000000	23.743704	0.000000	1.000000	1.220038	37.116000 
	6.547917	12.019912	0.000000	115.479167	104.510000	19.800000	0.394631	0.000000	23.745054	0.000000	1.000000	1.220235	37.122000 
	6.550000	12.019699	0.000000	115.500000	104.540000	19.800000	0.394651	0.000000	23.746049	0.000000	1.000000	1.220367	37.126000 
	6.552083	12.019485	0.000000	115.520833	104.550000	19.800000	0.394703	0.000000	23.747341	0.000000	1.000000	1.220564	37.132000 
	6.554167	12.019271	0.000000	115.541667	104.580000	19.800000	0.394741	0.000000	23.748748	0.000000	1.000000	1.220761	37.138000 
	6.556250	12.019058	0.000000	115.562500	104.620000	19.800000	0.394763	0.000000	23.750006	0.000000	1.000000	1.220926	37.143000 
	6.558333	12.019058	0.000000	115.583333	104.610000	19.800000	0.394838	0.000000	23.751390	0.000000	1.000000	1.221156	37.150000 
	6.560417	12.018203	0.000000	115.604167	104.640000	19.800000	0.394872	0.000000	23.752798	0.000000	1.000000	1.221353	37.156000 
	6.562500	12.017989	0.000000	115.625000	104.660000	19.800000	0.394919	0.000000	23.754147	0.000000	1.000000	1.221550	37.162000 
	6.564583	12.017562	0.000000	115.645833	104.680000	19.800000	0.394955	0.000000	23.755291	0.000000	1.000000	1.221715	37.167000 
	6.566667	12.017348	0.000000	115.666667	104.710000	19.800000	0.395007	0.000000	23.756905	0.000000	1.000000	1.221945	37.174000 
	6.568750	12.017135	0.000000	115.687500	104.720000	19.800000	0.395058	0.000000	23.758197	0.000000	1.000000	1.222142	37.180000 
	6.570833	12.016921	0.000000	115.708333	104.750000	19.800000	0.395087	0.000000	23.759399	0.000000	1.000000	1.222306	37.185000 
	6.572917	12.016707	0.000000	115.729167	104.780000	19.800000	0.395119	0.000000	23.760806	0.000000	1.000000	1.222503	37.191000 
	6.575000	12.016494	0.000000	115.750000	104.800000	19.800000	0.395164	0.000000	23.762156	0.000000	1.000000	1.222701	37.197000 
	6.577083	12.016066	0.000000	115.770833	104.810000	19.800000	0.395218	0.000000	23.763449	0.000000	1.000000	1.222898	37.203000 
	6.579167	12.015853	0.000000	115.791667	104.840000	19.800000	0.395258	0.000000	23.764856	0.000000	1.000000	1.223095	37.209000 
	6.581250	12.015425	0.000000	115.812500	104.870000	19.800000	0.395287	0.000000	23.766058	0.000000	1.000000	1.223259	37.214000 
	6.583333	12.015425	0.000000	115.833333	104.890000	19.800000	0.395325	0.000000	23.767408	0.000000	1.000000	1.223457	37.220000 
	6.585417	12.015425	0.000000	115.854167	104.900000	19.800000	0.395373	0.000000	23.768495	0.000000	1.000000	1.223621	37.225000 
	6.587500	12.015212	0.000000	115.875000	104.930000	19.800000	0.395414	0.000000	23.769903	0.000000	1.000000	1.223818	37.231000 
	6.589583	12.014785	0.000000	115.895833	104.940000	19.800000	0.395472	0.000000	23.771402	0.000000	1.000000	1.224048	37.238000 
	6.591667	12.014785	0.000000	115.916667	104.980000	19.800000	0.395492	0.000000	23.772661	0.000000	1.000000	1.224213	37.243000 
	6.593750	12.014357	0.000000	115.937500	105.000000	19.800000	0.395529	0.000000	23.773806	0.000000	1.000000	1.224377	37.248000 
	6.595833	12.014144	0.000000	115.958333	105.030000	19.800000	0.395564	0.000000	23.775214	0.000000	1.000000	1.224574	37.254000 
	6.597917	12.013716	0.000000	115.979167	105.040000	19.800000	0.395610	0.000000	23.776301	0.000000	1.000000	1.224739	37.259000 
	6.600000	12.013716	0.000000	116.000000	105.080000	19.800000	0.395639	0.000000	23.777766	0.000000	1.000000	1.224936	37.265000 
	6.602083	12.013503	0.000000	116.020833	105.080000	19.800000	0.395699	0.000000	23.779002	0.000000	1.000000	1.225133	37.271000 
	6.604167	12.013289	0.000000	116.041667	105.110000	19.800000	0.395714	0.000000	23.779998	0.000000	1.000000	1.225265	37.275000 
	6.606250	12.013075	0.000000	116.062500	105.120000	19.800000	0.395768	0.000000	23.781292	0.000000	1.000000	1.225462	37.281000 
	6.608333	12.012862	0.000000	116.083333	105.160000	19.800000	0.395794	0.000000	23.782757	0.000000	1.000000	1.225659	37.287000 
	6.610417	12.012862	0.000000	116.104167	105.180000	19.800000	0.395831	0.000000	23.783902	0.000000	1.000000	1.225823	37.292000 
	6.612500	12.012434	0.000000	116.125000	105.200000	19.800000	0.395877	0.000000	23.785253	0.000000	1.000000	1.226021	37.298000 
	6.614583	12.012007	0.000000	116.145833	105.210000	19.800000	0.395931	0.000000	23.786546	0.000000	1.000000	1.226218	37.304000 
	6.616667	12.011580	0.000000	116.166667	105.250000	19.800000	0.395975	0.000000	23.788218	0.000000	1.000000	1.226448	37.311000 
	6.618750	12.011580	0.000000	116.187500	105.260000	19.800000	0.396014	0.000000	23.789306	0.000000	1.000000	1.226612	37.316000 
	6.620833	12.011366	0.000000	116.208333	105.270000	19.800000	0.396064	0.000000	23.790599	0.000000	1.000000	1.226810	37.322000 
	6.622917	12.010725	0.000000	116.229167	105.310000	19.800000	0.396083	0.000000	23.791859	0.000000	1.000000	1.226974	37.327000 
	6.625000	12.010725	0.000000	116.250000	105.320000	19.800000	0.396125	0.000000	23.792947	0.000000	1.000000	1.227138	37.332000 
	6.627083	12.010298	0.000000	116.270833	105.340000	19.800000	0.396162	0.000000	23.794092	0.000000	1.000000	1.227303	37.337000 
	6.629167	12.010084	0.000000	116.291667	105.370000	19.800000	0.396188	0.000000	23.795294	0.000000	1.000000	1.227467	37.342000 
	6.631250	12.009870	0.000000	116.312500	105.410000	19.800000	0.396223	0.000000	23.796761	0.000000	1.000000	1.227664	37.348000 
	6.633333	12.009443	0.000000	116.333333	105.440000	19.800000	0.396257	0.000000	23.798169	0.000000	1.000000	1.227861	37.354000 
	6.635417	12.009443	0.000000	116.354167	105.450000	19.800000	0.396303	0.000000	23.799257	0.000000	1.000000	1.228026	37.359000 
	6.637500	12.009016	0.000000	116.375000	105.460000	19.800000	0.396354	0.000000	23.800551	0.000000	1.000000	1.228223	37.365000 
	6.639583	12.009016	0.000000	116.395833	105.480000	19.800000	0.396411	0.000000	23.802108	0.000000	1.000000	1.228453	37.372000 
	6.641667	12.008588	0.000000	116.416667	105.510000	19.800000	0.396447	0.000000	23.803517	0.000000	1.000000	1.228650	37.378000
[truncated: 3,120,724 more chars]
