# Supplementary material for: Novel terpolymers based on methyl methacrylate with superior thermal stability and optical transparency for high-value applications
Source: PLoS One. 2025 Oct 8;20(10):e0332300. doi: 10.1371/journal.pone.0332300 (PMC12507251; doi:10.1371/journal.pone.0332300)
Supplement: S1 File — (ZIP) [file pone.0332300.s001.zip › Supporting_Information/Fig. 5. Derivative thermogravimetric (DTG) curves comparing the thermal degradation rates of the synthesized/TGA-DSC/DTG (PMMMA)/30% (23.12.95).txt]

Filename:	D:\save\Dr.atabaki\geramifar\30% (23.12.95).stad 
Operator ID:	 
Sample ID:	 
Comment: 	 
Serial Number:	002112210 
Data Collected:	2017/03/14 12:55:03 �.� 
Sample Weight:	12.209 mg 
Display Weight:	12.209 
Validation 
Validated:	No 
By:	 
Date:	 
Calibration Information 
Filename:	C:\Program Files\PerkinElmer\Pyris\Calibrations\11.12.94 calibration(silver).stac 
Date/Time:	 
Initial Conditions 
Temperature:	 50.00 �C 
Baseline Filename:	 
End Condition:	Go To:	45.00�C 
Total Points in Run:	27359 
Method Steps: 
Pre-Run Actions 
Start the Run 
	Action occurs Immediately 
Switch the Gas to Nitrogen at 20.0 ml/min  
	Action occurs Immediately 
1)	Heat from 50.00�C to 620.00�C at 10.00�C/min 
 
1) STA6000/8000 Temperature Scan 
	Time     	Unsubtracted	Baseline     	Program     	Sample     	Approx.     	Unsubtracted	Baseline     	Unsubtracted	Baseline     	Heat Flow     	Unsubstracted	R25 Diagnostic 
	          	Weight     	Weight     	Temperature	Temperature	Gas Flow     	Delta T     	Delta T     	Heat Flow     	Heat Flow     	Calibration	Microvolt     	Temperature 
	0.000000	12.136355	0.000000	50.020833	51.920000	19.800000	0.240955	0.000000	19.965201	0.000000	1.000000	0.638913	19.437000 
	0.002083	12.136142	0.000000	50.020833	51.920000	19.800000	0.239270	0.000000	19.938288	0.000000	1.000000	0.634442	19.301000 
	0.004167	12.136142	0.000000	50.041667	51.900000	19.800000	0.237596	0.000000	19.911318	0.000000	1.000000	0.629972	19.165000 
	0.006250	12.136142	0.000000	50.062500	51.910000	19.800000	0.235907	0.000000	19.884434	0.000000	1.000000	0.625501	19.029000 
	0.008333	12.136142	0.000000	50.083333	51.910000	19.800000	0.234245	0.000000	19.857917	0.000000	1.000000	0.621097	18.895000 
	0.010417	12.136142	0.000000	50.104167	51.890000	19.800000	0.232570	0.000000	19.830949	0.000000	1.000000	0.616626	18.759000 
	0.012500	12.135928	0.000000	50.125000	51.880000	19.800000	0.230921	0.000000	19.804404	0.000000	1.000000	0.612221	18.625000 
	0.014583	12.135928	0.000000	50.145833	51.870000	19.800000	0.229260	0.000000	19.777663	0.000000	1.000000	0.607784	18.490000 
	0.016667	12.135928	0.000000	50.166667	51.870000	19.800000	0.227605	0.000000	19.751344	0.000000	1.000000	0.603412	18.357000 
	0.018750	12.135928	0.000000	50.187500	51.870000	19.800000	0.225933	0.000000	19.724631	0.000000	1.000000	0.598974	18.222000 
	0.020833	12.135714	0.000000	50.208333	51.860000	19.800000	0.224292	0.000000	19.698285	0.000000	1.000000	0.594603	18.089000 
	0.022917	12.135714	0.000000	50.229167	51.860000	19.800000	0.222627	0.000000	19.671770	0.000000	1.000000	0.590198	17.955000 
	0.025000	12.135714	0.000000	50.250000	51.870000	19.800000	0.220989	0.000000	19.645676	0.000000	1.000000	0.585859	17.823000 
	0.027083	12.135714	0.000000	50.270833	51.860000	19.800000	0.219344	0.000000	19.619332	0.000000	1.000000	0.581487	17.690000 
	0.029167	12.135714	0.000000	50.291667	51.870000	19.800000	0.217701	0.000000	19.593238	0.000000	1.000000	0.577148	17.558000 
	0.031250	12.135501	0.000000	50.312500	51.860000	19.800000	0.216059	0.000000	19.566894	0.000000	1.000000	0.572776	17.425000 
	0.033333	12.135501	0.000000	50.333333	51.850000	19.800000	0.214452	0.000000	19.541143	0.000000	1.000000	0.568503	17.295000 
	0.035417	12.135501	0.000000	50.354167	51.850000	19.800000	0.212826	0.000000	19.515221	0.000000	1.000000	0.564197	17.164000 
	0.037500	12.135501	0.000000	50.375000	51.850000	19.800000	0.211202	0.000000	19.489300	0.000000	1.000000	0.559891	17.033000 
	0.039583	12.135501	0.000000	50.395833	51.830000	19.800000	0.209604	0.000000	19.463525	0.000000	1.000000	0.555618	16.903000 
	0.041667	12.135287	0.000000	50.416667	51.840000	19.800000	0.207975	0.000000	19.437628	0.000000	1.000000	0.551312	16.772000 
	0.043750	12.135287	0.000000	50.437500	51.830000	19.800000	0.206335	0.000000	19.411286	0.000000	1.000000	0.546940	16.639000 
	0.045833	12.135287	0.000000	50.458333	51.840000	19.800000	0.204693	0.000000	19.385191	0.000000	1.000000	0.542601	16.507000 
	0.047917	12.135287	0.000000	50.479167	51.830000	19.800000	0.203048	0.000000	19.358849	0.000000	1.000000	0.538229	16.374000 
	0.050000	12.135287	0.000000	50.500000	51.820000	19.800000	0.201414	0.000000	19.332705	0.000000	1.000000	0.533890	16.242000 
	0.052083	12.135287	0.000000	50.520833	51.810000	19.800000	0.199798	0.000000	19.306760	0.000000	1.000000	0.529584	16.111000 
	0.054167	12.135073	0.000000	50.541667	51.810000	19.800000	0.198159	0.000000	19.280641	0.000000	1.000000	0.525245	15.979000 
	0.056250	12.135073	0.000000	50.562500	51.810000	19.800000	0.196529	0.000000	19.254522	0.000000	1.000000	0.520906	15.847000 
	0.058333	12.135073	0.000000	50.583333	51.800000	19.800000	0.194920	0.000000	19.228775	0.000000	1.000000	0.516633	15.717000 
	0.060417	12.135073	0.000000	50.604167	51.810000	19.800000	0.193302	0.000000	19.203075	0.000000	1.000000	0.512359	15.587000 
	0.062500	12.135073	0.000000	50.625000	51.790000	19.800000	0.191662	0.000000	19.176712	0.000000	1.000000	0.507988	15.454000 
	0.064583	12.135073	0.000000	50.645833	51.810000	19.800000	0.190027	0.000000	19.150837	0.000000	1.000000	0.503682	15.323000 
	0.066667	12.135073	0.000000	50.666667	51.810000	19.800000	0.188403	0.000000	19.124916	0.000000	1.000000	0.499375	15.192000 
	0.068750	12.135073	0.000000	50.687500	51.790000	19.800000	0.186816	0.000000	19.099345	0.000000	1.000000	0.495135	15.063000 
	0.070833	12.135073	0.000000	50.708333	51.790000	19.800000	0.185231	0.000000	19.074018	0.000000	1.000000	0.490928	14.935000 
	0.072917	12.135073	0.000000	50.729167	51.790000	19.800000	0.183627	0.000000	19.048493	0.000000	1.000000	0.486687	14.806000 
	0.075000	12.135073	0.000000	50.750000	51.800000	19.800000	0.182073	0.000000	19.023781	0.000000	1.000000	0.482578	14.681000 
	0.077083	12.135073	0.000000	50.770833	51.780000	19.800000	0.180525	0.000000	18.998806	0.000000	1.000000	0.478437	14.555000 
	0.079167	12.135073	0.000000	50.791667	51.780000	19.800000	0.178960	0.000000	18.973875	0.000000	1.000000	0.474295	14.429000 
	0.081250	12.135073	0.000000	50.812500	51.770000	19.800000	0.177397	0.000000	18.948922	0.000000	1.000000	0.470153	14.303000 
	0.083333	12.135073	0.000000	50.833333	51.790000	19.800000	0.175840	0.000000	18.924232	0.000000	1.000000	0.466044	14.178000 
	0.085417	12.135073	0.000000	50.854167	51.770000	19.800000	0.174275	0.000000	18.899060	0.000000	1.000000	0.461870	14.051000 
	0.087500	12.135073	0.000000	50.875000	51.760000	19.800000	0.172731	0.000000	18.874306	0.000000	1.000000	0.457761	13.926000 
	0.089583	12.135073	0.000000	50.895833	51.740000	19.800000	0.171201	0.000000	18.849730	0.000000	1.000000	0.453685	13.802000 
	0.091667	12.135073	0.000000	50.916667	51.770000	19.800000	0.169650	0.000000	18.825256	0.000000	1.000000	0.449609	13.678000 
	0.093750	12.135073	0.000000	50.937500	51.740000	19.800000	0.168140	0.000000	18.800858	0.000000	1.000000	0.445566	13.555000 
	0.095833	12.135073	0.000000	50.958333	51.750000	19.800000	0.166623	0.000000	18.776739	0.000000	1.000000	0.441555	13.433000 
	0.097917	12.135073	0.000000	50.979167	51.730000	19.800000	0.165118	0.000000	18.752560	0.000000	1.000000	0.437545	13.311000 
	0.100000	12.135073	0.000000	51.000000	51.750000	19.800000	0.163580	0.000000	18.728263	0.000000	1.000000	0.433502	13.188000 
	0.102083	12.135073	0.000000	51.020833	51.760000	19.800000	0.162040	0.000000	18.703747	0.000000	1.000000	0.429426	13.064000 
	0.104167	12.135073	0.000000	51.041667	51.730000	19.800000	0.160530	0.000000	18.679352	0.000000	1.000000	0.425383	12.941000 
	0.106250	12.135073	0.000000	51.062500	51.710000	19.800000	0.159027	0.000000	18.655174	0.000000	1.000000	0.421373	12.819000 
	0.108333	12.135073	0.000000	51.083333	51.720000	19.800000	0.157516	0.000000	18.631253	0.000000	1.000000	0.417395	12.698000 
	0.110417	12.135073	0.000000	51.104167	51.730000	19.800000	0.156015	0.000000	18.607331	0.000000	1.000000	0.413418	12.577000 
	0.112500	12.135073	0.000000	51.125000	51.710000	19.800000	0.154551	0.000000	18.583748	0.000000	1.000000	0.409506	12.458000 
	0.114583	12.135073	0.000000	51.145833	51.720000	19.800000	0.153054	0.000000	18.560024	0.000000	1.000000	0.405562	12.338000 
	0.116667	12.135073	0.000000	51.166667	51.740000	19.800000	0.151569	0.000000	18.536515	0.000000	1.000000	0.401650	12.219000 
	0.118750	12.135073	0.000000	51.187500	51.720000	19.800000	0.150104	0.000000	18.512934	0.000000	1.000000	0.397738	12.100000 
	0.120833	12.135073	0.000000	51.208333	51.720000	19.800000	0.148648	0.000000	18.489784	0.000000	1.000000	0.393893	11.983000 
	0.122917	12.135073	0.000000	51.229167	51.730000	19.800000	0.147181	0.000000	18.466455	0.000000	1.000000	0.390014	11.865000 
	0.125000	12.135073	0.000000	51.250000	51.710000	19.800000	0.145741	0.000000	18.443270	0.000000	1.000000	0.386168	11.748000 
	0.127083	12.135073	0.000000	51.270833	51.720000	19.800000	0.144285	0.000000	18.420138	0.000000	1.000000	0.382322	11.631000 
	0.129167	12.135073	0.000000	51.291667	51.710000	19.800000	0.142813	0.000000	18.396576	0.000000	1.000000	0.378410	11.512000 
	0.131250	12.135073	0.000000	51.312500	51.700000	19.800000	0.141354	0.000000	18.373212	0.000000	1.000000	0.374532	11.394000 
	0.133333	12.135073	0.000000	51.333333	51.700000	19.800000	0.139888	0.000000	18.349865	0.000000	1.000000	0.370653	11.276000 
	0.135417	12.135073	0.000000	51.354167	51.690000	19.800000	0.138441	0.000000	18.326699	0.000000	1.000000	0.366807	11.159000 
	0.137500	12.135073	0.000000	51.375000	51.690000	19.800000	0.136991	0.000000	18.303550	0.000000	1.000000	0.362961	11.042000 
	0.139583	12.135073	0.000000	51.395833	51.680000	19.800000	0.135579	0.000000	18.280978	0.000000	1.000000	0.359214	10.928000 
	0.141667	12.135287	0.000000	51.416667	51.690000	19.800000	0.134186	0.000000	18.258835	0.000000	1.000000	0.355532	10.816000 
	0.143750	12.135287	0.000000	51.437500	51.680000	19.800000	0.132826	0.000000	18.237055	0.000000	1.000000	0.351916	10.706000 
	0.145833	12.135287	0.000000	51.458333	51.690000	19.800000	0.131520	0.000000	18.216297	0.000000	1.000000	0.348465	10.601000 
	0.147917	12.135073	0.000000	51.479167	51.680000	19.800000	0.130235	0.000000	18.195704	0.000000	1.000000	0.345046	10.497000 
	0.150000	12.135073	0.000000	51.500000	51.680000	19.800000	0.128966	0.000000	18.175523	0.000000	1.000000	0.341694	10.395000 
	0.152083	12.135073	0.000000	51.520833	51.680000	19.800000	0.127689	0.000000	18.155145	0.000000	1.000000	0.338308	10.292000 
	0.154167	12.135073	0.000000	51.541667	51.660000	19.800000	0.126432	0.000000	18.134933	0.000000	1.000000	0.334955	10.190000 
	0.156250	12.135073	0.000000	51.562500	51.670000	19.800000	0.125162	0.000000	18.114768	0.000000	1.000000	0.331602	10.088000 
	0.158333	12.135073	0.000000	51.583333	51.680000	19.800000	0.123904	0.000000	18.094800	0.000000	1.000000	0.328282	9.987000 
	0.160417	12.135073	0.000000	51.604167	51.660000	19.800000	0.122687	0.000000	18.075183	0.000000	1.000000	0.325028	9.888000 
	0.162500	12.135287	0.000000	51.625000	51.670000	19.800000	0.121453	0.000000	18.055610	0.000000	1.000000	0.321774	9.789000 
	0.164583	12.135287	0.000000	51.645833	51.650000	19.800000	0.120246	0.000000	18.036192	0.000000	1.000000	0.318552	9.691000 
	0.166667	12.135287	0.000000	51.666667	51.670000	19.800000	0.118997	0.000000	18.016436	0.000000	1.000000	0.315265	9.591000 
	0.168750	12.135287	0.000000	51.687500	51.670000	19.800000	0.117782	0.000000	17.997046	0.000000	1.000000	0.312044	9.493000 
	0.170833	12.135287	0.000000	51.708333	51.640000	19.800000	0.116573	0.000000	17.977615	0.000000	1.000000	0.308823	9.395000 
	0.172917	12.135287	0.000000	51.729167	51.640000	19.800000	0.115362	0.000000	17.958226	0.000000	1.000000	0.305601	9.297000 
	0.175000	12.135287	0.000000	51.750000	51.640000	19.800000	0.114141	0.000000	17.938837	0.000000	1.000000	0.302380	9.199000 
	0.177083	12.135501	0.000000	51.770833	51.650000	19.800000	0.112896	0.000000	17.919066	0.000000	1.000000	0.299093	9.099000 
	0.179167	12.135501	0.000000	51.791667	51.640000	19.800000	0.111663	0.000000	17.899268	0.000000	1.000000	0.295806	8.999000 
	0.181250	12.135501	0.000000	51.812500	51.650000	19.800000	0.110442	0.000000	17.879892	0.000000	1.000000	0.292584	8.901000 
	0.183333	12.135501	0.000000	51.833333	51.640000	19.800000	0.109265	0.000000	17.861083	0.000000	1.000000	0.289462	8.806000 
	0.185417	12.135501	0.000000	51.854167	51.630000	19.800000	0.108080	0.000000	17.842077	0.000000	1.000000	0.286306	8.710000 
	0.187500	12.135714	0.000000	51.875000	51.620000	19.800000	0.106892	0.000000	17.823071	0.000000	1.000000	0.283150	8.614000 
	0.189583	12.135714	0.000000	51.895833	51.640000	19.800000	0.105717	0.000000	17.804499	0.000000	1.000000	0.280060	8.520000 
	0.191667	12.135714	0.000000	51.916667	51.640000	19.800000	0.104626	0.000000	17.787089	0.000000	1.000000	0.277168	8.432000 
	0.193750	12.135714	0.000000	51.937500	51.630000	19.800000	0.103538	0.000000	17.769666	0.000000	1.000000	0.274275	8.344000 
	0.195833	12.135928	0.000000	51.958333	51.620000	19.800000	0.102498	0.000000	17.753035	0.000000	1.000000	0.271514	8.260000 
	0.197917	12.135928	0.000000	51.979167	51.640000	19.800000	0.101424	0.000000	17.736045	0.000000	1.000000	0.268687	8.174000 
	0.200000	12.135928	0.000000	52.000000	51.630000	19.800000	0.100359	0.000000	17.719018	0.000000	1.000000	0.265860	8.088000 
	0.202083	12.135928	0.000000	52.020833	51.630000	19.800000	0.099319	0.000000	17.702399	0.000000	1.000000	0.263099	8.004000 
	0.204167	12.136142	0.000000	52.041667	51.620000	19.800000	0.098303	0.000000	17.686164	0.000000	1.000000	0.260404	7.922000 
	0.206250	12.136142	0.000000	52.062500	51.630000	19.800000	0.097359	0.000000	17.671139	0.000000	1.000000	0.257905	7.846000 
	0.208333	12.136142	0.000000	52.083333	51.620000	19.800000	0.096492	0.000000	17.657279	0.000000	1.000000	0.255604	7.776000 
	0.210417	12.136355	0.000000	52.104167	51.610000	19.800000	0.095700	0.000000	17.644605	0.000000	1.000000	0.253501	7.712000 
	0.212500	12.136355	0.000000	52.125000	51.610000	19.800000	0.094845	0.000000	17.630954	0.000000	1.000000	0.251233	7.643000 
	0.214583	12.136355	0.000000	52.145833	51.630000	19.800000	0.094055	0.000000	17.618513	0.000000	1.000000	0.249162	7.580000 
	0.216667	12.136355	0.000000	52.166667	51.630000	19.800000	0.093558	0.000000	17.610599	0.000000	1.000000	0.247847	7.540000 
	0.218750	12.136355	0.000000	52.187500	51.620000	19.800000	0.092842	0.000000	17.599113	0.000000	1.000000	0.245940	7.482000 
	0.220833	12.136569	0.000000	52.208333	51.620000	19.800000	0.092148	0.000000	17.588034	0.000000	1.000000	0.244100	7.426000 
	0.222917	12.136569	0.000000	52.229167	51.630000	19.800000	0.091386	0.000000	17.575976	0.000000	1.000000	0.242095	7.365000 
	0.225000	12.136569	0.000000	52.250000	51.640000	19.800000	0.090589	0.000000	17.563325	0.000000	1.000000	0.239991	7.301000 
	0.227083	12.136783	0.000000	52.270833	51.620000	19.800000	0.089854	0.000000	17.551433	0.000000	1.000000	0.238019	7.241000 
	0.229167	12.136783	0.000000	52.291667	51.620000	19.800000	0.089131	0.000000	17.539958	0.000000	1.000000	0.236112	7.183000 
	0.231250	12.136783	0.000000	52.312500	51.620000	19.800000	0.088423	0.000000	17.528681	0.000000	1.000000	0.234238	7.126000 
	0.233333	12.136996	0.000000	52.333333	51.610000	19.800000	0.087704	0.000000	17.517195	0.000000	1.000000	0.232332	7.068000 
	0.235417	12.136996	0.000000	52.354167	51.620000	19.800000	0.087021	0.000000	17.506324	0.000000	1.000000	0.230524	7.013000 
	0.237500	12.136996	0.000000	52.375000	51.630000	19.800000	0.086335	0.000000	17.495453	0.000000	1.000000	0.228716	6.958000 
	0.239583	12.137210	0.000000	52.395833	51.620000	19.800000	0.085679	0.000000	17.484957	0.000000	1.000000	0.226974	6.905000 
	0.241667	12.137210	0.000000	52.416667	51.630000	19.800000	0.085008	0.000000	17.474284	0.000000	1.000000	0.225199	6.851000 
	0.243750	12.137210	0.000000	52.437500	51.610000	19.800000	0.084357	0.000000	17.463778	0.000000	1.000000	0.223457	6.798000 
	0.245833	12.137424	0.000000	52.458333	51.630000	19.800000	0.083718	0.000000	17.453708	0.000000	1.000000	0.221780	6.747000 
	0.247917	12.137424	0.000000	52.479167	51.610000	19.800000	0.083089	0.000000	17.443598	0.000000	1.000000	0.220104	6.696000 
	0.250000	12.137424	0.000000	52.500000	51.620000	19.800000	0.082465	0.000000	17.433716	0.000000	1.000000	0.218460	6.646000 
	0.252083	12.137424	0.000000	52.520833	51.610000	19.800000	0.081873	0.000000	17.424210	0.000000	1.000000	0.216883	6.598000 
	0.254167	12.137424	0.000000	52.541667	51.610000	19.800000	0.081315	0.000000	17.415307	0.000000	1.000000	0.215403	6.553000 
	0.256250	12.137424	0.000000	52.562500	51.620000	19.800000	0.080729	0.000000	17.406018	0.000000	1.000000	0.213858	6.506000 
	0.258333	12.137637	0.000000	52.583333	51.620000	19.800000	0.080170	0.000000	17.397115	0.000000	1.000000	0.212379	6.461000 
	0.260417	12.137637	0.000000	52.604167	51.610000	19.800000	0.079626	0.000000	17.388400	0.000000	1.000000	0.210933	6.417000 
	0.262500	12.137637	0.000000	52.625000	51.620000	19.800000	0.079040	0.000000	17.379111	0.000000	1.000000	0.209388	6.370000 
	0.264583	12.137637	0.000000	52.645833	51.620000	19.800000	0.078443	0.000000	17.369615	0.000000	1.000000	0.207810	6.322000 
	0.266667	12.137637	0.000000	52.666667	51.630000	19.800000	0.077883	0.000000	17.360721	0.000000	1.000000	0.206331	6.277000 
	0.268750	12.137637	0.000000	52.687500	51.620000	19.800000	0.077314	0.000000	17.351611	0.000000	1.000000	0.204819	6.231000 
	0.270833	12.137851	0.000000	52.708333	51.640000	19.800000	0.076802	0.000000	17.343518	0.000000	1.000000	0.203471	6.190000 
	0.272917	12.137851	0.000000	52.729167	51.620000	19.800000	0.076371	0.000000	17.336575	0.000000	1.000000	0.202321	6.155000 
	0.275000	12.137851	0.000000	52.750000	51.620000	19.800000	0.076047	0.000000	17.331431	0.000000	1.000000	0.201466	6.129000 
	0.277083	12.137851	0.000000	52.770833	51.640000	19.800000	0.075758	0.000000	17.326899	0.000000	1.000000	0.200710	6.106000 
	0.279167	12.137851	0.000000	52.791667	51.650000	19.800000	0.075433	0.000000	17.321764	0.000000	1.000000	0.199855	6.080000 
	0.281250	12.137851	0.000000	52.812500	51.630000	19.800000	0.075252	0.000000	17.318778	0.000000	1.000000	0.199362	6.065000 
	0.283333	12.137851	0.000000	52.833333	51.640000	19.800000	0.075025	0.000000	17.315226	0.000000	1.000000	0.198771	6.047000 
	0.285417	12.137851	0.000000	52.854167	51.640000	19.800000	0.074788	0.000000	17.311467	0.000000	1.000000	0.198146	6.028000 
	0.287500	12.137851	0.000000	52.875000	51.640000	19.800000	0.074541	0.000000	17.307510	0.000000	1.000000	0.197489	6.008000 
	0.289583	12.137851	0.000000	52.895833	51.640000	19.800000	0.074256	0.000000	17.302960	0.000000	1.000000	0.196733	5.985000 
	0.291667	12.137851	0.000000	52.916667	51.650000	19.800000	0.073966	0.000000	17.298418	0.000000	1.000000	0.195977	5.962000 
	0.293750	12.137851	0.000000	52.937500	51.640000	19.800000	0.073695	0.000000	17.294056	0.000000	1.000000	0.195253	5.940000 
	0.295833	12.137851	0.000000	52.958333	51.650000	19.800000	0.073457	0.000000	17.290306	0.000000	1.000000	0.194629	5.921000 
	0.297917	12.137851	0.000000	52.979167	51.650000	19.800000	0.073222	0.000000	17.286547	0.000000	1.000000	0.194004	5.902000 
	0.300000	12.137851	0.000000	53.000000	51.650000	19.800000	0.072985	0.000000	17.282788	0.000000	1.000000	0.193380	5.883000 
	0.302083	12.138065	0.000000	53.020833	51.650000	19.800000	0.072775	0.000000	17.279425	0.000000	1.000000	0.192821	5.866000 
	0.304167	12.138065	0.000000	53.041667	51.660000	19.800000	0.072537	0.000000	17.275674	0.000000	1.000000	0.192196	5.847000 
	0.306250	12.138065	0.000000	53.062500	51.650000	19.800000	0.072302	0.000000	17.271906	0.000000	1.000000	0.191572	5.828000 
	0.308333	12.138065	0.000000	53.083333	51.650000	19.800000	0.072080	0.000000	17.268345	0.000000	1.000000	0.190980	5.810000 
	0.310417	12.138065	0.000000	53.104167	51.640000	19.800000	0.071856	0.000000	17.264775	0.000000	1.000000	0.190389	5.792000 
	0.312500	12.138065	0.000000	53.125000	51.660000	19.800000	0.071654	0.000000	17.261627	0.000000	1.000000	0.189863	5.776000 
	0.314583	12.138065	0.000000	53.145833	51.680000	19.800000	0.071465	0.000000	17.258676	0.000000	1.000000	0.189370	5.761000 
	0.316667	12.138065	0.000000	53.166667	51.670000	19.800000	0.071280	0.000000	17.255700	0.000000	1.000000	0.188876	5.746000 
	0.318750	12.138065	0.000000	53.187500	51.670000	19.800000	0.071070	0.000000	17.252337	0.000000	1.000000	0.188318	5.729000 
	0.320833	12.138065	0.000000	53.208333	51.660000	19.800000	0.070846	0.000000	17.248767	0.000000	1.000000	0.187726	5.711000 
	0.322917	12.138065	0.000000	53.229167	51.660000	19.800000	0.070636	0.000000	17.245403	0.000000	1.000000	0.187167	5.694000 
	0.325000	12.138065	0.000000	53.250000	51.670000	19.800000	0.070399	0.000000	17.241653	0.000000	1.000000	0.186543	5.675000 
	0.327083	12.138065	0.000000	53.270833	51.660000	19.800000	0.070202	0.000000	17.238479	0.000000	1.000000	0.186017	5.659000 
	0.329167	12.138065	0.000000	53.291667	51.690000	19.800000	0.070010	0.000000	17.235536	0.000000	1.000000	0.185524	5.644000 
	0.331250	12.138065	0.000000	53.312500	51.690000	19.800000	0.069822	0.000000	17.232568	0.000000	1.000000	0.185031	5.629000 
	0.333333	12.138278	0.000000	53.333333	51.670000	19.800000	0.069652	0.000000	17.229782	0.000000	1.000000	0.184570	5.615000 
	0.335417	12.138278	0.000000	53.354167	51.670000	19.800000	0.069503	0.000000	17.227407	0.000000	1.000000	0.184176	5.603000 
	0.337500	12.138278	0.000000	53.375000	51.700000	19.800000	0.069324	0.000000	17.224663	0.000000	1.000000	0.183716	5.589000 
	0.339583	12.138278	0.000000	53.395833	51.680000	19.800000	0.069115	0.000000	17.221282	0.000000	1.000000	0.183157	5.572000 
	0.341667	12.138278	0.000000	53.416667	51.700000	19.800000	0.068902	0.000000	17.217936	0.000000	1.000000	0.182598	5.555000 
	0.343750	12.138278	0.000000	53.437500	51.690000	19.800000	0.068716	0.000000	17.214959	0.000000	1.000000	0.182105	5.540000 
	0.345833	12.138278	0.000000	53.458333	51.690000	19.800000	0.068530	0.000000	17.211992	0.000000	1.000000	0.181612	5.525000 
	0.347917	12.138278	0.000000	53.479167	51.710000	19.800000	0.068341	0.000000	17.209040	0.000000	1.000000	0.181119	5.510000 
	0.350000	12.138278	0.000000	53.500000	51.690000	19.800000	0.068144	0.000000	17.205858	0.000000	1.000000	0.180593	5.494000 
	0.352083	12.138278	0.000000	53.520833	51.700000	19.800000	0.067945	0.000000	17.202701	0.000000	1.000000	0.180067	5.478000 
	0.354167	12.138278	0.000000	53.541667	51.710000	19.800000	0.067730	0.000000	17.199345	0.000000	1.000000	0.179508	5.461000 
	0.356250	12.138278	0.000000	53.562500	51.700000	19.800000	0.067533	0.000000	17.196172	0.000000	1.000000	0.178982	5.445000 
	0.358333	12.138278	0.000000	53.583333	51.710000	19.800000	0.067346	0.000000	17.193212	0.000000	1.000000	0.178489	5.430000 
	0.360417	12.138065	0.000000	53.604167	51.720000	19.800000	0.067145	0.000000	17.190054	0.000000	1.000000	0.177963	5.414000 
	0.362500	12.138065	0.000000	53.625000	51.720000	19.800000	0.066933	0.000000	17.186691	0.000000	1.000000	0.177405	5.397000 
	0.364583	12.138065	0.000000	53.645833	51.750000	19.800000	0.066741	0.000000	17.183747	0.000000	1.000000	0.176911	5.382000 
	0.366667	12.138065	0.000000	53.666667	51.730000	19.800000	0.066534	0.000000	17.180367	0.000000	1.000000	0.176353	5.365000 
	0.368750	12.138065	0.000000	53.687500	51.720000	19.800000	0.066338	0.000000	17.177193	0.000000	1.000000	0.175827	5.349000 
	0.370833	12.138065	0.000000	53.708333	51.740000	19.800000	0.066123	0.000000	17.173846	0.000000	1.000000	0.175268	5.332000 
	0.372917	12.138065	0.000000	53.729167	51.750000	19.800000	0.065922	0.000000	17.170688	0.000000	1.000000	0.174742	5.316000 
	0.375000	12.138065	0.000000	53.750000	51.730000	19.800000	0.065715	0.000000	17.167308	0.000000	1.000000	0.174183	5.299000 
	0.377083	12.138065	0.000000	53.770833	51.730000	19.800000	0.065518	0.000000	17.164143	0.000000	1.000000	0.173657	5.283000 
	0.379167	12.138065	0.000000	53.791667	51.750000	19.800000	0.065314	0.000000	17.160993	0.000000	1.000000	0.173131	5.267000 
	0.381250	12.138065	0.000000	53.812500	51.740000	19.800000	0.065104	0.000000	17.157621	0.000000	1.000000	0.172572	5.250000 
	0.383333	12.138065	0.000000	53.833333	51.730000	19.800000	0.064895	0.000000	17.154250	0.000000	1.000000	0.172014	5.233000 
	0.385417	12.138065	0.000000	53.854167	51.740000	19.800000	0.064670	0.000000	17.150696	0.000000	1.000000	0.171422	5.215000 
	0.387500	12.138065	0.000000	53.875000	51.770000	19.800000	0.064440	0.000000	17.147158	0.000000	1.000000	0.170830	5.197000 
	0.389583	12.138065	0.000000	53.895833	51.750000	19.800000	0.064219	0.000000	17.143581	0.000000	1.000000	0.170239	5.179000 
	0.391667	12.138065	0.000000	53.916667	51.760000	19.800000	0.063994	0.000000	17.140027	0.000000	1.000000	0.169647	5.161000 
	0.393750	12.138065	0.000000	53.937500	51.760000	19.800000	0.063771	0.000000	17.136465	0.000000	1.000000	0.169055	5.143000 
	0.395833	12.138065	0.000000	53.958333	51.780000	19.800000	0.063569	0.000000	17.133315	0.000000	1.000000	0.168529	5.127000 
	0.397917	12.138065	0.000000	53.979167	51.770000	19.800000	0.063360	0.000000	17.129944	0.000000	1.000000	0.167971	5.110000 
	0.400000	12.138065	0.000000	54.000000	51.760000	19.800000	0.063164	0.000000	17.126770	0.000000	1.000000	0.167445	5.094000 
	0.402083	12.138065	0.000000	54.020833	51.760000	19.800000	0.062926	0.000000	17.123011	0.000000	1.000000	0.166820	5.075000 
	0.404167	12.138065	0.000000	54.041667	51.780000	19.800000	0.062687	0.000000	17.119266	0.000000	1.000000	0.166196	5.056000 
	0.406250	12.138065	0.000000	54.062500	51.800000	19.800000	0.062449	0.000000	17.115522	0.000000	1.000000	0.165571	5.037000 
	0.408333	12.138065	0.000000	54.083333	51.790000	19.800000	0.062203	0.000000	17.111557	0.000000	1.000000	0.164914	5.017000 
	0.410417	12.138065	0.000000	54.104167	51.800000	19.800000	0.061977	0.000000	17.108003	0.000000	1.000000	0.164322	4.999000 
	0.412500	12.138065	0.000000	54.125000	51.810000	19.800000	0.061727	0.000000	17.104053	0.000000	1.000000	0.163664	4.979000 
	0.414583	12.138065	0.000000	54.145833	51.800000	19.800000	0.061504	0.000000	17.100484	0.000000	1.000000	0.163073	4.961000 
	0.416667	12.138065	0.000000	54.166667	51.790000	19.800000	0.061270	0.000000	17.096717	0.000000	1.000000	0.162448	4.942000 
	0.418750	12.138065	0.000000	54.187500	51.800000	19.800000	0.061033	0.000000	17.092965	0.000000	1.000000	0.161824	4.923000 
	0.420833	12.138065	0.000000	54.208333	51.820000	19.800000	0.060804	0.000000	17.089418	0.000000	1.000000	0.161232	4.905000 
	0.422917	12.138065	0.000000	54.229167	51.820000	19.800000	0.060582	0.000000	17.085856	0.000000	1.000000	0.160640	4.887000 
	0.425000	12.138065	0.000000	54.250000	51.820000	19.800000	0.060346	0.000000	17.082097	0.000000	1.000000	0.160016	4.868000 
	0.427083	12.138065	0.000000	54.270833	51.820000	19.800000	0.060110	0.000000	17.078337	0.000000	1.000000	0.159391	4.849000 
	0.429167	12.138065	0.000000	54.291667	51.830000	19.800000	0.059885	0.000000	17.074783	0.000000	1.000000	0.158800	4.831000 
	0.431250	12.138065	0.000000	54.312500	51.830000	19.800000	0.059638	0.000000	17.070825	0.000000	1.000000	0.158142	4.811000 
	0.433333	12.137851	0.000000	54.333333	51.830000	19.800000	0.059389	0.000000	17.066868	0.000000	1.000000	0.157485	4.791000 
	0.435417	12.137851	0.000000	54.354167	51.820000	19.800000	0.059142	0.000000	17.062903	0.000000	1.000000	0.156827	4.771000 
	0.437500	12.137851	0.000000	54.375000	51.840000	19.800000	0.058853	0.000000	17.058366	0.000000	1.000000	0.156071	4.748000 
	0.439583	12.137851	0.000000	54.395833	51.850000	19.800000	0.058566	0.000000	17.053822	0.000000	1.000000	0.155315	4.725000 
	0.441667	12.137851	0.000000	54.416667	51.840000	19.800000	0.058283	0.000000	17.049264	0.000000	1.000000	0.154559	4.702000 
	0.443750	12.137851	0.000000	54.437500	51.840000	19.800000	0.057985	0.000000	17.044515	0.000000	1.000000	0.153770	4.678000 
	0.445833	12.137851	0.000000	54.458333	51.850000	19.800000	0.057672	0.000000	17.039575	0.000000	1.000000	0.152949	4.653000 
	0.447917	12.137851	0.000000	54.479167	51.850000	19.800000	0.057349	0.000000	17.034430	0.000000	1.000000	0.152094	4.627000 
	0.450000	12.137851	0.000000	54.500000	51.870000	19.800000	0.057038	0.000000	17.029497	0.000000	1.000000	0.151272	4.602000 
	0.452083	12.137851	0.000000	54.520833	51.870000	19.800000	0.056740	0.000000	17.024748	0.000000	1.000000	0.150483	4.578000 
	0.454167	12.137851	0.000000	54.541667	51.880000	19.800000	0.056440	0.000000	17.020005	0.000000	1.000000	0.149694	4.554000 
	0.456250	12.137851	0.000000	54.562500	51.870000	19.800000	0.056130	0.000000	17.015052	0.000000	1.000000	0.148873	4.529000 
	0.458333	12.137851	0.000000	54.583333	51.880000	19.800000	0.055820	0.000000	17.010111	0.000000	1.000000	0.148051	4.504000 
	0.460417	12.137851	0.000000	54.604167	51.880000	19.800000	0.055521	0.000000	17.005362	0.000000	1.000000	0.147262	4.480000 
	0.462500	12.137851	0.000000	54.625000	51.900000	19.800000	0.055196	0.000000	17.000231	0.000000	1.000000	0.146407	4.454000 
	0.464583	12.137851	0.000000	54.645833	51.890000	19.800000	0.054887	0.000000	16.995277	0.000000	1.000000	0.145585	4.429000 
	0.466667	12.137851	0.000000	54.666667	51.880000	19.800000	0.054579	0.000000	16.990323	0.000000	1.000000	0.144764	4.404000 
	0.468750	12.137851	0.000000	54.687500	51.900000	19.800000	0.054255	0.000000	16.985191	0.000000	1.000000	0.143909	4.378000 
	0.470833	12.137851	0.000000	54.708333	51.910000	19.800000	0.053967	0.000000	16.980646	0.000000	1.000000	0.143153	4.355000 
	0.472917	12.137851	0.000000	54.729167	51.910000	19.800000	0.053668	0.000000	16.975897	0.000000	1.000000	0.142364	4.331000 
	0.475000	12.137851	0.000000	54.750000	51.890000	19.800000	0.053387	0.000000	16.971333	0.000000	1.000000	0.141608	4.308000 
	0.477083	12.137637	0.000000	54.770833	51.910000	19.800000	0.053087	0.000000	16.966596	0.000000	1.000000	0.140819	4.284000 
	0.479167	12.137637	0.000000	54.791667	51.930000	19.800000	0.052798	0.000000	16.962058	0.000000	1.000000	0.140063	4.261000 
	0.481250	12.137637	0.000000	54.812500	51.920000	19.800000	0.052515	0.000000	16.957500	0.000000	1.000000	0.139307	4.238000 
	0.483333	12.137637	0.000000	54.833333	51.910000	19.800000	0.052218	0.000000	16.952744	0.000000	1.000000	0.138518	4.214000 
	0.485417	12.137637	0.000000	54.854167	51.930000	19.800000	0.051943	0.000000	16.948403	0.000000	1.000000	0.137795	4.192000 
	0.487500	12.137637	0.000000	54.875000	51.940000	19.800000	0.051666	0.000000	16.944056	0.000000	1.000000	0.137072	4.170000 
	0.489583	12.137637	0.000000	54.895833	51.940000	19.800000	0.051381	0.000000	16.939505	0.000000	1.000000	0.136316	4.147000 
	0.491667	12.137637	0.000000	54.916667	51.910000	19.800000	0.051091	0.000000	16.934737	0.000000	1.000000	0.135527	4.123000 
	0.493750	12.137637	0.000000	54.937500	51.950000	19.800000	0.050798	0.000000	16.930210	0.000000	1.000000	0.134771	4.100000 
	0.495833	12.137637	0.000000	54.958333	51.940000	19.800000	0.050514	0.000000	16.925652	0.000000	1.000000	0.134015	4.077000 
	0.497917	12.137637	0.000000	54.979167	51.940000	19.800000	0.050242	0.000000	16.921299	0.000000	1.000000	0.133292	4.055000 
	0.500000	12.137637	0.000000	55.000000	51.940000	19.800000	0.049944	0.000000	16.916549	0.000000	1.000000	0.132503	4.031000 
	0.502083	12.137424	0.000000	55.020833	51.950000	19.800000	0.049682	0.000000	16.912400	0.000000	1.000000	0.131813	4.010000 
	0.504167	12.137424	0.000000	55.041667	51.950000	19.800000	0.049396	0.000000	16.907848	0.000000	1.000000	0.131056	3.987000 
	0.506250	12.137424	0.000000	55.062500	51.960000	19.800000	0.049122	0.000000	16.903500	0.000000	1.000000	0.130333	3.965000 
	0.508333	12.137424	0.000000	55.083333	51.960000	19.800000	0.048838	0.000000	16.898949	0.000000	1.000000	0.129577	3.942000 
	0.510417	12.137424	0.000000	55.104167	51.960000	19.800000	0.048553	0.000000	16.894397	0.000000	1.000000	0.128821	3.919000 
	0.512500	12.137424	0.000000	55.125000	51.980000	19.800000	0.048264	0.000000	16.889857	0.000000	1.000000	0.128065	3.896000 
	0.514583	12.137424	0.000000	55.145833	51.990000	19.800000	0.047978	0.000000	16.885312	0.000000	1.000000	0.127309	3.873000 
	0.516667	12.137424	0.000000	55.166667	51.990000	19.800000	0.047717	0.000000	16.881156	0.000000	1.000000	0.126619	3.852000 
	0.518750	12.137424	0.000000	55.187500	51.980000	19.800000	0.047445	0.000000	16.876796	0.000000	1.000000	0.125896	3.830000 
	0.520833	12.137424	0.000000	55.208333	52.020000	19.800000	0.047166	0.000000	16.872465	0.000000	1.000000	0.125173	3.808000 
	0.522917	12.137424	0.000000	55.229167	52.000000	19.800000	0.046897	0.000000	16.868100	0.000000	1.000000	0.124449	3.786000 
	0.525000	12.137424	0.000000	55.250000	52.000000	19.800000	0.046624	0.000000	16.863746	0.000000	1.000000	0.123726	3.764000 
	0.527083	12.137424	0.000000	55.270833	52.020000	19.800000	0.046361	0.000000	16.859602	0.000000	1.000000	0.123036	3.743000 
	0.529167	12.137424	0.000000	55.291667	52.040000	19.800000	0.046099	0.000000	16.855457	0.000000	1.000000	0.122346	3.722000 
	0.531250	12.137424	0.000000	55.312500	52.030000	19.800000	0.045826	0.000000	16.851097	0.000000	1.000000	0.121623	3.700000 
	0.533333	12.137424	0.000000	55.333333	52.020000	19.800000	0.045568	0.000000	16.846936	0.000000	1.000000	0.120932	3.679000 
	0.535417	12.137424	0.000000	55.354167	52.020000	19.800000	0.045320	0.000000	16.842978	0.000000	1.000000	0.120275	3.659000 
	0.537500	12.137424	0.000000	55.375000	52.030000	19.800000	0.045058	0.000000	16.838827	0.000000	1.000000	0.119585	3.638000 
	0.539583	12.137424	0.000000	55.395833	52.030000	19.800000	0.044785	0.000000	16.834473	0.000000	1.000000	0.118861	3.616000 
	0.541667	12.137424	0.000000	55.416667	52.030000	19.800000	0.044538	0.000000	16.830515	0.000000	1.000000	0.118204	3.596000 
	0.543750	12.137424	0.000000	55.437500	52.050000	19.800000	0.044275	0.000000	16.826370	0.000000	1.000000	0.117514	3.575000 
	0.545833	12.137424	0.000000	55.458333	52.050000	19.800000	0.044014	0.000000	16.822214	0.000000	1.000000	0.116823	3.554000 
	0.547917	12.137424	0.000000	55.479167	52.070000	19.800000	0.043776	0.000000	16.818464	0.000000	1.000000	0.116199	3.535000 
	0.550000	12.137424	0.000000	55.500000	52.060000	19.800000	0.043530	0.000000	16.814501	0.000000	1.000000	0.115541	3.515000 
	0.552083	12.137424	0.000000	55.520833	52.050000	19.800000	0.043295	0.000000	16.810735	0.000000	1.000000	0.114917	3.496000 
	0.554167	12.137424	0.000000	55.541667	52.090000	19.800000	0.043054	0.000000	16.806996	0.000000	1.000000	0.114292	3.477000 
	0.556250	12.137424	0.000000	55.562500	52.090000	19.800000	0.042806	0.000000	16.803037	0.000000	1.000000	0.113635	3.457000 
	0.558333	12.137424	0.000000	55.583333	52.070000	19.800000	0.042574	0.000000	16.799267	0.000000	1.000000	0.113010	3.438000 
	0.560417	12.137424	0.000000	55.604167	52.090000	19.800000	0.042361	0.000000	16.795913	0.000000	1.000000	0.112452	3.421000 
	0.562500	12.137424	0.000000	55.625000	52.100000	19.800000	0.042136	0.000000	16.792355	0.000000	1.000000	0.111860	3.403000 
	0.564583	12.137424	0.000000	55.645833	52.090000	19.800000	0.041902	0.000000	16.788590	0.000000	1.000000	0.111235	3.384000 
	0.566667	12.137424	0.000000	55.666667	52.090000	19.800000	0.041653	0.000000	16.784632	0.000000	1.000000	0.110578	3.364000 
	0.568750	12.137424	0.000000	55.687500	52.100000	19.800000	0.041405	0.000000	16.780678	0.000000	1.000000	0.109920	3.344000 
	0.570833	12.137424	0.000000	55.708333	52.130000	19.800000	0.041179	0.000000	16.777131	0.000000	1.000000	0.109329	3.326000 
	0.572917	12.137424	0.000000	55.729167	52.120000	19.800000	0.040956	0.000000	16.773563	0.000000	1.000000	0.108737	3.308000 
	0.575000	12.137424	0.000000	55.750000	52.130000	19.800000	0.040744	0.000000	16.770204	0.000000	1.000000	0.108178	3.291000 
	0.577083	12.137424	0.000000	55.770833	52.120000	19.800000	0.040509	0.000000	16.766438	0.000000	1.000000	0.107554	3.272000 
	0.579167	12.137424	0.000000	55.791667	52.120000	19.800000	0.040287	0.000000	16.762876	0.000000	1.000000	0.106962	3.254000 
	0.581250	12.137424	0.000000	55.812500	52.140000	19.800000	0.040049	0.000000	16.759125	0.000000	1.000000	0.106338	3.235000 
	0.583333	12.137424	0.000000	55.833333	52.140000	19.800000	0.039827	0.000000	16.755562	0.000000	1.000000	0.105746	3.217000 
	0.585417	12.137210	0.000000	55.854167	52.150000	19.800000	0.039602	0.000000	16.752005	0.000000	1.000000	0.105154	3.199000 
	0.587500	12.137210	0.000000	55.875000	52.150000	19.800000	0.039416	0.000000	16.749036	0.000000	1.000000	0.104661	3.184000 
	0.589583	12.137210	0.000000	55.895833	52.150000	19.800000	0.039217	0.000000	16.745869	0.000000	1.000000	0.104135	3.168000 
	0.591667	12.137210	0.000000	55.916667	52.150000	19.800000	0.039031	0.000000	16.742900	0.000000	1.000000	0.103642	3.153000 
	0.593750	12.137210	0.000000	55.937500	52.170000	19.800000	0.038856	0.000000	16.740139	0.000000	1.000000	0.103182	3.139000 
	0.595833	12.137210	0.000000	55.958333	52.170000	19.800000	0.038682	0.000000	16.737368	0.000000	1.000000	0.102722	3.125000 
	0.597917	12.137210	0.000000	55.979167	52.190000	19.800000	0.038531	0.000000	16.735002	0.000000	1.000000	0.102327	3.113000 
	0.600000	12.137210	0.000000	56.000000	52.190000	19.800000	0.038345	0.000000	16.732033	0.000000	1.000000	0.101834	3.098000 
	0.602083	12.137210	0.000000	56.020833	52.190000	19.800000	0.038184	0.000000	16.729460	0.000000	1.000000	0.101407	3.085000 
	0.604167	12.137210	0.000000	56.041667	52.200000	19.800000	0.038022	0.000000	16.726891	0.000000	1.000000	0.100980	3.072000 
	0.606250	12.137210	0.000000	56.062500	52.210000	19.800000	0.037860	0.000000	16.724323	0.000000	1.000000	0.100552	3.059000 
	0.608333	12.137210	0.000000	56.083333	52.210000	19.800000	0.037699	0.000000	16.721750	0.000000	1.000000	0.100125	3.046000 
	0.610417	12.137210	0.000000	56.104167	52.220000	19.800000	0.037549	0.000000	16.719379	0.000000	1.000000	0.099730	3.034000 
	0.612500	12.137210	0.000000	56.125000	52.220000	19.800000	0.037387	0.000000	16.716806	0.000000	1.000000	0.099303	3.021000 
	0.614583	12.137210	0.000000	56.145833	52.220000	19.800000	0.037227	0.000000	16.714233	0.000000	1.000000	0.098876	3.008000 
	0.616667	12.137210	0.000000	56.166667	52.220000	19.800000	0.037078	0.000000	16.711858	0.000000	1.000000	0.098481	2.996000 
	0.618750	12.137210	0.000000	56.187500	52.230000	19.800000	0.036915	0.000000	16.709289	0.000000	1.000000	0.098054	2.983000 
	0.620833	12.137210	0.000000	56.208333	52.240000	19.800000	0.036765	0.000000	16.706918	0.000000	1.000000	0.097660	2.971000 
	0.622917	12.137210	0.000000	56.229167	52.240000	19.800000	0.036618	0.000000	16.704543	0.000000	1.000000	0.097265	2.959000 
	0.625000	12.137210	0.000000	56.250000	52.240000	19.800000	0.036468	0.000000	16.702168	0.000000	1.000000	0.096871	2.947000 
	0.627083	12.137210	0.000000	56.270833	52.260000	19.800000	0.036342	0.000000	16.700197	0.000000	1.000000	0.096542	2.937000 
	0.629167	12.137210	0.000000	56.291667	52.270000	19.800000	0.036217	0.000000	16.698222	0.000000	1.000000	0.096213	2.927000 
	0.631250	12.137210	0.000000	56.312500	52.270000	19.800000	0.036093	0.000000	16.696243	0.000000	1.000000	0.095885	2.917000 
	0.633333	12.137210	0.000000	56.333333	52.280000	19.800000	0.035967	0.000000	16.694268	0.000000	1.000000	0.095556	2.907000 
	0.635417	12.137210	0.000000	56.354167	52.290000	19.800000	0.035855	0.000000	16.692491	0.000000	1.000000	0.095260	2.898000 
	0.637500	12.137210	0.000000	56.375000	52.290000	19.800000	0.035731	0.000000	16.690511	0.000000	1.000000	0.094931	2.888000 
	0.639583	12.137210	0.000000	56.395833	52.290000	19.800000	0.035620	0.000000	16.688730	0.000000	1.000000	0.094635	2.879000 
	0.641667	12.137210	0.000000	56.416667	52.300000	19.800000	0.035519	0.000000	16.687150	0.000000	1.000000	0.094372	2.871000 
	0.643750	12.137210	0.000000	56.437500	52.310000	19.800000	0.035382	0.000000	16.684977	0.000000	1.000000	0.094011	2.860000 
	0.645833	12.137210	0.000000	56.458333	52.300000	19.800000	0.035272	0.000000	16.683192	0.000000	1.000000	0.093715	2.851000 
	0.647917	12.137210	0.000000	56.479167	52.300000	19.800000	0.035148	0.000000	16.681212	0.000000	1.000000	0.093386	2.841000 
	0.650000	12.137210	0.000000	56.500000	52.320000	19.800000	0.035022	0.000000	16.679241	0.000000	1.000000	0.093058	2.831000 
	0.652083	12.137210	0.000000	56.520833	52.330000	19.800000	0.034910	0.000000	16.677464	0.000000	1.000000	0.092762	2.822000 
	0.654167	12.137210	0.000000	56.541667	52.320000	19.800000	0.034823	0.000000	16.676074	0.000000	1.000000	0.092532	2.815000 
	0.656250	12.137210	0.000000	56.562500	52.320000	19.800000	0.034736	0.000000	16.674688	0.000000	1.000000	0.092302	2.808000 
	0.658333	12.137210	0.000000	56.583333	52.340000	19.800000	0.034660	0.000000	16.673509	0.000000	1.000000	0.092104	2.802000 
	0.660417	12.137210	0.000000	56.604167	52.360000	19.800000	0.034584	0.000000	16.672330	0.000000	1.000000	0.091907	2.796000 
	0.662500	12.137210	0.000000	56.625000	52.350000	19.800000	0.034474	0.000000	16.670544	0.000000	1.000000	0.091611	2.787000 
	0.664583	12.137210	0.000000	56.645833	52.370000	19.800000	0.034396	0.000000	16.669365	0.000000	1.000000	0.091414	2.781000 
	0.666667	12.137210	0.000000	56.666667	52.370000	19.800000	0.034285	0.000000	16.667583	0.000000	1.000000	0.091118	2.772000 
	0.668750	12.137210	0.000000	56.687500	52.380000	19.800000	0.034210	0.000000	16.666399	0.000000	1.000000	0.090921	2.766000 
	0.670833	12.137210	0.000000	56.708333	52.380000	19.800000	0.034136	0.000000	16.665212	0.000000	1.000000	0.090724	2.760000 
	0.672917	12.137210	0.000000	56.729167	52.390000	19.800000	0.034072	0.000000	16.664226	0.000000	1.000000	0.090559	2.755000 
	0.675000	12.136996	0.000000	56.750000	52.400000	19.800000	0.034022	0.000000	16.663438	0.000000	1.000000	0.090428	2.751000 
	0.677083	12.136996	0.000000	56.770833	52.390000	19.800000	0.033960	0.000000	16.662444	0.000000	1.000000	0.090264	2.746000 
	0.679167	12.136996	0.000000	56.791667	52.410000	19.800000	0.033883	0.000000	16.661265	0.000000	1.000000	0.090066	2.740000 
	0.681250	12.136996	0.000000	56.812500	52.410000	19.800000	0.033785	0.000000	16.659681	0.000000	1.000000	0.089803	2.732000 
	0.683333	12.136996	0.000000	56.833333	52.420000	19.800000	0.033685	0.000000	16.658102	0.000000	1.000000	0.089540	2.724000 
	0.685417	12.136996	0.000000	56.854167	52.430000	19.800000	0.033597	0.000000	16.656720	0.000000	1.000000	0.089310	2.717000 
	0.687500	12.136996	0.000000	56.875000	52.420000	19.800000	0.033511	0.000000	16.655330	0.000000	1.000000	0.089080	2.710000 
	0.689583	12.136996	0.000000	56.895833	52.440000	19.800000	0.033422	0.000000	16.653952	0.000000	1.000000	0.088850	2.703000 
	0.691667	12.136996	0.000000	56.916667	52.450000	19.800000	0.033335	0.000000	16.652571	0.000000	1.000000	0.088620	2.696000 
	0.693750	12.136996	0.000000	56.937500	52.450000	19.800000	0.033222	0.000000	16.650789	0.000000	1.000000	0.088324	2.687000 
	0.695833	12.136996	0.000000	56.958333	52.460000	19.800000	0.033147	0.000000	16.649605	0.000000	1.000000	0.088127	2.681000 
	0.697917	12.136996	0.000000	56.979167	52.460000	19.800000	0.033073	0.000000	16.648417	0.000000	1.000000	0.087930	2.675000 
	0.700000	12.136996	0.000000	57.000000	52.480000	19.800000	0.033071	0.000000	16.648425	0.000000	1.000000	0.087930	2.675000 
	0.702083	12.136996	0.000000	57.020833	52.490000	19.800000	0.033094	0.000000	16.648825	0.000000	1.000000	0.087996	2.677000 
	0.704167	12.136996	0.000000	57.041667	52.480000	19.800000	0.033157	0.000000	16.649811	0.000000	1.000000	0.088160	2.682000 
	0.706250	12.136996	0.000000	57.062500	52.480000	19.800000	0.033232	0.000000	16.650999	0.000000	1.000000	0.088357	2.688000 
	0.708333	12.137210	0.000000	57.083333	52.490000	19.800000	0.033303	0.000000	16.652191	0.000000	1.000000	0.088554	2.694000 
	0.710417	12.137210	0.000000	57.104167	52.520000	19.800000	0.033339	0.000000	16.652797	0.000000	1.000000	0.088653	2.697000 
	0.712500	12.137210	0.000000	57.125000	52.520000	19.800000	0.033400	0.000000	16.653787	0.000000	1.000000	0.088817	2.702000 
	0.714583	12.136996	0.000000	57.145833	52.510000	19.800000	0.033474	0.000000	16.654971	0.000000	1.000000	0.089015	2.708000 
	0.716667	12.137210	0.000000	57.166667	52.530000	19.800000	0.033521	0.000000	16.655771	0.000000	1.000000	0.089146	2.712000 
	0.718750	12.136996	0.000000	57.187500	52.520000	19.800000	0.033560	0.000000	16.656361	0.000000	1.000000	0.089245	2.715000 
	0.720833	12.136996	0.000000	57.208333	52.530000	19.800000	0.033595	0.000000	16.656959	0.000000	1.000000	0.089343	2.718000 
	0.722917	12.136996	0.000000	57.229167	52.540000	19.800000	0.033607	0.000000	16.657161	0.000000	1.000000	0.089376	2.719000 
	0.725000	12.136996	0.000000	57.250000	52.560000	19.800000	0.033616	0.000000	16.657367	0.000000	1.000000	0.089409	2.720000 
	0.727083	12.136996	0.000000	57.270833	52.560000	19.800000	0.033666	0.000000	16.658159	0.000000	1.000000	0.089540	2.724000 
	0.729167	12.136996	0.000000	57.291667	52.550000	19.800000	0.033728	0.000000	16.659145	0.000000	1.000000	0.089705	2.729000 
	0.731250	12.136996	0.000000	57.312500	52.560000	19.800000	0.033738	0.000000	16.659347	0.000000	1.000000	0.089738	2.730000 
	0.733333	12.136996	0.000000	57.333333	52.570000	19.800000	0.033725	0.000000	16.659153	0.000000	1.000000	0.089705	2.729000 
	0.735417	12.136996	0.000000	57.354167	52.590000	19.800000	0.033711	0.000000	16.658963	0.000000	1.000000	0.089672	2.728000 
	0.737500	12.136996	0.000000	57.375000	52.590000	19.800000	0.033698	0.000000	16.658765	0.000000	1.000000	0.089639	2.727000 
	0.739583	12.136996	0.000000	57.395833	52.600000	19.800000	0.033697	0.000000	16.658769	0.000000	1.000000	0.089639	2.727000 
	0.741667	12.136996	0.000000	57.416667	52.610000	19.800000	0.033709	0.000000	16.658971	0.000000	1.000000	0.089672	2.728000 
	0.743750	12.136996	0.000000	57.437500	52.620000	19.800000	0.033719	0.000000	16.659173	0.000000	1.000000	0.089705	2.729000 
	0.745833	12.136996	0.000000	57.458333	52.630000	19.800000	0.033718	0.000000	16.659177	0.000000	1.000000	0.089705	2.729000 
	0.747917	12.136996	0.000000	57.479167	52.630000	19.800000	0.033754	0.000000	16.659771	0.000000	1.000000	0.089803	2.732000 
	0.750000	12.136996	0.000000	57.500000	52.640000	19.800000	0.033779	0.000000	16.660171	0.000000	1.000000	0.089869	2.734000 
	0.752083	12.136996	0.000000	57.520833	52.650000	19.800000	0.033802	0.000000	16.660571	0.000000	1.000000	0.089935	2.736000 
	0.754167	12.136996	0.000000	57.541667	52.660000	19.800000	0.033851	0.000000	16.661368	0.000000	1.000000	0.090066	2.740000 
	0.756250	12.136996	0.000000	57.562500	52.660000	19.800000	0.033887	0.000000	16.661962	0.000000	1.000000	0.090165	2.743000 
	0.758333	12.136996	0.000000	57.583333	52.660000	19.800000	0.033949	0.000000	16.662951	0.000000	1.000000	0.090329	2.748000 
	0.760417	12.136996	0.000000	57.604167	52.660000	19.800000	0.033985	0.000000	16.663545	0.000000	1.000000	0.090428	2.751000 
	0.762500	12.136996	0.000000	57.625000	52.680000	19.800000	0.034021	0.000000	16.664148	0.000000	1.000000	0.090527	2.754000 
	0.764583	12.136996	0.000000	57.645833	52.690000	19.800000	0.034056	0.000000	16.664746	0.000000	1.000000	0.090625	2.757000 
	0.766667	12.136996	0.000000	57.666667	52.690000	19.800000	0.034081	0.000000	16.665142	0.000000	1.000000	0.090691	2.759000 
	0.768750	12.136996	0.000000	57.687500	52.710000	19.800000	0.034115	0.000000	16.665744	0.000000	1.000000	0.090790	2.762000 
	0.770833	12.136996	0.000000	57.708333	52.730000	19.800000	0.034150	0.000000	16.666346	0.000000	1.000000	0.090888	2.765000 
	0.772917	12.136996	0.000000	57.729167	52.720000	19.800000	0.034213	0.000000	16.667332	0.000000	1.000000	0.091053	2.770000 
	0.775000	12.136996	0.000000	57.750000	52.730000	19.800000	0.034261	0.000000	16.668129	0.000000	1.000000	0.091184	2.774000 
	0.777083	12.136996	0.000000	57.770833	52.740000	19.800000	0.034321	0.000000	16.669123	0.000000	1.000000	0.091348	2.779000 
	0.779167	12.136996	0.000000	57.791667	52.730000	19.800000	0.034384	0.000000	16.670109	0.000000	1.000000	0.091513	2.784000 
	0.781250	12.136996	0.000000	57.812500	52.750000	19.800000	0.034455	0.000000	16.671305	0.000000	1.000000	0.091710	2.790000 
	0.783333	12.136996	0.000000	57.833333	52.760000	19.800000	0.034528	0.000000	16.672497	0.000000	1.000000	0.091907	2.796000 
	0.785417	12.136996	0.000000	57.854167	52.760000	19.800000	0.034627	0.000000	16.674081	0.000000	1.000000	0.092170	2.804000 
	0.787500	12.136996	0.000000	57.875000	52.780000	19.800000	0.034687	0.000000	16.675080	0.000000	1.000000	0.092334	2.809000 
	0.789583	12.136996	0.000000	57.895833	52.780000	19.800000	0.034785	0.000000	16.676664	0.000000	1.000000	0.092597	2.817000 
	0.791667	12.136996	0.000000	57.916667	52.790000	19.800000	0.034869	0.000000	16.678054	0.000000	1.000000	0.092828	2.824000 
	0.793750	12.136996	0.000000	57.937500	52.800000	19.800000	0.034943	0.000000	16.679247	0.000000	1.000000	0.093025	2.830000 
	0.795833	12.136996	0.000000	57.958333	52.800000	19.800000	0.035017	0.000000	16.680435	0.000000	1.000000	0.093222	2.836000 
	0.797917	12.136996	0.000000	57.979167	52.820000	19.800000	0.035088	0.000000	16.681632	0.000000	1.000000	0.093419	2.842000 
	0.800000	12.136996	0.000000	58.000000	52.830000	19.800000	0.035160	0.000000	16.682824	0.000000	1.000000	0.093616	2.848000 
	0.802083	12.136996	0.000000	58.020833	52.820000	19.800000	0.035235	0.000000	16.684008	0.000000	1.000000	0.093814	2.854000 
	0.804167	12.136996	0.000000	58.041667	52.840000	19.800000	0.035308	0.000000	16.685205	0.000000	1.000000	0.094011	2.860000 
	0.806250	12.136996	0.000000	58.062500	52.840000	19.800000	0.035381	0.000000	16.686393	0.000000	1.000000	0.094208	2.866000 
	0.808333	12.136996	0.000000	58.083333	52.840000	19.800000	0.035492	0.000000	16.688175	0.000000	1.000000	0.094504	2.875000 
	0.810417	12.136996	0.000000	58.104167	52.850000	19.800000	0.035614	0.000000	16.690160	0.000000	1.000000	0.094833	2.885000 
	0.812500	12.136996	0.000000	58.125000	52.870000	19.800000	0.035723	0.000000	16.691950	0.000000	1.000000	0.095129	2.894000 
	0.814583	12.136996	0.000000	58.145833	52.880000	19.800000	0.035858	0.000000	16.694133	0.000000	1.000000	0.095490	2.905000 
	0.816667	12.136996	0.000000	58.166667	52.880000	19.800000	0.035992	0.000000	16.696311	0.000000	1.000000	0.095852	2.916000 
	0.818750	12.136996	0.000000	58.187500	52.880000	19.800000	0.036104	0.000000	16.698094	0.000000	1.000000	0.096148	2.925000 
	0.820833	12.136996	0.000000	58.208333	52.900000	19.800000	0.036238	0.000000	16.700281	0.000000	1.000000	0.096509	2.936000 
	0.822917	12.136996	0.000000	58.229167	52.910000	19.800000	0.036359	0.000000	16.702266	0.000000	1.000000	0.096838	2.946000 
	0.825000	12.136996	0.000000	58.250000	52.920000	19.800000	0.036482	0.000000	16.704250	0.000000	1.000000	0.097167	2.956000 
	0.827083	12.136996	0.000000	58.270833	52.920000	19.800000	0.036618	0.000000	16.706429	0.000000	1.000000	0.097528	2.967000 
	0.829167	12.136996	0.000000	58.291667	52.940000	19.800000	0.036737	0.000000	16.708418	0.000000	1.000000	0.097857	2.977000 
	0.831250	12.136996	0.000000	58.312500	52.950000	19.800000	0.036860	0.000000	16.710403	0.000000	1.000000	0.098186	2.987000 
	0.833333	12.136996	0.000000	58.333333	52.930000	19.800000	0.036986	0.000000	16.712375	0.000000	1.000000	0.098514	2.997000 
	0.835417	12.136996	0.000000	58.354167	52.940000	19.800000	0.037107	0.000000	16.714359	0.000000	1.000000	0.098843	3.007000 
	0.837500	12.136996	0.000000	58.375000	52.960000	19.800000	0.037216	0.000000	16.716151	0.000000	1.000000	0.099139	3.016000 
	0.839583	12.136996	0.000000	58.395833	52.970000	19.800000	0.037350	0.000000	16.718334	0.000000	1.000000	0.099500	3.027000 
	0.841667	12.136996	0.000000	58.416667	52.980000	19.800000	0.037472	0.000000	16.720319	0.000000	1.000000	0.099829	3.037000 
	0.843750	12.136996	0.000000	58.437500	52.980000	19.800000	0.037595	0.000000	16.722299	0.000000	1.000000	0.100158	3.047000 
	0.845833	12.136996	0.000000	58.458333	52.980000	19.800000	0.037718	0.000000	16.724280	0.000000	1.000000	0.100486	3.057000 
	0.847917	12.136996	0.000000	58.479167	53.000000	19.800000	0.037840	0.000000	16.726269	0.000000	1.000000	0.100815	3.067000 
	0.850000	12.136996	0.000000	58.500000	53.000000	19.800000	0.037963	0.000000	16.728250	0.000000	1.000000	0.101144	3.077000 
	0.852083	12.136996	0.000000	58.520833	53.010000	19.800000	0.038084	0.000000	16.730235	0.000000	1.000000	0.101473	3.087000 
	0.854167	12.136996	0.000000	58.541667	53.030000	19.800000	0.038218	0.000000	16.732423	0.000000	1.000000	0.101834	3.098000 
	0.856250	12.136996	0.000000	58.562500	53.030000	19.800000	0.038352	0.000000	16.734602	0.000000	1.000000	0.102196	3.109000 
	0.858333	12.136996	0.000000	58.583333	53.040000	19.800000	0.038487	0.000000	16.736785	0.000000	1.000000	0.102557	3.120000 
	0.860417	12.136996	0.000000	58.604167	53.040000	19.800000	0.038623	0.000000	16.738963	0.000000	1.000000	0.102919	3.131000 
	0.862500	12.136783	0.000000	58.625000	53.050000	19.800000	0.038756	0.000000	16.741147	0.000000	1.000000	0.103281	3.142000 
	0.864583	12.136783	0.000000	58.645833	53.060000	19.800000	0.038891	0.000000	16.743330	0.000000	1.000000	0.103642	3.153000 
	0.866667	12.136783	0.000000	58.666667	53.060000	19.800000	0.039025	0.000000	16.745509	0.000000	1.000000	0.104004	3.164000 
	0.868750	12.136783	0.000000	58.687500	53.080000	19.800000	0.039159	0.000000	16.747697	0.000000	1.000000	0.104365	3.175000 
	0.870833	12.136783	0.000000	58.708333	53.080000	19.800000	0.039295	0.000000	16.749876	0.000000	1.000000	0.104727	3.186000 
	0.872917	12.136783	0.000000	58.729167	53.080000	19.800000	0.039430	0.000000	16.752054	0.000000	1.000000	0.105088	3.197000 
	0.875000	12.136783	0.000000	58.750000	53.110000	19.800000	0.039562	0.000000	16.754247	0.000000	1.000000	0.105450	3.208000 
	0.877083	12.136783	0.000000	58.770833	53.110000	19.800000	0.039698	0.000000	16.756426	0.000000	1.000000	0.105812	3.219000 
	0.879167	12.136783	0.000000	58.791667	53.130000	19.800000	0.039843	0.000000	16.758813	0.000000	1.000000	0.106206	3.231000 
	0.881250	12.136783	0.000000	58.812500	53.110000	19.800000	0.039992	0.000000	16.761180	0.000000	1.000000	0.106600	3.243000 
	0.883333	12.136783	0.000000	58.833333	53.130000	19.800000	0.040137	0.000000	16.763566	0.000000	1.000000	0.106995	3.255000 
	0.885417	12.136783	0.000000	58.854167	53.140000	19.800000	0.040284	0.000000	16.765948	0.000000	1.000000	0.107389	3.267000 
	0.887500	12.136783	0.000000	58.875000	53.160000	19.800000	0.040442	0.000000	16.768533	0.000000	1.000000	0.107817	3.280000 
	0.889583	12.136783	0.000000	58.895833	53.150000	19.800000	0.040590	0.000000	16.770905	0.000000	1.000000	0.108211	3.292000 
	0.891667	12.136783	0.000000	58.916667	53.180000	19.800000	0.040722	0.000000	16.773098	0.000000	1.000000	0.108573	3.303000 
	0.893750	12.136783	0.000000	58.937500	53.180000	19.800000	0.040870	0.000000	16.775475	0.000000	1.000000	0.108967	3.315000 
	0.895833	12.136783	0.000000	58.958333	53.190000	19.800000	0.041028	0.000000	16.778055	0.000000	1.000000	0.109395	3.328000 
	0.897917	12.136783	0.000000	58.979167	53.210000	19.800000	0.041174	0.000000	16.780442	0.000000	1.000000	0.109789	3.340000 
	0.900000	12.136783	0.000000	59.000000	53.210000	19.800000	0.041322	0.000000	16.782819	0.000000	1.000000	0.110183	3.352000 
	0.902083	12.136783	0.000000	59.020833	53.230000	19.800000	0.041467	0.000000	16.785206	0.000000	1.000000	0.110578	3.364000 
	0.904167	12.136783	0.000000	59.041667	53.220000	19.800000	0.041616	0.000000	16.787578	0.000000	1.000000	0.110972	3.376000 
	0.906250	12.136783	0.000000	59.062500	53.240000	19.800000	0.041749	0.000000	16.789767	0.000000	1.000000	0.111334	3.387000 
	0.908333	12.136569	0.000000	59.083333	53.250000	19.800000	0.041894	0.000000	16.792149	0.000000	1.000000	0.111728	3.399000 
	0.910417	12.136569	0.000000	59.104167	53.250000	19.800000	0.042055	0.000000	16.794725	0.000000	1.000000	0.112156	3.412000 
	0.912500	12.136569	0.000000	59.125000	53.260000	19.800000	0.042201	0.000000	16.797107	0.000000	1.000000	0.112550	3.424000 
	0.914583	12.136569	0.000000	59.145833	53.250000	19.800000	0.042336	0.000000	16.799281	0.000000	1.000000	0.112912	3.435000 
	0.916667	12.136569	0.000000	59.166667	53.280000	19.800000	0.042482	0.000000	16.801673	0.000000	1.000000	0.113306	3.447000 
	0.918750	12.136569	0.000000	59.187500	53.270000	19.800000	0.042618	0.000000	16.803847	0.000000	1.000000	0.113668	3.458000 
	0.920833	12.136569	0.000000	59.208333	53.290000	19.800000	0.042763	0.000000	16.806234	0.000000	1.000000	0.114062	3.470000 
	0.922917	12.136569	0.000000	59.229167	53.300000	19.800000	0.042897	0.000000	16.808419	0.000000	1.000000	0.114424	3.481000 
	0.925000	12.136569	0.000000	59.250000	53.310000	19.800000	0.043055	0.000000	16.810999	0.000000	1.000000	0.114851	3.494000 
	0.927083	12.136569	0.000000	59.270833	53.320000	19.800000	0.043201	0.000000	16.813382	0.000000	1.000000	0.115246	3.506000 
	0.929167	12.136569	0.000000	59.291667	53.340000	19.800000	0.043346	0.000000	16.815769	0.000000	1.000000	0.115640	3.518000 
	0.931250	12.136569	0.000000	59.312500	53.350000	19.800000	0.043505	0.000000	16.818350	0.000000	1.000000	0.116067	3.531000 
	0.933333	12.136569	0.000000	59.333333	53.350000	19.800000	0.043653	0.000000	16.820727	0.000000	1.000000	0.116462	3.543000 
	0.935417	12.136569	0.000000	59.354167	53.350000	19.800000	0.043825	0.000000	16.823501	0.000000	1.000000	0.116922	3.557000 
	0.937500	12.136569	0.000000	59.375000	53.370000	19.800000	0.043982	0.000000	16.826087	0.000000	1.000000	0.117349	3.570000 
	0.939583	12.136569	0.000000	59.395833	53.360000	19.800000	0.044142	0.000000	16.828657	0.000000	1.000000	0.117777	3.583000 
	0.941667	12.136569	0.000000	59.416667	53.380000	19.800000	0.044300	0.000000	16.831243	0.000000	1.000000	0.118204	3.596000 
	0.943750	12.136569	0.000000	59.437500	53.390000	19.800000	0.044446	0.000000	16.833625	0.000000	1.000000	0.118598	3.608000 
	0.945833	12.136569	0.000000	59.458333	53.400000	19.800000	0.044567	0.000000	16.835612	0.000000	1.000000	0.118927	3.618000 
	0.947917	12.136569	0.000000	59.479167	53.410000	19.800000	0.044714	0.000000	16.837995	0.000000	1.000000	0.119322	3.630000 
	0.950000	12.136569	0.000000	59.500000	53.420000	19.800000	0.044835	0.000000	16.839981	0.000000	1.000000	0.119650	3.640000 
	0.952083	12.136569	0.000000	59.520833	53.440000	19.800000	0.044981	0.000000	16.842370	0.000000	1.000000	0.120045	3.652000 
	0.954167	12.136569	0.000000	59.541667	53.430000	19.800000	0.045104	0.000000	16.844345	0.000000	1.000000	0.120373	3.662000 
	0.956250	12.136569	0.000000	59.562500	53.460000	19.800000	0.045235	0.000000	16.846541	0.000000	1.000000	0.120735	3.673000 
	0.958333	12.136569	0.000000	59.583333	53.460000	19.800000	0.045383	0.000000	16.848918	0.000000	1.000000	0.121129	3.685000 
	0.960417	12.136355	0.000000	59.604167	53.470000	19.800000	0.045516	0.000000	16.851103	0.000000	1.000000	0.121491	3.696000 
	0.962500	12.136355	0.000000	59.625000	53.470000	19.800000	0.045676	0.000000	16.853679	0.000000	1.000000	0.121918	3.709000 
	0.964583	12.136355	0.000000	59.645833	53.490000	19.800000	0.045834	0.000000	16.856266	0.000000	1.000000	0.122346	3.722000 
	0.966667	12.136355	0.000000	59.666667	53.500000	19.800000	0.046004	0.000000	16.859045	0.000000	1.000000	0.122806	3.736000 
	0.968750	12.136355	0.000000	59.687500	53.520000	19.800000	0.046148	0.000000	16.861434	0.000000	1.000000	0.123200	3.748000 
	0.970833	12.136355	0.000000	59.708333	53.500000	19.800000	0.046324	0.000000	16.864196	0.000000	1.000000	0.123661	3.762000 
	0.972917	12.136355	0.000000	59.729167	53.510000	19.800000	0.046469	0.000000	16.866579	0.000000	1.000000	0.124055	3.774000 
	0.975000	12.136355	0.000000	59.750000	53.540000	19.800000	0.046649	0.000000	16.869568	0.000000	1.000000	0.124548	3.789000 
	0.977083	12.136355	0.000000	59.770833	53.540000	19.800000	0.046808	0.000000	16.872144	0.000000	1.000000	0.124975	3.802000 
	0.979167	12.136355	0.000000	59.791667	53.540000	19.800000	0.046968	0.000000	16.874720	0.000000	1.000000	0.125403	3.815000 
	0.981250	12.136355	0.000000	59.812500	53.560000	19.800000	0.047113	0.000000	16.877109	0.000000	1.000000	0.125797	3.827000 
	0.983333	12.136355	0.000000	59.833333	53.560000	19.800000	0.047285	0.000000	16.879883	0.000000	1.000000	0.126257	3.841000 
	0.985417	12.136355	0.000000	59.854167	53.580000	19.800000	0.047442	0.000000	16.882470	0.000000	1.000000	0.126685	3.854000 
	0.987500	12.136355	0.000000	59.875000	53.570000	19.800000	0.047615	0.000000	16.885238	0.000000	1.000000	0.127145	3.868000 
	0.989583	12.136355	0.000000	59.895833	53.600000	19.800000	0.047784	0.000000	16.888029	0.000000	1.000000	0.127605	3.882000 
	0.991667	12.136355	0.000000	59.916667	53.620000	19.800000	0.047940	0.000000	16.890617	0.000000	1.000000	0.128032	3.895000 
	0.993750	12.136355	0.000000	59.937500	53.610000	19.800000	0.048101	0.000000	16.893187	0.000000	1.000000	0.128460	3.908000 
	0.995833	12.136355	0.000000	59.958333	53.620000	19.800000	0.048259	0.000000	16.895769	0.000000	1.000000	0.128887	3.921000 
	0.997917	12.136355	0.000000	59.979167	53.630000	19.800000	0.048430	0.000000	16.898548	0.000000	1.000000	0.129347	3.935000 
	1.000000	12.136355	0.000000	60.000000	53.640000	19.800000	0.048613	0.000000	16.901527	0.000000	1.000000	0.129840	3.950000 
	1.002083	12.136355	0.000000	60.020833	53.640000	19.800000	0.048772	0.000000	16.904102	0.000000	1.000000	0.130268	3.963000 
	1.004167	12.136355	0.000000	60.041667	53.660000	19.800000	0.048954	0.000000	16.907087	0.000000	1.000000	0.130761	3.978000 
	1.006250	12.136355	0.000000	60.062500	53.670000	19.800000	0.049123	0.000000	16.909867	0.000000	1.000000	0.131221	3.992000 
	1.008333	12.136142	0.000000	60.083333	53.680000	19.800000	0.049282	0.000000	16.912449	0.000000	1.000000	0.131648	4.005000 
	1.010417	12.136142	0.000000	60.104167	53.680000	19.800000	0.049454	0.000000	16.915223	0.000000	1.000000	0.132108	4.019000 
	1.012500	12.136142	0.000000	60.125000	53.700000	19.800000	0.049637	0.000000	16.918207	0.000000	1.000000	0.132601	4.034000 
	1.014583	12.136142	0.000000	60.145833	53.700000	19.800000	0.049820	0.000000	16.921179	0.000000	1.000000	0.133094	4.049000 
	1.016667	12.136142	0.000000	60.166667	53.720000	19.800000	0.050002	0.000000	16.924164	0.000000	1.000000	0.133588	4.064000 
	1.018750	12.136142	0.000000	60.187500	53.710000	19.800000	0.050186	0.000000	16.927130	0.000000	1.000000	0.134081	4.079000 
	1.020833	12.136142	0.000000	60.208333	53.750000	19.800000	0.050376	0.000000	16.930325	0.000000	1.000000	0.134607	4.095000 
	1.022917	12.136142	0.000000	60.229167	53.740000	19.800000	0.050562	0.000000	16.933292	0.000000	1.000000	0.135100	4.110000 
	1.025000	12.136142	0.000000	60.250000	53.750000	19.800000	0.050769	0.000000	16.936666	0.000000	1.000000	0.135658	4.127000 
	1.027083	12.136142	0.000000	60.270833	53.750000	19.800000	0.050978	0.000000	16.940035	0.000000	1.000000	0.136217	4.144000 
	1.029167	12.136142	0.000000	60.291667	53.760000	19.800000	0.051185	0.000000	16.943410	0.000000	1.000000	0.136776	4.161000 
	1.031250	12.136142	0.000000	60.312500	53.790000	19.800000	0.051378	0.000000	16.946600	0.000000	1.000000	0.137302	4.177000 
	1.033333	12.136142	0.000000	60.333333	53.800000	19.800000	0.051597	0.000000	16.950173	0.000000	1.000000	0.137894	4.195000 
	1.035417	12.136142	0.000000	60.354167	53.800000	19.800000	0.051830	0.000000	16.953938	0.000000	1.000000	0.138518	4.214000 
	1.037500	12.136142	0.000000	60.375000	53.820000	19.800000	0.052060	0.000000	16.957716	0.000000	1.000000	0.139143	4.233000 
	1.039583	12.136142	0.000000	60.395833	53.820000	19.800000	0.052268	0.000000	16.961085	0.000000	1.000000	0.139702	4.250000 
	1.041667	12.136142	0.000000	60.416667	53.830000	19.800000	0.052476	0.000000	16.964460	0.000000	1.000000	0.140260	4.267000 
	1.043750	12.136142	0.000000	60.437500	53.840000	19.800000	0.052633	0.000000	16.967043	0.000000	1.000000	0.140688	4.280000 
	1.045833	12.136142	0.000000	60.458333	53.840000	19.800000	0.052780	0.000000	16.969421	0.000000	1.000000	0.141082	4.292000 
	1.047917	12.135928	0.000000	60.479167	53.860000	19.800000	0.052911	0.000000	16.971614	0.000000	1.000000	0.141444	4.303000 
	1.050000	12.135928	0.000000	60.500000	53.860000	19.800000	0.053072	0.000000	16.974190	0.000000	1.000000	0.141871	4.316000 
	1.052083	12.135928	0.000000	60.520833	53.870000	19.800000	0.053216	0.000000	16.976575	0.000000	1.000000	0.142265	4.328000 
	1.054167	12.135928	0.000000	60.541667	53.890000	19.800000	0.053374	0.000000	16.979164	0.000000	1.000000	0.142693	4.341000 
	1.056250	12.135928	0.000000	60.562500	53.900000	19.800000	0.053543	0.000000	16.981945	0.000000	1.000000	0.143153	4.355000 
	1.058333	12.135928	0.000000	60.583333	53.920000	19.800000	0.053699	0.000000	16.984535	0.000000	1.000000	0.143580	4.368000 
	1.060417	12.135928	0.000000	60.604167	53.920000	19.800000	0.053846	0.000000	16.986913	0.000000	1.000000	0.143975	4.380000 
	1.062500	12.135928	0.000000	60.625000	53.930000	19.800000	0.053955	0.000000	16.988703	0.000000	1.000000	0.144271	4.389000 
	1.064583	12.135928	0.000000	60.645833	53.950000	19.800000	0.054074	0.000000	16.990699	0.000000	1.000000	0.144599	4.399000 
	1.066667	12.135928	0.000000	60.666667	53.960000	19.800000	0.054182	0.000000	16.992489	0.000000	1.000000	0.144895	4.408000 
	1.068750	12.135928	0.000000	60.687500	53.970000	19.800000	0.054292	0.000000	16.994279	0.000000	1.000000	0.145191	4.417000 
	1.070833	12.135928	0.000000	60.708333	53.990000	19.800000	0.054449	0.000000	16.996869	0.000000	1.000000	0.145618	4.430000 
	1.072917	12.135928	0.000000	60.729167	53.990000	19.800000	0.054607	0.000000	16.999446	0.000000	1.000000	0.146046	4.443000 
	1.075000	12.135928	0.000000	60.750000	54.000000	19.800000	0.054753	0.000000	17.001831	0.000000	1.000000	0.146440	4.455000 
	1.077083	12.135928	0.000000	60.770833	54.010000	19.800000	0.054924	0.000000	17.004612	0.000000	1.000000	0.146900	4.469000 
	1.079167	12.135928	0.000000	60.791667	54.020000	19.800000	0.055080	0.000000	17.007196	0.000000	1.000000	0.147328	4.482000 
	1.081250	12.135928	0.000000	60.812500	54.010000	19.800000	0.055217	0.000000	17.009369	0.000000	1.000000	0.147689	4.493000 
	1.083333	12.135928	0.000000	60.833333	54.020000	19.800000	0.055362	0.000000	17.011754	0.000000	1.000000	0.148084	4.505000 
	1.085417	12.135928	0.000000	60.854167	54.050000	19.800000	0.055517	0.000000	17.014351	0.000000	1.000000	0.148511	4.518000 
	1.087500	12.135928	0.000000	60.875000	54.060000	19.800000	0.055686	0.000000	17.017133	0.000000	1.000000	0.148971	4.532000 
	1.089583	12.135928	0.000000	60.895833	54.080000	19.800000	0.055854	0.000000	17.019921	0.000000	1.000000	0.149431	4.546000 
	1.091667	12.135928	0.000000	60.916667	54.090000	19.800000	0.056025	0.000000	17.022703	0.000000	1.000000	0.149892	4.560000 
	1.093750	12.135928	0.000000	60.937500	54.080000	19.800000	0.056210	0.000000	17.025670	0.000000	1.000000	0.150385	4.575000 
	1.095833	12.135928	0.000000	60.958333	54.100000	19.800000	0.056391	0.000000	17.028657	0.000000	1.000000	0.150878	4.590000 
	1.097917	12.135928	0.000000	60.979167	54.110000	19.800000	0.056572	0.000000	17.031637	0.000000	1.000000	0.151371	4.605000 
	1.100000	12.135928	0.000000	61.000000	54.120000	19.800000	0.056741	0.000000	17.034419	0.000000	1.000000	0.151831	4.619000 
	1.102083	12.135928	0.000000	61.020833	54.120000	19.800000	0.056913	0.000000	17.037194	0.000000	1.000000	0.152291	4.633000 
	1.104167	12.135928	0.000000	61.041667	54.120000	19.800000	0.057049	0.000000	17.039374	0.000000	1.000000	0.152653	4.644000 
	1.106250	12.135928	0.000000	61.062500	54.150000	19.800000	0.057190	0.000000	17.041774	0.000000	1.000000	0.153047	4.656000 
	1.108333	12.135928	0.000000	61.083333	54.150000	19.800000	0.057361	0.000000	17.044549	0.000000	1.000000	0.153507	4.670000 
	1.110417	12.135928	0.000000	61.104167	54.180000	19.800000	0.057517	0.000000	17.047147	0.000000	1.000000	0.153935	4.683000 
	1.112500	12.135928	0.000000	61.125000	54.170000	19.800000	0.057702	0.000000	17.050113	0.000000	1.000000	0.154428	4.698000 
	1.114583	12.135928	0.000000	61.145833	54.190000	19.800000	0.057918	0.000000	17.053695	0.000000	1.000000	0.155019	4.716000 
	1.116667	12.135928	0.000000	61.166667	54.190000	19.800000	0.058127	0.000000	17.057065	0.000000	1.000000	0.155578	4.733000 
	1.118750	12.135714	0.000000	61.187500	54.210000	19.800000	0.058343	0.000000	17.060648	0.000000	1.000000	0.156170	4.751000 
	1.120833	12.135928	0.000000	61.208333	54.240000	19.800000	0.058560	0.000000	17.064237	0.000000	1.000000	0.156762	4.769000 
	1.122917	12.135714	0.000000	61.229167	54.240000	19.800000	0.058791	0.000000	17.068004	0.000000	1.000000	0.157386	4.788000 
	1.125000	12.135714	0.000000	61.250000	54.240000	19.800000	0.059001	0.000000	17.071374	0.000000	1.000000	0.157945	4.805000 
	1.127083	12.135714	0.000000	61.270833	54.230000	19.800000	0.059210	0.000000	17.074736	0.000000	1.000000	0.158504	4.822000 
	1.129167	12.135714	0.000000	61.291667	54.270000	19.800000	0.059412	0.000000	17.078135	0.000000	1.000000	0.159063	4.839000 
	1.131250	12.135714	0.000000	61.312500	54.280000	19.800000	0.059643	0.000000	17.081909	0.000000	1.000000	0.159687	4.858000 
	1.133333	12.135714	0.000000	61.333333	54.300000	19.800000	0.059859	0.000000	17.085492	0.000000	1.000000	0.160279	4.876000 
	1.135417	12.135714	0.000000	61.354167	54.290000	19.800000	0.060083	0.000000	17.089053	0.000000	1.000000	0.160870	4.894000 
	1.137500	12.135714	0.000000	61.375000	54.290000	19.800000	0.060302	0.000000	17.092622	0.000000	1.000000	0.161462	4.912000 
	1.139583	12.135714	0.000000	61.395833	54.350000	19.800000	0.060523	0.000000	17.096433	0.000000	1.000000	0.162087	4.931000 
	1.141667	12.135714	0.000000	61.416667	54.340000	19.800000	0.060745	0.000000	17.099994	0.000000	1.000000	0.162678	4.949000 
	1.143750	12.135714	0.000000	61.437500	54.330000	19.800000	0.060993	0.000000	17.103951	0.000000	1.000000	0.163336	4.969000 
	1.145833	12.135714	0.000000	61.458333	54.350000	19.800000	0.061197	0.000000	17.107337	0.000000	1.000000	0.163895	4.986000 
	1.147917	12.135714	0.000000	61.479167	54.370000	19.800000	0.061414	0.000000	17.110920	0.000000	1.000000	0.164486	5.004000 
	1.150000	12.135714	0.000000	61.500000	54.360000	19.800000	0.061635	0.000000	17.114481	0.000000	1.000000	0.165078	5.022000 
	1.152083	12.135714	0.000000	61.520833	54.370000	19.800000	0.061854	0.000000	17.118057	0.000000	1.000000	0.165670	5.040000 
	1.154167	12.135714	0.000000	61.541667	54.380000	19.800000	0.062074	0.000000	17.121634	0.000000	1.000000	0.166261	5.058000 
	1.156250	12.135714	0.000000	61.562500	54.410000	19.800000	0.062276	0.000000	17.125027	0.000000	1.000000	0.166820	5.075000 
	1.158333	12.135714	0.000000	61.583333	54.420000	19.800000	0.062482	0.000000	17.128405	0.000000	1.000000	0.167379	5.092000 
	1.160417	12.135714	0.000000	61.604167	54.410000	19.800000	0.062716	0.000000	17.132164	0.000000	1.000000	0.168003	5.111000 
	1.162500	12.135714	0.000000	61.625000	54.420000	19.800000	0.062924	0.000000	17.135542	0.000000	1.000000	0.168562	5.128000 
	1.164583	12.135714	0.000000	61.645833	54.460000	19.800000	0.063147	0.000000	17.139340	0.000000	1.000000	0.169187	5.147000 
	1.166667	12.135714	0.000000	61.666667	54.460000	19.800000	0.063367	0.000000	17.142909	0.000000	1.000000	0.169778	5.165000 
	1.168750	12.135501	0.000000	61.687500	54.460000	19.800000	0.063589	0.000000	17.146478	0.000000	1.000000	0.170370	5.183000 
	1.170833	12.135501	0.000000	61.708333	54.470000	19.800000	0.063819	0.000000	17.150253	0.000000	1.000000	0.170995	5.202000 
	1.172917	12.135501	0.000000	61.729167	54.500000	19.800000	0.064045	0.000000	17.154043	0.000000	1.000000	0.171619	5.221000 
	1.175000	12.135501	0.000000	61.750000	54.500000	19.800000	0.064253	0.000000	17.157414	0.000000	1.000000	0.172178	5.238000 
	1.177083	12.135501	0.000000	61.770833	54.500000	19.800000	0.064474	0.000000	17.160983	0.000000	1.000000	0.172770	5.256000 
	1.179167	12.135501	0.000000	61.791667	54.500000	19.800000	0.064670	0.000000	17.164155	0.000000	1.000000	0.173296	5.272000 
	1.181250	12.135501	0.000000	61.812500	54.540000	19.800000	0.064869	0.000000	17.167558	0.000000	1.000000	0.173854	5.289000 
	1.183333	12.135501	0.000000	61.833333	54.550000	19.800000	0.065064	0.000000	17.170738	0.000000	1.000000	0.174380	5.305000 
	1.185417	12.135501	0.000000	61.854167	54.560000	19.800000	0.065270	0.000000	17.174117	0.000000	1.000000	0.174939	5.322000 
	1.187500	12.135501	0.000000	61.875000	54.570000	19.800000	0.065476	0.000000	17.177496	0.000000	1.000000	0.175498	5.339000 
	1.189583	12.135501	0.000000	61.895833	54.590000	19.800000	0.065691	0.000000	17.181081	0.000000	1.000000	0.176090	5.357000 
	1.191667	12.135501	0.000000	61.916667	54.610000	19.800000	0.065896	0.000000	17.184468	0.000000	1.000000	0.176648	5.374000 
	1.193750	12.135501	0.000000	61.937500	54.590000	19.800000	0.066109	0.000000	17.187823	0.000000	1.000000	0.177207	5.391000 
	1.195833	12.135501	0.000000	61.958333	54.590000	19.800000	0.066329	0.000000	17.191392	0.000000	1.000000	0.177799	5.409000 
	1.197917	12.135287	0.000000	61.979167	54.630000	19.800000	0.066529	0.000000	17.194796	0.000000	1.000000	0.178358	5.426000 
	1.200000	12.135287	0.000000	62.000000	54.640000	19.800000	0.066747	0.000000	17.198373	0.000000	1.000000	0.178949	5.444000 
	1.202083	12.135287	0.000000	62.020833	54.630000	19.800000	0.066956	0.000000	17.201736	0.000000	1.000000	0.179508	5.461000 
	1.204167	12.135287	0.000000	62.041667	54.640000	19.800000	0.067174	0.000000	17.205313	0.000000	1.000000	0.180100	5.479000 
	1.206250	12.135287	0.000000	62.062500	54.670000	19.800000	0.067389	0.000000	17.208908	0.000000	1.000000	0.180692	5.497000 
	1.208333	12.135287	0.000000	62.083333	54.680000	19.800000	0.067595	0.000000	17.212287	0.000000	1.000000	0.181250	5.514000 
	1.210417	12.135287	0.000000	62.104167	54.690000	19.800000	0.067813	0.000000	17.215865	0.000000	1.000000	0.181842	5.532000 
	1.212500	12.135287	0.000000	62.125000	54.690000	19.800000	0.068032	0.000000	17.219434	0.000000	1.000000	0.182434	5.550000 
	1.214583	12.135287	0.000000	62.145833	54.710000	19.800000	0.068260	0.000000	17.223219	0.000000	1.000000	0.183058	5.569000 
	1.216667	12.135287	0.000000	62.166667	54.730000	19.800000	0.068477	0.000000	17.226805	0.000000	1.000000	0.183650	5.587000 
	1.218750	12.135287	0.000000	62.187500	54.730000	19.800000	0.068721	0.000000	17.230771	0.000000	1.000000	0.184307	5.607000 
	1.220833	12.135287	0.000000	62.208333	54.750000	19.800000	0.068962	0.000000	17.234754	0.000000	1.000000	0.184965	5.627000 
	1.222917	12.135287	0.000000	62.229167	54.750000	19.800000	0.069193	0.000000	17.238522	0.000000	1.000000	0.185589	5.646000 
	1.225000	12.135287	0.000000	62.250000	54.770000	19.800000	0.069433	0.000000	17.242505	0.000000	1.000000	0.186247	5.666000 
	1.227083	12.135287	0.000000	62.270833	54.780000	19.800000	0.069676	0.000000	17.246480	0.000000	1.000000	0.186904	5.686000 
	1.229167	12.135287	0.000000	62.291667	54.780000	19.800000	0.069921	0.000000	17.250446	0.000000	1.000000	0.187562	5.706000 
	1.231250	12.135287	0.000000	62.312500	54.800000	19.800000	0.070150	0.000000	17.254232	0.000000	1.000000	0.188186	5.725000 
	1.233333	12.135287	0.000000	62.333333	54.820000	19.800000	0.070376	0.000000	17.258017	0.000000	1.000000	0.188811	5.744000 
	1.235417	12.135073	0.000000	62.354167	54.800000	19.800000	0.070626	0.000000	17.261966	0.000000	1.000000	0.189468	5.764000 
	1.237500	12.135073	0.000000	62.375000	54.820000	19.800000	0.070867	0.000000	17.265950	0.000000	1.000000	0.190126	5.784000 
	1.239583	12.135073	0.000000	62.395833	54.850000	19.800000	0.071104	0.000000	17.269942	0.000000	1.000000	0.190783	5.804000 
	1.241667	12.135073	0.000000	62.416667	54.860000	19.800000	0.071347	0.000000	17.273918	0.000000	1.000000	0.191440	5.824000 
	1.243750	12.135073	0.000000	62.437500	54.870000	19.800000	0.071577	0.000000	17.277695	0.000000	1.000000	0.192065	5.843000 
	1.245833	12.135073	0.000000	62.458333	54.890000	19.800000	0.071805	0.000000	17.281481	0.000000	1.000000	0.192690	5.862000 
	1.247917	12.135073	0.000000	62.479167	54.900000	19.800000	0.072035	0.000000	17.285258	0.000000	1.000000	0.193314	5.881000 
	1.250000	12.135073	0.000000	62.500000	54.910000	19.800000	0.072275	0.000000	17.289233	0.000000	1.000000	0.193971	5.901000 
	1.252083	12.135073	0.000000	62.520833	54.910000	19.800000	0.072510	0.000000	17.293002	0.000000	1.000000	0.194596	5.920000 
	1.254167	12.135073	0.000000	62.541667	54.920000	19.800000	0.072751	0.000000	17.296977	0.000000	1.000000	0.195253	5.940000 
	1.256250	12.135073	0.000000	62.562500	54.920000	19.800000	0.072995	0.000000	17.300944	0.000000	1.000000	0.195911	5.960000 
	1.258333	12.135073	0.000000	62.583333	54.960000	19.800000	0.073217	0.000000	17.304748	0.000000	1.000000	0.196535	5.979000 
	1.260417	12.135073	0.000000	62.604167	54.960000	19.800000	0.073477	0.000000	17.308914	0.000000	1.000000	0.197226	6.000000 
	1.262500	12.135073	0.000000	62.625000	54.960000	19.800000	0.073719	0.000000	17.312881	0.000000	1.000000	0.197883	6.020000 
	1.264583	12.135073	0.000000	62.645833	55.000000	19.800000	0.073967	0.000000	17.317082	0.000000	1.000000	0.198573	6.041000 
	1.266667	12.134860	0.000000	62.666667	54.990000	19.800000	0.074212	0.000000	17.321040	0.000000	1.000000	0.199231	6.061000 
	1.268750	12.134860	0.000000	62.687500	54.990000	19.800000	0.074458	0.000000	17.325007	0.000000	1.000000	0.199888	6.081000 
	1.270833	12.134860	0.000000	62.708333	55.010000	19.800000	0.074710	0.000000	17.329191	0.000000	1.000000	0.200579	6.102000 
	1.272917	12.134860	0.000000	62.729167	55.040000	19.800000	0.074947	0.000000	17.333185	0.000000	1.000000	0.201236	6.122000 
	1.275000	12.134860	0.000000	62.750000	55.060000	19.800000	0.075199	0.000000	17.337369	0.000000	1.000000	0.201926	6.143000 
	1.277083	12.134860	0.000000	62.770833	55.050000	19.800000	0.075459	0.000000	17.341525	0.000000	1.000000	0.202617	6.164000 
	1.279167	12.134860	0.000000	62.791667	55.060000	19.800000	0.075724	0.000000	17.345898	0.000000	1.000000	0.203340	6.186000 
	1.281250	12.134860	0.000000	62.812500	55.080000	19.800000	0.075976	0.000000	17.350083	0.000000	1.000000	0.204030	6.207000 
	1.283333	12.134860	0.000000	62.833333	55.080000	19.800000	0.076246	0.000000	17.354447	0.000000	1.000000	0.204753	6.229000 
	1.285417	12.134860	0.000000	62.854167	55.110000	19.800000	0.076496	0.000000	17.358640	0.000000	1.000000	0.205443	6.250000 
	1.287500	12.134860	0.000000	62.875000	55.120000	19.800000	0.076762	0.000000	17.363014	0.000000	1.000000	0.206167	6.272000 
	1.289583	12.134860	0.000000	62.895833	55.120000	19.800000	0.077018	0.000000	17.367180	0.000000	1.000000	0.206857	6.293000 
	1.291667	12.134646	0.000000	62.916667	55.140000	19.800000	0.077268	0.000000	17.371364	0.000000	1.000000	0.207547	6.314000 
	1.293750	12.134646	0.000000	62.937500	55.160000	19.800000	0.077522	0.000000	17.375549	0.000000	1.000000	0.208237	6.335000 
	1.295833	12.134646	0.000000	62.958333	55.150000	19.800000	0.077792	0.000000	17.379904	0.000000	1.000000	0.208961	6.357000 
	1.297917	12.134646	0.000000	62.979167	55.170000	19.800000	0.078044	0.000000	17.384089	0.000000	1.000000	0.209651	6.378000 
	1.300000	12.134646	0.000000	63.000000	55.180000	19.800000	0.078296	0.000000	17.388264	0.000000	1.000000	0.210341	6.399000 
	1.302083	12.134646	0.000000	63.020833	55.210000	19.800000	0.078546	0.000000	17.392459	0.000000	1.000000	0.211031	6.420000 
	1.304167	12.134646	0.000000	63.041667	55.190000	19.800000	0.078818	0.000000	17.396804	0.000000	1.000000	0.211755	6.442000 
	1.306250	12.134646	0.000000	63.062500	55.200000	19.800000	0.079060	0.000000	17.400781	0.000000	1.000000	0.212412	6.462000 
	1.308333	12.134646	0.000000	63.083333	55.240000	19.800000	0.079307	0.000000	17.404986	0.000000	1.000000	0.213102	6.483000 
	1.310417	12.134646	0.000000	63.104167	55.240000	19.800000	0.079575	0.000000	17.409351	0.000000	1.000000	0.213826	6.505000 
	1.312500	12.134646	0.000000	63.125000	55.240000	19.800000	0.079820	0.000000	17.413318	0.000000	1.000000	0.214483	6.525000 
	1.314583	12.134646	0.000000	63.145833	55.280000	19.800000	0.080055	0.000000	17.417325	0.000000	1.000000	0.215140	6.545000 
	1.316667	12.134646	0.000000	63.166667	55.280000	19.800000	0.080287	0.000000	17.421095	0.000000	1.000000	0.215765	6.564000 
	1.318750	12.134646	0.000000	63.187500	55.280000	19.800000	0.080532	0.000000	17.425063	0.000000	1.000000	0.216422	6.584000 
	1.320833	12.134646	0.000000	63.208333	55.290000	19.800000	0.080773	0.000000	17.429040	0.000000	1.000000	0.217080	6.604000 
	1.322917	12.134646	0.000000	63.229167	55.330000	19.800000	0.081018	0.000000	17.433246	0.000000	1.000000	0.217770	6.625000 
	1.325000	12.134646	0.000000	63.250000	55.320000	19.800000	0.081266	0.000000	17.437205	0.000000	1.000000	0.218427	6.645000 
	1.327083	12.134646	0.000000	63.270833	55.320000	19.800000	0.081508	0.000000	17.441172	0.000000	1.000000	0.219085	6.665000 
	1.329167	12.134646	0.000000	63.291667	55.350000	19.800000	0.081746	0.000000	17.445171	0.000000	1.000000	0.219742	6.685000 
	1.331250	12.134646	0.000000	63.312500	55.360000	19.800000	0.082011	0.000000	17.449545	0.000000	1.000000	0.220465	6.707000 
	1.333333	12.134646	0.000000	63.333333	55.370000	19.800000	0.082251	0.000000	17.453524	0.000000	1.000000	0.221123	6.727000 
	1.335417	12.134646	0.000000	63.354167	55.380000	19.800000	0.082507	0.000000	17.457700	0.000000	1.000000	0.221813	6.748000 
	1.337500	12.134646	0.000000	63.375000	55.400000	19.800000	0.082746	0.000000	17.461689	0.000000	1.000000	0.222471	6.768000 
	1.339583	12.134646	0.000000	63.395833	55.410000	19.800000	0.083012	0.000000	17.466064	0.000000	1.000000	0.223194	6.790000 
	1.341667	12.134646	0.000000	63.416667	55.410000	19.800000	0.083280	0.000000	17.470429	0.000000	1.000000	0.223917	6.812000 
	1.343750	12.134432	0.000000	63.437500	55.430000	19.800000	0.083530	0.000000	17.474616	0.000000	1.000000	0.224607	6.833000 
	1.345833	12.134432	0.000000	63.458333	55.450000	19.800000	0.083805	0.000000	17.479200	0.000000	1.000000	0.225363	6.856000 
	1.347917	12.134432	0.000000	63.479167	55.450000	19.800000	0.084074	0.000000	17.483565	0.000000	1.000000	0.226086	6.878000 
	1.350000	12.134432	0.000000	63.500000	55.470000	19.800000	0.084324	0.000000	17.487753	0.000000	1.000000	0.226777	6.899000 
	1.352083	12.134432	0.000000	63.520833	55.490000	19.800000	0.084602	0.000000	17.492337	0.000000	1.000000	0.227533	6.922000 
	1.354167	12.134432	0.000000	63.541667	55.490000	19.800000	0.084867	0.000000	17.496703	0.000000	1.000000	0.228256	6.944000 
	1.356250	12.134432	0.000000	63.562500	55.510000	19.800000	0.085129	0.000000	17.501089	0.000000	1.000000	0.228979	6.966000 
	1.358333	12.134432	0.000000	63.583333	55.520000	19.800000	0.085383	0.000000	17.505266	0.000000	1.000000	0.229669	6.987000 
	1.360417	12.134432	0.000000	63.604167	55.530000	19.800000	0.085636	0.000000	17.509444	0.000000	1.000000	0.230360	7.008000 
	1.362500	12.134432	0.000000	63.625000	55.550000	19.800000	0.085888	0.000000	17.513632	0.000000	1.000000	0.231050	7.029000 
	1.364583	12.134219	0.000000	63.645833	55.550000	19.800000	0.086145	0.000000	17.517799	0.000000	1.000000	0.231740	7.050000 
	1.366667	12.134219	0.000000	63.666667	55.560000	19.800000	0.086398	0.000000	17.521977	0.000000	1.000000	0.232430	7.071000 
	1.368750	12.134219	0.000000	63.687500	55.580000	19.800000	0.086650	0.000000	17.526165	0.000000	1.000000	0.233121	7.092000 
	1.370833	12.134219	0.000000	63.708333	55.590000	19.800000	0.086915	0.000000	17.530541	0.000000	1.000000	0.233844	7.114000 
	1.372917	12.134219	0.000000	63.729167	55.590000	19.800000	0.087157	0.000000	17.534510	0.000000	1.000000	0.234501	7.134000 
	1.375000	12.134219	0.000000	63.750000	55.610000	19.800000	0.087396	0.000000	17.538500	0.000000	1.000000	0.235159	7.154000 
	1.377083	12.134219	0.000000	63.770833	55.610000	19.800000	0.087650	0.000000	17.542668	0.000000	1.000000	0.235849	7.175000 
	1.379167	12.134219	0.000000	63.791667	55.630000	19.800000	0.087902	0.000000	17.546857	0.000000	1.000000	0.236539	7.196000 
	1.381250	12.134219	0.000000	63.812500	55.640000	19.800000	0.088142	0.000000	17.550836	0.000000	1.000000	0.237197	7.216000 
	1.383333	12.134219	0.000000	63.833333	55.660000	19.800000	0.088394	0.000000	17.555025	0.000000	1.000000	0.237887	7.237000 
	1.385417	12.134219	0.000000	63.854167	55.680000	19.800000	0.088620	0.000000	17.558818	0.000000	1.000000	0.238512	7.256000 
	1.387500	12.134219	0.000000	63.875000	55.700000	19.800000	0.088869	0.000000	17.563007	0.000000	1.000000	0.239202	7.277000 
	1.389583	12.134219	0.000000	63.895833	55.700000	19.800000	0.089101	0.000000	17.566778	0.000000	1.000000	0.239826	7.296000 
	1.391667	12.134005	0.000000	63.916667	55.730000	19.800000	0.089363	0.000000	17.571177	0.000000	1.000000	0.240550	7.318000 
	1.393750	12.134005	0.000000	63.937500	55.730000	19.800000	0.089606	0.000000	17.575146	0.000000	1.000000	0.241207	7.338000 
	1.395833	12.134005	0.000000	63.958333	55.750000	19.800000	0.089866	0.000000	17.579534	0.000000	1.000000	0.241930	7.360000 
	1.397917	12.134005	0.000000	63.979167	55.750000	19.800000	0.090112	0.000000	17.583503	0.000000	1.000000	0.242588	7.380000 
	1.400000	12.134005	0.000000	64.000000	55.760000	19.800000	0.090375	0.000000	17.587881	0.000000	1.000000	0.243311	7.402000 
	1.402083	12.134005	0.000000	64.020833	55.750000	19.800000	0.090633	0.000000	17.592037	0.000000	1.000000	0.244001	7.423000 
	1.404167	12.134005	0.000000	64.041667	55.790000	19.800000	0.090868	0.000000	17.596051	0.000000	1.000000	0.244658	7.443000 
	1.406250	12.134005	0.000000	64.062500	55.810000	19.800000	0.091116	0.000000	17.600241	0.000000	1.000000	0.245349	7.464000 
	1.408333	12.134005	0.000000	64.083333	55.820000	19.800000	0.091368	0.000000	17.604421	0.000000	1.000000	0.246039	7.485000 
	1.410417	12.133791	0.000000	64.104167	55.840000	19.800000	0.091620	0.000000	17.608611	0.000000	1.000000	0.246729	7.506000 
	1.412500	12.133791	0.000000	64.125000	55.840000	19.800000	0.091877	0.000000	17.612779	0.000000	1.000000	0.247420	7.527000 
	1.414583	12.133791	0.000000	64.145833	55.860000	19.800000	0.092128	0.000000	17.616970	0.000000	1.000000	0.248110	7.548000 
	1.416667	12.133791	0.000000	64.166667	55.880000	19.800000	0.092375	0.000000	17.621160	0.000000	1.000000	0.248800	7.569000 
	1.418750	12.133791	0.000000	64.187500	55.890000	19.800000	0.092642	0.000000	17.625538	0.000000	1.000000	0.249523	7.591000 
	1.420833	12.133791	0.000000	64.208333	55.900000	19.800000	0.092895	0.000000	17.629718	0.000000	1.000000	0.250214	7.612000 
	1.422917	12.133791	0.000000	64.229167	55.910000	19.800000	0.093146	0.000000	17.633898	0.000000	1.000000	0.250904	7.633000 
	1.425000	12.133791	0.000000	64.250000	55.920000	19.800000	0.093409	0.000000	17.638276	0.000000	1.000000	0.251627	7.655000 
	1.427083	12.133791	0.000000	64.270833	55.940000	19.800000	0.093673	0.000000	17.642666	0.000000	1.000000	0.252350	7.677000 
	1.429167	12.133791	0.000000	64.291667	55.940000	19.800000	0.093927	0.000000	17.646834	0.000000	1.000000	0.253041	7.698000 
	1.431250	12.133791	0.000000	64.312500	55.960000	19.800000	0.094189	0.000000	17.651224	0.000000	1.000000	0.253764	7.720000 
	1.433333	12.133791	0.000000	64.333333	55.970000	19.800000	0.094455	0.000000	17.655602	0.000000	1.000000	0.254487	7.742000 
	1.435417	12.133578	0.000000	64.354167	55.990000	19.800000	0.094718	0.000000	17.659993	0.000000	1.000000	0.255210	7.764000 
	1.437500	12.133578	0.000000	64.375000	55.990000	19.800000	0.094959	0.000000	17.663963	0.000000	1.000000	0.255867	7.784000 
	1.439583	12.133578	0.000000	64.395833	56.000000	19.800000	0.095225	0.000000	17.668341	0.000000	1.000000	0.256591	7.806000 
	1.441667	12.133578	0.000000	64.416667	56.020000	19.800000	0.095473	0.000000	17.672533	0.000000	1.000000	0.257281	7.827000 
	1.443750	12.133578	0.000000	64.437500	56.030000	19.800000	0.095714	0.000000	17.676515	0.000000	1.000000	0.257938	7.847000 
	1.445833	12.133578	0.000000	64.458333	56.050000	19.800000	0.095964	0.000000	17.680707	0.000000	1.000000	0.258629	7.868000 
	1.447917	12.133578	0.000000	64.479167	56.060000	19.800000	0.096204	0.000000	17.684689	0.000000	1.000000	0.259286	7.888000 
	1.450000	12.133578	0.000000	64.500000	56.070000	19.800000	0.096444	0.000000	17.688671	0.000000	1.000000	0.259943	7.908000 
	1.452083	12.133578	0.000000	64.520833	56.080000	19.800000	0.096696	0.000000	17.692852	0.000000	1.000000	0.260634	7.929000 
	1.454167	12.133578	0.000000	64.541667	56.100000	19.800000	0.096936	0.000000	17.696846	0.000000	1.000000	0.261291	7.949000 
	1.456250	12.133578	0.000000	64.562500	56.110000	19.800000	0.097186	0.000000	17.701027	0.000000	1.000000	0.261981	7.970000 
	1.458333	12.133364	0.000000	64.583333	56.120000	19.800000	0.097439	0.000000	17.705208	0.000000	1.000000	0.262672	7.991000 
	1.460417	12.133364	0.000000	64.604167	56.150000	19.800000	0.097686	0.000000	17.709413	0.000000	1.000000	0.263362	8.012000 
	1.462500	12.133364	0.000000	64.625000	56.160000	19.800000	0.097926	0.000000	17.713395	0.000000	1.000000	0.264019	8.032000 
	1.464583	12.133364	0.000000	64.645833	56.150000	19.800000	0.098196	0.000000	17.717751	0.000000	1.000000	0.264743	8.054000 
	1.466667	12.133364	0.000000	64.666667	56.180000	19.800000	0.098443	0.000000	17.721956	0.000000	1.000000	0.265433	8.075000 
	1.468750	12.133364	0.000000	64.687500	56.180000	19.800000	0.098708	0.000000	17.726324	0.000000	1.000000	0.266156	8.097000 
	1.470833	12.133364	0.000000	64.708333	56.210000	19.800000	0.098957	0.000000	17.730529	0.000000	1.000000	0.266846	8.118000 
	1.472917	12.133364	0.000000	64.729167	56.210000	19.800000	0.099223	0.000000	17.734897	0.000000	1.000000	0.267570	8.140000 
	1.475000	12.133150	0.000000	64.750000	56.230000	19.800000	0.099486	0.000000	17.739289	0.000000	1.000000	0.268293	8.162000 
	1.477083	12.133150	0.000000	64.770833	56.240000	19.800000	0.099761	0.000000	17.743868	0.000000	1.000000	0.269049	8.185000 
	1.479167	12.133150	0.000000	64.791667	56.250000	19.800000	0.100026	0.000000	17.748248	0.000000	1.000000	0.269772	8.207000 
	1.481250	12.133150	0.000000	64.812500	56.280000	19.800000	0.100284	0.000000	17.752653	0.000000	1.000000	0.270495	8.229000 
	1.483333	12.133150	0.000000	64.833333	56.290000	19.800000	0.100545	0.000000	17.757033	0.000000	1.000000	0.271218	8.251000 
	1.485417	12.133150	0.000000	64.854167	56.290000	19.800000	0.100826	0.000000	17.761600	0.000000	1.000000	0.271974	8.274000 
	1.487500	12.133150	0.000000	64.875000	56.300000	19.800000	0.101105	0.000000	17.766179	0.000000	1.000000	0.272730	8.297000 
	1.489583	12.133150	0.000000	64.895833	56.330000	19.800000	0.101361	0.000000	17.770584	0.000000	1.000000	0.273453	8.319000 
	1.491667	12.133150	0.000000	64.916667	56.330000	19.800000	0.101641	0.000000	17.775151	0.000000	1.000000	0.274209	8.342000 
	1.493750	12.133150	0.000000	64.937500	56.330000	19.800000	0.101921	0.000000	17.779717	0.000000	1.000000	0.274965	8.365000 
	1.495833	12.133150	0.000000	64.958333	56.350000	19.800000	0.102194	0.000000	17.784309	0.000000	1.000000	0.275722	8.388000 
	1.497917	12.132937	0.000000	64.979167	56.370000	19.800000	0.102467	0.000000	17.788901	0.000000	1.000000	0.276478	8.411000 
	1.500000	12.132937	0.000000	65.000000	56.380000	19.800000	0.102742	0.000000	17.793481	0.000000	1.000000	0.277234	8.434000 
	1.502083	12.132937	0.000000	65.020833	56.390000	19.800000	0.103010	0.000000	17.797862	0.000000	1.000000	0.277957	8.456000 
	1.504167	12.132937	0.000000	65.041667	56.410000	19.800000	0.103279	0.000000	17.802454	0.000000	1.000000	0.278713	8.479000 
	1.506250	12.132937	0.000000	65.062500	56.440000	19.800000	0.103540	0.000000	17.806861	0.000000	1.000000	0.279436	8.501000 
	1.508333	12.132937	0.000000	65.083333	56.440000	19.800000	0.103829	0.000000	17.811626	0.000000	1.000000	0.280225	8.525000 
	1.510417	12.132937	0.000000	65.104167	56.450000	19.800000	0.104095	0.000000	17.816007	0.000000	1.000000	0.280948	8.547000 
	1.512500	12.132937	0.000000	65.125000	56.450000	19.800000	0.104371	0.000000	17.820574	0.000000	1.000000	0.281704	8.570000 
	1.514583	12.132937	0.000000	65.145833	56.470000	19.800000	0.104632	0.000000	17.824969	0.000000	1.000000	0.282427	8.592000 
	1.516667	12.132937	0.000000	65.166667	56.490000	19.800000	0.104905	0.000000	17.829562	0.000000	1.000000	0.283183	8.615000 
	1.518750	12.132937	0.000000	65.187500	56.490000	19.800000	0.105172	0.000000	17.833930	0.000000	1.000000	0.283906	8.637000 
	1.520833	12.132937	0.000000	65.208333	56.510000	19.800000	0.105433	0.000000	17.838325	0.000000	1.000000	0.284630	8.659000 
	1.522917	12.132723	0.000000	65.229167	56.540000	19.800000	0.105706	0.000000	17.842931	0.000000	1.000000	0.285386	8.682000 
	1.525000	12.132723	0.000000	65.250000	56.540000	19.800000	0.105971	0.000000	17.847300	0.000000	1.000000	0.286109	8.704000 
	1.527083	12.132723	0.000000	65.270833	56.560000	19.800000	0.106232	0.000000	17.851695	0.000000	1.000000	0.286832	8.726000 
	1.529167	12.132723	0.000000	65.291667	56.570000	19.800000	0.106496	0.000000	17.856077	0.000000	1.000000	0.287555	8.748000 
	1.531250	12.132723	0.000000	65.312500	56.580000	19.800000	0.106758	0.000000	17.860459	0.000000	1.000000	0.288278	8.770000 
	1.533333	12.132723	0.000000	65.333333	56.600000	19.800000	0.107032	0.000000	17.865053	0.000000	1.000000	0.289034	8.793000 
	1.535417	12.132723	0.000000	65.354167	56.600000	19.800000	0.107301	0.000000	17.869422	0.000000	1.000000	0.289757	8.815000 
	1.537500	12.132723	0.000000	65.375000	56.610000	19.800000	0.107576	0.000000	17.874003	0.000000	1.000000	0.290513	8.838000 
	1.539583	12.132509	0.000000	65.395833	56.640000	19.800000	0.107833	0.000000	17.878412	0.000000	1.000000	0.291237	8.860000 
	1.541667	12.132509	0.000000	65.416667	56.650000	19.800000	0.108120	0.000000	17.883192	0.000000	1.000000	0.292026	8.884000 
	1.543750	12.132509	0.000000	65.437500	56.660000	19.800000	0.108383	0.000000	17.887574	0.000000	1.000000	0.292749	8.906000 
	1.545833	12.132509	0.000000	65.458333	56.680000	19.800000	0.108658	0.000000	17.892169	0.000000	1.000000	0.293505	8.929000 
	1.547917	12.132509	0.000000	65.479167	56.690000	19.800000	0.108932	0.000000	17.896750	0.000000	1.000000	0.294261	8.952000 
	1.550000	12.132509	0.000000	65.500000	56.700000	19.800000	0.109205	0.000000	17.901331	0.000000	1.000000	0.295017	8.975000 
	1.552083	12.132509	0.000000	65.520833	56.730000	19.800000	0.109465	0.000000	17.905741	0.000000	1.000000	0.295740	8.997000 
	1.554167	12.132296	0.000000	65.541667	56.730000	19.800000	0.109745	0.000000	17.910309	0.000000	1.000000	0.296496	9.020000 
	1.556250	12.132296	0.000000	65.562500	56.740000	19.800000	0.110006	0.000000	17.914692	0.000000	1.000000	0.297219	9.042000 
	1.558333	12.132296	0.000000	65.583333	56.770000	19.800000	0.110264	0.000000	17.919103	0.000000	1.000000	0.297942	9.064000 
	1.560417	12.132296	0.000000	65.604167	56.780000	19.800000	0.110537	0.000000	17.923684	0.000000	1.000000	0.298698	9.087000 
	1.562500	12.132296	0.000000	65.625000	56.780000	19.800000	0.110817	0.000000	17.928253	0.000000	1.000000	0.299454	9.110000 
	1.564583	12.132296	0.000000	65.645833	56.790000	19.800000	0.111081	0.000000	17.932636	0.000000	1.000000	0.300178	9.132000 
	1.566667	12.132296	0.000000	65.666667	56.810000	19.800000	0.111353	0.000000	17.937232	0.000000	1.000000	0.300934	9.155000 
	1.568750	12.132082	0.000000	65.687500	56.830000	19.800000	0.111602	0.000000	17.941430	0.000000	1.000000	0.301624	9.176000 
	1.570833	12.132082	0.000000	65.708333	56.850000	19.800000	0.111875	0.000000	17.946026	0.000000	1.000000	0.302380	9.199000 
	1.572917	12.132082	0.000000	65.729167	56.860000	19.800000	0.112136	0.000000	17.950410	0.000000	1.000000	0.303103	9.221000 
	1.575000	12.132082	0.000000	65.750000	56.880000	19.800000	0.112386	0.000000	17.954609	0.000000	1.000000	0.303793	9.242000 
	1.577083	12.132082	0.000000	65.770833	56.860000	19.800000	0.112666	0.000000	17.959150	0.000000	1.000000	0.304549	9.265000 
	1.579167	12.132082	0.000000	65.791667	56.880000	19.800000	0.112917	0.000000	17.963349	0.000000	1.000000	0.305240	9.286000 
	1.581250	12.132082	0.000000	65.812500	56.900000	19.800000	0.113166	0.000000	17.967548	0.000000	1.000000	0.305930	9.307000 
	1.583333	12.132082	0.000000	65.833333	56.920000	19.800000	0.113415	0.000000	17.971747	0.000000	1.000000	0.306620	9.328000 
	1.585417	12.132082	0.000000	65.854167	56.940000	19.800000	0.113686	0.000000	17.976344	0.000000	1.000000	0.307376	9.351000 
	1.587500	12.131869	0.000000	65.875000	56.950000	19.800000	0.113935	0.000000	17.980530	0.000000	1.000000	0.308067	9.372000 
	1.589583	12.131869	0.000000	65.895833	56.970000	19.800000	0.114194	0.000000	17.984928	0.000000	1.000000	0.308790	9.394000 
	1.591667	12.131869	0.000000	65.916667	56.960000	19.800000	0.114454	0.000000	17.989085	0.000000	1.000000	0.309480	9.415000 
	1.593750	12.131869	0.000000	65.937500	56.990000	19.800000	0.114708	0.000000	17.993498	0.000000	1.000000	0.310203	9.437000 
	1.595833	12.131869	0.000000	65.958333	57.020000	19.800000	0.114941	0.000000	17.997514	0.000000	1.000000	0.310861	9.457000 
	1.597917	12.131869	0.000000	65.979167	57.010000	19.800000	0.115198	0.000000	18.001671	0.000000	1.000000	0.311551	9.478000 
	1.600000	12.131869	0.000000	66.000000	57.010000	19.800000	0.115439	0.000000	18.005644	0.000000	1.000000	0.312208	9.498000 
	1.602083	12.131869	0.000000	66.020833	57.030000	19.800000	0.115688	0.000000	18.009844	0.000000	1.000000	0.312899	9.519000 
	1.604167	12.131869	0.000000	66.041667	57.070000	19.800000	0.115917	0.000000	18.013875	0.000000	1.000000	0.313556	9.539000 
	1.606250	12.131655	0.000000	66.062500	57.080000	19.800000	0.116180	0.000000	18.018260	0.000000	1.000000	0.314279	9.561000 
	1.608333	12.131655	0.000000	66.083333	57.070000	19.800000	0.116425	0.000000	18.022219	0.000000	1.000000	0.314937	9.581000 
	1.610417	12.131655	0.000000	66.104167	57.090000	19.800000	0.116685	0.000000	18.026618	0.000000	1.000000	0.315660	9.603000 
	1.612500	12.131655	0.000000	66.125000	57.120000	19.800000	0.116939	0.000000	18.031032	0.000000	1.000000	0.316383	9.625000 
	1.614583	12.131655	0.000000	66.145833	57.130000	19.800000	0.117203	0.000000	18.035417	0.000000	1.000000	0.317106	9.647000 
	1.616667	12.131655	0.000000	66.166667	57.130000	19.800000	0.117469	0.000000	18.039788	0.000000	1.000000	0.317829	9.669000 
	1.618750	12.131655	0.000000	66.187500	57.140000	19.800000	0.117720	0.000000	18.043975	0.000000	1.000000	0.318519	9.690000 
	1.620833	12.131655	0.000000	66.208333	57.160000	19.800000	0.117989	0.000000	18.048573	0.000000	1.000000	0.319276	9.713000 
	1.622917	12.131655	0.000000	66.229167	57.180000	19.800000	0.118253	0.000000	18.052973	0.000000	1.000000	0.319999	9.735000 
	1.625000	12.131655	0.000000	66.250000	57.200000	19.800000	0.118510	0.000000	18.057373	0.000000	1.000000	0.320722	9.757000 
	1.627083	12.131655	0.000000	66.270833	57.210000	19.800000	0.118785	0.000000	18.061958	0.000000	1.000000	0.321478	9.780000 
	1.629167	12.131655	0.000000	66.291667	57.210000	19.800000	0.119062	0.000000	18.066527	0.000000	1.000000	0.322234	9.803000 
	1.631250	12.131441	0.000000	66.312500	57.220000	19.800000	0.119312	0.000000	18.070715	0.000000	1.000000	0.322924	9.824000 
	1.633333	12.131441	0.000000	66.333333	57.250000	19.800000	0.119581	0.000000	18.075329	0.000000	1.000000	0.323680	9.847000 
	1.635417	12.131441	0.000000	66.354167	57.260000	19.800000	0.119841	0.000000	18.079715	0.000000	1.000000	0.324403	9.869000 
	1.637500	12.131441	0.000000	66.375000	57.270000	19.800000	0.120103	0.000000	18.084101	0.000000	1.000000	0.325127	9.891000 
	1.639583	12.131441	0.000000	66.395833	57.280000	19.800000	0.120355	0.000000	18.088288	0.000000	1.000000	0.325817	9.912000 
	1.641667	12.131441	0.000000	66.416667	57.290000	19.800000	0.120617	0.000000	18.092674	0.000000	1.000000	0.326540	9.934000 
	1.643750	12.131441	0.000000	66.437500	57.310000	19.800000	0.120876	0.000000	18.097075	0.000000	1.000000	0.327263	9.956000 
	1.645833	12.131441	0.000000	66.458333	57.350000	19.800000	0.121130	0.000000	18.101507	0.000000	1.000000	0.327986	9.978000 
	1.647917	12.131441	0.000000	66.479167	57.340000	19.800000	0.121385	0.000000	18.105664	0.000000	1.000000	0.328677	9.999000 
	1.650000	12.131441	0.000000	66.500000	57.360000	19.800000	0.121647	0.000000	18.110066	0.000000	1.000000	0.329400	10.021000 
	1.652083	12.131228	0.000000	66.520833	57.370000	19.800000	0.121907	0.000000	18.114453	0.000000	1.000000	0.330123	10.043000 
	1.654167	12.131441	0.000000	66.541667	57.400000	19.800000	0.122162	0.000000	18.118869	0.000000	1.000000	0.330846	10.065000 
	1.656250	12.131228	0.000000	66.562500	57.390000	19.800000	0.122432	0.000000	18.123226	0.000000	1.000000	0.331569	10.087000 
	1.658333	12.131228	0.000000	66.583333	57.410000	19.800000	0.122682	0.000000	18.127429	0.000000	1.000000	0.332260	10.108000 
	1.660417	12.131228	0.000000	66.604167	57.430000	19.800000	0.122949	0.000000	18.132030	0.000000	1.000000	0.333016	10.131000 
	1.662500	12.131228	0.000000	66.625000	57.450000	19.800000	0.123221	0.000000	18.136631	0.000000	1.000000	0.333772	10.154000 
	1.664583	12.131228	0.000000	66.645833	57.440000	19.800000	0.123503	0.000000	18.141186	0.000000	1.000000	0.334528	10.177000 
	1.666667	12.131228	0.000000	66.666667	57.470000	19.800000	0.123758	0.000000	18.145604	0.000000	1.000000	0.335251	10.199000 
	1.668750	12.131228	0.000000	66.687500	57.500000	19.800000	0.124025	0.000000	18.150221	0.000000	1.000000	0.336007	10.222000 
	1.670833	12.131228	0.000000	66.708333	57.520000	19.800000	0.124294	0.000000	18.154822	0.000000	1.000000	0.336763	10.245000 
	1.672917	12.131228	0.000000	66.729167	57.520000	19.800000	0.124562	0.000000	18.159194	0.000000	1.000000	0.337486	10.267000 
	1.675000	12.131228	0.000000	66.750000	57.520000	19.800000	0.124841	0.000000	18.163765	0.000000	1.000000	0.338242	10.290000 
	1.677083	12.131228	0.000000	66.770833	57.550000	19.800000	0.125109	0.000000	18.168382	0.000000	1.000000	0.338998	10.313000 
	1.679167	12.131228	0.000000	66.791667	57.560000	19.800000	0.125391	0.000000	18.173167	0.000000	1.000000	0.339787	10.337000 
	1.681250	12.131228	0.000000	66.812500	57.560000	19.800000	0.125668	0.000000	18.177738	0.000000	1.000000	0.340543	10.360000 
	1.683333	12.131228	0.000000	66.833333	57.580000	19.800000	0.125944	0.000000	18.182340	0.000000	1.000000	0.341299	10.383000 
	1.685417	12.131228	0.000000	66.854167	57.610000	19.800000	0.126221	0.000000	18.187157	0.000000	1.000000	0.342088	10.407000 
	1.687500	12.131014	0.000000	66.875000	57.610000	19.800000	0.126497	0.000000	18.191728	0.000000	1.000000	0.342844	10.430000 
	1.689583	12.131014	0.000000	66.895833	57.620000	19.800000	0.126770	0.000000	18.196315	0.000000	1.000000	0.343600	10.453000 
	1.691667	12.131014	0.000000	66.916667	57.620000	19.800000	0.127046	0.000000	18.200886	0.000000	1.000000	0.344356	10.476000 
	1.693750	12.131014	0.000000	66.937500	57.670000	19.800000	0.127309	0.000000	18.205536	0.000000	1.000000	0.345112	10.499000 
	1.695833	12.131014	0.000000	66.958333	57.690000	19.800000	0.127592	0.000000	18.210337	0.000000	1.000000	0.345901	10.523000 
	1.697917	12.131014	0.000000	66.979167	57.680000	19.800000	0.127872	0.000000	18.214893	0.000000	1.000000	0.346657	10.546000 
	1.700000	12.131014	0.000000	67.000000	57.710000	19.800000	0.128150	0.000000	18.219711	0.000000	1.000000	0.347446	10.570000 
	1.702083	12.130800	0.000000	67.020833	57.710000	19.800000	0.128442	0.000000	18.224481	0.000000	1.000000	0.348235	10.594000 
	1.704167	12.130800	0.000000	67.041667	57.720000	19.800000	0.128739	0.000000	18.229466	0.000000	1.000000	0.349057	10.619000 
	1.706250	12.130800	0.000000	67.062500	57.730000	19.800000	0.129037	0.000000	18.234451	0.000000	1.000000	0.349878	10.644000 
	1.708333	12.130800	0.000000	67.083333	57.760000	19.800000	0.129312	0.000000	18.239269	0.000000	1.000000	0.350667	10.668000 
	1.710417	12.130800	0.000000	67.104167	57.760000	19.800000	0.129617	0.000000	18.244238	0.000000	1.000000	0.351489	10.693000 
	1.712500	12.130800	0.000000	67.125000	57.790000	19.800000	0.129894	0.000000	18.249057	0.000000	1.000000	0.352278	10.717000 
	1.714583	12.130587	0.000000	67.145833	57.810000	19.800000	0.130166	0.000000	18.253661	0.000000	1.000000	0.353034	10.740000 
	1.716667	12.130587	0.000000	67.166667	57.810000	19.800000	0.130455	0.000000	18.258431	0.000000	1.000000	0.353823	10.764000 
	1.718750	12.130587	0.000000	67.187500	57.810000	19.800000	0.130742	0.000000	18.263202	0.000000	1.000000	0.354612	10.788000 
	1.720833	12.130587	0.000000	67.208333	57.840000	19.800000	0.131021	0.000000	18.268021	0.000000	1.000000	0.355401	10.812000 
	1.722917	12.130587	0.000000	67.229167	57.850000	19.800000	0.131320	0.000000	18.273007	0.000000	1.000000	0.356222	10.837000 
	1.725000	12.130587	0.000000	67.250000	57.860000	19.800000	0.131604	0.000000	18.277794	0.000000	1.000000	0.357011	10.861000 
	1.727083	12.130587	0.000000	67.270833	57.890000	19.800000	0.131883	0.000000	18.282613	0.000000	1.000000	0.357800	10.885000 
	1.729167	12.130587	0.000000	67.291667	57.910000	19.800000	0.132167	0.000000	18.287417	0.000000	1.000000	0.358589	10.909000 
	1.731250	12.130587	0.000000	67.312500	57.910000	19.800000	0.132466	0.000000	18.292387	0.000000	1.000000	0.359411	10.934000 
	1.733333	12.130373	0.000000	67.333333	57.950000	19.800000	0.132743	0.000000	18.297224	0.000000	1.000000	0.360200	10.958000 
	1.735417	12.130373	0.000000	67.354167	57.950000	19.800000	0.133053	0.000000	18.302392	0.000000	1.000000	0.361055	10.984000 
	1.737500	12.130373	0.000000	67.375000	57.950000	19.800000	0.133359	0.000000	18.307362	0.000000	1.000000	0.361876	11.009000 
	1.739583	12.130373	0.000000	67.395833	57.970000	19.800000	0.133663	0.000000	18.312564	0.000000	1.000000	0.362731	11.035000 
	1.741667	12.130373	0.000000	67.416667	58.000000	19.800000	0.133954	0.000000	18.317584	0.000000	1.000000	0.363553	11.060000 
	1.743750	12.130373	0.000000	67.437500	58.020000	19.800000	0.134245	0.000000	18.322587	0.000000	1.000000	0.364374	11.085000 
	1.745833	12.130373	0.000000	67.458333	58.000000	19.800000	0.134569	0.000000	18.327722	0.000000	1.000000	0.365229	11.111000 
	1.747917	12.130159	0.000000	67.479167	58.030000	19.800000	0.134846	0.000000	18.332544	0.000000	1.000000	0.366018	11.135000 
	1.750000	12.130159	0.000000	67.500000	58.050000	19.800000	0.135138	0.000000	18.337547	0.000000	1.000000	0.366840	11.160000 
	1.752083	12.130159	0.000000	67.520833	58.080000	19.800000	0.135416	0.000000	18.342369	0.000000	1.000000	0.367629	11.184000 
	1.754167	12.130159	0.000000	67.541667	58.080000	19.800000	0.135729	0.000000	18.347538	0.000000	1.000000	0.368483	11.210000 
	1.756250	12.130159	0.000000	67.562500	58.090000	19.800000	0.136015	0.000000	18.352327	0.000000	1.000000	0.369272	11.234000 
	1.758333	12.130159	0.000000	67.583333	58.110000	19.800000	0.136297	0.000000	18.357132	0.000000	1.000000	0.370061	11.258000 
	1.760417	12.130159	0.000000	67.604167	58.140000	19.800000	0.136572	0.000000	18.361955	0.000000	1.000000	0.370850	11.282000 
	1.762500	12.130159	0.000000	67.625000	58.120000	19.800000	0.136871	0.000000	18.366692	0.000000	1.000000	0.371639	11.306000 
	1.764583	12.130159	0.000000	67.645833	58.150000	19.800000	0.137149	0.000000	18.371515	0.000000	1.000000	0.372428	11.330000 
	1.766667	12.130159	0.000000	67.666667	58.170000	19.800000	0.137429	0.000000	18.376321	0.000000	1.000000	0.373217	11.354000 
	1.768750	12.129946	0.000000	67.687500	58.180000	19.800000	0.137715	0.000000	18.381110	0.000000	1.000000	0.374006	11.378000 
	1.770833	12.129946	0.000000	67.708333	58.200000	19.800000	0.137985	0.000000	18.385717	0.000000	1.000000	0.374762	11.401000 
	1.772917	12.129946	0.000000	67.729167	58.210000	19.800000	0.138269	0.000000	18.390506	0.000000	1.000000	0.375551	11.425000 
	1.775000	12.129946	0.000000	67.750000	58.230000	19.800000	0.138552	0.000000	18.395313	0.000000	1.000000	0.376339	11.449000 
	1.777083	12.129946	0.000000	67.770833	58.240000	19.800000	0.138825	0.000000	18.399903	0.000000	1.000000	0.377096	11.472000 
	1.779167	12.129946	0.000000	67.791667	58.230000	19.800000	0.139106	0.000000	18.404459	0.000000	1.000000	0.377852	11.495000 
	1.781250	12.129946	0.000000	67.812500	58.260000	19.800000	0.139382	0.000000	18.409283	0.000000	1.000000	0.378640	11.519000 
	1.783333	12.129946	0.000000	67.833333	58.280000	19.800000	0.139663	0.000000	18.414090	0.000000	1.000000	0.379429	11.543000 
	1.785417	12.129946	0.000000	67.854167	58.300000	19.800000	0.139943	0.000000	18.418897	0.000000	1.000000	0.380218	11.567000 
	1.787500	12.129946	0.000000	67.875000	58.310000	19.800000	0.140231	0.000000	18.423687	0.000000	1.000000	0.381007	11.591000 
	1.789583	12.129732	0.000000	67.895833	58.330000	19.800000	0.140498	0.000000	18.428295	0.000000	1.000000	0.381763	11.614000 
	1.791667	12.129732	0.000000	67.916667	58.330000	19.800000	0.140785	0.000000	18.433068	0.000000	1.000000	0.382552	11.638000 
	1.793750	12.129732	0.000000	67.937500	58.350000	19.800000	0.141066	0.000000	18.437875	0.000000	1.000000	0.383341	11.662000 
	1.795833	12.129732	0.000000	67.958333	58.370000	19.800000	0.141347	0.000000	18.442683	0.000000	1.000000	0.384130	11.686000 
	1.797917	12.129732	0.000000	67.979167	58.380000	19.800000	0.141620	0.000000	18.447274	0.000000	1.000000	0.384886	11.709000 
	1.800000	12.129732	0.000000	68.000000	58.400000	19.800000	0.141913	0.000000	18.452281	0.000000	1.000000	0.385708	11.734000 
	1.802083	12.129732	0.000000	68.020833	58.410000	19.800000	0.142186	0.000000	18.456872	0.000000	1.000000	0.386464	11.757000 
	1.804167	12.129732	0.000000	68.041667	58.420000	19.800000	0.142457	0.000000	18.461464	0.000000	1.000000	0.387220	11.780000 
	1.806250	12.129518	0.000000	68.062500	58.450000	19.800000	0.142724	0.000000	18.466091	0.000000	1.000000	0.387976	11.803000 
	1.808333	12.129518	0.000000	68.083333	58.460000	19.800000	0.143010	0.000000	18.470881	0.000000	1.000000	0.388765	11.827000 
	1.810417	12.129518	0.000000	68.104167	58.470000	19.800000	0.143270	0.000000	18.475274	0.000000	1.000000	0.389488	11.849000 
	1.812500	12.129518	0.000000	68.125000	58.480000	19.800000	0.143543	0.000000	18.479866	0.000000	1.000000	0.390244	11.872000 
	1.814583	12.129305	0.000000	68.145833	58.520000	19.800000	0.143802	0.000000	18.484512	0.000000	1.000000	0.391000	11.895000 
	1.816667	12.129305	0.000000	68.166667	58.520000	19.800000	0.144088	0.000000	18.489285	0.000000	1.000000	0.391789	11.919000 
	1.818750	12.129305	0.000000	68.187500	58.530000	19.800000	0.144375	0.000000	18.494076	0.000000	1.000000	0.392578	11.943000 
	1.820833	12.129305	0.000000	68.208333	58.540000	19.800000	0.144659	0.000000	18.498867	0.000000	1.000000	0.393367	11.967000 
	1.822917	12.129305	0.000000	68.229167	58.570000	19.800000	0.144921	0.000000	18.503495	0.000000	1.000000	0.394123	11.990000 
	1.825000	12.129091	0.000000	68.250000	58.590000	19.800000	0.145192	0.000000	18.508106	0.000000	1.000000	0.394879	12.013000 
	1.827083	12.129091	0.000000	68.270833	58.570000	19.800000	0.145476	0.000000	18.512644	0.000000	1.000000	0.395635	12.036000 
	1.829167	12.129091	0.000000	68.291667	58.590000	19.800000	0.145747	0.000000	18.517255	0.000000	1.000000	0.396391	12.059000 
	1.831250	12.129091	0.000000	68.312500	58.620000	19.800000	0.146010	0.000000	18.521884	0.000000	1.000000	0.397147	12.082000 
	1.833333	12.129091	0.000000	68.333333	58.620000	19.800000	0.146284	0.000000	18.526458	0.000000	1.000000	0.397903	12.105000 
	1.835417	12.129091	0.000000	68.354167	58.640000	19.800000	0.146540	0.000000	18.530870	0.000000	1.000000	0.398626	12.127000 
	1.837500	12.129091	0.000000	68.375000	58.660000	19.800000	0.146821	0.000000	18.535681	0.000000	1.000000	0.399415	12.151000 
	1.839583	12.128877	0.000000	68.395833	58.680000	19.800000	0.147078	0.000000	18.540093	0.000000	1.000000	0.400138	12.173000 
	1.841667	12.128877	0.000000	68.416667	58.680000	19.800000	0.147342	0.000000	18.544469	0.000000	1.000000	0.400861	12.195000 
	1.843750	12.128877	0.000000	68.437500	58.710000	19.800000	0.147607	0.000000	18.549099	0.000000	1.000000	0.401617	12.218000 
	1.845833	12.128877	0.000000	68.458333	58.730000	19.800000	0.147874	0.000000	18.553710	0.000000	1.000000	0.402373	12.241000 
	1.847917	12.128877	0.000000	68.479167	58.750000	19.800000	0.148117	0.000000	18.557924	0.000000	1.000000	0.403064	12.262000 
	1.850000	12.128877	0.000000	68.500000	58.750000	19.800000	0.148383	0.000000	18.562300	0.000000	1.000000	0.403787	12.284000 
	1.852083	12.128664	0.000000	68.520833	58.760000	19.800000	0.148654	0.000000	18.566894	0.000000	1.000000	0.404543	12.307000 
	1.854167	12.128664	0.000000	68.541667	58.790000	19.800000	0.148917	0.000000	18.571525	0.000000	1.000000	0.405299	12.330000 
	1.856250	12.128664	0.000000	68.562500	58.800000	19.800000	0.149175	0.000000	18.575919	0.000000	1.000000	0.406022	12.352000 
	1.858333	12.128664	0.000000	68.583333	58.820000	19.800000	0.149457	0.000000	18.580731	0.000000	1.000000	0.406811	12.376000 
	1.860417	12.128664	0.000000	68.604167	58.820000	19.800000	0.149733	0.000000	18.585306	0.000000	1.000000	0.407567	12.399000 
	1.862500	12.128664	0.000000	68.625000	58.850000	19.800000	0.149997	0.000000	18.589937	0.000000	1.000000	0.408323	12.422000 
	1.864583	12.128664	0.000000	68.645833	58.880000	19.800000	0.150274	0.000000	18.594768	0.000000	1.000000	0.409112	12.446000 
	1.866667	12.128664	0.000000	68.666667	58.890000	19.800000	0.150569	0.000000	18.599760	0.000000	1.000000	0.409934	12.471000 
	1.868750	12.128664	0.000000	68.687500	58.890000	19.800000	0.150854	0.000000	18.604534	0.000000	1.000000	0.410723	12.495000 
	1.870833	12.128664	0.000000	68.708333	58.890000	19.800000	0.151158	0.000000	18.609508	0.000000	1.000000	0.411544	12.520000 
	1.872917	12.128664	0.000000	68.729167	58.920000	19.800000	0.151419	0.000000	18.614140	0.000000	1.000000	0.412300	12.543000 
	1.875000	12.128450	0.000000	68.750000	58.930000	19.800000	0.151718	0.000000	18.619132	0.000000	1.000000	0.413122	12.568000 
	1.877083	12.128450	0.000000	68.770833	58.950000	19.800000	0.152007	0.000000	18.624143	0.000000	1.000000	0.413944	12.593000 
	1.879167	12.128450	0.000000	68.791667	58.970000	19.800000	0.152298	0.000000	18.629155	0.000000	1.000000	0.414766	12.618000 
	1.881250	12.128450	0.000000	68.812500	58.970000	19.800000	0.152586	0.000000	18.633930	0.000000	1.000000	0.415555	12.642000 
	1.883333	12.128450	0.000000	68.833333	59.000000	19.800000	0.152863	0.000000	18.638762	0.000000	1.000000	0.416343	12.666000 
	1.885417	12.128450	0.000000	68.854167	59.010000	19.800000	0.153147	0.000000	18.643555	0.000000	1.000000	0.417132	12.690000 
	1.887500	12.128450	0.000000	68.875000	59.030000	19.800000	0.153399	0.000000	18.647971	0.000000	1.000000	0.417855	12.712000 
	1.889583	12.128450	0.000000	68.895833	59.060000	19.800000	0.153676	0.000000	18.652803	0.000000	1.000000	0.418644	12.736000 
	1.891667	12.128236	0.000000	68.916667	59.070000	19.800000	0.153950	0.000000	18.657398	0.000000	1.000000	0.419400	12.759000 
	1.893750	12.128236	0.000000	68.937500	59.080000	19.800000	0.154235	0.000000	18.662193	0.000000	1.000000	0.420189	12.783000 
	1.895833	12.128236	0.000000	68.958333	59.110000	19.800000	0.154507	0.000000	18.667025	0.000000	1.000000	0.420978	12.807000 
	1.897917	12.128236	0.000000	68.979167	59.110000	19.800000	0.154804	0.000000	18.672000	0.000000	1.000000	0.421800	12.832000 
	1.900000	12.128236	0.000000	69.000000	59.100000	19.800000	0.155098	0.000000	18.676756	0.000000	1.000000	0.422589	12.856000 
	1.902083	12.128236	0.000000	69.020833	59.140000	19.800000	0.155368	0.000000	18.681608	0.000000	1.000000	0.423378	12.880000 
	1.904167	12.128236	0.000000	69.041667	59.150000	19.800000	0.155654	0.000000	18.686403	0.000000	1.000000	0.424167	12.904000 
	1.906250	12.128236	0.000000	69.062500	59.170000	19.800000	0.155934	0.000000	18.691217	0.000000	1.000000	0.424956	12.928000 
	1.908333	12.128236	0.000000	69.083333	59.180000	19.800000	0.156229	0.000000	18.696211	0.000000	1.000000	0.425777	12.953000 
	1.910417	12.128236	0.000000	69.104167	59.210000	19.800000	0.156498	0.000000	18.701045	0.000000	1.000000	0.426566	12.977000 
	1.912500	12.128236	0.000000	69.125000	59.210000	19.800000	0.156775	0.000000	18.705622	0.000000	1.000000	0.427322	13.000000 
	1.914583	12.128023	0.000000	69.145833	59.230000	19.800000	0.157053	0.000000	18.710436	0.000000	1.000000	0.428111	13.024000 
	1.916667	12.128023	0.000000	69.166667	59.250000	19.800000	0.157309	0.000000	18.714853	0.000000	1.000000	0.428834	13.046000 
	1.918750	12.128023	0.000000	69.187500	59.260000	19.800000	0.157593	0.000000	18.719649	0.000000	1.000000	0.429623	13.070000 
	1.920833	12.128023	0.000000	69.208333	59.280000	19.800000	0.157863	0.000000	18.724265	0.000000	1.000000	0.430379	13.093000 
	1.922917	12.128023	0.000000	69.229167	59.290000	19.800000	0.158131	0.000000	18.728861	0.000000	1.000000	0.431135	13.116000 
	1.925000	12.128023	0.000000	69.250000	59.310000	19.800000	0.158398	0.000000	18.733478	0.000000	1.000000	0.431891	13.139000 
	1.927083	12.128023	0.000000	69.270833	59.310000	19.800000	0.158661	0.000000	18.737856	0.000000	1.000000	0.432615	13.161000 
	1.929167	12.128023	0.000000	69.291667	59.330000	19.800000	0.158917	0.000000	18.742273	0.000000	1.000000	0.433338	13.183000 
	1.931250	12.128023	0.000000	69.312500	59.360000	19.800000	0.159166	0.000000	18.746711	0.000000	1.000000	0.434061	13.205000 
	1.933333	12.127809	0.000000	69.333333	59.360000	19.800000	0.159431	0.000000	18.751089	0.000000	1.000000	0.434784	13.227000 
	1.935417	12.127809	0.000000	69.354167	59.380000	19.800000	0.159684	0.000000	18.755507	0.000000	1.000000	0.435507	13.249000 
	1.937500	12.127809	0.000000	69.375000	59.430000	19.800000	0.159915	0.000000	18.759786	0.000000	1.000000	0.436197	13.270000 
	1.939583	12.127809	0.000000	69.395833	59.430000	19.800000	0.160167	0.000000	18.763965	0.000000	1.000000	0.436888	13.291000 
	1.941667	12.127809	0.000000	69.416667	59.430000	19.800000	0.160440	0.000000	18.768543	0.000000	1.000000	0.437644	13.314000 
	1.943750	12.127809	0.000000	69.437500	59.440000	19.800000	0.160701	0.000000	18.772941	0.000000	1.000000	0.438367	13.336000 
	1.945833	12.127809	0.000000	69.458333	59.460000	19.800000	0.160943	0.000000	18.777161	0.000000	1.000000	0.439057	13.357000 
	1.947917	12.127809	0.000000	69.479167	59.470000	19.800000	0.161201	0.000000	18.781559	0.000000	1.000000	0.439780	13.379000 
	1.950000	12.127595	0.000000	69.500000	59.490000	19.800000	0.161456	0.000000	18.785978	0.000000	1.000000	0.440504	13.401000 
	1.952083	12.127595	0.000000	69.520833	59.510000	19.800000	0.161696	0.000000	18.790198	0.000000	1.000000	0.441194	13.422000 
	1.954167	12.127595	0.000000	69.541667	59.530000	19.800000	0.161951	0.000000	18.794617	0.000000	1.000000	0.441917	13.444000 
	1.956250	12.127595	0.000000	69.562500	59.550000	19.800000	0.162184	0.000000	18.798638	0.000000	1.000000	0.442574	13.464000 
	1.958333	12.127595	0.000000	69.583333	59.550000	19.800000	0.162425	0.000000	18.802619	0.000000	1.000000	0.443232	13.484000 
	1.960417	12.127595	0.000000	69.604167	59.570000	19.800000	0.162651	0.000000	18.806640	0.000000	1.000000	0.443889	13.504000 
	1.962500	12.127595	0.000000	69.625000	59.600000	19.800000	0.162874	0.000000	18.810682	0.000000	1.000000	0.444547	13.524000 
	1.964583	12.127595	0.000000	69.645833	59.590000	19.800000	0.163107	0.000000	18.814443	0.000000	1.000000	0.445171	13.543000 
	1.966667	12.127382	0.000000	69.666667	59.600000	19.800000	0.163345	0.000000	18.818445	0.000000	1.000000	0.445829	13.563000 
	1.968750	12.127382	0.000000	69.687500	59.640000	19.800000	0.163551	0.000000	18.822308	0.000000	1.000000	0.446453	13.582000 
	1.970833	12.127382	0.000000	69.708333	59.660000	19.800000	0.163769	0.000000	18.826131	0.000000	1.000000	0.447078	13.601000 
	1.972917	12.127382	0.000000	69.729167	59.650000	19.800000	0.164014	0.000000	18.830091	0.000000	1.000000	0.447735	13.621000 
	1.975000	12.127382	0.000000	69.750000	59.670000	19.800000	0.164234	0.000000	18.833914	0.000000	1.000000	0.448360	13.640000 
	1.977083	12.127382	0.000000	69.770833	59.710000	19.800000	0.164443	0.000000	18.837779	0.000000	1.000000	0.448984	13.659000 
	1.979167	12.127382	0.000000	69.791667	59.710000	19.800000	0.164669	0.000000	18.841561	0.000000	1.000000	0.449609	13.678000 
	1.981250	12.127382	0.000000	69.812500	59.710000	19.800000	0.164929	0.000000	18.845940	0.000000	1.000000	0.450332	13.700000 
	1.983333	12.127382	0.000000	69.833333	59.750000	19.800000	0.165152	0.000000	18.850004	0.000000	1.000000	0.450989	13.720000 
	1.985417	12.127382	0.000000	69.854167	59.790000	19.800000	0.165383	0.000000	18.854267	0.000000	1.000000	0.451680	13.741000 
	1.987500	12.127382	0.000000	69.875000	59.770000	19.800000	0.165654	0.000000	18.858605	0.000000	1.000000	0.452403	13.763000 
	1.989583	12.127168	0.000000	69.895833	59.770000	19.800000	0.165883	0.000000	18.862387	0.000000	1.000000	0.453027	13.782000 
	1.991667	12.127168	0.000000	69.916667	59.810000	19.800000	0.166105	0.000000	18.866451	0.000000	1.000000	0.453685	13.802000 
	1.993750	12.127168	0.000000	69.937500	59.830000	19.800000	0.166334	0.000000	18.870474	0.000000	1.000000	0.454342	13.822000 
	1.995833	12.127168	0.000000	69.958333	59.820000	19.800000	0.166588	0.000000	18.874634	0.000000	1.000000	0.455033	13.843000 
	1.997917	12.127168	0.000000	69.979167	59.840000	19.800000	0.166820	0.000000	18.878657	0.000000	1.000000	0.455690	13.863000 
	2.000000	12.127168	0.000000	70.000000	59.870000	19.800000	0.167081	0.000000	18.883299	0.000000	1.000000	0.456446	13.886000 
	2.002083	12.127168	0.000000	70.020833	59.880000	19.800000	0.167336	0.000000	18.887700	0.000000	1.000000	0.457169	13.908000 
	2.004167	12.126954	0.000000	70.041667	59.890000	19.800000	0.167584	0.000000	18.891901	0.000000	1.000000	0.457859	13.929000 
	2.006250	12.126954	0.000000	70.062500	59.910000	19.800000	0.167799	0.000000	18.895726	0.000000	1.000000	0.458484	13.948000 
	2.008333	12.126954	0.000000	70.083333	59.920000	19.800000	0.168010	0.000000	18.899331	0.000000	1.000000	0.459076	13.966000 
	2.010417	12.126954	0.000000	70.104167	59.960000	19.800000	0.168220	0.000000	18.903197	0.000000	1.000000	0.459700	13.985000 
	2.012500	12.126954	0.000000	70.125000	59.960000	19.800000	0.168435	0.000000	18.906781	0.000000	1.000000	0.460292	14.003000 
	2.014583	12.126954	0.000000	70.145833	59.980000	19.800000	0.168662	0.000000	18.910805	0.000000	1.000000	0.460949	14.023000 
	2.016667	12.126954	0.000000	70.166667	60.010000	19.800000	0.168900	0.000000	18.915050	0.000000	1.000000	0.461640	14.044000 
	2.018750	12.126954	0.000000	70.187500	60.010000	19.800000	0.169173	0.000000	18.919629	0.000000	1.000000	0.462396	14.067000 
	2.020833	12.126954	0.000000	70.208333	60.030000	19.800000	0.169428	0.000000	18.924052	0.000000	1.000000	0.463119	14.089000 
	2.022917	12.126954	0.000000	70.229167	60.030000	19.800000	0.169716	0.000000	18.928830	0.000000	1.000000	0.463908	14.113000 
	2.025000	12.126741	0.000000	70.250000	60.060000	19.800000	0.169987	0.000000	18.933673	0.000000	1.000000	0.464697	14.137000 
	2.027083	12.126741	0.000000	70.270833	60.070000	19.800000	0.170272	0.000000	18.938473	0.000000	1.000000	0.465486	14.161000 
	2.029167	12.126741	0.000000	70.291667	60.080000	19.800000	0.170542	0.000000	18.943073	0.000000	1.000000	0.466242	14.184000 
	2.031250	12.126741	0.000000	70.312500	60.100000	19.800000	0.170810	0.000000	18.947696	0.000000	1.000000	0.466998	14.207000 
	2.033333	12.126741	0.000000	70.333333	60.130000	19.800000	0.171066	0.000000	18.952340	0.000000	1.000000	0.467754	14.230000 
	2.035417	12.126741	0.000000	70.354167	60.140000	19.800000	0.171372	0.000000	18.957538	0.000000	1.000000	0.468608	14.256000 
	2.037500	12.126741	0.000000	70.375000	60.150000	19.800000	0.171654	0.000000	18.962339	0.000000	1.000000	0.469397	14.280000 
	2.039583	12.126741	0.000000	70.395833	60.170000	19.800000	0.171943	0.000000	18.967360	0.000000	1.000000	0.470219	14.305000 
	2.041667	12.126741	0.000000	70.416667	60.200000	19.800000	0.172227	0.000000	18.972403	0.000000	1.000000	0.471041	14.330000 
	2.043750	12.126741	0.000000	70.437500	60.200000	19.800000	0.172551	0.000000	18.977779	0.000000	1.000000	0.471928	14.357000 
	2.045833	12.126741	0.000000	70.458333	60.220000	19.800000	0.172902	0.000000	18.983797	0.000000	1.000000	0.472914	14.387000 
	2.047917	12.126527	0.000000	70.479167	60.230000	19.800000	0.173251	0.000000	18.989792	0.000000	1.000000	0.473900	14.417000 
	2.050000	12.126527	0.000000	70.500000	60.250000	19.800000	0.173625	0.000000	18.996208	0.000000	1.000000	0.474952	14.449000 
	2.052083	12.126527	0.000000	70.520833	60.260000	19.800000	0.173966	0.000000	19.002005	0.000000	1.000000	0.475906	14.478000 
	2.054167	12.126527	0.000000	70.541667	60.270000	19.800000	0.174286	0.000000	19.007404	0.000000	1.000000	0.476793	14.505000 
	2.056250	12.126527	0.000000	70.562500	60.300000	19.800000	0.174568	0.000000	19.012448	0.000000	1.000000	0.477615	14.530000 
	2.058333	12.126527	0.000000	70.583333	60.320000	19.800000	0.174843	0.000000	19.017271	0.000000	1.000000	0.478404	14.554000 
	2.060417	12.126527	0.000000	70.604167	60.330000	19.800000	0.175137	0.000000	19.022272	0.000000	1.000000	0.479226	14.579000 
	2.062500	12.126527	0.000000	70.625000	60.350000	19.800000	0.175405	0.000000	19.026896	0.000000	1.000000	0.479982	14.602000 
	2.064583	12.126313	0.000000	70.645833	60.360000	19.800000	0.175673	0.000000	19.031499	0.000000	1.000000	0.480738	14.625000 
	2.066667	12.126313	0.000000	70.666667	60.380000	19.800000	0.175975	0.000000	19.036721	0.000000	1.000000	0.481592	14.651000 
	2.068750	12.126313	0.000000	70.687500	60.400000	19.800000	0.176239	0.000000	19.041346	0.000000	1.000000	0.482348	14.674000 
	2.070833	12.126313	0.000000	70.708333	60.440000	19.800000	0.176482	0.000000	19.045816	0.000000	1.000000	0.483071	14.696000 
	2.072917	12.126313	0.000000	70.729167	60.420000	19.800000	0.176741	0.000000	19.049954	0.000000	1.000000	0.483762	14.717000 
	2.075000	12.126313	0.000000	70.750000	60.440000	19.800000	0.177016	0.000000	19.054778	0.000000	1.000000	0.484551	14.741000 
	2.077083	12.126313	0.000000	70.770833	60.460000	19.800000	0.177305	0.000000	19.059802	0.000000	1.000000	0.485372	14.766000 
	2.079167	12.126313	0.000000	70.791667	60.470000	19.800000	0.177572	0.000000	19.064405	0.000000	1.000000	0.486128	14.789000 
	2.081250	12.126100	0.000000	70.812500	60.490000	19.800000	0.177837	0.000000	19.069031	0.000000	1.000000	0.486884	14.812000 
	2.083333	12.126100	0.000000	70.833333	60.500000	19.800000	0.178110	0.000000	19.073634	0.000000	1.000000	0.487641	14.835000 
	2.085417	12.126100	0.000000	70.854167	60.530000	19.800000	0.178381	0.000000	19.078481	0.000000	1.000000	0.488429	14.859000 
	2.087500	12.126100	0.000000	70.875000	60.550000	19.800000	0.178653	0.000000	19.083306	0.000000	1.000000	0.489218	14.883000 
	2.089583	12.126100	0.000000	70.895833	60.550000	19.800000	0.178940	0.000000	19.088087	0.000000	1.000000	0.490007	14.907000 
	2.091667	12.126100	0.000000	70.916667	60.580000	19.800000	0.179210	0.000000	19.092935	0.000000	1.000000	0.490796	14.931000 
	2.093750	12.126100	0.000000	70.937500	60.580000	19.800000	0.179488	0.000000	19.097516	0.000000	1.000000	0.491552	14.954000 
	2.095833	12.125886	0.000000	70.958333	60.590000	19.800000	0.179771	0.000000	19.102319	0.000000	1.000000	0.492341	14.978000 
	2.097917	12.125886	0.000000	70.979167	60.620000	19.800000	0.180017	0.000000	19.106769	0.000000	1.000000	0.493064	15.000000 
	2.100000	12.125886	0.000000	71.000000	60.640000	19.800000	0.180244	0.000000	19.110798	0.000000	1.000000	0.493722	15.020000 
	2.102083	12.125886	0.000000	71.020833	60.640000	19.800000	0.180507	0.000000	19.115181	0.000000	1.000000	0.494445	15.042000 
	2.104167	12.125886	0.000000	71.041667	60.660000	19.800000	0.180760	0.000000	19.119608	0.000000	1.000000	0.495168	15.064000 
	2.106250	12.125886	0.000000	71.062500	60.690000	19.800000	0.181019	0.000000	19.124258	0.000000	1.000000	0.495924	15.087000 
	2.108333	12.125886	0.000000	71.083333	60.700000	19.800000	0.181263	0.000000	19.128464	0.000000	1.000000	0.496614	15.108000 
	2.110417	12.125886	0.000000	71.104167	60.690000	19.800000	0.181522	0.000000	19.132625	0.000000	1.000000	0.497305	15.129000 
	2.112500	12.125672	0.000000	71.125000	60.720000	19.800000	0.181754	0.000000	19.136876	0.000000	1.000000	0.497995	15.150000 
	2.114583	12.125672	0.000000	71.145833	60.740000	19.800000	0.181967	0.000000	19.140707	0.000000	1.000000	0.498619	15.169000 
	2.116667	12.125672	0.000000	71.166667	60.770000	19.800000	0.182167	0.000000	19.144361	0.000000	1.000000	0.499211	15.187000 
	2.118750	12.125672	0.000000	71.187500	60.780000	19.800000	0.182339	0.000000	19.147373	0.000000	1.000000	0.499704	15.202000 
	2.120833	12.125672	0.000000	71.208333	60.810000	19.800000	0.182528	0.000000	19.150828	0.000000	1.000000	0.500263	15.219000 
	2.122917	12.125672	0.000000	71.229167	60.830000	19.800000	0.182708	0.000000	19.154061	0.000000	1.000000	0.500789	15.235000 
	2.125000	12.125459	0.000000	71.250000	60.820000	19.800000	0.182913	0.000000	19.157425	0.000000	1.000000	0.501348	15.252000 
	2.127083	12.125459	0.000000	71.270833	60.840000	19.800000	0.183130	0.000000	19.161257	0.000000	1.000000	0.501972	15.271000 
	2.129167	12.125459	0.000000	71.291667	60.850000	19.800000	0.183350	0.000000	19.165065	0.000000	1.000000	0.502597	15.290000 
	2.131250	12.125459	0.000000	71.312500	60.870000	19.800000	0.183565	0.000000	19.168896	0.000000	1.000000	0.503221	15.309000 
	2.133333	12.125459	0.000000	71.333333	60.880000	19.800000	0.183785	0.000000	19.172705	0.000000	1.000000	0.503846	15.328000 
	2.135417	12.125459	0.000000	71.354167	60.910000	19.800000	0.183983	0.000000	19.176360	0.000000	1.000000	0.504438	15.346000 
	2.137500	12.125459	0.000000	71.375000	60.910000	19.800000	0.184219	0.000000	19.180345	0.000000	1.000000	0.505095	15.366000 
	2.139583	12.125459	0.000000	71.395833	60.940000	19.800000	0.184446	0.000000	19.184399	0.000000	1.000000	0.505752	15.386000 
	2.141667	12.125459	0.000000	71.416667	60.960000	19.800000	0.184684	0.000000	19.188630	0.000000	1.000000	0.506443	15.407000 
	2.143750	12.125459	0.000000	71.437500	60.970000	19.800000	0.184931	0.000000	19.192837	0.000000	1.000000	0.507133	15.428000 
	2.145833	12.125245	0.000000	71.458333	60.990000	19.800000	0.185171	0.000000	19.197068	0.000000	1.000000	0.507823	15.449000 
	2.147917	12.125245	0.000000	71.479167	61.000000	19.800000	0.185414	0.000000	19.201276	0.000000	1.000000	0.508514	15.470000 
	2.150000	12.125245	0.000000	71.500000	61.040000	19.800000	0.185631	0.000000	19.205354	0.000000	1.000000	0.509171	15.490000 
	2.152083	12.125245	0.000000	71.520833	61.050000	19.800000	0.185855	0.000000	19.209163	0.000000	1.000000	0.509796	15.509000 
	2.154167	12.125245	0.000000	71.541667	61.070000	19.800000	0.186069	0.000000	19.212996	0.000000	1.000000	0.510420	15.528000 
	2.156250	12.125245	0.000000	71.562500	61.070000	19.800000	0.186282	0.000000	19.216583	0.000000	1.000000	0.511012	15.546000 
	2.158333	12.125245	0.000000	71.583333	61.090000	19.800000	0.186499	0.000000	19.220415	0.000000	1.000000	0.511636	15.565000 
	2.160417	12.125245	0.000000	71.604167	61.090000	19.800000	0.186733	0.000000	19.224401	0.000000	1.000000	0.512294	15.585000 
	2.162500	12.125245	0.000000	71.625000	61.110000	19.800000	0.186961	0.000000	19.228433	0.000000	1.000000	0.512951	15.605000 
	2.164583	12.125031	0.000000	71.645833	61.150000	19.800000	0.187191	0.000000	19.232712	0.000000	1.000000	0.513641	15.626000 
	2.166667	12.125031	0.000000	71.666667	61.150000	19.800000	0.187456	0.000000	19.237096	0.000000	1.000000	0.514365	15.648000 
	2.168750	12.125031	0.000000	71.687500	61.170000	19.800000	0.187706	0.000000	19.241527	0.000000	1.000000	0.515088	15.670000 
	2.170833	12.125031	0.000000	71.708333	61.200000	19.800000	0.187949	0.000000	19.245982	0.000000	1.000000	0.515811	15.692000 
	2.172917	12.125031	0.000000	71.729167	61.210000	19.800000	0.188228	0.000000	19.250788	0.000000	1.000000	0.516600	15.716000 
	2.175000	12.125031	0.000000	71.750000	61.230000	19.800000	0.188490	0.000000	19.255419	0.000000	1.000000	0.517356	15.739000 
	2.177083	12.124818	0.000000	71.770833	61.230000	19.800000	0.188778	0.000000	19.260202	0.000000	1.000000	0.518145	15.763000 
	2.179167	12.124818	0.000000	71.791667	61.260000	19.800000	0.189050	0.000000	19.265056	0.000000	1.000000	0.518934	15.787000 
	2.181250	12.124818	0.000000	71.812500	61.270000	19.800000	0.189328	0.000000	19.269863	0.000000	1.000000	0.519723	15.811000 
	2.183333	12.124818	0.000000	71.833333	61.290000	19.800000	0.189640	0.000000	19.275292	0.000000	1.000000	0.520610	15.838000 
	2.185417	12.124818	0.000000	71.854167	61.300000	19.800000	0.189944	0.000000	19.280497	0.000000	1.000000	0.521465	15.864000 
	2.187500	12.124818	0.000000	71.875000	61.330000	19.800000	0.190273	0.000000	19.286349	0.000000	1.000000	0.522418	15.893000 
	2.189583	12.124818	0.000000	71.895833	61.330000	19.800000	0.190617	0.000000	19.292129	0.000000	1.000000	0.523371	15.922000 
	2.191667	12.124604	0.000000	71.916667	61.350000	19.800000	0.190913	0.000000	19.297358	0.000000	1.000000	0.524226	15.948000 
	2.193750	12.124604	0.000000	71.937500	61.360000	19.800000	0.191219	0.000000	19.302564	0.000000	1.000000	0.525081	15.974000 
	2.195833	12.124604	0.000000	71.958333	61.390000	19.800000	0.191523	0.000000	19.308018	0.000000	1.000000	0.525968	16.001000 
	2.197917	12.124604	0.000000	71.979167	61.400000	19.800000	0.191869	0.000000	19.313822	0.000000	1.000000	0.526921	16.030000 
	2.200000	12.124604	0.000000	72.000000	61.410000	19.800000	0.192180	0.000000	19.319228	0.000000	1.000000	0.527809	16.057000 
	2.202083	12.124604	0.000000	72.020833	61.440000	19.800000	0.192450	0.000000	19.324084	0.000000	1.000000	0.528598	16.081000 
	2.204167	12.124391	0.000000	72.041667	61.460000	19.800000	0.192740	0.000000	19.329115	0.000000	1.000000	0.529419	16.106000 
	2.206250	12.124391	0.000000	72.062500	61.460000	19.800000	0.193025	0.000000	19.333899	0.000000	1.000000	0.530208	16.130000 
	2.208333	12.124391	0.000000	72.083333	61.470000	19.800000	0.193324	0.000000	19.339106	0.000000	1.000000	0.531063	16.156000 
	2.210417	12.124391	0.000000	72.104167	61.500000	19.800000	0.193632	0.000000	19.344561	0.000000	1.000000	0.531951	16.183000 
	2.212500	12.124391	0.000000	72.125000	61.500000	19.800000	0.193964	0.000000	19.350142	0.000000	1.000000	0.532871	16.211000 
	2.214583	12.124391	0.000000	72.145833	61.540000	19.800000	0.194265	0.000000	19.355621	0.000000	1.000000	0.533758	16.238000 
	2.216667	12.124391	0.000000	72.166667	61.550000	19.800000	0.194580	0.000000	19.361028	0.000000	1.000000	0.534646	16.265000 
	2.218750	12.124391	0.000000	72.187500	61.570000	19.800000	0.194873	0.000000	19.366260	0.000000	1.000000	0.535501	16.291000 
	2.220833	12.124177	0.000000	72.208333	61.610000	19.800000	0.195149	0.000000	19.371341	0.000000	1.000000	0.536322	16.316000 
	2.222917	12.124177	0.000000	72.229167	61.590000	19.800000	0.195485	0.000000	19.376674	0.000000	1.000000	0.537210	16.343000 
	2.225000	12.124177	0.000000	72.250000	61.600000	19.800000	0.195760	0.000000	19.381483	0.000000	1.000000	0.537999	16.367000 
	2.227083	12.124177	0.000000	72.270833	61.640000	19.800000	0.195988	0.000000	19.385768	0.000000	1.000000	0.538689	16.388000 
	2.229167	12.124177	0.000000	72.291667	61.670000	19.800000	0.196187	0.000000	19.389431	0.000000	1.000000	0.539281	16.406000 
	2.231250	12.124177	0.000000	72.312500	61.660000	19.800000	0.196383	0.000000	19.392595	0.000000	1.000000	0.539807	16.422000 
	2.233333	12.124177	0.000000	72.333333	61.680000	19.800000	0.196511	0.000000	19.395037	0.000000	1.000000	0.540201	16.434000 
	2.235417	12.124177	0.000000	72.354167	61.710000	19.800000	0.196661	0.000000	19.397902	0.000000	1.000000	0.540661	16.448000 
	2.237500	12.124177	0.000000	72.375000	61.720000	19.800000	0.196822	0.000000	19.400718	0.000000	1.000000	0.541122	16.462000 
	2.239583	12.124177	0.000000	72.395833	61.730000	19.800000	0.196992	0.000000	19.403734	0.000000	1.000000	0.541615	16.477000 
	2.241667	12.124177	0.000000	72.416667	61.760000	19.800000	0.197155	0.000000	19.406798	0.000000	1.000000	0.542108	16.492000 
	2.243750	12.124177	0.000000	72.437500	61.780000	19.800000	0.197355	0.000000	19.410437	0.000000	1.000000	0.542699	16.510000 
	2.245833	12.123963	0.000000	72.458333	61.790000	19.800000	0.197556	0.000000	19.413851	0.000000	1.000000	0.543258	16.527000 
	2.247917	12.123963	0.000000	72.479167	61.800000	19.800000	0.197769	0.000000	19.417664	0.000000	1.000000	0.543883	16.546000 
	2.250000	12.123963	0.000000	72.500000	61.820000	19.800000	0.197951	0.000000	19.420904	0.000000	1.000000	0.544409	16.562000 
	2.252083	12.123963	0.000000	72.520833	61.840000	19.800000	0.198145	0.000000	19.424343	0.000000	1.000000	0.544967	16.579000 
	2.254167	12.123963	0.000000	72.541667	61.840000	19.800000	0.198328	0.000000	19.427533	0.000000	1.000000	0.545493	16.595000 
	2.256250	12.123963	0.000000	72.562500	61.860000	19.800000	0.198532	0.000000	19.431172	0.000000	1.000000	0.546085	16.613000 
	2.258333	12.123963	0.000000	72.583333	61.890000	19.800000	0.198717	0.000000	19.434637	0.000000	1.000000	0.546644	16.630000 
	2.260417	12.123963	0.000000	72.604167	61.910000	19.800000	0.198919	0.000000	19.438276	0.000000	1.000000	0.547236	16.648000 
	2.262500	12.123750	0.000000	72.625000	61.930000	19.800000	0.199107	0.000000	19.441716	0.000000	1.000000	0.547794	16.665000 
	2.264583	12.123963	0.000000	72.645833	61.950000	19.800000	0.199308	0.000000	19.445355	0.000000	1.000000	0.548386	16.683000 
	2.266667	12.123750	0.000000	72.666667	61.960000	19.800000	0.199532	0.000000	19.449169	0.000000	1.000000	0.549011	16.702000 
	2.268750	12.123750	0.000000	72.687500	61.980000	19.800000	0.199733	0.000000	19.452808	0.000000	1.000000	0.549602	16.720000 
	2.270833	12.123750	0.000000	72.708333	61.990000	19.800000	0.199949	0.000000	19.456622	0.000000	1.000000	0.550227	16.739000 
	2.272917	12.123750	0.000000	72.729167	61.990000	19.800000	0.200186	0.000000	19.460610	0.000000	1.000000	0.550884	16.759000 
	2.275000	12.123750	0.000000	72.750000	62.020000	19.800000	0.200418	0.000000	19.464873	0.000000	1.000000	0.551575	16.780000 
	2.277083	12.123536	0.000000	72.770833	62.030000	19.800000	0.200651	0.000000	19.468887	0.000000	1.000000	0.552232	16.800000 
	2.279167	12.123536	0.000000	72.791667	62.040000	19.800000	0.200884	0.000000	19.472900	0.000000	1.000000	0.552889	16.820000 
	2.281250	12.123536	0.000000	72.812500	62.060000	19.800000	0.201119	0.000000	19.477138	0.000000	1.000000	0.553580	16.841000 
	2.283333	12.123536	0.000000	72.833333	62.090000	19.800000	0.201353	0.000000	19.481402	0.000000	1.000000	0.554270	16.862000 
	2.285417	12.123536	0.000000	72.854167	62.120000	19.800000	0.201581	0.000000	19.485666	0.000000	1.000000	0.554960	16.883000 
	2.287500	12.123536	0.000000	72.875000	62.120000	19.800000	0.201821	0.000000	19.489655	0.000000	1.000000	0.555618	16.903000 
	2.289583	12.123536	0.000000	72.895833	62.130000	19.800000	0.202040	0.000000	19.493469	0.000000	1.000000	0.556242	16.922000 
	2.291667	12.123322	0.000000	72.916667	62.160000	19.800000	0.202264	0.000000	19.497534	0.000000	1.000000	0.556900	16.942000 
	2.293750	12.123322	0.000000	72.937500	62.170000	19.800000	0.202493	0.000000	19.501548	0.000000	1.000000	0.557557	16.962000 
	2.295833	12.123322	0.000000	72.958333	62.160000	19.800000	0.202720	0.000000	19.505312	0.000000	1.000000	0.558182	16.981000 
	2.297917	12.123322	0.000000	72.979167	62.210000	19.800000	0.202921	0.000000	19.509229	0.000000	1.000000	0.558806	17.000000 
	2.300000	12.123322	0.000000	73.000000	62.230000	19.800000	0.203146	0.000000	19.513269	0.000000	1.000000	0.559464	17.020000 
	2.302083	12.123322	0.000000	73.020833	62.240000	19.800000	0.203388	0.000000	19.517483	0.000000	1.000000	0.560154	17.041000 
	2.304167	12.123322	0.000000	73.041667	62.260000	19.800000	0.203636	0.000000	19.521922	0.000000	1.000000	0.560877	17.063000 
	2.306250	12.123322	0.000000	73.062500	62.270000	19.800000	0.203865	0.000000	19.525936	0.000000	1.000000	0.561534	17.083000 
	2.308333	12.123322	0.000000	73.083333	62.290000	19.800000	0.204115	0.000000	19.530376	0.000000	1.000000	0.562258	17.105000 
	2.310417	12.123322	0.000000	73.104167	62.310000	19.800000	0.204367	0.000000	19.534815	0.000000	1.000000	0.562981	17.127000 
	2.312500	12.123109	0.000000	73.125000	62.340000	19.800000	0.204594	0.000000	19.539081	0.000000	1.000000	0.563671	17.148000 
	2.314583	12.123109	0.000000	73.145833	62.350000	19.800000	0.204840	0.000000	19.543295	0.000000	1.000000	0.564361	17.169000 
	2.316667	12.123109	0.000000	73.166667	62.360000	19.800000	0.205082	0.000000	19.547510	0.000000	1.000000	0.565052	17.190000 
	2.318750	12.123109	0.000000	73.187500	62.370000	19.800000	0.205326	0.000000	19.551724	0.000000	1.000000	0.565742	17.211000 
	2.320833	12.123109	0.000000	73.208333	62.390000	19.800000	0.205577	0.000000	19.556164	0.000000	1.000000	0.566465	17.233000 
	2.322917	12.123109	0.000000	73.229167	62.410000	19.800000	0.205796	0.000000	19.560206	0.000000	1.000000	0.567122	17.253000 
	2.325000	12.123109	0.000000	73.250000	62.440000	19.800000	0.206033	0.000000	19.564473	0.000000	1.000000	0.567813	17.274000 
	2.327083	12.123109	0.000000	73.270833	62.440000	19.800000	0.206279	0.000000	19.568661	0.000000	1.000000	0.568503	17.295000 
	2.329167	12.123109	0.000000	73.291667	62.470000	19.800000	0.206512	0.000000	19.572928	0.000000	1.000000	0.569193	17.316000 
	2.331250	12.123109	0.000000	73.312500	62.480000	19.800000	0.206768	0.000000	19.577343	0.000000	1.000000	0.569917	17.338000 
	2.333333	12.123109	0.000000	73.333333	62.510000	19.800000	0.206997	0.000000	19.581610	0.000000	1.000000	0.570607	17.359000 
	2.335417	12.122895	0.000000	73.354167	62.520000	19.800000	0.207238	0.000000	19.585826	0.000000	1.000000	0.571297	17.380000 
	2.337500	12.122895	0.000000	73.375000	62.540000	19.800000	0.207479	0.000000	19.590067	0.000000	1.000000	0.571987	17.401000 
	2.339583	12.122895	0.000000	73.395833	62.560000	19.800000	0.207723	0.000000	19.594508	0.000000	1.000000	0.572711	17.423000 
	2.341667	12.122895	0.000000	73.416667	62.570000	19.800000	0.207966	0.000000	19.598724	0.000000	1.000000	0.573401	17.444000 
	2.343750	12.122895	0.000000	73.437500	62.580000	19.800000	0.208221	0.000000	19.603139	0.000000	1.000000	0.574124	17.466000 
	2.345833	12.122895	0.000000	73.458333	62.610000	19.800000	0.208451	0.000000	19.607407	0.000000	1.000000	0.574814	17.487000 
	2.347917	12.122895	0.000000	73.479167	62.630000	19.800000	0.208688	0.000000	19.611649	0.000000	1.000000	0.575505	17.508000 
	2.350000	12.122895	0.000000	73.500000	62.650000	19.800000	0.208910	0.000000	19.615692	0.000000	1.000000	0.576162	17.528000 
	2.352083	12.122895	0.000000	73.520833	62.660000	19.800000	0.209148	0.000000	19.619709	0.000000	1.000000	0.576819	17.548000 
	2.354167	12.122681	0.000000	73.541667	62.680000	19.800000	0.209367	0.000000	19.623752	0.000000	1.000000	0.577477	17.568000 
	2.356250	12.122681	0.000000	73.562500	62.690000	19.800000	0.209596	0.000000	19.627768	0.000000	1.000000	0.578134	17.588000 
	2.358333	12.122681	0.000000	73.583333	62.690000	19.800000	0.209822	0.000000	19.631559	0.000000	1.000000	0.578759	17.607000 
	2.360417	12.122681	0.000000	73.604167	62.730000	19.800000	0.210025	0.000000	19.635456	0.000000	1.000000	0.579383	17.626000 
	2.362500	12.122681	0.000000	73.625000	62.730000	19.800000	0.210252	0.000000	19.639247	0.000000	1.000000	0.580008	17.645000 
	2.364583	12.122681	0.000000	73.645833	62.760000	19.800000	0.210469	0.000000	19.643317	0.000000	1.000000	0.580665	17.665000 
	2.366667	12.122681	0.000000	73.666667	62.750000	19.800000	0.210710	0.000000	19.647280	0.000000	1.000000	0.581323	17.685000 
	2.368750	12.122468	0.000000	73.687500	62.790000	19.800000	0.210925	0.000000	19.651377	0.000000	1.000000	0.581980	17.705000 
	2.370833	12.122468	0.000000	73.708333	62.800000	19.800000	0.211156	0.000000	19.655395	0.000000	1.000000	0.582638	17.725000 
	2.372917	12.122468	0.000000	73.729167	62.810000	19.800000	0.211394	0.000000	19.659611	0.000000	1.000000	0.583328	17.746000 
	2.375000	12.122468	0.000000	73.750000	62.830000	19.800000	0.211644	0.000000	19.664054	0.000000	1.000000	0.584051	17.768000 
	2.377083	12.122468	0.000000	73.770833	62.850000	19.800000	0.211879	0.000000	19.668298	0.000000	1.000000	0.584741	17.789000 
	2.379167	12.122468	0.000000	73.791667	62.870000	19.800000	0.212115	0.000000	19.672542	0.000000	1.000000	0.585432	17.810000 
	2.381250	12.122468	0.000000	73.812500	62.890000	19.800000	0.212342	0.000000	19.676586	0.000000	1.000000	0.586089	17.830000 
	2.383333	12.122468	0.000000	73.833333	62.900000	19.800000	0.212570	0.000000	19.680604	0.000000	1.000000	0.586746	17.850000 
	2.385417	12.122254	0.000000	73.854167	62.910000	19.800000	0.212812	0.000000	19.684821	0.000000	1.000000	0.587437	17.871000 
	2.387500	12.122254	0.000000	73.875000	62.930000	19.800000	0.213038	0.000000	19.688866	0.000000	1.000000	0.588094	17.891000 
	2.389583	12.122254	0.000000	73.895833	62.960000	19.800000	0.213257	0.000000	19.692938	0.000000	1.000000	0.588752	17.911000 
	2.391667	12.122254	0.000000	73.916667	62.970000	19.800000	0.213484	0.000000	19.696956	0.000000	1.000000	0.589409	17.931000 
	2.393750	12.122254	0.000000	73.937500	62.990000	19.800000	0.213710	0.000000	19.701001	0.000000	1.000000	0.590066	17.951000 
	2.395833	12.122040	0.000000	73.958333	63.020000	19.800000	0.213927	0.000000	19.705073	0.000000	1.000000	0.590724	17.971000 
	2.397917	12.122040	0.000000	73.979167	63.040000	19.800000	0.214151	0.000000	19.709118	0.000000	1.000000	0.591381	17.991000 
	2.400000	12.122040	0.000000	74.000000	63.050000	19.800000	0.214385	0.000000	19.713137	0.000000	1.000000	0.592039	18.011000 
	2.402083	12.122040	0.000000	74.020833	63.050000	19.800000	0.214648	0.000000	19.717527	0.000000	1.000000	0.592762	18.033000 
	2.404167	12.121827	0.000000	74.041667	63.080000	19.800000	0.214870	0.000000	19.721799	0.000000	1.000000	0.593452	18.054000 
	2.406250	12.121827	0.000000	74.062500	63.100000	19.800000	0.215106	0.000000	19.726045	0.000000	1.000000	0.594142	18.075000 
	2.408333	12.121827	0.000000	74.083333	63.130000	19.800000	0.215337	0.000000	19.730318	0.000000	1.000000	0.594833	18.096000 
	2.410417	12.121827	0.000000	74.104167	63.140000	19.800000	0.215578	0.000000	19.734536	0.000000	1.000000	0.595523	18.117000 
	2.412500	12.121827	0.000000	74.125000	63.150000	19.800000	0.215833	0.000000	19.738954	0.000000	1.000000	0.596246	18.139000 
	2.414583	12.121613	0.000000	74.145833	63.170000	19.800000	0.216069	0.000000	19.743200	0.000000	1.000000	0.596936	18.160000 
	2.416667	12.121613	0.000000	74.166667	63.200000	19.800000	0.216299	0.000000	19.747473	0.000000	1.000000	0.597627	18.181000 
	2.418750	12.121613	0.000000	74.187500	63.200000	19.800000	0.216545	0.000000	19.751664	0.000000	1.000000	0.598317	18.202000 
	2.420833	12.121613	0.000000	74.208333	63.230000	19.800000	0.216789	0.000000	19.756138	0.000000	1.000000	0.599040	18.224000 
	2.422917	12.121613	0.000000	74.229167	63.240000	19.800000	0.217034	0.000000	19.760356	0.000000	1.000000	0.599730	18.245000 
	2.425000	12.121399	0.000000	74.250000	63.260000	19.800000	0.217264	0.000000	19.764603	0.000000	1.000000	0.600421	18.266000 
	2.427083	12.121613	0.000000	74.270833	63.270000	19.800000	0.217520	0.000000	19.769022	0.000000	1.000000	0.601144	18.288000 
	2.429167	12.121399	0.000000	74.291667	63.290000	19.800000	0.217765	0.000000	19.773468	0.000000	1.000000	0.601867	18.310000 
	2.431250	12.121399	0.000000	74.312500	63.310000	19.800000	0.218004	0.000000	19.777715	0.000000	1.000000	0.602557	18.331000 
	2.433333	12.121399	0.000000	74.333333	63.320000	19.800000	0.218260	0.000000	19.782133	0.000000	1.000000	0.603281	18.353000 
	2.435417	12.121399	0.000000	74.354167	63.330000	19.800000	0.218510	0.000000	19.786552	0.000000	1.000000	0.604004	18.375000 
	2.437500	12.121186	0.000000	74.375000	63.360000	19.800000	0.218752	0.000000	19.791027	0.000000	1.000000	0.604727	18.397000 
	2.439583	12.121186	0.000000	74.395833	63.380000	19.800000	0.218990	0.000000	19.795274	0.000000	1.000000	0.605417	18.418000 
	2.441667	12.121186	0.000000	74.416667	63.390000	19.800000	0.219248	0.000000	19.799893	0.000000	1.000000	0.606173	18.441000 
	2.443750	12.121186	0.000000	74.437500	63.420000	19.800000	0.219488	0.000000	19.804368	0.000000	1.000000	0.606896	18.463000 
	2.445833	12.121186	0.000000	74.458333	63.440000	19.800000	0.219726	0.000000	19.808616	0.000000	1.000000	0.607587	18.484000 
	2.447917	12.121186	0.000000	74.479167	63.450000	19.800000	0.219993	0.000000	19.813235	0.000000	1.000000	0.608343	18.507000 
	2.450000	12.121186	0.000000	74.500000	63.450000	19.800000	0.220253	0.000000	19.817626	0.000000	1.000000	0.609066	18.529000 
	2.452083	12.120972	0.000000	74.520833	63.480000	19.800000	0.220493	0.000000	19.822102	0.000000	1.000000	0.609789	18.551000 
	2.454167	12.120972	0.000000	74.541667	63.500000	19.800000	0.220739	0.000000	19.826550	0.000000	1.000000	0.610512	18.573000 
	2.456250	12.120972	0.000000	74.562500	63.520000	19.800000	0.220985	0.000000	19.830998	0.000000	1.000000	0.611235	18.595000 
	2.458333	12.120972	0.000000	74.583333	63.530000	19.800000	0.221227	0.000000	19.835218	0.000000	1.000000	0.611926	18.616000 
	2.460417	12.120972	0.000000	74.604167	63.560000	19.800000	0.221457	0.000000	19.839495	0.000000	1.000000	0.612616	18.637000 
	2.462500	12.120972	0.000000	74.625000	63.580000	19.800000	0.221680	0.000000	19.843544	0.000000	1.000000	0.613273	18.657000 
	2.464583	12.120972	0.000000	74.645833	63.580000	19.800000	0.221931	0.000000	19.847736	0.000000	1.000000	0.613964	18.678000 
	2.466667	12.120972	0.000000	74.666667	63.600000	19.800000	0.222153	0.000000	19.851785	0.000000	1.000000	0.614621	18.698000 
	2.468750	12.120972	0.000000	74.687500	63.630000	19.800000	0.222382	0.000000	19.856062	0.000000	1.000000	0.615311	18.719000 
	2.470833	12.120972	0.000000	74.708333	63.640000	19.800000	0.222612	0.000000	19.860084	0.000000	1.000000	0.615969	18.739000 
	2.472917	12.120972	0.000000	74.729167	63.660000	19.800000	0.222859	0.000000	19.864533	0.000000	1.000000	0.616692	18.761000 
	2.475000	12.120758	0.000000	74.750000	63.680000	19.800000	0.223078	0.000000	19.868582	0.000000	1.000000	0.617349	18.781000 
	2.477083	12.120758	0.000000	74.770833	63.690000	19.800000	0.223331	0.000000	19.873003	0.000000	1.000000	0.618072	18.803000 
	2.479167	12.120758	0.000000	74.791667	63.700000	19.800000	0.223559	0.000000	19.877025	0.000000	1.000000	0.618730	18.823000 
	2.481250	12.120758	0.000000	74.812500	63.720000	19.800000	0.223790	0.000000	19.881075	0.000000	1.000000	0.619387	18.843000 
	2.483333	12.120758	0.000000	74.833333	63.750000	19.800000	0.224003	0.000000	19.885153	0.000000	1.000000	0.620045	18.863000 
	2.485417	12.120758	0.000000	74.854167	63.760000	19.800000	0.224241	0.000000	19.889375	0.000000	1.000000	0.620735	18.884000 
	2.487500	12.120758	0.000000	74.875000	63.780000	19.800000	0.224464	0.000000	19.893425	0.000000	1.000000	0.621392	18.904000 
	2.489583	12.120758	0.000000	74.895833	63.810000	19.800000	0.224692	0.000000	19.897704	0.000000	1.000000	0.622083	18.925000 
	2.491667	12.120545	0.000000	74.916667	63.810000	19.800000	0.224928	0.000000	19.901697	0.000000	1.000000	0.622740	18.945000 
	2.493750	12.120545	0.000000	74.937500	63.820000	19.800000	0.225156	0.000000	19.905719	0.000000	1.000000	0.623398	18.965000 
	2.495833	12.120545	0.000000	74.958333	63.860000	19.800000	0.225369	0.000000	19.909827	0.000000	1.000000	0.624055	18.985000 
	2.497917	12.120545	0.000000	74.979167	63.860000	19.800000	0.225603	0.000000	19.913821	0.000000	1.000000	0.624712	19.005000 
	2.500000	12.120545	0.000000	75.000000	63.880000	19.800000	0.225836	0.000000	19.918072	0.000000	1.000000	0.625403	19.026000 
	2.502083	12.120545	0.000000	75.020833	63.910000	19.800000	0.226047	0.000000	19.921952	0.000000	1.000000	0.626027	19.045000 
	2.504167	12.120331	0.000000	75.041667	63.910000	19.800000	0.226289	0.000000	19.926145	0.000000	1.000000	0.626718	19.066000 
	2.506250	12.120331	0.000000	75.062500	63.940000	19.800000	0.226508	0.000000	19.930225	0.000000	1.000000	0.627375	19.086000 
	2.508333	12.120331	0.000000	75.083333	63.960000	19.800000	0.226729	0.000000	19.934277	0.000000	1.000000	0.628032	19.106000 
	2.510417	12.120331	0.000000	75.104167	63.980000	19.800000	0.226951	0.000000	19.938329	0.000000	1.000000	0.628690	19.126000 
	2.512500	12.120331	0.000000	75.125000	63.990000	19.800000	0.227158	0.000000	19.941952	0.000000	1.000000	0.629281	19.144000 
	2.514583	12.120331	0.000000	75.145833	64.010000	19.800000	0.227380	0.000000	19.946004	0.000000	1.000000	0.629939	19.164000 
	2.516667	12.120331	0.000000	75.166667	64.030000	19.800000	0.227587	0.000000	19.949856	0.000000	1.000000	0.630563	19.183000 
	2.518750	12.120331	0.000000	75.187500	64.060000	19.800000	0.227780	0.000000	19.953538	0.000000	1.000000	0.631155	19.201000 
	2.520833	12.120117	0.000000	75.208333	64.060000	19.800000	0.228004	0.000000	19.957332	0.000000	1.000000	0.631780	19.220000 
	2.522917	12.120117	0.000000	75.229167	64.060000	19.800000	0.228243	0.000000	19.961327	0.000000	1.000000	0.632437	19.240000 
	2.525000	12.120117	0.000000	75.250000	64.100000	19.800000	0.228430	0.000000	19.965038	0.000000	1.000000	0.633029	19.258000 
	2.527083	12.120117	0.000000	75.270833	64.120000	19.800000	0.228653	0.000000	19.969090	0.000000	1.000000	0.633686	19.278000 
	2.529167	12.120117	0.000000	75.291667	64.130000	19.800000	0.228868	0.000000	19.972914	0.000000	1.000000	0.634311	19.297000 
	2.531250	12.120117	0.000000	75.312500	64.140000	19.800000	0.229097	0.000000	19.976938	0.000000	1.000000	0.634968	19.317000 
	2.533333	12.120117	0.000000	75.333333	64.170000	19.800000	0.229287	0.000000	19.980620	0.000000	1.000000	0.635560	19.335000 
	2.535417	12.119904	0.000000	75.354167	64.180000	19.800000	0.229518	0.000000	19.984644	0.000000	1.000000	0.636217	19.355000 
	2.537500	12.119904	0.000000	75.375000	64.190000	19.800000	0.229747	0.000000	19.988668	0.000000	1.000000	0.636875	19.375000 
	2.539583	12.119904	0.000000	75.395833	64.220000	19.800000	0.229957	0.000000	19.992750	0.000000	1.000000	0.637532	19.395000 
	2.541667	12.119904	0.000000	75.416667	64.240000	19.800000	0.230170	0.000000	19.996604	0.000000	1.000000	0.638157	19.414000 
	2.543750	12.119904	0.000000	75.437500	64.260000	19.800000	0.230394	0.000000	20.000657	0.000000	1.000000	0.638814	19.434000 
	2.545833	12.119904	0.000000	75.458333	64.260000	19.800000	0.230637	0.000000	20.004852	0.000000	1.000000	0.639504	19.455000 
	2.547917	12.119690	0.000000	75.479167	64.270000	19.800000	0.230868	0.000000	20.008876	0.000000	1.000000	0.640162	19.475000 
	2.550000	12.119690	0.000000	75.500000	64.300000	19.800000	0.231072	0.000000	20.012759	0.000000	1.000000	0.640786	19.494000 
	2.552083	12.119690	0.000000	75.520833	64.330000	19.800000	0.231303	0.000000	20.017042	0.000000	1.000000	0.641477	19.515000 
	2.554167	12.119690	0.000000	75.541667	64.360000	19.800000	0.231518	0.000000	20.021126	0.000000	1.000000	0.642134	19.535000 
	2.556250	12.119690	0.000000	75.562500	64.360000	19.800000	0.231749	0.000000	20.025121	0.000000	1.000000	0.642791	19.555000 
	2.558333	12.119690	0.000000	75.583333	64.390000	19.800000	0.231969	0.000000	20.029205	0.000000	1.000000	0.643449	19.575000 
	2.560417	12.119690	0.000000	75.604167	64.380000	19.800000	0.232222	0.000000	20.033370	0.000000	1.000000	0.644139	19.596000 
	2.562500	12.119690	0.000000	75.625000	64.410000	19.800000	0.232422	0.000000	20.037255	0.000000	1.000000	0.644764	19.615000 
	2.564583	12.119690	0.000000	75.645833	64.430000	19.800000	0.232642	0.000000	20.041309	0.000000	1.000000	0.645421	19.635000 
	2.566667	12.119476	0.000000	75.666667	64.460000	19.800000	0.232873	0.000000	20.045593	0.000000	1.000000	0.646111	19.656000 
	2.568750	12.119476	0.000000	75.687500	64.460000	19.800000	0.233106	0.000000	20.049589	0.000000	1.000000	0.646769	19.676000 
	2.570833	12.119476	0.000000	75.708333	64.490000	19.800000	0.233310	0.000000	20.053473	0.000000	1.000000	0.647393	19.695000 
	2.572917	12.119476	0.000000	75.729167	64.500000	19.800000	0.233537	0.000000	20.057499	0.000000	1.000000	0.648051	19.715000 
	2.575000	12.119476	0.000000	75.750000	64.530000	19.800000	0.233752	0.000000	20.061584	0.000000	1.000000	0.648708	19.735000 
	2.577083	12.119476	0.000000	75.770833	64.560000	19.800000	0.233956	0.000000	20.065469	0.000000	1.000000	0.649333	19.754000 
	2.579167	12.119476	0.000000	75.791667	64.560000	19.800000	0.234198	0.000000	20.069465	0.000000	1.000000	0.649990	19.774000 
	2.581250	12.119476	0.000000	75.812500	64.570000	19.800000	0.234409	0.000000	20.073291	0.000000	1.000000	0.650615	19.793000 
	2.583333	12.119476	0.000000	75.833333	64.600000	19.800000	0.234624	0.000000	20.077376	0.000000	1.000000	0.651272	19.813000 
	2.585417	12.119263	0.000000	75.854167	64.610000	19.800000	0.234840	0.000000	20.081202	0.000000	1.000000	0.651897	19.832000 
	2.587500	12.119263	0.000000	75.875000	64.630000	19.800000	0.235039	0.000000	20.084858	0.000000	1.000000	0.652488	19.850000 
	2.589583	12.119263	0.000000	75.895833	64.660000	19.800000	0.235253	0.000000	20.088944	0.000000	1.000000	0.653146	19.870000 
	2.591667	12.119263	0.000000	75.916667	64.660000	19.800000	0.235475	0.000000	20.092740	0.000000	1.000000	0.653770	19.889000 
	2.593750	12.119263	0.000000	75.937500	64.680000	19.800000	0.235670	0.000000	20.096197	0.000000	1.000000	0.654329	19.906000 
	2.595833	12.119263	0.000000	75.958333	64.700000	19.800000	0.235874	0.000000	20.100054	0.000000	1.000000	0.654954	19.925000 
	2.597917	12.119049	0.000000	75.979167	64.720000	19.800000	0.236090	0.000000	20.104110	0.000000	1.000000	0.655611	19.945000 
	2.600000	12.119049	0.000000	76.000000	64.750000	19.800000	0.236299	0.000000	20.107997	0.000000	1.000000	0.656236	19.964000 
	2.602083	12.119049	0.000000	76.020833	64.750000	19.800000	0.236558	0.000000	20.112393	0.000000	1.000000	0.656959	19.986000 
	2.604167	12.119049	0.000000	76.041667	64.770000	19.800000	0.236778	0.000000	20.116449	0.000000	1.000000	0.657616	20.006000 
	2.606250	12.119049	0.000000	76.062500	64.790000	19.800000	0.236997	0.000000	20.120506	0.000000	1.000000	0.658274	20.026000 
	2.608333	12.119049	0.000000	76.083333	64.810000	19.800000	0.237233	0.000000	20.124763	0.000000	1.000000	0.658964	20.047000 
	2.610417	12.119049	0.000000	76.104167	64.820000	19.800000	0.237473	0.000000	20.128990	0.000000	1.000000	0.659654	20.068000 
	2.612500	12.118835	0.000000	76.125000	64.840000	19.800000	0.237700	0.000000	20.133247	0.000000	1.000000	0.660344	20.089000 
	2.614583	12.118835	0.000000	76.145833	64.870000	19.800000	0.237942	0.000000	20.137734	0.000000	1.000000	0.661068	20.111000 
	2.616667	12.118835	0.000000	76.166667	64.880000	19.800000	0.238194	0.000000	20.142161	0.000000	1.000000	0.661791	20.133000 
	2.618750	12.118835	0.000000	76.187500	64.890000	19.800000	0.238447	0.000000	20.146588	0.000000	1.000000	0.662514	20.155000 
	2.620833	12.118835	0.000000	76.208333	64.910000	19.800000	0.238693	0.000000	20.151045	0.000000	1.000000	0.663237	20.177000 
	2.622917	12.118835	0.000000	76.229167	64.940000	19.800000	0.238920	0.000000	20.155333	0.000000	1.000000	0.663927	20.198000 
	2.625000	12.118835	0.000000	76.250000	64.950000	19.800000	0.239156	0.000000	20.159560	0.000000	1.000000	0.664618	20.219000 
	2.627083	12.118835	0.000000	76.270833	64.970000	19.800000	0.239380	0.000000	20.163618	0.000000	1.000000	0.665275	20.239000 
	2.629167	12.118622	0.000000	76.291667	64.980000	19.800000	0.239607	0.000000	20.167646	0.000000	1.000000	0.665933	20.259000 
	2.631250	12.118622	0.000000	76.312500	65.010000	19.800000	0.239824	0.000000	20.171735	0.000000	1.000000	0.666590	20.279000 
	2.633333	12.118622	0.000000	76.333333	65.030000	19.800000	0.240042	0.000000	20.175793	0.000000	1.000000	0.667247	20.299000 
	2.635417	12.118408	0.000000	76.354167	65.040000	19.800000	0.240263	0.000000	20.179821	0.000000	1.000000	0.667905	20.319000 
	2.637500	12.118622	0.000000	76.375000	65.050000	19.800000	0.240473	0.000000	20.183449	0.000000	1.000000	0.668496	20.337000 
	2.639583	12.118408	0.000000	76.395833	65.080000	19.800000	0.240648	0.000000	20.186939	0.000000	1.000000	0.669055	20.354000 
	2.641667	12.118408	0.000000	76.416667	65.080000	19.800000	0.240811	0.000000	20.189737	0.000000	1.000000	0.669515	20.368000 
	2.643750	12.118408	0.000000	76.437500	65.110000	19.800000	0.240958	0.000000	20.192627	0.000000	1.000000	0.669976	20.382000 
	2.645833	12.118408	0.000000	76.458333	65.130000	19.800000	0.241141	0.000000	20.196087	0.000000	1.000000	0.670534	20.399000 
	2.647917	12.118194	0.000000	76.479167	65.150000	19.800000	0.241282	0.000000	20.198747	0.000000	1.000000	0.670962	20.412000 
	2.650000	12.118194	0.000000	76.500000	65.170000	19.800000	0.241397	0.000000	20.201007	0.000000	1.000000	0.671323	20.423000 
	2.652083	12.118194	0.000000	76.520833	65.180000	19.800000	0.241505	0.000000	20.203037	0.000000	1.000000	0.671652	20.433000 
	2.654167	12.118194	0.000000	76.541667	65.210000	19.800000	0.241592	0.000000	20.204928	0.000000	1.000000	0.671948	20.442000 
	2.656250	12.118194	0.000000	76.562500	65.230000	19.800000	0.241729	0.000000	20.207588	0.000000	1.000000	0.672375	20.455000 
	2.658333	12.118194	0.000000	76.583333	65.240000	19.800000	0.241932	0.000000	20.211217	0.000000	1.000000	0.672967	20.473000 
	2.660417	12.117981	0.000000	76.604167	65.270000	19.800000	0.242091	0.000000	20.214308	0.000000	1.000000	0.673460	20.488000 
	2.662500	12.117981	0.000000	76.625000	65.280000	19.800000	0.242250	0.000000	20.217338	0.000000	1.000000	0.673953	20.503000 
	2.664583	12.117981	0.000000	76.645833	65.290000	19.800000	0.242429	0.000000	20.220367	0.000000	1.000000	0.674446	20.518000 
	2.666667	12.117981	0.000000	76.666667	65.300000	19.800000	0.242602	0.000000	20.223597	0.000000	1.000000	0.674972	20.534000 
	2.668750	12.117767	0.000000	76.687500	65.330000	19.800000	0.242774	0.000000	20.226888	0.000000	1.000000	0.675498	20.550000 
	2.670833	12.117767	0.000000	76.708333	65.350000	19.800000	0.242932	0.000000	20.229949	0.000000	1.000000	0.675991	20.565000 
	2.672917	12.117767	0.000000	76.729167	65.360000	19.800000	0.243104	0.000000	20.232978	0.000000	1.000000	0.676484	20.580000 
	2.675000	12.117767	0.000000	76.750000	65.370000	19.800000	0.243291	0.000000	20.236408	0.000000	1.000000	0.677043	20.597000 
	2.677083	12.117767	0.000000	76.770833	65.410000	19.800000	0.243431	0.000000	20.239331	0.000000	1.000000	0.677503	20.611000 
	2.679167	12.117767	0.000000	76.791667	65.420000	19.800000	0.243585	0.000000	20.242161	0.000000	1.000000	0.677963	20.625000 
	2.681250	12.117767	0.000000	76.812500	65.440000	19.800000	0.243739	0.000000	20.245022	0.000000	1.000000	0.678424	20.639000 
	2.683333	12.117554	0.000000	76.833333	65.460000	19.800000	0.243888	0.000000	20.247883	0.000000	1.000000	0.678884	20.653000 
	2.685417	12.117554	0.000000	76.854167	65.470000	19.800000	0.244058	0.000000	20.250914	0.000000	1.000000	0.679377	20.668000 
	2.687500	12.117554	0.000000	76.875000	65.500000	19.800000	0.244213	0.000000	20.254006	0.000000	1.000000	0.679870	20.683000 
	2.689583	12.117554	0.000000	76.895833	65.510000	19.800000	0.244387	0.000000	20.257236	0.000000	1.000000	0.680396	20.699000 
	2.691667	12.117340	0.000000	76.916667	65.540000	19.800000	0.244543	0.000000	20.260329	0.000000	1.000000	0.680889	20.714000 
	2.693750	12.117340	0.000000	76.937500	65.560000	19.800000	0.244718	0.000000	20.263591	0.000000	1.000000	0.681415	20.730000 
	2.695833	12.117340	0.000000	76.958333	65.580000	19.800000	0.244945	0.000000	20.267852	0.000000	1.000000	0.682105	20.751000 
	2.697917	12.117340	0.000000	76.979167	65.600000	19.800000	0.245172	0.000000	20.271913	0.000000	1.000000	0.682762	20.771000 
	2.700000	12.117340	0.000000	77.000000	65.600000	19.800000	0.245482	0.000000	20.277312	0.000000	1.000000	0.683650	20.798000 
	2.702083	12.117126	0.000000	77.020833	65.610000	19.800000	0.245767	0.000000	20.282342	0.000000	1.000000	0.684472	20.823000 
	2.704167	12.117126	0.000000	77.041667	65.630000	19.800000	0.246023	0.000000	20.287004	0.000000	1.000000	0.685228	20.846000 
	2.706250	12.117126	0.000000	77.062500	65.670000	19.800000	0.246223	0.000000	20.290929	0.000000	1.000000	0.685852	20.865000 
	2.708333	12.117126	0.000000	77.083333	65.670000	19.800000	0.246448	0.000000	20.294728	0.000000	1.000000	0.686477	20.884000 
	2.710417	12.117126	0.000000	77.104167	65.700000	19.800000	0.246705	0.000000	20.299622	0.000000	1.000000	0.687266	20.908000 
	2.712500	12.116913	0.000000	77.125000	65.730000	19.800000	0.247003	0.000000	20.305115	0.000000	1.000000	0.688153	20.935000 
	2.714583	12.116913	0.000000	77.145833	65.730000	19.800000	0.247330	0.000000	20.310714	0.000000	1.000000	0.689074	20.963000 
	2.716667	12.116913	0.000000	77.166667	65.740000	19.800000	0.247650	0.000000	20.316345	0.000000	1.000000	0.689994	20.991000 
	2.718750	12.116913	0.000000	77.187500	65.780000	19.800000	0.247926	0.000000	20.321671	0.000000	1.000000	0.690849	21.017000 
	2.720833	12.116913	0.000000	77.208333	65.800000	19.800000	0.248226	0.000000	20.327134	0.000000	1.000000	0.691736	21.044000 
	2.722917	12.116913	0.000000	77.229167	65.800000	19.800000	0.248513	0.000000	20.331933	0.000000	1.000000	0.692525	21.068000 
	2.725000	12.116699	0.000000	77.250000	65.820000	19.800000	0.248776	0.000000	20.336796	0.000000	1.000000	0.693314	21.092000 
	2.727083	12.116699	0.000000	77.270833	65.850000	19.800000	0.249028	0.000000	20.341491	0.000000	1.000000	0.694070	21.115000 
	2.729167	12.116699	0.000000	77.291667	65.870000	19.800000	0.249273	0.000000	20.345955	0.000000	1.000000	0.694793	21.137000 
	2.731250	12.116699	0.000000	77.312500	65.880000	19.800000	0.249505	0.000000	20.350187	0.000000	1.000000	0.695484	21.158000 
	2.733333	12.116699	0.000000	77.333333	65.890000	19.800000	0.249729	0.000000	20.354218	0.000000	1.000000	0.696141	21.178000 
	2.735417	12.116699	0.000000	77.354167	65.920000	19.800000	0.249930	0.000000	20.358114	0.000000	1.000000	0.696765	21.197000 
	2.737500	12.116699	0.000000	77.375000	65.940000	19.800000	0.250142	0.000000	20.361978	0.000000	1.000000	0.697390	21.216000 
	2.739583	12.116699	0.000000	77.395833	65.960000	19.800000	0.250355	0.000000	20.365842	0.000000	1.000000	0.698015	21.235000 
	2.741667	12.116485	0.000000	77.416667	65.980000	19.800000	0.250551	0.000000	20.369506	0.000000	1.000000	0.698606	21.253000 
	2.743750	12.116485	0.000000	77.437500	65.980000	19.800000	0.250780	0.000000	20.373506	0.000000	1.000000	0.699264	21.273000 
	2.745833	12.116485	0.000000	77.458333	66.010000	19.800000	0.250997	0.000000	20.377603	0.000000	1.000000	0.699921	21.293000 
	2.747917	12.116272	0.000000	77.479167	66.030000	19.800000	0.251204	0.000000	20.381467	0.000000	1.000000	0.700546	21.312000 
	2.750000	12.116272	0.000000	77.500000	66.050000	19.800000	0.251435	0.000000	20.385732	0.000000	1.000000	0.701236	21.333000 
	2.752083	12.116272	0.000000	77.520833	66.070000	19.800000	0.251680	0.000000	20.390197	0.000000	1.000000	0.701959	21.355000 
	2.754167	12.116272	0.000000	77.541667	66.080000	19.800000	0.251912	0.000000	20.394429	0.000000	1.000000	0.702649	21.376000 
	2.756250	12.116272	0.000000	77.562500	66.080000	19.800000	0.252160	0.000000	20.398630	0.000000	1.000000	0.703340	21.397000 
	2.758333	12.116058	0.000000	77.583333	66.120000	19.800000	0.252390	0.000000	20.403159	0.000000	1.000000	0.704063	21.419000 
	2.760417	12.116058	0.000000	77.604167	66.150000	19.800000	0.252614	0.000000	20.407457	0.000000	1.000000	0.704753	21.440000 
	2.762500	12.116058	0.000000	77.625000	66.150000	19.800000	0.252838	0.000000	20.411258	0.000000	1.000000	0.705378	21.459000 
	2.764583	12.116058	0.000000	77.645833	66.170000	19.800000	0.253043	0.000000	20.415123	0.000000	1.000000	0.706002	21.478000 
	2.766667	12.116058	0.000000	77.666667	66.200000	19.800000	0.253244	0.000000	20.419021	0.000000	1.000000	0.706627	21.497000 
	2.768750	12.115844	0.000000	77.687500	66.220000	19.800000	0.253443	0.000000	20.422687	0.000000	1.000000	0.707218	21.515000 
	2.770833	12.115844	0.000000	77.708333	66.220000	19.800000	0.253677	0.000000	20.426687	0.000000	1.000000	0.707876	21.535000 
	2.772917	12.115844	0.000000	77.729167	66.240000	19.800000	0.253902	0.000000	20.430953	0.000000	1.000000	0.708566	21.556000 
	2.775000	12.115631	0.000000	77.750000	66.270000	19.800000	0.254108	0.000000	20.434852	0.000000	1.000000	0.709191	21.575000 
	2.777083	12.115631	0.000000	77.770833	66.280000	19.800000	0.254329	0.000000	20.438885	0.000000	1.000000	0.709848	21.595000 
	2.779167	12.115631	0.000000	77.791667	66.300000	19.800000	0.254567	0.000000	20.443152	0.000000	1.000000	0.710538	21.616000 
	2.781250	12.115631	0.000000	77.812500	66.320000	19.800000	0.254799	0.000000	20.447418	0.000000	1.000000	0.711229	21.637000 
	2.783333	12.115631	0.000000	77.833333	66.350000	19.800000	0.255017	0.000000	20.451717	0.000000	1.000000	0.711919	21.658000 
	2.785417	12.115631	0.000000	77.854167	66.360000	19.800000	0.255234	0.000000	20.455551	0.000000	1.000000	0.712544	21.677000 
	2.787500	12.115417	0.000000	77.875000	66.370000	19.800000	0.255463	0.000000	20.459585	0.000000	1.000000	0.713201	21.697000 
	2.789583	12.115417	0.000000	77.895833	66.390000	19.800000	0.255677	0.000000	20.463652	0.000000	1.000000	0.713858	21.717000 
	2.791667	12.115417	0.000000	77.916667	66.410000	19.800000	0.255894	0.000000	20.467719	0.000000	1.000000	0.714516	21.737000 
	2.793750	12.115417	0.000000	77.937500	66.430000	19.800000	0.256102	0.000000	20.471586	0.000000	1.000000	0.715140	21.756000 
	2.795833	12.115203	0.000000	77.958333	66.450000	19.800000	0.256304	0.000000	20.475253	0.000000	1.000000	0.715732	21.774000 
	2.797917	12.115203	0.000000	77.979167	66.460000	19.800000	0.256504	0.000000	20.478887	0.000000	1.000000	0.716324	21.792000 
	2.800000	12.115203	0.000000	78.000000	66.500000	19.800000	0.256688	0.000000	20.482620	0.000000	1.000000	0.716915	21.810000 
	2.802083	12.114990	0.000000	78.020833	66.500000	19.800000	0.256892	0.000000	20.486222	0.000000	1.000000	0.717507	21.828000 
	2.804167	12.114990	0.000000	78.041667	66.520000	19.800000	0.257089	0.000000	20.489889	0.000000	1.000000	0.718099	21.846000 
	2.806250	12.114990	0.000000	78.062500	66.540000	19.800000	0.257297	0.000000	20.493757	0.000000	1.000000	0.718723	21.865000 
	2.808333	12.114990	0.000000	78.083333	66.580000	19.800000	0.257480	0.000000	20.497490	0.000000	1.000000	0.719315	21.883000 
	2.810417	12.114990	0.000000	78.104167	66.570000	19.800000	0.257689	0.000000	20.501059	0.000000	1.000000	0.719907	21.901000 
	2.812500	12.114990	0.000000	78.125000	66.590000	19.800000	0.257876	0.000000	20.504527	0.000000	1.000000	0.720465	21.918000 
	2.814583	12.114990	0.000000	78.145833	66.630000	19.800000	0.258070	0.000000	20.508461	0.000000	1.000000	0.721090	21.937000 
	2.816667	12.114990	0.000000	78.166667	66.630000	19.800000	0.258265	0.000000	20.511863	0.000000	1.000000	0.721649	21.954000 
	2.818750	12.114776	0.000000	78.187500	66.650000	19.800000	0.258464	0.000000	20.515531	0.000000	1.000000	0.722240	21.972000 
	2.820833	12.114776	0.000000	78.208333	66.670000	19.800000	0.258641	0.000000	20.518999	0.000000	1.000000	0.722799	21.989000 
	2.822917	12.114776	0.000000	78.229167	66.690000	19.800000	0.258838	0.000000	20.522668	0.000000	1.000000	0.723391	22.007000 
	2.825000	12.114776	0.000000	78.250000	66.710000	19.800000	0.259037	0.000000	20.526336	0.000000	1.000000	0.723983	22.025000 
	2.827083	12.114776	0.000000	78.270833	66.730000	19.800000	0.259236	0.000000	20.530005	0.000000	1.000000	0.724574	22.043000 
	2.829167	12.114776	0.000000	78.291667	66.750000	19.800000	0.259431	0.000000	20.533674	0.000000	1.000000	0.725166	22.061000 
	2.831250	12.114776	0.000000	78.312500	66.760000	19.800000	0.259628	0.000000	20.537309	0.000000	1.000000	0.725758	22.079000 
	2.833333	12.114562	0.000000	78.333333	66.780000	19.800000	0.259826	0.000000	20.540978	0.000000	1.000000	0.726349	22.097000 
	2.835417	12.114562	0.000000	78.354167	66.800000	19.800000	0.260022	0.000000	20.544647	0.000000	1.000000	0.726941	22.115000 
	2.837500	12.114349	0.000000	78.375000	66.810000	19.800000	0.260226	0.000000	20.548283	0.000000	1.000000	0.727533	22.133000 
	2.839583	12.114349	0.000000	78.395833	66.850000	19.800000	0.260409	0.000000	20.552019	0.000000	1.000000	0.728124	22.151000 
	2.841667	12.114349	0.000000	78.416667	66.850000	19.800000	0.260625	0.000000	20.555821	0.000000	1.000000	0.728749	22.170000 
	2.843750	12.114349	0.000000	78.437500	66.880000	19.800000	0.260815	0.000000	20.559524	0.000000	1.000000	0.729341	22.188000 
	2.845833	12.114135	0.000000	78.458333	66.900000	19.800000	0.261022	0.000000	20.563394	0.000000	1.000000	0.729965	22.207000 
	2.847917	12.114135	0.000000	78.479167	66.920000	19.800000	0.261217	0.000000	20.567064	0.000000	1.000000	0.730557	22.225000 
	2.850000	12.114135	0.000000	78.500000	66.920000	19.800000	0.261427	0.000000	20.570666	0.000000	1.000000	0.731149	22.243000 
	2.852083	12.114135	0.000000	78.520833	66.940000	19.800000	0.261631	0.000000	20.574536	0.000000	1.000000	0.731773	22.262000 
	2.854167	12.113921	0.000000	78.541667	66.980000	19.800000	0.261825	0.000000	20.578474	0.000000	1.000000	0.732398	22.281000 
	2.856250	12.113921	0.000000	78.562500	66.990000	19.800000	0.262040	0.000000	20.582310	0.000000	1.000000	0.733022	22.300000 
	2.858333	12.113921	0.000000	78.583333	67.000000	19.800000	0.262238	0.000000	20.585947	0.000000	1.000000	0.733614	22.318000 
	2.860417	12.113921	0.000000	78.604167	67.010000	19.800000	0.262457	0.000000	20.589784	0.000000	1.000000	0.734238	22.337000 
	2.862500	12.113708	0.000000	78.625000	67.040000	19.800000	0.262651	0.000000	20.593688	0.000000	1.000000	0.734863	22.356000 
	2.864583	12.113708	0.000000	78.645833	67.060000	19.800000	0.262864	0.000000	20.597559	0.000000	1.000000	0.735487	22.375000 
	2.866667	12.113708	0.000000	78.666667	67.090000	19.800000	0.263075	0.000000	20.601663	0.000000	1.000000	0.736145	22.395000 
	2.868750	12.113494	0.000000	78.687500	67.100000	19.800000	0.263284	0.000000	20.605500	0.000000	1.000000	0.736769	22.414000 
	2.870833	12.113494	0.000000	78.708333	67.120000	19.800000	0.263504	0.000000	20.609572	0.000000	1.000000	0.737427	22.434000 
	2.872917	12.113494	0.000000	78.729167	67.140000	19.800000	0.263721	0.000000	20.613643	0.000000	1.000000	0.738084	22.454000 
	2.875000	12.113494	0.000000	78.750000	67.160000	19.800000	0.263942	0.000000	20.617715	0.000000	1.000000	0.738742	22.474000 
	2.877083	12.113494	0.000000	78.770833	67.170000	19.800000	0.264152	0.000000	20.621552	0.000000	1.000000	0.739366	22.493000 
	2.879167	12.113494	0.000000	78.791667	67.180000	19.800000	0.264379	0.000000	20.625590	0.000000	1.000000	0.740024	22.513000 
	2.881250	12.113280	0.000000	78.812500	67.190000	19.800000	0.264608	0.000000	20.629627	0.000000	1.000000	0.740681	22.533000 
	2.883333	12.113280	0.000000	78.833333	67.230000	19.800000	0.264833	0.000000	20.634168	0.000000	1.000000	0.741404	22.555000 
	2.885417	12.113280	0.000000	78.854167	67.250000	19.800000	0.265050	0.000000	20.638240	0.000000	1.000000	0.742062	22.575000 
	2.887500	12.113280	0.000000	78.875000	67.270000	19.800000	0.265278	0.000000	20.642512	0.000000	1.000000	0.742752	22.596000 
	2.889583	12.113280	0.000000	78.895833	67.280000	19.800000	0.265506	0.000000	20.646550	0.000000	1.000000	0.743409	22.616000 
	2.891667	12.113067	0.000000	78.916667	67.300000	19.800000	0.265745	0.000000	20.651023	0.000000	1.000000	0.744133	22.638000 
	2.893750	12.113067	0.000000	78.937500	67.320000	19.800000	0.265959	0.000000	20.655095	0.000000	1.000000	0.744790	22.658000 
	2.895833	12.113067	0.000000	78.958333	67.360000	19.800000	0.266180	0.000000	20.659437	0.000000	1.000000	0.745480	22.679000 
	2.897917	12.113067	0.000000	78.979167	67.360000	19.800000	0.266412	0.000000	20.663441	0.000000	1.000000	0.746138	22.699000 
	2.900000	12.113067	0.000000	79.000000	67.370000	19.800000	0.266650	0.000000	20.667680	0.000000	1.000000	0.746828	22.720000 
	2.902083	12.113067	0.000000	79.020833	67.410000	19.800000	0.266865	0.000000	20.672022	0.000000	1.000000	0.747518	22.741000 
	2.904167	12.112853	0.000000	79.041667	67.430000	19.800000	0.267096	0.000000	20.676295	0.000000	1.000000	0.748209	22.762000 
	2.906250	12.112853	0.000000	79.062500	67.440000	19.800000	0.267330	0.000000	20.680534	0.000000	1.000000	0.748899	22.783000 
	2.908333	12.112853	0.000000	79.083333	67.470000	19.800000	0.267564	0.000000	20.685042	0.000000	1.000000	0.749622	22.805000 
	2.910417	12.112853	0.000000	79.104167	67.490000	19.800000	0.267806	0.000000	20.689516	0.000000	1.000000	0.750345	22.827000 
	2.912500	12.112853	0.000000	79.125000	67.490000	19.800000	0.268044	0.000000	20.693721	0.000000	1.000000	0.751035	22.848000 
	2.914583	12.112853	0.000000	79.145833	67.500000	19.800000	0.268299	0.000000	20.698161	0.000000	1.000000	0.751759	22.870000 
	2.916667	12.112639	0.000000	79.166667	67.520000	19.800000	0.268525	0.000000	20.702435	0.000000	1.000000	0.752449	22.891000 
	2.918750	12.112639	0.000000	79.187500	67.540000	19.800000	0.268747	0.000000	20.706509	0.000000	1.000000	0.753106	22.911000 
	2.920833	12.112639	0.000000	79.208333	67.560000	19.800000	0.268983	0.000000	20.710983	0.000000	1.000000	0.753829	22.933000 
	2.922917	12.112639	0.000000	79.229167	67.580000	19.800000	0.269203	0.000000	20.715058	0.000000	1.000000	0.754487	22.953000 
	2.925000	12.112639	0.000000	79.250000	67.600000	19.800000	0.269421	0.000000	20.719132	0.000000	1.000000	0.755144	22.973000 
	2.927083	12.112639	0.000000	79.270833	67.630000	19.800000	0.269643	0.000000	20.723441	0.000000	1.000000	0.755835	22.994000 
	2.929167	12.112426	0.000000	79.291667	67.630000	19.800000	0.269867	0.000000	20.727246	0.000000	1.000000	0.756459	23.013000 
	2.931250	12.112426	0.000000	79.312500	67.660000	19.800000	0.270065	0.000000	20.731155	0.000000	1.000000	0.757084	23.032000 
	2.933333	12.112426	0.000000	79.333333	67.680000	19.800000	0.270269	0.000000	20.735030	0.000000	1.000000	0.757708	23.051000 
	2.935417	12.112426	0.000000	79.354167	67.700000	19.800000	0.270471	0.000000	20.738905	0.000000	1.000000	0.758333	23.070000 
	2.937500	12.112426	0.000000	79.375000	67.730000	19.800000	0.270662	0.000000	20.742614	0.000000	1.000000	0.758924	23.088000 
	2.939583	12.112426	0.000000	79.395833	67.730000	19.800000	0.270872	0.000000	20.746219	0.000000	1.000000	0.759516	23.106000 
	2.941667	12.112212	0.000000	79.416667	67.760000	19.800000	0.271057	0.000000	20.749928	0.000000	1.000000	0.760108	23.124000 
	2.943750	12.112212	0.000000	79.437500	67.780000	19.800000	0.271263	0.000000	20.753804	0.000000	1.000000	0.760732	23.143000 
	2.945833	12.112212	0.000000	79.458333	67.770000	19.800000	0.271501	0.000000	20.757774	0.000000	1.000000	0.761390	23.163000 
	2.947917	12.112212	0.000000	79.479167	67.800000	19.800000	0.271710	0.000000	20.761885	0.000000	1.000000	0.762047	23.183000 
	2.950000	12.111998	0.000000	79.500000	67.840000	19.800000	0.271937	0.000000	20.766431	0.000000	1.000000	0.762770	23.205000 
	2.952083	12.111998	0.000000	79.520833	67.840000	19.800000	0.272189	0.000000	20.770837	0.000000	1.000000	0.763494	23.227000 
	2.954167	12.111998	0.000000	79.541667	67.870000	19.800000	0.272424	0.000000	20.775349	0.000000	1.000000	0.764217	23.249000 
	2.956250	12.111998	0.000000	79.562500	67.890000	19.800000	0.272628	0.000000	20.779225	0.000000	1.000000	0.764841	23.268000 
	2.958333	12.111998	0.000000	79.583333	67.900000	19.800000	0.272841	0.000000	20.783065	0.000000	1.000000	0.765466	23.287000 
	2.960417	12.111998	0.000000	79.604167	67.920000	19.800000	0.273022	0.000000	20.786541	0.000000	1.000000	0.766025	23.304000 
	2.962500	12.111998	0.000000	79.625000	67.930000	19.800000	0.273210	0.000000	20.789981	0.000000	1.000000	0.766583	23.321000 
	2.964583	12.111785	0.000000	79.645833	67.960000	19.800000	0.273365	0.000000	20.793091	0.000000	1.000000	0.767076	23.336000 
	2.966667	12.111785	0.000000	79.666667	67.980000	19.800000	0.273544	0.000000	20.796567	0.000000	1.000000	0.767635	23.353000 
	2.968750	12.111785	0.000000	79.687500	68.000000	19.800000	0.273732	0.000000	20.800043	0.000000	1.000000	0.768194	23.370000 
	2.970833	12.111785	0.000000	79.708333	68.020000	19.800000	0.273936	0.000000	20.803919	0.000000	1.000000	0.768819	23.389000 
	2.972917	12.111785	0.000000	79.729167	68.030000	19.800000	0.274143	0.000000	20.807761	0.000000	1.000000	0.769443	23.408000 
	2.975000	12.111571	0.000000	79.750000	68.050000	19.800000	0.274351	0.000000	20.811637	0.000000	1.000000	0.770068	23.427000 
	2.977083	12.111571	0.000000	79.770833	68.090000	19.800000	0.274544	0.000000	20.815585	0.000000	1.000000	0.770692	23.446000 
	2.979167	12.111571	0.000000	79.791667	68.080000	19.800000	0.274760	0.000000	20.819156	0.000000	1.000000	0.771284	23.464000 
	2.981250	12.111571	0.000000	79.812500	68.110000	19.800000	0.274997	0.000000	20.823669	0.000000	1.000000	0.772007	23.486000 
	2.983333	12.111571	0.000000	79.833333	68.130000	19.800000	0.275242	0.000000	20.828348	0.000000	1.000000	0.772763	23.509000 
	2.985417	12.111357	0.000000	79.854167	68.150000	19.800000	0.275432	0.000000	20.832025	0.000000	1.000000	0.773355	23.527000 
	2.987500	12.111357	0.000000	79.875000	68.160000	19.800000	0.275555	0.000000	20.834264	0.000000	1.000000	0.773716	23.538000 
	2.989583	12.111357	0.000000	79.895833	68.200000	19.800000	0.275631	0.000000	20.836209	0.000000	1.000000	0.774012	23.547000 
	2.991667	12.111357	0.000000	79.916667	68.220000	19.800000	0.275752	0.000000	20.838684	0.000000	1.000000	0.774407	23.559000 
	2.993750	12.111357	0.000000	79.937500	68.230000	19.800000	0.275894	0.000000	20.841325	0.000000	1.000000	0.774834	23.572000 
	2.995833	12.111144	0.000000	79.958333	68.240000	19.800000	0.276012	0.000000	20.843564	0.000000	1.000000	0.775196	23.583000 
	2.997917	12.111144	0.000000	79.979167	68.270000	19.800000	0.276127	0.000000	20.846075	0.000000	1.000000	0.775590	23.595000 
	3.000000	12.111144	0.000000	80.000000	68.290000	19.800000	0.276248	0.000000	20.848551	0.000000	1.000000	0.775984	23.607000 
	3.002083	12.111144	0.000000	80.020833	68.300000	19.800000	0.276367	0.000000	20.850790	0.000000	1.000000	0.776346	23.618000 
	3.004167	12.111144	0.000000	80.041667	68.330000	19.800000	0.276486	0.000000	20.853302	0.000000	1.000000	0.776741	23.630000 
	3.006250	12.110930	0.000000	80.062500	68.340000	19.800000	0.276604	0.000000	20.855541	0.000000	1.000000	0.777102	23.641000 
	3.008333	12.110930	0.000000	80.083333	68.380000	19.800000	0.276727	0.000000	20.858289	0.000000	1.000000	0.777529	23.654000 
	3.010417	12.110930	0.000000	80.104167	68.380000	19.800000	0.276919	0.000000	20.861695	0.000000	1.000000	0.778088	23.671000 
	3.012500	12.110930	0.000000	80.125000	68.400000	19.800000	0.277104	0.000000	20.865173	0.000000	1.000000	0.778647	23.688000 
	3.014583	12.110930	0.000000	80.145833	68.410000	19.800000	0.277288	0.000000	20.868415	0.000000	1.000000	0.779173	23.704000 
	3.016667	12.110716	0.000000	80.166667	68.430000	19.800000	0.277456	0.000000	20.871692	0.000000	1.000000	0.779699	23.720000 
	3.018750	12.110716	0.000000	80.187500	68.450000	19.800000	0.277591	0.000000	20.874369	0.000000	1.000000	0.780126	23.733000 
	3.020833	12.110716	0.000000	80.208333	68.470000	19.800000	0.277748	0.000000	20.877446	0.000000	1.000000	0.780619	23.748000 
	3.022917	12.110716	0.000000	80.229167	68.510000	19.800000	0.277903	0.000000	20.880796	0.000000	1.000000	0.781145	23.764000 
	3.025000	12.110503	0.000000	80.250000	68.510000	19.800000	0.278070	0.000000	20.883802	0.000000	1.000000	0.781638	23.779000 
	3.027083	12.110503	0.000000	80.270833	68.530000	19.800000	0.278250	0.000000	20.887280	0.000000	1.000000	0.782197	23.796000 
	3.029167	12.110503	0.000000	80.291667	68.560000	19.800000	0.278427	0.000000	20.890795	0.000000	1.000000	0.782756	23.813000 
	3.031250	12.110503	0.000000	80.312500	68.580000	19.800000	0.278592	0.000000	20.894073	0.000000	1.000000	0.783282	23.829000 
	3.033333	12.110503	0.000000	80.333333	68.580000	19.800000	0.278772	0.000000	20.897079	0.000000	1.000000	0.783775	23.844000 
	3.035417	12.110503	0.000000	80.354167	68.600000	19.800000	0.278942	0.000000	20.900358	0.000000	1.000000	0.784301	23.860000 
	3.037500	12.110289	0.000000	80.375000	68.640000	19.800000	0.279067	0.000000	20.903308	0.000000	1.000000	0.784761	23.874000 
	3.039583	12.110289	0.000000	80.395833	68.650000	19.800000	0.279241	0.000000	20.906350	0.000000	1.000000	0.785254	23.889000 
	3.041667	12.110076	0.000000	80.416667	68.670000	19.800000	0.279405	0.000000	20.909629	0.000000	1.000000	0.785780	23.905000 
	3.043750	12.110076	0.000000	80.437500	68.680000	19.800000	0.279583	0.000000	20.912871	0.000000	1.000000	0.786306	23.921000 
	3.045833	12.110076	0.000000	80.458333	68.690000	19.800000	0.279748	0.000000	20.915914	0.000000	1.000000	0.786799	23.936000 
	3.047917	12.110076	0.000000	80.479167	68.710000	19.800000	0.279910	0.000000	20.918992	0.000000	1.000000	0.787292	23.951000 
	3.050000	12.110076	0.000000	80.500000	68.740000	19.800000	0.280055	0.000000	20.922107	0.000000	1.000000	0.787785	23.966000 
	3.052083	12.109862	0.000000	80.520833	68.760000	19.800000	0.280216	0.000000	20.925186	0.000000	1.000000	0.788278	23.981000 
	3.054167	12.109862	0.000000	80.541667	68.770000	19.800000	0.280416	0.000000	20.928830	0.000000	1.000000	0.788870	23.999000 
	3.056250	12.109862	0.000000	80.562500	68.800000	19.800000	0.280590	0.000000	20.932346	0.000000	1.000000	0.789429	24.016000 
	3.058333	12.109648	0.000000	80.583333	68.810000	19.800000	0.280774	0.000000	20.935790	0.000000	1.000000	0.789988	24.033000 
	3.060417	12.109648	0.000000	80.604167	68.840000	19.800000	0.280960	0.000000	20.939507	0.000000	1.000000	0.790579	24.051000 
	3.062500	12.109648	0.000000	80.625000	68.860000	19.800000	0.281140	0.000000	20.942987	0.000000	1.000000	0.791138	24.068000 
	3.064583	12.109648	0.000000	80.645833	68.860000	19.800000	0.281336	0.000000	20.946394	0.000000	1.000000	0.791697	24.085000 
	3.066667	12.109435	0.000000	80.666667	68.880000	19.800000	0.281523	0.000000	20.949875	0.000000	1.000000	0.792256	24.102000 
	3.068750	12.109435	0.000000	80.687500	68.920000	19.800000	0.281696	0.000000	20.953628	0.000000	1.000000	0.792847	24.120000 
	3.070833	12.109435	0.000000	80.708333	68.940000	19.800000	0.281916	0.000000	20.957710	0.000000	1.000000	0.793505	24.140000 
	3.072917	12.109435	0.000000	80.729167	68.950000	19.800000	0.282125	0.000000	20.961555	0.000000	1.000000	0.794129	24.159000 
	3.075000	12.109435	0.000000	80.750000	68.960000	19.800000	0.282336	0.000000	20.965401	0.000000	1.000000	0.794754	24.178000 
	3.077083	12.109221	0.000000	80.770833	69.010000	19.800000	0.282531	0.000000	20.969593	0.000000	1.000000	0.795411	24.198000 
	3.079167	12.109221	0.000000	80.791667	69.020000	19.800000	0.282769	0.000000	20.973839	0.000000	1.000000	0.796102	24.219000 
	3.081250	12.109221	0.000000	80.812500	69.020000	19.800000	0.282982	0.000000	20.977648	0.000000	1.000000	0.796726	24.238000 
	3.083333	12.109007	0.000000	80.833333	69.050000	19.800000	0.283196	0.000000	20.981767	0.000000	1.000000	0.797383	24.258000 
	3.085417	12.109007	0.000000	80.854167	69.070000	19.800000	0.283401	0.000000	20.985649	0.000000	1.000000	0.798008	24.277000 
	3.087500	12.109007	0.000000	80.875000	69.090000	19.800000	0.283603	0.000000	20.989532	0.000000	1.000000	0.798633	24.296000 
	3.089583	12.109007	0.000000	80.895833	69.110000	19.800000	0.283805	0.000000	20.993414	0.000000	1.000000	0.799257	24.315000 
	3.091667	12.109007	0.000000	80.916667	69.130000	19.800000	0.284001	0.000000	20.997096	0.000000	1.000000	0.799849	24.333000 
	3.093750	12.109007	0.000000	80.937500	69.150000	19.800000	0.284177	0.000000	21.000578	0.000000	1.000000	0.800408	24.350000 
	3.095833	12.108794	0.000000	80.958333	69.170000	19.800000	0.284385	0.000000	21.004461	0.000000	1.000000	0.801032	24.369000 
	3.097917	12.108794	0.000000	80.979167	69.190000	19.800000	0.284578	0.000000	21.008143	0.000000	1.000000	0.801624	24.387000 
	3.100000	12.108794	0.000000	81.000000	69.200000	19.800000	0.284792	0.000000	21.011990	0.000000	1.000000	0.802248	24.406000 
	3.102083	12.108580	0.000000	81.020833	69.230000	19.800000	0.284983	0.000000	21.015910	0.000000	1.000000	0.802873	24.425000 
	3.104167	12.108580	0.000000	81.041667	69.240000	19.800000	0.285204	0.000000	21.019957	0.000000	1.000000	0.803530	24.445000 
	3.106250	12.108580	0.000000	81.062500	69.250000	19.800000	0.285419	0.000000	21.023803	0.000000	1.000000	0.804155	24.464000 
	3.108333	12.108366	0.000000	81.083333	69.280000	19.800000	0.285627	0.000000	21.027924	0.000000	1.000000	0.804812	24.484000 
	3.110417	12.108366	0.000000	81.104167	69.280000	19.800000	0.285849	0.000000	21.031734	0.000000	1.000000	0.805437	24.503000 
	3.112500	12.108366	0.000000	81.125000	69.310000	19.800000	0.286052	0.000000	21.035855	0.000000	1.000000	0.806094	24.523000 
	3.114583	12.108366	0.000000	81.145833	69.330000	19.800000	0.286258	0.000000	21.039739	0.000000	1.000000	0.806719	24.542000 
	3.116667	12.108366	0.000000	81.166667	69.370000	19.800000	0.286441	0.000000	21.043697	0.000000	1.000000	0.807343	24.561000 
	3.118750	12.108153	0.000000	81.187500	69.390000	19.800000	0.286650	0.000000	21.047581	0.000000	1.000000	0.807968	24.580000 
	3.120833	12.108153	0.000000	81.208333	69.380000	19.800000	0.286891	0.000000	21.051554	0.000000	1.000000	0.808625	24.600000 
	3.122917	12.108153	0.000000	81.229167	69.410000	19.800000	0.287111	0.000000	21.055877	0.000000	1.000000	0.809316	24.621000 
	3.125000	12.107939	0.000000	81.250000	69.440000	19.800000	0.287317	0.000000	21.059999	0.000000	1.000000	0.809973	24.641000 
	3.127083	12.107939	0.000000	81.270833	69.440000	19.800000	0.287546	0.000000	21.064010	0.000000	1.000000	0.810630	24.661000 
	3.129167	12.107939	0.000000	81.291667	69.460000	19.800000	0.287755	0.000000	21.068095	0.000000	1.000000	0.811288	24.681000 
	3.131250	12.107939	0.000000	81.312500	69.490000	19.800000	0.287972	0.000000	21.072217	0.000000	1.000000	0.811945	24.701000 
	3.133333	12.107939	0.000000	81.333333	69.510000	19.800000	0.288171	0.000000	21.076102	0.000000	1.000000	0.812570	24.720000 
	3.135417	12.107725	0.000000	81.354167	69.530000	19.800000	0.288364	0.000000	21.079787	0.000000	1.000000	0.813162	24.738000 
	3.137500	12.107725	0.000000	81.375000	69.540000	19.800000	0.288578	0.000000	21.083635	0.000000	1.000000	0.813786	24.757000 
	3.139583	12.107725	0.000000	81.395833	69.560000	19.800000	0.288776	0.000000	21.087520	0.000000	1.000000	0.814411	24.776000 
	3.141667	12.107725	0.000000	81.416667	69.580000	19.800000	0.288968	0.000000	21.091205	0.000000	1.000000	0.815002	24.794000 
	3.143750	12.107512	0.000000	81.437500	69.590000	19.800000	0.289170	0.000000	21.094852	0.000000	1.000000	0.815594	24.812000 
	3.145833	12.107512	0.000000	81.458333	69.620000	19.800000	0.289337	0.000000	21.098374	0.000000	1.000000	0.816153	24.829000 
	3.147917	12.107512	0.000000	81.479167	69.650000	19.800000	0.289540	0.000000	21.102297	0.000000	1.000000	0.816777	24.848000 
	3.150000	12.107298	0.000000	81.500000	69.670000	19.800000	0.289720	0.000000	21.105782	0.000000	1.000000	0.817336	24.865000 
	3.152083	12.107298	0.000000	81.520833	69.670000	19.800000	0.289910	0.000000	21.109191	0.000000	1.000000	0.817895	24.882000 
	3.154167	12.107298	0.000000	81.541667	69.680000	19.800000	0.290124	0.000000	21.113040	0.000000	1.000000	0.818519	24.901000 
	3.156250	12.107084	0.000000	81.562500	69.730000	19.800000	0.290282	0.000000	21.116638	0.000000	1.000000	0.819078	24.918000 
	3.158333	12.107084	0.000000	81.583333	69.730000	19.800000	0.290477	0.000000	21.120047	0.000000	1.000000	0.819637	24.935000 
	3.160417	12.107084	0.000000	81.604167	69.770000	19.800000	0.290667	0.000000	21.124009	0.000000	1.000000	0.820262	24.954000 
	3.162500	12.107084	0.000000	81.625000	69.780000	19.800000	0.290852	0.000000	21.127457	0.000000	1.000000	0.820820	24.971000 
	3.164583	12.106871	0.000000	81.645833	69.800000	19.800000	0.291032	0.000000	21.130942	0.000000	1.000000	0.821379	24.988000 
	3.166667	12.106871	0.000000	81.666667	69.820000	19.800000	0.291229	0.000000	21.134628	0.000000	1.000000	0.821971	25.006000 
	3.168750	12.106871	0.000000	81.687500	69.840000	19.800000	0.291406	0.000000	21.138114	0.000000	1.000000	0.822530	25.023000 
	3.170833	12.106871	0.000000	81.708333	69.860000	19.800000	0.291599	0.000000	21.141800	0.000000	1.000000	0.823121	25.041000 
	3.172917	12.106657	0.000000	81.729167	69.870000	19.800000	0.291795	0.000000	21.145449	0.000000	1.000000	0.823713	25.059000 
	3.175000	12.106657	0.000000	81.750000	69.890000	19.800000	0.291979	0.000000	21.148935	0.000000	1.000000	0.824272	25.076000 
	3.177083	12.106657	0.000000	81.770833	69.900000	19.800000	0.292160	0.000000	21.152383	0.000000	1.000000	0.824831	25.093000 
	3.179167	12.106443	0.000000	81.791667	69.940000	19.800000	0.292353	0.000000	21.156346	0.000000	1.000000	0.825455	25.112000 
	3.181250	12.106443	0.000000	81.812500	69.950000	19.800000	0.292534	0.000000	21.159794	0.000000	1.000000	0.826014	25.129000 
	3.183333	12.106443	0.000000	81.833333	69.970000	19.800000	0.292738	0.000000	21.163682	0.000000	1.000000	0.826639	25.148000 
	3.185417	12.106230	0.000000	81.854167	70.000000	19.800000	0.292914	0.000000	21.167206	0.000000	1.000000	0.827197	25.165000 
	3.187500	12.106230	0.000000	81.875000	70.010000	19.800000	0.293098	0.000000	21.170655	0.000000	1.000000	0.827756	25.182000 
	3.189583	12.106230	0.000000	81.895833	70.030000	19.800000	0.293280	0.000000	21.174141	0.000000	1.000000	0.828315	25.199000 
	3.191667	12.106230	0.000000	81.916667	70.040000	19.800000	0.293485	0.000000	21.177791	0.000000	1.000000	0.828907	25.217000 
	3.193750	12.106016	0.000000	81.937500	70.070000	19.800000	0.293652	0.000000	21.181316	0.000000	1.000000	0.829466	25.234000 
	3.195833	12.106230	0.000000	81.958333	70.100000	19.800000	0.293825	0.000000	21.184841	0.000000	1.000000	0.830024	25.251000 
	3.197917	12.106016	0.000000	81.979167	70.090000	19.800000	0.294022	0.000000	21.188213	0.000000	1.000000	0.830583	25.268000 
	3.200000	12.106016	0.000000	82.000000	70.120000	19.800000	0.294187	0.000000	21.191538	0.000000	1.000000	0.831109	25.284000 
	3.202083	12.106016	0.000000	82.020833	70.150000	19.800000	0.294349	0.000000	21.194863	0.000000	1.000000	0.831635	25.300000 
	3.204167	12.106016	0.000000	82.041667	70.160000	19.800000	0.294528	0.000000	21.198111	0.000000	1.000000	0.832161	25.316000 
	3.206250	12.106016	0.000000	82.062500	70.180000	19.800000	0.294691	0.000000	21.201398	0.000000	1.000000	0.832687	25.332000 
	3.208333	12.105802	0.000000	82.083333	70.200000	19.800000	0.294846	0.000000	21.204484	0.000000	1.000000	0.833180	25.347000 
	3.210417	12.105802	0.000000	82.104167	70.220000	19.800000	0.295029	0.000000	21.207972	0.000000	1.000000	0.833739	25.364000 
	3.212500	12.105802	0.000000	82.125000	70.240000	19.800000	0.295184	0.000000	21.211059	0.000000	1.000000	0.834232	25.379000 
	3.214583	12.105802	0.000000	82.145833	70.270000	19.800000	0.295359	0.000000	21.214585	0.000000	1.000000	0.834791	25.396000 
	3.216667	12.105802	0.000000	82.166667	70.280000	19.800000	0.295542	0.000000	21.218034	0.000000	1.000000	0.835349	25.413000 
	3.218750	12.105589	0.000000	82.187500	70.300000	19.800000	0.295710	0.000000	21.221322	0.000000	1.000000	0.835875	25.429000 
	3.220833	12.105589	0.000000	82.208333	70.320000	19.800000	0.295894	0.000000	21.224810	0.000000	1.000000	0.836434	25.446000 
	3.222917	12.105589	0.000000	82.229167	70.340000	19.800000	0.296073	0.000000	21.228298	0.000000	1.000000	0.836993	25.463000 
	3.225000	12.105375	0.000000	82.250000	70.350000	19.800000	0.296260	0.000000	21.231748	0.000000	1.000000	0.837552	25.480000 
	3.227083	12.105375	0.000000	82.270833	70.380000	19.800000	0.296415	0.000000	21.235074	0.000000	1.000000	0.838078	25.496000 
	3.229167	12.105375	0.000000	82.291667	70.410000	19.800000	0.296590	0.000000	21.238602	0.000000	1.000000	0.838637	25.513000 
	3.231250	12.105375	0.000000	82.312500	70.410000	19.800000	0.296779	0.000000	21.242013	0.000000	1.000000	0.839195	25.530000 
	3.233333	12.105161	0.000000	82.333333	70.420000	19.800000	0.296957	0.000000	21.245262	0.000000	1.000000	0.839721	25.546000 
	3.235417	12.105161	0.000000	82.354167	70.460000	19.800000	0.297123	0.000000	21.248829	0.000000	1.000000	0.840280	25.563000 
	3.237500	12.105161	0.000000	82.375000	70.480000	19.800000	0.297290	0.000000	21.252117	0.000000	1.000000	0.840806	25.579000 
	3.239583	12.105161	0.000000	82.395833	70.490000	19.800000	0.297467	0.000000	21.255367	0.000000	1.000000	0.841332	25.595000 
	3.241667	12.105161	0.000000	82.416667	70.510000	19.800000	0.297647	0.000000	21.258856	0.000000	1.000000	0.841891	25.612000 
	3.243750	12.104948	0.000000	82.437500	70.530000	19.800000	0.297811	0.000000	21.262144	0.000000	1.000000	0.842417	25.628000 
	3.245833	12.104948	0.000000	82.458333	70.550000	19.800000	0.297995	0.000000	21.265634	0.000000	1.000000	0.842975	25.645000 
	3.247917	12.104948	0.000000	82.479167	70.570000	19.800000	0.298158	0.000000	21.268922	0.000000	1.000000	0.843501	25.661000 
	3.250000	12.104948	0.000000	82.500000	70.590000	19.800000	0.298327	0.000000	21.272211	0.000000	1.000000	0.844027	25.677000 
	3.252083	12.104948	0.000000	82.520833	70.610000	19.800000	0.298494	0.000000	21.275500	0.000000	1.000000	0.844553	25.693000 
	3.254167	12.104734	0.000000	82.541667	70.630000	19.800000	0.298678	0.000000	21.278990	0.000000	1.000000	0.845112	25.710000 
	3.256250	12.104734	0.000000	82.562500	70.660000	19.800000	0.298833	0.000000	21.282318	0.000000	1.000000	0.845638	25.726000 
	3.258333	12.104734	0.000000	82.583333	70.680000	19.800000	0.298998	0.000000	21.285607	0.000000	1.000000	0.846164	25.742000 
	3.260417	12.104734	0.000000	82.604167	70.690000	19.800000	0.299187	0.000000	21.289059	0.000000	1.000000	0.846723	25.759000 
	3.262500	12.104520	0.000000	82.625000	70.720000	19.800000	0.299360	0.000000	21.292588	0.000000	1.000000	0.847282	25.776000 
	3.264583	12.104520	0.000000	82.645833	70.730000	19.800000	0.299561	0.000000	21.296240	0.000000	1.000000	0.847873	25.794000 
	3.266667	12.104520	0.000000	82.666667	70.740000	19.800000	0.299729	0.000000	21.299490	0.000000	1.000000	0.848399	25.810000 
	3.268750	12.104307	0.000000	82.687500	70.770000	19.800000	0.299886	0.000000	21.302819	0.000000	1.000000	0.848925	25.826000 
	3.270833	12.104307	0.000000	82.708333	70.780000	19.800000	0.300079	0.000000	21.306271	0.000000	1.000000	0.849484	25.843000 
	3.272917	12.104307	0.000000	82.729167	70.800000	19.800000	0.300250	0.000000	21.309561	0.000000	1.000000	0.850010	25.859000 
	3.275000	12.104307	0.000000	82.750000	70.840000	19.800000	0.300399	0.000000	21.312929	0.000000	1.000000	0.850536	25.875000 
	3.277083	12.104093	0.000000	82.770833	70.860000	19.800000	0.300581	0.000000	21.316420	0.000000	1.000000	0.851095	25.892000 
	3.279167	12.104093	0.000000	82.791667	70.870000	19.800000	0.300776	0.000000	21.320072	0.000000	1.000000	0.851686	25.910000 
	3.281250	12.104093	0.000000	82.812500	70.870000	19.800000	0.300975	0.000000	21.323485	0.000000	1.000000	0.852245	25.927000 
	3.283333	12.104093	0.000000	82.833333	70.910000	19.800000	0.301142	0.000000	21.327255	0.000000	1.000000	0.852837	25.945000 
	3.285417	12.103879	0.000000	82.854167	70.930000	19.800000	0.301327	0.000000	21.330747	0.000000	1.000000	0.853396	25.962000 
	3.287500	12.103879	0.000000	82.875000	70.950000	19.800000	0.301501	0.000000	21.334238	0.000000	1.000000	0.853954	25.979000 
	3.289583	12.103666	0.000000	82.895833	70.970000	19.800000	0.301681	0.000000	21.337730	0.000000	1.000000	0.854513	25.996000 
	3.291667	12.103666	0.000000	82.916667	70.990000	19.800000	0.301863	0.000000	21.341221	0.000000	1.000000	0.855072	26.013000 
	3.293750	12.103666	0.000000	82.937500	70.990000	19.800000	0.302054	0.000000	21.344634	0.000000	1.000000	0.855631	26.030000 
	3.295833	12.103666	0.000000	82.958333	71.030000	19.800000	0.302222	0.000000	21.348205	0.000000	1.000000	0.856190	26.047000 
	3.297917	12.103452	0.000000	82.979167	71.050000	19.800000	0.302410	0.000000	21.351898	0.000000	1.000000	0.856781	26.065000 
	3.300000	12.103452	0.000000	83.000000	71.060000	19.800000	0.302582	0.000000	21.355149	0.000000	1.000000	0.857307	26.081000 
	3.302083	12.103452	0.000000	83.020833	71.080000	19.800000	0.302762	0.000000	21.358642	0.000000	1.000000	0.857866	26.098000 
	3.304167	12.103238	0.000000	83.041667	71.090000	19.800000	0.302958	0.000000	21.362295	0.000000	1.000000	0.858458	26.116000 
	3.306250	12.103238	0.000000	83.062500	71.130000	19.800000	0.303124	0.000000	21.365866	0.000000	1.000000	0.859017	26.133000 
	3.308333	12.103238	0.000000	83.083333	71.140000	19.800000	0.303306	0.000000	21.369319	0.000000	1.000000	0.859575	26.150000 
	3.310417	12.103025	0.000000	83.104167	71.150000	19.800000	0.303495	0.000000	21.372772	0.000000	1.000000	0.860134	26.167000 
	3.312500	12.103025	0.000000	83.125000	71.160000	19.800000	0.303669	0.000000	21.376024	0.000000	1.000000	0.860660	26.183000 
	3.314583	12.103025	0.000000	83.145833	71.200000	19.800000	0.303832	0.000000	21.379596	0.000000	1.000000	0.861219	26.200000 
	3.316667	12.102811	0.000000	83.166667	71.220000	19.800000	0.304010	0.000000	21.383089	0.000000	1.000000	0.861778	26.217000 
	3.318750	12.102811	0.000000	83.187500	71.230000	19.800000	0.304196	0.000000	21.386543	0.000000	1.000000	0.862336	26.234000 
	3.320833	12.102811	0.000000	83.208333	71.250000	19.800000	0.304363	0.000000	21.389835	0.000000	1.000000	0.862862	26.250000 
	3.322917	12.102811	0.000000	83.229167	71.280000	19.800000	0.304541	0.000000	21.393368	0.000000	1.000000	0.863421	26.267000 
	3.325000	12.102811	0.000000	83.250000	71.300000	19.800000	0.304718	0.000000	21.396861	0.000000	1.000000	0.863980	26.284000 
	3.327083	12.102598	0.000000	83.270833	71.310000	19.800000	0.304890	0.000000	21.400114	0.000000	1.000000	0.864506	26.300000 
	3.329167	12.102598	0.000000	83.291667	71.350000	19.800000	0.305052	0.000000	21.403687	0.000000	1.000000	0.865065	26.317000 
	3.331250	12.102598	0.000000	83.312500	71.360000	19.800000	0.305224	0.000000	21.406940	0.000000	1.000000	0.865591	26.333000 
	3.333333	12.102598	0.000000	83.333333	71.380000	19.800000	0.305408	0.000000	21.410433	0.000000	1.000000	0.866149	26.350000 
	3.335417	12.102384	0.000000	83.354167	71.390000	19.800000	0.305591	0.000000	21.413887	0.000000	1.000000	0.866708	26.367000 
	3.337500	12.102384	0.000000	83.375000	71.410000	19.800000	0.305754	0.000000	21.417180	0.000000	1.000000	0.867234	26.383000 
	3.339583	12.102384	0.000000	83.395833	71.430000	19.800000	0.305934	0.000000	21.420674	0.000000	1.000000	0.867793	26.400000 
	3.341667	12.102384	0.000000	83.416667	71.450000	19.800000	0.306111	0.000000	21.423967	0.000000	1.000000	0.868319	26.416000 
	3.343750	12.102170	0.000000	83.437500	71.470000	19.800000	0.306284	0.000000	21.427462	0.000000	1.000000	0.868878	26.433000 
	3.345833	12.102170	0.000000	83.458333	71.490000	19.800000	0.306447	0.000000	21.430755	0.000000	1.000000	0.869404	26.449000 
	3.347917	12.102170	0.000000	83.479167	71.530000	19.800000	0.306602	0.000000	21.434129	0.000000	1.000000	0.869930	26.465000 
	3.350000	12.102170	0.000000	83.500000	71.530000	19.800000	0.306783	0.000000	21.437342	0.000000	1.000000	0.870456	26.481000 
	3.352083	12.101957	0.000000	83.520833	71.540000	19.800000	0.306961	0.000000	21.440596	0.000000	1.000000	0.870982	26.497000 
	3.354167	12.101957	0.000000	83.541667	71.580000	19.800000	0.307105	0.000000	21.443970	0.000000	1.000000	0.871507	26.513000 
	3.356250	12.101957	0.000000	83.562500	71.590000	19.800000	0.307281	0.000000	21.447224	0.000000	1.000000	0.872033	26.529000 
	3.358333	12.101957	0.000000	83.583333	71.620000	19.800000	0.307453	0.000000	21.450759	0.000000	1.000000	0.872592	26.546000 
	3.360417	12.101957	0.000000	83.604167	71.630000	19.800000	0.307620	0.000000	21.454013	0.000000	1.000000	0.873118	26.562000 
	3.362500	12.101743	0.000000	83.625000	71.660000	19.800000	0.307784	0.000000	21.457347	0.000000	1.000000	0.873644	26.578000 
	3.364583	12.101743	0.000000	83.645833	71.680000	19.800000	0.307955	0.000000	21.460641	0.000000	1.000000	0.874170	26.594000 
	3.366667	12.101743	0.000000	83.666667	71.670000	19.800000	0.308143	0.000000	21.463815	0.000000	1.000000	0.874696	26.610000 
	3.368750	12.101743	0.000000	83.687500	71.710000	19.800000	0.308296	0.000000	21.467190	0.000000	1.000000	0.875222	26.626000 
	3.370833	12.101743	0.000000	83.708333	71.740000	19.800000	0.308456	0.000000	21.470525	0.000000	1.000000	0.875748	26.642000 
	3.372917	12.101529	0.000000	83.729167	71.750000	19.800000	0.308651	0.000000	21.474181	0.000000	1.000000	0.876339	26.660000 
	3.375000	12.101529	0.000000	83.750000	71.780000	19.800000	0.308809	0.000000	21.477516	0.000000	1.000000	0.876865	26.676000 
	3.377083	12.101529	0.000000	83.770833	71.790000	19.800000	0.308980	0.000000	21.480771	0.000000	1.000000	0.877391	26.692000 
	3.379167	12.101529	0.000000	83.791667	71.820000	19.800000	0.309137	0.000000	21.484106	0.000000	1.000000	0.877917	26.708000 
	3.381250	12.101529	0.000000	83.812500	71.810000	19.800000	0.309317	0.000000	21.487079	0.000000	1.000000	0.878410	26.723000 
	3.383333	12.101316	0.000000	83.833333	71.840000	19.800000	0.309475	0.000000	21.490415	0.000000	1.000000	0.878936	26.739000 
	3.385417	12.101316	0.000000	83.854167	71.870000	19.800000	0.309628	0.000000	21.493550	0.000000	1.000000	0.879429	26.754000 
	3.387500	12.101316	0.000000	83.875000	71.890000	19.800000	0.309785	0.000000	21.496845	0.000000	1.000000	0.879955	26.770000 
	3.389583	12.101102	0.000000	83.895833	71.910000	19.800000	0.309948	0.000000	21.499940	0.000000	1.000000	0.880448	26.785000 
	3.391667	12.101102	0.000000	83.916667	71.930000	19.800000	0.310126	0.000000	21.503436	0.000000	1.000000	0.881007	26.802000 
	3.393750	12.100888	0.000000	83.937500	71.960000	19.800000	0.310280	0.000000	21.506772	0.000000	1.000000	0.881533	26.818000 
	3.395833	12.100888	0.000000	83.958333	71.980000	19.800000	0.310446	0.000000	21.510068	0.000000	1.000000	0.882059	26.834000 
	3.397917	12.100888	0.000000	83.979167	71.970000	19.800000	0.310634	0.000000	21.513242	0.000000	1.000000	0.882585	26.850000 
	3.400000	12.100675	0.000000	84.000000	72.000000	19.800000	0.310795	0.000000	21.516579	0.000000	1.000000	0.883111	26.866000 
	3.402083	12.100675	0.000000	84.020833	72.020000	19.800000	0.310961	0.000000	21.519875	0.000000	1.000000	0.883637	26.882000 
	3.404167	12.100675	0.000000	84.041667	72.050000	19.800000	0.311136	0.000000	21.523412	0.000000	1.000000	0.884196	26.899000 
	3.406250	12.100461	0.000000	84.062500	72.070000	19.800000	0.311302	0.000000	21.526709	0.000000	1.000000	0.884722	26.915000 
	3.408333	12.100461	0.000000	84.083333	72.090000	19.800000	0.311484	0.000000	21.530407	0.000000	1.000000	0.885313	26.933000 
	3.410417	12.100461	0.000000	84.104167	72.110000	19.800000	0.311669	0.000000	21.533904	0.000000	1.000000	0.885872	26.950000 
	3.412500	12.100461	0.000000	84.125000	72.130000	19.800000	0.311842	0.000000	21.537402	0.000000	1.000000	0.886431	26.967000 
	3.414583	12.100247	0.000000	84.145833	72.150000	19.800000	0.312020	0.000000	21.540899	0.000000	1.000000	0.886990	26.984000 
	3.416667	12.100247	0.000000	84.166667	72.170000	19.800000	0.312199	0.000000	21.544397	0.000000	1.000000	0.887548	27.001000 
	3.418750	12.100247	0.000000	84.187500	72.190000	19.800000	0.312371	0.000000	21.547895	0.000000	1.000000	0.888107	27.018000 
	3.420833	12.100034	0.000000	84.208333	72.210000	19.800000	0.312557	0.000000	21.551393	0.000000	1.000000	0.888666	27.035000 
	3.422917	12.100034	0.000000	84.229167	72.230000	19.800000	0.312734	0.000000	21.554891	0.000000	1.000000	0.889225	27.052000 
	3.425000	12.099820	0.000000	84.250000	72.250000	19.800000	0.312907	0.000000	21.558389	0.000000	1.000000	0.889784	27.069000 
	3.427083	12.099820	0.000000	84.270833	72.260000	19.800000	0.313089	0.000000	21.561846	0.000000	1.000000	0.890343	27.086000 
	3.429167	12.099606	0.000000	84.291667	72.290000	19.800000	0.313252	0.000000	21.565185	0.000000	1.000000	0.890868	27.102000 
	3.431250	12.099606	0.000000	84.312500	72.290000	19.800000	0.313456	0.000000	21.568802	0.000000	1.000000	0.891460	27.120000 
	3.433333	12.099606	0.000000	84.333333	72.320000	19.800000	0.313620	0.000000	21.572140	0.000000	1.000000	0.891986	27.136000 
	3.435417	12.099393	0.000000	84.354167	72.350000	19.800000	0.313798	0.000000	21.575881	0.000000	1.000000	0.892578	27.154000 
	3.437500	12.099393	0.000000	84.375000	72.370000	19.800000	0.313976	0.000000	21.579380	0.000000	1.000000	0.893137	27.171000 
	3.439583	12.099393	0.000000	84.395833	72.390000	19.800000	0.314143	0.000000	21.582678	0.000000	1.000000	0.893662	27.187000 
	3.441667	12.099393	0.000000	84.416667	72.410000	19.800000	0.314321	0.000000	21.586177	0.000000	1.000000	0.894221	27.204000 
	3.443750	12.099179	0.000000	84.437500	72.420000	19.800000	0.314503	0.000000	21.589635	0.000000	1.000000	0.894780	27.221000 
	3.445833	12.099179	0.000000	84.458333	72.430000	19.800000	0.314687	0.000000	21.593092	0.000000	1.000000	0.895339	27.238000 
	3.447917	12.099179	0.000000	84.479167	72.460000	19.800000	0.314863	0.000000	21.596633	0.000000	1.000000	0.895898	27.255000 
	3.450000	12.099179	0.000000	84.500000	72.470000	19.800000	0.315052	0.000000	21.600292	0.000000	1.000000	0.896489	27.273000 
	3.452083	12.099179	0.000000	84.520833	72.500000	19.800000	0.315212	0.000000	21.603632	0.000000	1.000000	0.897015	27.289000 
	3.454167	12.098965	0.000000	84.541667	72.520000	19.800000	0.315398	0.000000	21.607332	0.000000	1.000000	0.897607	27.307000 
	3.456250	12.098965	0.000000	84.562500	72.550000	19.800000	0.315571	0.000000	21.610873	0.000000	1.000000	0.898166	27.324000 
	3.458333	12.098965	0.000000	84.583333	72.570000	19.800000	0.315760	0.000000	21.614574	0.000000	1.000000	0.898757	27.342000 
	3.460417	12.098965	0.000000	84.604167	72.580000	19.800000	0.315942	0.000000	21.618033	0.000000	1.000000	0.899316	27.359000 
	3.462500	12.098965	0.000000	84.625000	72.590000	19.800000	0.316142	0.000000	21.621692	0.000000	1.000000	0.899908	27.377000 
	3.464583	12.098965	0.000000	84.645833	72.620000	19.800000	0.316322	0.000000	21.625435	0.000000	1.000000	0.900500	27.395000 
	3.466667	12.098752	0.000000	84.666667	72.630000	19.800000	0.316514	0.000000	21.629094	0.000000	1.000000	0.901091	27.413000 
	3.468750	12.098752	0.000000	84.687500	72.660000	19.800000	0.316688	0.000000	21.632636	0.000000	1.000000	0.901650	27.430000 
	3.470833	12.098752	0.000000	84.708333	72.670000	19.800000	0.316880	0.000000	21.636296	0.000000	1.000000	0.902242	27.448000 
	3.472917	12.098752	0.000000	84.729167	72.700000	19.800000	0.317040	0.000000	21.639637	0.000000	1.000000	0.902768	27.464000 
	3.475000	12.098538	0.000000	84.750000	72.730000	19.800000	0.317224	0.000000	21.643380	0.000000	1.000000	0.903359	27.482000 
	3.477083	12.098538	0.000000	84.770833	72.740000	19.800000	0.317393	0.000000	21.646638	0.000000	1.000000	0.903885	27.498000 
	3.479167	12.098538	0.000000	84.791667	72.760000	19.800000	0.317590	0.000000	21.650340	0.000000	1.000000	0.904477	27.516000 
	3.481250	12.098324	0.000000	84.812500	72.790000	19.800000	0.317754	0.000000	21.653883	0.000000	1.000000	0.905036	27.533000 
	3.483333	12.098324	0.000000	84.833333	72.810000	19.800000	0.317931	0.000000	21.657384	0.000000	1.000000	0.905595	27.550000 
	3.485417	12.098324	0.000000	84.854167	72.820000	19.800000	0.318129	0.000000	21.661044	0.000000	1.000000	0.906186	27.568000 
	3.487500	12.098324	0.000000	84.875000	72.850000	19.800000	0.318288	0.000000	21.664386	0.000000	1.000000	0.906712	27.584000 
	3.489583	12.098324	0.000000	84.895833	72.870000	19.800000	0.318467	0.000000	21.668089	0.000000	1.000000	0.907304	27.602000 
	3.491667	12.098111	0.000000	84.916667	72.900000	19.800000	0.318654	0.000000	21.671833	0.000000	1.000000	0.907896	27.620000 
	3.493750	12.098111	0.000000	84.937500	72.900000	19.800000	0.318834	0.000000	21.675050	0.000000	1.000000	0.908422	27.636000 
	3.495833	12.098111	0.000000	84.958333	72.930000	19.800000	0.319002	0.000000	21.678593	0.000000	1.000000	0.908980	27.653000 
	3.497917	12.098111	0.000000	84.979167	72.940000	19.800000	0.319190	0.000000	21.682053	0.000000	1.000000	0.909539	27.670000 
	3.500000	12.097897	0.000000	85.000000	72.960000	19.800000	0.319353	0.000000	21.685354	0.000000	1.000000	0.910065	27.686000 
	3.502083	12.097897	0.000000	85.020833	73.000000	19.800000	0.319513	0.000000	21.688940	0.000000	1.000000	0.910624	27.703000 
	3.504167	12.097897	0.000000	85.041667	73.000000	19.800000	0.319705	0.000000	21.692358	0.000000	1.000000	0.911183	27.720000 
	3.506250	12.097897	0.000000	85.062500	73.010000	19.800000	0.319870	0.000000	21.695416	0.000000	1.000000	0.911676	27.735000 
	3.508333	12.097897	0.000000	85.083333	73.030000	19.800000	0.320030	0.000000	21.698717	0.000000	1.000000	0.912202	27.751000 
	3.510417	12.097683	0.000000	85.104167	73.050000	19.800000	0.320185	0.000000	21.701817	0.000000	1.000000	0.912695	27.766000 
	3.512500	12.097683	0.000000	85.125000	73.070000	19.800000	0.320343	0.000000	21.704918	0.000000	1.000000	0.913188	27.781000 
	3.514583	12.097683	0.000000	85.145833	73.100000	19.800000	0.320483	0.000000	21.708060	0.000000	1.000000	0.913681	27.796000 
	3.516667	12.097470	0.000000	85.166667	73.100000	19.800000	0.320650	0.000000	21.710875	0.000000	1.000000	0.914141	27.810000 
	3.518750	12.097470	0.000000	85.187500	73.140000	19.800000	0.320794	0.000000	21.714261	0.000000	1.000000	0.914667	27.826000 
	3.520833	12.097470	0.000000	85.208333	73.170000	19.800000	0.320931	0.000000	21.717203	0.000000	1.000000	0.915127	27.840000 
	3.522917	12.097256	0.000000	85.229167	73.170000	19.800000	0.321100	0.000000	21.720219	0.000000	1.000000	0.915620	27.855000 
	3.525000	12.097256	0.000000	85.250000	73.200000	19.800000	0.321234	0.000000	21.723161	0.000000	1.000000	0.916080	27.869000 
	3.527083	12.097042	0.000000	85.270833	73.220000	19.800000	0.321387	0.000000	21.726262	0.000000	1.000000	0.916574	27.884000 
	3.529167	12.097042	0.000000	85.291667	73.250000	19.800000	0.321532	0.000000	21.729406	0.000000	1.000000	0.917067	27.899000 
	3.531250	12.096829	0.000000	85.312500	73.260000	19.800000	0.321676	0.000000	21.732263	0.000000	1.000000	0.917527	27.913000 
	3.533333	12.096829	0.000000	85.333333	73.280000	19.800000	0.321838	0.000000	21.735365	0.000000	1.000000	0.918020	27.928000 
	3.535417	12.096615	0.000000	85.354167	73.300000	19.800000	0.321992	0.000000	21.738466	0.000000	1.000000	0.918513	27.943000 
	3.537500	12.096615	0.000000	85.375000	73.320000	19.800000	0.322136	0.000000	21.741567	0.000000	1.000000	0.919006	27.958000 
	3.539583	12.096615	0.000000	85.395833	73.330000	19.800000	0.322289	0.000000	21.744425	0.000000	1.000000	0.919466	27.972000 
	3.541667	12.096401	0.000000	85.416667	73.360000	19.800000	0.322441	0.000000	21.747569	0.000000	1.000000	0.919959	27.987000 
	3.543750	12.096401	0.000000	85.437500	73.380000	19.800000	0.322594	0.000000	21.750671	0.000000	1.000000	0.920452	28.002000 
	3.545833	12.096401	0.000000	85.458333	73.410000	19.800000	0.322743	0.000000	21.754016	0.000000	1.000000	0.920978	28.018000 
	3.547917	12.096188	0.000000	85.479167	73.410000	19.800000	0.322914	0.000000	21.757033	0.000000	1.000000	0.921471	28.033000 
	3.550000	12.095974	0.000000	85.500000	73.450000	19.800000	0.323066	0.000000	21.760421	0.000000	1.000000	0.921997	28.049000 
	3.552083	12.095974	0.000000	85.520833	73.460000	19.800000	0.323243	0.000000	21.763682	0.000000	1.000000	0.922523	28.065000 
	3.554167	12.095974	0.000000	85.541667	73.480000	19.800000	0.323390	0.000000	21.766784	0.000000	1.000000	0.923016	28.080000 
	3.556250	12.095974	0.000000	85.562500	73.480000	19.800000	0.323586	0.000000	21.770203	0.000000	1.000000	0.923575	28.097000 
	3.558333	12.095760	0.000000	85.583333	73.500000	19.800000	0.323756	0.000000	21.773507	0.000000	1.000000	0.924101	28.113000 
	3.560417	12.095760	0.000000	85.604167	73.550000	19.800000	0.323875	0.000000	21.776737	0.000000	1.000000	0.924594	28.128000 
	3.562500	12.095760	0.000000	85.625000	73.580000	19.800000	0.324034	0.000000	21.780084	0.000000	1.000000	0.925120	28.144000 
	3.564583	12.095547	0.000000	85.645833	73.580000	19.800000	0.324219	0.000000	21.783302	0.000000	1.000000	0.925646	28.160000 
	3.566667	12.095547	0.000000	85.666667	73.580000	19.800000	0.324397	0.000000	21.786520	0.000000	1.000000	0.926172	28.176000 
	3.568750	12.095547	0.000000	85.687500	73.620000	19.800000	0.324545	0.000000	21.789910	0.000000	1.000000	0.926698	28.192000 
	3.570833	12.095333	0.000000	85.708333	73.640000	19.800000	0.324706	0.000000	21.793214	0.000000	1.000000	0.927224	28.208000 
	3.572917	12.095333	0.000000	85.729167	73.660000	19.800000	0.324862	0.000000	21.796317	0.000000	1.000000	0.927717	28.223000 
	3.575000	12.095333	0.000000	85.750000	73.680000	19.800000	0.325027	0.000000	21.799621	0.000000	1.000000	0.928243	28.239000 
	3.577083	12.095333	0.000000	85.770833	73.700000	19.800000	0.325194	0.000000	21.802926	0.000000	1.000000	0.928769	28.255000 
	3.579167	12.095333	0.000000	85.791667	73.730000	19.800000	0.325353	0.000000	21.806273	0.000000	1.000000	0.929295	28.271000 
	3.581250	12.095120	0.000000	85.812500	73.740000	19.800000	0.325514	0.000000	21.809333	0.000000	1.000000	0.929788	28.286000 
	3.583333	12.095120	0.000000	85.833333	73.750000	19.800000	0.325672	0.000000	21.812394	0.000000	1.000000	0.930281	28.301000 
	3.585417	12.095120	0.000000	85.854167	73.780000	19.800000	0.325839	0.000000	21.815943	0.000000	1.000000	0.930840	28.318000 
	3.587500	12.095120	0.000000	85.875000	73.800000	19.800000	0.325983	0.000000	21.818845	0.000000	1.000000	0.931300	28.332000 
	3.589583	12.094906	0.000000	85.895833	73.820000	19.800000	0.326135	0.000000	21.821949	0.000000	1.000000	0.931793	28.347000 
	3.591667	12.094906	0.000000	85.916667	73.840000	19.800000	0.326313	0.000000	21.825455	0.000000	1.000000	0.932352	28.364000 
	3.593750	12.094692	0.000000	85.937500	73.870000	19.800000	0.326441	0.000000	21.828401	0.000000	1.000000	0.932812	28.378000 
	3.595833	12.094692	0.000000	85.958333	73.890000	19.800000	0.326620	0.000000	21.831907	0.000000	1.000000	0.933371	28.395000 
	3.597917	12.094692	0.000000	85.979167	73.900000	19.800000	0.326786	0.000000	21.834968	0.000000	1.000000	0.933864	28.410000 
	3.600000	12.094479	0.000000	86.000000	73.930000	19.800000	0.326944	0.000000	21.838518	0.000000	1.000000	0.934422	28.427000 
	3.602083	12.094479	0.000000	86.020833	73.950000	19.800000	0.327117	0.000000	21.841824	0.000000	1.000000	0.934948	28.443000 
	3.604167	12.094265	0.000000	86.041667	73.970000	19.800000	0.327296	0.000000	21.845331	0.000000	1.000000	0.935507	28.460000 
	3.606250	12.094265	0.000000	86.062500	73.980000	19.800000	0.327476	0.000000	21.848794	0.000000	1.000000	0.936066	28.477000 
	3.608333	12.094051	0.000000	86.083333	74.000000	19.800000	0.327634	0.000000	21.852100	0.000000	1.000000	0.936592	28.493000 
	3.610417	12.094051	0.000000	86.104167	74.030000	19.800000	0.327806	0.000000	21.855650	0.000000	1.000000	0.937151	28.510000 
	3.612500	12.094051	0.000000	86.125000	74.040000	19.800000	0.327993	0.000000	21.859114	0.000000	1.000000	0.937710	28.527000 
	3.614583	12.093838	0.000000	86.145833	74.060000	19.800000	0.328159	0.000000	21.862622	0.000000	1.000000	0.938268	28.544000 
	3.616667	12.093838	0.000000	86.166667	74.100000	19.800000	0.328316	0.000000	21.866015	0.000000	1.000000	0.938794	28.560000 
	3.618750	12.093838	0.000000	86.187500	74.100000	19.800000	0.328521	0.000000	21.869637	0.000000	1.000000	0.939386	28.578000 
	3.620833	12.093838	0.000000	86.208333	74.110000	19.800000	0.328716	0.000000	21.873302	0.000000	1.000000	0.939978	28.596000 
	3.622917	12.093624	0.000000	86.229167	74.140000	19.800000	0.328881	0.000000	21.876853	0.000000	1.000000	0.940536	28.613000 
	3.625000	12.093624	0.000000	86.250000	74.160000	19.800000	0.329053	0.000000	21.880361	0.000000	1.000000	0.941095	28.630000 
	3.627083	12.093624	0.000000	86.270833	74.160000	19.800000	0.329247	0.000000	21.883782	0.000000	1.000000	0.941654	28.647000 
	3.629167	12.093410	0.000000	86.291667	74.220000	19.800000	0.329391	0.000000	21.887464	0.000000	1.000000	0.942213	28.664000 
	3.631250	12.093410	0.000000	86.312500	74.220000	19.800000	0.329586	0.000000	21.890886	0.000000	1.000000	0.942772	28.681000 
	3.633333	12.093197	0.000000	86.333333	74.230000	19.800000	0.329764	0.000000	21.894350	0.000000	1.000000	0.943330	28.698000 
	3.635417	12.093197	0.000000	86.354167	74.260000	19.800000	0.329945	0.000000	21.898103	0.000000	1.000000	0.943922	28.716000 
	3.637500	12.093197	0.000000	86.375000	74.290000	19.800000	0.330104	0.000000	21.901454	0.000000	1.000000	0.944448	28.732000 
	3.639583	12.093197	0.000000	86.395833	74.310000	19.800000	0.330263	0.000000	21.904762	0.000000	1.000000	0.944974	28.748000 
	3.641667	12.092983	0.000000	86.416667	74.330000	19.800000	0.330429	0.000000	21.908069	0.000000	1.000000	0.945500	28.764000 
	3.643750	12.092983	0.000000	86.437500	74.330000	19.800000	0.330611	0.000000	21.911289	0.000000	1.000000	0.946026	28.780000 
	3.645833	12.092769	0.000000	86.458333	74.360000	19.800000	0.330768	0.000000	21.914641	0.000000	1.000000	0.946552	28.796000 
	3.647917	12.092769	0.000000	86.479167	74.390000	19.800000	0.330920	0.000000	21.917992	0.000000	1.000000	0.947078	28.812000 
	3.650000	12.092769	0.000000	86.500000	74.410000	19.800000	0.331087	0.000000	21.921300	0.000000	1.000000	0.947604	28.828000 
	3.652083	12.092556	0.000000	86.520833	74.430000	19.800000	0.331258	0.000000	21.924608	0.000000	1.000000	0.948130	28.844000 
	3.654167	12.092556	0.000000	86.541667	74.450000	19.800000	0.331422	0.000000	21.927916	0.000000	1.000000	0.948656	28.860000 
	3.656250	12.092342	0.000000	86.562500	74.470000	19.800000	0.331588	0.000000	21.931425	0.000000	1.000000	0.949214	28.877000 
	3.658333	12.092342	0.000000	86.583333	74.480000	19.800000	0.331764	0.000000	21.934690	0.000000	1.000000	0.949740	28.893000 
	3.660417	12.092342	0.000000	86.604167	74.490000	19.800000	0.331956	0.000000	21.938357	0.000000	1.000000	0.950332	28.911000 
	3.662500	12.092342	0.000000	86.625000	74.540000	19.800000	0.332097	0.000000	21.941797	0.000000	1.000000	0.950858	28.927000 
	3.664583	12.092128	0.000000	86.645833	74.530000	19.800000	0.332273	0.000000	21.944772	0.000000	1.000000	0.951351	28.942000 
	3.666667	12.092128	0.000000	86.666667	74.560000	19.800000	0.332426	0.000000	21.948125	0.000000	1.000000	0.951877	28.958000 
	3.668750	12.091915	0.000000	86.687500	74.580000	19.800000	0.332617	0.000000	21.951836	0.000000	1.000000	0.952469	28.976000 
	3.670833	12.091915	0.000000	86.708333	74.610000	19.800000	0.332770	0.000000	21.955189	0.000000	1.000000	0.952995	28.992000 
	3.672917	12.091915	0.000000	86.729167	74.630000	19.800000	0.332943	0.000000	21.958699	0.000000	1.000000	0.953553	29.009000 
	3.675000	12.091915	0.000000	86.750000	74.650000	19.800000	0.333129	0.000000	21.962210	0.000000	1.000000	0.954112	29.026000 
	3.677083	12.091701	0.000000	86.770833	74.650000	19.800000	0.333317	0.000000	21.965632	0.000000	1.000000	0.954671	29.043000 
	3.679167	12.091701	0.000000	86.791667	74.680000	19.800000	0.333490	0.000000	21.969186	0.000000	1.000000	0.955230	29.060000 
	3.681250	12.091701	0.000000	86.812500	74.700000	19.800000	0.333655	0.000000	21.972697	0.000000	1.000000	0.955789	29.077000 
	3.683333	12.091701	0.000000	86.833333	74.720000	19.800000	0.333835	0.000000	21.976208	0.000000	1.000000	0.956347	29.094000 
	3.685417	12.091487	0.000000	86.854167	74.750000	19.800000	0.333984	0.000000	21.979562	0.000000	1.000000	0.956873	29.110000 
	3.687500	12.091274	0.000000	86.875000	74.770000	19.800000	0.334172	0.000000	21.983274	0.000000	1.000000	0.957465	29.128000 
	3.689583	12.091274	0.000000	86.895833	74.780000	19.800000	0.334343	0.000000	21.986539	0.000000	1.000000	0.957991	29.144000 
	3.691667	12.091274	0.000000	86.916667	74.800000	19.800000	0.334523	0.000000	21.990051	0.000000	1.000000	0.958550	29.161000 
	3.693750	12.091060	0.000000	86.937500	74.820000	19.800000	0.334691	0.000000	21.993360	0.000000	1.000000	0.959076	29.177000 
	3.695833	12.091060	0.000000	86.958333	74.840000	19.800000	0.334851	0.000000	21.996670	0.000000	1.000000	0.959602	29.193000 
	3.697917	12.091060	0.000000	86.979167	74.860000	19.800000	0.335019	0.000000	22.000182	0.000000	1.000000	0.960160	29.210000 
	3.700000	12.090846	0.000000	87.000000	74.870000	19.800000	0.335196	0.000000	22.003448	0.000000	1.000000	0.960686	29.226000 
	3.702083	12.090846	0.000000	87.020833	74.900000	19.800000	0.335353	0.000000	22.006802	0.000000	1.000000	0.961212	29.242000 
	3.704167	12.090846	0.000000	87.041667	74.940000	19.800000	0.335492	0.000000	22.010000	0.000000	1.000000	0.961705	29.257000 
	3.706250	12.090633	0.000000	87.062500	74.960000	19.800000	0.335642	0.000000	22.013109	0.000000	1.000000	0.962198	29.272000 
	3.708333	12.090633	0.000000	87.083333	74.980000	19.800000	0.335804	0.000000	22.016420	0.000000	1.000000	0.962724	29.288000 
	3.710417	12.090419	0.000000	87.104167	74.990000	19.800000	0.335980	0.000000	22.019686	0.000000	1.000000	0.963250	29.304000 
	3.712500	12.090419	0.000000	87.125000	75.010000	19.800000	0.336133	0.000000	22.022997	0.000000	1.000000	0.963776	29.320000 
	3.714583	12.090419	0.000000	87.145833	75.020000	19.800000	0.336298	0.000000	22.026062	0.000000	1.000000	0.964269	29.335000 
	3.716667	12.090419	0.000000	87.166667	75.040000	19.800000	0.336461	0.000000	22.029373	0.000000	1.000000	0.964795	29.351000 
	3.718750	12.090205	0.000000	87.187500	75.080000	19.800000	0.336596	0.000000	22.032572	0.000000	1.000000	0.965288	29.366000 
	3.720833	12.090205	0.000000	87.208333	75.090000	19.800000	0.336774	0.000000	22.035839	0.000000	1.000000	0.965814	29.382000 
	3.722917	12.089992	0.000000	87.229167	75.110000	19.800000	0.336932	0.000000	22.039150	0.000000	1.000000	0.966340	29.398000 
	3.725000	12.089992	0.000000	87.250000	75.130000	19.800000	0.337101	0.000000	22.042461	0.000000	1.000000	0.966866	29.414000 
	3.727083	12.089778	0.000000	87.270833	75.140000	19.800000	0.337269	0.000000	22.045728	0.000000	1.000000	0.967392	29.430000 
	3.729167	12.089778	0.000000	87.291667	75.170000	19.800000	0.337421	0.000000	22.049085	0.000000	1.000000	0.967918	29.446000 
	3.731250	12.089778	0.000000	87.312500	75.190000	19.800000	0.337582	0.000000	22.052396	0.000000	1.000000	0.968444	29.462000 
	3.733333	12.089564	0.000000	87.333333	75.200000	19.800000	0.337758	0.000000	22.055663	0.000000	1.000000	0.968970	29.478000 
	3.735417	12.089564	0.000000	87.354167	75.250000	19.800000	0.337898	0.000000	22.059109	0.000000	1.000000	0.969496	29.494000 
	3.737500	12.089564	0.000000	87.375000	75.270000	19.800000	0.338063	0.000000	22.062421	0.000000	1.000000	0.970022	29.510000 
	3.739583	12.089564	0.000000	87.395833	75.270000	19.800000	0.338249	0.000000	22.065845	0.000000	1.000000	0.970581	29.527000 
	3.741667	12.089351	0.000000	87.416667	75.290000	19.800000	0.338417	0.000000	22.069158	0.000000	1.000000	0.971106	29.543000 
	3.743750	12.089351	0.000000	87.437500	75.310000	19.800000	0.338589	0.000000	22.072671	0.000000	1.000000	0.971665	29.560000 
	3.745833	12.089137	0.000000	87.458333	75.330000	19.800000	0.338763	0.000000	22.076185	0.000000	1.000000	0.972224	29.577000 
	3.747917	12.089137	0.000000	87.479167	75.340000	19.800000	0.338925	0.000000	22.079251	0.000000	1.000000	0.972717	29.592000 
	3.750000	12.088923	0.000000	87.500000	75.360000	19.800000	0.339103	0.000000	22.082765	0.000000	1.000000	0.973276	29.609000 
	3.752083	12.088923	0.000000	87.520833	75.400000	19.800000	0.339230	0.000000	22.085966	0.000000	1.000000	0.973769	29.624000 
	3.754167	12.088923	0.000000	87.541667	75.410000	19.800000	0.339413	0.000000	22.089436	0.000000	1.000000	0.974328	29.641000 
	3.756250	12.088923	0.000000	87.562500	75.440000	19.800000	0.339571	0.000000	22.092794	0.000000	1.000000	0.974854	29.657000 
	3.758333	12.088923	0.000000	87.583333	75.470000	19.800000	0.339716	0.000000	22.095950	0.000000	1.000000	0.975347	29.672000 
	3.760417	12.088923	0.000000	87.604167	75.470000	19.800000	0.339889	0.000000	22.099173	0.000000	1.000000	0.975873	29.688000 
	3.762500	12.088923	0.000000	87.625000	75.480000	19.800000	0.340059	0.000000	22.102441	0.000000	1.000000	0.976399	29.704000 
	3.764583	12.088710	0.000000	87.645833	75.510000	19.800000	0.340198	0.000000	22.105397	0.000000	1.000000	0.976859	29.718000 
	3.766667	12.088710	0.000000	87.666667	75.530000	19.800000	0.340368	0.000000	22.108710	0.000000	1.000000	0.977385	29.734000 
	3.768750	12.088496	0.000000	87.687500	75.570000	19.800000	0.340499	0.000000	22.111912	0.000000	1.000000	0.977878	29.749000 
	3.770833	12.088496	0.000000	87.708333	75.590000	19.800000	0.340646	0.000000	22.115025	0.000000	1.000000	0.978371	29.764000 
	3.772917	12.088282	0.000000	87.729167	75.590000	19.800000	0.340816	0.000000	22.118046	0.000000	1.000000	0.978864	29.779000 
	3.775000	12.088282	0.000000	87.750000	75.600000	19.800000	0.340973	0.000000	22.121114	0.000000	1.000000	0.979357	29.794000 
	3.777083	12.088069	0.000000	87.770833	75.630000	19.800000	0.341105	0.000000	22.124070	0.000000	1.000000	0.979817	29.808000 
	3.779167	12.088069	0.000000	87.791667	75.660000	19.800000	0.341247	0.000000	22.127227	0.000000	1.000000	0.980310	29.823000 
	3.781250	12.088069	0.000000	87.812500	75.670000	19.800000	0.341399	0.000000	22.130093	0.000000	1.000000	0.980770	29.837000 
	3.783333	12.088069	0.000000	87.833333	75.700000	19.800000	0.341534	0.000000	22.133050	0.000000	1.000000	0.981231	29.851000 
	3.785417	12.087855	0.000000	87.854167	75.720000	19.800000	0.341674	0.000000	22.135961	0.000000	1.000000	0.981691	29.865000 
	3.787500	12.087855	0.000000	87.875000	75.730000	19.800000	0.341824	0.000000	22.138827	0.000000	1.000000	0.982151	29.879000 
	3.789583	12.087855	0.000000	87.895833	75.750000	19.800000	0.341968	0.000000	22.141940	0.000000	1.000000	0.982644	29.894000 
	3.791667	12.087642	0.000000	87.916667	75.780000	19.800000	0.342106	0.000000	22.144897	0.000000	1.000000	0.983104	29.908000 
	3.793750	12.087642	0.000000	87.937500	75.800000	19.800000	0.342248	0.000000	22.147808	0.000000	1.000000	0.983565	29.922000 
	3.795833	12.087642	0.000000	87.958333	75.810000	19.800000	0.342401	0.000000	22.150876	0.000000	1.000000	0.984058	29.937000 
	3.797917	12.087428	0.000000	87.979167	75.850000	19.800000	0.342537	0.000000	22.154080	0.000000	1.000000	0.984551	29.952000 
	3.800000	12.087428	0.000000	88.000000	75.860000	19.800000	0.342696	0.000000	22.157148	0.000000	1.000000	0.985044	29.967000 
	3.802083	12.087428	0.000000	88.020833	75.890000	19.800000	0.342836	0.000000	22.160307	0.000000	1.000000	0.985537	29.982000 
	3.804167	12.087428	0.000000	88.041667	75.900000	19.800000	0.343013	0.000000	22.163577	0.000000	1.000000	0.986063	29.998000 
	3.806250	12.087214	0.000000	88.062500	75.920000	19.800000	0.343152	0.000000	22.166489	0.000000	1.000000	0.986523	30.012000 
	3.808333	12.087214	0.000000	88.083333	75.960000	19.800000	0.343287	0.000000	22.169694	0.000000	1.000000	0.987016	30.027000 
	3.810417	12.087001	0.000000	88.104167	75.960000	19.800000	0.343465	0.000000	22.172918	0.000000	1.000000	0.987542	30.043000 
	3.812500	12.087001	0.000000	88.125000	75.980000	19.800000	0.343613	0.000000	22.176032	0.000000	1.000000	0.988035	30.058000 
	3.814583	12.087001	0.000000	88.145833	76.000000	19.800000	0.343782	0.000000	22.179348	0.000000	1.000000	0.988561	30.074000 
	3.816667	12.087001	0.000000	88.166667	76.030000	19.800000	0.343919	0.000000	22.182508	0.000000	1.000000	0.989054	30.089000 
	3.818750	12.087001	0.000000	88.187500	76.040000	19.800000	0.344066	0.000000	22.185375	0.000000	1.000000	0.989514	30.103000 
	3.820833	12.086787	0.000000	88.208333	76.050000	19.800000	0.344242	0.000000	22.188645	0.000000	1.000000	0.990040	30.119000 
	3.822917	12.086787	0.000000	88.229167	76.090000	19.800000	0.344376	0.000000	22.191851	0.000000	1.000000	0.990533	30.134000 
	3.825000	12.086573	0.000000	88.250000	76.100000	19.800000	0.344533	0.000000	22.194919	0.000000	1.000000	0.991026	30.149000 
	3.827083	12.086573	0.000000	88.270833	76.120000	19.800000	0.344684	0.000000	22.198034	0.000000	1.000000	0.991519	30.164000 
	3.829167	12.086360	0.000000	88.291667	76.150000	19.800000	0.344819	0.000000	22.200993	0.000000	1.000000	0.991979	30.178000 
	3.831250	12.086360	0.000000	88.312500	76.180000	19.800000	0.344944	0.000000	22.203952	0.000000	1.000000	0.992440	30.192000 
	3.833333	12.086146	0.000000	88.333333	76.180000	19.800000	0.345104	0.000000	22.206774	0.000000	1.000000	0.992900	30.206000 
	3.835417	12.086146	0.000000	88.354167	76.200000	19.800000	0.345242	0.000000	22.209687	0.000000	1.000000	0.993360	30.220000 
	3.837500	12.086146	0.000000	88.375000	76.230000	19.800000	0.345380	0.000000	22.212646	0.000000	1.000000	0.993820	30.234000 
	3.839583	12.086146	0.000000	88.395833	76.260000	19.800000	0.345504	0.000000	22.215606	0.000000	1.000000	0.994280	30.248000 
	3.841667	12.086146	0.000000	88.416667	76.260000	19.800000	0.345658	0.000000	22.218428	0.000000	1.000000	0.994741	30.262000 
	3.843750	12.085932	0.000000	88.437500	76.280000	19.800000	0.345778	0.000000	22.220938	0.000000	1.000000	0.995135	30.274000 
	3.845833	12.085932	0.000000	88.458333	76.300000	19.800000	0.345905	0.000000	22.223651	0.000000	1.000000	0.995562	30.287000 
	3.847917	12.085932	0.000000	88.479167	76.350000	19.800000	0.346034	0.000000	22.226904	0.000000	1.000000	0.996055	30.302000 
	3.850000	12.085932	0.000000	88.500000	76.340000	19.800000	0.346174	0.000000	22.229277	0.000000	1.000000	0.996450	30.314000 
	3.852083	12.085719	0.000000	88.520833	76.370000	19.800000	0.346313	0.000000	22.232237	0.000000	1.000000	0.996910	30.328000 
	3.854167	12.085505	0.000000	88.541667	76.390000	19.800000	0.346459	0.000000	22.235353	0.000000	1.000000	0.997403	30.343000 
	3.856250	12.085505	0.000000	88.562500	76.400000	19.800000	0.346597	0.000000	22.238020	0.000000	1.000000	0.997831	30.356000 
	3.858333	12.085505	0.000000	88.583333	76.420000	19.800000	0.346733	0.000000	22.240934	0.000000	1.000000	0.998291	30.370000 
	3.860417	12.085291	0.000000	88.604167	76.460000	19.800000	0.346877	0.000000	22.244142	0.000000	1.000000	0.998784	30.385000 
	3.862500	12.085291	0.000000	88.625000	76.480000	19.800000	0.346998	0.000000	22.246855	0.000000	1.000000	0.999211	30.398000 
	3.864583	12.085078	0.000000	88.645833	76.490000	19.800000	0.347163	0.000000	22.250127	0.000000	1.000000	0.999737	30.414000 
	3.866667	12.085078	0.000000	88.666667	76.520000	19.800000	0.347305	0.000000	22.253088	0.000000	1.000000	1.000197	30.428000 
	3.868750	12.085078	0.000000	88.687500	76.520000	19.800000	0.347458	0.000000	22.255910	0.000000	1.000000	1.000657	30.442000 
	3.870833	12.084864	0.000000	88.708333	76.560000	19.800000	0.347583	0.000000	22.258917	0.000000	1.000000	1.001118	30.456000 
	3.872917	12.084864	0.000000	88.729167	76.580000	19.800000	0.347730	0.000000	22.262034	0.000000	1.000000	1.001611	30.471000 
	3.875000	12.084650	0.000000	88.750000	76.600000	19.800000	0.347864	0.000000	22.264949	0.000000	1.000000	1.002071	30.485000 
	3.877083	12.084650	0.000000	88.770833	76.620000	19.800000	0.348002	0.000000	22.267864	0.000000	1.000000	1.002531	30.499000 
	3.879167	12.084437	0.000000	88.791667	76.650000	19.800000	0.348141	0.000000	22.270826	0.000000	1.000000	1.002991	30.513000 
	3.881250	12.084437	0.000000	88.812500	76.670000	19.800000	0.348280	0.000000	22.273741	0.000000	1.000000	1.003451	30.527000 
	3.883333	12.084223	0.000000	88.833333	76.690000	19.800000	0.348422	0.000000	22.276657	0.000000	1.000000	1.003912	30.541000 
	3.885417	12.084223	0.000000	88.854167	76.700000	19.800000	0.348563	0.000000	22.279526	0.000000	1.000000	1.004372	30.555000 
	3.887500	12.084223	0.000000	88.875000	76.730000	19.800000	0.348694	0.000000	22.282488	0.000000	1.000000	1.004832	30.569000 
	3.889583	12.084009	0.000000	88.895833	76.750000	19.800000	0.348861	0.000000	22.285807	0.000000	1.000000	1.005358	30.585000 
	3.891667	12.084009	0.000000	88.916667	76.760000	19.800000	0.349014	0.000000	22.288878	0.000000	1.000000	1.005851	30.600000 
	3.893750	12.084009	0.000000	88.937500	76.780000	19.800000	0.349164	0.000000	22.291995	0.000000	1.000000	1.006344	30.615000 
	3.895833	12.083796	0.000000	88.958333	76.780000	19.800000	0.349331	0.000000	22.295020	0.000000	1.000000	1.006837	30.630000 
	3.897917	12.083796	0.000000	88.979167	76.820000	19.800000	0.349476	0.000000	22.298231	0.000000	1.000000	1.007330	30.645000 
	3.900000	12.083582	0.000000	89.000000	76.830000	19.800000	0.349616	0.000000	22.301100	0.000000	1.000000	1.007790	30.659000 
	3.902083	12.083582	0.000000	89.020833	76.870000	19.800000	0.349749	0.000000	22.304311	0.000000	1.000000	1.008283	30.674000 
	3.904167	12.083368	0.000000	89.041667	76.890000	19.800000	0.349897	0.000000	22.307429	0.000000	1.000000	1.008777	30.689000 
	3.906250	12.083368	0.000000	89.062500	76.900000	19.800000	0.350047	0.000000	22.310299	0.000000	1.000000	1.009237	30.703000 
	3.908333	12.083368	0.000000	89.083333	76.910000	19.800000	0.350199	0.000000	22.313169	0.000000	1.000000	1.009697	30.717000 
	3.910417	12.083155	0.000000	89.104167	76.960000	19.800000	0.350327	0.000000	22.316427	0.000000	1.000000	1.010190	30.732000 
	3.912500	12.082941	0.000000	89.125000	76.970000	19.800000	0.350467	0.000000	22.319297	0.000000	1.000000	1.010650	30.746000 
	3.914583	12.082941	0.000000	89.145833	76.980000	19.800000	0.350615	0.000000	22.322167	0.000000	1.000000	1.011110	30.760000 
	3.916667	12.082941	0.000000	89.166667	77.010000	19.800000	0.350743	0.000000	22.325131	0.000000	1.000000	1.011571	30.774000 
	3.918750	12.082727	0.000000	89.187500	77.040000	19.800000	0.350880	0.000000	22.328094	0.000000	1.000000	1.012031	30.788000 
	3.920833	12.082727	0.000000	89.208333	77.050000	19.800000	0.351038	0.000000	22.331166	0.000000	1.000000	1.012524	30.803000 
	3.922917	12.082514	0.000000	89.229167	77.060000	19.800000	0.351185	0.000000	22.334037	0.000000	1.000000	1.012984	30.817000 
	3.925000	12.082514	0.000000	89.250000	77.070000	19.800000	0.351328	0.000000	22.336907	0.000000	1.000000	1.013444	30.831000 
	3.927083	12.082514	0.000000	89.270833	77.110000	19.800000	0.351441	0.000000	22.339716	0.000000	1.000000	1.013872	30.844000 
	3.929167	12.082300	0.000000	89.291667	77.130000	19.800000	0.351601	0.000000	22.342835	0.000000	1.000000	1.014365	30.859000 
	3.931250	12.082086	0.000000	89.312500	77.160000	19.800000	0.351727	0.000000	22.345800	0.000000	1.000000	1.014825	30.873000 
	3.933333	12.082086	0.000000	89.333333	77.190000	19.800000	0.351871	0.000000	22.348966	0.000000	1.000000	1.015318	30.888000 
	3.935417	12.082086	0.000000	89.354167	77.200000	19.800000	0.352044	0.000000	22.352240	0.000000	1.000000	1.015844	30.904000 
	3.937500	12.082086	0.000000	89.375000	77.220000	19.800000	0.352183	0.000000	22.355158	0.000000	1.000000	1.016304	30.918000 
	3.939583	12.081873	0.000000	89.395833	77.250000	19.800000	0.352320	0.000000	22.358324	0.000000	1.000000	1.016797	30.933000 
	3.941667	12.081659	0.000000	89.416667	77.250000	19.800000	0.352500	0.000000	22.361551	0.000000	1.000000	1.017323	30.949000 
	3.943750	12.081659	0.000000	89.437500	77.280000	19.800000	0.352640	0.000000	22.364718	0.000000	1.000000	1.017816	30.964000 
	3.945833	12.081445	0.000000	89.458333	77.290000	19.800000	0.352798	0.000000	22.367791	0.000000	1.000000	1.018309	30.979000 
	3.947917	12.081445	0.000000	89.479167	77.320000	19.800000	0.352958	0.000000	22.371160	0.000000	1.000000	1.018835	30.995000 
	3.950000	12.081232	0.000000	89.500000	77.330000	19.800000	0.353114	0.000000	22.374233	0.000000	1.000000	1.019328	31.010000 
	3.952083	12.081232	0.000000	89.520833	77.350000	19.800000	0.353268	0.000000	22.377554	0.000000	1.000000	1.019854	31.026000 
	3.954167	12.081018	0.000000	89.541667	77.370000	19.800000	0.353430	0.000000	22.380876	0.000000	1.000000	1.020380	31.042000 
	3.956250	12.081018	0.000000	89.562500	77.400000	19.800000	0.353586	0.000000	22.384245	0.000000	1.000000	1.020906	31.058000 
	3.958333	12.081018	0.000000	89.583333	77.430000	19.800000	0.353723	0.000000	22.387413	0.000000	1.000000	1.021399	31.073000 
	3.960417	12.080805	0.000000	89.604167	77.450000	19.800000	0.353895	0.000000	22.390937	0.000000	1.000000	1.021958	31.090000 
	3.962500	12.080805	0.000000	89.625000	77.460000	19.800000	0.354061	0.000000	22.394010	0.000000	1.000000	1.022451	31.105000 
	3.964583	12.080591	0.000000	89.645833	77.470000	19.800000	0.354224	0.000000	22.397285	0.000000	1.000000	1.022977	31.121000 
	3.966667	12.080591	0.000000	89.666667	77.510000	19.800000	0.354369	0.000000	22.400501	0.000000	1.000000	1.023470	31.136000 
	3.968750	12.080377	0.000000	89.687500	77.510000	19.800000	0.354528	0.000000	22.403527	0.000000	1.000000	1.023963	31.151000 
	3.970833	12.080377	0.000000	89.708333	77.540000	19.800000	0.354683	0.000000	22.406897	0.000000	1.000000	1.024489	31.167000 
	3.972917	12.080377	0.000000	89.729167	77.560000	19.800000	0.354837	0.000000	22.410018	0.000000	1.000000	1.024982	31.182000 
	3.975000	12.080377	0.000000	89.750000	77.590000	19.800000	0.354972	0.000000	22.413187	0.000000	1.000000	1.025475	31.197000 
	3.977083	12.080377	0.000000	89.770833	77.610000	19.800000	0.355126	0.000000	22.416308	0.000000	1.000000	1.025968	31.212000 
	3.979167	12.080164	0.000000	89.791667	77.630000	19.800000	0.355295	0.000000	22.419631	0.000000	1.000000	1.026494	31.228000 
	3.981250	12.080164	0.000000	89.812500	77.640000	19.800000	0.355445	0.000000	22.422705	0.000000	1.000000	1.026987	31.243000 
	3.983333	12.080164	0.000000	89.833333	77.660000	19.800000	0.355615	0.000000	22.426230	0.000000	1.000000	1.027546	31.260000 
	3.985417	12.079950	0.000000	89.854167	77.700000	19.800000	0.355748	0.000000	22.429447	0.000000	1.000000	1.028039	31.275000 
	3.987500	12.079950	0.000000	89.875000	77.710000	19.800000	0.355929	0.000000	22.432723	0.000000	1.000000	1.028565	31.291000 
	3.989583	12.079950	0.000000	89.895833	77.730000	19.800000	0.356073	0.000000	22.435844	0.000000	1.000000	1.029058	31.306000 
	3.991667	12.079736	0.000000	89.916667	77.750000	19.800000	0.356230	0.000000	22.439168	0.000000	1.000000	1.029584	31.322000 
	3.993750	12.079736	0.000000	89.937500	77.770000	19.800000	0.356378	0.000000	22.442290	0.000000	1.000000	1.030077	31.337000 
	3.995833	12.079736	0.000000	89.958333	77.790000	19.800000	0.356541	0.000000	22.445614	0.000000	1.000000	1.030603	31.353000 
	3.997917	12.079523	0.000000	89.979167	77.800000	19.800000	0.356699	0.000000	22.448689	0.000000	1.000000	1.031096	31.368000 
	4.000000	12.079523	0.000000	90.000000	77.830000	19.800000	0.356844	0.000000	22.451858	0.000000	1.000000	1.031589	31.383000 
	4.002083	12.079523	0.000000	90.020833	77.840000	19.800000	0.356998	0.000000	22.454933	0.000000	1.000000	1.032082	31.398000 
	4.004167	12.079309	0.000000	90.041667	77.870000	19.800000	0.357144	0.000000	22.458103	0.000000	1.000000	1.032575	31.413000 
	4.006250	12.079309	0.000000	90.062500	77.900000	19.800000	0.357280	0.000000	22.461274	0.000000	1.000000	1.033068	31.428000 
	4.008333	12.079309	0.000000	90.083333	77.910000	19.800000	0.357456	0.000000	22.464550	0.000000	1.000000	1.033594	31.444000 
	4.010417	12.079095	0.000000	90.104167	77.920000	19.800000	0.357626	0.000000	22.467827	0.000000	1.000000	1.034120	31.460000 
	4.012500	12.079095	0.000000	90.125000	77.950000	19.800000	0.357763	0.000000	22.470998	0.000000	1.000000	1.034613	31.475000 
	4.014583	12.079095	0.000000	90.145833	77.960000	19.800000	0.357923	0.000000	22.474073	0.000000	1.000000	1.035106	31.490000 
	4.016667	12.078882	0.000000	90.166667	77.990000	19.800000	0.358057	0.000000	22.477244	0.000000	1.000000	1.035599	31.505000 
	4.018750	12.078882	0.000000	90.187500	78.020000	19.800000	0.358214	0.000000	22.480617	0.000000	1.000000	1.036125	31.521000 
	4.020833	12.078668	0.000000	90.208333	78.040000	19.800000	0.358378	0.000000	22.483942	0.000000	1.000000	1.036651	31.537000 
	4.022917	12.078668	0.000000	90.229167	78.060000	19.800000	0.358526	0.000000	22.487065	0.000000	1.000000	1.037144	31.552000 
	4.025000	12.078454	0.000000	90.250000	78.100000	19.800000	0.358669	0.000000	22.490486	0.000000	1.000000	1.037670	31.568000 
	4.027083	12.078454	0.000000	90.270833	78.110000	19.800000	0.358844	0.000000	22.493764	0.000000	1.000000	1.038196	31.584000 
	4.029167	12.078241	0.000000	90.291667	78.110000	19.800000	0.359018	0.000000	22.496993	0.000000	1.000000	1.038722	31.600000 
	4.031250	12.078241	0.000000	90.312500	78.140000	19.800000	0.359172	0.000000	22.500367	0.000000	1.000000	1.039248	31.616000 
	4.033333	12.078241	0.000000	90.333333	78.170000	19.800000	0.359315	0.000000	22.503538	0.000000	1.000000	1.039741	31.631000 
	4.035417	12.078027	0.000000	90.354167	78.170000	19.800000	0.359472	0.000000	22.506566	0.000000	1.000000	1.040234	31.646000 
	4.037500	12.078027	0.000000	90.375000	78.200000	19.800000	0.359632	0.000000	22.509940	0.000000	1.000000	1.040760	31.662000 
	4.039583	12.077813	0.000000	90.395833	78.230000	19.800000	0.359758	0.000000	22.512910	0.000000	1.000000	1.041220	31.676000 
	4.041667	12.077813	0.000000	90.416667	78.250000	19.800000	0.359928	0.000000	22.516236	0.000000	1.000000	1.041746	31.692000 
	4.043750	12.077813	0.000000	90.437500	78.270000	19.800000	0.360084	0.000000	22.519563	0.000000	1.000000	1.042272	31.708000 
	4.045833	12.077600	0.000000	90.458333	78.300000	19.800000	0.360239	0.000000	22.522937	0.000000	1.000000	1.042798	31.724000 
	4.047917	12.077600	0.000000	90.479167	78.300000	19.800000	0.360388	0.000000	22.525763	0.000000	1.000000	1.043258	31.738000 
	4.050000	12.077600	0.000000	90.500000	78.300000	19.800000	0.360571	0.000000	22.528993	0.000000	1.000000	1.043784	31.754000 
	4.052083	12.077600	0.000000	90.520833	78.350000	19.800000	0.360689	0.000000	22.532263	0.000000	1.000000	1.044277	31.769000 
	4.054167	12.077386	0.000000	90.541667	78.380000	19.800000	0.360817	0.000000	22.535234	0.000000	1.000000	1.044737	31.783000 
	4.056250	12.077386	0.000000	90.562500	78.400000	19.800000	0.360971	0.000000	22.538359	0.000000	1.000000	1.045230	31.798000 
	4.058333	12.077172	0.000000	90.583333	78.410000	19.800000	0.361121	0.000000	22.541233	0.000000	1.000000	1.045691	31.812000 
	4.060417	12.077172	0.000000	90.604167	78.440000	19.800000	0.361255	0.000000	22.544407	0.000000	1.000000	1.046184	31.827000 
	4.062500	12.076959	0.000000	90.625000	78.460000	19.800000	0.361382	0.000000	22.547128	0.000000	1.000000	1.046611	31.840000 
	4.064583	12.076959	0.000000	90.645833	78.470000	19.800000	0.361532	0.000000	22.550003	0.000000	1.000000	1.047071	31.854000 
	4.066667	12.076745	0.000000	90.666667	78.490000	19.800000	0.361679	0.000000	22.553128	0.000000	1.000000	1.047564	31.869000 
	4.068750	12.076745	0.000000	90.687500	78.510000	19.800000	0.361820	0.000000	22.556052	0.000000	1.000000	1.048024	31.883000 
	4.070833	12.076531	0.000000	90.708333	78.550000	19.800000	0.361943	0.000000	22.559072	0.000000	1.000000	1.048485	31.897000 
	4.072917	12.076531	0.000000	90.729167	78.560000	19.800000	0.362095	0.000000	22.561948	0.000000	1.000000	1.048945	31.911000 
	4.075000	12.076318	0.000000	90.750000	78.570000	19.800000	0.362249	0.000000	22.565025	0.000000	1.000000	1.049438	31.926000 
	4.077083	12.076318	0.000000	90.770833	78.590000	19.800000	0.362397	0.000000	22.568150	0.000000	1.000000	1.049931	31.941000 
	4.079167	12.076104	0.000000	90.791667	78.610000	19.800000	0.362555	0.000000	22.571478	0.000000	1.000000	1.050457	31.957000 
	4.081250	12.076104	0.000000	90.812500	78.640000	19.800000	0.362683	0.000000	22.574451	0.000000	1.000000	1.050917	31.971000 
	4.083333	12.076104	0.000000	90.833333	78.670000	19.800000	0.362827	0.000000	22.577625	0.000000	1.000000	1.051410	31.986000 
	4.085417	12.076104	0.000000	90.854167	78.690000	19.800000	0.362968	0.000000	22.580550	0.000000	1.000000	1.051870	32.000000 
	4.087500	12.075890	0.000000	90.875000	78.690000	19.800000	0.363126	0.000000	22.583579	0.000000	1.000000	1.052363	32.015000 
	4.089583	12.075890	0.000000	90.895833	78.710000	19.800000	0.363281	0.000000	22.586705	0.000000	1.000000	1.052856	32.030000 
	4.091667	12.075677	0.000000	90.916667	78.730000	19.800000	0.363421	0.000000	22.589629	0.000000	1.000000	1.053317	32.044000 
	4.093750	12.075677	0.000000	90.937500	78.770000	19.800000	0.363544	0.000000	22.592853	0.000000	1.000000	1.053810	32.059000 
	4.095833	12.075677	0.000000	90.958333	78.780000	19.800000	0.363707	0.000000	22.595931	0.000000	1.000000	1.054303	32.074000 
	4.097917	12.075463	0.000000	90.979167	78.800000	19.800000	0.363842	0.000000	22.598856	0.000000	1.000000	1.054763	32.088000 
	4.100000	12.075463	0.000000	91.000000	78.820000	19.800000	0.363973	0.000000	22.601579	0.000000	1.000000	1.055190	32.101000 
	4.102083	12.075249	0.000000	91.020833	78.840000	19.800000	0.364119	0.000000	22.604706	0.000000	1.000000	1.055683	32.116000 
	4.104167	12.075036	0.000000	91.041667	78.870000	19.800000	0.364250	0.000000	22.607680	0.000000	1.000000	1.056144	32.130000 
	4.106250	12.075036	0.000000	91.062500	78.880000	19.800000	0.364397	0.000000	22.610556	0.000000	1.000000	1.056604	32.144000 
	4.108333	12.075036	0.000000	91.083333	78.900000	19.800000	0.364548	0.000000	22.613683	0.000000	1.000000	1.057097	32.159000 
	4.110417	12.074822	0.000000	91.104167	78.920000	19.800000	0.364679	0.000000	22.616608	0.000000	1.000000	1.057557	32.173000 
	4.112500	12.074608	0.000000	91.125000	78.950000	19.800000	0.364814	0.000000	22.619582	0.000000	1.000000	1.058017	32.187000 
	4.114583	12.074608	0.000000	91.145833	78.960000	19.800000	0.364956	0.000000	22.622459	0.000000	1.000000	1.058477	32.201000 
	4.116667	12.074608	0.000000	91.166667	78.990000	19.800000	0.365099	0.000000	22.625635	0.000000	1.000000	1.058970	32.216000 
	4.118750	12.074395	0.000000	91.187500	79.010000	19.800000	0.365234	0.000000	22.628561	0.000000	1.000000	1.059431	32.230000 
	4.120833	12.074395	0.000000	91.208333	79.020000	19.800000	0.365385	0.000000	22.631438	0.000000	1.000000	1.059891	32.244000 
	4.122917	12.074395	0.000000	91.229167	79.040000	19.800000	0.365519	0.000000	22.634364	0.000000	1.000000	1.060351	32.258000 
	4.125000	12.074181	0.000000	91.250000	79.070000	19.800000	0.365653	0.000000	22.637338	0.000000	1.000000	1.060811	32.272000 
	4.127083	12.074181	0.000000	91.270833	79.100000	19.800000	0.365771	0.000000	22.640112	0.000000	1.000000	1.061239	32.285000 
	4.129167	12.074181	0.000000	91.291667	79.120000	19.800000	0.365909	0.000000	22.643038	0.000000	1.000000	1.061699	32.299000 
	4.131250	12.073967	0.000000	91.312500	79.120000	19.800000	0.366049	0.000000	22.645664	0.000000	1.000000	1.062126	32.312000 
	4.133333	12.073967	0.000000	91.333333	79.170000	19.800000	0.366150	0.000000	22.648535	0.000000	1.000000	1.062553	32.325000 
	4.135417	12.073754	0.000000	91.354167	79.180000	19.800000	0.366283	0.000000	22.651210	0.000000	1.000000	1.062981	32.338000 
	4.137500	12.073754	0.000000	91.375000	79.170000	19.800000	0.366433	0.000000	22.653787	0.000000	1.000000	1.063408	32.351000 
	4.139583	12.073540	0.000000	91.395833	79.220000	19.800000	0.366536	0.000000	22.656659	0.000000	1.000000	1.063835	32.364000 
	4.141667	12.073540	0.000000	91.416667	79.240000	19.800000	0.366664	0.000000	22.659384	0.000000	1.000000	1.064263	32.377000 
	4.143750	12.073540	0.000000	91.437500	79.250000	19.800000	0.366797	0.000000	22.662059	0.000000	1.000000	1.064690	32.390000 
	4.145833	12.073327	0.000000	91.458333	79.290000	19.800000	0.366919	0.000000	22.665085	0.000000	1.000000	1.065150	32.404000 
	4.147917	12.073327	0.000000	91.479167	79.300000	19.800000	0.367055	0.000000	22.667760	0.000000	1.000000	1.065578	32.417000 
	4.150000	12.073113	0.000000	91.500000	79.330000	19.800000	0.367173	0.000000	22.670534	0.000000	1.000000	1.066005	32.430000 
	4.152083	12.073113	0.000000	91.520833	79.360000	19.800000	0.367300	0.000000	22.673511	0.000000	1.000000	1.066465	32.444000 
	4.154167	12.072899	0.000000	91.541667	79.370000	19.800000	0.367452	0.000000	22.676388	0.000000	1.000000	1.066925	32.458000 
	4.156250	12.072686	0.000000	91.562500	79.370000	19.800000	0.367589	0.000000	22.679015	0.000000	1.000000	1.067353	32.471000 
	4.158333	12.072686	0.000000	91.583333	79.410000	19.800000	0.367698	0.000000	22.681839	0.000000	1.000000	1.067780	32.484000 
	4.160417	12.072686	0.000000	91.604167	79.440000	19.800000	0.367812	0.000000	22.684614	0.000000	1.000000	1.068207	32.497000 
	4.162500	12.072686	0.000000	91.625000	79.450000	19.800000	0.367958	0.000000	22.687290	0.000000	1.000000	1.068635	32.510000 
	4.164583	12.072472	0.000000	91.645833	79.470000	19.800000	0.368075	0.000000	22.690015	0.000000	1.000000	1.069062	32.523000 
	4.166667	12.072258	0.000000	91.666667	79.490000	19.800000	0.368209	0.000000	22.692943	0.000000	1.000000	1.069522	32.537000 
	4.168750	12.072258	0.000000	91.687500	79.510000	19.800000	0.368354	0.000000	22.695870	0.000000	1.000000	1.069982	32.551000 
	4.170833	12.072045	0.000000	91.708333	79.520000	19.800000	0.368508	0.000000	22.698951	0.000000	1.000000	1.070475	32.566000 
	4.172917	12.072045	0.000000	91.729167	79.560000	19.800000	0.368630	0.000000	22.701978	0.000000	1.000000	1.070936	32.580000 
	4.175000	12.072045	0.000000	91.750000	79.580000	19.800000	0.368757	0.000000	22.704906	0.000000	1.000000	1.071396	32.594000 
	4.177083	12.071831	0.000000	91.770833	79.590000	19.800000	0.368911	0.000000	22.707784	0.000000	1.000000	1.071856	32.608000 
	4.179167	12.071831	0.000000	91.791667	79.600000	19.800000	0.369043	0.000000	22.710460	0.000000	1.000000	1.072283	32.621000 
	4.181250	12.071617	0.000000	91.812500	79.640000	19.800000	0.369165	0.000000	22.713488	0.000000	1.000000	1.072743	32.635000 
	4.183333	12.071617	0.000000	91.833333	79.640000	19.800000	0.369322	0.000000	22.716317	0.000000	1.000000	1.073204	32.649000 
	4.185417	12.071404	0.000000	91.854167	79.660000	19.800000	0.369456	0.000000	22.719043	0.000000	1.000000	1.073631	32.662000 
	4.187500	12.071404	0.000000	91.875000	79.690000	19.800000	0.369579	0.000000	22.722021	0.000000	1.000000	1.074091	32.676000 
	4.189583	12.071190	0.000000	91.895833	79.720000	19.800000	0.369691	0.000000	22.724798	0.000000	1.000000	1.074518	32.689000 
	4.191667	12.071190	0.000000	91.916667	79.740000	19.800000	0.369828	0.000000	22.727726	0.000000	1.000000	1.074979	32.703000 
	4.193750	12.071190	0.000000	91.937500	79.750000	19.800000	0.369960	0.000000	22.730403	0.000000	1.000000	1.075406	32.716000 
	4.195833	12.070976	0.000000	91.958333	79.780000	19.800000	0.370087	0.000000	22.733180	0.000000	1.000000	1.075833	32.729000 
	4.197917	12.070976	0.000000	91.979167	79.800000	19.800000	0.370207	0.000000	22.735906	0.000000	1.000000	1.076261	32.742000 
	4.200000	12.070763	0.000000	92.000000	79.830000	19.800000	0.370329	0.000000	22.738885	0.000000	1.000000	1.076721	32.756000 
	4.202083	12.070763	0.000000	92.020833	79.840000	19.800000	0.370460	0.000000	22.741360	0.000000	1.000000	1.077115	32.768000 
	4.204167	12.070549	0.000000	92.041667	79.860000	19.800000	0.370588	0.000000	22.744087	0.000000	1.000000	1.077543	32.781000 
	4.206250	12.070549	0.000000	92.062500	79.890000	19.800000	0.370690	0.000000	22.746662	0.000000	1.000000	1.077937	32.793000 
	4.208333	12.070549	0.000000	92.083333	79.890000	19.800000	0.370847	0.000000	22.749492	0.000000	1.000000	1.078397	32.807000 
	4.210417	12.070335	0.000000	92.104167	79.910000	19.800000	0.370977	0.000000	22.752219	0.000000	1.000000	1.078825	32.820000 
	4.212500	12.070335	0.000000	92.125000	79.940000	19.800000	0.371082	0.000000	22.754794	0.000000	1.000000	1.079219	32.832000 
	4.214583	12.070122	0.000000	92.145833	79.980000	19.800000	0.371196	0.000000	22.757824	0.000000	1.000000	1.079679	32.846000 
	4.216667	12.070122	0.000000	92.166667	79.980000	19.800000	0.371333	0.000000	22.760249	0.000000	1.000000	1.080074	32.858000 
	4.218750	12.070122	0.000000	92.187500	80.000000	19.800000	0.371456	0.000000	22.762977	0.000000	1.000000	1.080501	32.871000 
	4.220833	12.069908	0.000000	92.208333	80.040000	19.800000	0.371560	0.000000	22.765805	0.000000	1.000000	1.080928	32.884000 
	4.222917	12.069908	0.000000	92.229167	80.050000	19.800000	0.371685	0.000000	22.768280	0.000000	1.000000	1.081323	32.896000 
	4.225000	12.069694	0.000000	92.250000	80.070000	19.800000	0.371802	0.000000	22.770806	0.000000	1.000000	1.081717	32.908000 
	4.227083	12.069694	0.000000	92.270833	80.090000	19.800000	0.371944	0.000000	22.773736	0.000000	1.000000	1.082177	32.922000 
	4.229167	12.069694	0.000000	92.291667	80.120000	19.800000	0.372040	0.000000	22.776312	0.000000	1.000000	1.082572	32.934000 
	4.231250	12.069481	0.000000	92.312500	80.140000	19.800000	0.372173	0.000000	22.779040	0.000000	1.000000	1.082999	32.947000 
	4.233333	12.069481	0.000000	92.333333	80.160000	19.800000	0.372294	0.000000	22.781768	0.000000	1.000000	1.083426	32.960000 
	4.235417	12.069267	0.000000	92.354167	80.180000	19.800000	0.372427	0.000000	22.784497	0.000000	1.000000	1.083854	32.973000 
	4.237500	12.069267	0.000000	92.375000	80.200000	19.800000	0.372551	0.000000	22.787225	0.000000	1.000000	1.084281	32.986000 
	4.239583	12.069053	0.000000	92.395833	80.220000	19.800000	0.372686	0.000000	22.790156	0.000000	1.000000	1.084741	33.000000 
	4.241667	12.069053	0.000000	92.416667	80.230000	19.800000	0.372812	0.000000	22.792834	0.000000	1.000000	1.085169	33.013000 
	4.243750	12.069053	0.000000	92.437500	80.260000	19.800000	0.372948	0.000000	22.795815	0.000000	1.000000	1.085629	33.027000 
	4.245833	12.069053	0.000000	92.458333	80.270000	19.800000	0.373081	0.000000	22.798493	0.000000	1.000000	1.086056	33.040000 
	4.247917	12.068840	0.000000	92.479167	80.300000	19.800000	0.373202	0.000000	22.801475	0.000000	1.000000	1.086516	33.054000 
	4.250000	12.068626	0.000000	92.500000	80.330000	19.800000	0.373325	0.000000	22.804254	0.000000	1.000000	1.086944	33.067000 
	4.252083	12.068626	0.000000	92.520833	80.340000	19.800000	0.373479	0.000000	22.807337	0.000000	1.000000	1.087437	33.082000 
	4.254167	12.068626	0.000000	92.541667	80.370000	19.800000	0.373598	0.000000	22.810116	0.000000	1.000000	1.087864	33.095000 
	4.256250	12.068412	0.000000	92.562500	80.390000	19.800000	0.373727	0.000000	22.812845	0.000000	1.000000	1.088291	33.108000 
	4.258333	12.068412	0.000000	92.583333	80.410000	19.800000	0.373868	0.000000	22.815777	0.000000	1.000000	1.088752	33.122000 
	4.260417	12.068412	0.000000	92.604167	80.430000	19.800000	0.373987	0.000000	22.818506	0.000000	1.000000	1.089179	33.135000 
	4.262500	12.068412	0.000000	92.625000	80.470000	19.800000	0.374110	0.000000	22.821538	0.000000	1.000000	1.089639	33.149000 
	4.264583	12.068412	0.000000	92.645833	80.460000	19.800000	0.374267	0.000000	22.824117	0.000000	1.000000	1.090066	33.162000 
	4.266667	12.068199	0.000000	92.666667	80.480000	19.800000	0.374391	0.000000	22.827048	0.000000	1.000000	1.090527	33.176000 
	4.268750	12.068199	0.000000	92.687500	80.520000	19.800000	0.374505	0.000000	22.829879	0.000000	1.000000	1.090954	33.189000 
	4.270833	12.067985	0.000000	92.708333	80.540000	19.800000	0.374651	0.000000	22.833013	0.000000	1.000000	1.091447	33.204000 
	4.272917	12.067985	0.000000	92.729167	80.540000	19.800000	0.374782	0.000000	22.835440	0.000000	1.000000	1.091841	33.216000 
	4.275000	12.067771	0.000000	92.750000	80.570000	19.800000	0.374909	0.000000	22.838422	0.000000	1.000000	1.092302	33.230000 
	4.277083	12.067771	0.000000	92.770833	80.590000	19.800000	0.375040	0.000000	22.841152	0.000000	1.000000	1.092729	33.243000 
	4.279167	12.067771	0.000000	92.791667	80.620000	19.800000	0.375151	0.000000	22.843933	0.000000	1.000000	1.093156	33.256000 
	4.281250	12.067771	0.000000	92.812500	80.640000	19.800000	0.375264	0.000000	22.846461	0.000000	1.000000	1.093551	33.268000 
	4.283333	12.067558	0.000000	92.833333	80.660000	19.800000	0.375406	0.000000	22.849393	0.000000	1.000000	1.094011	33.282000 
	4.285417	12.067558	0.000000	92.854167	80.690000	19.800000	0.375535	0.000000	22.852376	0.000000	1.000000	1.094471	33.296000 
	4.287500	12.067558	0.000000	92.875000	80.690000	19.800000	0.375674	0.000000	22.855005	0.000000	1.000000	1.094898	33.309000 
	4.289583	12.067344	0.000000	92.895833	80.720000	19.800000	0.375806	0.000000	22.857989	0.000000	1.000000	1.095359	33.323000 
	4.291667	12.067344	0.000000	92.916667	80.730000	19.800000	0.375938	0.000000	22.860668	0.000000	1.000000	1.095786	33.336000 
	4.293750	12.067130	0.000000	92.937500	80.760000	19.800000	0.376082	0.000000	22.863854	0.000000	1.000000	1.096279	33.351000 
	4.295833	12.067130	0.000000	92.958333	80.760000	19.800000	0.376248	0.000000	22.866888	0.000000	1.000000	1.096772	33.366000 
	4.297917	12.066917	0.000000	92.979167	80.810000	19.800000	0.376355	0.000000	22.869973	0.000000	1.000000	1.097232	33.380000 
	4.300000	12.066703	0.000000	93.000000	80.830000	19.800000	0.376506	0.000000	22.873109	0.000000	1.000000	1.097725	33.395000 
	4.302083	12.066703	0.000000	93.020833	80.850000	19.800000	0.376639	0.000000	22.876042	0.000000	1.000000	1.098186	33.409000 
	4.304167	12.066703	0.000000	93.041667	80.870000	19.800000	0.376798	0.000000	22.879380	0.000000	1.000000	1.098711	33.425000 
	4.306250	12.066489	0.000000	93.062500	80.890000	19.800000	0.376945	0.000000	22.882515	0.000000	1.000000	1.099205	33.440000 
	4.308333	12.066276	0.000000	93.083333	80.910000	19.800000	0.377077	0.000000	22.885449	0.000000	1.000000	1.099665	33.454000 
	4.310417	12.066276	0.000000	93.104167	80.930000	19.800000	0.377225	0.000000	22.888585	0.000000	1.000000	1.100158	33.469000 
	4.312500	12.066062	0.000000	93.125000	80.940000	19.800000	0.377397	0.000000	22.891872	0.000000	1.000000	1.100684	33.485000 
	4.314583	12.065849	0.000000	93.145833	80.960000	19.800000	0.377540	0.000000	22.894806	0.000000	1.000000	1.101144	33.499000 
	4.316667	12.065635	0.000000	93.166667	81.000000	19.800000	0.377663	0.000000	22.898044	0.000000	1.000000	1.101637	33.514000 
	4.318750	12.065635	0.000000	93.187500	81.010000	19.800000	0.377832	0.000000	22.901331	0.000000	1.000000	1.102163	33.530000 
	4.320833	12.065635	0.000000	93.208333	81.020000	19.800000	0.377974	0.000000	22.904214	0.000000	1.000000	1.102623	33.544000 
	4.322917	12.065635	0.000000	93.229167	81.050000	19.800000	0.378120	0.000000	22.907402	0.000000	1.000000	1.103116	33.559000 
	4.325000	12.065421	0.000000	93.250000	81.080000	19.800000	0.378269	0.000000	22.910792	0.000000	1.000000	1.103642	33.575000 
	4.327083	12.065421	0.000000	93.270833	81.110000	19.800000	0.378409	0.000000	22.913980	0.000000	1.000000	1.104135	33.590000 
	4.329167	12.065208	0.000000	93.291667	81.120000	19.800000	0.378570	0.000000	22.917267	0.000000	1.000000	1.104661	33.606000 
	4.331250	12.064994	0.000000	93.312500	81.150000	19.800000	0.378712	0.000000	22.920455	0.000000	1.000000	1.105154	33.621000 
	4.333333	12.064994	0.000000	93.333333	81.170000	19.800000	0.378869	0.000000	22.923795	0.000000	1.000000	1.105680	33.637000 
	4.335417	12.064780	0.000000	93.354167	81.200000	19.800000	0.379009	0.000000	22.926983	0.000000	1.000000	1.106173	33.652000 
	4.337500	12.064567	0.000000	93.375000	81.200000	19.800000	0.379188	0.000000	22.930220	0.000000	1.000000	1.106699	33.668000 
	4.339583	12.064567	0.000000	93.395833	81.220000	19.800000	0.379333	0.000000	22.933357	0.000000	1.000000	1.107192	33.683000 
	4.341667	12.064353	0.000000	93.416667	81.250000	19.800000	0.379473	0.000000	22.936546	0.000000	1.000000	1.107685	33.698000 
	4.343750	12.064139	0.000000	93.437500	81.270000	19.800000	0.379605	0.000000	22.939481	0.000000	1.000000	1.108145	33.712000 
	4.345833	12.064139	0.000000	93.458333	81.280000	19.800000	0.379776	0.000000	22.942769	0.000000	1.000000	1.108671	33.728000 
	4.347917	12.064139	0.000000	93.479167	81.310000	19.800000	0.379914	0.000000	22.945958	0.000000	1.000000	1.109164	33.743000 
	4.350000	12.063926	0.000000	93.500000	81.320000	19.800000	0.380052	0.000000	22.948842	0.000000	1.000000	1.109625	33.757000 
	4.352083	12.063926	0.000000	93.520833	81.350000	19.800000	0.380192	0.000000	22.952031	0.000000	1.000000	1.110118	33.772000 
	4.354167	12.063712	0.000000	93.541667	81.370000	19.800000	0.380320	0.000000	22.954764	0.000000	1.000000	1.110545	33.785000 
	4.356250	12.063712	0.000000	93.562500	81.400000	19.800000	0.380442	0.000000	22.957751	0.000000	1.000000	1.111005	33.799000 
	4.358333	12.063498	0.000000	93.583333	81.410000	19.800000	0.380596	0.000000	22.960636	0.000000	1.000000	1.111465	33.813000 
	4.360417	12.063498	0.000000	93.604167	81.430000	19.800000	0.380748	0.000000	22.963774	0.000000	1.000000	1.111958	33.828000 
	4.362500	12.063285	0.000000	93.625000	81.450000	19.800000	0.380890	0.000000	22.966912	0.000000	1.000000	1.112452	33.843000 
	4.364583	12.063285	0.000000	93.645833	81.500000	19.800000	0.380999	0.000000	22.970003	0.000000	1.000000	1.112912	33.857000 
	4.366667	12.063285	0.000000	93.666667	81.490000	19.800000	0.381173	0.000000	22.972986	0.000000	1.000000	1.113405	33.872000 
	4.368750	12.063071	0.000000	93.687500	81.510000	19.800000	0.381318	0.000000	22.976125	0.000000	1.000000	1.113898	33.887000 
	4.370833	12.062857	0.000000	93.708333	81.540000	19.800000	0.381460	0.000000	22.979315	0.000000	1.000000	1.114391	33.902000 
	4.372917	12.062857	0.000000	93.729167	81.560000	19.800000	0.381610	0.000000	22.982454	0.000000	1.000000	1.114884	33.917000 
	4.375000	12.062857	0.000000	93.750000	81.580000	19.800000	0.381737	0.000000	22.985390	0.000000	1.000000	1.115344	33.931000 
	4.377083	12.062644	0.000000	93.770833	81.600000	19.800000	0.381889	0.000000	22.988529	0.000000	1.000000	1.115837	33.946000 
	4.379167	12.062644	0.000000	93.791667	81.610000	19.800000	0.382044	0.000000	22.991616	0.000000	1.000000	1.116330	33.961000 
	4.381250	12.062430	0.000000	93.812500	81.640000	19.800000	0.382164	0.000000	22.994402	0.000000	1.000000	1.116758	33.974000 
	4.383333	12.062430	0.000000	93.833333	81.670000	19.800000	0.382306	0.000000	22.997593	0.000000	1.000000	1.117251	33.989000 
	4.385417	12.062216	0.000000	93.854167	81.670000	19.800000	0.382465	0.000000	23.000629	0.000000	1.000000	1.117744	34.004000 
	4.387500	12.062216	0.000000	93.875000	81.700000	19.800000	0.382604	0.000000	23.003820	0.000000	1.000000	1.118237	34.019000 
	4.389583	12.062003	0.000000	93.895833	81.710000	19.800000	0.382758	0.000000	23.006908	0.000000	1.000000	1.118730	34.034000 
	4.391667	12.062003	0.000000	93.916667	81.760000	19.800000	0.382869	0.000000	23.010000	0.000000	1.000000	1.119190	34.048000 
	4.393750	12.061789	0.000000	93.937500	81.780000	19.800000	0.383004	0.000000	23.012937	0.000000	1.000000	1.119650	34.062000 
	4.395833	12.061575	0.000000	93.958333	81.790000	19.800000	0.383153	0.000000	23.016025	0.000000	1.000000	1.120143	34.077000 
	4.397917	12.061362	0.000000	93.979167	81.810000	19.800000	0.383285	0.000000	23.018760	0.000000	1.000000	1.120571	34.090000 
	4.400000	12.061362	0.000000	94.000000	81.830000	19.800000	0.383413	0.000000	23.021495	0.000000	1.000000	1.120998	34.103000 
	4.402083	12.061148	0.000000	94.020833	81.830000	19.800000	0.383565	0.000000	23.024329	0.000000	1.000000	1.121458	34.117000 
	4.404167	12.061148	0.000000	94.041667	81.880000	19.800000	0.383659	0.000000	23.027220	0.000000	1.000000	1.121885	34.130000 
	4.406250	12.060934	0.000000	94.062500	81.880000	19.800000	0.383818	0.000000	23.030054	0.000000	1.000000	1.122346	34.144000 
	4.408333	12.060934	0.000000	94.083333	81.910000	19.800000	0.383939	0.000000	23.033044	0.000000	1.000000	1.122806	34.158000 
	4.410417	12.060721	0.000000	94.104167	81.940000	19.800000	0.384071	0.000000	23.036034	0.000000	1.000000	1.123266	34.172000 
	4.412500	12.060721	0.000000	94.125000	81.950000	19.800000	0.384229	0.000000	23.039122	0.000000	1.000000	1.123759	34.187000 
	4.414583	12.060721	0.000000	94.145833	81.970000	19.800000	0.384359	0.000000	23.042060	0.000000	1.000000	1.124219	34.201000 
	4.416667	12.060721	0.000000	94.166667	81.990000	19.800000	0.384502	0.000000	23.044998	0.000000	1.000000	1.124680	34.215000 
	4.418750	12.060507	0.000000	94.187500	82.030000	19.800000	0.384613	0.000000	23.048041	0.000000	1.000000	1.125140	34.229000 
	4.420833	12.060293	0.000000	94.208333	82.050000	19.800000	0.384762	0.000000	23.051182	0.000000	1.000000	1.125633	34.244000 
	4.422917	12.060293	0.000000	94.229167	82.060000	19.800000	0.384904	0.000000	23.054068	0.000000	1.000000	1.126093	34.258000 
	4.425000	12.060080	0.000000	94.250000	82.080000	19.800000	0.385031	0.000000	23.056804	0.000000	1.000000	1.126520	34.271000 
	4.427083	12.060080	0.000000	94.270833	82.110000	19.800000	0.385160	0.000000	23.059795	0.000000	1.000000	1.126980	34.285000 
	4.429167	12.059866	0.000000	94.291667	82.130000	19.800000	0.385292	0.000000	23.062734	0.000000	1.000000	1.127441	34.299000 
	4.431250	12.059866	0.000000	94.312500	82.140000	19.800000	0.385426	0.000000	23.065418	0.000000	1.000000	1.127868	34.312000 
	4.433333	12.059652	0.000000	94.333333	82.170000	19.800000	0.385532	0.000000	23.068004	0.000000	1.000000	1.128262	34.324000 
	4.435417	12.059652	0.000000	94.354167	82.180000	19.800000	0.385662	0.000000	23.070688	0.000000	1.000000	1.128690	34.337000 
	4.437500	12.059652	0.000000	94.375000	82.210000	19.800000	0.385780	0.000000	23.073477	0.000000	1.000000	1.129117	34.350000 
	4.439583	12.059439	0.000000	94.395833	82.220000	19.800000	0.385923	0.000000	23.076364	0.000000	1.000000	1.129577	34.364000 
	4.441667	12.059439	0.000000	94.416667	82.250000	19.800000	0.386044	0.000000	23.079153	0.000000	1.000000	1.130005	34.377000 
	4.443750	12.059225	0.000000	94.437500	82.280000	19.800000	0.386160	0.000000	23.081942	0.000000	1.000000	1.130432	34.390000 
	4.445833	12.059225	0.000000	94.458333	82.310000	19.800000	0.386288	0.000000	23.084934	0.000000	1.000000	1.130892	34.404000 
	4.447917	12.059011	0.000000	94.479167	82.310000	19.800000	0.386431	0.000000	23.087566	0.000000	1.000000	1.131319	34.417000 
	4.450000	12.059011	0.000000	94.500000	82.340000	19.800000	0.386550	0.000000	23.090558	0.000000	1.000000	1.131780	34.431000 
	4.452083	12.058798	0.000000	94.520833	82.370000	19.800000	0.386673	0.000000	23.093551	0.000000	1.000000	1.132240	34.445000 
	4.454167	12.058798	0.000000	94.541667	82.370000	19.800000	0.386828	0.000000	23.096385	0.000000	1.000000	1.132700	34.459000 
	4.456250	12.058798	0.000000	94.562500	82.390000	19.800000	0.386972	0.000000	23.099325	0.000000	1.000000	1.133160	34.473000 
	4.458333	12.058584	0.000000	94.583333	82.410000	19.800000	0.387090	0.000000	23.102063	0.000000	1.000000	1.133588	34.486000 
	4.460417	12.058371	0.000000	94.604167	82.450000	19.800000	0.387200	0.000000	23.104905	0.000000	1.000000	1.134015	34.499000 
	4.462500	12.058157	0.000000	94.625000	82.460000	19.800000	0.387333	0.000000	23.107590	0.000000	1.000000	1.134442	34.512000 
	4.464583	12.058157	0.000000	94.645833	82.480000	19.800000	0.387454	0.000000	23.110328	0.000000	1.000000	1.134870	34.525000 
	4.466667	12.057943	0.000000	94.666667	82.510000	19.800000	0.387579	0.000000	23.113321	0.000000	1.000000	1.135330	34.539000 
	4.468750	12.057943	0.000000	94.687500	82.530000	19.800000	0.387709	0.000000	23.116059	0.000000	1.000000	1.135757	34.552000 
	4.470833	12.057943	0.000000	94.708333	82.560000	19.800000	0.387823	0.000000	23.118849	0.000000	1.000000	1.136184	34.565000 
	4.472917	12.057730	0.000000	94.729167	82.590000	19.800000	0.387932	0.000000	23.121438	0.000000	1.000000	1.136579	34.577000 
	4.475000	12.057516	0.000000	94.750000	82.590000	19.800000	0.388060	0.000000	23.123868	0.000000	1.000000	1.136973	34.589000 
	4.477083	12.057302	0.000000	94.770833	82.620000	19.800000	0.388190	0.000000	23.126861	0.000000	1.000000	1.137433	34.603000 
	4.479167	12.057302	0.000000	94.791667	82.640000	19.800000	0.388300	0.000000	23.129397	0.000000	1.000000	1.137828	34.615000 
	4.481250	12.057302	0.000000	94.812500	82.660000	19.800000	0.388404	0.000000	23.131933	0.000000	1.000000	1.138222	34.627000 
	4.483333	12.057089	0.000000	94.833333	82.680000	19.800000	0.388531	0.000000	23.134671	0.000000	1.000000	1.138650	34.640000 
	4.485417	12.057089	0.000000	94.854167	82.700000	19.800000	0.388656	0.000000	23.137410	0.000000	1.000000	1.139077	34.653000 
	4.487500	12.056875	0.000000	94.875000	82.700000	19.800000	0.388795	0.000000	23.139840	0.000000	1.000000	1.139471	34.665000 
	4.489583	12.056661	0.000000	94.895833	82.730000	19.800000	0.388912	0.000000	23.142632	0.000000	1.000000	1.139899	34.678000 
	4.491667	12.056661	0.000000	94.916667	82.770000	19.800000	0.389020	0.000000	23.145679	0.000000	1.000000	1.140359	34.692000 
	4.493750	12.056661	0.000000	94.937500	82.780000	19.800000	0.389149	0.000000	23.148365	0.000000	1.000000	1.140786	34.705000 
	4.495833	12.056448	0.000000	94.958333	82.800000	19.800000	0.389278	0.000000	23.151104	0.000000	1.000000	1.141214	34.718000 
	4.497917	12.056448	0.000000	94.979167	82.820000	19.800000	0.389392	0.000000	23.153640	0.000000	1.000000	1.141608	34.730000 
	4.500000	12.056234	0.000000	95.000000	82.850000	19.800000	0.389514	0.000000	23.156635	0.000000	1.000000	1.142068	34.744000 
	4.502083	12.056020	0.000000	95.020833	82.880000	19.800000	0.389623	0.000000	23.159224	0.000000	1.000000	1.142463	34.756000 
	4.504167	12.056020	0.000000	95.041667	82.880000	19.800000	0.389749	0.000000	23.161655	0.000000	1.000000	1.142857	34.768000 
	4.506250	12.056020	0.000000	95.062500	82.910000	19.800000	0.389885	0.000000	23.164650	0.000000	1.000000	1.143317	34.782000 
	4.508333	12.055807	0.000000	95.083333	82.930000	19.800000	0.389995	0.000000	23.167187	0.000000	1.000000	1.143712	34.794000 
	4.510417	12.055593	0.000000	95.104167	82.950000	19.800000	0.390103	0.000000	23.169724	0.000000	1.000000	1.144106	34.806000 
	4.512500	12.055379	0.000000	95.125000	82.970000	19.800000	0.390244	0.000000	23.172666	0.000000	1.000000	1.144566	34.820000 
	4.514583	12.055379	0.000000	95.145833	82.990000	19.800000	0.390360	0.000000	23.175406	0.000000	1.000000	1.144994	34.833000 
	4.516667	12.055166	0.000000	95.166667	83.010000	19.800000	0.390491	0.000000	23.178145	0.000000	1.000000	1.145421	34.846000 
	4.518750	12.054952	0.000000	95.187500	83.030000	19.800000	0.390629	0.000000	23.181088	0.000000	1.000000	1.145881	34.860000 
	4.520833	12.054952	0.000000	95.208333	83.050000	19.800000	0.390750	0.000000	23.183828	0.000000	1.000000	1.146309	34.873000 
	4.522917	12.054738	0.000000	95.229167	83.090000	19.800000	0.390879	0.000000	23.187079	0.000000	1.000000	1.146802	34.888000 
	4.525000	12.054738	0.000000	95.250000	83.100000	19.800000	0.391007	0.000000	23.189766	0.000000	1.000000	1.147229	34.901000 
	4.527083	12.054525	0.000000	95.270833	83.130000	19.800000	0.391139	0.000000	23.192762	0.000000	1.000000	1.147689	34.915000 
	4.529167	12.054525	0.000000	95.291667	83.130000	19.800000	0.391290	0.000000	23.195599	0.000000	1.000000	1.148149	34.929000 
	4.531250	12.054311	0.000000	95.312500	83.150000	19.800000	0.391430	0.000000	23.198541	0.000000	1.000000	1.148610	34.943000 
	4.533333	12.054097	0.000000	95.333333	83.180000	19.800000	0.391552	0.000000	23.201538	0.000000	1.000000	1.149070	34.957000 
	4.535417	12.054097	0.000000	95.354167	83.200000	19.800000	0.391687	0.000000	23.204481	0.000000	1.000000	1.149530	34.971000 
	4.537500	12.053884	0.000000	95.375000	83.220000	19.800000	0.391815	0.000000	23.207221	0.000000	1.000000	1.149957	34.984000 
	4.539583	12.053670	0.000000	95.395833	83.240000	19.800000	0.391956	0.000000	23.210367	0.000000	1.000000	1.150450	34.999000 
	4.541667	12.053670	0.000000	95.416667	83.280000	19.800000	0.392061	0.000000	23.213215	0.000000	1.000000	1.150878	35.012000 
	4.543750	12.053456	0.000000	95.437500	83.290000	19.800000	0.392208	0.000000	23.216105	0.000000	1.000000	1.151338	35.026000 
	4.545833	12.053456	0.000000	95.458333	83.310000	19.800000	0.392333	0.000000	23.218846	0.000000	1.000000	1.151765	35.039000 
	4.547917	12.053029	0.000000	95.479167	83.330000	19.800000	0.392469	0.000000	23.221790	0.000000	1.000000	1.152225	35.053000 
	4.550000	12.052815	0.000000	95.500000	83.350000	19.800000	0.392585	0.000000	23.224531	0.000000	1.000000	1.152653	35.066000 
	4.552083	12.052815	0.000000	95.520833	83.360000	19.800000	0.392730	0.000000	23.227421	0.000000	1.000000	1.153113	35.080000 
	4.554167	12.052602	0.000000	95.541667	83.400000	19.800000	0.392851	0.000000	23.230472	0.000000	1.000000	1.153573	35.094000 
	4.556250	12.052602	0.000000	95.562500	83.410000	19.800000	0.392999	0.000000	23.233362	0.000000	1.000000	1.154033	35.108000 
	4.558333	12.052388	0.000000	95.583333	83.450000	19.800000	0.393117	0.000000	23.236414	0.000000	1.000000	1.154493	35.122000 
	4.560417	12.052388	0.000000	95.604167	83.470000	19.800000	0.393262	0.000000	23.239560	0.000000	1.000000	1.154987	35.137000 
	4.562500	12.052174	0.000000	95.625000	83.480000	19.800000	0.393389	0.000000	23.242249	0.000000	1.000000	1.155414	35.150000 
	4.564583	12.052174	0.000000	95.645833	83.500000	19.800000	0.393542	0.000000	23.245396	0.000000	1.000000	1.155907	35.165000 
	4.566667	12.052174	0.000000	95.666667	83.520000	19.800000	0.393677	0.000000	23.248340	0.000000	1.000000	1.156367	35.179000 
	4.568750	12.051961	0.000000	95.687500	83.520000	19.800000	0.393852	0.000000	23.251583	0.000000	1.000000	1.156893	35.195000 
	4.570833	12.051961	0.000000	95.708333	83.580000	19.800000	0.393945	0.000000	23.254742	0.000000	1.000000	1.157353	35.209000 
	4.572917	12.051747	0.000000	95.729167	83.590000	19.800000	0.394118	0.000000	23.258038	0.000000	1.000000	1.157879	35.225000 
	4.575000	12.051534	0.000000	95.750000	83.610000	19.800000	0.394264	0.000000	23.261186	0.000000	1.000000	1.158372	35.240000 
	4.577083	12.051534	0.000000	95.770833	83.610000	19.800000	0.394420	0.000000	23.264226	0.000000	1.000000	1.158865	35.255000 
	4.579167	12.051534	0.000000	95.791667	83.650000	19.800000	0.394560	0.000000	23.267684	0.000000	1.000000	1.159391	35.271000 
	4.581250	12.051534	0.000000	95.812500	83.690000	19.800000	0.394691	0.000000	23.270939	0.000000	1.000000	1.159884	35.286000 
	4.583333	12.051320	0.000000	95.833333	83.690000	19.800000	0.394860	0.000000	23.273980	0.000000	1.000000	1.160377	35.301000 
	4.585417	12.051320	0.000000	95.854167	83.720000	19.800000	0.395005	0.000000	23.277384	0.000000	1.000000	1.160903	35.317000 
	4.587500	12.051106	0.000000	95.875000	83.740000	19.800000	0.395138	0.000000	23.280329	0.000000	1.000000	1.161363	35.331000 
	4.589583	12.051106	0.000000	95.895833	83.760000	19.800000	0.395295	0.000000	23.283680	0.000000	1.000000	1.161889	35.347000 
	4.591667	12.050893	0.000000	95.916667	83.760000	19.800000	0.395446	0.000000	23.286518	0.000000	1.000000	1.162350	35.361000 
	4.593750	12.050893	0.000000	95.937500	83.800000	19.800000	0.395567	0.000000	23.289774	0.000000	1.000000	1.162843	35.376000 
	4.595833	12.050893	0.000000	95.958333	83.810000	19.800000	0.395743	0.000000	23.293072	0.000000	1.000000	1.163369	35.392000 
	4.597917	12.050679	0.000000	95.979167	83.840000	19.800000	0.395865	0.000000	23.296071	0.000000	1.000000	1.163829	35.406000 
	4.600000	12.050679	0.000000	96.000000	83.850000	19.800000	0.396019	0.000000	23.299166	0.000000	1.000000	1.164322	35.421000 
	4.602083	12.050465	0.000000	96.020833	83.890000	19.800000	0.396147	0.000000	23.302423	0.000000	1.000000	1.164815	35.436000 
	4.604167	12.050465	0.000000	96.041667	83.920000	19.800000	0.396274	0.000000	23.305423	0.000000	1.000000	1.165275	35.450000 
	4.606250	12.050252	0.000000	96.062500	83.920000	19.800000	0.396442	0.000000	23.308464	0.000000	1.000000	1.165768	35.465000 
	4.608333	12.050038	0.000000	96.083333	83.950000	19.800000	0.396578	0.000000	23.311667	0.000000	1.000000	1.166261	35.480000 
	4.610417	12.049824	0.000000	96.104167	83.970000	19.800000	0.396709	0.000000	23.314613	0.000000	1.000000	1.166721	35.494000 
	4.612500	12.049611	0.000000	96.125000	83.980000	19.800000	0.396868	0.000000	23.317708	0.000000	1.000000	1.167215	35.509000 
	4.614583	12.049611	0.000000	96.145833	83.990000	19.800000	0.397021	0.000000	23.320804	0.000000	1.000000	1.167708	35.524000 
	4.616667	12.049611	0.000000	96.166667	84.020000	19.800000	0.397152	0.000000	23.324007	0.000000	1.000000	1.168201	35.539000 
	4.618750	12.049397	0.000000	96.187500	84.060000	19.800000	0.397269	0.000000	23.327062	0.000000	1.000000	1.168661	35.553000 
	4.620833	12.049183	0.000000	96.208333	84.070000	19.800000	0.397428	0.000000	23.330158	0.000000	1.000000	1.169154	35.568000 
	4.622917	12.048970	0.000000	96.229167	84.080000	19.800000	0.397569	0.000000	23.333050	0.000000	1.000000	1.169614	35.582000 
	4.625000	12.048756	0.000000	96.250000	84.130000	19.800000	0.397671	0.000000	23.335957	0.000000	1.000000	1.170041	35.595000 
	4.627083	12.048542	0.000000	96.270833	84.130000	19.800000	0.397822	0.000000	23.338796	0.000000	1.000000	1.170502	35.609000 
	4.629167	12.048542	0.000000	96.291667	84.140000	19.800000	0.397962	0.000000	23.341689	0.000000	1.000000	1.170962	35.623000 
	4.631250	12.048329	0.000000	96.312500	84.180000	19.800000	0.398079	0.000000	23.344745	0.000000	1.000000	1.171422	35.637000 
	4.633333	12.048329	0.000000	96.333333	84.220000	19.800000	0.398199	0.000000	23.347801	0.000000	1.000000	1.171882	35.651000 
	4.635417	12.048115	0.000000	96.354167	84.210000	19.800000	0.398358	0.000000	23.350585	0.000000	1.000000	1.172342	35.665000 
	4.637500	12.047901	0.000000	96.375000	84.250000	19.800000	0.398472	0.000000	23.353642	0.000000	1.000000	1.172803	35.679000 
	4.639583	12.047688	0.000000	96.395833	84.270000	19.800000	0.398606	0.000000	23.356589	0.000000	1.000000	1.173263	35.693000 
	4.641667	12.047688	0.000000	96.416667	84.280000	19.800000	0.398756	0.000000	23.359483	0.000000	1.000000	1.173723	35.707000 
	4.643750	12.047474	0.000000	96.437500	84.310000	19.800000	0.398866	0.000000	23.362282	0.000000	1.000000	1.174150	35.720000 
	4.645833	12.047474	0.000000	96.458333	84.330000	19.800000	0.399005	0.000000	23.365230	0.000000	1.000000	1.174610	35.734000 
	4.647917	12.047260	0.000000	96.479167	84.340000	19.800000	0.399143	0.000000	23.368123	0.000000	1.000000	1.175071	35.748000 
	4.650000	12.047260	0.000000	96.500000	84.380000	19.800000	0.399270	0.000000	23.371383	0.000000	1.000000	1.175564	35.763000 
	4.652083	12.047047	0.000000	96.520833	84.410000	19.800000	0.399396	0.000000	23.374386	0.000000	1.000000	1.176024	35.777000 
	4.654167	12.047047	0.000000	96.541667	84.410000	19.800000	0.399544	0.000000	23.377023	0.000000	1.000000	1.176451	35.790000 
	4.656250	12.046833	0.000000	96.562500	84.430000	19.800000	0.399679	0.000000	23.379971	0.000000	1.000000	1.176911	35.804000 
	4.658333	12.046833	0.000000	96.583333	84.460000	19.800000	0.399792	0.000000	23.382974	0.000000	1.000000	1.177372	35.818000 
	4.660417	12.046619	0.000000	96.604167	84.480000	19.800000	0.399942	0.000000	23.386125	0.000000	1.000000	1.177865	35.833000 
	4.662500	12.046619	0.000000	96.625000	84.490000	19.800000	0.400080	0.000000	23.388816	0.000000	1.000000	1.178292	35.846000 
	4.664583	12.046406	0.000000	96.645833	84.510000	19.800000	0.400208	0.000000	23.391765	0.000000	1.000000	1.178752	35.860000 
	4.666667	12.046406	0.000000	96.666667	84.540000	19.800000	0.400336	0.000000	23.394769	0.000000	1.000000	1.179212	35.874000 
	4.668750	12.046406	0.000000	96.687500	84.550000	19.800000	0.400466	0.000000	23.397460	0.000000	1.000000	1.179640	35.887000 
	4.670833	12.046406	0.000000	96.708333	84.580000	19.800000	0.400568	0.000000	23.400058	0.000000	1.000000	1.180034	35.899000 
	4.672917	12.046192	0.000000	96.729167	84.600000	19.800000	0.400689	0.000000	23.402804	0.000000	1.000000	1.180462	35.912000 
	4.675000	12.046192	0.000000	96.750000	84.630000	19.800000	0.400800	0.000000	23.405403	0.000000	1.000000	1.180856	35.924000 
	4.677083	12.045978	0.000000	96.770833	84.650000	19.800000	0.400921	0.000000	23.408149	0.000000	1.000000	1.181283	35.937000 
	4.679167	12.045978	0.000000	96.791667	84.660000	19.800000	0.401041	0.000000	23.410638	0.000000	1.000000	1.181678	35.949000 
	4.681250	12.045765	0.000000	96.812500	84.690000	19.800000	0.401155	0.000000	23.413439	0.000000	1.000000	1.182105	35.962000 
	4.683333	12.045765	0.000000	96.833333	84.720000	19.800000	0.401270	0.000000	23.416241	0.000000	1.000000	1.182532	35.975000 
	4.685417	12.045551	0.000000	96.854167	84.730000	19.800000	0.401390	0.000000	23.418730	0.000000	1.000000	1.182927	35.987000 
	4.687500	12.045337	0.000000	96.875000	84.760000	19.800000	0.401509	0.000000	23.421532	0.000000	1.000000	1.183354	36.000000 
	4.689583	12.045337	0.000000	96.895833	84.770000	19.800000	0.401634	0.000000	23.424223	0.000000	1.000000	1.183781	36.013000 
	4.691667	12.045124	0.000000	96.916667	84.800000	19.800000	0.401747	0.000000	23.427025	0.000000	1.000000	1.184209	36.026000 
	4.693750	12.045124	0.000000	96.937500	84.810000	19.800000	0.401889	0.000000	23.429718	0.000000	1.000000	1.184636	36.039000 
	4.695833	12.044910	0.000000	96.958333	84.840000	19.800000	0.402002	0.000000	23.432520	0.000000	1.000000	1.185063	36.052000 
	4.697917	12.044910	0.000000	96.979167	84.860000	19.800000	0.402113	0.000000	23.435267	0.000000	1.000000	1.185491	36.065000 
	4.700000	12.044483	0.000000	97.000000	84.890000	19.800000	0.402221	0.000000	23.438069	0.000000	1.000000	1.185918	36.078000 
	4.702083	12.044483	0.000000	97.020833	84.900000	19.800000	0.402369	0.000000	23.440762	0.000000	1.000000	1.186345	36.091000 
	4.704167	12.044269	0.000000	97.041667	84.910000	19.800000	0.402492	0.000000	23.443251	0.000000	1.000000	1.186740	36.103000 
	4.706250	12.044269	0.000000	97.062500	84.960000	19.800000	0.402575	0.000000	23.445961	0.000000	1.000000	1.187134	36.115000 
	4.708333	12.044056	0.000000	97.083333	84.970000	19.800000	0.402694	0.000000	23.448451	0.000000	1.000000	1.187529	36.127000 
	4.710417	12.043842	0.000000	97.104167	84.980000	19.800000	0.402808	0.000000	23.450940	0.000000	1.000000	1.187923	36.139000 
	4.712500	12.043628	0.000000	97.125000	85.000000	19.800000	0.402926	0.000000	23.453485	0.000000	1.000000	1.188318	36.151000 
	4.714583	12.043628	0.000000	97.145833	85.030000	19.800000	0.403025	0.000000	23.456085	0.000000	1.000000	1.188712	36.163000 
	4.716667	12.043415	0.000000	97.166667	85.040000	19.800000	0.403144	0.000000	23.458575	0.000000	1.000000	1.189107	36.175000 
	4.718750	12.043201	0.000000	97.187500	85.070000	19.800000	0.403246	0.000000	23.461176	0.000000	1.000000	1.189501	36.187000 
	4.720833	12.043201	0.000000	97.208333	85.080000	19.800000	0.403369	0.000000	23.463666	0.000000	1.000000	1.189895	36.199000 
	4.722917	12.042987	0.000000	97.229167	85.100000	19.800000	0.403479	0.000000	23.466211	0.000000	1.000000	1.190290	36.211000 
	4.725000	12.042774	0.000000	97.250000	85.140000	19.800000	0.403569	0.000000	23.468664	0.000000	1.000000	1.190652	36.222000 
	4.727083	12.042774	0.000000	97.270833	85.170000	19.800000	0.403688	0.000000	23.471467	0.000000	1.000000	1.191079	36.235000 
	4.729167	12.042560	0.000000	97.291667	85.180000	19.800000	0.403805	0.000000	23.473958	0.000000	1.000000	1.191473	36.247000 
	4.731250	12.042346	0.000000	97.312500	85.200000	19.800000	0.403925	0.000000	23.476706	0.000000	1.000000	1.191901	36.260000 
	4.733333	12.042346	0.000000	97.333333	85.210000	19.800000	0.404039	0.000000	23.479197	0.000000	1.000000	1.192295	36.272000 
	4.735417	12.042133	0.000000	97.354167	85.240000	19.800000	0.404163	0.000000	23.482204	0.000000	1.000000	1.192755	36.286000 
	4.737500	12.041919	0.000000	97.375000	85.260000	19.800000	0.404277	0.000000	23.484749	0.000000	1.000000	1.193150	36.298000 
	4.739583	12.041919	0.000000	97.395833	85.290000	19.800000	0.404383	0.000000	23.487351	0.000000	1.000000	1.193544	36.310000 
	4.741667	12.041705	0.000000	97.416667	85.290000	19.800000	0.404527	0.000000	23.489989	0.000000	1.000000	1.193971	36.323000 
	4.743750	12.041705	0.000000	97.437500	85.320000	19.800000	0.404628	0.000000	23.492590	0.000000	1.000000	1.194366	36.335000 
	4.745833	12.041492	0.000000	97.458333	85.350000	19.800000	0.404730	0.000000	23.495192	0.000000	1.000000	1.194760	36.347000 
	4.747917	12.041278	0.000000	97.479167	85.380000	19.800000	0.404839	0.000000	23.497996	0.000000	1.000000	1.195188	36.360000 
	4.750000	12.041278	0.000000	97.500000	85.400000	19.800000	0.404955	0.000000	23.500543	0.000000	1.000000	1.195582	36.372000 
	4.752083	12.041064	0.000000	97.520833	85.420000	19.800000	0.405079	0.000000	23.503292	0.000000	1.000000	1.196009	36.385000 
	4.754167	12.041064	0.000000	97.541667	85.450000	19.800000	0.405180	0.000000	23.505894	0.000000	1.000000	1.196404	36.397000 
	4.756250	12.040851	0.000000	97.562500	85.470000	19.800000	0.405306	0.000000	23.508644	0.000000	1.000000	1.196831	36.410000 
	4.758333	12.040851	0.000000	97.583333	85.490000	19.800000	0.405418	0.000000	23.511190	0.000000	1.000000	1.197226	36.422000 
	4.760417	12.040637	0.000000	97.604167	85.490000	19.800000	0.405543	0.000000	23.513626	0.000000	1.000000	1.197620	36.434000 
	4.762500	12.040637	0.000000	97.625000	85.510000	19.800000	0.405673	0.000000	23.516579	0.000000	1.000000	1.198080	36.448000 
	4.764583	12.040423	0.000000	97.645833	85.550000	19.800000	0.405781	0.000000	23.519440	0.000000	1.000000	1.198508	36.461000 
	4.766667	12.040423	0.000000	97.666667	85.570000	19.800000	0.405895	0.000000	23.521987	0.000000	1.000000	1.198902	36.473000 
	4.768750	12.040210	0.000000	97.687500	85.580000	19.800000	0.406023	0.000000	23.524681	0.000000	1.000000	1.199329	36.486000 
	4.770833	12.039996	0.000000	97.708333	85.610000	19.800000	0.406138	0.000000	23.527487	0.000000	1.000000	1.199757	36.499000 
	4.772917	12.039782	0.000000	97.729167	85.630000	19.800000	0.406260	0.000000	23.530237	0.000000	1.000000	1.200184	36.512000 
	4.775000	12.039782	0.000000	97.750000	85.650000	19.800000	0.406387	0.000000	23.532987	0.000000	1.000000	1.200611	36.525000 
	4.777083	12.039569	0.000000	97.770833	85.660000	19.800000	0.406516	0.000000	23.535682	0.000000	1.000000	1.201039	36.538000 
	4.779167	12.039569	0.000000	97.791667	85.670000	19.800000	0.406643	0.000000	23.538376	0.000000	1.000000	1.201466	36.551000 
	4.781250	12.039355	0.000000	97.812500	85.710000	19.800000	0.406764	0.000000	23.541441	0.000000	1.000000	1.201926	36.565000 
	4.783333	12.039355	0.000000	97.833333	85.720000	19.800000	0.406887	0.000000	23.543933	0.000000	1.000000	1.202321	36.577000 
	4.785417	12.038928	0.000000	97.854167	85.750000	19.800000	0.406986	0.000000	23.546537	0.000000	1.000000	1.202715	36.589000 
	4.787500	12.038928	0.000000	97.875000	85.780000	19.800000	0.407097	0.000000	23.549343	0.000000	1.000000	1.203142	36.602000 
	4.789583	12.038714	0.000000	97.895833	85.790000	19.800000	0.407230	0.000000	23.552038	0.000000	1.000000	1.203570	36.615000 
	4.791667	12.038714	0.000000	97.916667	85.810000	19.800000	0.407347	0.000000	23.554586	0.000000	1.000000	1.203964	36.627000 
	4.793750	12.038287	0.000000	97.937500	85.830000	19.800000	0.407461	0.000000	23.557337	0.000000	1.000000	1.204392	36.640000 
	4.795833	12.038287	0.000000	97.958333	85.840000	19.800000	0.407593	0.000000	23.560032	0.000000	1.000000	1.204819	36.653000 
	4.797917	12.038287	0.000000	97.979167	85.880000	19.800000	0.407698	0.000000	23.562895	0.000000	1.000000	1.205246	36.666000 
	4.800000	12.037859	0.000000	98.000000	85.890000	19.800000	0.407835	0.000000	23.565590	0.000000	1.000000	1.205674	36.679000 
	4.802083	12.037859	0.000000	98.020833	85.930000	19.800000	0.407928	0.000000	23.568454	0.000000	1.000000	1.206101	36.692000 
	4.804167	12.037646	0.000000	98.041667	85.950000	19.800000	0.408058	0.000000	23.571205	0.000000	1.000000	1.206528	36.705000 
	4.806250	12.037646	0.000000	98.062500	85.960000	19.800000	0.408180	0.000000	23.573697	0.000000	1.000000	1.206923	36.717000 
	4.808333	12.037646	0.000000	98.083333	85.990000	19.800000	0.408295	0.000000	23.576505	0.000000	1.000000	1.207350	36.730000 
	4.810417	12.037432	0.000000	98.104167	86.020000	19.800000	0.408411	0.000000	23.579313	0.000000	1.000000	1.207777	36.743000 
	4.812500	12.037432	0.000000	98.125000	86.020000	19.800000	0.408548	0.000000	23.581952	0.000000	1.000000	1.208205	36.756000 
	4.814583	12.037218	0.000000	98.145833	86.050000	19.800000	0.408668	0.000000	23.584963	0.000000	1.000000	1.208665	36.770000 
	4.816667	12.037218	0.000000	98.166667	86.080000	19.800000	0.408777	0.000000	23.587771	0.000000	1.000000	1.209092	36.783000 
	4.818750	12.037005	0.000000	98.187500	86.110000	19.800000	0.408911	0.000000	23.590782	0.000000	1.000000	1.209552	36.797000 
	4.820833	12.036791	0.000000	98.208333	86.120000	19.800000	0.409042	0.000000	23.593478	0.000000	1.000000	1.209980	36.810000 
	4.822917	12.036791	0.000000	98.229167	86.140000	19.800000	0.409156	0.000000	23.596231	0.000000	1.000000	1.210407	36.823000 
	4.825000	12.036578	0.000000	98.250000	86.150000	19.800000	0.409305	0.000000	23.599130	0.000000	1.000000	1.210867	36.837000 
	4.827083	12.036578	0.000000	98.270833	86.170000	19.800000	0.409423	0.000000	23.601882	0.000000	1.000000	1.211294	36.850000 
	4.829167	12.036578	0.000000	98.291667	86.210000	19.800000	0.409540	0.000000	23.604950	0.000000	1.000000	1.211755	36.864000 
	4.831250	12.036364	0.000000	98.312500	86.220000	19.800000	0.409677	0.000000	23.607646	0.000000	1.000000	1.212182	36.877000 
	4.833333	12.036364	0.000000	98.333333	86.260000	19.800000	0.409762	0.000000	23.610308	0.000000	1.000000	1.212576	36.889000 
	4.835417	12.036150	0.000000	98.354167	86.270000	19.800000	0.409910	0.000000	23.613208	0.000000	1.000000	1.213037	36.903000 
	4.837500	12.035937	0.000000	98.375000	86.300000	19.800000	0.410021	0.000000	23.616017	0.000000	1.000000	1.213464	36.916000 
	4.839583	12.035723	0.000000	98.395833	86.290000	19.800000	0.410171	0.000000	23.618601	0.000000	1.000000	1.213891	36.929000 
	4.841667	12.035723	0.000000	98.416667	86.330000	19.800000	0.410265	0.000000	23.621263	0.000000	1.000000	1.214286	36.941000 
	4.843750	12.035509	0.000000	98.437500	86.350000	19.800000	0.410383	0.000000	23.624016	0.000000	1.000000	1.214713	36.954000 
	4.845833	12.035296	0.000000	98.458333	86.380000	19.800000	0.410491	0.000000	23.626622	0.000000	1.000000	1.215107	36.966000 
	4.847917	12.035296	0.000000	98.479167	86.390000	19.800000	0.410625	0.000000	23.629319	0.000000	1.000000	1.215535	36.979000 
	4.850000	12.035082	0.000000	98.500000	86.420000	19.800000	0.410732	0.000000	23.632129	0.000000	1.000000	1.215962	36.992000 
	4.852083	12.035082	0.000000	98.520833	86.430000	19.800000	0.410857	0.000000	23.634826	0.000000	1.000000	1.216389	37.005000 
	4.854167	12.034868	0.000000	98.541667	86.460000	19.800000	0.410960	0.000000	23.637229	0.000000	1.000000	1.216751	37.016000 
	4.856250	12.034655	0.000000	98.562500	86.480000	19.800000	0.411081	0.000000	23.639983	0.000000	1.000000	1.217178	37.029000 
	4.858333	12.034655	0.000000	98.583333	86.510000	19.800000	0.411180	0.000000	23.642590	0.000000	1.000000	1.217573	37.041000 
	4.860417	12.034441	0.000000	98.604167	86.540000	19.800000	0.411298	0.000000	23.645400	0.000000	1.000000	1.218000	37.054000 
	4.862500	12.034441	0.000000	98.625000	86.540000	19.800000	0.411409	0.000000	23.647634	0.000000	1.000000	1.218362	37.065000 
	4.864583	12.034227	0.000000	98.645833	86.570000	19.800000	0.411524	0.000000	23.650445	0.000000	1.000000	1.218789	37.078000 
	4.866667	12.034227	0.000000	98.666667	86.590000	19.800000	0.411618	0.000000	23.652792	0.000000	1.000000	1.219151	37.089000 
	4.868750	12.034014	0.000000	98.687500	86.610000	19.800000	0.411735	0.000000	23.655343	0.000000	1.000000	1.219545	37.101000 
	4.870833	12.034014	0.000000	98.708333	86.630000	19.800000	0.411830	0.000000	23.657691	0.000000	1.000000	1.219907	37.112000 
	4.872917	12.033800	0.000000	98.729167	86.640000	19.800000	0.411953	0.000000	23.660185	0.000000	1.000000	1.220301	37.124000 
	4.875000	12.033800	0.000000	98.750000	86.680000	19.800000	0.412046	0.000000	23.662850	0.000000	1.000000	1.220696	37.136000 
	4.877083	12.033586	0.000000	98.770833	86.710000	19.800000	0.412140	0.000000	23.665254	0.000000	1.000000	1.221057	37.147000 
	4.879167	12.033586	0.000000	98.791667	86.720000	19.800000	0.412252	0.000000	23.667749	0.000000	1.000000	1.221452	37.159000 
	4.881250	12.033373	0.000000	98.812500	86.740000	19.800000	0.412357	0.000000	23.670097	0.000000	1.000000	1.221813	37.170000 
	4.883333	12.033159	0.000000	98.833333	86.770000	19.800000	0.412470	0.000000	23.672908	0.000000	1.000000	1.222240	37.183000 
	4.885417	12.033159	0.000000	98.854167	86.790000	19.800000	0.412599	0.000000	23.675663	0.000000	1.000000	1.222668	37.196000 
	4.887500	12.032945	0.000000	98.875000	86.800000	19.800000	0.412714	0.000000	23.678158	0.000000	1.000000	1.223062	37.208000 
	4.889583	12.032732	0.000000	98.895833	86.840000	19.800000	0.412815	0.000000	23.681026	0.000000	1.000000	1.223490	37.221000 
	4.891667	12.032518	0.000000	98.916667	86.860000	19.800000	0.412922	0.000000	23.683578	0.000000	1.000000	1.223884	37.233000 
	4.893750	12.032518	0.000000	98.937500	86.870000	19.800000	0.413070	0.000000	23.686479	0.000000	1.000000	1.224344	37.247000 
	4.895833	12.032304	0.000000	98.958333	86.890000	19.800000	0.413184	0.000000	23.689234	0.000000	1.000000	1.224772	37.260000 
	4.897917	12.032091	0.000000	98.979167	86.920000	19.800000	0.413288	0.000000	23.691843	0.000000	1.000000	1.225166	37.272000 
	4.900000	12.032091	0.000000	99.000000	86.940000	19.800000	0.413410	0.000000	23.694598	0.000000	1.000000	1.225593	37.285000 
	4.902083	12.031877	0.000000	99.020833	86.940000	19.800000	0.413553	0.000000	23.697240	0.000000	1.000000	1.226021	37.298000 
	4.904167	12.031663	0.000000	99.041667	86.950000	19.800000	0.413670	0.000000	23.699735	0.000000	1.000000	1.226415	37.310000 
	4.906250	12.031450	0.000000	99.062500	87.000000	19.800000	0.413782	0.000000	23.702864	0.000000	1.000000	1.226875	37.324000 
	4.908333	12.031236	0.000000	99.083333	87.020000	19.800000	0.413900	0.000000	23.705620	0.000000	1.000000	1.227303	37.337000 
	4.910417	12.031022	0.000000	99.104167	87.030000	19.800000	0.414035	0.000000	23.708318	0.000000	1.000000	1.227730	37.350000 
	4.912500	12.030809	0.000000	99.125000	87.050000	19.800000	0.414154	0.000000	23.711074	0.000000	1.000000	1.228157	37.363000 
	4.914583	12.030809	0.000000	99.145833	87.090000	19.800000	0.414270	0.000000	23.714147	0.000000	1.000000	1.228617	37.377000 
	4.916667	12.030595	0.000000	99.166667	87.100000	19.800000	0.414406	0.000000	23.717049	0.000000	1.000000	1.229078	37.391000 
	4.918750	12.030595	0.000000	99.187500	87.110000	19.800000	0.414529	0.000000	23.719545	0.000000	1.000000	1.229472	37.403000 
	4.920833	12.030381	0.000000	99.208333	87.140000	19.800000	0.414654	0.000000	23.722561	0.000000	1.000000	1.229932	37.417000 
	4.922917	12.030381	0.000000	99.229167	87.170000	19.800000	0.414771	0.000000	23.725374	0.000000	1.000000	1.230360	37.430000 
	4.925000	12.030168	0.000000	99.250000	87.190000	19.800000	0.414893	0.000000	23.728131	0.000000	1.000000	1.230787	37.443000 
	4.927083	12.030168	0.000000	99.270833	87.210000	19.800000	0.415012	0.000000	23.730887	0.000000	1.000000	1.231214	37.456000 
	4.929167	12.030168	0.000000	99.291667	87.230000	19.800000	0.415129	0.000000	23.733643	0.000000	1.000000	1.231642	37.469000 
	4.931250	12.029954	0.000000	99.312500	87.250000	19.800000	0.415261	0.000000	23.736400	0.000000	1.000000	1.232069	37.482000 
	4.933333	12.029740	0.000000	99.333333	87.280000	19.800000	0.415364	0.000000	23.739010	0.000000	1.000000	1.232463	37.494000 
	4.935417	12.029527	0.000000	99.354167	87.300000	19.800000	0.415470	0.000000	23.741564	0.000000	1.000000	1.232858	37.506000 
	4.937500	12.029313	0.000000	99.375000	87.310000	19.800000	0.415603	0.000000	23.744263	0.000000	1.000000	1.233285	37.519000 
	4.939583	12.029313	0.000000	99.395833	87.340000	19.800000	0.415699	0.000000	23.746874	0.000000	1.000000	1.233680	37.531000 
	4.941667	12.029313	0.000000	99.416667	87.380000	19.800000	0.415807	0.000000	23.749745	0.000000	1.000000	1.234107	37.544000 
	4.943750	12.029100	0.000000	99.437500	87.380000	19.800000	0.415921	0.000000	23.751981	0.000000	1.000000	1.234468	37.555000 
	4.945833	12.029100	0.000000	99.458333	87.400000	19.800000	0.416041	0.000000	23.754738	0.000000	1.000000	1.234896	37.568000 
	4.947917	12.028886	0.000000	99.479167	87.420000	19.800000	0.416154	0.000000	23.757292	0.000000	1.000000	1.235290	37.580000 
	4.950000	12.028672	0.000000	99.500000	87.460000	19.800000	0.416265	0.000000	23.760164	0.000000	1.000000	1.235718	37.593000 
	4.952083	12.028459	0.000000	99.520833	87.460000	19.800000	0.416403	0.000000	23.762806	0.000000	1.000000	1.236145	37.606000 
	4.954167	12.028459	0.000000	99.541667	87.500000	19.800000	0.416504	0.000000	23.765679	0.000000	1.000000	1.236572	37.619000 
	4.956250	12.028245	0.000000	99.562500	87.520000	19.800000	0.416621	0.000000	23.768436	0.000000	1.000000	1.237000	37.632000 
	4.958333	12.028031	0.000000	99.583333	87.530000	19.800000	0.416766	0.000000	23.771339	0.000000	1.000000	1.237460	37.646000 
	4.960417	12.027818	0.000000	99.604167	87.570000	19.800000	0.416873	0.000000	23.774212	0.000000	1.000000	1.237887	37.659000 
	4.962500	12.027604	0.000000	99.625000	87.590000	19.800000	0.416991	0.000000	23.776970	0.000000	1.000000	1.238314	37.672000 
	4.964583	12.027390	0.000000	99.645833	87.590000	19.800000	0.417126	0.000000	23.779612	0.000000	1.000000	1.238742	37.685000 
	4.966667	12.027390	0.000000	99.666667	87.620000	19.800000	0.417249	0.000000	23.782428	0.000000	1.000000	1.239169	37.698000 
	4.968750	12.027177	0.000000	99.687500	87.650000	19.800000	0.417343	0.000000	23.785040	0.000000	1.000000	1.239563	37.710000 
	4.970833	12.026963	0.000000	99.708333	87.660000	19.800000	0.417472	0.000000	23.787740	0.000000	1.000000	1.239991	37.723000 
	4.972917	12.026963	0.000000	99.729167	87.690000	19.800000	0.417579	0.000000	23.790353	0.000000	1.000000	1.240385	37.735000 
	4.975000	12.026749	0.000000	99.750000	87.690000	19.800000	0.417716	0.000000	23.792996	0.000000	1.000000	1.240813	37.748000 
	4.977083	12.026536	0.000000	99.770833	87.720000	19.800000	0.417824	0.000000	23.795812	0.000000	1.000000	1.241240	37.761000 
	4.979167	12.026322	0.000000	99.791667	87.760000	19.800000	0.417930	0.000000	23.798685	0.000000	1.000000	1.241667	37.774000 
	4.981250	12.026108	0.000000	99.812500	87.760000	19.800000	0.418066	0.000000	23.801328	0.000000	1.000000	1.242095	37.787000 
	4.983333	12.025895	0.000000	99.833333	87.780000	19.800000	0.418204	0.000000	23.804290	0.000000	1.000000	1.242555	37.801000 
	4.985417	12.025895	0.000000	99.854167	87.820000	19.800000	0.418307	0.000000	23.807164	0.000000	1.000000	1.242982	37.814000 
	4.987500	12.025895	0.000000	99.875000	87.850000	19.800000	0.418421	0.000000	23.809981	0.000000	1.000000	1.243409	37.827000 
	4.989583	12.025681	0.000000	99.895833	87.870000	19.800000	0.418537	0.000000	23.812739	0.000000	1.000000	1.243837	37.840000 
	4.991667	12.025467	0.000000	99.916667	87.880000	19.800000	0.418658	0.000000	23.815237	0.000000	1.000000	1.244231	37.852000 
	4.993750	12.025467	0.000000	99.937500	87.890000	19.800000	0.418779	0.000000	23.817735	0.000000	1.000000	1.244626	37.864000 
	4.995833	12.025254	0.000000	99.958333	87.920000	19.800000	0.418885	0.000000	23.820348	0.000000	1.000000	1.245020	37.876000 
	4.997917	12.025040	0.000000	99.979167	87.940000	19.800000	0.418993	0.000000	23.822904	0.000000	1.000000	1.245415	37.888000 
	5.000000	12.025040	0.000000	100.000000	87.960000	19.800000	0.419079	0.000000	23.825053	0.000000	1.000000	1.245743	37.898000 
	5.002083	12.024826	0.000000	100.020833	87.990000	19.800000	0.419183	0.000000	23.827667	0.000000	1.000000	1.246138	37.910000 
	5.004167	12.024613	0.000000	100.041667	88.010000	19.800000	0.419281	0.000000	23.830020	0.000000	1.000000	1.246499	37.921000 
	5.006250	12.024613	0.000000	100.062500	88.020000	19.800000	0.419389	0.000000	23.832315	0.000000	1.000000	1.246861	37.932000 
	5.008333	12.024399	0.000000	100.083333	88.040000	19.800000	0.419478	0.000000	23.834464	0.000000	1.000000	1.247190	37.942000 
	5.010417	12.024399	0.000000	100.104167	88.070000	19.800000	0.419561	0.000000	23.836875	0.000000	1.000000	1.247551	37.953000 
	5.012500	12.024185	0.000000	100.125000	88.090000	19.800000	0.419652	0.000000	23.839024	0.000000	1.000000	1.247880	37.963000 
	5.014583	12.023972	0.000000	100.145833	88.100000	19.800000	0.419767	0.000000	23.841319	0.000000	1.000000	1.248241	37.974000 
	5.016667	12.023972	0.000000	100.166667	88.130000	19.800000	0.419869	0.000000	23.843934	0.000000	1.000000	1.248636	37.986000 
	5.018750	12.023758	0.000000	100.187500	88.170000	19.800000	0.419940	0.000000	23.846403	0.000000	1.000000	1.248997	37.997000 
	5.020833	12.023544	0.000000	100.208333	88.190000	19.800000	0.420033	0.000000	23.848553	0.000000	1.000000	1.249326	38.007000 
	5.022917	12.023331	0.000000	100.229167	88.200000	19.800000	0.420131	0.000000	23.850645	0.000000	1.000000	1.249655	38.017000 
	5.025000	12.023331	0.000000	100.250000	88.220000	19.800000	0.420218	0.000000	23.852795	0.000000	1.000000	1.249984	38.027000 
	5.027083	12.023117	0.000000	100.270833	88.250000	19.800000	0.420286	0.000000	23.854799	0.000000	1.000000	1.250279	38.036000 
	5.029167	12.022903	0.000000	100.291667	88.280000	19.800000	0.420369	0.000000	23.857008	0.000000	1.000000	1.250608	38.046000 
	5.031250	12.022690	0.000000	100.312500	88.280000	19.800000	0.420476	0.000000	23.859041	0.000000	1.000000	1.250937	38.056000 
	5.033333	12.022690	0.000000	100.333333	88.300000	19.800000	0.420563	0.000000	23.861192	0.000000	1.000000	1.251266	38.066000 
	5.035417	12.022476	0.000000	100.354167	88.340000	19.800000	0.420643	0.000000	23.863662	0.000000	1.000000	1.251627	38.077000 
	5.037500	12.022263	0.000000	100.375000	88.350000	19.800000	0.420741	0.000000	23.865754	0.000000	1.000000	1.251956	38.087000 
	5.039583	12.022049	0.000000	100.395833	88.370000	19.800000	0.420843	0.000000	23.868108	0.000000	1.000000	1.252317	38.098000 
	5.041667	12.021835	0.000000	100.416667	88.390000	19.800000	0.420948	0.000000	23.870665	0.000000	1.000000	1.252712	38.110000 
	5.043750	12.021835	0.000000	100.437500	88.420000	19.800000	0.421036	0.000000	23.873077	0.000000	1.000000	1.253073	38.121000 
	5.045833	12.021622	0.000000	100.458333	88.430000	19.800000	0.421143	0.000000	23.875373	0.000000	1.000000	1.253435	38.132000 
	5.047917	12.021622	0.000000	100.479167	88.450000	19.800000	0.421249	0.000000	23.877727	0.000000	1.000000	1.253797	38.143000 
	5.050000	12.021408	0.000000	100.500000	88.480000	19.800000	0.421331	0.000000	23.880139	0.000000	1.000000	1.254158	38.154000 
	5.052083	12.021194	0.000000	100.520833	88.510000	19.800000	0.421419	0.000000	23.882552	0.000000	1.000000	1.254520	38.165000 
	5.054167	12.020981	0.000000	100.541667	88.520000	19.800000	0.421535	0.000000	23.884848	0.000000	1.000000	1.254881	38.176000 
	5.056250	12.020981	0.000000	100.562500	88.550000	19.800000	0.421607	0.000000	23.887057	0.000000	1.000000	1.255210	38.186000 
	5.058333	12.020981	0.000000	100.583333	88.560000	19.800000	0.421715	0.000000	23.889353	0.000000	1.000000	1.255572	38.197000 
	5.060417	12.020767	0.000000	100.604167	88.590000	19.800000	0.421798	0.000000	23.891563	0.000000	1.000000	1.255900	38.207000 
	5.062500	12.020767	0.000000	100.625000	88.610000	19.800000	0.421878	0.000000	23.893511	0.000000	1.000000	1.256196	38.216000 
	5.064583	12.020553	0.000000	100.645833	88.630000	19.800000	0.421969	0.000000	23.895662	0.000000	1.000000	1.256525	38.226000 
	5.066667	12.020340	0.000000	100.666667	88.650000	19.800000	0.422063	0.000000	23.898016	0.000000	1.000000	1.256886	38.237000 
	5.068750	12.020126	0.000000	100.687500	88.680000	19.800000	0.422160	0.000000	23.900633	0.000000	1.000000	1.257281	38.249000 
	5.070833	12.020126	0.000000	100.708333	88.710000	19.800000	0.422254	0.000000	23.903046	0.000000	1.000000	1.257642	38.260000 
	5.072917	12.020126	0.000000	100.729167	88.730000	19.800000	0.422348	0.000000	23.905401	0.000000	1.000000	1.258004	38.271000 
	5.075000	12.019912	0.000000	100.750000	88.730000	19.800000	0.422474	0.000000	23.907639	0.000000	1.000000	1.258366	38.282000 
	5.077083	12.019912	0.000000	100.770833	88.750000	19.800000	0.422581	0.000000	23.910198	0.000000	1.000000	1.258760	38.294000 
	5.079167	12.019699	0.000000	100.791667	88.780000	19.800000	0.422684	0.000000	23.912815	0.000000	1.000000	1.259155	38.306000 
	5.081250	12.019485	0.000000	100.812500	88.780000	19.800000	0.422816	0.000000	23.915257	0.000000	1.000000	1.259549	38.318000 
	5.083333	12.019271	0.000000	100.833333	88.820000	19.800000	0.422895	0.000000	23.917729	0.000000	1.000000	1.259911	38.329000 
	5.085417	12.019271	0.000000	100.854167	88.860000	19.800000	0.422989	0.000000	23.920405	0.000000	1.000000	1.260305	38.341000 
	5.087500	12.019271	0.000000	100.875000	88.870000	19.800000	0.423110	0.000000	23.923109	0.000000	1.000000	1.260732	38.354000 
	5.089583	12.019271	0.000000	100.895833	88.880000	19.800000	0.423242	0.000000	23.925609	0.000000	1.000000	1.261127	38.366000 
	5.091667	12.019058	0.000000	100.916667	88.930000	19.800000	0.423329	0.000000	23.928548	0.000000	1.000000	1.261554	38.379000 
	5.093750	12.018844	0.000000	100.937500	88.940000	19.800000	0.423439	0.000000	23.931048	0.000000	1.000000	1.261949	38.391000 
	5.095833	12.018630	0.000000	100.958333	88.940000	19.800000	0.423581	0.000000	23.933694	0.000000	1.000000	1.262376	38.404000 
	5.097917	12.018630	0.000000	100.979167	88.960000	19.800000	0.423684	0.000000	23.936050	0.000000	1.000000	1.262737	38.415000 
	5.100000	12.018630	0.000000	101.000000	89.020000	19.800000	0.423759	0.000000	23.938844	0.000000	1.000000	1.263132	38.427000 
	5.102083	12.018417	0.000000	101.020833	89.030000	19.800000	0.423884	0.000000	23.941548	0.000000	1.000000	1.263559	38.440000 
	5.104167	12.018417	0.000000	101.041667	89.030000	19.800000	0.424003	0.000000	23.943787	0.000000	1.000000	1.263921	38.451000 
	5.106250	12.018203	0.000000	101.062500	89.060000	19.800000	0.424094	0.000000	23.946202	0.000000	1.000000	1.264282	38.462000 
	5.108333	12.017989	0.000000	101.083333	89.080000	19.800000	0.424201	0.000000	23.948761	0.000000	1.000000	1.264677	38.474000 
	5.110417	12.017776	0.000000	101.104167	89.100000	19.800000	0.424311	0.000000	23.951321	0.000000	1.000000	1.265071	38.486000 
	5.112500	12.017776	0.000000	101.125000	89.130000	19.800000	0.424402	0.000000	23.953736	0.000000	1.000000	1.265433	38.497000 
	5.114583	12.017348	0.000000	101.145833	89.150000	19.800000	0.424521	0.000000	23.956296	0.000000	1.000000	1.265827	38.509000 
	5.116667	12.017348	0.000000	101.166667	89.170000	19.800000	0.424612	0.000000	23.958653	0.000000	1.000000	1.266189	38.520000 
	5.118750	12.017135	0.000000	101.187500	89.200000	19.800000	0.424720	0.000000	23.961272	0.000000	1.000000	1.266583	38.532000 
	5.120833	12.016707	0.000000	101.208333	89.220000	19.800000	0.424825	0.000000	23.963832	0.000000	1.000000	1.266978	38.544000 
	5.122917	12.016494	0.000000	101.229167	89.230000	19.800000	0.424939	0.000000	23.966333	0.000000	1.000000	1.267372	38.556000 
	5.125000	12.016280	0.000000	101.250000	89.240000	19.800000	0.425064	0.000000	23.968835	0.000000	1.000000	1.267767	38.568000 
	5.127083	12.016066	0.000000	101.270833	89.270000	19.800000	0.425165	0.000000	23.971454	0.000000	1.000000	1.268161	38.580000 
	5.129167	12.015853	0.000000	101.291667	89.300000	19.800000	0.425265	0.000000	23.974073	0.000000	1.000000	1.268556	38.592000 
	5.131250	12.015639	0.000000	101.312500	89.320000	19.800000	0.425386	0.000000	23.976837	0.000000	1.000000	1.268983	38.605000 
	5.133333	12.015425	0.000000	101.333333	89.350000	19.800000	0.425492	0.000000	23.979661	0.000000	1.000000	1.269410	38.618000 
	5.135417	12.015212	0.000000	101.354167	89.360000	19.800000	0.425629	0.000000	23.982366	0.000000	1.000000	1.269838	38.631000 
	5.137500	12.014998	0.000000	101.375000	89.390000	19.800000	0.425752	0.000000	23.985393	0.000000	1.000000	1.270298	38.645000 
	5.139583	12.014785	0.000000	101.395833	89.410000	19.800000	0.425870	0.000000	23.988157	0.000000	1.000000	1.270725	38.658000 
	5.141667	12.014571	0.000000	101.416667	89.440000	19.800000	0.425981	0.000000	23.990981	0.000000	1.000000	1.271152	38.671000 
	5.143750	12.014571	0.000000	101.437500	89.450000	19.800000	0.426112	0.000000	23.993686	0.000000	1.000000	1.271580	38.684000 
	5.145833	12.014357	0.000000	101.458333	89.480000	19.800000	0.426232	0.000000	23.996714	0.000000	1.000000	1.272040	38.698000 
	5.147917	12.014144	0.000000	101.479167	89.500000	19.800000	0.426346	0.000000	23.999479	0.000000	1.000000	1.272467	38.711000 
	5.150000	12.013930	0.000000	101.500000	89.510000	19.800000	0.426499	0.000000	24.002388	0.000000	1.000000	1.272927	38.725000 
	5.152083	12.013716	0.000000	101.520833	89.530000	19.800000	0.426618	0.000000	24.005153	0.000000	1.000000	1.273355	38.738000 
	5.154167	12.013716	0.000000	101.541667	89.550000	19.800000	0.426759	0.000000	24.008325	0.000000	1.000000	1.273848	38.753000 
	5.156250	12.013503	0.000000	101.562500	89.580000	19.800000	0.426871	0.000000	24.011149	0.000000	1.000000	1.274275	38.766000 
	5.158333	12.013289	0.000000	101.583333	89.600000	19.800000	0.427016	0.000000	24.014322	0.000000	1.000000	1.274768	38.781000 
	5.160417	12.013289	0.000000	101.604167	89.620000	19.800000	0.427145	0.000000	24.017291	0.000000	1.000000	1.275228	38.795000 
	5.162500	12.013075	0.000000	101.625000	89.640000	19.800000	0.427280	0.000000	24.020260	0.000000	1.000000	1.275689	38.809000 
	5.164583	12.012862	0.000000	101.645833	89.660000	19.800000	0.427396	0.000000	24.023025	0.000000	1.000000	1.276116	38.822000 
	5.166667	12.012648	0.000000	101.666667	89.690000	19.800000	0.427517	0.000000	24.026054	0.000000	1.000000	1.276576	38.836000 
	5.168750	12.012648	0.000000	101.687500	89.710000	19.800000	0.427637	0.000000	24.028819	0.000000	1.000000	1.277003	38.849000 
	5.170833	12.012434	0.000000	101.708333	89.740000	19.800000	0.427747	0.000000	24.031644	0.000000	1.000000	1.277431	38.862000 
	5.172917	12.012221	0.000000	101.729167	89.770000	19.800000	0.427855	0.000000	24.034266	0.000000	1.000000	1.277825	38.874000 
	5.175000	12.012221	0.000000	101.750000	89.790000	19.800000	0.427981	0.000000	24.037236	0.000000	1.000000	1.278285	38.888000 
	5.177083	12.012007	0.000000	101.770833	89.800000	19.800000	0.428097	0.000000	24.039739	0.000000	1.000000	1.278680	38.900000 
	5.179167	12.012007	0.000000	101.791667	89.810000	19.800000	0.428243	0.000000	24.042649	0.000000	1.000000	1.279140	38.914000 
	5.181250	12.011793	0.000000	101.812500	89.840000	19.800000	0.428342	0.000000	24.045271	0.000000	1.000000	1.279535	38.926000 
	5.183333	12.011580	0.000000	101.833333	89.860000	19.800000	0.428465	0.000000	24.048037	0.000000	1.000000	1.279962	38.939000 
	5.185417	12.011366	0.000000	101.854167	89.880000	19.800000	0.428584	0.000000	24.050803	0.000000	1.000000	1.280389	38.952000 
	5.187500	12.010939	0.000000	101.875000	89.910000	19.800000	0.428679	0.000000	24.053426	0.000000	1.000000	1.280784	38.964000 
	5.189583	12.010939	0.000000	101.895833	89.940000	19.800000	0.428797	0.000000	24.056252	0.000000	1.000000	1.281211	38.977000 
	5.191667	12.010725	0.000000	101.916667	89.960000	19.800000	0.428906	0.000000	24.058815	0.000000	1.000000	1.281605	38.989000 
	5.193750	12.010511	0.000000	101.937500	89.970000	19.800000	0.429037	0.000000	24.061522	0.000000	1.000000	1.282033	39.002000 
	5.195833	12.010298	0.000000	101.958333	90.000000	19.800000	0.429126	0.000000	24.063941	0.000000	1.000000	1.282394	39.013000 
	5.197917	12.010084	0.000000	101.979167	90.020000	19.800000	0.429242	0.000000	24.066708	0.000000	1.000000	1.282822	39.026000 
	5.200000	12.009870	0.000000	102.000000	90.030000	19.800000	0.429376	0.000000	24.069415	0.000000	1.000000	1.283249	39.039000 
	5.202083	12.009657	0.000000	102.020833	90.050000	19.800000	0.429485	0.000000	24.071978	0.000000	1.000000	1.283643	39.051000 
	5.204167	12.009443	0.000000	102.041667	90.080000	19.800000	0.429602	0.000000	24.074805	0.000000	1.000000	1.284071	39.064000 
	5.206250	12.009229	0.000000	102.062500	90.110000	19.800000	0.429708	0.000000	24.077632	0.000000	1.000000	1.284498	39.077000 
	5.208333	12.009016	0.000000	102.083333	90.110000	19.800000	0.429822	0.000000	24.079872	0.000000	1.000000	1.284860	39.088000 
	5.210417	12.009016	0.000000	102.104167	90.130000	19.800000	0.429960	0.000000	24.082843	0.000000	1.000000	1.285320	39.102000 
	5.212500	12.008802	0.000000	102.125000	90.180000	19.800000	0.430050	0.000000	24.085790	0.000000	1.000000	1.285747	39.115000 
	5.214583	12.008588	0.000000	102.145833	90.190000	19.800000	0.430159	0.000000	24.088090	0.000000	1.000000	1.286109	39.126000 
	5.216667	12.008588	0.000000	102.166667	90.190000	19.800000	0.430293	0.000000	24.090738	0.000000	1.000000	1.286536	39.139000 
	5.218750	12.008375	0.000000	102.187500	90.230000	19.800000	0.430400	0.000000	24.093625	0.000000	1.000000	1.286963	39.152000 
	5.220833	12.008375	0.000000	102.208333	90.250000	19.800000	0.430500	0.000000	24.096189	0.000000	1.000000	1.287358	39.164000 
	5.222917	12.008161	0.000000	102.229167	90.270000	19.800000	0.430613	0.000000	24.098754	0.000000	1.000000	1.287752	39.176000 
	5.225000	12.008161	0.000000	102.250000	90.280000	19.800000	0.430736	0.000000	24.101258	0.000000	1.000000	1.288147	39.188000 
	5.227083	12.007947	0.000000	102.270833	90.300000	19.800000	0.430843	0.000000	24.103822	0.000000	1.000000	1.288541	39.200000 
	5.229167	12.007947	0.000000	102.291667	90.350000	19.800000	0.430928	0.000000	24.106566	0.000000	1.000000	1.288936	39.212000 
	5.231250	12.007734	0.000000	102.312500	90.360000	19.800000	0.431045	0.000000	24.109274	0.000000	1.000000	1.289363	39.225000 
	5.233333	12.007734	0.000000	102.333333	90.370000	19.800000	0.431170	0.000000	24.111779	0.000000	1.000000	1.289757	39.237000 
	5.235417	12.007520	0.000000	102.354167	90.400000	19.800000	0.431256	0.000000	24.114200	0.000000	1.000000	1.290119	39.248000 
	5.237500	12.007520	0.000000	102.375000	90.420000	19.800000	0.431361	0.000000	24.116561	0.000000	1.000000	1.290481	39.259000 
	5.239583	12.007307	0.000000	102.395833	90.440000	19.800000	0.431450	0.000000	24.118922	0.000000	1.000000	1.290842	39.270000 
	5.241667	12.007093	0.000000	102.416667	90.470000	19.800000	0.431550	0.000000	24.121343	0.000000	1.000000	1.291204	39.281000 
	5.243750	12.007093	0.000000	102.437500	90.490000	19.800000	0.431636	0.000000	24.123500	0.000000	1.000000	1.291532	39.291000 
	5.245833	12.006879	0.000000	102.458333	90.510000	19.800000	0.431737	0.000000	24.125862	0.000000	1.000000	1.291894	39.302000 
	5.247917	12.006879	0.000000	102.479167	90.530000	19.800000	0.431832	0.000000	24.128223	0.000000	1.000000	1.292256	39.313000 
	5.250000	12.006666	0.000000	102.500000	90.560000	19.800000	0.431913	0.000000	24.130644	0.000000	1.000000	1.292617	39.324000 
	5.252083	12.006452	0.000000	102.520833	90.580000	19.800000	0.431995	0.000000	24.132598	0.000000	1.000000	1.292913	39.333000 
	5.254167	12.006238	0.000000	102.541667	90.610000	19.800000	0.432074	0.000000	24.134816	0.000000	1.000000	1.293242	39.343000 
	5.256250	12.006025	0.000000	102.562500	90.620000	19.800000	0.432173	0.000000	24.136914	0.000000	1.000000	1.293570	39.353000 
	5.258333	12.006025	0.000000	102.583333	90.630000	19.800000	0.432271	0.000000	24.139012	0.000000	1.000000	1.293899	39.363000 
	5.260417	12.005597	0.000000	102.604167	90.660000	19.800000	0.432349	0.000000	24.141230	0.000000	1.000000	1.294228	39.373000 
	5.262500	12.005384	0.000000	102.625000	90.680000	19.800000	0.432419	0.000000	24.143184	0.000000	1.000000	1.294524	39.382000 
	5.264583	12.005170	0.000000	102.645833	90.710000	19.800000	0.432510	0.000000	24.145606	0.000000	1.000000	1.294885	39.393000 
	5.266667	12.004956	0.000000	102.666667	90.730000	19.800000	0.432600	0.000000	24.147764	0.000000	1.000000	1.295214	39.403000 
	5.268750	12.004743	0.000000	102.687500	90.750000	19.800000	0.432700	0.000000	24.150126	0.000000	1.000000	1.295576	39.414000 
	5.270833	12.004529	0.000000	102.708333	90.780000	19.800000	0.432770	0.000000	24.152345	0.000000	1.000000	1.295904	39.424000 
	5.272917	12.004529	0.000000	102.729167	90.790000	19.800000	0.432883	0.000000	24.154647	0.000000	1.000000	1.296266	39.435000 
	5.275000	12.004315	0.000000	102.750000	90.810000	19.800000	0.432959	0.000000	24.156601	0.000000	1.000000	1.296562	39.444000 
	5.277083	12.004102	0.000000	102.770833	90.820000	19.800000	0.433063	0.000000	24.158903	0.000000	1.000000	1.296923	39.455000 
	5.279167	12.003888	0.000000	102.791667	90.850000	19.800000	0.433156	0.000000	24.161326	0.000000	1.000000	1.297285	39.466000 
	5.281250	12.003461	0.000000	102.812500	90.870000	19.800000	0.433250	0.000000	24.163688	0.000000	1.000000	1.297646	39.477000 
	5.283333	12.003461	0.000000	102.833333	90.890000	19.800000	0.433348	0.000000	24.165847	0.000000	1.000000	1.297975	39.487000 
	5.285417	12.003247	0.000000	102.854167	90.930000	19.800000	0.433426	0.000000	24.168330	0.000000	1.000000	1.298337	39.498000 
	5.287500	12.003033	0.000000	102.875000	90.960000	19.800000	0.433512	0.000000	24.170753	0.000000	1.000000	1.298698	39.509000 
	5.289583	12.002820	0.000000	102.895833	90.960000	19.800000	0.433625	0.000000	24.172995	0.000000	1.000000	1.299060	39.520000 
	5.291667	12.002820	0.000000	102.916667	90.980000	19.800000	0.433728	0.000000	24.175358	0.000000	1.000000	1.299421	39.531000 
	5.293750	12.002606	0.000000	102.937500	91.020000	19.800000	0.433797	0.000000	24.177638	0.000000	1.000000	1.299750	39.541000 
	5.295833	12.002606	0.000000	102.958333	91.030000	19.800000	0.433897	0.000000	24.179940	0.000000	1.000000	1.300112	39.552000 
	5.297917	12.002392	0.000000	102.979167	91.060000	19.800000	0.433996	0.000000	24.182364	0.000000	1.000000	1.300473	39.563000 
	5.300000	12.002179	0.000000	103.000000	91.070000	19.800000	0.434115	0.000000	24.184870	0.000000	1.000000	1.300868	39.575000 
	5.302083	12.001965	0.000000	103.020833	91.110000	19.800000	0.434176	0.000000	24.187354	0.000000	1.000000	1.301229	39.586000 
	5.304167	12.001751	0.000000	103.041667	91.120000	19.800000	0.434297	0.000000	24.189657	0.000000	1.000000	1.301591	39.597000 
	5.306250	12.001538	0.000000	103.062500	91.140000	19.800000	0.434406	0.000000	24.192224	0.000000	1.000000	1.301985	39.609000 
	5.308333	12.001324	0.000000	103.083333	91.160000	19.800000	0.434503	0.000000	24.194587	0.000000	1.000000	1.302347	39.620000 
	5.310417	12.001324	0.000000	103.104167	91.210000	19.800000	0.434571	0.000000	24.197132	0.000000	1.000000	1.302709	39.631000 
	5.312500	12.001110	0.000000	103.125000	91.210000	19.800000	0.434695	0.000000	24.199579	0.000000	1.000000	1.303103	39.643000 
	5.314583	12.000897	0.000000	103.145833	91.220000	19.800000	0.434817	0.000000	24.202085	0.000000	1.000000	1.303497	39.655000 
	5.316667	12.000683	0.000000	103.166667	91.240000	19.800000	0.434944	0.000000	24.204857	0.000000	1.000000	1.303925	39.668000 
	5.318750	12.000469	0.000000	103.187500	91.280000	19.800000	0.435029	0.000000	24.207545	0.000000	1.000000	1.304319	39.680000 
	5.320833	12.000042	0.000000	103.208333	91.300000	19.800000	0.435149	0.000000	24.210317	0.000000	1.000000	1.304747	39.693000 
	5.322917	11.999829	0.000000	103.229167	91.300000	19.800000	0.435281	0.000000	24.212763	0.000000	1.000000	1.305141	39.705000 
	5.325000	11.999615	0.000000	103.250000	91.320000	19.800000	0.435382	0.000000	24.215331	0.000000	1.000000	1.305535	39.717000 
	5.327083	11.999401	0.000000	103.270833	91.350000	19.800000	0.435484	0.000000	24.217960	0.000000	1.000000	1.305930	39.729000 
	5.329167	11.999188	0.000000	103.291667	91.380000	19.800000	0.435591	0.000000	24.220588	0.000000	1.000000	1.306324	39.741000 
	5.331250	11.999188	0.000000	103.312500	91.390000	19.800000	0.435688	0.000000	24.222892	0.000000	1.000000	1.306686	39.752000 
	5.333333	11.998974	0.000000	103.333333	91.430000	19.800000	0.435787	0.000000	24.225581	0.000000	1.000000	1.307080	39.764000 
	5.335417	11.998974	0.000000	103.354167	91.460000	19.800000	0.435895	0.000000	24.228414	0.000000	1.000000	1.307508	39.777000 
	5.337500	11.998760	0.000000	103.375000	91.480000	19.800000	0.436012	0.000000	24.231186	0.000000	1.000000	1.307935	39.790000 
	5.339583	11.998547	0.000000	103.395833	91.490000	19.800000	0.436144	0.000000	24.233898	0.000000	1.000000	1.308362	39.803000 
	5.341667	11.998333	0.000000	103.416667	91.520000	19.800000	0.436243	0.000000	24.236527	0.000000	1.000000	1.308757	39.815000 
	5.343750	11.998119	0.000000	103.437500	91.510000	19.800000	0.436386	0.000000	24.239117	0.000000	1.000000	1.309184	39.828000 
	5.345833	11.997906	0.000000	103.458333	91.560000	19.800000	0.436484	0.000000	24.242072	0.000000	1.000000	1.309611	39.841000 
	5.347917	11.997478	0.000000	103.479167	91.580000	19.800000	0.436615	0.000000	24.245048	0.000000	1.000000	1.310072	39.855000 
	5.350000	11.997478	0.000000	103.500000	91.600000	19.800000	0.436734	0.000000	24.247821	0.000000	1.000000	1.310499	39.868000 
	5.352083	11.997265	0.000000	103.520833	91.620000	19.800000	0.436858	0.000000	24.250594	0.000000	1.000000	1.310926	39.881000 
	5.354167	11.997265	0.000000	103.541667	91.640000	19.800000	0.436983	0.000000	24.253570	0.000000	1.000000	1.311386	39.895000 
	5.356250	11.997051	0.000000	103.562500	91.660000	19.800000	0.437124	0.000000	24.256751	0.000000	1.000000	1.311880	39.910000 
	5.358333	11.996837	0.000000	103.583333	91.680000	19.800000	0.437257	0.000000	24.259728	0.000000	1.000000	1.312340	39.924000 
	5.360417	11.996837	0.000000	103.604167	91.710000	19.800000	0.437389	0.000000	24.262970	0.000000	1.000000	1.312833	39.939000 
	5.362500	11.996624	0.000000	103.625000	91.720000	19.800000	0.437525	0.000000	24.265886	0.000000	1.000000	1.313293	39.953000 
	5.364583	11.996410	0.000000	103.645833	91.750000	19.800000	0.437643	0.000000	24.268924	0.000000	1.000000	1.313753	39.967000 
	5.366667	11.996410	0.000000	103.666667	91.780000	19.800000	0.437783	0.000000	24.272167	0.000000	1.000000	1.314246	39.982000 
	5.368750	11.996196	0.000000	103.687500	91.800000	19.800000	0.437901	0.000000	24.274940	0.000000	1.000000	1.314674	39.995000 
	5.370833	11.995983	0.000000	103.708333	91.820000	19.800000	0.438024	0.000000	24.277714	0.000000	1.000000	1.315101	40.008000 
	5.372917	11.995983	0.000000	103.729167	91.840000	19.800000	0.438143	0.000000	24.280487	0.000000	1.000000	1.315528	40.021000 
	5.375000	11.995983	0.000000	103.750000	91.860000	19.800000	0.438259	0.000000	24.283261	0.000000	1.000000	1.315956	40.034000 
	5.377083	11.995983	0.000000	103.770833	91.880000	19.800000	0.438382	0.000000	24.286035	0.000000	1.000000	1.316383	40.047000 
	5.379167	11.995983	0.000000	103.791667	91.910000	19.800000	0.438504	0.000000	24.289074	0.000000	1.000000	1.316843	40.061000 
	5.381250	11.995769	0.000000	103.812500	91.900000	19.800000	0.438637	0.000000	24.291460	0.000000	1.000000	1.317238	40.073000 
	5.383333	11.995769	0.000000	103.833333	91.950000	19.800000	0.438728	0.000000	24.294418	0.000000	1.000000	1.317665	40.086000 
	5.385417	11.995342	0.000000	103.854167	91.980000	19.800000	0.438833	0.000000	24.297253	0.000000	1.000000	1.318092	40.099000 
	5.387500	11.995342	0.000000	103.875000	91.990000	19.800000	0.438966	0.000000	24.299966	0.000000	1.000000	1.318519	40.112000 
	5.389583	11.995128	0.000000	103.895833	92.000000	19.800000	0.439113	0.000000	24.302883	0.000000	1.000000	1.318980	40.126000 
	5.391667	11.994914	0.000000	103.916667	92.040000	19.800000	0.439213	0.000000	24.305780	0.000000	1.000000	1.319407	40.139000 
	5.393750	11.994487	0.000000	103.937500	92.060000	19.800000	0.439312	0.000000	24.308351	0.000000	1.000000	1.319801	40.151000 
	5.395833	11.994273	0.000000	103.958333	92.060000	19.800000	0.439444	0.000000	24.310798	0.000000	1.000000	1.320196	40.163000 
	5.397917	11.993846	0.000000	103.979167	92.090000	19.800000	0.439544	0.000000	24.313430	0.000000	1.000000	1.320590	40.175000 
	5.400000	11.993632	0.000000	104.000000	92.110000	19.800000	0.439674	0.000000	24.316409	0.000000	1.000000	1.321051	40.189000 
	5.402083	11.993419	0.000000	104.020833	92.130000	19.800000	0.439782	0.000000	24.318980	0.000000	1.000000	1.321445	40.201000 
	5.404167	11.993205	0.000000	104.041667	92.160000	19.800000	0.439891	0.000000	24.321816	0.000000	1.000000	1.321872	40.214000 
	5.406250	11.992992	0.000000	104.062500	92.190000	19.800000	0.439997	0.000000	24.324449	0.000000	1.000000	1.322267	40.226000 
	5.408333	11.992564	0.000000	104.083333	92.200000	19.800000	0.440129	0.000000	24.327366	0.000000	1.000000	1.322727	40.240000 
	5.410417	11.992564	0.000000	104.104167	92.240000	19.800000	0.440228	0.000000	24.330060	0.000000	1.000000	1.323121	40.252000 
	5.412500	11.992564	0.000000	104.125000	92.250000	19.800000	0.440356	0.000000	24.332774	0.000000	1.000000	1.323549	40.265000 
	5.414583	11.992137	0.000000	104.145833	92.270000	19.800000	0.440486	0.000000	24.335753	0.000000	1.000000	1.324009	40.279000 
	5.416667	11.992137	0.000000	104.166667	92.280000	19.800000	0.440608	0.000000	24.338467	0.000000	1.000000	1.324436	40.292000 
	5.418750	11.991923	0.000000	104.187500	92.320000	19.800000	0.440705	0.000000	24.341162	0.000000	1.000000	1.324831	40.304000 
	5.420833	11.991710	0.000000	104.208333	92.330000	19.800000	0.440833	0.000000	24.343876	0.000000	1.000000	1.325258	40.317000 
	5.422917	11.991710	0.000000	104.229167	92.360000	19.800000	0.440941	0.000000	24.346713	0.000000	1.000000	1.325685	40.330000 
	5.425000	11.991710	0.000000	104.250000	92.380000	19.800000	0.441049	0.000000	24.349285	0.000000	1.000000	1.326080	40.342000 
	5.427083	11.991710	0.000000	104.270833	92.400000	19.800000	0.441153	0.000000	24.351856	0.000000	1.000000	1.326474	40.354000 
	5.429167	11.991710	0.000000	104.291667	92.430000	19.800000	0.441270	0.000000	24.354694	0.000000	1.000000	1.326902	40.367000 
	5.431250	11.991496	0.000000	104.312500	92.450000	19.800000	0.441389	0.000000	24.357470	0.000000	1.000000	1.327329	40.380000 
	5.433333	11.991282	0.000000	104.333333	92.460000	19.800000	0.441507	0.000000	24.359980	0.000000	1.000000	1.327723	40.392000 
	5.435417	11.991282	0.000000	104.354167	92.480000	19.800000	0.441625	0.000000	24.362756	0.000000	1.000000	1.328151	40.405000 
	5.437500	11.990855	0.000000	104.375000	92.490000	19.800000	0.441738	0.000000	24.365266	0.000000	1.000000	1.328545	40.417000 
	5.439583	11.990641	0.000000	104.395833	92.540000	19.800000	0.441836	0.000000	24.368228	0.000000	1.000000	1.328972	40.430000 
	5.441667	11.990214	0.000000	104.416667	92.550000	19.800000	0.441951	0.000000	24.370739	0.000000	1.000000	1.329367	40.442000 
	5.443750	11.990214	0.000000	104.437500	92.580000	19.800000	0.442035	0.000000	24.373169	0.000000	1.000000	1.329728	40.453000 
	5.445833	11.990000	0.000000	104.458333	92.590000	19.800000	0.442158	0.000000	24.375680	0.000000	1.000000	1.330123	40.465000 
	5.447917	11.989787	0.000000	104.479167	92.600000	19.800000	0.442260	0.000000	24.377986	0.000000	1.000000	1.330485	40.476000 
	5.450000	11.989573	0.000000	104.500000	92.630000	19.800000	0.442366	0.000000	24.380621	0.000000	1.000000	1.330879	40.488000 
	5.452083	11.989146	0.000000	104.520833	92.660000	19.800000	0.442464	0.000000	24.383255	0.000000	1.000000	1.331273	40.500000 
	5.454167	11.988932	0.000000	104.541667	92.680000	19.800000	0.442570	0.000000	24.385828	0.000000	1.000000	1.331668	40.512000 
	5.456250	11.988718	0.000000	104.562500	92.710000	19.800000	0.442681	0.000000	24.388667	0.000000	1.000000	1.332095	40.525000 
	5.458333	11.988505	0.000000	104.583333	92.720000	19.800000	0.442795	0.000000	24.391178	0.000000	1.000000	1.332490	40.537000 
	5.460417	11.988291	0.000000	104.604167	92.750000	19.800000	0.442906	0.000000	24.394017	0.000000	1.000000	1.332917	40.550000 
	5.462500	11.988077	0.000000	104.625000	92.760000	19.800000	0.443026	0.000000	24.396528	0.000000	1.000000	1.333311	40.562000 
	5.464583	11.988077	0.000000	104.645833	92.800000	19.800000	0.443125	0.000000	24.399225	0.000000	1.000000	1.333706	40.574000 
	5.466667	11.987864	0.000000	104.666667	92.820000	19.800000	0.443238	0.000000	24.402003	0.000000	1.000000	1.334133	40.587000 
	5.468750	11.987864	0.000000	104.687500	92.830000	19.800000	0.443352	0.000000	24.404514	0.000000	1.000000	1.334528	40.599000 
	5.470833	11.987436	0.000000	104.708333	92.850000	19.800000	0.443484	0.000000	24.407496	0.000000	1.000000	1.334988	40.613000 
	5.472917	11.987223	0.000000	104.729167	92.880000	19.800000	0.443583	0.000000	24.410131	0.000000	1.000000	1.335382	40.625000 
	5.475000	11.987223	0.000000	104.750000	92.920000	19.800000	0.443687	0.000000	24.413033	0.000000	1.000000	1.335810	40.638000 
	5.477083	11.987009	0.000000	104.770833	92.920000	19.800000	0.443809	0.000000	24.415483	0.000000	1.000000	1.336204	40.650000 
	5.479167	11.986795	0.000000	104.791667	92.930000	19.800000	0.443949	0.000000	24.418402	0.000000	1.000000	1.336664	40.664000 
	5.481250	11.986582	0.000000	104.812500	92.960000	19.800000	0.444044	0.000000	24.421038	0.000000	1.000000	1.337059	40.676000 
	5.483333	11.986368	0.000000	104.833333	92.990000	19.800000	0.444148	0.000000	24.423674	0.000000	1.000000	1.337453	40.688000 
	5.485417	11.986154	0.000000	104.854167	93.010000	19.800000	0.444261	0.000000	24.426248	0.000000	1.000000	1.337848	40.700000 
	5.487500	11.986154	0.000000	104.875000	93.010000	19.800000	0.444386	0.000000	24.428698	0.000000	1.000000	1.338242	40.712000 
	5.489583	11.985941	0.000000	104.895833	93.050000	19.800000	0.444466	0.000000	24.431192	0.000000	1.000000	1.338604	40.723000 
	5.491667	11.985514	0.000000	104.916667	93.080000	19.800000	0.444575	0.000000	24.434033	0.000000	1.000000	1.339031	40.736000 
	5.493750	11.985514	0.000000	104.937500	93.080000	19.800000	0.444692	0.000000	24.436279	0.000000	1.000000	1.339393	40.747000 
	5.495833	11.985086	0.000000	104.958333	93.120000	19.800000	0.444777	0.000000	24.438978	0.000000	1.000000	1.339787	40.759000 
	5.497917	11.984873	0.000000	104.979167	93.150000	19.800000	0.444854	0.000000	24.441410	0.000000	1.000000	1.340149	40.770000 
	5.500000	11.984873	0.000000	105.000000	93.160000	19.800000	0.444979	0.000000	24.443922	0.000000	1.000000	1.340543	40.782000 
	5.502083	11.984659	0.000000	105.020833	93.180000	19.800000	0.445081	0.000000	24.446293	0.000000	1.000000	1.340905	40.793000 
	5.504167	11.984445	0.000000	105.041667	93.200000	19.800000	0.445161	0.000000	24.448459	0.000000	1.000000	1.341233	40.803000 
	5.506250	11.984445	0.000000	105.062500	93.240000	19.800000	0.445245	0.000000	24.450955	0.000000	1.000000	1.341595	40.814000 
	5.508333	11.984232	0.000000	105.083333	93.250000	19.800000	0.445349	0.000000	24.453263	0.000000	1.000000	1.341956	40.825000 
	5.510417	11.984018	0.000000	105.104167	93.270000	19.800000	0.445454	0.000000	24.455838	0.000000	1.000000	1.342351	40.837000 
	5.512500	11.983804	0.000000	105.125000	93.290000	19.800000	0.445550	0.000000	24.458005	0.000000	1.000000	1.342680	40.847000 
	5.514583	11.983591	0.000000	105.145833	93.320000	19.800000	0.445649	0.000000	24.460642	0.000000	1.000000	1.343074	40.859000 
	5.516667	11.983377	0.000000	105.166667	93.330000	19.800000	0.445739	0.000000	24.462746	0.000000	1.000000	1.343403	40.869000 
	5.518750	11.983377	0.000000	105.187500	93.340000	19.800000	0.445832	0.000000	24.464851	0.000000	1.000000	1.343732	40.879000 
	5.520833	11.982950	0.000000	105.208333	93.380000	19.800000	0.445920	0.000000	24.467347	0.000000	1.000000	1.344093	40.890000 
	5.522917	11.982736	0.000000	105.229167	93.400000	19.800000	0.445999	0.000000	24.469514	0.000000	1.000000	1.344422	40.900000 
	5.525000	11.982736	0.000000	105.250000	93.430000	19.800000	0.446089	0.000000	24.471948	0.000000	1.000000	1.344783	40.911000 
	5.527083	11.982522	0.000000	105.270833	93.440000	19.800000	0.446196	0.000000	24.474256	0.000000	1.000000	1.345145	40.922000 
	5.529167	11.982309	0.000000	105.291667	93.470000	19.800000	0.446274	0.000000	24.476486	0.000000	1.000000	1.345474	40.932000 
	5.531250	11.982095	0.000000	105.312500	93.490000	19.800000	0.446373	0.000000	24.478858	0.000000	1.000000	1.345835	40.943000 
	5.533333	11.981881	0.000000	105.333333	93.520000	19.800000	0.446457	0.000000	24.481292	0.000000	1.000000	1.346197	40.954000 
	5.535417	11.981881	0.000000	105.354167	93.540000	19.800000	0.446561	0.000000	24.483664	0.000000	1.000000	1.346558	40.965000 
	5.537500	11.981668	0.000000	105.375000	93.560000	19.800000	0.446653	0.000000	24.486035	0.000000	1.000000	1.346920	40.976000 
	5.539583	11.981454	0.000000	105.395833	93.590000	19.800000	0.446740	0.000000	24.488470	0.000000	1.000000	1.347282	40.987000 
	5.541667	11.981240	0.000000	105.416667	93.600000	19.800000	0.446836	0.000000	24.490575	0.000000	1.000000	1.347610	40.997000 
	5.543750	11.981027	0.000000	105.437500	93.620000	19.800000	0.446934	0.000000	24.492947	0.000000	1.000000	1.347972	41.008000 
	5.545833	11.980813	0.000000	105.458333	93.640000	19.800000	0.447025	0.000000	24.495318	0.000000	1.000000	1.348333	41.019000 
	5.547917	11.980599	0.000000	105.479167	93.660000	19.800000	0.447103	0.000000	24.497282	0.000000	1.000000	1.348629	41.028000 
	5.550000	11.980599	0.000000	105.500000	93.680000	19.800000	0.447191	0.000000	24.499450	0.000000	1.000000	1.348958	41.038000 
	5.552083	11.980386	0.000000	105.520833	93.700000	19.800000	0.447278	0.000000	24.501618	0.000000	1.000000	1.349287	41.048000 
	5.554167	11.980172	0.000000	105.541667	93.720000	19.800000	0.447348	0.000000	24.503582	0.000000	1.000000	1.349583	41.057000 
	5.556250	11.979958	0.000000	105.562500	93.740000	19.800000	0.447412	0.000000	24.505341	0.000000	1.000000	1.349846	41.065000 
	5.558333	11.979531	0.000000	105.583333	93.780000	19.800000	0.447478	0.000000	24.507431	0.000000	1.000000	1.350141	41.074000 
	5.560417	11.979317	0.000000	105.604167	93.790000	19.800000	0.447557	0.000000	24.509332	0.000000	1.000000	1.350437	41.083000 
	5.562500	11.979104	0.000000	105.625000	93.810000	19.800000	0.447619	0.000000	24.511092	0.000000	1.000000	1.350700	41.091000 
	5.564583	11.978676	0.000000	105.645833	93.850000	19.800000	0.447694	0.000000	24.513386	0.000000	1.000000	1.351029	41.101000 
	5.566667	11.978463	0.000000	105.666667	93.860000	19.800000	0.447774	0.000000	24.515287	0.000000	1.000000	1.351325	41.110000 
	5.568750	11.978463	0.000000	105.687500	93.880000	19.800000	0.447863	0.000000	24.517455	0.000000	1.000000	1.351653	41.120000 
	5.570833	11.978249	0.000000	105.708333	93.900000	19.800000	0.447936	0.000000	24.519420	0.000000	1.000000	1.351949	41.129000 
	5.572917	11.978036	0.000000	105.729167	93.930000	19.800000	0.448003	0.000000	24.521447	0.000000	1.000000	1.352245	41.138000 
	5.575000	11.977822	0.000000	105.750000	93.950000	19.800000	0.448082	0.000000	24.523616	0.000000	1.000000	1.352574	41.148000 
	5.577083	11.977395	0.000000	105.770833	93.980000	19.800000	0.448168	0.000000	24.525847	0.000000	1.000000	1.352903	41.158000 
	5.579167	11.977395	0.000000	105.791667	93.980000	19.800000	0.448259	0.000000	24.527686	0.000000	1.000000	1.353198	41.167000 
	5.581250	11.976967	0.000000	105.812500	94.020000	19.800000	0.448311	0.000000	24.529776	0.000000	1.000000	1.353494	41.176000 
	5.583333	11.976540	0.000000	105.833333	94.040000	19.800000	0.448395	0.000000	24.531741	0.000000	1.000000	1.353790	41.185000 
	5.585417	11.976540	0.000000	105.854167	94.050000	19.800000	0.448472	0.000000	24.533643	0.000000	1.000000	1.354086	41.194000 
	5.587500	11.976326	0.000000	105.875000	94.080000	19.800000	0.448543	0.000000	24.535670	0.000000	1.000000	1.354382	41.203000 
	5.589583	11.976326	0.000000	105.895833	94.100000	19.800000	0.448625	0.000000	24.537840	0.000000	1.000000	1.354710	41.213000 
	5.591667	11.976326	0.000000	105.916667	94.130000	19.800000	0.448693	0.000000	24.539868	0.000000	1.000000	1.355006	41.222000 
	5.593750	11.976113	0.000000	105.937500	94.160000	19.800000	0.448763	0.000000	24.541896	0.000000	1.000000	1.355302	41.231000 
	5.595833	11.975899	0.000000	105.958333	94.180000	19.800000	0.448850	0.000000	24.544065	0.000000	1.000000	1.355631	41.241000 
	5.597917	11.975685	0.000000	105.979167	94.190000	19.800000	0.448953	0.000000	24.546375	0.000000	1.000000	1.355992	41.252000 
	5.600000	11.975685	0.000000	106.000000	94.200000	19.800000	0.449043	0.000000	24.548481	0.000000	1.000000	1.356321	41.262000 
	5.602083	11.975685	0.000000	106.020833	94.250000	19.800000	0.449107	0.000000	24.550841	0.000000	1.000000	1.356650	41.272000 
	5.604167	11.975472	0.000000	106.041667	94.270000	19.800000	0.449203	0.000000	24.553215	0.000000	1.000000	1.357011	41.283000 
	5.606250	11.975258	0.000000	106.062500	94.280000	19.800000	0.449300	0.000000	24.555321	0.000000	1.000000	1.357340	41.293000 
	5.608333	11.975258	0.000000	106.083333	94.300000	19.800000	0.449401	0.000000	24.557695	0.000000	1.000000	1.357702	41.304000 
	5.610417	11.975258	0.000000	106.104167	94.320000	19.800000	0.449482	0.000000	24.559865	0.000000	1.000000	1.358030	41.314000 
	5.612500	11.975258	0.000000	106.125000	94.340000	19.800000	0.449580	0.000000	24.562239	0.000000	1.000000	1.358392	41.325000 
	5.614583	11.975044	0.000000	106.145833	94.360000	19.800000	0.449661	0.000000	24.564408	0.000000	1.000000	1.358721	41.335000 
	5.616667	11.974831	0.000000	106.166667	94.370000	19.800000	0.449758	0.000000	24.566515	0.000000	1.000000	1.359049	41.345000 
	5.618750	11.974617	0.000000	106.187500	94.390000	19.800000	0.449845	0.000000	24.568685	0.000000	1.000000	1.359378	41.355000 
	5.620833	11.974403	0.000000	106.208333	94.440000	19.800000	0.449896	0.000000	24.571045	0.000000	1.000000	1.359707	41.365000 
	5.622917	11.974190	0.000000	106.229167	94.450000	19.800000	0.450007	0.000000	24.573356	0.000000	1.000000	1.360068	41.376000 
	5.625000	11.973976	0.000000	106.250000	94.460000	19.800000	0.450101	0.000000	24.575463	0.000000	1.000000	1.360397	41.386000 
	5.627083	11.973762	0.000000	106.270833	94.490000	19.800000	0.450187	0.000000	24.577697	0.000000	1.000000	1.360726	41.396000 
	5.629167	11.973549	0.000000	106.291667	94.530000	19.800000	0.450247	0.000000	24.579994	0.000000	1.000000	1.361055	41.406000 
	5.631250	11.973335	0.000000	106.312500	94.550000	19.800000	0.450317	0.000000	24.581960	0.000000	1.000000	1.361350	41.415000 
	5.633333	11.973121	0.000000	106.333333	94.560000	19.800000	0.450418	0.000000	24.584067	0.000000	1.000000	1.361679	41.425000 
	5.635417	11.973121	0.000000	106.354167	94.590000	19.800000	0.450496	0.000000	24.586301	0.000000	1.000000	1.362008	41.435000 
	5.637500	11.972908	0.000000	106.375000	94.600000	19.800000	0.450590	0.000000	24.588408	0.000000	1.000000	1.362336	41.445000 
	5.639583	11.972694	0.000000	106.395833	94.630000	19.800000	0.450667	0.000000	24.590642	0.000000	1.000000	1.362665	41.455000 
	5.641667	11.972480	0.000000	106.416667	94.650000	19.800000	0.450755	0.000000	24.592813	0.000000	1.000000	1.362994	41.465000 
	5.643750	11.972267	0.000000	106.437500	94.660000	19.800000	0.450850	0.000000	24.594920	0.000000	1.000000	1.363323	41.475000 
	5.645833	11.972053	0.000000	106.458333	94.690000	19.800000	0.450929	0.000000	24.597155	0.000000	1.000000	1.363651	41.485000 
	5.647917	11.971839	0.000000	106.479167	94.690000	19.800000	0.451029	0.000000	24.599198	0.000000	1.000000	1.363980	41.495000 
	5.650000	11.971626	0.000000	106.500000	94.730000	19.800000	0.451099	0.000000	24.601496	0.000000	1.000000	1.364309	41.505000 
	5.652083	11.971412	0.000000	106.520833	94.780000	19.800000	0.451153	0.000000	24.603858	0.000000	1.000000	1.364637	41.515000 
	5.654167	11.971198	0.000000	106.541667	94.780000	19.800000	0.451258	0.000000	24.605902	0.000000	1.000000	1.364966	41.525000 
	5.656250	11.971198	0.000000	106.562500	94.810000	19.800000	0.451351	0.000000	24.608341	0.000000	1.000000	1.365328	41.536000 
	5.658333	11.970985	0.000000	106.583333	94.820000	19.800000	0.451442	0.000000	24.610449	0.000000	1.000000	1.365656	41.546000 
	5.660417	11.970771	0.000000	106.604167	94.860000	19.800000	0.451510	0.000000	24.612748	0.000000	1.000000	1.365985	41.556000 
	5.662500	11.970344	0.000000	106.625000	94.870000	19.800000	0.451589	0.000000	24.614651	0.000000	1.000000	1.366281	41.565000 
	5.664583	11.970130	0.000000	106.645833	94.900000	19.800000	0.451672	0.000000	24.616886	0.000000	1.000000	1.366610	41.575000 
	5.666667	11.969703	0.000000	106.666667	94.920000	19.800000	0.451769	0.000000	24.619262	0.000000	1.000000	1.366971	41.586000 
	5.668750	11.969703	0.000000	106.687500	94.940000	19.800000	0.451841	0.000000	24.621229	0.000000	1.000000	1.367267	41.595000 
	5.670833	11.969276	0.000000	106.708333	94.950000	19.800000	0.451940	0.000000	24.623337	0.000000	1.000000	1.367596	41.605000 
	5.672917	11.969062	0.000000	106.729167	94.970000	19.800000	0.452031	0.000000	24.625509	0.000000	1.000000	1.367925	41.615000 
	5.675000	11.968635	0.000000	106.750000	95.000000	19.800000	0.452098	0.000000	24.627744	0.000000	1.000000	1.368253	41.625000 
	5.677083	11.968421	0.000000	106.770833	95.020000	19.800000	0.452191	0.000000	24.629916	0.000000	1.000000	1.368582	41.635000 
	5.679167	11.968207	0.000000	106.791667	95.040000	19.800000	0.452274	0.000000	24.632088	0.000000	1.000000	1.368911	41.645000 
	5.681250	11.967780	0.000000	106.812500	95.070000	19.800000	0.452364	0.000000	24.634528	0.000000	1.000000	1.369272	41.656000 
	5.683333	11.967780	0.000000	106.833333	95.080000	19.800000	0.452453	0.000000	24.636636	0.000000	1.000000	1.369601	41.666000 
	5.685417	11.967353	0.000000	106.854167	95.100000	19.800000	0.452551	0.000000	24.639013	0.000000	1.000000	1.369963	41.677000 
	5.687500	11.967353	0.000000	106.875000	95.130000	19.800000	0.452627	0.000000	24.641249	0.000000	1.000000	1.370291	41.687000 
	5.689583	11.967139	0.000000	106.895833	95.150000	19.800000	0.452712	0.000000	24.643421	0.000000	1.000000	1.370620	41.697000 
	5.691667	11.966925	0.000000	106.916667	95.170000	19.800000	0.452815	0.000000	24.645798	0.000000	1.000000	1.370982	41.708000 
	5.693750	11.966712	0.000000	106.937500	95.190000	19.800000	0.452896	0.000000	24.647970	0.000000	1.000000	1.371310	41.718000 
	5.695833	11.966498	0.000000	106.958333	95.220000	19.800000	0.452984	0.000000	24.650411	0.000000	1.000000	1.371672	41.729000 
	5.697917	11.966284	0.000000	106.979167	95.240000	19.800000	0.453074	0.000000	24.652584	0.000000	1.000000	1.372001	41.739000 
	5.700000	11.966284	0.000000	107.000000	95.250000	19.800000	0.453161	0.000000	24.654692	0.000000	1.000000	1.372329	41.749000 
	5.702083	11.966071	0.000000	107.020833	95.280000	19.800000	0.453239	0.000000	24.656929	0.000000	1.000000	1.372658	41.759000 
	5.704167	11.966071	0.000000	107.041667	95.310000	19.800000	0.453330	0.000000	24.659370	0.000000	1.000000	1.373020	41.770000 
	5.706250	11.965857	0.000000	107.062500	95.330000	19.800000	0.453412	0.000000	24.661543	0.000000	1.000000	1.373348	41.780000 
	5.708333	11.965857	0.000000	107.083333	95.340000	19.800000	0.453507	0.000000	24.663651	0.000000	1.000000	1.373677	41.790000 
	5.710417	11.965430	0.000000	107.104167	95.380000	19.800000	0.453580	0.000000	24.665953	0.000000	1.000000	1.374006	41.800000 
	5.712500	11.965430	0.000000	107.125000	95.400000	19.800000	0.453660	0.000000	24.668125	0.000000	1.000000	1.374334	41.810000 
	5.714583	11.965216	0.000000	107.145833	95.410000	19.800000	0.453774	0.000000	24.670439	0.000000	1.000000	1.374696	41.821000 
	5.716667	11.965002	0.000000	107.166667	95.430000	19.800000	0.453868	0.000000	24.672816	0.000000	1.000000	1.375058	41.832000 
	5.718750	11.965002	0.000000	107.187500	95.460000	19.800000	0.453938	0.000000	24.675054	0.000000	1.000000	1.375386	41.842000 
	5.720833	11.964789	0.000000	107.208333	95.490000	19.800000	0.454017	0.000000	24.677291	0.000000	1.000000	1.375715	41.852000 
	5.722917	11.964789	0.000000	107.229167	95.500000	19.800000	0.454116	0.000000	24.679400	0.000000	1.000000	1.376044	41.862000 
	5.725000	11.964361	0.000000	107.250000	95.510000	19.800000	0.454213	0.000000	24.681509	0.000000	1.000000	1.376372	41.872000 
	5.727083	11.964361	0.000000	107.270833	95.550000	19.800000	0.454282	0.000000	24.684016	0.000000	1.000000	1.376734	41.883000 
	5.729167	11.964148	0.000000	107.291667	95.580000	19.800000	0.454352	0.000000	24.686049	0.000000	1.000000	1.377030	41.892000 
	5.731250	11.963721	0.000000	107.312500	95.590000	19.800000	0.454455	0.000000	24.688158	0.000000	1.000000	1.377358	41.902000 
	5.733333	11.963721	0.000000	107.333333	95.610000	19.800000	0.454541	0.000000	24.690332	0.000000	1.000000	1.377687	41.912000 
	5.735417	11.963293	0.000000	107.354167	95.650000	19.800000	0.454611	0.000000	24.692839	0.000000	1.000000	1.378049	41.923000 
	5.737500	11.963080	0.000000	107.375000	95.660000	19.800000	0.454714	0.000000	24.695153	0.000000	1.000000	1.378410	41.934000 
	5.739583	11.962866	0.000000	107.395833	95.670000	19.800000	0.454807	0.000000	24.697262	0.000000	1.000000	1.378739	41.944000 
	5.741667	11.962652	0.000000	107.416667	95.680000	19.800000	0.454919	0.000000	24.699576	0.000000	1.000000	1.379101	41.955000 
	5.743750	11.962439	0.000000	107.437500	95.740000	19.800000	0.454969	0.000000	24.702008	0.000000	1.000000	1.379429	41.965000 
	5.745833	11.962225	0.000000	107.458333	95.760000	19.800000	0.455052	0.000000	24.704182	0.000000	1.000000	1.379758	41.975000 
	5.747917	11.962011	0.000000	107.479167	95.760000	19.800000	0.455155	0.000000	24.706227	0.000000	1.000000	1.380087	41.985000 
	5.750000	11.961584	0.000000	107.500000	95.770000	19.800000	0.455274	0.000000	24.708746	0.000000	1.000000	1.380481	41.997000 
	5.752083	11.961584	0.000000	107.520833	95.810000	19.800000	0.455338	0.000000	24.711049	0.000000	1.000000	1.380810	42.007000 
	5.754167	11.961157	0.000000	107.541667	95.840000	19.800000	0.455425	0.000000	24.713492	0.000000	1.000000	1.381172	42.018000 
	5.756250	11.961157	0.000000	107.562500	95.830000	19.800000	0.455553	0.000000	24.715678	0.000000	1.000000	1.381533	42.029000 
	5.758333	11.961157	0.000000	107.583333	95.870000	19.800000	0.455622	0.000000	24.717981	0.000000	1.000000	1.381862	42.039000 
	5.760417	11.960729	0.000000	107.604167	95.910000	19.800000	0.455680	0.000000	24.720284	0.000000	1.000000	1.382191	42.049000 
	5.762500	11.960729	0.000000	107.625000	95.930000	19.800000	0.455773	0.000000	24.722459	0.000000	1.000000	1.382519	42.059000 
	5.764583	11.960302	0.000000	107.645833	95.940000	19.800000	0.455868	0.000000	24.724569	0.000000	1.000000	1.382848	42.069000 
	5.766667	11.960088	0.000000	107.666667	95.960000	19.800000	0.455948	0.000000	24.726744	0.000000	1.000000	1.383177	42.079000 
	5.768750	11.959875	0.000000	107.687500	95.990000	19.800000	0.456033	0.000000	24.729188	0.000000	1.000000	1.383538	42.090000 
	5.770833	11.959447	0.000000	107.708333	96.010000	19.800000	0.456113	0.000000	24.731158	0.000000	1.000000	1.383834	42.099000 
	5.772917	11.959234	0.000000	107.729167	96.030000	19.800000	0.456203	0.000000	24.733333	0.000000	1.000000	1.384163	42.109000 
	5.775000	11.958806	0.000000	107.750000	96.060000	19.800000	0.456287	0.000000	24.735777	0.000000	1.000000	1.384524	42.120000 
	5.777083	11.958593	0.000000	107.770833	96.080000	19.800000	0.456372	0.000000	24.737952	0.000000	1.000000	1.384853	42.130000 
	5.779167	11.958165	0.000000	107.791667	96.100000	19.800000	0.456456	0.000000	24.740127	0.000000	1.000000	1.385182	42.140000 
	5.781250	11.958165	0.000000	107.812500	96.100000	19.800000	0.456559	0.000000	24.742173	0.000000	1.000000	1.385510	42.150000 
	5.783333	11.957952	0.000000	107.833333	96.140000	19.800000	0.456621	0.000000	24.744273	0.000000	1.000000	1.385806	42.159000 
	5.785417	11.957524	0.000000	107.854167	96.150000	19.800000	0.456711	0.000000	24.746384	0.000000	1.000000	1.386135	42.169000 
	5.787500	11.957524	0.000000	107.875000	96.180000	19.800000	0.456777	0.000000	24.748419	0.000000	1.000000	1.386431	42.178000 
	5.789583	11.957097	0.000000	107.895833	96.210000	19.800000	0.456860	0.000000	24.750659	0.000000	1.000000	1.386760	42.188000 
	5.791667	11.957097	0.000000	107.916667	96.230000	19.800000	0.456929	0.000000	24.752630	0.000000	1.000000	1.387055	42.197000 
	5.793750	11.956883	0.000000	107.937500	96.240000	19.800000	0.457026	0.000000	24.754741	0.000000	1.000000	1.387384	42.207000 
	5.795833	11.956670	0.000000	107.958333	96.260000	19.800000	0.457109	0.000000	24.756916	0.000000	1.000000	1.387713	42.217000 
	5.797917	11.956670	0.000000	107.979167	96.300000	19.800000	0.457167	0.000000	24.759017	0.000000	1.000000	1.388009	42.226000 
	5.800000	11.956670	0.000000	108.000000	96.310000	19.800000	0.457256	0.000000	24.761128	0.000000	1.000000	1.388337	42.236000 
	5.802083	11.956670	0.000000	108.020833	96.340000	19.800000	0.457330	0.000000	24.763164	0.000000	1.000000	1.388633	42.245000 
	5.804167	11.956456	0.000000	108.041667	96.360000	19.800000	0.457413	0.000000	24.765340	0.000000	1.000000	1.388962	42.255000 
	5.806250	11.956456	0.000000	108.062500	96.390000	19.800000	0.457477	0.000000	24.767376	0.000000	1.000000	1.389258	42.264000 
	5.808333	11.956029	0.000000	108.083333	96.410000	19.800000	0.457563	0.000000	24.769552	0.000000	1.000000	1.389586	42.274000 
	5.810417	11.956029	0.000000	108.104167	96.410000	19.800000	0.457652	0.000000	24.771394	0.000000	1.000000	1.389882	42.283000 
	5.812500	11.955815	0.000000	108.125000	96.440000	19.800000	0.457721	0.000000	24.773430	0.000000	1.000000	1.390178	42.292000 
	5.814583	11.955602	0.000000	108.145833	96.480000	19.800000	0.457789	0.000000	24.775736	0.000000	1.000000	1.390507	42.302000 
	5.816667	11.955388	0.000000	108.166667	96.490000	19.800000	0.457880	0.000000	24.777847	0.000000	1.000000	1.390836	42.312000 
	5.818750	11.955174	0.000000	108.187500	96.520000	19.800000	0.457943	0.000000	24.779884	0.000000	1.000000	1.391131	42.321000 
	5.820833	11.954961	0.000000	108.208333	96.540000	19.800000	0.458020	0.000000	24.781856	0.000000	1.000000	1.391427	42.330000 
	5.822917	11.954533	0.000000	108.229167	96.560000	19.800000	0.458088	0.000000	24.783827	0.000000	1.000000	1.391723	42.339000 
	5.825000	11.954106	0.000000	108.250000	96.590000	19.800000	0.458178	0.000000	24.786069	0.000000	1.000000	1.392052	42.349000 
	5.827083	11.953892	0.000000	108.270833	96.620000	19.800000	0.458253	0.000000	24.788310	0.000000	1.000000	1.392381	42.359000 
	5.829167	11.953679	0.000000	108.291667	96.630000	19.800000	0.458346	0.000000	24.790422	0.000000	1.000000	1.392709	42.369000 
	5.831250	11.953465	0.000000	108.312500	96.650000	19.800000	0.458418	0.000000	24.792394	0.000000	1.000000	1.393005	42.378000 
	5.833333	11.953251	0.000000	108.333333	96.670000	19.800000	0.458513	0.000000	24.794776	0.000000	1.000000	1.393367	42.389000 
	5.835417	11.952824	0.000000	108.354167	96.690000	19.800000	0.458601	0.000000	24.796952	0.000000	1.000000	1.393695	42.399000 
	5.837500	11.952610	0.000000	108.375000	96.720000	19.800000	0.458680	0.000000	24.799194	0.000000	1.000000	1.394024	42.409000 
	5.839583	11.952397	0.000000	108.395833	96.730000	19.800000	0.458762	0.000000	24.801102	0.000000	1.000000	1.394320	42.418000 
	5.841667	11.952183	0.000000	108.416667	96.760000	19.800000	0.458848	0.000000	24.803548	0.000000	1.000000	1.394681	42.429000 
	5.843750	11.952183	0.000000	108.437500	96.790000	19.800000	0.458916	0.000000	24.805586	0.000000	1.000000	1.394977	42.438000 
	5.845833	11.951969	0.000000	108.458333	96.800000	19.800000	0.459006	0.000000	24.807698	0.000000	1.000000	1.395306	42.448000 
	5.847917	11.951756	0.000000	108.479167	96.820000	19.800000	0.459106	0.000000	24.810080	0.000000	1.000000	1.395668	42.459000 
	5.850000	11.951542	0.000000	108.500000	96.860000	19.800000	0.459160	0.000000	24.812183	0.000000	1.000000	1.395963	42.468000 
	5.852083	11.951328	0.000000	108.520833	96.870000	19.800000	0.459246	0.000000	24.814295	0.000000	1.000000	1.396292	42.478000 
	5.854167	11.951115	0.000000	108.541667	96.880000	19.800000	0.459342	0.000000	24.816407	0.000000	1.000000	1.396621	42.488000 
	5.856250	11.951115	0.000000	108.562500	96.900000	19.800000	0.459410	0.000000	24.818175	0.000000	1.000000	1.396884	42.496000 
	5.858333	11.950901	0.000000	108.583333	96.930000	19.800000	0.459487	0.000000	24.820418	0.000000	1.000000	1.397213	42.506000 
	5.860417	11.950687	0.000000	108.604167	96.960000	19.800000	0.459542	0.000000	24.822251	0.000000	1.000000	1.397476	42.514000 
	5.862500	11.950474	0.000000	108.625000	96.970000	19.800000	0.459625	0.000000	24.824159	0.000000	1.000000	1.397771	42.523000 
	5.864583	11.950260	0.000000	108.645833	96.990000	19.800000	0.459702	0.000000	24.826132	0.000000	1.000000	1.398067	42.532000 
	5.866667	11.949833	0.000000	108.666667	97.040000	19.800000	0.459736	0.000000	24.828096	0.000000	1.000000	1.398330	42.540000 
	5.868750	11.949619	0.000000	108.687500	97.050000	19.800000	0.459827	0.000000	24.830209	0.000000	1.000000	1.398659	42.550000 
	5.870833	11.949619	0.000000	108.708333	97.050000	19.800000	0.459927	0.000000	24.832052	0.000000	1.000000	1.398955	42.559000 
	5.872917	11.949405	0.000000	108.729167	97.090000	19.800000	0.459973	0.000000	24.833951	0.000000	1.000000	1.399218	42.567000 
	5.875000	11.949192	0.000000	108.750000	97.120000	19.800000	0.460045	0.000000	24.836194	0.000000	1.000000	1.399546	42.577000 
	5.877083	11.948978	0.000000	108.770833	97.130000	19.800000	0.460137	0.000000	24.838307	0.000000	1.000000	1.399875	42.587000 
	5.879167	11.948765	0.000000	108.791667	97.140000	19.800000	0.460210	0.000000	24.840010	0.000000	1.000000	1.400138	42.595000 
	5.881250	11.948551	0.000000	108.812500	97.170000	19.800000	0.460292	0.000000	24.842254	0.000000	1.000000	1.400467	42.605000 
	5.883333	11.948337	0.000000	108.833333	97.210000	19.800000	0.460352	0.000000	24.844563	0.000000	1.000000	1.400795	42.615000 
	5.885417	11.948124	0.000000	108.854167	97.230000	19.800000	0.460424	0.000000	24.846537	0.000000	1.000000	1.401091	42.624000 
	5.887500	11.947910	0.000000	108.875000	97.230000	19.800000	0.460539	0.000000	24.848584	0.000000	1.000000	1.401420	42.634000 
	5.889583	11.947696	0.000000	108.895833	97.260000	19.800000	0.460614	0.000000	24.850828	0.000000	1.000000	1.401749	42.644000 
	5.891667	11.947269	0.000000	108.916667	97.290000	19.800000	0.460668	0.000000	24.852867	0.000000	1.000000	1.402045	42.653000 
	5.893750	11.947269	0.000000	108.937500	97.310000	19.800000	0.460764	0.000000	24.855046	0.000000	1.000000	1.402373	42.663000 
	5.895833	11.946842	0.000000	108.958333	97.320000	19.800000	0.460853	0.000000	24.857159	0.000000	1.000000	1.402702	42.673000 
	5.897917	11.946628	0.000000	108.979167	97.340000	19.800000	0.460923	0.000000	24.859133	0.000000	1.000000	1.402998	42.682000 
	5.900000	11.946201	0.000000	109.000000	97.370000	19.800000	0.460995	0.000000	24.861173	0.000000	1.000000	1.403294	42.691000 
	5.902083	11.945987	0.000000	109.020833	97.390000	19.800000	0.461066	0.000000	24.863147	0.000000	1.000000	1.403590	42.700000 
	5.904167	11.945773	0.000000	109.041667	97.410000	19.800000	0.461149	0.000000	24.865121	0.000000	1.000000	1.403885	42.709000 
	5.906250	11.945560	0.000000	109.062500	97.440000	19.800000	0.461210	0.000000	24.867161	0.000000	1.000000	1.404181	42.718000 
	5.908333	11.945346	0.000000	109.083333	97.470000	19.800000	0.461274	0.000000	24.869201	0.000000	1.000000	1.404477	42.727000 
	5.910417	11.945132	0.000000	109.104167	97.480000	19.800000	0.461359	0.000000	24.871109	0.000000	1.000000	1.404773	42.736000 
	5.912500	11.944919	0.000000	109.125000	97.500000	19.800000	0.461445	0.000000	24.873289	0.000000	1.000000	1.405102	42.746000 
	5.914583	11.944919	0.000000	109.145833	97.520000	19.800000	0.461514	0.000000	24.875263	0.000000	1.000000	1.405397	42.755000 
	5.916667	11.944491	0.000000	109.166667	97.540000	19.800000	0.461577	0.000000	24.877033	0.000000	1.000000	1.405660	42.763000 
	5.918750	11.944278	0.000000	109.187500	97.570000	19.800000	0.461643	0.000000	24.879073	0.000000	1.000000	1.405956	42.772000 
	5.920833	11.944064	0.000000	109.208333	97.590000	19.800000	0.461724	0.000000	24.881048	0.000000	1.000000	1.406252	42.781000 
	5.922917	11.943850	0.000000	109.229167	97.620000	19.800000	0.461783	0.000000	24.883088	0.000000	1.000000	1.406548	42.790000 
	5.925000	11.943423	0.000000	109.250000	97.630000	19.800000	0.461878	0.000000	24.885202	0.000000	1.000000	1.406877	42.800000 
	5.927083	11.943209	0.000000	109.270833	97.660000	19.800000	0.461934	0.000000	24.887038	0.000000	1.000000	1.407140	42.808000 
	5.929167	11.942996	0.000000	109.291667	97.680000	19.800000	0.462010	0.000000	24.889012	0.000000	1.000000	1.407435	42.817000 
	5.931250	11.942568	0.000000	109.312500	97.690000	19.800000	0.462089	0.000000	24.890922	0.000000	1.000000	1.407731	42.826000 
	5.933333	11.942355	0.000000	109.333333	97.730000	19.800000	0.462145	0.000000	24.893028	0.000000	1.000000	1.408027	42.835000 
	5.935417	11.942355	0.000000	109.354167	97.740000	19.800000	0.462216	0.000000	24.894733	0.000000	1.000000	1.408290	42.843000 
	5.937500	11.941927	0.000000	109.375000	97.760000	19.800000	0.462299	0.000000	24.896708	0.000000	1.000000	1.408586	42.852000 
	5.939583	11.941927	0.000000	109.395833	97.790000	19.800000	0.462337	0.000000	24.898339	0.000000	1.000000	1.408816	42.859000 
	5.941667	11.941714	0.000000	109.416667	97.810000	19.800000	0.462412	0.000000	24.900314	0.000000	1.000000	1.409112	42.868000 
	5.943750	11.941714	0.000000	109.437500	97.830000	19.800000	0.462486	0.000000	24.902289	0.000000	1.000000	1.409408	42.877000 
	5.945833	11.941714	0.000000	109.458333	97.850000	19.800000	0.462552	0.000000	24.904060	0.000000	1.000000	1.409671	42.885000 
	5.947917	11.941500	0.000000	109.479167	97.880000	19.800000	0.462617	0.000000	24.906101	0.000000	1.000000	1.409966	42.894000 
	5.950000	11.941500	0.000000	109.500000	97.900000	19.800000	0.462674	0.000000	24.907872	0.000000	1.000000	1.410229	42.902000 
	5.952083	11.941073	0.000000	109.520833	97.930000	19.800000	0.462734	0.000000	24.909708	0.000000	1.000000	1.410492	42.910000 
	5.954167	11.940646	0.000000	109.541667	97.950000	19.800000	0.462810	0.000000	24.911684	0.000000	1.000000	1.410788	42.919000 
	5.956250	11.940432	0.000000	109.562500	97.970000	19.800000	0.462865	0.000000	24.913250	0.000000	1.000000	1.411018	42.926000 
	5.958333	11.940218	0.000000	109.583333	97.990000	19.800000	0.462930	0.000000	24.915225	0.000000	1.000000	1.411314	42.935000 
	5.960417	11.940005	0.000000	109.604167	98.020000	19.800000	0.462998	0.000000	24.917267	0.000000	1.000000	1.411610	42.944000 
	5.962500	11.939791	0.000000	109.625000	98.020000	19.800000	0.463089	0.000000	24.918906	0.000000	1.000000	1.411873	42.952000 
	5.964583	11.939364	0.000000	109.645833	98.060000	19.800000	0.463140	0.000000	24.921014	0.000000	1.000000	1.412169	42.961000 
	5.966667	11.939150	0.000000	109.666667	98.080000	19.800000	0.463211	0.000000	24.922990	0.000000	1.000000	1.412465	42.970000 
	5.968750	11.938723	0.000000	109.687500	98.090000	19.800000	0.463292	0.000000	24.924695	0.000000	1.000000	1.412728	42.978000 
	5.970833	11.938509	0.000000	109.708333	98.120000	19.800000	0.463355	0.000000	24.926737	0.000000	1.000000	1.413023	42.987000 
	5.972917	11.938295	0.000000	109.729167	98.150000	19.800000	0.463419	0.000000	24.928984	0.000000	1.000000	1.413352	42.997000 
	5.975000	11.938082	0.000000	109.750000	98.170000	19.800000	0.463495	0.000000	24.930960	0.000000	1.000000	1.413648	43.006000 
	5.977083	11.938082	0.000000	109.770833	98.200000	19.800000	0.463576	0.000000	24.933207	0.000000	1.000000	1.413977	43.016000 
	5.979167	11.937868	0.000000	109.791667	98.200000	19.800000	0.463667	0.000000	24.935052	0.000000	1.000000	1.414273	43.025000 
	5.981250	11.937654	0.000000	109.812500	98.220000	19.800000	0.463744	0.000000	24.937028	0.000000	1.000000	1.414568	43.034000 
	5.983333	11.937441	0.000000	109.833333	98.260000	19.800000	0.463787	0.000000	24.939136	0.000000	1.000000	1.414864	43.043000 
	5.985417	11.937013	0.000000	109.854167	98.280000	19.800000	0.463869	0.000000	24.941113	0.000000	1.000000	1.415160	43.052000 
	5.987500	11.936800	0.000000	109.875000	98.290000	19.800000	0.463952	0.000000	24.943023	0.000000	1.000000	1.415456	43.061000 
	5.989583	11.936586	0.000000	109.895833	98.320000	19.800000	0.464021	0.000000	24.945066	0.000000	1.000000	1.415752	43.070000 
	5.991667	11.936372	0.000000	109.916667	98.340000	19.800000	0.464098	0.000000	24.947043	0.000000	1.000000	1.416048	43.079000 
	5.993750	11.935945	0.000000	109.937500	98.360000	19.800000	0.464172	0.000000	24.949019	0.000000	1.000000	1.416343	43.088000 
	5.995833	11.935518	0.000000	109.958333	98.390000	19.800000	0.464233	0.000000	24.951062	0.000000	1.000000	1.416639	43.097000 
	5.997917	11.935518	0.000000	109.979167	98.400000	19.800000	0.464315	0.000000	24.952973	0.000000	1.000000	1.416935	43.106000 
	6.000000	11.935090	0.000000	110.000000	98.430000	19.800000	0.464387	0.000000	24.955016	0.000000	1.000000	1.417231	43.115000 
	6.002083	11.935090	0.000000	110.020833	98.450000	19.800000	0.464467	0.000000	24.956993	0.000000	1.000000	1.417527	43.124000 
	6.004167	11.934877	0.000000	110.041667	98.460000	19.800000	0.464549	0.000000	24.958904	0.000000	1.000000	1.417823	43.133000 
	6.006250	11.934450	0.000000	110.062500	98.510000	19.800000	0.464578	0.000000	24.961079	0.000000	1.000000	1.418118	43.142000 
	6.008333	11.934450	0.000000	110.083333	98.520000	19.800000	0.464666	0.000000	24.962990	0.000000	1.000000	1.418414	43.151000 
	6.010417	11.934236	0.000000	110.104167	98.530000	19.800000	0.464748	0.000000	24.964901	0.000000	1.000000	1.418710	43.160000 
	6.012500	11.934236	0.000000	110.125000	98.560000	19.800000	0.464827	0.000000	24.967150	0.000000	1.000000	1.419039	43.170000 
	6.014583	11.934022	0.000000	110.145833	98.590000	19.800000	0.464892	0.000000	24.969193	0.000000	1.000000	1.419335	43.179000 
	6.016667	11.933809	0.000000	110.166667	98.620000	19.800000	0.464962	0.000000	24.971237	0.000000	1.000000	1.419631	43.188000 
	6.018750	11.933809	0.000000	110.187500	98.620000	19.800000	0.465052	0.000000	24.973082	0.000000	1.000000	1.419926	43.197000 
	6.020833	11.933381	0.000000	110.208333	98.640000	19.800000	0.465121	0.000000	24.975059	0.000000	1.000000	1.420222	43.206000 
	6.022917	11.933168	0.000000	110.229167	98.680000	19.800000	0.465196	0.000000	24.977374	0.000000	1.000000	1.420551	43.216000 
	6.025000	11.933168	0.000000	110.250000	98.700000	19.800000	0.465280	0.000000	24.979557	0.000000	1.000000	1.420880	43.226000 
	6.027083	11.932740	0.000000	110.270833	98.710000	19.800000	0.465364	0.000000	24.981468	0.000000	1.000000	1.421175	43.235000 
	6.029167	11.932527	0.000000	110.291667	98.740000	19.800000	0.465423	0.000000	24.983512	0.000000	1.000000	1.421471	43.244000 
	6.031250	11.932099	0.000000	110.312500	98.760000	19.800000	0.465482	0.000000	24.985285	0.000000	1.000000	1.421734	43.252000 
	6.033333	11.932099	0.000000	110.333333	98.780000	19.800000	0.465562	0.000000	24.987263	0.000000	1.000000	1.422030	43.261000 
	6.035417	11.931672	0.000000	110.354167	98.800000	19.800000	0.465632	0.000000	24.989241	0.000000	1.000000	1.422326	43.270000 
	6.037500	11.931458	0.000000	110.375000	98.830000	19.800000	0.465689	0.000000	24.991080	0.000000	1.000000	1.422589	43.278000 
	6.039583	11.931245	0.000000	110.395833	98.860000	19.800000	0.465757	0.000000	24.993125	0.000000	1.000000	1.422885	43.287000 
	6.041667	11.930817	0.000000	110.416667	98.880000	19.800000	0.465843	0.000000	24.995308	0.000000	1.000000	1.423213	43.297000 
	6.043750	11.930390	0.000000	110.437500	98.890000	19.800000	0.465928	0.000000	24.997220	0.000000	1.000000	1.423509	43.306000 
	6.045833	11.930390	0.000000	110.458333	98.910000	19.800000	0.465995	0.000000	24.999198	0.000000	1.000000	1.423805	43.315000 
	6.047917	11.929963	0.000000	110.479167	98.930000	19.800000	0.466071	0.000000	25.001176	0.000000	1.000000	1.424101	43.324000 
	6.050000	11.929749	0.000000	110.500000	98.970000	19.800000	0.466130	0.000000	25.003288	0.000000	1.000000	1.424397	43.333000 
	6.052083	11.929535	0.000000	110.520833	98.980000	19.800000	0.466230	0.000000	25.005404	0.000000	1.000000	1.424726	43.343000 
	6.054167	11.929322	0.000000	110.541667	99.000000	19.800000	0.466303	0.000000	25.007588	0.000000	1.000000	1.425054	43.353000 
	6.056250	11.929108	0.000000	110.562500	99.020000	19.800000	0.466381	0.000000	25.009566	0.000000	1.000000	1.425350	43.362000 
	6.058333	11.929108	0.000000	110.583333	99.040000	19.800000	0.466457	0.000000	25.011545	0.000000	1.000000	1.425646	43.371000 
	6.060417	11.928894	0.000000	110.604167	99.070000	19.800000	0.466531	0.000000	25.013795	0.000000	1.000000	1.425975	43.381000 
	6.062500	11.928681	0.000000	110.625000	99.090000	19.800000	0.466608	0.000000	25.015774	0.000000	1.000000	1.426270	43.390000 
	6.064583	11.928681	0.000000	110.645833	99.120000	19.800000	0.466690	0.000000	25.018229	0.000000	1.000000	1.426632	43.401000 
	6.066667	11.928467	0.000000	110.666667	99.150000	19.800000	0.466771	0.000000	25.020480	0.000000	1.000000	1.426961	43.411000 
	6.068750	11.928040	0.000000	110.687500	99.170000	19.800000	0.466854	0.000000	25.022664	0.000000	1.000000	1.427289	43.421000 
	6.070833	11.927612	0.000000	110.708333	99.200000	19.800000	0.466927	0.000000	25.024915	0.000000	1.000000	1.427618	43.431000 
	6.072917	11.927399	0.000000	110.729167	99.190000	19.800000	0.467039	0.000000	25.026898	0.000000	1.000000	1.427947	43.441000 
	6.075000	11.927185	0.000000	110.750000	99.220000	19.800000	0.467122	0.000000	25.029354	0.000000	1.000000	1.428308	43.452000 
	6.077083	11.927185	0.000000	110.770833	99.250000	19.800000	0.467198	0.000000	25.031605	0.000000	1.000000	1.428637	43.462000 
	6.079167	11.926758	0.000000	110.791667	99.270000	19.800000	0.467271	0.000000	25.033585	0.000000	1.000000	1.428933	43.471000 
	6.081250	11.926331	0.000000	110.812500	99.270000	19.800000	0.467378	0.000000	25.035635	0.000000	1.000000	1.429262	43.481000 
	6.083333	11.926117	0.000000	110.833333	99.320000	19.800000	0.467451	0.000000	25.038225	0.000000	1.000000	1.429623	43.492000 
	6.085417	11.925690	0.000000	110.854167	99.330000	19.800000	0.467532	0.000000	25.040138	0.000000	1.000000	1.429919	43.501000 
	6.087500	11.925476	0.000000	110.875000	99.350000	19.800000	0.467612	0.000000	25.042322	0.000000	1.000000	1.430248	43.511000 
	6.089583	11.925262	0.000000	110.895833	99.380000	19.800000	0.467685	0.000000	25.044574	0.000000	1.000000	1.430577	43.521000 
	6.091667	11.925049	0.000000	110.916667	99.410000	19.800000	0.467767	0.000000	25.046825	0.000000	1.000000	1.430905	43.531000 
	6.093750	11.924621	0.000000	110.937500	99.400000	19.800000	0.467873	0.000000	25.048604	0.000000	1.000000	1.431201	43.540000 
	6.095833	11.924621	0.000000	110.958333	99.460000	19.800000	0.467899	0.000000	25.050851	0.000000	1.000000	1.431497	43.549000 
	6.097917	11.924621	0.000000	110.979167	99.490000	19.800000	0.467989	0.000000	25.053308	0.000000	1.000000	1.431859	43.560000 
	6.100000	11.923980	0.000000	111.000000	99.480000	19.800000	0.468088	0.000000	25.055087	0.000000	1.000000	1.432154	43.569000 
	6.102083	11.923767	0.000000	111.020833	99.490000	19.800000	0.468177	0.000000	25.057000	0.000000	1.000000	1.432450	43.578000 
	6.104167	11.923553	0.000000	111.041667	99.540000	19.800000	0.468232	0.000000	25.059386	0.000000	1.000000	1.432779	43.588000 
	6.106250	11.923339	0.000000	111.062500	99.560000	19.800000	0.468312	0.000000	25.061366	0.000000	1.000000	1.433075	43.597000 
	6.108333	11.923126	0.000000	111.083333	99.570000	19.800000	0.468393	0.000000	25.063279	0.000000	1.000000	1.433371	43.606000 
	6.110417	11.922912	0.000000	111.104167	99.580000	19.800000	0.468495	0.000000	25.065603	0.000000	1.000000	1.433732	43.617000 
	6.112500	11.922912	0.000000	111.125000	99.630000	19.800000	0.468540	0.000000	25.067784	0.000000	1.000000	1.434028	43.626000 
	6.114583	11.922698	0.000000	111.145833	99.650000	19.800000	0.468609	0.000000	25.069764	0.000000	1.000000	1.434324	43.635000 
	6.116667	11.922698	0.000000	111.166667	99.660000	19.800000	0.468706	0.000000	25.071882	0.000000	1.000000	1.434653	43.645000 
	6.118750	11.922271	0.000000	111.187500	99.680000	19.800000	0.468793	0.000000	25.074068	0.000000	1.000000	1.434981	43.655000 
	6.120833	11.921844	0.000000	111.208333	99.720000	19.800000	0.468846	0.000000	25.076182	0.000000	1.000000	1.435277	43.664000 
	6.122917	11.922057	0.000000	111.229167	99.740000	19.800000	0.468949	0.000000	25.078573	0.000000	1.000000	1.435639	43.675000 
	6.125000	11.921844	0.000000	111.250000	99.750000	19.800000	0.469025	0.000000	25.080487	0.000000	1.000000	1.435935	43.684000 
	6.127083	11.921630	0.000000	111.270833	99.790000	19.800000	0.469084	0.000000	25.082602	0.000000	1.000000	1.436230	43.693000 
	6.129167	11.921203	0.000000	111.291667	99.800000	19.800000	0.469161	0.000000	25.084515	0.000000	1.000000	1.436526	43.702000 
	6.131250	11.920989	0.000000	111.312500	99.840000	19.800000	0.469224	0.000000	25.086630	0.000000	1.000000	1.436822	43.711000 
	6.133333	11.920775	0.000000	111.333333	99.840000	19.800000	0.469327	0.000000	25.088682	0.000000	1.000000	1.437151	43.721000 
	6.135417	11.920348	0.000000	111.354167	99.880000	19.800000	0.469380	0.000000	25.090797	0.000000	1.000000	1.437447	43.730000 
	6.137500	11.920134	0.000000	111.375000	99.900000	19.800000	0.469461	0.000000	25.092983	0.000000	1.000000	1.437775	43.740000 
	6.139583	11.919921	0.000000	111.395833	99.910000	19.800000	0.469545	0.000000	25.094897	0.000000	1.000000	1.438071	43.749000 
	6.141667	11.919921	0.000000	111.416667	99.930000	19.800000	0.469634	0.000000	25.097083	0.000000	1.000000	1.438400	43.759000 
	6.143750	11.919494	0.000000	111.437500	99.960000	19.800000	0.469710	0.000000	25.099337	0.000000	1.000000	1.438729	43.769000 
	6.145833	11.919280	0.000000	111.458333	99.980000	19.800000	0.469780	0.000000	25.101318	0.000000	1.000000	1.439024	43.778000 
	6.147917	11.919066	0.000000	111.479167	100.000000	19.800000	0.469861	0.000000	25.103504	0.000000	1.000000	1.439353	43.788000 
	6.150000	11.918639	0.000000	111.500000	100.020000	19.800000	0.469941	0.000000	25.105485	0.000000	1.000000	1.439649	43.797000 
	6.152083	11.918639	0.000000	111.520833	100.050000	19.800000	0.470014	0.000000	25.107739	0.000000	1.000000	1.439978	43.807000 
	6.154167	11.918212	0.000000	111.541667	100.070000	19.800000	0.470088	0.000000	25.109721	0.000000	1.000000	1.440273	43.816000 
	6.156250	11.917998	0.000000	111.562500	100.080000	19.800000	0.470184	0.000000	25.111840	0.000000	1.000000	1.440602	43.826000 
	6.158333	11.917571	0.000000	111.583333	100.100000	19.800000	0.470256	0.000000	25.113821	0.000000	1.000000	1.440898	43.835000 
	6.160417	11.917357	0.000000	111.604167	100.140000	19.800000	0.470329	0.000000	25.116143	0.000000	1.000000	1.441227	43.845000 
	6.162500	11.917143	0.000000	111.625000	100.150000	19.800000	0.470410	0.000000	25.118263	0.000000	1.000000	1.441555	43.855000 
	6.164583	11.916716	0.000000	111.645833	100.170000	19.800000	0.470490	0.000000	25.120244	0.000000	1.000000	1.441851	43.864000 
	6.166667	11.916716	0.000000	111.666667	100.190000	19.800000	0.470571	0.000000	25.122431	0.000000	1.000000	1.442180	43.874000 
	6.168750	11.916289	0.000000	111.687500	100.220000	19.800000	0.470648	0.000000	25.124686	0.000000	1.000000	1.442509	43.884000 
	6.170833	11.916289	0.000000	111.708333	100.240000	19.800000	0.470735	0.000000	25.126873	0.000000	1.000000	1.442837	43.894000 
	6.172917	11.915861	0.000000	111.729167	100.260000	19.800000	0.470832	0.000000	25.129265	0.000000	1.000000	1.443199	43.905000 
	6.175000	11.915434	0.000000	111.750000	100.290000	19.800000	0.470891	0.000000	25.131315	0.000000	1.000000	1.443495	43.914000 
	6.177083	11.915648	0.000000	111.770833	100.300000	19.800000	0.470993	0.000000	25.133435	0.000000	1.000000	1.443824	43.924000 
	6.179167	11.915220	0.000000	111.791667	100.340000	19.800000	0.471041	0.000000	25.135552	0.000000	1.000000	1.444119	43.933000 
	6.181250	11.915007	0.000000	111.812500	100.340000	19.800000	0.471148	0.000000	25.137604	0.000000	1.000000	1.444448	43.943000 
	6.183333	11.914793	0.000000	111.833333	100.380000	19.800000	0.471197	0.000000	25.139721	0.000000	1.000000	1.444744	43.952000 
	6.185417	11.914793	0.000000	111.854167	100.400000	19.800000	0.471286	0.000000	25.141909	0.000000	1.000000	1.445073	43.962000 
	6.187500	11.914579	0.000000	111.875000	100.420000	19.800000	0.471375	0.000000	25.144097	0.000000	1.000000	1.445401	43.972000 
	6.189583	11.914152	0.000000	111.895833	100.450000	19.800000	0.471441	0.000000	25.146352	0.000000	1.000000	1.445730	43.982000 
	6.191667	11.914152	0.000000	111.916667	100.470000	19.800000	0.471532	0.000000	25.148540	0.000000	1.000000	1.446059	43.992000 
	6.193750	11.913725	0.000000	111.937500	100.500000	19.800000	0.471619	0.000000	25.151001	0.000000	1.000000	1.446420	44.003000 
	6.195833	11.913725	0.000000	111.958333	100.510000	19.800000	0.471721	0.000000	25.153326	0.000000	1.000000	1.446782	44.014000 
	6.197917	11.913725	0.000000	111.979167	100.540000	19.800000	0.471798	0.000000	25.155582	0.000000	1.000000	1.447111	44.024000 
	6.200000	11.913297	0.000000	112.000000	100.540000	19.800000	0.471908	0.000000	25.157840	0.000000	1.000000	1.447472	44.035000 
	6.202083	11.913297	0.000000	112.020833	100.570000	19.800000	0.471983	0.000000	25.160095	0.000000	1.000000	1.447801	44.045000 
	6.204167	11.913084	0.000000	112.041667	100.600000	19.800000	0.472075	0.000000	25.162557	0.000000	1.000000	1.448163	44.056000 
	6.206250	11.912870	0.000000	112.062500	100.620000	19.800000	0.472167	0.000000	25.164950	0.000000	1.000000	1.448524	44.067000 
	6.208333	11.912443	0.000000	112.083333	100.640000	19.800000	0.472265	0.000000	25.167344	0.000000	1.000000	1.448886	44.078000 
	6.210417	11.912229	0.000000	112.104167	100.660000	19.800000	0.472351	0.000000	25.169737	0.000000	1.000000	1.449247	44.089000 
	6.212500	11.912016	0.000000	112.125000	100.680000	19.800000	0.472439	0.000000	25.171926	0.000000	1.000000	1.449576	44.099000 
	6.214583	11.911802	0.000000	112.145833	100.710000	19.800000	0.472526	0.000000	25.174388	0.000000	1.000000	1.449938	44.110000 
	6.216667	11.911802	0.000000	112.166667	100.730000	19.800000	0.472624	0.000000	25.176781	0.000000	1.000000	1.450299	44.121000 
	6.218750	11.911161	0.000000	112.187500	100.750000	19.800000	0.472709	0.000000	25.178970	0.000000	1.000000	1.450628	44.131000 
	6.220833	11.910947	0.000000	112.208333	100.770000	19.800000	0.472798	0.000000	25.181364	0.000000	1.000000	1.450989	44.142000 
	6.222917	11.910734	0.000000	112.229167	100.790000	19.800000	0.472879	0.000000	25.183553	0.000000	1.000000	1.451318	44.152000 
	6.225000	11.910306	0.000000	112.250000	100.820000	19.800000	0.472959	0.000000	25.185810	0.000000	1.000000	1.451647	44.162000 
	6.227083	11.910306	0.000000	112.270833	100.840000	19.800000	0.473055	0.000000	25.188204	0.000000	1.000000	1.452008	44.173000 
	6.229167	11.909879	0.000000	112.291667	100.870000	19.800000	0.473142	0.000000	25.190666	0.000000	1.000000	1.452370	44.184000 
	6.231250	11.909665	0.000000	112.312500	100.890000	19.800000	0.473223	0.000000	25.192855	0.000000	1.000000	1.452699	44.194000 
	6.233333	11.909238	0.000000	112.333333	100.920000	19.800000	0.473317	0.000000	25.195318	0.000000	1.000000	1.453060	44.205000 
	6.235417	11.908811	0.000000	112.354167	100.940000	19.800000	0.473402	0.000000	25.197712	0.000000	1.000000	1.453422	44.216000 
	6.237500	11.908597	0.000000	112.375000	100.960000	19.800000	0.473502	0.000000	25.200107	0.000000	1.000000	1.453783	44.227000 
	6.239583	11.908170	0.000000	112.395833	100.970000	19.800000	0.473587	0.000000	25.202228	0.000000	1.000000	1.454112	44.237000 
	6.241667	11.908170	0.000000	112.416667	100.990000	19.800000	0.473694	0.000000	25.204623	0.000000	1.000000	1.454474	44.248000 
	6.243750	11.907742	0.000000	112.437500	101.020000	19.800000	0.473759	0.000000	25.206880	0.000000	1.000000	1.454802	44.258000 
	6.245833	11.907529	0.000000	112.458333	101.040000	19.800000	0.473857	0.000000	25.209275	0.000000	1.000000	1.455164	44.269000 
	6.247917	11.907315	0.000000	112.479167	101.060000	19.800000	0.473952	0.000000	25.211670	0.000000	1.000000	1.455526	44.280000 
	6.250000	11.907315	0.000000	112.500000	101.080000	19.800000	0.474058	0.000000	25.214065	0.000000	1.000000	1.455887	44.291000 
	6.252083	11.907101	0.000000	112.520833	101.110000	19.800000	0.474125	0.000000	25.216323	0.000000	1.000000	1.456216	44.301000 
	6.254167	11.906888	0.000000	112.541667	101.130000	19.800000	0.474217	0.000000	25.218718	0.000000	1.000000	1.456577	44.312000 
	6.256250	11.906888	0.000000	112.562500	101.160000	19.800000	0.474295	0.000000	25.220976	0.000000	1.000000	1.456906	44.322000 
	6.258333	11.906674	0.000000	112.583333	101.170000	19.800000	0.474404	0.000000	25.223304	0.000000	1.000000	1.457268	44.333000 
	6.260417	11.906674	0.000000	112.604167	101.220000	19.800000	0.474458	0.000000	25.225698	0.000000	1.000000	1.457596	44.343000 
	6.262500	11.906460	0.000000	112.625000	101.230000	19.800000	0.474554	0.000000	25.228026	0.000000	1.000000	1.457958	44.354000 
	6.264583	11.906247	0.000000	112.645833	101.240000	19.800000	0.474667	0.000000	25.230353	0.000000	1.000000	1.458320	44.365000 
	6.266667	11.906247	0.000000	112.666667	101.250000	19.800000	0.474776	0.000000	25.232680	0.000000	1.000000	1.458681	44.376000 
	6.268750	11.905819	0.000000	112.687500	101.280000	19.800000	0.474841	0.000000	25.234939	0.000000	1.000000	1.459010	44.386000 
	6.270833	11.905606	0.000000	112.708333	101.320000	19.800000	0.474906	0.000000	25.237266	0.000000	1.000000	1.459339	44.396000 
	6.272917	11.905392	0.000000	112.729167	101.330000	19.800000	0.475008	0.000000	25.239593	0.000000	1.000000	1.459700	44.407000 
	6.275000	11.905178	0.000000	112.750000	101.350000	19.800000	0.475102	0.000000	25.241784	0.000000	1.000000	1.460029	44.417000 
	6.277083	11.904751	0.000000	112.770833	101.390000	19.800000	0.475175	0.000000	25.244316	0.000000	1.000000	1.460391	44.428000 
	6.279167	11.904324	0.000000	112.791667	101.400000	19.800000	0.475254	0.000000	25.246233	0.000000	1.000000	1.460686	44.437000 
	6.281250	11.904110	0.000000	112.812500	101.410000	19.800000	0.475368	0.000000	25.248561	0.000000	1.000000	1.461048	44.448000 
	6.283333	11.903683	0.000000	112.833333	101.430000	19.800000	0.475461	0.000000	25.250957	0.000000	1.000000	1.461410	44.459000 
	6.285417	11.903256	0.000000	112.854167	101.470000	19.800000	0.475517	0.000000	25.253285	0.000000	1.000000	1.461738	44.469000 
	6.287500	11.902615	0.000000	112.875000	101.490000	19.800000	0.475613	0.000000	25.255681	0.000000	1.000000	1.462100	44.480000 
	6.289583	11.902401	0.000000	112.895833	101.500000	19.800000	0.475687	0.000000	25.257393	0.000000	1.000000	1.462363	44.488000 
	6.291667	11.902187	0.000000	112.916667	101.510000	19.800000	0.475782	0.000000	25.259515	0.000000	1.000000	1.462691	44.498000 
	6.293750	11.901974	0.000000	112.937500	101.550000	19.800000	0.475839	0.000000	25.261638	0.000000	1.000000	1.462987	44.507000 
	6.295833	11.901760	0.000000	112.958333	101.570000	19.800000	0.475903	0.000000	25.263418	0.000000	1.000000	1.463250	44.515000 
	6.297917	11.901760	0.000000	112.979167	101.590000	19.800000	0.475974	0.000000	25.265404	0.000000	1.000000	1.463546	44.524000 
	6.300000	11.901333	0.000000	113.000000	101.620000	19.800000	0.476034	0.000000	25.267458	0.000000	1.000000	1.463842	44.533000 
	6.302083	11.901333	0.000000	113.020833	101.640000	19.800000	0.476095	0.000000	25.269239	0.000000	1.000000	1.464105	44.541000 
	6.304167	11.901119	0.000000	113.041667	101.660000	19.800000	0.476172	0.000000	25.271225	0.000000	1.000000	1.464401	44.550000 
	6.306250	11.901119	0.000000	113.062500	101.690000	19.800000	0.476207	0.000000	25.272663	0.000000	1.000000	1.464598	44.556000 
	6.308333	11.900905	0.000000	113.083333	101.710000	19.800000	0.476267	0.000000	25.274444	0.000000	1.000000	1.464861	44.564000 
	6.310417	11.900478	0.000000	113.104167	101.740000	19.800000	0.476319	0.000000	25.276293	0.000000	1.000000	1.465124	44.572000 
	6.312500	11.900051	0.000000	113.125000	101.760000	19.800000	0.476383	0.000000	25.278074	0.000000	1.000000	1.465387	44.580000 
	6.314583	11.900051	0.000000	113.145833	101.780000	19.800000	0.476451	0.000000	25.279855	0.000000	1.000000	1.465650	44.588000 
	6.316667	11.899623	0.000000	113.166667	101.790000	19.800000	0.476520	0.000000	25.281567	0.000000	1.000000	1.465913	44.596000 
	6.318750	11.899410	0.000000	113.187500	101.820000	19.800000	0.476581	0.000000	25.283622	0.000000	1.000000	1.466209	44.605000 
	6.320833	11.898982	0.000000	113.208333	101.840000	19.800000	0.476645	0.000000	25.285403	0.000000	1.000000	1.466472	44.613000 
	6.322917	11.898769	0.000000	113.229167	101.860000	19.800000	0.476708	0.000000	25.287184	0.000000	1.000000	1.466735	44.621000 
	6.325000	11.898341	0.000000	113.250000	101.890000	19.800000	0.476764	0.000000	25.289034	0.000000	1.000000	1.466998	44.629000 
	6.327083	11.898341	0.000000	113.270833	101.900000	19.800000	0.476829	0.000000	25.290746	0.000000	1.000000	1.467261	44.637000 
	6.329167	11.897914	0.000000	113.291667	101.930000	19.800000	0.476892	0.000000	25.292596	0.000000	1.000000	1.467524	44.645000 
	6.331250	11.897701	0.000000	113.312500	101.950000	19.800000	0.476948	0.000000	25.294377	0.000000	1.000000	1.467786	44.653000 
	6.333333	11.897487	0.000000	113.333333	101.960000	19.800000	0.477034	0.000000	25.296295	0.000000	1.000000	1.468082	44.662000 
	6.335417	11.896846	0.000000	113.354167	101.990000	19.800000	0.477087	0.000000	25.298145	0.000000	1.000000	1.468345	44.670000 
	6.337500	11.896419	0.000000	113.375000	102.020000	19.800000	0.477150	0.000000	25.300201	0.000000	1.000000	1.468641	44.679000 
	6.339583	11.896205	0.000000	113.395833	102.030000	19.800000	0.477224	0.000000	25.301914	0.000000	1.000000	1.468904	44.687000 
	6.341667	11.895778	0.000000	113.416667	102.060000	19.800000	0.477292	0.000000	25.303969	0.000000	1.000000	1.469200	44.696000 
	6.343750	11.895564	0.000000	113.437500	102.070000	19.800000	0.477363	0.000000	25.305682	0.000000	1.000000	1.469463	44.704000 
	6.345833	11.895137	0.000000	113.458333	102.100000	19.800000	0.477403	0.000000	25.307327	0.000000	1.000000	1.469693	44.711000 
	6.347917	11.894923	0.000000	113.479167	102.130000	19.800000	0.477461	0.000000	25.309177	0.000000	1.000000	1.469956	44.719000 
	6.350000	11.894709	0.000000	113.500000	102.140000	19.800000	0.477539	0.000000	25.311096	0.000000	1.000000	1.470252	44.728000 
	6.352083	11.894282	0.000000	113.520833	102.170000	19.800000	0.477594	0.000000	25.312946	0.000000	1.000000	1.470515	44.736000 
	6.354167	11.894068	0.000000	113.541667	102.190000	19.800000	0.477639	0.000000	25.314523	0.000000	1.000000	1.470745	44.743000 
	6.356250	11.894068	0.000000	113.562500	102.220000	19.800000	0.477697	0.000000	25.316373	0.000000	1.000000	1.471008	44.751000 
	6.358333	11.894068	0.000000	113.583333	102.240000	19.800000	0.477765	0.000000	25.318155	0.000000	1.000000	1.471271	44.759000 
	6.360417	11.893855	0.000000	113.604167	102.260000	19.800000	0.477823	0.000000	25.319937	0.000000	1.000000	1.471534	44.767000 
	6.362500	11.893427	0.000000	113.625000	102.280000	19.800000	0.477889	0.000000	25.321719	0.000000	1.000000	1.471797	44.775000 
	6.364583	11.893427	0.000000	113.645833	102.300000	19.800000	0.477945	0.000000	25.323501	0.000000	1.000000	1.472060	44.783000 
	6.366667	11.893214	0.000000	113.666667	102.330000	19.800000	0.478004	0.000000	25.325353	0.000000	1.000000	1.472323	44.791000 
	6.368750	11.892786	0.000000	113.687500	102.350000	19.800000	0.478066	0.000000	25.327135	0.000000	1.000000	1.472586	44.799000 
	6.370833	11.892359	0.000000	113.708333	102.380000	19.800000	0.478111	0.000000	25.328986	0.000000	1.000000	1.472849	44.807000 
	6.372917	11.892359	0.000000	113.729167	102.390000	19.800000	0.478187	0.000000	25.330699	0.000000	1.000000	1.473112	44.815000 
	6.375000	11.892145	0.000000	113.750000	102.390000	19.800000	0.478275	0.000000	25.332344	0.000000	1.000000	1.473375	44.823000 
	6.377083	11.891932	0.000000	113.770833	102.430000	19.800000	0.478314	0.000000	25.334264	0.000000	1.000000	1.473637	44.831000 
	6.379167	11.891504	0.000000	113.791667	102.460000	19.800000	0.478369	0.000000	25.336115	0.000000	1.000000	1.473900	44.839000 
	6.381250	11.891291	0.000000	113.812500	102.470000	19.800000	0.478424	0.000000	25.337623	0.000000	1.000000	1.474131	44.846000 
	6.383333	11.891077	0.000000	113.833333	102.490000	19.800000	0.478493	0.000000	25.339406	0.000000	1.000000	1.474394	44.854000 
	6.385417	11.890863	0.000000	113.854167	102.530000	19.800000	0.478540	0.000000	25.341327	0.000000	1.000000	1.474656	44.862000 
	6.387500	11.890650	0.000000	113.875000	102.530000	19.800000	0.478622	0.000000	25.342971	0.000000	1.000000	1.474919	44.870000 
	6.389583	11.890650	0.000000	113.895833	102.570000	19.800000	0.478660	0.000000	25.344892	0.000000	1.000000	1.475182	44.878000 
	6.391667	11.890436	0.000000	113.916667	102.590000	19.800000	0.478722	0.000000	25.346675	0.000000	1.000000	1.475445	44.886000 
	6.393750	11.890009	0.000000	113.937500	102.620000	19.800000	0.478767	0.000000	25.348321	0.000000	1.000000	1.475675	44.893000 
	6.395833	11.889582	0.000000	113.958333	102.630000	19.800000	0.478846	0.000000	25.350241	0.000000	1.000000	1.475971	44.902000 
	6.397917	11.889368	0.000000	113.979167	102.680000	19.800000	0.478875	0.000000	25.352025	0.000000	1.000000	1.476201	44.909000 
	6.400000	11.889154	0.000000	114.000000	102.680000	19.800000	0.478958	0.000000	25.353670	0.000000	1.000000	1.476464	44.917000 
	6.402083	11.888941	0.000000	114.020833	102.700000	19.800000	0.479016	0.000000	25.355453	0.000000	1.000000	1.476727	44.925000 
	6.404167	11.888300	0.000000	114.041667	102.720000	19.800000	0.479088	0.000000	25.357236	0.000000	1.000000	1.476990	44.933000 
	6.406250	11.888086	0.000000	114.062500	102.760000	19.800000	0.479119	0.000000	25.358952	0.000000	1.000000	1.477220	44.940000 
	6.408333	11.887872	0.000000	114.083333	102.780000	19.800000	0.479201	0.000000	25.361146	0.000000	1.000000	1.477549	44.950000 
	6.410417	11.887659	0.000000	114.104167	102.800000	19.800000	0.479261	0.000000	25.362930	0.000000	1.000000	1.477812	44.958000 
	6.412500	11.887445	0.000000	114.125000	102.820000	19.800000	0.479324	0.000000	25.364713	0.000000	1.000000	1.478075	44.966000 
	6.414583	11.887231	0.000000	114.145833	102.830000	19.800000	0.479391	0.000000	25.366222	0.000000	1.000000	1.478305	44.973000 
	6.416667	11.887231	0.000000	114.166667	102.870000	19.800000	0.479425	0.000000	25.368143	0.000000	1.000000	1.478568	44.981000 
	6.418750	11.886804	0.000000	114.187500	102.890000	19.800000	0.479476	0.000000	25.369721	0.000000	1.000000	1.478798	44.988000 
	6.420833	11.886804	0.000000	114.208333	102.900000	19.800000	0.479557	0.000000	25.371436	0.000000	1.000000	1.479061	44.996000 
	6.422917	11.886804	0.000000	114.229167	102.920000	19.800000	0.479606	0.000000	25.373013	0.000000	1.000000	1.479291	45.003000 
	6.425000	11.886590	0.000000	114.250000	102.950000	19.800000	0.479644	0.000000	25.374661	0.000000	1.000000	1.479521	45.010000 
	6.427083	11.886377	0.000000	114.270833	102.990000	19.800000	0.479676	0.000000	25.376377	0.000000	1.000000	1.479751	45.017000 
	6.429167	11.885949	0.000000	114.291667	103.000000	19.800000	0.479735	0.000000	25.377681	0.000000	1.000000	1.479949	45.023000 
	6.431250	11.885736	0.000000	114.312500	103.010000	19.800000	0.479803	0.000000	25.379395	0.000000	1.000000	1.480212	45.031000 
	6.433333	11.885095	0.000000	114.333333	103.050000	19.800000	0.479831	0.000000	25.381112	0.000000	1.000000	1.480442	45.038000 
	6.435417	11.884454	0.000000	114.354167	103.070000	19.800000	0.479881	0.000000	25.382690	0.000000	1.000000	1.480672	45.045000 
	6.437500	11.884240	0.000000	114.375000	103.080000	19.800000	0.479952	0.000000	25.384199	0.000000	1.000000	1.480902	45.052000 
	6.439583	11.883813	0.000000	114.395833	103.100000	19.800000	0.480002	0.000000	25.385777	0.000000	1.000000	1.481132	45.059000 
	6.441667	11.883599	0.000000	114.416667	103.130000	19.800000	0.480046	0.000000	25.387425	0.000000	1.000000	1.481362	45.066000 
	6.443750	11.883385	0.000000	114.437500	103.160000	19.800000	0.480078	0.000000	25.388867	0.000000	1.000000	1.481559	45.072000 
	6.445833	11.882958	0.000000	114.458333	103.170000	19.800000	0.480144	0.000000	25.390376	0.000000	1.000000	1.481789	45.079000 
	6.447917	11.882531	0.000000	114.479167	103.180000	19.800000	0.480205	0.000000	25.392091	0.000000	1.000000	1.482052	45.087000 
	6.450000	11.882104	0.000000	114.500000	103.230000	19.800000	0.480232	0.000000	25.393878	0.000000	1.000000	1.482283	45.094000 
	6.452083	11.881890	0.000000	114.520833	103.240000	19.800000	0.480279	0.000000	25.395181	0.000000	1.000000	1.482480	45.100000 
	6.454167	11.881890	0.000000	114.541667	103.260000	19.800000	0.480350	0.000000	25.396966	0.000000	1.000000	1.482743	45.108000 
	6.456250	11.881676	0.000000	114.562500	103.280000	19.800000	0.480389	0.000000	25.398339	0.000000	1.000000	1.482940	45.114000 
	6.458333	11.881463	0.000000	114.583333	103.310000	19.800000	0.480427	0.000000	25.399987	0.000000	1.000000	1.483170	45.121000 
	6.460417	11.881249	0.000000	114.604167	103.330000	19.800000	0.480467	0.000000	25.401360	0.000000	1.000000	1.483367	45.127000 
	6.462500	11.881035	0.000000	114.625000	103.340000	19.800000	0.480532	0.000000	25.402869	0.000000	1.000000	1.483597	45.134000 
	6.464583	11.881035	0.000000	114.645833	103.370000	19.800000	0.480566	0.000000	25.404312	0.000000	1.000000	1.483795	45.140000 
	6.466667	11.880822	0.000000	114.666667	103.400000	19.800000	0.480598	0.000000	25.405755	0.000000	1.000000	1.483992	45.146000 
	6.468750	11.880822	0.000000	114.687500	103.420000	19.800000	0.480640	0.000000	25.407128	0.000000	1.000000	1.484189	45.152000 
	6.470833	11.880608	0.000000	114.708333	103.450000	19.800000	0.480663	0.000000	25.408365	0.000000	1.000000	1.484353	45.157000 
	6.472917	11.880181	0.000000	114.729167	103.460000	19.800000	0.480708	0.000000	25.409669	0.000000	1.000000	1.484551	45.163000 
	6.475000	11.879753	0.000000	114.750000	103.480000	19.800000	0.480764	0.000000	25.411248	0.000000	1.000000	1.484781	45.170000 
	6.477083	11.879326	0.000000	114.770833	103.510000	19.800000	0.480793	0.000000	25.412691	0.000000	1.000000	1.484978	45.176000 
	6.479167	11.879112	0.000000	114.791667	103.540000	19.800000	0.480836	0.000000	25.414340	0.000000	1.000000	1.485208	45.183000 
	6.481250	11.878685	0.000000	114.812500	103.560000	19.800000	0.480890	0.000000	25.415919	0.000000	1.000000	1.485438	45.190000 
	6.483333	11.878471	0.000000	114.833333	103.580000	19.800000	0.480930	0.000000	25.417292	0.000000	1.000000	1.485635	45.196000 
	6.485417	11.878258	0.000000	114.854167	103.600000	19.800000	0.480976	0.000000	25.418666	0.000000	1.000000	1.485833	45.202000 
	6.487500	11.878044	0.000000	114.875000	103.610000	19.800000	0.481044	0.000000	25.420382	0.000000	1.000000	1.486096	45.210000 
	6.489583	11.878044	0.000000	114.895833	103.630000	19.800000	0.481100	0.000000	25.421961	0.000000	1.000000	1.486326	45.217000 
	6.491667	11.877830	0.000000	114.916667	103.670000	19.800000	0.481143	0.000000	25.423885	0.000000	1.000000	1.486589	45.225000 
	6.493750	11.877830	0.000000	114.937500	103.690000	19.800000	0.481198	0.000000	25.425671	0.000000	1.000000	1.486852	45.233000 
	6.495833	11.877617	0.000000	114.958333	103.700000	19.800000	0.481267	0.000000	25.427181	0.000000	1.000000	1.487082	45.240000 
	6.497917	11.877403	0.000000	114.979167	103.740000	19.800000	0.481320	0.000000	25.429311	0.000000	1.000000	1.487378	45.249000 
	6.500000	11.877189	0.000000	115.000000	103.760000	19.800000	0.481382	0.000000	25.431096	0.000000	1.000000	1.487641	45.257000 
	6.502083	11.876762	0.000000	115.020833	103.780000	19.800000	0.481449	0.000000	25.433088	0.000000	1.000000	1.487936	45.266000 
	6.504167	11.876548	0.000000	115.041667	103.800000	19.800000	0.481517	0.000000	25.434873	0.000000	1.000000	1.488199	45.274000 
	6.506250	11.876548	0.000000	115.062500	103.830000	19.800000	0.481574	0.000000	25.436729	0.000000	1.000000	1.488462	45.282000 
	6.508333	11.875907	0.000000	115.083333	103.840000	19.800000	0.481644	0.000000	25.438445	0.000000	1.000000	1.488725	45.290000 
	6.510417	11.875480	0.000000	115.104167	103.860000	19.800000	0.481705	0.000000	25.440230	0.000000	1.000000	1.488988	45.298000 
	6.512500	11.875267	0.000000	115.125000	103.870000	19.800000	0.481785	0.000000	25.442152	0.000000	1.000000	1.489284	45.307000 
	6.514583	11.874839	0.000000	115.145833	103.900000	19.800000	0.481839	0.000000	25.444008	0.000000	1.000000	1.489547	45.315000 
	6.516667	11.874839	0.000000	115.166667	103.930000	19.800000	0.481901	0.000000	25.446069	0.000000	1.000000	1.489843	45.324000 
	6.518750	11.874412	0.000000	115.187500	103.970000	19.800000	0.481936	0.000000	25.447789	0.000000	1.000000	1.490073	45.331000 
	6.520833	11.874198	0.000000	115.208333	103.990000	19.800000	0.482001	0.000000	25.449575	0.000000	1.000000	1.490336	45.339000 
	6.522917	11.873557	0.000000	115.229167	104.020000	19.800000	0.482070	0.000000	25.451636	0.000000	1.000000	1.490632	45.348000 
	6.525000	11.872916	0.000000	115.250000	104.020000	19.800000	0.482151	0.000000	25.453489	0.000000	1.000000	1.490928	45.357000 
	6.527083	11.872703	0.000000	115.270833	104.030000	19.800000	0.482234	0.000000	25.455411	0.000000	1.000000	1.491223	45.366000 
	6.529167	11.872489	0.000000	115.291667	104.060000	19.800000	0.482274	0.000000	25.456855	0.000000	1.000000	1.491421	45.372000 
	6.531250	11.872275	0.000000	115.312500	104.100000	19.800000	0.482304	0.000000	25.458575	0.000000	1.000000	1.491651	45.379000 
	6.533333	11.871848	0.000000	115.333333	104.100000	19.800000	0.482360	0.000000	25.459810	0.000000	1.000000	1.491848	45.385000 
	6.535417	11.871421	0.000000	115.354167	104.140000	19.800000	0.482409	0.000000	25.461736	0.000000	1.000000	1.492111	45.393000 
	6.537500	11.871207	0.000000	115.375000	104.150000	19.800000	0.482470	0.000000	25.463247	0.000000	1.000000	1.492341	45.400000 
	6.539583	11.871207	0.000000	115.395833	104.180000	19.800000	0.482490	0.000000	25.464692	0.000000	1.000000	1.492538	45.406000 
	6.541667	11.871207	0.000000	115.416667	104.200000	19.800000	0.482532	0.000000	25.465861	0.000000	1.000000	1.492703	45.411000 
	6.543750	11.870993	0.000000	115.437500	104.210000	19.800000	0.482577	0.000000	25.467166	0.000000	1.000000	1.492900	45.417000 
	6.545833	11.871207	0.000000	115.458333	104.240000	19.800000	0.482594	0.000000	25.468199	0.000000	1.000000	1.493031	45.421000 
	6.547917	11.870993	0.000000	115.479167	104.270000	19.800000	0.482648	0.000000	25.470261	0.000000	1.000000	1.493327	45.430000 
	6.550000	11.870780	0.000000	115.500000	104.300000	19.800000	0.482704	0.000000	25.472118	0.000000	1.000000	1.493590	45.438000 
	6.552083	11.870566	0.000000	115.520833	104.300000	19.800000	0.482811	0.000000	25.474176	0.000000	1.000000	1.493919	45.448000 
	6.554167	11.870139	0.000000	115.541667	104.320000	19.800000	0.482935	0.000000	25.477198	0.000000	1.000000	1.494379	45.462000 
	6.556250	11.869711	0.000000	115.562500	104.360000	19.800000	0.483042	0.000000	25.480360	0.000000	1.000000	1.494839	45.476000 
	6.558333	11.869498	0.000000	115.583333	104.370000	19.800000	0.483189	0.000000	25.483518	0.000000	1.000000	1.495332	45.491000 
	6.560417	11.869070	0.000000	115.604167	104.390000	19.800000	0.483296	0.000000	25.486129	0.000000	1.000000	1.495727	45.503000 
	6.562500	11.868643	0.000000	115.625000	104.430000	19.800000	0.483390	0.000000	25.489085	0.000000	1.000000	1.496154	45.516000 
	6.564583	11.868216	0.000000	115.645833	104.450000	19.800000	0.483486	0.000000	25.491490	0.000000	1.000000	1.496516	45.527000 
	6.566667	11.867789	0.000000	115.666667	104.470000	19.800000	0.483604	0.000000	25.494307	0.000000	1.000000	1.496943	45.540000 
	6.568750	11.867575	0.000000	115.687500	104.490000	19.800000	0.483734	0.000000	25.497329	0.000000	1.000000	1.497403	45.554000 
	6.570833	11.867361	0.000000	115.708333	104.510000	19.800000	0.483858	0.000000	25.500352	0.000000	1.000000	1.497863	45.568000 
	6.572917	11.867148	0.000000	115.729167	104.530000	19.800000	0.483986	0.000000	25.503580	0.000000	1.000000	1.498356	45.583000 
	6.575000	11.866720	0.000000	115.750000	104.570000	19.800000	0.484113	0.000000	25.506950	0.000000	1.000000	1.498850	45.598000 
	6.577083	11.866293	0.000000	115.770833	104.570000	19.800000	0.484275	0.000000	25.510244	0.000000	1.000000	1.499375	45.614000 
	6.579167	11.866079	0.000000	115.791667	104.600000	19.800000	0.484399	0.000000	25.513543	0.000000	1.000000	1.499869	45.629000 
	6.581250	11.865866	0.000000	115.812500	104.620000	19.800000	0.484496	0.000000	25.515948	0.000000	1.000000	1.500230	45.640000 
	6.583333	11.865438	0.000000	115.833333	104.640000	19.800000	0.484586	0.000000	25.518354	0.000000	1.000000	1.500592	45.651000 
	6.585417	11.865225	0.000000	115.854167	104.670000	19.800000	0.484660	0.000000	25.520418	0.000000	1.000000	1.500888	45.660000 
	6.587500	11.864797	0.000000	115.875000	104.690000	19.800000	0.484731	0.000000	25.522412	0.000000	1.000000	1.501183	45.669000 
	6.589583	11.864584	0.000000	115.895833	104.700000	19.800000	0.484798	0.000000	25.524129	0.000000	1.000000	1.501446	45.677000 
	6.591667	11.864156	0.000000	115.916667	104.730000	19.800000	0.484847	0.000000	25.525988	0.000000	1.000000	1.501709	45.685000 
	6.593750	11.863943	0.000000	115.937500	104.750000	19.800000	0.484920	0.000000	25.527982	0.000000	1.000000	1.502005	45.694000 
	6.595833	11.863943	0.000000	115.958333	104.780000	19.800000	0.484977	0.000000	25.529840	0.000000	1.000000	1.502268	45.702000 
	6.597917	11.863515	0.000000	115.979167	104.800000	19.800000	0.485036	0.000000	25.531629	0.000000	1.000000	1.502531	45.710000 
	6.600000	11.863302	0.000000	116.000000	104.830000	19.800000	0.485113	0.000000	25.533899	0.000000	1.000000	1.502860	45.720000 
	6.602083	11.863088	0.000000	116.020833	104.860000	19.800000	0.485211	0.000000	25.536582	0.000000	1.000000	1.503254	45.732000 
	6.604167	11.862874	0.000000	116.041667	104.860000	19.800000	0.485319	0.000000	25.538847	0.000000	1.000000	1.503616	45.743000 
	6.606250	11.862661	0.000000	116.062500	104.890000	19.800000	0.485412	0.000000	25.541324	0.000000	1.000000	1.503977	45.754000 
	6.608333	11.862233	0.000000	116.083333	104.910000	19.800000	0.485478	0.000000	25.543318	0.000000	1.000000	1.504273	45.763000 
	6.610417	11.862233	0.000000	116.104167	104.930000	19.800000	0.485549	0.000000	25.545312	0.000000	1.000000	1.504569	45.772000 
	6.612500	11.861806	0.000000	116.125000	104.960000	19.800000	0.485590	0.000000	25.546966	0.000000	1.000000	1.504799	45.779000 
	6.614583	11.861592	0.000000	116.145833	104.990000	19.800000	0.485664	0.000000	25.549031	0.000000	1.000000	1.505095	45.788000 
	6.616667	11.861379	0.000000	116.166667	105.000000	19.800000	0.485742	0.000000	25.550955	0.000000	1.000000	1.505391	45.797000 
	6.618750	11.860952	0.000000	116.187500	105.020000	19.800000	0.485817	0.000000	25.552950	0.000000	1.000000	1.505687	45.806000 
	6.620833	11.860738	0.000000	116.208333	105.040000	19.800000	0.485885	0.000000	25.554944	0.000000	1.000000	1.505983	45.815000 
	6.622917	11.860311	0.000000	116.229167	105.080000	19.800000	0.485948	0.000000	25.557286	0.000000	1.000000	1.506311	45.825000 
	6.625000	11.860097	0.000000	116.250000	105.100000	19.800000	0.486035	0.000000	25.559487	0.000000	1.000000	1.506640	45.835000 
	6.627083	11.859883	0.000000	116.270833	105.100000	19.800000	0.486132	0.000000	25.561341	0.000000	1.000000	1.506936	45.844000 
	6.629167	11.859456	0.000000	116.291667	105.140000	19.800000	0.486185	0.000000	25.563683	0.000000	1.000000	1.507264	45.854000 
	6.631250	11.859242	0.000000	116.312500	105.170000	19.800000	0.486252	0.000000	25.565749	0.000000	1.000000	1.507560	45.863000 
	6.633333	11.858815	0.000000	116.333333	105.180000	19.800000	0.486339	0.000000	25.567674	0.000000	1.000000	1.507856	45.872000 
	6.635417	11.858388	0.000000	116.354167	105.210000	19.800000	0.486391	0.000000	25.569534	0.000000	1.000000	1.508119	45.880000 
	6.637500	11.858174	0.000000	116.375000	105.240000	19.800000	0.486464	0.000000	25.571806	0.000000	1.000000	1.508448	45.890000 
	6.639583	11.858174	0.000000	116.395833	105.250000	19.800000	0.486541	0.000000	25.573730	0.000000	1.000000	1.508744	45.899000
[truncated: 3,118,867 more chars]
