# Supplementary material for: Novel terpolymers based on methyl methacrylate with superior thermal stability and optical transparency for high-value applications
Source: PLoS One. 2025 Oct 8;20(10):e0332300. doi: 10.1371/journal.pone.0332300 (PMC12507251; doi:10.1371/journal.pone.0332300)
Supplement: S1 File — (ZIP) [file pone.0332300.s001.zip › Supporting_Information/Fig. 5. Derivative thermogravimetric (DTG) curves comparing the thermal degradation rates of the synthesized/TGA-DSC/DTG (PMMMA)/DTG 10% (23.12.95).txt]

Filename:	D:\save\Dr.atabaki\geramifar\10% (23.12.95).stad
Temperature (�C)	Derivative Weight (mg/mi
49.67	-9.095e-013
49.68	1.253e-003
49.68	-6.041e-003
49.69	-0.011
49.68	-0.014
49.69	-0.017
49.68	-0.020
49.68	-0.022
49.69	-0.023
49.68	-0.024
49.67	-0.025
49.68	-0.025
49.70	-0.026
49.70	-0.026
49.67	-0.027
49.67	-0.025
49.68	-0.027
49.69	-0.027
49.69	-0.027
49.70	-0.026
49.71	-0.026
49.70	-0.026
49.69	-0.026
49.70	-0.026
49.70	-0.026
49.67	-0.026
49.72	-0.025
49.70	-0.024
49.71	-0.024
49.70	-0.024
49.71	-0.023
49.71	-0.023
49.71	-0.022
49.71	-0.021
49.69	-0.021
49.71	-0.020
49.72	-0.020
49.72	-0.020
49.71	-0.020
49.70	-0.020
49.71	-0.020
49.71	-0.019
49.70	-0.019
49.71	-0.019
49.73	-0.018
49.71	-0.018
49.71	-0.018
49.71	-0.017
49.71	-0.017
49.72	-0.016
49.72	-0.016
49.71	-0.015
49.71	-0.015
49.72	-0.014
49.72	-0.014
49.73	-0.013
49.71	-0.013
49.72	-0.012
49.73	-0.012
49.74	-0.012
49.72	-0.011
49.72	-0.011
49.74	-0.010
49.73	-9.874e-003
49.72	-9.278e-003
49.72	-9.223e-003
49.74	-9.107e-003
49.73	-8.664e-003
49.73	-7.628e-003
49.73	-6.970e-003
49.73	-6.666e-003
49.73	-6.536e-003
49.75	-6.213e-003
49.75	-6.045e-003
49.72	-5.788e-003
49.73	-5.400e-003
49.74	-4.972e-003
49.75	-4.573e-003
49.76	-3.955e-003
49.74	-3.117e-003
49.75	-2.368e-003
49.76	-1.939e-003
49.77	-1.771e-003
49.75	-1.479e-003
49.76	-1.093e-003
49.77	-6.155e-004
49.76	-3.273e-004
49.75	-1.885e-004
49.77	-1.032e-004
49.78	-5.834e-005
49.77	-2.267e-005
49.77	-4.991e-005
49.75	7.215e-005
49.76	5.582e-004
49.76	1.315e-003
49.77	2.021e-003
49.77	2.415e-003
49.77	2.621e-003
49.78	2.740e-003
49.76	2.806e-003
49.79	2.843e-003
49.80	2.863e-003
49.79	2.874e-003
49.78	2.881e-003
49.81	2.884e-003
49.80	2.886e-003
49.80	2.887e-003
49.80	2.888e-003
49.80	2.888e-003
49.80	2.889e-003
49.80	2.889e-003
49.83	2.889e-003
49.82	2.889e-003
49.81	2.889e-003
49.83	2.889e-003
49.82	2.889e-003
49.85	2.889e-003
49.83	2.889e-003
49.84	2.889e-003
49.84	2.889e-003
49.84	2.889e-003
49.84	2.889e-003
49.85	2.889e-003
49.85	2.889e-003
49.87	2.889e-003
49.86	2.889e-003
49.86	2.889e-003
49.87	2.889e-003
49.87	2.889e-003
49.87	2.889e-003
49.90	2.889e-003
49.90	2.879e-003
49.89	2.930e-003
49.90	2.765e-003
49.91	2.449e-003
49.91	2.011e-003
49.92	1.744e-003
49.91	1.618e-003
49.92	1.539e-003
49.93	1.498e-003
49.92	1.474e-003
49.94	1.461e-003
49.93	1.454e-003
49.94	1.450e-003
49.93	1.447e-003
49.94	1.436e-003
49.96	1.477e-003
49.96	1.363e-003
49.94	8.809e-004
49.98	1.261e-004
49.98	-5.786e-004
49.98	-9.716e-004
49.97	-1.177e-003
50.00	-1.296e-003
50.00	-1.361e-003
49.99	-1.398e-003
50.02	-1.419e-003
50.02	-1.440e-003
50.02	-1.395e-003
50.03	-1.564e-003
50.02	-1.882e-003
50.03	-2.321e-003
50.03	-2.598e-003
50.04	-2.674e-003
50.05	-2.918e-003
50.06	-3.275e-003
50.07	-3.747e-003
50.07	-3.976e-003
50.06	-4.275e-003
50.09	-4.674e-003
50.08	-5.155e-003
50.08	-5.447e-003
50.08	-5.587e-003
50.11	-5.673e-003
50.10	-5.719e-003
50.11	-5.755e-003
50.10	-5.718e-003
50.12	-5.891e-003
50.14	-6.212e-003
50.12	-6.653e-003
50.13	-6.930e-003
50.14	-7.007e-003
50.15	-7.251e-003
50.15	-7.609e-003
50.17	-8.080e-003
50.18	-8.309e-003
50.18	-8.608e-003
50.17	-9.007e-003
50.19	-9.489e-003
50.20	-9.780e-003
50.20	-9.920e-003
50.20	-0.010
50.20	-0.010
50.22	-0.010
50.22	-0.011
50.23	-0.011
50.23	-0.011
50.25	-0.012
50.24	-0.012
50.26	-0.012
50.26	-0.013
50.28	-0.013
50.29	-0.013
50.28	-0.013
50.28	-0.013
50.31	-0.013
50.29	-0.013
50.31	-0.013
50.30	-0.013
50.32	-0.013
50.32	-0.013
50.34	-0.013
50.32	-0.014
50.35	-0.014
50.34	-0.014
50.37	-0.014
50.38	-0.014
50.35	-0.014
50.36	-0.014
50.39	-0.014
50.41	-0.014
50.38	-0.014
50.40	-0.014
50.42	-0.014
50.41	-0.014
50.43	-0.014
50.43	-0.014
50.43	-0.014
50.44	-0.015
50.44	-0.015
50.46	-0.015
50.45	-0.015
50.46	-0.015
50.45	-0.015
50.49	-0.015
50.50	-0.015
50.50	-0.015
50.52	-0.016
50.51	-0.016
50.52	-0.016
50.52	-0.016
50.51	-0.015
50.54	-0.016
50.54	-0.016
50.53	-0.016
50.56	-0.016
50.57	-0.016
50.58	-0.016
50.58	-0.016
50.59	-0.016
50.59	-0.015
50.61	-0.016
50.61	-0.016
50.61	-0.016
50.63	-0.015
50.64	-0.015
50.64	-0.015
50.63	-0.014
50.65	-0.014
50.65	-0.014
50.66	-0.014
50.68	-0.014
50.68	-0.014
50.68	-0.014
50.70	-0.014
50.71	-0.014
50.71	-0.014
50.72	-0.013
50.72	-0.013
50.74	-0.013
50.75	-0.012
50.74	-0.012
50.75	-0.012
50.76	-0.012
50.75	-0.012
50.79	-0.012
50.78	-0.012
50.79	-0.012
50.82	-0.012
50.81	-0.012
50.80	-0.012
50.83	-0.011
50.83	-0.011
50.84	-0.011
50.85	-0.010
50.87	-0.010
50.87	-0.011
50.87	-0.011
50.89	-0.011
50.89	-0.011
50.89	-0.011
50.90	-0.011
50.92	-0.011
50.92	-0.010
50.92	-0.010
50.94	-0.010
50.94	-0.010
50.96	-0.010
50.96	-0.010
50.98	-0.010
50.99	-0.011
50.98	-0.010
51.00	-0.010
51.00	-0.010
51.02	-0.010
51.01	-0.010
51.01	-9.684e-003
51.03	-9.240e-003
51.06	-8.980e-003
51.05	-8.791e-003
51.05	-8.928e-003
51.07	-9.037e-003
51.07	-9.135e-003
51.09	-8.950e-003
51.08	-8.803e-003
51.10	-8.750e-003
51.10	-8.711e-003
51.11	-8.702e-003
51.14	-8.630e-003
51.14	-8.840e-003
51.13	-8.988e-003
51.15	-9.107e-003
51.14	-8.934e-003
51.15	-8.794e-003
51.17	-8.746e-003
51.19	-8.708e-003
51.18	-8.700e-003
51.20	-8.638e-003
51.19	-8.788e-003
51.21	-9.152e-003
51.23	-9.424e-003
51.24	-9.373e-003
51.24	-9.060e-003
51.26	-8.872e-003
51.27	-8.786e-003
51.28	-8.732e-003
51.27	-8.704e-003
51.28	-8.697e-003
51.29	-8.637e-003
51.31	-8.797e-003
51.32	-9.110e-003
51.33	-9.547e-003
51.36	-9.813e-003
51.35	-9.929e-003
51.34	-0.010
51.34	-9.934e-003
51.37	-9.651e-003
51.39	-9.175e-003
51.38	-9.081e-003
51.40	-9.275e-003
51.41	-9.637e-003
51.41	-9.863e-003
51.42	-9.967e-003
51.42	-0.010
51.45	-0.010
51.45	-0.010
51.45	-0.010
51.47	-0.011
51.48	-0.010
51.49	-0.010
51.49	-0.010
51.50	-0.010
51.51	-0.010
51.52	-0.011
51.53	-0.011
51.54	-0.011
51.55	-0.011
51.56	-0.011
51.56	-0.012
51.58	-0.012
51.59	-0.012
51.60	-0.012
51.60	-0.012
51.62	-0.012
51.63	-0.012
51.64	-0.012
51.65	-0.012
51.66	-0.012
51.68	-0.013
51.67	-0.013
51.69	-0.013
51.71	-0.013
51.70	-0.013
51.71	-0.013
51.73	-0.013
51.73	-0.013
51.73	-0.013
51.75	-0.013
51.78	-0.013
51.77	-0.013
51.79	-0.014
51.79	-0.014
51.82	-0.013
51.83	-0.013
51.84	-0.013
51.84	-0.013
51.85	-0.013
51.86	-0.014
51.88	-0.014
51.87	-0.014
51.90	-0.014
51.89	-0.014
51.89	-0.014
51.92	-0.014
51.93	-0.014
51.93	-0.014
51.94	-0.014
51.94	-0.014
51.96	-0.014
51.96	-0.015
51.98	-0.015
51.99	-0.015
52.01	-0.015
52.02	-0.015
52.03	-0.014
52.04	-0.015
52.06	-0.015
52.07	-0.015
52.07	-0.016
52.09	-0.016
52.10	-0.015
52.11	-0.015
52.11	-0.015
52.11	-0.015
52.14	-0.015
52.14	-0.016
52.16	-0.016
52.16	-0.015
52.17	-0.015
52.20	-0.016
52.20	-0.016
52.21	-0.016
52.20	-0.016
52.22	-0.016
52.24	-0.016
52.24	-0.016
52.26	-0.016
52.26	-0.016
52.27	-0.016
52.29	-0.016
52.30	-0.015
52.30	-0.015
52.32	-0.015
52.34	-0.015
52.34	-0.016
52.35	-0.016
52.36	-0.016
52.37	-0.015
52.38	-0.015
52.38	-0.015
52.39	-0.015
52.41	-0.016
52.42	-0.016
52.44	-0.016
52.44	-0.016
52.47	-0.016
52.47	-0.016
52.49	-0.016
52.50	-0.016
52.49	-0.016
52.51	-0.016
52.52	-0.015
52.54	-0.016
52.56	-0.016
52.54	-0.016
52.57	-0.016
52.59	-0.016
52.57	-0.016
52.59	-0.016
52.63	-0.016
52.63	-0.016
52.64	-0.016
52.64	-0.016
52.66	-0.016
52.67	-0.015
52.68	-0.016
52.69	-0.016
52.71	-0.016
52.72	-0.016
52.72	-0.016
52.73	-0.016
52.76	-0.015
52.78	-0.015
52.77	-0.015
52.78	-0.015
52.78	-0.015
52.81	-0.016
52.82	-0.015
52.82	-0.015
52.83	-0.015
52.84	-0.015
52.87	-0.015
52.88	-0.015
52.89	-0.015
52.90	-0.015
52.90	-0.015
52.93	-0.015
52.94	-0.015
52.93	-0.014
52.94	-0.014
52.97	-0.014
52.98	-0.014
52.97	-0.014
52.99	-0.014
53.03	-0.014
53.04	-0.014
53.04	-0.014
53.04	-0.013
53.07	-0.014
53.07	-0.014
53.08	-0.014
53.09	-0.014
53.10	-0.014
53.12	-0.014
53.12	-0.014
53.16	-0.013
53.15	-0.014
53.16	-0.014
53.17	-0.014
53.18	-0.014
53.20	-0.014
53.22	-0.013
53.21	-0.013
53.25	-0.014
53.24	-0.014
53.26	-0.014
53.27	-0.013
53.30	-0.013
53.30	-0.013
53.30	-0.013
53.32	-0.014
53.34	-0.014
53.35	-0.014
53.34	-0.013
53.35	-0.013
53.39	-0.013
53.39	-0.013
53.39	-0.013
53.41	-0.012
53.44	-0.012
53.45	-0.012
53.45	-0.012
53.45	-0.012
53.47	-0.013
53.48	-0.013
53.51	-0.012
53.51	-0.012
53.54	-0.012
53.54	-0.012
53.55	-0.013
53.56	-0.013
53.57	-0.013
53.59	-0.013
53.59	-0.014
53.62	-0.014
53.62	-0.014
53.64	-0.014
53.65	-0.014
53.67	-0.014
53.69	-0.014
53.69	-0.014
53.68	-0.014
53.72	-0.014
53.73	-0.014
53.73	-0.014
53.75	-0.014
53.78	-0.014
53.77	-0.014
53.77	-0.014
53.80	-0.014
53.81	-0.014
53.82	-0.014
53.84	-0.014
53.85	-0.014
53.84	-0.014
53.87	-0.014
53.89	-0.015
53.90	-0.015
53.91	-0.015
53.94	-0.015
53.94	-0.015
53.96	-0.015
53.96	-0.015
53.97	-0.015
53.98	-0.014
54.00	-0.014
54.03	-0.014
54.03	-0.014
54.04	-0.014
54.07	-0.014
54.08	-0.014
54.07	-0.014
54.09	-0.015
54.12	-0.015
54.13	-0.015
54.12	-0.015
54.15	-0.015
54.16	-0.015
54.18	-0.014
54.18	-0.015
54.20	-0.015
54.20	-0.015
54.22	-0.015
54.25	-0.015
54.26	-0.014
54.27	-0.015
54.27	-0.015
54.28	-0.015
54.29	-0.016
54.33	-0.016
54.35	-0.016
54.34	-0.016
54.34	-0.016
54.38	-0.016
54.38	-0.016
54.39	-0.016
54.41	-0.016
54.43	-0.016
54.44	-0.016
54.44	-0.016
54.47	-0.016
54.49	-0.016
54.46	-0.016
54.49	-0.015
54.52	-0.015
54.54	-0.015
54.54	-0.016
54.54	-0.016
54.56	-0.015
54.58	-0.015
54.58	-0.015
54.61	-0.015
54.62	-0.016
54.64	-0.016
54.65	-0.016
54.65	-0.016
54.67	-0.016
54.69	-0.015
54.70	-0.016
54.72	-0.016
54.71	-0.016
54.74	-0.016
54.75	-0.016
54.76	-0.016
54.78	-0.016
54.79	-0.016
54.80	-0.016
54.82	-0.016
54.84	-0.016
54.85	-0.016
54.86	-0.016
54.89	-0.016
54.91	-0.017
54.91	-0.017
54.92	-0.017
54.93	-0.018
54.95	-0.018
54.95	-0.018
54.98	-0.018
54.99	-0.018
55.03	-0.018
55.02	-0.019
55.03	-0.019
55.05	-0.019
55.07	-0.019
55.06	-0.019
55.07	-0.019
55.10	-0.019
55.11	-0.019
55.12	-0.019
55.14	-0.019
55.15	-0.019
55.16	-0.019
55.18	-0.019
55.20	-0.019
55.20	-0.019
55.23	-0.020
55.23	-0.019
55.25	-0.019
55.28	-0.019
55.28	-0.019
55.29	-0.019
55.31	-0.020
55.33	-0.020
55.33	-0.019
55.34	-0.019
55.37	-0.019
55.39	-0.019
55.38	-0.019
55.39	-0.020
55.44	-0.019
55.44	-0.019
55.45	-0.019
55.47	-0.019
55.48	-0.019
55.49	-0.020
55.51	-0.020
55.50	-0.019
55.53	-0.019
55.54	-0.019
55.56	-0.019
55.57	-0.019
55.58	-0.019
55.60	-0.019
55.61	-0.019
55.61	-0.019
55.63	-0.019
55.66	-0.019
55.67	-0.019
55.69	-0.019
55.70	-0.019
55.72	-0.019
55.73	-0.019
55.74	-0.018
55.76	-0.018
55.76	-0.018
55.79	-0.018
55.81	-0.018
55.81	-0.018
55.83	-0.018
55.81	-0.018
55.86	-0.018
55.88	-0.018
55.89	-0.018
55.90	-0.018
55.92	-0.017
55.94	-0.017
55.94	-0.016
55.96	-0.016
55.97	-0.016
56.00	-0.016
56.00	-0.016
56.03	-0.016
56.03	-0.016
56.05	-0.016
56.07	-0.015
56.09	-0.016
56.10	-0.016
56.10	-0.016
56.12	-0.016
56.14	-0.016
56.15	-0.016
56.17	-0.015
56.18	-0.016
56.19	-0.016
56.22	-0.016
56.23	-0.015
56.24	-0.015
56.26	-0.015
56.27	-0.015
56.26	-0.016
56.28	-0.016
56.31	-0.015
56.34	-0.015
56.34	-0.015
56.35	-0.015
56.38	-0.015
56.38	-0.016
56.41	-0.016
56.43	-0.015
56.43	-0.015
56.46	-0.015
56.47	-0.015
56.47	-0.016
56.50	-0.016
56.51	-0.015
56.52	-0.015
56.54	-0.015
56.55	-0.015
56.54	-0.016
56.58	-0.016
56.59	-0.015
56.61	-0.015
56.62	-0.015
56.65	-0.015
56.66	-0.016
56.68	-0.016
56.69	-0.016
56.70	-0.017
56.72	-0.017
56.73	-0.016
56.73	-0.016
56.76	-0.016
56.79	-0.017
56.78	-0.017
56.81	-0.017
56.83	-0.017
56.83	-0.016
56.85	-0.016
56.86	-0.017
56.88	-0.017
56.89	-0.017
56.91	-0.016
56.93	-0.016
56.94	-0.016
56.95	-0.017
56.97	-0.017
56.99	-0.017
57.01	-0.018
57.01	-0.018
57.04	-0.018
57.05	-0.018
57.06	-0.018
57.08	-0.017
57.10	-0.017
57.10	-0.017
57.13	-0.017
57.14	-0.017
57.15	-0.017
57.17	-0.017
57.21	-0.017
57.20	-0.017
57.20	-0.018
57.22	-0.018
57.25	-0.018
57.25	-0.017
57.26	-0.017
57.29	-0.018
57.32	-0.018
57.31	-0.018
57.34	-0.018
57.36	-0.017
57.37	-0.017
57.38	-0.017
57.41	-0.018
57.42	-0.018
57.42	-0.018
57.44	-0.018
57.47	-0.018
57.48	-0.018
57.50	-0.018
57.52	-0.018
57.54	-0.018
57.54	-0.018
57.57	-0.018
57.58	-0.018
57.58	-0.019
57.62	-0.018
57.64	-0.018
57.62	-0.018
57.65	-0.018
57.67	-0.019
57.69	-0.019
57.68	-0.019
57.72	-0.019
57.76	-0.019
57.75	-0.019
57.76	-0.020
57.77	-0.020
57.82	-0.019
57.81	-0.019
57.84	-0.020
57.86	-0.020
57.84	-0.020
57.88	-0.021
57.87	-0.021
57.90	-0.021
57.92	-0.021
57.94	-0.022
57.94	-0.022
57.96	-0.022
57.99	-0.022
58.01	-0.022
58.02	-0.023
58.02	-0.023
58.04	-0.023
58.06	-0.023
58.07	-0.023
58.10	-0.023
58.12	-0.023
58.12	-0.023
58.12	-0.024
58.15	-0.024
58.17	-0.024
58.19	-0.025
58.19	-0.025
58.22	-0.026
58.24	-0.025
58.23	-0.025
58.27	-0.025
58.29	-0.026
58.29	-0.026
58.32	-0.026
58.33	-0.026
58.35	-0.026
58.38	-0.026
58.38	-0.026
58.38	-0.026
58.43	-0.026
58.42	-0.025
58.45	-0.025
58.47	-0.025
58.47	-0.026
58.49	-0.026
58.52	-0.026
58.52	-0.026
58.55	-0.026
58.57	-0.026
58.57	-0.026
58.59	-0.026
58.60	-0.025
58.62	-0.025
58.63	-0.025
58.65	-0.026
58.69	-0.026
58.69	-0.025
58.71	-0.025
58.72	-0.025
58.74	-0.026
58.74	-0.026
58.77	-0.025
58.79	-0.025
58.81	-0.025
58.81	-0.025
58.86	-0.025
58.86	-0.025
58.88	-0.024
58.87	-0.024
58.89	-0.024
58.91	-0.024
58.94	-0.024
58.94	-0.024
58.94	-0.023
58.98	-0.023
59.01	-0.023
59.00	-0.023
59.03	-0.023
59.05	-0.022
59.08	-0.022
59.08	-0.023
59.10	-0.022
59.11	-0.022
59.14	-0.022
59.14	-0.022
59.16	-0.022
59.18	-0.022
59.20	-0.021
59.20	-0.021
59.24	-0.021
59.26	-0.021
59.27	-0.021
59.28	-0.021
59.28	-0.021
59.32	-0.021
59.33	-0.021
59.36	-0.021
59.37	-0.021
59.38	-0.020
59.39	-0.020
59.41	-0.021
59.43	-0.021
59.44	-0.020
59.46	-0.020
59.48	-0.021
59.49	-0.021
59.51	-0.021
59.53	-0.021
59.56	-0.021
59.57	-0.021
59.58	-0.021
59.59	-0.022
59.62	-0.021
59.64	-0.021
59.66	-0.021
59.66	-0.021
59.67	-0.022
59.71	-0.022
59.72	-0.022
59.74	-0.022
59.75	-0.022
59.78	-0.022
59.78	-0.022
59.79	-0.021
59.81	-0.021
59.83	-0.021
59.85	-0.021
59.87	-0.022
59.89	-0.022
59.88	-0.022
59.91	-0.022
59.92	-0.022
59.94	-0.022
59.97	-0.022
59.99	-0.022
59.99	-0.022
60.01	-0.022
60.03	-0.022
60.06	-0.022
60.07	-0.022
60.09	-0.022
60.10	-0.022
60.11	-0.022
60.12	-0.022
60.14	-0.023
60.16	-0.023
60.19	-0.022
60.20	-0.022
60.21	-0.022
60.24	-0.023
60.26	-0.022
60.26	-0.022
60.28	-0.022
60.31	-0.022
60.33	-0.022
60.34	-0.022
60.36	-0.022
60.36	-0.022
60.37	-0.023
60.39	-0.023
60.41	-0.022
60.43	-0.022
60.46	-0.022
60.48	-0.022
60.48	-0.022
60.51	-0.022
60.53	-0.022
60.54	-0.022
60.55	-0.022
60.58	-0.022
60.58	-0.022
60.61	-0.022
60.63	-0.022
60.65	-0.022
60.67	-0.022
60.69	-0.022
60.69	-0.022
60.71	-0.023
60.74	-0.023
60.75	-0.023
60.75	-0.023
60.78	-0.023
60.80	-0.023
60.81	-0.023
60.82	-0.023
60.85	-0.023
60.87	-0.023
60.88	-0.023
60.89	-0.023
60.91	-0.023
60.94	-0.023
60.95	-0.023
60.96	-0.023
61.00	-0.023
60.99	-0.024
61.01	-0.024
61.01	-0.024
61.04	-0.023
61.07	-0.023
61.09	-0.023
61.11	-0.023
61.14	-0.023
61.15	-0.023
61.16	-0.024
61.17	-0.024
61.20	-0.024
61.22	-0.024
61.23	-0.024
61.26	-0.024
61.26	-0.024
61.29	-0.024
61.30	-0.023
61.32	-0.024
61.34	-0.024
61.35	-0.024
61.37	-0.023
61.38	-0.023
61.40	-0.024
61.44	-0.024
61.44	-0.024
61.45	-0.024
61.48	-0.024
61.50	-0.024
61.51	-0.025
61.51	-0.025
61.53	-0.025
61.55	-0.025
61.58	-0.025
61.58	-0.025
61.62	-0.025
61.64	-0.025
61.65	-0.025
61.66	-0.025
61.70	-0.025
61.70	-0.025
61.71	-0.026
61.74	-0.026
61.76	-0.026
61.77	-0.025
61.78	-0.026
61.80	-0.026
61.82	-0.025
61.84	-0.025
61.86	-0.025
61.88	-0.025
61.89	-0.025
61.91	-0.025
61.94	-0.025
61.95	-0.025
61.97	-0.025
61.99	-0.025
62.01	-0.025
62.01	-0.025
62.04	-0.025
62.06	-0.025
62.06	-0.025
62.09	-0.025
62.10	-0.025
62.13	-0.025
62.15	-0.025
62.16	-0.025
62.18	-0.025
62.22	-0.025
62.21	-0.025
62.24	-0.025
62.25	-0.025
62.26	-0.025
62.29	-0.025
62.30	-0.025
62.32	-0.025
62.34	-0.025
62.35	-0.025
62.37	-0.025
62.39	-0.025
62.39	-0.025
62.42	-0.025
62.45	-0.025
62.46	-0.025
62.48	-0.025
62.52	-0.025
62.52	-0.025
62.54	-0.025
62.55	-0.025
62.58	-0.025
62.58	-0.025
62.60	-0.025
62.63	-0.025
62.64	-0.026
62.65	-0.026
62.68	-0.026
62.70	-0.026
62.70	-0.026
62.74	-0.026
62.75	-0.026
62.77	-0.026
62.78	-0.026
62.80	-0.026
62.81	-0.026
62.83	-0.026
62.84	-0.026
62.88	-0.026
62.89	-0.026
62.92	-0.026
62.94	-0.026
62.95	-0.026
62.98	-0.026
62.99	-0.026
62.99	-0.026
63.00	-0.026
63.03	-0.026
63.08	-0.026
63.09	-0.026
63.09	-0.026
63.12	-0.026
63.13	-0.027
63.14	-0.027
63.17	-0.027
63.19	-0.028
63.21	-0.028
63.22	-0.028
63.25	-0.028
63.27	-0.028
63.28	-0.028
63.30	-0.028
63.30	-0.028
63.32	-0.028
63.34	-0.028
63.37	-0.028
63.39	-0.028
63.40	-0.029
63.43	-0.029
63.44	-0.029
63.46	-0.029
63.47	-0.029
63.48	-0.029
63.52	-0.029
63.52	-0.029
63.55	-0.029
63.57	-0.030
63.58	-0.030
63.59	-0.030
63.61	-0.030
63.65	-0.030
63.65	-0.031
63.67	-0.031
63.70	-0.031
63.72	-0.031
63.72	-0.031
63.73	-0.031
63.76	-0.031
63.79	-0.031
63.79	-0.031
63.81	-0.031
63.85	-0.032
63.86	-0.032
63.88	-0.032
63.88	-0.031
63.89	-0.031
63.92	-0.030
63.95	-0.030
63.94	-0.029
63.97	-0.029
64.01	-0.029
64.04	-0.029
64.05	-0.029
64.07	-0.029
64.08	-0.028
64.10	-0.028
64.11	-0.028
64.12	-0.028
64.16	-0.028
64.17	-0.028
64.18	-0.028
64.21	-0.028
64.24	-0.028
64.24	-0.028
64.27	-0.028
64.28	-0.028
64.31	-0.028
64.32	-0.028
64.33	-0.027
64.33	-0.027
64.36	-0.027
64.40	-0.027
64.40	-0.027
64.41	-0.027
64.45	-0.027
64.48	-0.027
64.47	-0.026
64.49	-0.026
64.54	-0.026
64.53	-0.026
64.55	-0.026
64.57	-0.026
64.59	-0.026
64.61	-0.026
64.62	-0.025
64.62	-0.025
64.67	-0.026
64.68	-0.026
64.70	-0.026
64.72	-0.026
64.74	-0.027
64.75	-0.027
64.77	-0.027
64.78	-0.027
64.81	-0.027
64.83	-0.027
64.85	-0.028
64.86	-0.028
64.88	-0.028
64.91	-0.028
64.93	-0.028
64.94	-0.028
64.96	-0.028
64.98	-0.028
65.00	-0.028
65.01	-0.028
65.05	-0.028
65.07	-0.029
65.08	-0.029
65.09	-0.029
65.11	-0.029
65.13	-0.029
65.16	-0.029
65.17	-0.029
65.19	-0.028
65.22	-0.029
65.23	-0.029
65.24	-0.029
65.27	-0.030
65.27	-0.031
65.30	-0.031
65.32	-0.031
65.35	-0.031
65.36	-0.031
65.38	-0.031
65.40	-0.032
65.43	-0.032
65.43	-0.032
65.45	-0.032
65.45	-0.033
65.49	-0.033
65.52	-0.033
65.52	-0.033
65.54	-0.033
65.56	-0.033
65.58	-0.032
65.60	-0.032
65.62	-0.033
65.65	-0.033
65.66	-0.033
65.69	-0.033
65.70	-0.033
65.71	-0.033
65.73	-0.034
65.75	-0.034
65.77	-0.034
65.78	-0.034
65.81	-0.035
65.83	-0.035
65.84	-0.035
65.87	-0.035
65.89	-0.035
65.90	-0.035
65.90	-0.035
65.94	-0.036
65.96	-0.036
65.98	-0.035
65.99	-0.035
66.01	-0.035
66.04	-0.035
66.05	-0.035
66.07	-0.035
66.09	-0.034
66.11	-0.034
66.12	-0.034
66.14	-0.034
66.17	-0.034
66.19	-0.033
66.19	-0.033
66.20	-0.033
66.24	-0.033
66.26	-0.033
66.29	-0.033
66.28	-0.033
66.30	-0.033
66.35	-0.033
66.38	-0.033
66.36	-0.033
66.38	-0.033
66.41	-0.033
66.44	-0.032
66.44	-0.032
66.45	-0.032
66.50	-0.032
66.52	-0.033
66.52	-0.033
66.54	-0.033
66.58	-0.033
66.59	-0.033
66.61	-0.032
66.62	-0.032
66.65	-0.032
66.67	-0.032
66.67	-0.033
66.71	-0.032
66.73	-0.032
66.75	-0.032
66.75	-0.032
66.76	-0.032
66.80	-0.032
66.81	-0.032
66.83	-0.032
66.84	-0.033
66.88	-0.033
66.90	-0.032
66.90	-0.032
66.92	-0.032
66.94	-0.032
66.97	-0.033
66.98	-0.033
67.00	-0.033
67.03	-0.032
67.04	-0.032
67.05	-0.032
67.07	-0.032
67.10	-0.032
67.13	-0.032
67.14	-0.032
67.15	-0.031
67.17	-0.031
67.19	-0.031
67.21	-0.031
67.24	-0.031
67.26	-0.031
67.28	-0.031
67.28	-0.031
67.31	-0.031
67.34	-0.031
67.36	-0.032
67.37	-0.032
67.39	-0.032
67.41	-0.032
67.42	-0.032
67.44	-0.032
67.45	-0.032
67.48	-0.032
67.51	-0.032
67.53	-0.032
67.56	-0.032
67.57	-0.032
67.59	-0.032
67.62	-0.032
67.62	-0.032
67.65	-0.032
67.65	-0.032
67.66	-0.033
67.70	-0.033
67.72	-0.033
67.74	-0.033
67.75	-0.033
67.77	-0.033
67.80	-0.034
67.81	-0.034
67.83	-0.034
67.85	-0.034
67.87	-0.034
67.87	-0.034
67.90	-0.034
67.92	-0.034
67.94	-0.034
67.98	-0.034
68.00	-0.034
68.01	-0.034
68.04	-0.034
68.05	-0.034
68.07	-0.034
68.09	-0.034
68.11	-0.034
68.13	-0.034
68.14	-0.034
68.16	-0.034
68.19	-0.034
68.20	-0.033
68.23	-0.033
68.22	-0.034
68.25	-0.034
68.28	-0.034
68.30	-0.035
68.31	-0.034
68.34	-0.034
68.36	-0.034
68.36	-0.034
68.40	-0.034
68.41	-0.034
68.43	-0.034
68.45	-0.033
68.47	-0.033
68.48	-0.033
68.50	-0.033
68.53	-0.034
68.55	-0.034
68.57	-0.033
68.58	-0.034
68.61	-0.034
68.62	-0.034
68.66	-0.034
68.67	-0.034
68.70	-0.034
68.70	-0.034
68.72	-0.034
68.76	-0.034
68.77	-0.034
68.77	-0.034
68.80	-0.034
68.82	-0.034
68.84	-0.034
68.85	-0.034
68.87	-0.034
68.90	-0.034
68.92	-0.034
68.93	-0.033
68.96	-0.033
68.99	-0.033
69.00	-0.034
69.01	-0.034
69.03	-0.034
69.05	-0.034
69.08	-0.034
69.10	-0.034
69.10	-0.035
69.15	-0.034
69.16	-0.034
69.16	-0.034
69.19	-0.034
69.22	-0.034
69.23	-0.034
69.25	-0.034
69.26	-0.034
69.29	-0.034
69.32	-0.035
69.33	-0.035
69.35	-0.035
69.36	-0.035
69.40	-0.035
69.41	-0.035
69.42	-0.035
69.46	-0.035
69.47	-0.035
69.47	-0.035
69.51	-0.035
69.52	-0.035
69.54	-0.035
69.59	-0.035
69.61	-0.035
69.60	-0.035
69.61	-0.035
69.65	-0.035
69.66	-0.035
69.69	-0.035
69.71	-0.035
69.72	-0.035
69.74	-0.035
69.76	-0.035
69.79	-0.035
69.82	-0.035
69.82	-0.036
69.83	-0.036
69.87	-0.036
69.88	-0.036
69.90	-0.036
69.91	-0.036
69.94	-0.036
69.96	-0.036
69.97	-0.036
70.00	-0.037
70.03	-0.037
70.04	-0.037
70.06	-0.037
70.08	-0.037
70.10	-0.037
70.12	-0.037
70.13	-0.037
70.15	-0.037
70.19	-0.037
70.20	-0.038
70.21	-0.038
70.24	-0.037
70.26	-0.037
70.28	-0.037
70.30	-0.037
70.32	-0.037
70.33	-0.037
70.36	-0.038
70.38	-0.038
70.40	-0.038
70.41	-0.038
70.44	-0.038
70.45	-0.038
70.48	-0.038
70.50	-0.037
70.51	-0.037
70.54	-0.037
70.56	-0.037
70.58	-0.037
70.60	-0.037
70.61	-0.037
70.64	-0.037
70.66	-0.037
70.68	-0.037
70.68	-0.037
70.72	-0.037
70.74	-0.037
70.76	-0.037
70.79	-0.037
70.80	-0.037
70.81	-0.037
70.83	-0.037
70.85	-0.037
70.88	-0.037
70.90	-0.037
70.91	-0.037
70.94	-0.038
70.94	-0.038
70.97	-0.038
70.99	-0.039
71.02	-0.039
71.02	-0.039
71.06	-0.039
71.08	-0.039
71.09	-0.039
71.11	-0.039
71.13	-0.040
71.15	-0.040
71.17	-0.039
71.17	-0.039
71.22	-0.039
71.24	-0.039
71.27	-0.039
71.27	-0.039
71.29	-0.039
71.32	-0.039
71.35	-0.039
71.36	-0.039
71.38	-0.039
71.39	-0.039
71.42	-0.039
71.44	-0.039
71.46	-0.039
71.50	-0.039
71.50	-0.038
71.52	-0.038
71.54	-0.038
71.59	-0.038
71.58	-0.038
71.58	-0.038
71.61	-0.038
71.65	-0.038
71.67	-0.038
71.66	-0.038
71.68	-0.038
71.72	-0.038
71.73	-0.038
71.74	-0.038
71.78	-0.039
71.81	-0.039
71.83	-0.039
71.83	-0.039
71.86	-0.040
71.89	-0.040
71.90	-0.040
71.90	-0.040
71.93	-0.040
71.96	-0.040
71.98	-0.040
72.00	-0.040
72.02	-0.040
72.05	-0.040
72.07	-0.040
72.07	-0.040
72.10	-0.040
72.12	-0.040
72.14	-0.040
72.14	-0.039
72.17	-0.040
72.20	-0.040
72.22	-0.040
72.23	-0.040
72.26	-0.040
72.26	-0.040
72.30	-0.040
72.31	-0.040
72.32	-0.040
72.37	-0.040
72.37	-0.040
72.40	-0.039
72.42	-0.039
72.45	-0.039
72.47	-0.039
72.47	-0.039
72.50	-0.039
72.53	-0.039
72.55	-0.039
72.56	-0.039
72.58	-0.039
72.61	-0.039
72.63	-0.039
72.64	-0.039
72.65	-0.039
72.68	-0.039
72.69	-0.040
72.73	-0.040
72.74	-0.040
72.76	-0.040
72.78	-0.040
72.80	-0.040
72.84	-0.040
72.85	-0.040
72.87	-0.040
72.88	-0.040
72.90	-0.040
72.92	-0.040
72.94	-0.040
72.96	-0.040
72.99	-0.040
73.01	-0.040
73.02	-0.040
73.03	-0.040
73.05	-0.040
73.10	-0.040
73.11	-0.040
73.13	-0.040
73.14	-0.040
73.18	-0.040
73.19	-0.040
73.21	-0.039
73.23	-0.039
73.26	-0.039
73.26	-0.039
73.28	-0.039
73.31	-0.039
73.35	-0.038
73.35	-0.038
73.36	-0.038
73.39	-0.038
73.41	-0.038
73.43	-0.038
73.44	-0.039
73.48	-0.039
73.49	-0.039
73.51	-0.039
73.52	-0.040
73.55	-0.040
73.57	-0.040
73.58	-0.040
73.60	-0.040
73.64	-0.040
73.67	-0.040
73.67	-0.040
73.69	-0.040
73.72	-0.039
73.74	-0.040
73.76	-0.040
73.78	-0.040
73.82	-0.040
73.82	-0.040
73.83	-0.040
73.86	-0.040
73.89	-0.040
73.90	-0.040
73.91	-0.040
73.93	-0.040
73.96	-0.041
73.97	-0.041
74.00	-0.041
74.02	-0.041
74.05	-0.041
74.06	-0.041
74.08	-0.042
74.10	-0.042
74.14	-0.042
74.15	-0.042
74.16	-0.042
74.18	-0.042
74.21	-0.042
74.21	-0.042
74.23	-0.042
74.26	-0.042
74.28	-0.042
74.31	-0.042
74.33	-0.043
74.34	-0.043
74.38	-0.043
74.39	-0.043
74.41	-0.043
74.44	-0.043
74.46	-0.043
74.47	-0.043
74.48	-0.043
74.51	-0.044
74.53	-0.044
74.55	-0.044
74.56	-0.044
74.60	-0.044
74.62	-0.044
74.62	-0.043
74.67	-0.043
74.69	-0.043
74.71	-0.043
74.71	-0.043
74.74	-0.044
74.77	-0.044
74.77	-0.044
74.80	-0.044
74.81	-0.043
74.83	-0.043
74.86	-0.043
74.88	-0.043
74.88	-0.043
74.91	-0.043
74.95	-0.043
74.96	-0.043
74.98	-0.042
75.01	-0.042
75.03	-0.042
75.05	-0.042
75.07	-0.042
75.10	-0.042
75.11	-0.042
75.13	-0.042
75.15	-0.042
75.16	-0.042
75.17	-0.042
75.21	-0.042
75.23	-0.042
75.24	-0.042
75.27	-0.042
75.29	-0.042
75.32	-0.042
75.33	-0.041
75.35	-0.041
75.37	-0.041
75.41	-0.041
75.43	-0.041
75.42	-0.041
75.45	-0.040
75.48	-0.040
75.50	-0.041
75.51	-0.040
75.55	-0.040
75.57	-0.040
75.57	-0.040
75.60	-0.040
75.63	-0.040
75.65	-0.040
75.67	-0.040
75.68	-0.039
75.71	-0.039
75.71	-0.039
75.74	-0.039
75.76	-0.039
75.77	-0.039
75.81	-0.039
75.83	-0.039
75.85	-0.039
75.86	-0.039
75.89	-0.040
75.91	-0.040
75.92	-0.041
75.95	-0.041
75.97	-0.041
75.98	-0.041
76.01	-0.041
76.05	-0.042
76.06	-0.042
76.09	-0.042
76.09	-0.042
76.12	-0.043
76.15	-0.044
76.15	-0.044
76.17	-0.044
76.20	-0.044
76.23	-0.045
76.24	-0.045
76.26	-0.046
76.29	-0.046
76.30	-0.046
76.32	-0.047
76.34	-0.047
76.36	-0.047
76.39	-0.047
76.40	-0.047
76.44	-0.048
76.45	-0.048
76.47	-0.048
76.48	-0.048
76.49	-0.048
76.53	-0.048
76.55	-0.048
76.56	-0.047
76.59	-0.047
76.62	-0.047
76.64	-0.047
76.66	-0.047
76.68	-0.047
76.69	-0.047
76.70	-0.047
76.74	-0.048
76.76	-0.048
76.79	-0.048
76.80	-0.048
76.82	-0.048
76.83	-0.048
76.86	-0.048
76.87	-0.048
76.91	-0.048
76.92	-0.049
76.96	-0.049
76.96	-0.049
76.97	-0.049
77.01	-0.049
77.04	-0.050
77.05	-0.050
77.08	-0.050
77.11	-0.051
77.12	-0.051
77.12	-0.052
77.15	-0.052
77.19	-0.052
77.21	-0.052
77.20	-0.052
77.23	-0.052
77.26	-0.052
77.28	-0.052
77.31	-0.052
77.32	-0.052
77.36	-0.052
77.37	-0.052
77.38	-0.052
77.41	-0.052
77.43	-0.052
77.47	-0.052
77.48	-0.052
77.49	-0.051
77.50	-0.051
77.54	-0.051
77.56	-0.051
77.57	-0.050
77.59	-0.050
77.61	-0.049
77.63	-0.049
77.64	-0.048
77.67	-0.048
77.69	-0.048
77.72	-0.047
77.73	-0.047
77.76	-0.047
77.78	-0.047
77.79	-0.047
77.82	-0.046
77.82	-0.046
77.85	-0.045
77.88	-0.045
77.91	-0.045
77.93	-0.045
77.94	-0.044
77.95	-0.044
77.99	-0.045
78.00	-0.046
78.02	-0.046
78.05	-0.047
78.05	-0.047
78.08	-0.046
78.11	-0.047
78.14	-0.047
78.15	-0.047
78.18	-0.047
78.18	-0.046
78.22	-0.046
78.23	-0.047
78.26	-0.047
78.28	-0.047
78.30	-0.047
78.31	-0.047
78.35	-0.047
78.37	-0.047
78.37	-0.047
78.41	-0.047
78.43	-0.048
78.46	-0.048
78.48	-0.049
78.49	-0.049
78.50	-0.048
78.52	-0.048
78.55	-0.048
78.59	-0.048
78.58	-0.048
78.62	-0.048
78.64	-0.048
78.65	-0.048
78.67	-0.049
78.69	-0.049
78.72	-0.049
78.75	-0.049
78.76	-0.049
78.77	-0.049
78.81	-0.049
78.82	-0.049
78.84	-0.049
78.86	-0.049
78.89	-0.049
78.91	-0.049
78.91	-0.049
78.95	-0.049
78.98	-0.050
78.99	-0.050
79.02	-0.050
79.03	-0.050
79.05	-0.050
79.08	-0.050
79.09	-0.050
79.12	-0.051
79.14	-0.051
79.16	-0.051
79.18	-0.051
79.19	-0.051
79.22	-0.051
79.25	-0.051
79.27	-0.051
79.30	-0.051
79.31	-0.051
79.32	-0.052
79.34	-0.052
79.37	-0.052
79.39	-0.052
79.41	-0.053
79.42	-0.054
79.45	-0.054
79.47	-0.054
79.49	-0.054
79.53	-0.054
79.54	-0.054
79.57	-0.054
79.59	-0.054
79.60	-0.054
79.64	-0.054
79.67	-0.054
79.67	-0.054
[truncated: 25,363 more rows]
