# Supplementary material for: Novel terpolymers based on methyl methacrylate with superior thermal stability and optical transparency for high-value applications
Source: PLoS One. 2025 Oct 8;20(10):e0332300. doi: 10.1371/journal.pone.0332300 (PMC12507251; doi:10.1371/journal.pone.0332300)
Supplement: S1 File — (ZIP) [file pone.0332300.s001.zip › Supporting_Information/Fig. 5. Derivative thermogravimetric (DTG) curves comparing the thermal degradation rates of the synthesized/TGA-DSC/DTG (PMMMA)/DTG 20% (23.12.95).txt]

Filename:	D:\save\Dr.atabaki\geramifar\20% (23.12.95).stad
Temperature (�C)	Derivative Weight (mg/mi
50.04	0.108
50.04	0.024
50.04	5.388e-003
50.05	1.986e-003
50.04	1.418e-003
50.05	-2.063e-003
50.04	-5.625e-003
50.04	-5.854e-003
50.06	-5.479e-003
50.04	-5.405e-003
50.05	-7.463e-003
50.05	-8.063e-003
50.04	-8.084e-003
50.04	-9.567e-003
50.03	-9.897e-003
50.04	-9.541e-003
50.05	-8.956e-003
50.04	-9.445e-003
50.03	-0.010
50.05	-0.010
50.06	-9.759e-003
50.04	-9.339e-003
50.05	-8.934e-003
50.04	-8.572e-003
50.04	-8.388e-003
50.04	-9.110e-003
50.04	-9.293e-003
50.05	-9.109e-003
50.04	-8.835e-003
50.06	-8.550e-003
50.06	-8.274e-003
50.05	-8.012e-003
50.05	-7.811e-003
50.04	-7.068e-003
50.06	-6.148e-003
50.05	-5.884e-003
50.05	-7.676e-003
50.05	-7.681e-003
50.06	-7.862e-003
50.06	-7.543e-003
50.05	-7.400e-003
50.05	-7.322e-003
50.07	-7.278e-003
50.05	-7.244e-003
50.04	-7.281e-003
50.02	-7.108e-003
50.05	-6.787e-003
50.03	-6.347e-003
50.05	-6.069e-003
50.03	-5.993e-003
50.05	-5.749e-003
50.04	-5.391e-003
50.04	-4.920e-003
50.05	-4.691e-003
50.04	-4.392e-003
50.05	-3.993e-003
50.04	-3.511e-003
50.05	-3.220e-003
50.05	-3.070e-003
50.05	-3.035e-003
50.04	-2.824e-003
50.05	-2.481e-003
50.04	-2.029e-003
50.04	-1.754e-003
50.06	-1.623e-003
50.06	-1.542e-003
50.04	-1.500e-003
50.03	-1.465e-003
50.04	-1.503e-003
50.06	-1.321e-003
50.04	-1.051e-003
50.04	-4.455e-004
50.07	1.388e-004
50.05	7.042e-004
50.05	1.050e-003
50.04	1.217e-003
50.05	1.320e-003
50.06	1.374e-003
50.06	1.406e-003
50.04	1.423e-003
50.06	1.442e-003
50.06	1.396e-003
50.08	1.574e-003
50.05	1.841e-003
50.07	2.445e-003
50.06	3.029e-003
50.04	3.594e-003
50.05	3.939e-003
50.07	4.107e-003
50.05	4.209e-003
50.06	4.263e-003
50.07	4.294e-003
50.05	4.312e-003
50.05	4.321e-003
50.06	4.336e-003
50.07	4.288e-003
50.07	4.455e-003
50.07	4.772e-003
50.07	5.211e-003
50.06	5.468e-003
50.07	5.646e-003
50.07	5.559e-003
50.06	5.284e-003
50.09	4.870e-003
50.08	4.626e-003
50.05	4.456e-003
50.06	4.546e-003
50.08	4.824e-003
50.09	5.240e-003
50.07	5.494e-003
50.08	5.613e-003
50.09	5.688e-003
50.10	5.727e-003
50.10	5.750e-003
50.09	5.762e-003
50.10	5.769e-003
50.11	5.773e-003
50.09	5.775e-003
50.11	5.776e-003
50.11	5.767e-003
50.11	5.819e-003
50.13	5.654e-003
50.09	5.337e-003
50.12	4.899e-003
50.13	4.633e-003
50.13	4.506e-003
50.12	4.428e-003
50.15	4.387e-003
50.14	4.363e-003
50.13	4.350e-003
50.15	4.343e-003
50.14	4.338e-003
50.13	4.336e-003
50.14	4.335e-003
50.18	4.334e-003
50.16	4.334e-003
50.16	4.334e-003
50.17	4.333e-003
50.18	4.333e-003
50.16	4.333e-003
50.17	4.324e-003
50.18	4.375e-003
50.19	4.210e-003
50.18	3.893e-003
50.18	3.445e-003
50.19	3.230e-003
50.20	2.938e-003
50.21	2.543e-003
50.21	2.064e-003
50.20	1.774e-003
50.23	1.634e-003
50.22	1.539e-003
50.22	1.545e-003
50.24	1.353e-003
50.25	1.023e-003
50.24	5.763e-004
50.22	3.053e-004
50.26	1.763e-004
50.26	8.670e-005
50.26	9.594e-005
50.27	-9.347e-005
50.26	-4.232e-004
50.28	-8.689e-004
50.27	-1.140e-003
50.27	-1.268e-003
50.26	-1.358e-003
50.28	-1.349e-003
50.28	-1.538e-003
50.30	-1.868e-003
50.29	-2.313e-003
50.30	-2.594e-003
50.32	-2.671e-003
50.34	-2.916e-003
50.35	-3.275e-003
50.33	-3.737e-003
50.33	-4.017e-003
50.34	-4.151e-003
50.36	-4.233e-003
50.36	-4.277e-003
50.35	-4.302e-003
50.35	-4.325e-003
50.38	-4.282e-003
50.38	-4.452e-003
50.37	-4.770e-003
50.37	-5.210e-003
50.38	-5.477e-003
50.39	-5.604e-003
50.38	-5.683e-003
50.41	-5.724e-003
50.41	-5.758e-003
50.41	-5.720e-003
50.42	-5.892e-003
50.45	-6.213e-003
50.42	-6.653e-003
50.42	-6.921e-003
50.45	-7.058e-003
50.45	-7.086e-003
50.46	-7.292e-003
50.46	-7.633e-003
50.47	-8.084e-003
50.48	-8.358e-003
50.48	-8.488e-003
50.48	-8.569e-003
50.49	-8.621e-003
50.49	-8.595e-003
50.48	-8.773e-003
50.49	-9.097e-003
50.51	-9.540e-003
50.52	-9.808e-003
50.52	-9.936e-003
50.52	-0.010
50.53	-0.010
50.53	-0.010
50.54	-0.010
50.55	-0.011
50.56	-0.011
50.57	-0.011
50.56	-0.011
50.57	-0.011
50.59	-0.011
50.60	-0.011
50.59	-0.011
50.60	-0.011
50.62	-0.011
50.60	-0.011
50.61	-0.011
50.62	-0.011
50.64	-0.012
50.64	-0.012
50.64	-0.012
50.65	-0.013
50.66	-0.013
50.66	-0.012
50.67	-0.012
50.69	-0.012
50.69	-0.012
50.68	-0.012
50.71	-0.012
50.71	-0.012
50.71	-0.012
50.70	-0.012
50.72	-0.012
50.75	-0.012
50.74	-0.013
50.73	-0.012
50.75	-0.012
50.76	-0.012
50.76	-0.012
50.77	-0.012
50.78	-0.012
50.78	-0.012
50.79	-0.012
50.79	-0.012
50.80	-0.012
50.81	-0.012
50.81	-0.012
50.81	-0.012
50.82	-0.012
50.84	-0.012
50.84	-0.012
50.85	-0.012
50.86	-0.012
50.85	-0.011
50.87	-0.011
50.88	-0.011
50.89	-0.010
50.88	-0.010
50.89	-0.010
50.91	-0.010
50.92	-0.010
50.92	-0.010
50.93	-0.010
50.91	-0.010
50.94	-0.010
50.94	-0.010
50.94	-0.010
50.95	-9.998e-003
50.95	-9.630e-003
50.97	-9.357e-003
50.97	-9.407e-003
50.97	-9.718e-003
50.99	-9.906e-003
51.00	-9.982e-003
51.00	-0.010
51.03	-9.951e-003
51.03	-9.651e-003
51.03	-9.221e-003
51.03	-8.960e-003
51.03	-8.836e-003
51.05	-8.750e-003
51.05	-8.760e-003
51.07	-8.572e-003
51.09	-8.243e-003
51.09	-7.797e-003
51.09	-7.537e-003
51.09	-7.357e-003
51.11	-7.432e-003
51.11	-7.758e-003
51.12	-8.007e-003
51.11	-7.944e-003
51.14	-7.625e-003
51.15	-7.433e-003
51.15	-7.345e-003
51.16	-7.289e-003
51.18	-7.260e-003
51.18	-7.243e-003
51.18	-7.234e-003
51.19	-7.229e-003
51.18	-7.226e-003
51.21	-7.224e-003
51.22	-7.214e-003
51.22	-7.274e-003
51.24	-7.058e-003
51.23	-6.906e-003
51.24	-6.784e-003
51.25	-6.956e-003
51.26	-7.096e-003
51.27	-7.144e-003
51.29	-7.181e-003
51.28	-7.198e-003
51.31	-7.209e-003
51.30	-7.215e-003
51.30	-7.218e-003
51.32	-7.220e-003
51.33	-7.221e-003
51.32	-7.221e-003
51.33	-7.222e-003
51.34	-7.222e-003
51.36	-7.222e-003
51.36	-7.232e-003
51.35	-7.181e-003
51.38	-7.346e-003
51.39	-7.662e-003
51.39	-8.101e-003
51.41	-8.367e-003
51.42	-8.493e-003
51.43	-8.572e-003
51.43	-8.603e-003
51.46	-8.678e-003
51.45	-8.526e-003
51.46	-8.227e-003
51.47	-7.742e-003
51.48	-7.643e-003
51.48	-7.834e-003
51.50	-8.194e-003
51.50	-8.420e-003
51.51	-8.532e-003
51.51	-8.538e-003
51.51	-8.787e-003
51.53	-8.959e-003
51.54	-9.091e-003
51.55	-8.925e-003
51.56	-8.789e-003
51.57	-8.743e-003
51.59	-8.706e-003
51.60	-8.699e-003
51.58	-8.638e-003
51.60	-8.797e-003
51.64	-9.111e-003
51.64	-9.547e-003
51.61	-9.813e-003
51.62	-9.939e-003
51.64	-0.010
51.66	-0.010
51.67	-0.010
51.67	-0.010
51.69	-0.011
51.70	-0.011
51.71	-0.011
51.71	-0.011
51.73	-0.010
51.73	-0.010
51.74	-0.010
51.73	-0.010
51.76	-0.010
51.77	-0.010
51.78	-0.011
51.78	-0.011
51.80	-0.011
51.78	-0.011
51.81	-0.011
51.82	-0.012
51.83	-0.011
51.84	-0.011
51.85	-0.011
51.85	-0.011
51.87	-0.011
51.88	-0.011
51.88	-0.012
51.90	-0.011
51.91	-0.012
51.90	-0.012
51.92	-0.012
51.93	-0.013
51.96	-0.013
51.96	-0.012
51.97	-0.012
51.97	-0.012
51.98	-0.012
52.00	-0.012
52.01	-0.012
52.03	-0.013
52.03	-0.013
52.04	-0.012
52.05	-0.012
52.05	-0.012
52.06	-0.012
52.07	-0.012
52.07	-0.012
52.10	-0.012
52.08	-0.013
52.10	-0.013
52.12	-0.013
52.13	-0.013
52.14	-0.012
52.16	-0.012
52.18	-0.012
52.18	-0.013
52.18	-0.013
52.19	-0.013
52.21	-0.012
52.23	-0.012
52.23	-0.012
52.22	-0.012
52.26	-0.012
52.26	-0.012
52.26	-0.012
52.27	-0.012
52.29	-0.013
52.31	-0.012
52.29	-0.012
52.31	-0.012
52.31	-0.012
52.32	-0.012
52.32	-0.012
52.36	-0.012
52.36	-0.012
52.37	-0.012
52.37	-0.012
52.38	-0.012
52.40	-0.012
52.41	-0.012
52.44	-0.012
52.44	-0.012
52.45	-0.012
52.45	-0.012
52.46	-0.013
52.50	-0.012
52.48	-0.012
52.50	-0.012
52.51	-0.012
52.53	-0.012
52.54	-0.012
52.54	-0.012
52.53	-0.012
52.57	-0.012
52.58	-0.012
52.57	-0.012
52.57	-0.012
52.61	-0.012
52.62	-0.012
52.62	-0.011
52.63	-0.011
52.64	-0.011
52.65	-0.011
52.66	-0.011
52.68	-0.011
52.69	-0.011
52.72	-0.011
52.72	-0.011
52.72	-0.011
52.74	-0.010
52.73	-0.010
52.74	-0.010
52.76	-0.010
52.77	-0.010
52.79	-0.010
52.80	-0.010
52.81	-0.010
52.82	-0.011
52.82	-0.010
52.83	-0.010
52.85	-0.010
52.88	-0.010
52.87	-0.010
52.87	-0.010
52.91	-9.995e-003
52.90	-9.675e-003
52.91	-9.235e-003
52.93	-8.968e-003
52.95	-8.850e-003
52.96	-8.720e-003
52.96	-8.844e-003
52.94	-9.137e-003
53.00	-9.552e-003
52.99	-9.862e-003
53.00	-9.819e-003
53.02	-9.579e-003
53.04	-9.181e-003
53.04	-8.938e-003
53.06	-8.824e-003
53.07	-8.762e-003
53.07	-8.674e-003
53.08	-8.817e-003
53.10	-9.122e-003
53.12	-9.544e-003
53.12	-9.858e-003
53.12	-9.817e-003
53.14	-9.578e-003
53.15	-9.180e-003
53.17	-8.937e-003
53.16	-8.823e-003
53.19	-8.742e-003
53.20	-8.766e-003
53.22	-8.528e-003
53.22	-8.365e-003
53.23	-8.237e-003
53.25	-8.405e-003
53.26	-8.543e-003
53.27	-8.590e-003
53.27	-8.626e-003
53.29	-8.643e-003
53.32	-8.644e-003
53.30	-8.701e-003
53.33	-8.549e-003
53.35	-8.183e-003
53.37	-7.911e-003
53.35	-7.961e-003
53.37	-8.273e-003
53.39	-8.461e-003
53.41	-8.547e-003
53.40	-8.602e-003
53.42	-8.620e-003
53.43	-8.688e-003
53.45	-8.551e-003
53.45	-8.128e-003
53.46	-8.073e-003
53.49	-8.277e-003
53.48	-8.720e-003
53.51	-8.676e-003
53.53	-8.838e-003
53.54	-8.997e-003
53.55	-9.109e-003
53.55	-8.937e-003
53.56	-8.795e-003
53.57	-8.746e-003
53.61	-8.699e-003
53.59	-8.742e-003
53.61	-8.515e-003
53.62	-8.358e-003
53.62	-8.233e-003
53.64	-8.402e-003
53.66	-8.551e-003
53.67	-8.547e-003
53.69	-8.750e-003
53.69	-9.083e-003
53.71	-9.542e-003
53.74	-9.763e-003
53.72	-0.010
53.74	-0.010
53.76	-0.011
53.80	-0.011
53.77	-0.011
53.80	-0.011
53.83	-0.011
53.81	-0.011
53.83	-0.010
53.84	-0.010
53.86	-0.011
53.87	-0.011
53.88	-0.011
53.89	-0.011
53.91	-0.012
53.93	-0.012
53.93	-0.012
53.94	-0.012
53.96	-0.012
53.98	-0.012
53.97	-0.012
54.00	-0.012
54.01	-0.013
54.03	-0.013
54.05	-0.013
54.04	-0.013
54.05	-0.013
54.07	-0.013
54.09	-0.014
54.12	-0.014
54.11	-0.013
54.10	-0.013
54.11	-0.013
54.14	-0.014
54.16	-0.014
54.16	-0.014
54.18	-0.014
54.20	-0.015
54.20	-0.015
54.22	-0.015
54.24	-0.015
54.26	-0.015
54.25	-0.015
54.27	-0.015
54.29	-0.015
54.30	-0.015
54.29	-0.015
54.33	-0.016
54.33	-0.016
54.36	-0.016
54.36	-0.016
54.38	-0.016
54.39	-0.016
54.40	-0.016
54.41	-0.016
54.42	-0.016
54.43	-0.017
54.46	-0.017
54.46	-0.017
54.47	-0.018
54.50	-0.018
54.52	-0.018
54.52	-0.018
54.52	-0.018
54.55	-0.018
54.56	-0.018
54.55	-0.018
54.57	-0.018
54.59	-0.018
54.60	-0.018
54.62	-0.018
54.62	-0.017
54.64	-0.017
54.65	-0.017
54.67	-0.017
54.70	-0.017
54.71	-0.017
54.72	-0.018
54.73	-0.018
54.76	-0.019
54.77	-0.018
54.77	-0.018
54.77	-0.018
54.79	-0.018
54.81	-0.018
54.82	-0.018
54.84	-0.018
54.85	-0.018
54.85	-0.018
54.86	-0.018
54.87	-0.018
54.91	-0.018
54.93	-0.018
54.92	-0.017
54.93	-0.017
54.96	-0.017
54.96	-0.017
54.98	-0.017
54.99	-0.017
55.01	-0.017
55.01	-0.017
55.02	-0.017
55.04	-0.017
55.07	-0.017
55.07	-0.017
55.09	-0.017
55.10	-0.017
55.11	-0.017
55.13	-0.017
55.14	-0.016
55.15	-0.016
55.16	-0.016
55.18	-0.016
55.19	-0.017
55.21	-0.017
55.21	-0.017
55.24	-0.017
55.26	-0.016
55.27	-0.016
55.27	-0.017
55.28	-0.017
55.31	-0.017
55.33	-0.016
55.32	-0.016
55.34	-0.016
55.36	-0.016
55.38	-0.015
55.38	-0.015
55.40	-0.015
55.42	-0.015
55.44	-0.015
55.45	-0.015
55.45	-0.015
55.46	-0.015
55.48	-0.015
55.48	-0.014
55.52	-0.014
55.53	-0.014
55.55	-0.013
55.54	-0.014
55.58	-0.014
55.58	-0.014
55.59	-0.014
55.61	-0.014
55.63	-0.014
55.65	-0.013
55.65	-0.013
55.66	-0.013
55.68	-0.013
55.71	-0.013
55.71	-0.013
55.71	-0.013
55.73	-0.013
55.76	-0.013
55.78	-0.013
55.79	-0.013
55.78	-0.013
55.80	-0.013
55.84	-0.013
55.82	-0.013
55.85	-0.013
55.86	-0.013
55.88	-0.012
55.90	-0.012
55.91	-0.012
55.91	-0.013
55.93	-0.013
55.93	-0.013
55.97	-0.013
55.98	-0.013
55.99	-0.012
56.00	-0.012
56.02	-0.012
56.04	-0.012
56.04	-0.012
56.06	-0.011
56.08	-0.011
56.11	-0.011
56.09	-0.011
56.12	-0.011
56.14	-0.011
56.16	-0.011
56.17	-0.011
56.18	-0.011
56.21	-0.011
56.23	-0.011
56.22	-0.011
56.22	-0.011
56.25	-0.011
56.26	-0.011
56.27	-0.011
56.28	-0.011
56.32	-0.010
56.33	-0.010
56.33	-0.011
56.36	-0.011
56.38	-0.011
56.39	-0.011
56.42	-0.012
56.41	-0.011
56.44	-0.011
56.44	-0.011
56.45	-0.011
56.47	-0.011
56.50	-0.011
56.52	-0.011
56.53	-0.011
56.53	-0.011
56.55	-0.012
56.57	-0.011
56.58	-0.011
56.61	-0.011
56.61	-0.011
56.60	-0.011
56.63	-0.011
56.66	-0.011
56.68	-0.012
56.66	-0.012
56.68	-0.012
56.71	-0.012
56.73	-0.012
56.73	-0.012
56.75	-0.012
56.77	-0.012
56.77	-0.012
56.80	-0.012
56.81	-0.012
56.84	-0.012
56.86	-0.012
56.86	-0.012
56.86	-0.012
56.89	-0.012
56.90	-0.012
56.90	-0.013
56.93	-0.013
56.94	-0.012
56.96	-0.012
56.97	-0.012
56.98	-0.013
57.01	-0.013
57.03	-0.013
57.03	-0.013
57.04	-0.014
57.06	-0.014
57.06	-0.014
57.08	-0.014
57.12	-0.015
57.13	-0.015
57.15	-0.015
57.14	-0.015
57.18	-0.015
57.18	-0.015
57.21	-0.015
57.21	-0.016
57.23	-0.016
57.25	-0.016
57.27	-0.016
57.28	-0.016
57.30	-0.016
57.33	-0.016
57.34	-0.016
57.35	-0.016
57.36	-0.016
57.37	-0.016
57.40	-0.016
57.41	-0.016
57.43	-0.016
57.45	-0.016
57.44	-0.016
57.46	-0.016
57.47	-0.017
57.51	-0.017
57.51	-0.017
57.52	-0.018
57.54	-0.018
57.56	-0.018
57.57	-0.017
57.59	-0.017
57.61	-0.017
57.60	-0.017
57.62	-0.018
57.65	-0.018
57.66	-0.018
57.68	-0.018
57.69	-0.017
57.72	-0.018
57.73	-0.018
57.74	-0.018
57.75	-0.018
57.78	-0.018
57.79	-0.018
57.80	-0.018
57.81	-0.018
57.84	-0.018
57.84	-0.019
57.86	-0.019
57.88	-0.018
57.90	-0.018
57.91	-0.018
57.92	-0.018
57.96	-0.018
57.96	-0.018
57.98	-0.018
57.99	-0.018
58.01	-0.018
58.02	-0.018
58.02	-0.019
58.05	-0.019
58.07	-0.019
58.10	-0.019
58.09	-0.019
58.11	-0.019
58.15	-0.018
58.15	-0.018
58.16	-0.019
58.17	-0.019
58.19	-0.019
58.24	-0.019
58.22	-0.019
58.23	-0.019
58.26	-0.019
58.29	-0.020
58.28	-0.019
58.32	-0.019
58.34	-0.019
58.35	-0.019
58.35	-0.020
58.38	-0.020
58.38	-0.019
58.40	-0.019
58.41	-0.019
58.42	-0.019
58.45	-0.020
58.46	-0.020
58.47	-0.020
58.50	-0.020
58.51	-0.020
58.52	-0.020
58.54	-0.020
58.56	-0.020
58.58	-0.020
58.59	-0.019
58.61	-0.019
58.64	-0.019
58.65	-0.019
58.65	-0.019
58.66	-0.019
58.69	-0.019
58.71	-0.019
58.72	-0.019
58.76	-0.019
58.75	-0.019
58.77	-0.019
58.79	-0.019
58.80	-0.019
58.84	-0.019
58.84	-0.020
58.86	-0.019
58.85	-0.019
58.89	-0.019
58.92	-0.019
58.92	-0.019
58.94	-0.020
58.94	-0.020
58.96	-0.019
58.98	-0.019
59.00	-0.019
59.02	-0.020
59.03	-0.020
59.04	-0.020
59.06	-0.019
59.08	-0.019
59.11	-0.019
59.11	-0.019
59.12	-0.019
59.15	-0.019
59.18	-0.019
59.17	-0.019
59.20	-0.018
59.22	-0.018
59.23	-0.018
59.24	-0.018
59.26	-0.018
59.27	-0.018
59.29	-0.018
59.31	-0.018
59.32	-0.018
59.34	-0.017
59.37	-0.017
59.36	-0.017
59.39	-0.017
59.41	-0.017
59.42	-0.016
59.44	-0.016
59.45	-0.016
59.48	-0.016
59.49	-0.016
59.50	-0.016
59.53	-0.016
59.53	-0.016
59.55	-0.016
59.57	-0.016
59.60	-0.016
59.61	-0.016
59.61	-0.016
59.64	-0.016
59.67	-0.016
59.67	-0.016
59.70	-0.016
59.72	-0.016
59.72	-0.016
59.74	-0.016
59.74	-0.016
59.77	-0.017
59.79	-0.017
59.81	-0.016
59.82	-0.017
59.83	-0.017
59.84	-0.017
59.86	-0.017
59.91	-0.017
59.90	-0.017
59.93	-0.017
59.95	-0.017
59.96	-0.017
59.98	-0.017
59.98	-0.017
59.99	-0.017
60.03	-0.017
60.05	-0.017
60.06	-0.017
60.07	-0.017
60.08	-0.017
60.10	-0.017
60.12	-0.017
60.13	-0.017
60.15	-0.017
60.18	-0.017
60.20	-0.017
60.19	-0.017
60.22	-0.017
60.24	-0.017
60.26	-0.017
60.28	-0.017
60.29	-0.018
60.30	-0.018
60.32	-0.018
60.34	-0.018
60.37	-0.018
60.38	-0.018
60.39	-0.018
60.40	-0.019
60.42	-0.019
60.44	-0.019
60.47	-0.019
60.46	-0.019
60.49	-0.019
60.50	-0.019
60.51	-0.019
60.53	-0.019
60.56	-0.020
60.58	-0.019
60.60	-0.019
60.61	-0.019
60.63	-0.020
60.66	-0.020
60.66	-0.020
60.67	-0.020
60.71	-0.020
60.72	-0.020
60.72	-0.020
60.75	-0.020
60.77	-0.020
60.78	-0.020
60.79	-0.020
60.81	-0.020
60.83	-0.020
60.83	-0.021
60.83	-0.021
60.88	-0.021
60.91	-0.021
60.90	-0.021
60.93	-0.021
60.95	-0.021
60.97	-0.021
61.00	-0.021
60.99	-0.021
61.02	-0.021
61.03	-0.021
61.06	-0.021
61.07	-0.021
61.08	-0.021
61.09	-0.022
61.12	-0.022
61.15	-0.022
61.17	-0.022
61.17	-0.022
61.20	-0.022
61.22	-0.022
61.23	-0.022
61.25	-0.022
61.28	-0.022
61.29	-0.022
61.30	-0.022
61.31	-0.022
61.32	-0.022
61.34	-0.022
61.37	-0.023
61.38	-0.023
61.40	-0.023
61.41	-0.023
61.44	-0.023
61.45	-0.023
61.48	-0.023
61.49	-0.023
61.52	-0.023
61.51	-0.022
61.53	-0.022
61.55	-0.023
61.58	-0.023
61.61	-0.023
61.60	-0.022
61.60	-0.022
61.65	-0.023
61.65	-0.022
61.67	-0.022
61.70	-0.022
61.72	-0.023
61.73	-0.023
61.74	-0.023
61.78	-0.023
61.79	-0.023
61.80	-0.023
61.80	-0.023
61.83	-0.023
61.85	-0.023
61.87	-0.023
61.88	-0.023
61.90	-0.023
61.92	-0.022
61.93	-0.022
61.95	-0.023
61.96	-0.023
61.99	-0.023
62.03	-0.022
62.03	-0.022
62.05	-0.022
62.06	-0.022
62.08	-0.023
62.09	-0.023
62.12	-0.023
62.14	-0.022
62.14	-0.022
62.16	-0.022
62.19	-0.023
62.22	-0.023
62.23	-0.023
62.24	-0.023
62.25	-0.023
62.28	-0.023
62.29	-0.023
62.29	-0.023
62.33	-0.023
62.36	-0.023
62.36	-0.023
62.37	-0.023
62.41	-0.024
62.43	-0.024
62.42	-0.024
62.45	-0.024
62.47	-0.024
62.49	-0.024
62.50	-0.024
62.54	-0.024
62.55	-0.024
62.59	-0.025
62.57	-0.024
62.59	-0.024
62.63	-0.024
62.63	-0.024
62.63	-0.024
62.66	-0.024
62.68	-0.024
62.70	-0.024
62.72	-0.024
62.75	-0.024
62.75	-0.025
62.76	-0.025
62.79	-0.025
62.80	-0.025
62.81	-0.025
62.85	-0.025
62.86	-0.025
62.89	-0.025
62.91	-0.024
62.93	-0.024
62.94	-0.024
62.94	-0.024
62.97	-0.024
62.99	-0.024
63.00	-0.024
63.02	-0.024
63.04	-0.024
63.04	-0.023
63.08	-0.023
63.10	-0.024
63.11	-0.024
63.13	-0.024
63.16	-0.024
63.17	-0.024
63.19	-0.024
63.20	-0.024
63.21	-0.024
63.24	-0.024
63.25	-0.024
63.27	-0.025
63.29	-0.024
63.32	-0.024
63.34	-0.024
63.34	-0.024
63.37	-0.024
63.38	-0.024
63.40	-0.024
63.42	-0.024
63.43	-0.024
63.45	-0.023
63.47	-0.024
63.48	-0.024
63.51	-0.024
63.53	-0.024
63.55	-0.024
63.55	-0.024
63.57	-0.023
63.60	-0.023
63.62	-0.024
63.62	-0.024
63.66	-0.023
63.68	-0.023
63.70	-0.023
63.70	-0.023
63.72	-0.023
63.75	-0.023
63.78	-0.022
63.76	-0.022
63.79	-0.023
63.83	-0.022
63.84	-0.022
63.85	-0.022
63.86	-0.022
63.90	-0.023
63.91	-0.022
63.92	-0.022
63.94	-0.022
63.97	-0.023
63.98	-0.022
64.01	-0.022
64.02	-0.022
64.06	-0.022
64.06	-0.021
64.07	-0.021
64.10	-0.021
64.13	-0.021
64.14	-0.021
64.14	-0.021
64.16	-0.021
64.18	-0.021
64.19	-0.021
64.22	-0.021
64.23	-0.021
64.26	-0.021
64.28	-0.021
64.30	-0.020
64.32	-0.021
64.34	-0.021
64.34	-0.021
64.37	-0.021
64.38	-0.021
64.41	-0.021
64.43	-0.020
64.44	-0.020
64.44	-0.020
64.47	-0.020
64.50	-0.020
64.52	-0.020
64.53	-0.019
64.54	-0.019
64.57	-0.019
64.60	-0.020
64.60	-0.020
64.63	-0.020
64.65	-0.019
64.65	-0.019
64.69	-0.019
64.70	-0.018
64.73	-0.018
64.74	-0.018
64.75	-0.018
64.77	-0.018
64.80	-0.018
64.80	-0.018
64.83	-0.017
64.84	-0.017
64.86	-0.017
64.88	-0.017
64.90	-0.017
64.92	-0.017
64.94	-0.017
64.96	-0.017
64.97	-0.017
64.99	-0.017
65.01	-0.017
65.03	-0.017
65.05	-0.017
65.08	-0.017
65.08	-0.017
65.10	-0.016
65.13	-0.017
65.14	-0.017
65.17	-0.017
65.16	-0.017
65.21	-0.017
65.22	-0.017
65.24	-0.017
65.26	-0.017
65.28	-0.017
65.29	-0.017
65.32	-0.017
65.33	-0.018
65.36	-0.018
65.38	-0.018
65.37	-0.019
65.42	-0.019
65.44	-0.019
65.46	-0.019
65.46	-0.019
65.48	-0.020
65.51	-0.020
65.53	-0.020
65.53	-0.019
65.55	-0.019
65.56	-0.020
65.61	-0.020
65.61	-0.021
65.62	-0.021
65.67	-0.021
65.68	-0.021
65.68	-0.021
65.71	-0.021
65.72	-0.022
65.75	-0.022
65.77	-0.022
65.76	-0.022
65.80	-0.022
65.83	-0.022
65.83	-0.022
65.85	-0.023
65.89	-0.023
65.90	-0.023
65.89	-0.023
65.92	-0.023
65.96	-0.023
65.97	-0.023
65.97	-0.023
65.99	-0.024
66.04	-0.024
66.06	-0.024
66.06	-0.024
66.06	-0.024
66.10	-0.023
66.11	-0.024
66.14	-0.024
66.16	-0.024
66.19	-0.024
66.19	-0.024
66.21	-0.024
66.24	-0.025
66.24	-0.024
66.28	-0.024
66.29	-0.024
66.30	-0.024
66.32	-0.025
66.35	-0.025
66.35	-0.025
66.38	-0.025
66.40	-0.025
66.41	-0.025
66.44	-0.025
66.46	-0.025
66.49	-0.025
66.50	-0.024
66.50	-0.024
66.55	-0.024
66.55	-0.024
66.57	-0.024
66.59	-0.024
66.61	-0.024
66.60	-0.024
66.65	-0.024
66.67	-0.024
66.68	-0.023
66.70	-0.023
66.72	-0.023
66.74	-0.023
66.77	-0.023
66.79	-0.023
66.78	-0.023
66.82	-0.023
66.83	-0.023
66.86	-0.023
66.86	-0.023
66.88	-0.024
66.91	-0.024
66.94	-0.023
66.95	-0.023
66.96	-0.023
67.00	-0.024
67.01	-0.024
67.04	-0.024
67.05	-0.024
67.07	-0.025
67.10	-0.025
67.10	-0.025
67.11	-0.025
67.15	-0.025
67.17	-0.025
67.19	-0.025
67.20	-0.025
67.21	-0.025
67.23	-0.025
67.25	-0.025
67.27	-0.025
67.30	-0.026
67.32	-0.026
67.33	-0.026
67.35	-0.026
67.36	-0.026
67.39	-0.026
67.41	-0.026
67.43	-0.027
67.46	-0.027
67.47	-0.027
67.49	-0.027
67.50	-0.027
67.52	-0.027
67.55	-0.027
67.55	-0.027
67.57	-0.027
67.60	-0.027
67.61	-0.028
67.64	-0.028
67.65	-0.028
67.68	-0.028
67.69	-0.028
67.72	-0.027
67.74	-0.028
67.76	-0.028
67.78	-0.028
67.79	-0.028
67.83	-0.028
67.85	-0.028
67.85	-0.027
67.87	-0.028
67.89	-0.028
67.91	-0.028
67.95	-0.028
67.96	-0.028
67.96	-0.028
67.98	-0.028
68.01	-0.028
68.03	-0.028
68.04	-0.028
68.08	-0.028
68.09	-0.028
68.11	-0.028
68.13	-0.028
68.15	-0.029
68.18	-0.029
68.18	-0.028
68.20	-0.028
68.22	-0.028
68.24	-0.028
68.25	-0.028
68.28	-0.028
68.31	-0.028
68.32	-0.028
68.35	-0.028
68.35	-0.028
68.38	-0.027
68.39	-0.027
68.41	-0.027
68.44	-0.027
68.46	-0.027
68.47	-0.027
68.49	-0.026
68.52	-0.026
68.54	-0.025
68.53	-0.025
68.57	-0.026
68.60	-0.025
68.61	-0.025
68.61	-0.025
68.63	-0.025
68.67	-0.025
68.69	-0.025
68.69	-0.025
68.71	-0.025
68.74	-0.025
68.77	-0.025
68.79	-0.025
68.79	-0.025
68.83	-0.025
68.85	-0.026
68.85	-0.026
68.88	-0.026
68.90	-0.026
68.93	-0.027
68.94	-0.027
68.95	-0.027
68.98	-0.027
68.99	-0.027
69.03	-0.026
69.03	-0.027
69.06	-0.027
69.07	-0.027
69.08	-0.027
69.12	-0.027
69.14	-0.027
69.15	-0.028
69.17	-0.028
69.19	-0.028
69.21	-0.029
69.23	-0.030
69.25	-0.030
69.27	-0.031
69.29	-0.030
69.30	-0.031
69.32	-0.031
69.35	-0.031
69.37	-0.031
69.38	-0.031
69.40	-0.031
69.43	-0.031
69.45	-0.031
69.46	-0.031
69.50	-0.031
69.53	-0.032
69.54	-0.032
69.53	-0.032
69.56	-0.032
69.58	-0.031
69.61	-0.031
69.60	-0.031
69.63	-0.031
69.67	-0.031
69.69	-0.031
69.70	-0.032
69.73	-0.032
69.74	-0.032
69.77	-0.032
69.78	-0.032
69.80	-0.032
69.82	-0.032
69.85	-0.032
69.87	-0.032
69.88	-0.033
69.91	-0.033
69.94	-0.033
69.93	-0.033
69.95	-0.033
69.98	-0.033
70.00	-0.033
70.02	-0.033
70.04	-0.033
70.05	-0.034
70.06	-0.034
70.09	-0.034
70.12	-0.034
70.12	-0.034
70.15	-0.034
70.18	-0.034
70.20	-0.034
70.23	-0.034
70.23	-0.034
70.26	-0.034
70.27	-0.035
70.29	-0.034
70.31	-0.034
70.34	-0.034
70.35	-0.034
70.38	-0.034
70.40	-0.034
70.40	-0.033
70.43	-0.033
70.46	-0.033
70.47	-0.034
70.47	-0.034
70.52	-0.033
70.52	-0.033
70.55	-0.033
70.58	-0.033
70.58	-0.033
70.61	-0.033
70.63	-0.032
70.64	-0.032
70.68	-0.032
70.70	-0.032
70.71	-0.033
70.73	-0.033
70.75	-0.032
70.77	-0.032
70.78	-0.032
70.80	-0.032
70.83	-0.032
70.87	-0.032
70.86	-0.032
70.89	-0.032
70.92	-0.032
70.93	-0.032
70.94	-0.032
70.96	-0.032
70.99	-0.032
71.00	-0.033
71.02	-0.032
71.04	-0.032
71.07	-0.032
71.10	-0.033
71.10	-0.032
71.12	-0.032
71.14	-0.032
71.16	-0.032
71.18	-0.032
71.20	-0.032
71.23	-0.032
71.26	-0.032
71.26	-0.032
71.28	-0.032
71.31	-0.032
71.33	-0.032
71.34	-0.033
71.36	-0.033
71.39	-0.033
71.41	-0.033
71.40	-0.033
71.45	-0.032
71.48	-0.032
71.49	-0.032
71.51	-0.031
71.52	-0.031
71.55	-0.031
71.57	-0.031
71.59	-0.031
71.60	-0.031
71.63	-0.031
71.66	-0.031
71.66	-0.030
71.69	-0.030
71.71	-0.030
71.73	-0.030
71.75	-0.030
71.75	-0.030
71.77	-0.030
71.81	-0.030
71.82	-0.030
71.85	-0.030
71.86	-0.030
71.88	-0.030
71.89	-0.029
71.92	-0.029
71.94	-0.029
71.96	-0.029
71.99	-0.029
71.99	-0.029
72.02	-0.029
72.04	-0.028
72.08	-0.028
72.09	-0.028
72.10	-0.028
72.14	-0.028
72.15	-0.028
72.16	-0.028
72.19	-0.028
72.20	-0.028
72.21	-0.028
72.24	-0.028
72.26	-0.028
72.29	-0.028
72.31	-0.028
72.33	-0.028
72.34	-0.028
72.36	-0.029
72.39	-0.029
72.40	-0.028
72.42	-0.028
72.45	-0.029
72.47	-0.029
72.48	-0.029
72.50	-0.029
72.53	-0.029
72.54	-0.029
72.56	-0.029
72.60	-0.029
72.62	-0.029
72.63	-0.030
72.65	-0.030
72.68	-0.030
72.70	-0.030
72.70	-0.030
72.73	-0.030
72.74	-0.031
72.77	-0.031
72.78	-0.031
72.81	-0.031
72.83	-0.031
72.84	-0.031
72.87	-0.031
72.89	-0.031
72.92	-0.031
72.93	-0.031
72.96	-0.031
72.98	-0.032
72.99	-0.032
73.00	-0.032
73.03	-0.033
73.05	-0.033
73.06	-0.033
73.09	-0.033
73.09	-0.034
73.10	-0.033
73.15	-0.033
73.17	-0.034
73.19	-0.034
73.21	-0.034
73.24	-0.034
73.25	-0.035
73.27	-0.035
73.29	-0.035
73.30	-0.035
73.34	-0.035
73.35	-0.035
73.37	-0.035
73.38	-0.035
73.40	-0.035
73.42	-0.035
73.46	-0.036
73.48	-0.036
73.49	-0.036
73.51	-0.036
73.55	-0.036
73.56	-0.036
73.58	-0.036
73.62	-0.036
73.62	-0.036
73.64	-0.036
73.65	-0.036
73.68	-0.036
73.70	-0.036
73.72	-0.036
73.74	-0.036
73.76	-0.036
73.77	-0.036
73.78	-0.036
73.83	-0.036
73.84	-0.036
73.87	-0.036
73.88	-0.036
73.90	-0.037
73.92	-0.037
73.95	-0.036
73.96	-0.036
73.99	-0.036
74.00	-0.037
74.03	-0.037
74.05	-0.037
74.07	-0.037
74.09	-0.037
74.12	-0.038
74.12	-0.038
74.14	-0.038
74.16	-0.037
74.17	-0.037
74.21	-0.037
74.22	-0.036
74.24	-0.036
74.27	-0.036
74.29	-0.036
74.31	-0.036
74.33	-0.036
74.35	-0.037
74.39	-0.038
74.39	-0.038
74.41	-0.038
74.43	-0.038
74.45	-0.038
74.48	-0.037
74.50	-0.037
74.51	-0.037
74.54	-0.037
74.56	-0.037
74.56	-0.037
74.59	-0.038
74.62	-0.038
74.63	-0.037
74.66	-0.037
74.68	-0.038
74.73	-0.038
74.73	-0.038
74.73	-0.037
74.76	-0.038
74.77	-0.038
74.80	-0.039
74.81	-0.039
74.84	-0.040
74.87	-0.040
74.89	-0.040
74.91	-0.040
74.91	-0.040
74.95	-0.041
74.96	-0.041
74.98	-0.040
75.00	-0.040
75.02	-0.039
75.04	-0.039
75.06	-0.039
75.07	-0.040
75.12	-0.040
75.12	-0.041
75.14	-0.041
75.15	-0.041
75.19	-0.041
75.21	-0.040
75.21	-0.040
75.25	-0.040
75.27	-0.039
75.30	-0.039
75.31	-0.039
75.32	-0.039
75.36	-0.039
75.38	-0.039
75.38	-0.039
75.40	-0.038
75.44	-0.038
75.46	-0.037
75.45	-0.037
75.48	-0.037
75.52	-0.037
75.55	-0.037
75.56	-0.037
75.57	-0.036
75.60	-0.037
75.62	-0.038
75.64	-0.038
75.65	-0.039
75.69	-0.040
75.71	-0.041
75.73	-0.041
75.73	-0.040
75.77	-0.040
75.79	-0.040
75.81	-0.040
75.83	-0.040
75.84	-0.039
75.86	-0.039
75.88	-0.039
75.91	-0.039
75.93	-0.039
75.95	-0.039
75.97	-0.039
75.98	-0.039
76.03	-0.039
76.03	-0.039
76.05	-0.039
76.08	-0.040
76.09	-0.040
76.12	-0.041
76.13	-0.041
76.16	-0.041
76.19	-0.040
76.20	-0.040
76.21	-0.040
76.23	-0.039
76.26	-0.039
76.28	-0.038
76.30	-0.038
76.33	-0.038
76.36	-0.037
76.37	-0.037
76.39	-0.037
76.40	-0.037
76.42	-0.038
76.45	-0.038
76.46	-0.039
76.48	-0.040
76.50	-0.040
76.53	-0.040
76.54	-0.040
76.57	-0.040
76.60	-0.040
76.61	-0.040
76.64	-0.040
76.65	-0.040
76.67	-0.040
76.70	-0.040
76.71	-0.040
76.74	-0.040
76.78	-0.040
76.79	-0.040
76.80	-0.040
76.81	-0.040
76.83	-0.040
76.85	-0.040
76.87	-0.040
76.89	-0.041
76.92	-0.041
76.95	-0.041
76.96	-0.041
76.99	-0.041
77.00	-0.041
77.03	-0.041
77.04	-0.041
77.05	-0.040
77.08	-0.040
77.10	-0.039
77.14	-0.039
77.14	-0.038
77.17	-0.037
77.21	-0.038
77.20	-0.038
77.23	-0.038
77.25	-0.037
77.28	-0.037
77.30	-0.038
77.32	-0.038
77.33	-0.039
77.36	-0.039
77.39	-0.039
77.40	-0.039
77.42	-0.039
77.44	-0.040
77.46	-0.040
77.47	-0.039
77.49	-0.039
77.51	-0.039
77.54	-0.039
77.55	-0.038
77.57	-0.038
77.61	-0.037
77.63	-0.037
77.65	-0.038
77.66	-0.038
77.70	-0.039
77.71	-0.039
77.73	-0.039
77.74	-0.039
77.78	-0.040
77.78	-0.040
77.81	-0.041
77.83	-0.041
77.85	-0.042
77.88	-0.042
77.89	-0.041
77.90	-0.041
77.93	-0.040
77.94	-0.040
77.98	-0.039
78.00	-0.039
78.02	-0.039
78.04	-0.039
78.06	-0.038
78.08	-0.038
78.11	-0.038
78.14	-0.039
78.13	-0.039
78.17	-0.039
78.18	-0.039
78.20	-0.040
78.22	-0.040
78.26	-0.040
78.27	-0.040
78.29	-0.040
78.31	-0.041
78.34	-0.041
78.34	-0.041
78.37	-0.041
78.39	-0.040
78.40	-0.040
78.42	-0.040
78.45	-0.040
78.49	-0.041
78.49	-0.041
78.52	-0.042
78.53	-0.042
78.55	-0.042
78.57	-0.042
78.60	-0.043
78.63	-0.044
78.65	-0.044
78.66	-0.045
78.69	-0.045
78.70	-0.045
78.72	-0.045
78.75	-0.045
78.78	-0.044
78.80	-0.044
78.81	-0.044
78.84	-0.044
78.86	-0.043
78.87	-0.043
78.90	-0.042
78.92	-0.042
78.94	-0.042
78.96	-0.043
78.97	-0.043
79.01	-0.043
79.03	-0.043
79.05	-0.043
79.06	-0.043
79.08	-0.044
79.11	-0.044
79.13	-0.044
79.16	-0.043
79.19	-0.043
79.19	-0.043
79.22	-0.043
79.23	-0.043
79.25	-0.043
79.28	-0.042
79.30	-0.042
79.32	-0.042
79.33	-0.042
79.35	-0.042
79.37	-0.042
79.40	-0.043
79.41	-0.043
79.43	-0.044
79.46	-0.044
79.49	-0.045
79.51	-0.045
79.52	-0.046
79.55	-0.046
79.57	-0.046
[truncated: 25,363 more rows]
