# Supplementary material for: Novel terpolymers based on methyl methacrylate with superior thermal stability and optical transparency for high-value applications
Source: PLoS One. 2025 Oct 8;20(10):e0332300. doi: 10.1371/journal.pone.0332300 (PMC12507251; doi:10.1371/journal.pone.0332300)
Supplement: S1 File — (ZIP) [file pone.0332300.s001.zip › Supporting_Information/Fig. 5. Derivative thermogravimetric (DTG) curves comparing the thermal degradation rates of the synthesized/TGA-DSC/DTG (PMMMA)/DTG 30% (23.12.95).txt]

Filename:	D:\save\Dr.atabaki\geramifar\30% (23.12.95).stad
Temperature (�C)	Derivative Weight (mg/mi
51.92	-0.234
51.92	-0.100
51.90	-0.072
51.91	-0.060
51.91	-0.052
51.89	-0.048
51.88	-0.042
51.87	-0.041
51.87	-0.037
51.87	-0.036
51.86	-0.035
51.86	-0.032
51.87	-0.031
51.86	-0.031
51.87	-0.029
51.86	-0.028
51.85	-0.026
51.85	-0.024
51.85	-0.023
51.83	-0.022
51.84	-0.021
51.83	-0.020
51.84	-0.019
51.83	-0.018
51.82	-0.017
51.81	-0.017
51.81	-0.012
51.81	-0.012
51.80	-0.011
51.81	-0.010
51.79	-9.699e-003
51.81	-8.971e-003
51.81	-8.600e-003
51.79	-8.159e-003
51.79	-7.588e-003
51.79	-6.910e-003
51.80	-6.486e-003
51.78	-6.359e-003
51.78	-5.994e-003
51.77	-5.561e-003
51.79	-4.684e-003
51.77	-3.852e-003
51.76	-3.054e-003
51.74	-2.568e-003
51.77	-2.331e-003
51.74	-2.186e-003
51.75	-2.110e-003
51.73	-2.052e-003
51.75	-2.086e-003
51.76	-1.914e-003
51.73	-1.236e-003
51.71	-1.807e-004
51.72	8.026e-004
51.73	1.351e-003
51.71	1.637e-003
51.72	1.818e-003
51.74	1.837e-003
51.72	2.118e-003
51.72	2.588e-003
51.73	3.214e-003
51.71	3.607e-003
51.72	3.717e-003
51.71	4.059e-003
51.70	4.558e-003
51.70	5.216e-003
51.69	5.534e-003
51.69	5.951e-003
51.68	6.506e-003
51.69	7.190e-003
51.68	7.525e-003
51.69	7.950e-003
51.68	8.524e-003
51.68	9.127e-003
51.68	9.764e-003
51.66	0.010
51.67	0.011
51.68	0.012
51.66	0.012
51.67	0.012
51.65	0.013
51.67	0.013
51.67	0.014
51.64	0.014
51.64	0.015
51.64	0.016
51.65	0.016
51.64	0.017
51.65	0.018
51.64	0.018
51.63	0.019
51.62	0.020
51.64	0.020
51.64	0.021
51.63	0.020
51.62	0.020
51.64	0.021
51.63	0.022
51.63	0.022
51.62	0.023
51.63	0.024
51.62	0.024
51.61	0.024
51.61	0.024
51.63	0.023
51.63	0.024
51.62	0.024
51.62	0.024
51.63	0.024
51.64	0.024
51.62	0.023
51.62	0.023
51.62	0.023
51.61	0.022
51.62	0.022
51.63	0.022
51.62	0.021
51.63	0.021
51.61	0.020
51.63	0.020
51.61	0.020
51.62	0.020
51.61	0.020
51.61	0.019
51.62	0.019
51.62	0.018
51.61	0.018
51.62	0.017
51.62	0.017
51.63	0.016
51.62	0.016
51.64	0.016
51.62	0.015
51.62	0.015
51.64	0.014
51.65	0.014
51.63	0.014
51.64	0.013
51.64	0.013
51.64	0.012
51.64	0.012
51.65	0.011
51.64	0.010
51.65	9.725e-003
51.65	8.974e-003
51.65	8.606e-003
51.65	8.148e-003
51.66	7.647e-003
51.65	6.738e-003
51.65	5.887e-003
51.64	5.079e-003
51.66	4.586e-003
51.68	4.333e-003
51.67	4.257e-003
51.67	3.950e-003
51.66	3.465e-003
51.66	2.830e-003
51.67	2.445e-003
51.66	2.262e-003
51.69	2.148e-003
51.69	2.088e-003
51.67	2.054e-003
51.67	2.035e-003
51.70	2.024e-003
51.68	2.018e-003
51.70	2.015e-003
51.69	2.013e-003
51.69	1.999e-003
51.71	2.069e-003
51.69	1.839e-003
51.70	1.398e-003
51.71	7.883e-004
51.70	4.172e-004
51.71	2.411e-004
51.72	1.317e-004
51.72	7.455e-005
51.75	4.124e-005
51.73	2.316e-005
51.72	1.288e-005
51.74	-6.198e-006
51.75	6.166e-005
51.73	-1.699e-004
51.73	-6.249e-004
51.75	-1.164e-003
51.74	-1.765e-003
51.73	-2.382e-003
51.74	-3.102e-003
51.77	-3.530e-003
51.75	-3.739e-003
51.76	-3.867e-003
51.76	-3.934e-003
51.78	-3.973e-003
51.77	-3.995e-003
51.76	-4.007e-003
51.76	-4.013e-003
51.78	-4.004e-003
51.80	-4.077e-003
51.79	-3.848e-003
51.80	-3.408e-003
51.81	-2.799e-003
51.80	-2.441e-003
51.79	-2.194e-003
51.80	-2.315e-003
51.82	-2.698e-003
51.82	-3.275e-003
51.82	-3.628e-003
51.82	-3.794e-003
51.83	-3.897e-003
51.83	-3.951e-003
51.83	-3.983e-003
51.82	-4.000e-003
51.84	-4.010e-003
51.85	-4.028e-003
51.84	-3.960e-003
51.84	-4.192e-003
51.85	-4.633e-003
51.85	-5.244e-003
51.87	-5.615e-003
51.87	-5.791e-003
51.88	-5.901e-003
51.87	-5.958e-003
51.88	-5.991e-003
51.88	-6.009e-003
51.90	-6.020e-003
51.89	-6.025e-003
51.88	-6.029e-003
51.90	-6.030e-003
51.91	-6.031e-003
51.91	-6.032e-003
51.89	-6.032e-003
51.91	-6.019e-003
51.93	-6.090e-003
51.92	-5.860e-003
51.91	-5.420e-003
51.93	-4.810e-003
51.94	-4.439e-003
51.94	-4.263e-003
51.91	-4.153e-003
51.95	-4.096e-003
51.94	-4.063e-003
51.94	-4.045e-003
51.94	-4.035e-003
51.95	-4.029e-003
51.95	-4.026e-003
51.96	-4.024e-003
51.96	-4.023e-003
51.96	-4.022e-003
51.98	-4.022e-003
51.99	-4.022e-003
51.99	-4.022e-003
51.98	-4.022e-003
52.02	-4.008e-003
52.00	-4.093e-003
52.00	-3.792e-003
52.02	-3.581e-003
52.04	-3.412e-003
52.03	-3.651e-003
52.02	-3.846e-003
52.02	-3.912e-003
52.03	-3.965e-003
52.03	-3.988e-003
52.03	-4.004e-003
52.05	-4.012e-003
52.05	-4.003e-003
52.07	-4.076e-003
52.06	-3.848e-003
52.05	-3.408e-003
52.09	-2.798e-003
52.09	-2.428e-003
52.07	-2.252e-003
52.09	-2.142e-003
52.10	-2.085e-003
52.09	-2.052e-003
52.09	-2.034e-003
52.10	-2.024e-003
52.13	-2.018e-003
52.12	-2.015e-003
52.13	-2.013e-003
52.12	-2.012e-003
52.12	-2.012e-003
52.14	-2.011e-003
52.14	-2.011e-003
52.15	-2.011e-003
52.15	-2.011e-003
52.15	-2.011e-003
52.15	-2.011e-003
52.17	-2.011e-003
52.17	-2.011e-003
52.19	-2.011e-003
52.19	-2.011e-003
52.19	-2.011e-003
52.20	-2.011e-003
52.21	-2.011e-003
52.21	-2.011e-003
52.22	-2.011e-003
52.22	-2.024e-003
52.22	-1.953e-003
52.22	-2.183e-003
52.23	-2.624e-003
52.24	-3.234e-003
52.24	-3.605e-003
52.24	-3.781e-003
52.26	-3.890e-003
52.27	-3.934e-003
52.27	-4.038e-003
52.28	-3.826e-003
52.29	-3.396e-003
52.29	-2.792e-003
52.29	-2.424e-003
52.30	-2.250e-003
52.31	-2.141e-003
52.30	-2.071e-003
52.30	-2.109e-003
52.32	-1.862e-003
52.33	-1.424e-003
52.32	-7.242e-004
52.32	-6.643e-004
52.34	-6.263e-004
52.36	-9.150e-004
52.35	-1.059e-003
52.37	-1.440e-003
52.37	-1.727e-003
52.38	-1.840e-003
52.38	-1.920e-003
52.39	-1.958e-003
52.40	-1.982e-003
52.39	-1.995e-003
52.41	-2.002e-003
52.41	-2.006e-003
52.42	-2.008e-003
52.43	-2.009e-003
52.42	-2.010e-003
52.44	-2.010e-003
52.45	-2.011e-003
52.45	-2.011e-003
52.46	-2.011e-003
52.46	-2.011e-003
52.48	-2.011e-003
52.49	-2.011e-003
52.48	-2.011e-003
52.48	-2.011e-003
52.49	-2.011e-003
52.52	-2.011e-003
52.52	-2.011e-003
52.51	-2.011e-003
52.53	-2.011e-003
52.52	-1.997e-003
52.53	-2.069e-003
52.54	-1.839e-003
52.56	-1.398e-003
52.56	-7.881e-004
52.55	-4.171e-004
52.56	-2.411e-004
52.57	-1.316e-004
52.59	-7.454e-005
52.59	-4.124e-005
52.60	-2.316e-005
52.61	-1.288e-005
52.62	-7.207e-006
52.63	-4.017e-006
52.63	-2.245e-006
52.64	-1.252e-006
52.65	-1.411e-005
52.66	5.726e-005
52.66	-1.724e-004
52.66	-5.995e-004
52.66	-1.294e-003
52.68	-1.351e-003
52.69	-1.387e-003
52.69	-1.097e-003
52.71	-9.526e-004
52.73	-5.708e-004
52.72	-2.846e-004
52.73	-1.711e-004
52.74	-9.113e-005
52.73	-5.244e-005
52.75	-2.871e-005
52.76	-1.623e-005
52.76	-8.989e-006
52.78	-5.044e-006
52.78	-2.807e-006
52.79	-1.570e-006
52.80	-8.754e-007
52.80	-4.891e-007
52.82	-2.729e-007
52.83	-1.356e-005
52.82	5.756e-005
52.84	-1.722e-004
52.84	-6.128e-004
52.84	-1.223e-003
52.85	-1.594e-003
52.87	-1.770e-003
52.88	-1.879e-003
52.88	-1.936e-003
52.88	-1.970e-003
52.90	-1.988e-003
52.91	-1.998e-003
52.92	-2.004e-003
52.92	-2.007e-003
52.94	-2.009e-003
52.95	-2.010e-003
52.93	-2.010e-003
52.94	-2.010e-003
52.96	-2.011e-003
52.97	-2.011e-003
52.98	-2.011e-003
52.98	-2.011e-003
52.98	-2.024e-003
53.00	-1.953e-003
53.00	-2.183e-003
53.01	-2.624e-003
53.03	-3.234e-003
53.03	-3.605e-003
53.04	-3.781e-003
53.04	-3.890e-003
53.05	-3.947e-003
53.06	-3.981e-003
53.06	-3.999e-003
53.08	-4.009e-003
53.08	-4.015e-003
53.08	-4.018e-003
53.11	-4.020e-003
53.11	-4.021e-003
53.13	-4.021e-003
53.11	-4.021e-003
53.13	-4.022e-003
53.14	-4.022e-003
53.16	-4.022e-003
53.15	-4.022e-003
53.18	-4.022e-003
53.18	-4.022e-003
53.19	-4.022e-003
53.21	-4.035e-003
53.21	-3.964e-003
53.23	-4.194e-003
53.22	-4.635e-003
53.24	-5.231e-003
53.25	-5.673e-003
53.25	-5.619e-003
53.26	-5.288e-003
53.25	-4.735e-003
53.28	-4.398e-003
53.27	-4.240e-003
53.29	-4.141e-003
53.30	-4.089e-003
53.31	-4.059e-003
53.32	-4.043e-003
53.34	-4.033e-003
53.35	-4.028e-003
53.35	-4.025e-003
53.35	-4.024e-003
53.37	-4.023e-003
53.36	-4.022e-003
53.38	-4.022e-003
53.39	-4.022e-003
53.40	-4.035e-003
53.41	-3.964e-003
53.42	-4.194e-003
53.44	-4.621e-003
53.43	-5.302e-003
53.46	-5.443e-003
53.46	-5.179e-003
53.47	-4.678e-003
53.47	-4.364e-003
53.49	-4.222e-003
53.50	-4.130e-003
53.52	-4.083e-003
53.50	-4.056e-003
53.51	-4.041e-003
53.54	-4.032e-003
53.54	-4.028e-003
53.54	-4.025e-003
53.56	-4.024e-003
53.56	-4.023e-003
53.58	-4.036e-003
53.57	-3.964e-003
53.60	-4.194e-003
53.62	-4.635e-003
53.61	-5.245e-003
53.62	-5.616e-003
53.63	-5.792e-003
53.64	-5.901e-003
53.64	-5.958e-003
53.66	-5.978e-003
53.67	-6.067e-003
53.68	-5.848e-003
53.68	-5.413e-003
53.70	-4.806e-003
53.70	-4.437e-003
53.72	-4.262e-003
53.71	-4.153e-003
53.75	-4.096e-003
53.74	-4.063e-003
53.75	-4.045e-003
53.75	-4.035e-003
53.76	-4.029e-003
53.79	-4.026e-003
53.80	-4.024e-003
53.80	-4.023e-003
53.82	-4.022e-003
53.82	-4.022e-003
53.83	-4.022e-003
53.84	-4.022e-003
53.84	-4.022e-003
53.86	-4.022e-003
53.86	-4.022e-003
53.87	-4.008e-003
53.89	-4.079e-003
53.90	-3.863e-003
53.92	-3.338e-003
53.92	-3.042e-003
53.93	-2.811e-003
53.95	-3.034e-003
53.96	-3.126e-003
53.97	-3.484e-003
53.99	-3.755e-003
53.99	-3.861e-003
54.00	-3.936e-003
54.01	-3.973e-003
54.02	-3.995e-003
54.01	-4.007e-003
54.02	-4.013e-003
54.05	-4.017e-003
54.06	-4.019e-003
54.08	-4.020e-003
54.09	-4.008e-003
54.08	-4.079e-003
54.10	-3.849e-003
54.11	-3.409e-003
54.12	-2.799e-003
54.12	-2.428e-003
54.12	-2.252e-003
54.15	-2.156e-003
54.15	-2.028e-003
54.18	-2.224e-003
54.17	-2.647e-003
54.19	-3.247e-003
54.19	-3.612e-003
54.21	-3.785e-003
54.24	-3.892e-003
54.24	-3.948e-003
54.24	-3.981e-003
54.23	-3.999e-003
54.27	-4.009e-003
54.28	-4.015e-003
54.30	-4.018e-003
54.29	-4.033e-003
54.29	-3.963e-003
54.35	-4.193e-003
54.34	-4.634e-003
54.33	-5.244e-003
54.35	-5.615e-003
54.37	-5.792e-003
54.36	-5.901e-003
54.37	-5.958e-003
54.38	-5.991e-003
54.41	-6.010e-003
54.42	-6.020e-003
54.41	-6.025e-003
54.42	-6.015e-003
54.46	-6.101e-003
54.46	-5.788e-003
54.46	-5.649e-003
54.47	-5.250e-003
54.50	-5.062e-003
54.50	-4.576e-003
54.50	-4.502e-003
54.50	-4.818e-003
54.54	-5.343e-003
54.55	-5.672e-003
54.56	-5.823e-003
54.57	-5.919e-003
54.59	-5.968e-003
54.61	-5.997e-003
54.59	-6.013e-003
54.59	-6.021e-003
54.63	-6.026e-003
54.64	-6.029e-003
54.63	-6.031e-003
54.64	-6.045e-003
54.67	-5.974e-003
54.68	-6.204e-003
54.69	-6.645e-003
54.69	-7.242e-003
54.71	-7.684e-003
54.73	-7.630e-003
54.73	-7.299e-003
54.75	-6.746e-003
54.75	-6.409e-003
54.77	-6.251e-003
54.78	-6.151e-003
54.78	-6.113e-003
54.80	-6.012e-003
54.82	-6.226e-003
54.80	-6.657e-003
54.82	-7.262e-003
54.85	-7.630e-003
54.86	-7.791e-003
54.87	-7.971e-003
54.89	-7.798e-003
54.90	-7.390e-003
54.91	-6.798e-003
54.91	-6.437e-003
54.92	-6.267e-003
54.92	-6.160e-003
54.96	-6.105e-003
54.96	-6.073e-003
54.96	-6.055e-003
55.00	-6.045e-003
54.99	-6.040e-003
54.99	-6.037e-003
55.01	-6.035e-003
55.04	-6.034e-003
55.06	-6.033e-003
55.05	-6.033e-003
55.06	-6.019e-003
55.08	-6.104e-003
55.08	-5.803e-003
55.11	-5.592e-003
55.12	-5.423e-003
55.12	-5.662e-003
55.14	-5.857e-003
55.16	-5.923e-003
55.15	-5.976e-003
55.17	-5.999e-003
55.18	-6.015e-003
55.21	-6.036e-003
55.19	-5.969e-003
55.20	-6.202e-003
55.24	-6.644e-003
55.24	-7.241e-003
55.24	-7.684e-003
55.28	-7.630e-003
55.28	-7.299e-003
55.28	-6.746e-003
55.29	-6.409e-003
55.33	-6.251e-003
55.32	-6.151e-003
55.32	-6.100e-003
55.35	-6.083e-003
55.36	-5.996e-003
55.37	-6.216e-003
55.38	-6.639e-003
55.40	-7.317e-003
55.41	-7.456e-003
55.41	-7.191e-003
55.43	-6.690e-003
55.45	-6.376e-003
55.45	-6.246e-003
55.47	-6.084e-003
55.49	-6.267e-003
55.49	-6.679e-003
55.51	-7.275e-003
55.52	-7.637e-003
55.53	-7.808e-003
55.55	-7.915e-003
55.55	-7.971e-003
55.56	-8.003e-003
55.58	-8.021e-003
55.59	-8.031e-003
55.59	-8.050e-003
55.61	-7.982e-003
55.61	-8.213e-003
55.63	-8.655e-003
55.64	-9.266e-003
55.66	-9.637e-003
55.68	-9.813e-003
55.70	-9.909e-003
55.70	-0.010
55.73	-9.841e-003
55.73	-9.419e-003
55.75	-8.832e-003
55.75	-8.396e-003
55.76	-8.453e-003
55.75	-8.786e-003
55.79	-9.340e-003
55.81	-9.678e-003
55.82	-9.823e-003
55.84	-9.993e-003
55.84	-9.828e-003
55.86	-9.347e-003
55.88	-8.983e-003
55.89	-9.062e-003
55.90	-9.501e-003
55.91	-9.765e-003
55.92	-9.886e-003
55.94	-9.963e-003
55.94	-0.010
55.96	-0.010
55.97	-0.010
55.99	-0.010
55.99	-0.010
56.00	-0.010
56.02	-0.010
56.03	-0.010
56.05	-0.010
56.06	-0.010
56.07	-0.010
56.08	-0.010
56.10	-0.010
56.11	-0.010
56.12	-9.882e-003
56.15	-9.455e-003
56.16	-8.774e-003
56.15	-8.633e-003
56.18	-8.897e-003
56.18	-9.398e-003
56.21	-9.712e-003
56.21	-9.855e-003
56.23	-9.946e-003
56.24	-0.010
56.25	-9.949e-003
56.28	-0.010
56.29	-0.010
56.29	-0.011
56.30	-0.010
56.33	-0.010
56.33	-0.010
56.33	-0.010
56.35	-0.010
56.37	-0.011
56.38	-0.011
56.39	-0.012
56.41	-0.012
56.44	-0.012
56.44	-0.011
56.45	-0.011
56.45	-0.011
56.47	-0.012
56.49	-0.012
56.49	-0.012
56.51	-0.012
56.54	-0.012
56.54	-0.011
56.56	-0.011
56.57	-0.011
56.58	-0.011
56.60	-0.011
56.60	-0.012
56.61	-0.012
56.64	-0.012
56.65	-0.012
56.66	-0.012
56.68	-0.012
56.69	-0.012
56.70	-0.011
56.73	-0.012
56.73	-0.012
56.74	-0.012
56.77	-0.012
56.78	-0.012
56.78	-0.012
56.79	-0.012
56.81	-0.012
56.83	-0.012
56.85	-0.012
56.86	-0.012
56.88	-0.011
56.86	-0.012
56.88	-0.012
56.90	-0.012
56.92	-0.012
56.94	-0.012
56.95	-0.012
56.97	-0.011
56.96	-0.011
56.99	-0.011
57.02	-0.011
57.01	-0.011
57.01	-0.011
57.03	-0.011
57.07	-0.011
57.08	-0.011
57.07	-0.010
57.09	-0.010
57.12	-0.010
57.13	-0.010
57.13	-9.915e-003
57.14	-9.460e-003
57.16	-8.842e-003
57.18	-8.466e-003
57.20	-8.301e-003
57.21	-8.119e-003
57.21	-8.291e-003
57.22	-8.685e-003
57.25	-9.347e-003
57.26	-9.478e-003
57.27	-9.208e-003
57.28	-8.718e-003
57.29	-8.331e-003
57.31	-8.417e-003
57.35	-8.766e-003
57.34	-9.328e-003
57.36	-9.658e-003
57.37	-9.904e-003
57.40	-9.704e-003
57.39	-9.545e-003
57.41	-9.407e-003
57.43	-9.662e-003
57.45	-9.867e-003
57.44	-9.938e-003
57.47	-9.994e-003
57.50	-0.010
57.52	-0.010
57.52	-9.986e-003
57.52	-0.010
57.55	-0.011
57.56	-0.011
57.56	-0.011
57.58	-0.011
57.61	-0.010
57.61	-0.010
57.62	-0.010
57.62	-0.011
57.67	-0.011
57.69	-0.012
57.68	-0.012
57.71	-0.012
57.71	-0.012
57.72	-0.011
57.73	-0.011
57.76	-0.011
57.76	-0.011
57.79	-0.011
57.81	-0.011
57.81	-0.012
57.81	-0.012
57.84	-0.012
57.85	-0.012
57.86	-0.012
57.89	-0.012
57.91	-0.012
57.91	-0.012
57.95	-0.013
57.95	-0.013
57.95	-0.013
57.97	-0.013
58.00	-0.012
58.02	-0.012
58.00	-0.012
58.03	-0.012
58.05	-0.013
58.08	-0.013
58.08	-0.012
58.09	-0.012
58.11	-0.013
58.14	-0.013
58.12	-0.014
58.15	-0.013
58.17	-0.013
58.18	-0.013
58.20	-0.013
58.21	-0.014
58.23	-0.014
58.24	-0.014
58.23	-0.014
58.26	-0.014
58.28	-0.014
58.30	-0.014
58.31	-0.014
58.33	-0.014
58.33	-0.014
58.35	-0.014
58.37	-0.015
58.38	-0.015
58.40	-0.014
58.41	-0.014
58.42	-0.014
58.45	-0.014
58.46	-0.014
58.47	-0.014
58.48	-0.014
58.52	-0.014
58.52	-0.014
58.53	-0.014
58.54	-0.014
58.57	-0.014
58.59	-0.014
58.57	-0.014
58.59	-0.014
58.62	-0.014
58.62	-0.014
58.64	-0.015
58.66	-0.015
58.68	-0.015
58.68	-0.015
58.71	-0.014
58.73	-0.014
58.75	-0.014
58.75	-0.014
58.76	-0.014
58.79	-0.014
58.80	-0.014
58.82	-0.013
58.82	-0.014
58.85	-0.014
58.88	-0.013
58.89	-0.013
58.89	-0.012
58.89	-0.012
58.92	-0.012
58.93	-0.012
58.95	-0.011
58.97	-0.012
58.97	-0.012
59.00	-0.012
59.01	-0.012
59.03	-0.012
59.06	-0.011
59.07	-0.011
59.08	-0.011
59.11	-0.012
59.11	-0.012
59.10	-0.012
59.14	-0.011
59.15	-0.011
59.17	-0.010
59.18	-0.010
59.21	-0.011
59.21	-0.011
59.23	-0.012
59.25	-0.012
59.26	-0.012
59.28	-0.012
59.29	-0.012
59.31	-0.011
59.31	-0.011
59.33	-0.010
59.36	-0.010
59.36	-0.011
59.38	-0.011
59.43	-0.012
59.43	-0.012
59.43	-0.011
59.44	-0.011
59.46	-0.011
59.47	-0.011
59.49	-0.011
59.51	-0.012
59.53	-0.012
59.55	-0.012
59.55	-0.012
59.57	-0.012
59.60	-0.012
59.59	-0.011
59.60	-0.011
59.64	-0.011
59.66	-0.012
59.65	-0.012
59.67	-0.012
59.71	-0.012
59.71	-0.012
59.71	-0.012
59.75	-0.011
59.79	-0.011
59.77	-0.010
59.77	-0.010
59.81	-0.011
59.83	-0.011
59.82	-0.012
59.84	-0.012
59.87	-0.011
59.88	-0.011
59.89	-0.010
59.91	-0.010
59.92	-0.011
59.96	-0.011
59.96	-0.012
59.98	-0.012
60.01	-0.011
60.01	-0.011
60.03	-0.010
60.03	-0.010
60.06	-0.011
60.07	-0.011
60.08	-0.012
60.10	-0.012
60.13	-0.012
60.14	-0.012
60.15	-0.012
60.17	-0.012
60.20	-0.012
60.20	-0.012
60.22	-0.012
60.23	-0.012
60.25	-0.012
60.26	-0.012
60.27	-0.012
60.30	-0.011
60.32	-0.012
60.33	-0.012
60.35	-0.012
60.36	-0.012
60.38	-0.012
60.40	-0.013
60.44	-0.013
60.42	-0.013
60.44	-0.013
60.46	-0.013
60.47	-0.012
60.49	-0.012
60.50	-0.012
60.53	-0.012
60.55	-0.012
60.55	-0.013
60.58	-0.013
60.58	-0.014
60.59	-0.014
60.62	-0.013
60.64	-0.013
60.64	-0.012
60.66	-0.012
60.69	-0.012
60.70	-0.013
60.69	-0.013
60.72	-0.014
60.74	-0.013
60.77	-0.013
60.78	-0.013
60.81	-0.013
60.83	-0.013
60.82	-0.014
60.84	-0.014
60.85	-0.014
60.87	-0.013
60.88	-0.013
60.91	-0.013
60.91	-0.014
60.94	-0.014
60.96	-0.014
60.97	-0.014
60.99	-0.014
61.00	-0.013
61.04	-0.014
61.05	-0.014
61.07	-0.014
61.07	-0.014
61.09	-0.014
61.09	-0.014
61.11	-0.014
61.15	-0.013
61.15	-0.014
61.17	-0.014
61.20	-0.014
61.21	-0.014
61.23	-0.013
61.23	-0.013
61.26	-0.012
61.27	-0.012
61.29	-0.012
61.30	-0.012
61.33	-0.012
61.33	-0.013
61.35	-0.013
61.36	-0.013
61.39	-0.013
61.40	-0.013
61.41	-0.012
61.44	-0.012
61.46	-0.012
61.46	-0.013
61.47	-0.013
61.50	-0.013
61.50	-0.013
61.54	-0.013
61.55	-0.013
61.57	-0.013
61.61	-0.013
61.59	-0.013
61.60	-0.014
61.64	-0.013
61.67	-0.013
61.66	-0.012
61.68	-0.012
61.71	-0.013
61.72	-0.013
61.73	-0.014
61.76	-0.013
61.78	-0.013
61.79	-0.012
61.80	-0.012
61.82	-0.012
61.84	-0.012
61.84	-0.012
61.86	-0.011
61.89	-0.012
61.91	-0.012
61.93	-0.012
61.95	-0.012
61.96	-0.012
61.98	-0.012
61.99	-0.011
61.99	-0.011
62.02	-0.010
62.03	-0.010
62.04	-0.011
62.06	-0.011
62.09	-0.012
62.12	-0.012
62.12	-0.012
62.13	-0.012
62.16	-0.012
62.17	-0.012
62.16	-0.012
62.21	-0.011
62.23	-0.012
62.24	-0.012
62.26	-0.012
62.27	-0.012
62.29	-0.012
62.31	-0.012
62.34	-0.012
62.35	-0.013
62.36	-0.013
62.37	-0.012
62.39	-0.012
62.41	-0.012
62.44	-0.012
62.44	-0.012
62.47	-0.011
62.48	-0.012
62.51	-0.012
62.52	-0.012
62.54	-0.012
62.56	-0.012
62.57	-0.013
62.58	-0.012
62.61	-0.012
62.63	-0.013
62.65	-0.013
62.66	-0.014
62.68	-0.014
62.69	-0.014
62.69	-0.015
62.73	-0.015
62.73	-0.015
62.76	-0.015
62.75	-0.015
62.79	-0.015
62.80	-0.015
62.81	-0.015
62.83	-0.016
62.85	-0.016
62.87	-0.016
62.89	-0.017
62.90	-0.017
62.91	-0.017
62.93	-0.017
62.96	-0.016
62.97	-0.016
62.99	-0.016
63.02	-0.017
63.04	-0.017
63.05	-0.018
63.05	-0.018
63.08	-0.017
63.10	-0.017
63.13	-0.016
63.14	-0.016
63.15	-0.016
63.17	-0.016
63.20	-0.016
63.20	-0.016
63.23	-0.016
63.24	-0.016
63.26	-0.016
63.27	-0.016
63.29	-0.016
63.31	-0.016
63.32	-0.016
63.33	-0.016
63.36	-0.016
63.38	-0.016
63.39	-0.016
63.42	-0.016
63.44	-0.016
63.45	-0.015
63.45	-0.016
63.48	-0.016
63.50	-0.015
63.52	-0.015
63.53	-0.014
63.56	-0.014
63.58	-0.014
63.58	-0.014
63.60	-0.014
63.63	-0.014
63.64	-0.014
63.66	-0.014
63.68	-0.014
63.69	-0.013
63.70	-0.014
63.72	-0.014
63.75	-0.014
63.76	-0.014
63.78	-0.013
63.81	-0.013
63.81	-0.013
63.82	-0.014
63.86	-0.014
63.86	-0.014
63.88	-0.014
63.91	-0.013
63.91	-0.013
63.94	-0.012
63.96	-0.012
63.98	-0.013
63.99	-0.013
64.01	-0.014
64.03	-0.014
64.06	-0.014
64.06	-0.014
64.06	-0.014
64.10	-0.013
64.12	-0.013
64.13	-0.013
64.14	-0.014
64.17	-0.014
64.18	-0.014
64.19	-0.014
64.22	-0.014
64.24	-0.014
64.26	-0.014
64.26	-0.014
64.27	-0.014
64.30	-0.014
64.33	-0.014
64.36	-0.014
64.36	-0.013
64.39	-0.014
64.38	-0.014
64.41	-0.014
64.43	-0.014
64.46	-0.014
64.46	-0.014
64.49	-0.014
64.50	-0.013
64.53	-0.014
64.56	-0.014
64.56	-0.014
64.57	-0.015
64.60	-0.015
64.61	-0.015
64.63	-0.014
64.66	-0.014
64.66	-0.015
64.68	-0.015
64.70	-0.016
64.72	-0.015
64.75	-0.015
64.75	-0.015
64.77	-0.015
64.79	-0.015
64.81	-0.016
64.82	-0.016
64.84	-0.017
64.87	-0.017
64.88	-0.017
64.89	-0.017
64.91	-0.016
64.94	-0.016
64.95	-0.016
64.97	-0.017
64.98	-0.017
65.01	-0.018
65.03	-0.018
65.04	-0.018
65.05	-0.018
65.08	-0.018
65.08	-0.018
65.11	-0.018
65.13	-0.019
65.15	-0.019
65.17	-0.018
65.18	-0.018
65.21	-0.018
65.23	-0.019
65.24	-0.019
65.27	-0.020
65.28	-0.019
65.29	-0.019
65.30	-0.019
65.33	-0.019
65.35	-0.019
65.36	-0.020
65.37	-0.020
65.41	-0.020
65.42	-0.019
65.44	-0.019
65.46	-0.018
65.47	-0.019
65.50	-0.019
65.51	-0.019
65.54	-0.019
65.56	-0.020
65.58	-0.020
65.60	-0.019
65.60	-0.019
65.61	-0.019
65.63	-0.020
65.67	-0.020
65.67	-0.020
65.70	-0.020
65.73	-0.019
65.73	-0.020
65.74	-0.020
65.78	-0.020
65.80	-0.020
65.80	-0.020
65.82	-0.020
65.85	-0.020
65.87	-0.020
65.88	-0.021
65.89	-0.021
65.92	-0.020
65.94	-0.021
65.96	-0.021
65.98	-0.021
65.98	-0.021
66.01	-0.021
66.03	-0.022
66.05	-0.022
66.07	-0.021
66.08	-0.021
66.08	-0.020
66.12	-0.020
66.15	-0.020
66.15	-0.020
66.17	-0.020
66.20	-0.020
66.22	-0.020
66.22	-0.020
66.24	-0.020
66.27	-0.020
66.28	-0.019
66.30	-0.020
66.32	-0.021
66.35	-0.021
66.36	-0.022
66.37	-0.022
66.39	-0.022
66.41	-0.023
66.43	-0.022
66.45	-0.022
66.46	-0.022
66.50	-0.022
66.50	-0.022
66.52	-0.022
66.54	-0.023
66.58	-0.023
66.57	-0.023
66.59	-0.023
66.63	-0.024
66.63	-0.024
66.65	-0.023
66.67	-0.023
66.69	-0.022
66.71	-0.022
66.73	-0.022
66.75	-0.022
66.76	-0.022
66.78	-0.022
66.80	-0.023
66.81	-0.023
66.85	-0.022
66.85	-0.022
66.88	-0.022
66.90	-0.022
66.92	-0.022
66.92	-0.022
66.94	-0.021
66.98	-0.021
66.99	-0.020
67.00	-0.020
67.01	-0.021
67.04	-0.021
67.06	-0.022
67.09	-0.022
67.10	-0.021
67.12	-0.021
67.14	-0.021
67.16	-0.022
67.17	-0.022
67.18	-0.022
67.19	-0.022
67.23	-0.022
67.25	-0.021
67.27	-0.021
67.28	-0.021
67.30	-0.021
67.32	-0.021
67.36	-0.021
67.36	-0.021
67.37	-0.020
67.41	-0.020
67.43	-0.020
67.44	-0.019
67.47	-0.019
67.49	-0.019
67.49	-0.019
67.50	-0.019
67.52	-0.018
67.54	-0.018
67.56	-0.018
67.58	-0.018
67.60	-0.018
67.63	-0.018
67.63	-0.019
67.66	-0.019
67.68	-0.018
67.70	-0.018
67.73	-0.018
67.73	-0.019
67.76	-0.019
67.78	-0.019
67.77	-0.018
67.80	-0.018
67.84	-0.019
67.84	-0.019
67.87	-0.019
67.89	-0.019
67.90	-0.019
67.92	-0.019
67.93	-0.019
67.96	-0.020
67.98	-0.019
68.00	-0.019
68.02	-0.020
68.03	-0.020
68.05	-0.020
68.09	-0.020
68.08	-0.020
68.11	-0.019
68.13	-0.020
68.15	-0.021
68.16	-0.021
68.20	-0.021
68.22	-0.021
68.23	-0.021
68.24	-0.021
68.27	-0.021
68.29	-0.021
68.30	-0.021
68.33	-0.022
68.34	-0.022
68.38	-0.022
68.38	-0.023
68.40	-0.023
68.41	-0.023
68.43	-0.023
68.45	-0.023
68.47	-0.023
68.51	-0.023
68.51	-0.023
68.53	-0.023
68.56	-0.024
68.58	-0.024
68.58	-0.024
68.60	-0.023
68.64	-0.023
68.65	-0.023
68.67	-0.024
68.68	-0.024
68.69	-0.024
68.71	-0.024
68.74	-0.024
68.76	-0.025
68.77	-0.025
68.80	-0.025
68.81	-0.025
68.84	-0.025
68.86	-0.025
68.86	-0.025
68.88	-0.025
68.92	-0.025
68.94	-0.026
68.95	-0.026
68.96	-0.025
69.01	-0.025
69.02	-0.025
69.02	-0.026
69.05	-0.026
69.07	-0.026
69.09	-0.026
69.11	-0.026
69.13	-0.026
69.15	-0.026
69.17	-0.026
69.19	-0.026
69.20	-0.026
69.23	-0.027
69.24	-0.026
69.25	-0.026
69.28	-0.026
69.28	-0.026
69.31	-0.026
69.33	-0.026
69.37	-0.026
69.39	-0.026
69.38	-0.026
69.41	-0.027
69.44	-0.027
69.44	-0.027
69.46	-0.027
69.49	-0.027
69.51	-0.027
69.53	-0.027
69.54	-0.027
69.56	-0.027
69.58	-0.027
69.59	-0.027
69.62	-0.027
69.65	-0.027
69.67	-0.026
69.67	-0.026
69.68	-0.026
69.73	-0.026
69.73	-0.026
69.77	-0.025
69.78	-0.025
69.80	-0.026
69.82	-0.026
69.84	-0.026
69.86	-0.026
69.87	-0.026
69.89	-0.026
69.90	-0.026
69.94	-0.026
69.95	-0.026
69.97	-0.026
70.00	-0.026
70.01	-0.025
70.03	-0.026
70.04	-0.026
70.07	-0.025
70.10	-0.025
70.09	-0.025
70.12	-0.025
70.15	-0.025
70.16	-0.024
70.18	-0.024
70.20	-0.024
70.22	-0.024
70.24	-0.025
70.27	-0.025
70.28	-0.024
70.30	-0.025
70.32	-0.025
70.34	-0.025
70.35	-0.025
70.38	-0.024
70.41	-0.024
70.41	-0.024
70.42	-0.025
70.46	-0.025
70.48	-0.024
70.49	-0.025
70.51	-0.025
70.53	-0.025
70.55	-0.025
70.57	-0.026
70.59	-0.026
70.61	-0.026
70.63	-0.027
70.66	-0.027
70.68	-0.027
70.69	-0.027
70.72	-0.028
70.73	-0.028
70.74	-0.028
70.77	-0.028
70.78	-0.028
70.80	-0.028
70.84	-0.027
70.86	-0.027
70.87	-0.027
70.87	-0.027
70.91	-0.027
70.93	-0.027
70.95	-0.027
70.97	-0.028
70.99	-0.028
70.99	-0.028
71.03	-0.027
71.05	-0.028
71.06	-0.028
71.08	-0.028
71.09	-0.028
71.13	-0.027
71.14	-0.028
71.15	-0.028
71.16	-0.027
71.20	-0.027
71.22	-0.027
71.23	-0.027
71.25	-0.027
71.28	-0.026
71.30	-0.026
71.31	-0.026
71.35	-0.026
71.36	-0.026
71.38	-0.027
71.39	-0.027
71.41	-0.027
71.43	-0.027
71.45	-0.027
71.47	-0.027
71.49	-0.027
71.53	-0.027
71.53	-0.027
71.54	-0.028
71.58	-0.027
71.59	-0.027
71.62	-0.027
71.63	-0.027
71.66	-0.027
71.68	-0.027
71.67	-0.027
71.71	-0.027
71.74	-0.028
71.75	-0.029
71.78	-0.029
71.79	-0.029
71.82	-0.029
71.81	-0.030
71.84	-0.030
71.87	-0.030
71.89	-0.029
71.91	-0.030
71.93	-0.030
71.96	-0.029
71.98	-0.029
71.97	-0.029
72.00	-0.029
72.02	-0.029
72.05	-0.029
72.07	-0.028
72.09	-0.029
72.11	-0.029
72.13	-0.029
72.15	-0.028
72.17	-0.029
72.19	-0.029
72.21	-0.029
72.23	-0.029
72.25	-0.029
72.26	-0.030
72.29	-0.030
72.29	-0.030
72.32	-0.030
72.35	-0.030
72.37	-0.030
72.39	-0.029
72.41	-0.029
72.42	-0.028
72.43	-0.028
72.46	-0.028
72.47	-0.028
72.50	-0.027
72.52	-0.027
72.55	-0.027
72.57	-0.027
72.58	-0.027
72.59	-0.027
72.62	-0.027
72.63	-0.027
72.66	-0.028
72.67	-0.028
72.70	-0.028
72.73	-0.028
72.74	-0.028
72.76	-0.028
72.79	-0.028
72.81	-0.028
72.82	-0.028
72.85	-0.028
72.87	-0.028
72.90	-0.029
72.90	-0.029
72.93	-0.030
72.94	-0.030
72.96	-0.030
73.00	-0.031
73.00	-0.031
73.01	-0.031
73.03	-0.031
73.05	-0.031
73.07	-0.032
73.10	-0.032
73.10	-0.033
73.14	-0.032
73.17	-0.032
73.17	-0.032
73.20	-0.032
73.22	-0.032
73.25	-0.032
73.26	-0.032
73.28	-0.032
73.30	-0.032
73.32	-0.033
73.33	-0.033
73.36	-0.033
73.38	-0.033
73.41	-0.034
73.41	-0.034
73.45	-0.035
73.46	-0.035
73.48	-0.035
73.48	-0.036
73.50	-0.036
73.55	-0.037
73.58	-0.037
73.58	-0.036
73.58	-0.036
73.62	-0.036
73.64	-0.036
73.66	-0.036
73.68	-0.036
73.70	-0.036
73.73	-0.036
73.74	-0.036
73.75	-0.035
73.78	-0.035
73.80	-0.035
73.82	-0.035
73.84	-0.035
73.87	-0.035
73.89	-0.035
73.90	-0.035
73.93	-0.035
73.95	-0.034
73.97	-0.034
73.98	-0.034
74.00	-0.034
74.03	-0.034
74.04	-0.035
74.06	-0.035
74.10	-0.035
74.10	-0.034
74.11	-0.034
74.14	-0.034
74.16	-0.034
74.16	-0.034
74.22	-0.035
74.22	-0.035
74.23	-0.036
74.26	-0.036
74.29	-0.037
74.31	-0.037
74.33	-0.037
74.33	-0.036
74.36	-0.036
74.39	-0.036
74.41	-0.036
74.43	-0.036
74.45	-0.036
74.47	-0.036
74.48	-0.036
74.49	-0.035
74.54	-0.035
74.53	-0.035
74.56	-0.035
74.58	-0.036
74.61	-0.036
74.63	-0.037
74.65	-0.037
74.65	-0.037
74.68	-0.037
74.70	-0.036
74.72	-0.036
74.75	-0.036
74.77	-0.036
74.78	-0.036
74.80	-0.037
74.82	-0.037
74.84	-0.037
74.86	-0.037
74.87	-0.036
74.90	-0.036
74.94	-0.035
74.96	-0.034
74.98	-0.034
74.99	-0.034
75.01	-0.034
75.02	-0.035
75.04	-0.035
75.08	-0.035
75.09	-0.035
75.11	-0.036
75.13	-0.036
75.14	-0.036
75.17	-0.035
75.19	-0.036
75.20	-0.036
75.25	-0.036
75.27	-0.035
75.27	-0.035
75.29	-0.035
75.31	-0.035
75.33	-0.035
75.34	-0.034
75.36	-0.034
75.40	-0.034
75.41	-0.035
75.44	-0.035
75.47	-0.034
75.47	-0.034
75.48	-0.033
75.51	-0.033
75.53	-0.034
75.57	-0.034
75.59	-0.034
75.59	-0.034
75.60	-0.034
75.63	-0.034
75.66	-0.034
75.67	-0.034
75.70	-0.034
75.72	-0.033
75.73	-0.033
75.75	-0.033
75.78	-0.033
75.80	-0.033
75.81	-0.033
75.85	-0.033
75.86	-0.033
75.89	-0.033
75.90	-0.033
75.92	-0.034
75.96	-0.034
75.96	-0.035
75.98	-0.036
76.00	-0.036
76.03	-0.036
76.04	-0.036
76.05	-0.036
76.09	-0.036
76.10	-0.036
76.12	-0.036
76.15	-0.036
76.18	-0.036
76.18	-0.037
76.20	-0.037
76.23	-0.037
76.26	-0.037
76.26	-0.037
76.28	-0.037
76.30	-0.038
76.35	-0.038
76.34	-0.038
76.37	-0.038
76.39	-0.039
76.40	-0.039
76.42	-0.040
76.46	-0.040
76.48	-0.039
76.49	-0.040
76.52	-0.041
76.52	-0.041
76.56	-0.041
76.58	-0.041
76.60	-0.042
76.62	-0.042
76.65	-0.041
76.67	-0.041
76.69	-0.041
76.70	-0.041
76.73	-0.042
76.75	-0.042
76.76	-0.043
76.78	-0.044
76.78	-0.044
76.82	-0.045
76.83	-0.045
76.87	-0.045
76.89	-0.045
76.90	-0.045
76.91	-0.045
76.96	-0.045
76.97	-0.045
76.98	-0.045
77.01	-0.045
77.04	-0.044
77.05	-0.044
77.06	-0.044
77.07	-0.043
77.11	-0.043
77.13	-0.043
77.16	-0.042
77.19	-0.042
77.20	-0.042
77.22	-0.042
77.25	-0.042
77.25	-0.042
77.28	-0.042
77.29	-0.042
77.32	-0.041
77.33	-0.041
77.35	-0.041
77.37	-0.041
77.40	-0.040
77.43	-0.040
77.45	-0.040
77.46	-0.040
77.47	-0.040
77.51	-0.040
77.51	-0.040
77.54	-0.040
77.56	-0.040
77.59	-0.040
77.61	-0.040
77.63	-0.040
77.64	-0.040
77.66	-0.040
77.70	-0.040
77.71	-0.040
77.73	-0.040
77.75	-0.040
77.77	-0.039
77.79	-0.038
77.80	-0.038
77.83	-0.038
77.84	-0.037
77.87	-0.037
77.90	-0.037
77.91	-0.038
77.92	-0.038
77.95	-0.038
77.96	-0.038
77.99	-0.038
78.02	-0.038
78.04	-0.038
78.06	-0.039
78.10	-0.039
78.11	-0.040
78.11	-0.040
78.14	-0.039
78.17	-0.040
78.17	-0.040
78.20	-0.040
78.23	-0.040
78.25	-0.040
78.27	-0.040
78.30	-0.041
78.30	-0.041
78.30	-0.042
78.35	-0.042
78.38	-0.042
78.40	-0.043
78.41	-0.043
78.44	-0.043
78.46	-0.043
78.47	-0.043
78.49	-0.044
78.51	-0.043
78.55	-0.043
78.56	-0.043
78.57	-0.043
78.59	-0.042
78.61	-0.042
78.64	-0.043
78.67	-0.043
78.69	-0.043
78.69	-0.043
78.71	-0.042
78.73	-0.043
78.77	-0.043
78.78	-0.043
78.80	-0.043
78.82	-0.044
78.84	-0.045
78.87	-0.045
78.88	-0.045
78.90	-0.045
78.92	-0.045
78.95	-0.045
78.96	-0.045
78.99	-0.045
79.01	-0.045
79.02	-0.044
79.04	-0.044
79.07	-0.044
79.10	-0.044
79.12	-0.044
79.12	-0.044
79.17	-0.045
79.18	-0.045
79.17	-0.045
79.22	-0.045
79.24	-0.045
79.25	-0.045
79.29	-0.046
79.30	-0.046
79.33	-0.046
79.36	-0.046
79.37	-0.045
79.37	-0.045
79.41	-0.045
79.44	-0.045
[truncated: 25,361 more rows]
