# Supplementary material for: Novel terpolymers based on methyl methacrylate with superior thermal stability and optical transparency for high-value applications
Source: PLoS One. 2025 Oct 8;20(10):e0332300. doi: 10.1371/journal.pone.0332300 (PMC12507251; doi:10.1371/journal.pone.0332300)
Supplement: S1 File — (ZIP) [file pone.0332300.s001.zip › Supporting_Information/Fig. 5. Derivative thermogravimetric (DTG) curves comparing the thermal degradation rates of the synthesized/TGA-DSC/DTG (PMMMA)/DTG PMMA (23.12.95).txt]

Filename:	D:\save\Dr.atabaki\geramifar\PMMA (23.12.95).stad
Temperature (�C)	Derivative Weight (mg/mi
50.47	-0.021
50.46	-0.010
50.47	-0.017
50.47	-0.016
50.44	-0.014
50.46	-0.011
50.46	-0.010
50.46	-0.013
50.47	-0.013
50.47	-0.012
50.45	-0.011
50.47	-0.010
50.47	-0.012
50.45	-0.012
50.45	-0.011
50.46	-0.011
50.45	-0.010
50.46	-9.471e-003
50.45	-8.961e-003
50.46	-8.502e-003
50.45	-8.088e-003
50.45	-7.711e-003
50.44	-7.369e-003
50.46	-7.055e-003
50.45	-6.767e-003
50.43	-6.502e-003
50.43	-6.086e-003
50.44	-6.258e-003
50.45	-5.726e-003
50.44	-4.837e-003
50.44	-3.601e-003
50.44	-2.854e-003
50.45	-2.497e-003
50.43	-2.277e-003
50.43	-2.161e-003
50.42	-2.094e-003
50.43	-2.044e-003
50.43	-2.095e-003
50.42	-1.853e-003
50.44	-1.406e-003
50.43	-8.061e-004
50.44	-3.620e-004
50.41	-4.146e-004
50.42	-7.452e-004
50.43	-1.298e-003
50.45	-1.635e-003
50.41	-1.766e-003
50.42	-2.007e-003
50.44	-1.599e-003
50.42	-7.482e-004
50.41	4.555e-004
50.40	1.202e-003
50.41	1.478e-003
50.43	1.923e-003
50.41	2.477e-003
50.39	3.152e-003
50.40	3.572e-003
50.43	3.698e-003
50.40	4.048e-003
50.42	4.565e-003
50.42	5.141e-003
50.42	5.762e-003
50.42	6.390e-003
50.40	7.129e-003
50.39	7.490e-003
50.39	7.931e-003
50.41	8.514e-003
50.40	9.120e-003
50.42	9.761e-003
50.41	0.010
50.42	0.011
50.40	0.012
50.41	0.012
50.40	0.013
50.42	0.014
50.38	0.014
50.39	0.014
50.38	0.015
50.41	0.016
50.39	0.017
50.39	0.018
50.39	0.018
50.39	0.018
50.39	0.018
50.40	0.019
50.40	0.019
50.39	0.020
50.39	0.020
50.38	0.021
50.39	0.022
50.39	0.022
50.39	0.023
50.39	0.024
50.40	0.025
50.39	0.026
50.40	0.027
50.40	0.028
50.40	0.029
50.41	0.030
50.40	0.030
50.38	0.030
50.38	0.030
50.40	0.030
50.40	0.030
50.38	0.031
50.40	0.031
50.40	0.030
50.40	0.030
50.39	0.031
50.41	0.031
50.39	0.031
50.41	0.031
50.42	0.031
50.41	0.031
50.41	0.031
50.42	0.030
50.39	0.030
50.39	0.030
50.41	0.030
50.41	0.030
50.41	0.030
50.42	0.029
50.42	0.028
50.43	0.028
50.42	0.027
50.42	0.027
50.44	0.027
50.44	0.027
50.45	0.026
50.43	0.026
50.44	0.025
50.45	0.024
50.44	0.023
50.45	0.023
50.42	0.023
50.45	0.023
50.47	0.023
50.46	0.022
50.45	0.022
50.46	0.021
50.48	0.021
50.47	0.021
50.49	0.020
50.47	0.020
50.47	0.019
50.49	0.019
50.49	0.018
50.49	0.018
50.49	0.017
50.51	0.017
50.52	0.017
50.51	0.017
50.52	0.017
50.53	0.016
50.52	0.016
50.50	0.016
50.54	0.015
50.53	0.015
50.52	0.014
50.54	0.014
50.54	0.013
50.54	0.013
50.53	0.013
50.54	0.013
50.58	0.013
50.57	0.012
50.55	0.012
50.56	0.012
50.57	0.011
50.59	0.011
50.57	0.010
50.57	0.010
50.59	0.010
50.59	0.010
50.60	0.010
50.59	0.010
50.59	9.896e-003
50.59	9.449e-003
50.61	8.836e-003
50.62	8.476e-003
50.63	8.228e-003
50.63	8.335e-003
50.63	8.789e-003
50.62	9.136e-003
50.63	9.048e-003
50.65	8.604e-003
50.63	8.336e-003
50.65	8.214e-003
50.65	8.123e-003
50.67	8.154e-003
50.68	7.900e-003
50.67	7.447e-003
50.69	6.830e-003
50.68	6.455e-003
50.70	6.277e-003
50.68	6.166e-003
50.70	6.108e-003
50.71	6.061e-003
50.69	6.114e-003
50.69	5.874e-003
50.72	5.441e-003
50.73	4.756e-003
50.71	4.613e-003
50.72	4.877e-003
50.73	5.377e-003
50.74	5.690e-003
50.76	5.833e-003
50.76	5.924e-003
50.76	5.971e-003
50.77	5.999e-003
50.78	6.000e-003
50.76	6.080e-003
50.79	5.855e-003
50.78	5.417e-003
50.79	4.808e-003
50.81	4.451e-003
50.81	4.205e-003
50.81	4.325e-003
50.83	4.709e-003
50.81	5.286e-003
50.81	5.639e-003
50.83	5.804e-003
50.83	5.908e-003
50.83	5.962e-003
50.85	5.994e-003
50.84	6.011e-003
50.86	6.020e-003
50.86	6.026e-003
50.85	6.029e-003
50.86	6.031e-003
50.88	6.031e-003
50.87	6.032e-003
50.88	6.032e-003
50.87	6.032e-003
50.89	6.033e-003
50.89	6.033e-003
50.89	6.033e-003
50.91	6.033e-003
50.92	6.033e-003
50.93	6.033e-003
50.94	6.033e-003
50.93	6.033e-003
50.94	6.033e-003
50.95	6.033e-003
50.94	6.033e-003
50.94	6.033e-003
50.96	6.046e-003
50.98	5.975e-003
50.98	6.205e-003
50.96	6.645e-003
50.97	7.255e-003
51.00	7.613e-003
50.99	7.860e-003
50.98	7.740e-003
51.01	7.356e-003
51.02	6.780e-003
51.03	6.427e-003
51.01	6.261e-003
51.04	6.171e-003
51.04	6.046e-003
51.04	6.244e-003
51.05	6.667e-003
51.05	7.268e-003
51.06	7.633e-003
51.07	7.806e-003
51.08	7.914e-003
51.07	7.957e-003
51.08	8.061e-003
51.08	7.849e-003
51.10	7.418e-003
51.10	6.814e-003
51.10	6.459e-003
51.13	6.214e-003
51.13	6.335e-003
51.13	6.719e-003
51.14	7.296e-003
51.16	7.649e-003
51.17	7.815e-003
51.15	7.919e-003
51.15	7.986e-003
51.17	7.947e-003
51.19	8.180e-003
51.17	8.702e-003
51.18	9.087e-003
51.20	9.021e-003
51.20	8.589e-003
51.20	8.328e-003
51.22	8.223e-003
51.23	8.076e-003
51.24	8.267e-003
51.24	8.685e-003
51.23	9.282e-003
51.23	9.646e-003
51.25	9.818e-003
51.26	9.926e-003
51.26	9.981e-003
51.28	0.010
51.27	0.010
51.27	0.010
51.29	9.818e-003
51.31	9.610e-003
51.31	9.442e-003
51.31	9.682e-003
51.31	9.878e-003
51.32	9.945e-003
51.34	9.997e-003
51.35	0.010
51.35	0.010
51.35	0.010
51.38	0.010
51.38	0.010
51.36	9.881e-003
51.39	9.441e-003
51.38	8.845e-003
51.41	8.389e-003
51.40	8.514e-003
51.41	8.616e-003
51.42	8.728e-003
51.44	8.469e-003
51.44	8.172e-003
51.46	8.409e-003
51.46	8.491e-003
51.46	8.850e-003
51.46	9.105e-003
51.48	9.282e-003
51.48	9.140e-003
51.48	8.651e-003
51.49	8.364e-003
51.49	8.229e-003
51.50	8.145e-003
51.53	8.088e-003
51.53	8.133e-003
51.52	7.889e-003
51.54	7.441e-003
51.57	6.826e-003
51.57	6.453e-003
51.57	6.275e-003
51.56	6.165e-003
51.57	6.094e-003
51.58	6.132e-003
51.58	5.884e-003
51.60	5.433e-003
51.61	4.831e-003
51.61	4.385e-003
51.64	4.437e-003
51.63	4.767e-003
51.64	5.320e-003
51.65	5.657e-003
51.66	5.815e-003
51.67	5.901e-003
51.67	6.023e-003
51.68	5.823e-003
51.69	5.399e-003
51.71	4.798e-003
51.71	4.432e-003
51.72	4.273e-003
51.72	4.094e-003
51.72	4.267e-003
51.73	4.675e-003
51.74	5.267e-003
51.76	5.628e-003
51.76	5.799e-003
51.76	5.905e-003
51.77	5.960e-003
51.80	5.979e-003
51.80	6.081e-003
51.80	5.790e-003
51.81	5.585e-003
51.83	5.419e-003
51.84	5.646e-003
51.82	5.926e-003
51.85	5.679e-003
51.85	5.606e-003
51.85	5.159e-003
51.86	5.203e-003
51.86	5.236e-003
51.90	5.547e-003
51.90	5.796e-003
51.91	5.888e-003
51.93	5.943e-003
51.93	6.060e-003
51.93	5.779e-003
51.95	5.578e-003
51.96	5.415e-003
51.97	5.657e-003
51.98	5.854e-003
51.98	5.922e-003
51.99	5.975e-003
52.00	5.999e-003
52.01	6.014e-003
52.02	6.022e-003
52.02	6.027e-003
52.06	6.029e-003
52.04	6.017e-003
52.03	6.089e-003
52.04	5.860e-003
52.10	5.420e-003
52.08	4.810e-003
52.08	4.439e-003
52.08	4.263e-003
52.12	4.153e-003
52.12	4.096e-003
52.12	4.063e-003
52.13	4.045e-003
52.13	4.035e-003
52.15	4.029e-003
52.15	4.026e-003
52.16	4.024e-003
52.18	4.023e-003
52.20	4.022e-003
52.18	4.022e-003
52.20	4.022e-003
52.22	4.022e-003
52.23	4.022e-003
52.24	4.022e-003
52.24	4.022e-003
52.24	4.022e-003
52.25	4.022e-003
52.27	4.035e-003
52.27	3.951e-003
52.30	4.265e-003
52.30	4.405e-003
52.31	4.804e-003
52.30	4.992e-003
52.31	5.478e-003
52.36	5.553e-003
52.36	5.236e-003
52.35	4.712e-003
52.36	4.382e-003
52.38	4.232e-003
52.39	4.149e-003
52.38	4.016e-003
52.40	4.287e-003
52.41	4.483e-003
52.41	4.643e-003
52.44	4.399e-003
52.44	4.201e-003
52.45	4.133e-003
52.46	4.080e-003
52.48	4.069e-003
52.48	3.969e-003
52.49	4.262e-003
52.50	4.468e-003
52.52	4.635e-003
52.52	4.395e-003
52.53	4.212e-003
52.54	4.074e-003
52.54	4.238e-003
52.56	4.739e-003
52.56	5.033e-003
52.57	5.185e-003
52.60	5.187e-003
52.60	5.533e-003
52.62	5.784e-003
52.64	5.883e-003
52.64	5.953e-003
52.62	5.987e-003
52.64	5.994e-003
52.67	6.076e-003
52.67	5.853e-003
52.67	5.415e-003
52.68	4.807e-003
52.71	4.438e-003
52.71	4.262e-003
52.72	4.153e-003
52.73	4.096e-003
52.75	4.063e-003
52.75	4.045e-003
52.76	4.035e-003
52.77	4.016e-003
52.78	4.097e-003
52.79	3.781e-003
52.79	3.640e-003
52.80	3.240e-003
52.82	3.038e-003
52.83	2.623e-003
52.84	2.319e-003
52.85	2.195e-003
52.86	2.109e-003
52.89	2.067e-003
52.87	2.042e-003
52.88	2.028e-003
52.91	2.021e-003
52.91	2.016e-003
52.92	2.014e-003
52.92	2.013e-003
52.95	2.025e-003
52.96	1.954e-003
52.98	2.183e-003
52.97	2.624e-003
52.98	3.220e-003
53.01	3.676e-003
53.00	3.551e-003
53.00	3.450e-003
53.01	3.337e-003
53.02	3.610e-003
53.05	3.809e-003
53.06	3.957e-003
53.06	3.799e-003
53.08	3.301e-003
53.08	3.008e-003
53.10	2.857e-003
53.11	2.856e-003
53.12	2.510e-003
53.13	2.260e-003
53.15	2.160e-003
53.17	2.091e-003
53.17	2.057e-003
53.19	2.036e-003
53.18	2.025e-003
53.20	2.019e-003
53.21	2.015e-003
53.22	2.013e-003
53.25	2.012e-003
53.24	2.012e-003
53.27	2.011e-003
53.28	2.011e-003
53.30	2.011e-003
53.27	2.011e-003
53.31	2.011e-003
53.32	2.011e-003
53.32	2.011e-003
53.33	2.011e-003
53.34	2.011e-003
53.37	2.011e-003
53.39	2.011e-003
53.39	2.011e-003
53.39	2.011e-003
53.39	2.011e-003
53.42	2.011e-003
53.42	2.011e-003
53.43	2.011e-003
53.45	2.011e-003
53.45	2.011e-003
53.47	2.011e-003
53.46	2.011e-003
53.49	2.011e-003
53.51	1.997e-003
53.51	2.082e-003
53.51	1.781e-003
53.53	1.570e-003
53.55	1.401e-003
53.58	1.640e-003
53.57	1.835e-003
53.58	1.901e-003
53.60	1.954e-003
53.61	1.978e-003
53.60	1.993e-003
53.62	2.001e-003
53.63	2.005e-003
53.66	2.008e-003
53.65	2.009e-003
53.66	2.010e-003
53.69	2.010e-003
53.70	2.011e-003
53.70	2.011e-003
53.71	2.011e-003
53.73	2.011e-003
53.75	2.011e-003
53.75	2.011e-003
53.77	2.011e-003
53.80	2.011e-003
53.78	2.011e-003
53.80	2.011e-003
53.81	2.011e-003
53.82	2.011e-003
53.85	2.011e-003
53.84	2.011e-003
53.87	2.011e-003
53.86	2.011e-003
53.89	2.011e-003
53.91	2.011e-003
53.90	2.024e-003
53.90	1.953e-003
53.93	2.183e-003
53.95	2.624e-003
53.94	3.234e-003
53.95	3.605e-003
53.98	3.781e-003
54.00	3.890e-003
54.00	3.947e-003
54.01	3.981e-003
54.03	3.999e-003
54.04	4.009e-003
54.04	4.015e-003
54.06	4.018e-003
54.08	4.020e-003
54.08	4.021e-003
54.10	4.021e-003
54.12	4.008e-003
54.11	4.079e-003
54.13	3.850e-003
54.15	3.409e-003
54.16	2.799e-003
54.18	2.428e-003
54.20	2.252e-003
54.21	2.143e-003
54.20	2.085e-003
54.22	2.052e-003
54.24	2.034e-003
54.27	2.024e-003
54.27	2.018e-003
54.26	2.015e-003
54.29	2.013e-003
54.29	2.012e-003
54.30	2.012e-003
54.31	2.011e-003
54.32	2.011e-003
54.34	2.011e-003
54.35	2.024e-003
54.37	1.953e-003
54.37	2.183e-003
54.40	2.624e-003
54.42	3.234e-003
54.43	3.605e-003
54.43	3.781e-003
54.44	3.890e-003
54.46	3.947e-003
54.47	3.981e-003
54.48	3.999e-003
54.49	4.009e-003
54.52	4.015e-003
54.51	4.018e-003
54.51	4.006e-003
54.55	4.078e-003
54.57	3.849e-003
54.57	3.409e-003
54.57	2.799e-003
54.57	2.428e-003
54.61	2.252e-003
54.61	2.142e-003
54.62	2.085e-003
54.65	2.052e-003
54.65	2.047e-003
54.66	1.966e-003
54.69	2.190e-003
54.70	2.628e-003
54.72	3.222e-003
54.72	3.677e-003
54.72	3.538e-003
54.75	3.521e-003
54.75	3.094e-003
54.76	3.227e-003
54.80	3.054e-003
54.80	2.845e-003
54.81	2.802e-003
54.83	2.651e-003
54.83	3.028e-003
54.85	2.852e-003
54.88	3.019e-003
54.86	3.131e-003
54.87	3.482e-003
54.89	3.756e-003
54.91	3.861e-003
54.94	3.936e-003
54.94	3.972e-003
54.96	3.995e-003
54.96	4.007e-003
55.00	4.013e-003
54.99	4.017e-003
55.00	4.006e-003
55.04	4.078e-003
55.02	3.849e-003
55.04	3.409e-003
55.06	2.799e-003
55.06	2.428e-003
55.08	2.252e-003
55.10	2.142e-003
55.11	2.085e-003
55.14	2.052e-003
55.15	2.034e-003
55.16	2.024e-003
55.15	2.018e-003
55.17	2.015e-003
55.20	2.013e-003
55.21	2.012e-003
55.20	2.012e-003
55.22	2.011e-003
55.25	2.011e-003
55.28	2.011e-003
55.26	2.011e-003
55.26	2.011e-003
55.29	2.011e-003
55.32	2.011e-003
55.33	1.997e-003
55.33	2.069e-003
55.33	1.839e-003
55.36	1.398e-003
55.38	8.015e-004
55.39	3.461e-004
55.42	4.842e-004
55.42	5.012e-004
55.43	9.277e-004
55.43	7.952e-004
55.46	9.680e-004
55.47	1.177e-003
55.49	1.220e-003
55.49	1.371e-003
55.51	9.941e-004
55.52	1.170e-003
55.54	1.003e-003
55.56	8.903e-004
55.57	5.395e-004
55.60	2.659e-004
55.61	1.611e-004
55.61	7.198e-005
55.61	1.069e-004
55.64	-1.452e-004
55.65	-5.975e-004
55.67	-1.214e-003
55.68	-1.589e-003
55.68	-1.767e-003
55.69	-1.878e-003
55.72	-1.936e-003
55.72	-1.969e-003
55.75	-1.987e-003
55.75	-1.998e-003
55.78	-2.004e-003
55.78	-2.007e-003
55.78	-2.009e-003
55.82	-2.010e-003
55.82	-2.010e-003
55.84	-2.010e-003
55.85	-2.011e-003
55.88	-2.011e-003
55.89	-2.011e-003
55.90	-2.011e-003
55.90	-2.011e-003
55.92	-2.011e-003
55.94	-2.011e-003
55.96	-2.011e-003
55.97	-2.011e-003
55.98	-2.011e-003
56.00	-2.011e-003
56.00	-2.011e-003
56.02	-2.011e-003
56.02	-2.011e-003
56.05	-2.011e-003
56.07	-2.011e-003
56.08	-2.011e-003
56.09	-2.011e-003
56.10	-2.011e-003
56.11	-2.011e-003
56.12	-2.011e-003
56.15	-2.011e-003
56.16	-2.011e-003
56.16	-2.011e-003
56.17	-2.011e-003
56.20	-2.011e-003
56.21	-2.011e-003
56.23	-2.011e-003
56.24	-2.011e-003
56.26	-2.011e-003
56.29	-2.011e-003
56.29	-2.011e-003
56.30	-2.011e-003
56.31	-1.997e-003
56.33	-2.069e-003
56.36	-1.839e-003
56.36	-1.398e-003
56.37	-7.881e-004
56.39	-4.171e-004
56.40	-2.411e-004
56.42	-1.316e-004
56.43	-7.454e-005
56.42	-4.124e-005
56.46	-2.316e-005
56.48	-1.288e-005
56.48	-7.207e-006
56.50	-4.017e-006
56.52	-2.245e-006
56.52	-1.252e-006
56.55	-6.994e-007
56.57	-1.380e-005
56.58	5.743e-005
56.58	-1.723e-004
56.60	-6.128e-004
56.61	-1.223e-003
56.63	-1.594e-003
56.66	-1.770e-003
56.66	-1.879e-003
56.68	-1.923e-003
56.70	-2.041e-003
56.70	-1.745e-003
56.71	-1.628e-003
56.74	-1.151e-003
56.76	-1.266e-003
56.77	-9.928e-004
56.78	-1.089e-003
56.80	-1.167e-003
56.80	-1.497e-003
56.81	-1.746e-003
56.84	-1.915e-003
56.86	-1.758e-003
56.87	-1.351e-003
56.89	-7.626e-004
56.90	-4.027e-004
56.89	-2.331e-004
56.91	-1.271e-004
56.93	-7.204e-005
56.96	-5.324e-005
56.97	3.527e-005
56.97	-1.846e-004
56.99	-6.197e-004
57.01	-1.227e-003
57.01	-1.583e-003
57.04	-1.829e-003
57.07	-1.708e-003
57.08	-1.324e-003
57.08	-7.471e-004
57.10	-3.941e-004
57.11	-2.282e-004
57.13	-1.245e-004
57.15	-7.054e-005
57.17	-3.900e-005
57.19	-2.191e-005
57.18	-1.218e-005
57.20	-6.818e-006
57.21	-3.800e-006
57.22	-2.124e-006
57.25	-1.185e-006
57.26	-6.617e-007
57.28	-1.378e-005
57.28	5.744e-005
57.32	-1.588e-004
57.33	-6.571e-004
57.33	-1.122e-003
57.35	-7.512e-004
57.38	-1.065e-004
57.38	3.245e-004
57.39	2.045e-004
57.42	8.568e-005
57.42	4.463e-005
57.44	9.979e-005
57.46	-2.258e-004
57.47	-3.604e-004
57.50	-8.479e-004
57.50	-7.377e-004
57.50	-1.014e-003
57.53	-9.201e-004
57.54	-8.427e-004
57.55	-5.134e-004
57.58	-2.645e-004
57.59	-9.526e-005
57.59	-2.529e-004
57.62	-6.595e-004
57.64	-1.248e-003
57.64	-1.608e-003
57.67	-1.778e-003
57.69	-1.884e-003
57.72	-1.939e-003
57.71	-1.958e-003
57.72	-2.046e-003
57.76	-1.826e-003
57.77	-1.391e-003
57.76	-7.843e-004
57.77	-4.284e-004
57.81	-1.822e-004
57.83	-3.031e-004
57.83	-6.869e-004
57.85	-1.264e-003
57.86	-1.617e-003
57.89	-1.783e-003
57.90	-1.886e-003
57.91	-1.940e-003
57.93	-1.972e-003
57.94	-1.989e-003
57.95	-1.999e-003
57.98	-2.004e-003
57.98	-2.007e-003
58.00	-2.009e-003
58.02	-2.010e-003
58.03	-2.010e-003
58.04	-1.997e-003
58.06	-2.068e-003
58.07	-1.839e-003
58.10	-1.411e-003
58.11	-7.171e-004
58.12	-6.469e-004
58.15	-6.817e-004
58.17	-7.416e-004
58.18	-4.455e-004
58.20	-2.307e-004
58.20	-7.493e-005
58.22	-2.421e-004
58.23	-6.533e-004
58.27	-1.245e-003
58.27	-1.606e-003
58.28	-1.777e-003
58.29	-1.883e-003
58.33	-1.939e-003
58.34	-1.971e-003
58.32	-1.988e-003
58.36	-1.998e-003
58.38	-2.004e-003
58.40	-2.007e-003
58.42	-2.009e-003
58.42	-2.010e-003
58.44	-2.010e-003
58.46	-2.011e-003
58.46	-2.011e-003
58.50	-2.011e-003
58.51	-2.011e-003
58.52	-2.011e-003
58.54	-2.011e-003
58.55	-2.011e-003
58.57	-2.011e-003
58.59	-2.011e-003
58.59	-2.011e-003
58.62	-2.011e-003
58.64	-2.011e-003
58.66	-2.011e-003
58.67	-2.011e-003
58.66	-2.024e-003
58.69	-1.953e-003
58.71	-2.183e-003
58.72	-2.624e-003
58.73	-3.234e-003
58.76	-3.605e-003
58.78	-3.781e-003
58.79	-3.877e-003
58.80	-4.005e-003
58.82	-3.822e-003
58.84	-3.328e-003
58.87	-2.958e-003
58.85	-3.034e-003
58.87	-3.471e-003
58.91	-3.734e-003
58.93	-3.854e-003
58.94	-3.931e-003
58.95	-3.970e-003
58.96	-3.993e-003
58.98	-4.006e-003
59.00	-3.999e-003
59.00	-4.074e-003
59.04	-3.847e-003
59.04	-3.407e-003
59.06	-2.798e-003
59.07	-2.428e-003
59.08	-2.252e-003
59.10	-2.142e-003
59.10	-2.085e-003
59.14	-2.052e-003
59.16	-2.034e-003
59.16	-2.024e-003
59.20	-2.018e-003
59.20	-2.015e-003
59.22	-2.013e-003
59.24	-2.012e-003
59.25	-2.012e-003
59.27	-2.011e-003
59.27	-2.011e-003
59.30	-2.011e-003
59.32	-2.011e-003
59.33	-2.011e-003
59.35	-2.024e-003
59.37	-1.953e-003
59.39	-2.183e-003
59.38	-2.624e-003
59.42	-3.234e-003
59.43	-3.605e-003
59.44	-3.781e-003
59.45	-3.890e-003
59.48	-3.947e-003
59.50	-3.967e-003
59.53	-4.056e-003
59.53	-3.837e-003
59.53	-3.402e-003
59.57	-2.795e-003
59.58	-2.426e-003
59.58	-2.251e-003
59.60	-2.155e-003
59.62	-2.027e-003
59.63	-2.211e-003
59.64	-2.704e-003
59.67	-3.074e-003
59.70	-2.999e-003
59.71	-2.562e-003
59.72	-2.299e-003
59.74	-2.179e-003
59.74	-2.102e-003
59.76	-2.063e-003
59.77	-2.039e-003
59.80	-2.027e-003
59.83	-2.020e-003
59.84	-2.016e-003
59.85	-2.014e-003
59.87	-2.012e-003
59.90	-2.012e-003
59.90	-2.011e-003
59.93	-2.011e-003
59.93	-2.011e-003
59.96	-2.011e-003
59.95	-2.011e-003
59.99	-2.024e-003
59.99	-1.953e-003
60.02	-2.183e-003
60.04	-2.624e-003
60.05	-3.234e-003
60.05	-3.605e-003
60.07	-3.781e-003
60.10	-3.890e-003
60.10	-3.947e-003
60.13	-3.981e-003
60.15	-3.999e-003
60.19	-4.009e-003
60.19	-4.001e-003
60.21	-4.075e-003
60.20	-3.847e-003
60.23	-3.408e-003
60.24	-2.798e-003
60.26	-2.428e-003
60.27	-2.252e-003
60.30	-2.142e-003
60.32	-2.085e-003
60.33	-2.052e-003
60.34	-2.034e-003
60.37	-2.024e-003
60.39	-2.018e-003
60.39	-2.015e-003
60.40	-2.013e-003
60.44	-2.012e-003
60.44	-2.012e-003
60.46	-2.011e-003
60.48	-2.011e-003
60.50	-2.011e-003
60.52	-2.011e-003
60.53	-2.011e-003
60.55	-2.011e-003
60.57	-2.011e-003
60.58	-2.011e-003
60.59	-2.011e-003
60.61	-2.011e-003
60.63	-2.011e-003
60.64	-2.011e-003
60.67	-2.011e-003
60.69	-2.011e-003
60.70	-2.011e-003
60.72	-2.011e-003
60.73	-2.011e-003
60.76	-2.011e-003
60.78	-2.011e-003
60.79	-2.011e-003
60.81	-2.011e-003
60.82	-2.011e-003
60.86	-1.997e-003
60.87	-2.069e-003
60.88	-1.839e-003
60.89	-1.398e-003
60.89	-7.881e-004
60.92	-4.171e-004
60.95	-2.411e-004
60.94	-1.316e-004
60.96	-7.454e-005
60.99	-4.124e-005
61.01	-2.316e-005
61.02	-1.288e-005
61.04	-7.207e-006
61.07	-4.017e-006
61.08	-2.245e-006
61.09	-1.252e-006
61.11	-6.994e-007
61.12	-3.904e-007
61.16	-2.180e-007
61.16	-1.217e-007
61.17	-6.792e-008
61.18	-3.792e-008
61.21	-2.117e-008
61.22	-1.182e-008
61.24	-6.597e-009
61.27	-3.682e-009
61.29	-2.055e-009
61.29	-1.147e-009
61.30	-6.403e-010
61.32	-3.572e-010
61.35	-1.992e-010
61.37	-1.110e-010
61.38	-6.178e-011
61.39	-3.429e-011
61.41	-1.894e-011
61.44	-1.037e-011
61.46	-5.590e-012
61.46	-2.920e-012
61.48	-1.429e-012
61.50	-5.969e-013
61.52	1.341e-005
61.53	-7.105e-005
61.54	2.298e-004
61.57	4.406e-004
61.59	6.100e-004
61.61	3.710e-004
61.62	1.895e-004
61.63	3.837e-005
61.66	3.003e-004
61.66	4.029e-004
61.70	8.578e-004
61.71	8.219e-004
61.73	8.052e-004
61.74	4.260e-004
61.77	3.937e-004
61.78	8.275e-004
61.77	1.069e-003
61.80	1.197e-003
61.84	1.184e-003
61.85	1.522e-003
61.84	1.768e-003
61.86	1.864e-003
61.90	1.933e-003
61.91	1.966e-003
61.92	1.986e-003
61.94	1.997e-003
61.96	2.003e-003
61.99	2.007e-003
61.99	2.008e-003
62.01	2.010e-003
62.03	2.010e-003
62.05	2.010e-003
62.07	2.011e-003
62.09	2.011e-003
62.11	2.011e-003
62.12	2.011e-003
62.13	2.011e-003
62.16	2.011e-003
62.17	2.011e-003
62.20	2.011e-003
62.21	2.011e-003
62.22	2.011e-003
62.26	2.011e-003
62.26	2.011e-003
62.27	2.011e-003
62.30	2.011e-003
62.32	2.011e-003
62.33	2.011e-003
62.35	2.011e-003
62.35	2.011e-003
62.38	2.011e-003
62.39	1.997e-003
62.41	2.082e-003
62.45	1.781e-003
62.45	1.570e-003
62.46	1.401e-003
62.49	1.626e-003
62.50	1.892e-003
62.53	1.743e-003
62.54	1.270e-003
62.56	9.980e-004
62.58	7.820e-004
62.59	9.995e-004
62.63	1.154e-003
62.63	1.356e-003
62.63	9.711e-004
62.65	-5.746e-005
62.68	-6.618e-004
62.69	-9.616e-004
62.71	-1.055e-003
62.72	-1.449e-003
62.75	-1.728e-003
62.77	-1.842e-003
62.79	-1.920e-003
62.80	-1.959e-003
62.82	-1.982e-003
62.85	-1.995e-003
62.84	-2.002e-003
62.86	-2.006e-003
62.87	-2.008e-003
62.93	-2.009e-003
62.93	-2.010e-003
62.94	-2.010e-003
62.97	-2.024e-003
62.99	-1.953e-003
63.01	-2.170e-003
63.01	-2.695e-003
63.03	-3.004e-003
63.05	-3.164e-003
63.06	-3.171e-003
63.09	-3.506e-003
63.12	-3.829e-003
63.12	-3.699e-003
63.12	-3.329e-003
63.15	-2.753e-003
63.18	-2.403e-003
63.19	-2.251e-003
63.20	-2.077e-003
63.23	-2.253e-003
63.26	-2.662e-003
63.28	-3.255e-003
63.28	-3.603e-003
63.30	-3.859e-003
63.32	-3.664e-003
63.35	-3.509e-003
63.35	-3.372e-003
63.37	-3.628e-003
63.38	-3.820e-003
63.41	-3.976e-003
63.43	-3.731e-003
63.44	-3.546e-003
63.46	-3.392e-003
63.49	-3.640e-003
63.50	-3.826e-003
63.52	-3.967e-003
63.53	-3.791e-003
63.55	-3.375e-003
63.58	-2.780e-003
63.59	-2.417e-003
63.61	-2.246e-003
63.62	-2.139e-003
63.66	-2.084e-003
63.66	-2.051e-003
63.67	-2.033e-003
63.69	-2.023e-003
63.73	-2.018e-003
63.74	-2.015e-003
63.76	-2.013e-003
63.77	-2.012e-003
63.78	-2.012e-003
63.79	-2.011e-003
63.80	-2.011e-003
63.85	-2.011e-003
63.86	-2.011e-003
63.87	-1.998e-003
63.89	-2.069e-003
63.91	-1.852e-003
63.93	-1.340e-003
63.95	-9.603e-004
63.96	-1.030e-003
63.98	-1.464e-003
64.00	-1.739e-003
64.03	-1.787e-003
64.04	-2.093e-003
64.05	-2.572e-003
64.07	-3.205e-003
64.10	-3.589e-003
64.10	-3.758e-003
64.14	-3.943e-003
64.16	-3.772e-003
64.17	-3.366e-003
64.19	-2.775e-003
64.21	-2.428e-003
64.23	-2.173e-003
64.24	-2.368e-003
64.26	-2.524e-003
64.25	-2.661e-003
64.30	-2.404e-003
64.31	-2.199e-003
64.33	-2.127e-003
64.34	-2.072e-003
64.36	-2.046e-003
64.37	-2.030e-003
64.40	-2.022e-003
64.41	-2.017e-003
64.43	-2.014e-003
64.45	-2.013e-003
64.47	-2.012e-003
64.50	-2.011e-003
64.52	-2.011e-003
64.53	-2.011e-003
64.53	-2.011e-003
64.57	-2.011e-003
64.60	-2.011e-003
64.61	-2.011e-003
64.64	-2.011e-003
64.63	-2.011e-003
64.65	-2.011e-003
64.68	-2.011e-003
64.70	-2.011e-003
64.72	-2.011e-003
64.73	-2.011e-003
64.76	-2.011e-003
64.76	-2.011e-003
64.79	-2.011e-003
64.80	-2.011e-003
64.82	-2.011e-003
64.85	-2.011e-003
64.86	-1.997e-003
64.88	-2.069e-003
64.92	-1.839e-003
64.91	-1.398e-003
64.93	-8.015e-004
64.95	-3.595e-004
64.98	-4.132e-004
65.00	-7.444e-004
65.01	-1.297e-003
65.03	-1.635e-003
65.05	-1.793e-003
65.07	-1.892e-003
65.07	-1.944e-003
65.11	-1.974e-003
65.12	-1.990e-003
65.13	-1.999e-003
65.15	-2.004e-003
65.17	-2.007e-003
65.20	-2.009e-003
65.21	-2.010e-003
65.22	-2.010e-003
65.24	-2.011e-003
65.27	-2.011e-003
65.29	-2.011e-003
65.30	-2.011e-003
65.31	-2.011e-003
65.34	-2.011e-003
65.36	-2.011e-003
65.38	-2.011e-003
65.40	-2.011e-003
65.41	-2.011e-003
65.43	-2.011e-003
65.46	-2.011e-003
65.46	-2.011e-003
65.49	-2.011e-003
65.51	-2.024e-003
65.52	-1.940e-003
65.53	-2.254e-003
65.57	-2.394e-003
65.60	-2.793e-003
65.59	-2.995e-003
65.61	-3.410e-003
65.62	-3.714e-003
65.66	-3.838e-003
65.69	-3.923e-003
65.69	-3.965e-003
65.70	-3.991e-003
65.73	-4.004e-003
65.74	-4.012e-003
65.77	-4.016e-003
65.80	-4.019e-003
65.81	-4.020e-003
65.83	-4.021e-003
65.84	-4.021e-003
65.86	-4.021e-003
65.89	-4.008e-003
65.90	-4.079e-003
65.91	-3.850e-003
65.92	-3.409e-003
65.94	-2.799e-003
65.97	-2.428e-003
65.98	-2.252e-003
66.00	-2.143e-003
66.03	-2.085e-003
66.05	-2.052e-003
66.06	-2.034e-003
66.09	-2.024e-003
66.11	-2.018e-003
66.13	-2.015e-003
66.14	-2.013e-003
66.14	-2.012e-003
66.17	-2.012e-003
66.20	-2.011e-003
66.21	-2.011e-003
66.24	-2.024e-003
66.25	-1.953e-003
66.28	-2.183e-003
66.28	-2.624e-003
66.30	-3.234e-003
66.34	-3.605e-003
66.34	-3.781e-003
66.35	-3.890e-003
66.38	-3.947e-003
66.41	-3.981e-003
66.43	-3.999e-003
66.43	-4.009e-003
66.45	-4.001e-003
66.48	-4.089e-003
66.50	-3.776e-003
66.51	-3.638e-003
66.53	-3.239e-003
66.55	-3.038e-003
66.55	-2.623e-003
66.59	-2.318e-003
66.62	-2.195e-003
66.62	-2.109e-003
66.64	-2.067e-003
66.67	-2.055e-003
66.69	-1.957e-003
66.71	-2.264e-003
66.72	-2.399e-003
66.74	-2.783e-003
66.77	-3.054e-003
66.79	-3.239e-003
66.79	-3.102e-003
66.81	-2.615e-003
66.84	-2.330e-003
66.86	-2.196e-003
66.87	-2.112e-003
66.90	-2.068e-003
66.92	-2.056e-003
66.93	-1.971e-003
66.95	-2.193e-003
66.97	-2.629e-003
66.98	-3.237e-003
67.01	-3.606e-003
67.03	-3.782e-003
67.05	-3.891e-003
67.06	-3.948e-003
67.08	-3.981e-003
67.09	-3.999e-003
67.11	-4.009e-003
67.11	-4.015e-003
67.16	-4.018e-003
67.17	-4.020e-003
67.18	-4.007e-003
67.20	-4.079e-003
67.23	-3.849e-003
67.25	-3.409e-003
67.28	-2.799e-003
67.28	-2.428e-003
67.30	-2.252e-003
67.33	-2.143e-003
67.34	-2.085e-003
67.36	-2.052e-003
67.39	-2.034e-003
67.40	-2.024e-003
67.43	-2.018e-003
67.42	-2.015e-003
67.45	-2.013e-003
67.49	-2.012e-003
67.51	-2.012e-003
67.52	-2.011e-003
67.52	-2.011e-003
67.58	-2.011e-003
67.59	-2.011e-003
67.59	-2.011e-003
67.60	-2.024e-003
67.64	-1.940e-003
67.66	-2.254e-003
67.65	-2.367e-003
67.68	-2.922e-003
67.70	-2.606e-003
67.73	-2.299e-003
67.73	-2.053e-003
67.76	-2.486e-003
67.79	-3.200e-003
67.82	-3.570e-003
67.81	-3.767e-003
67.83	-3.881e-003
67.87	-3.943e-003
67.90	-3.964e-003
67.90	-4.055e-003
67.91	-3.836e-003
67.94	-3.401e-003
67.96	-2.795e-003
67.98	-2.426e-003
67.99	-2.251e-003
68.02	-2.142e-003
68.05	-2.085e-003
68.05	-2.052e-003
68.07	-2.034e-003
68.09	-2.024e-003
68.12	-2.018e-003
68.11	-2.015e-003
68.14	-2.013e-003
68.18	-2.012e-003
68.19	-2.012e-003
68.21	-2.011e-003
68.22	-2.011e-003
68.26	-2.011e-003
68.28	-2.011e-003
68.28	-2.011e-003
68.30	-2.011e-003
68.33	-2.011e-003
68.35	-2.011e-003
68.36	-2.011e-003
68.38	-2.011e-003
68.40	-2.011e-003
68.41	-2.011e-003
68.43	-2.011e-003
68.46	-2.011e-003
68.48	-2.011e-003
68.49	-2.011e-003
68.52	-2.024e-003
68.53	-1.953e-003
68.57	-2.183e-003
68.59	-2.624e-003
68.60	-3.220e-003
68.61	-3.662e-003
68.63	-3.609e-003
68.66	-3.291e-003
68.68	-2.653e-003
68.68	-2.617e-003
68.72	-2.669e-003
68.75	-2.740e-003
68.74	-2.449e-003
68.77	-2.224e-003
68.79	-2.141e-003
68.81	-2.080e-003
68.81	-2.051e-003
68.84	-2.033e-003
68.87	-2.023e-003
68.89	-2.018e-003
68.90	-2.015e-003
68.94	-2.013e-003
68.96	-2.012e-003
68.96	-2.012e-003
68.99	-2.011e-003
68.98	-2.011e-003
69.02	-2.011e-003
69.04	-2.011e-003
69.07	-2.011e-003
69.08	-2.011e-003
69.11	-2.011e-003
69.12	-2.024e-003
69.13	-1.953e-003
69.15	-2.183e-003
69.18	-2.624e-003
69.19	-3.234e-003
69.22	-3.605e-003
69.23	-3.781e-003
69.24	-3.890e-003
69.28	-3.947e-003
69.29	-3.981e-003
69.31	-3.999e-003
69.34	-4.009e-003
69.35	-4.015e-003
69.37	-4.018e-003
69.39	-4.020e-003
69.41	-4.021e-003
69.44	-4.021e-003
69.45	-4.021e-003
69.47	-4.022e-003
69.48	-4.022e-003
69.51	-4.008e-003
69.51	-4.079e-003
69.51	-3.850e-003
69.57	-3.409e-003
69.59	-2.812e-003
69.58	-2.370e-003
69.61	-2.411e-003
69.65	-2.813e-003
69.67	-3.149e-003
69.67	-2.975e-003
69.69	-2.753e-003
69.72	-2.922e-003
69.75	-3.407e-003
69.76	-3.699e-003
69.77	-3.834e-003
69.79	-3.920e-003
69.82	-3.964e-003
69.82	-3.990e-003
69.86	-4.004e-003
69.89	-4.012e-003
69.90	-4.016e-003
69.90	-4.019e-003
69.93	-4.020e-003
69.95	-4.021e-003
69.98	-4.021e-003
69.99	-4.035e-003
70.02	-3.964e-003
70.05	-4.194e-003
70.06	-4.634e-003
70.05	-5.244e-003
70.08	-5.616e-003
70.10	-5.778e-003
70.12	-5.959e-003
70.13	-5.786e-003
70.16	-5.379e-003
70.21	-4.787e-003
70.22	-4.426e-003
70.21	-4.256e-003
70.24	-4.149e-003
70.28	-4.094e-003
70.28	-4.062e-003
70.31	-4.044e-003
70.34	-4.034e-003
70.36	-4.029e-003
70.37	-4.026e-003
70.38	-4.024e-003
70.39	-4.023e-003
70.42	-4.022e-003
70.45	-4.022e-003
70.46	-4.035e-003
70.47	-3.964e-003
70.49	-4.194e-003
70.51	-4.635e-003
70.54	-5.245e-003
70.58	-5.616e-003
70.58	-5.765e-003
70.60	-6.030e-003
70.62	-5.570e-003
70.63	-4.880e-003
70.66	-4.335e-003
70.68	-4.725e-003
70.70	-5.130e-003
70.72	-5.021e-003
70.74	-4.584e-003
70.74	-4.314e-003
70.78	-4.193e-003
70.80	-4.114e-003
70.83	-4.074e-003
70.83	-4.051e-003
70.87	-4.038e-003
70.88	-4.031e-003
70.90	-4.027e-003
70.92	-4.025e-003
70.93	-4.023e-003
70.95	-4.023e-003
70.98	-4.022e-003
71.00	-4.009e-003
71.02	-4.080e-003
71.05	-3.850e-003
71.07	-3.409e-003
71.09	-2.799e-003
71.10	-2.428e-003
71.13	-2.252e-003
71.15	-2.143e-003
71.15	-2.085e-003
71.18	-2.052e-003
71.19	-2.034e-003
71.22	-2.024e-003
71.23	-2.018e-003
71.25	-2.015e-003
71.26	-2.013e-003
71.30	-2.012e-003
71.30	-2.012e-003
71.35	-2.011e-003
71.35	-2.011e-003
71.37	-2.011e-003
71.40	-2.011e-003
71.40	-2.011e-003
71.42	-2.011e-003
71.45	-2.011e-003
71.47	-1.997e-003
71.49	-2.069e-003
71.52	-1.839e-003
71.53	-1.412e-003
71.55	-7.171e-004
71.57	-6.603e-004
71.59	-6.374e-004
71.61	-8.427e-004
71.65	-1.288e-003
71.65	-1.881e-003
71.68	-2.336e-003
71.70	-2.211e-003
71.71	-2.096e-003
71.74	-2.068e-003
71.75	-2.039e-003
71.78	-2.028e-003
71.79	-2.020e-003
71.82	-2.016e-003
71.83	-2.014e-003
71.86	-2.013e-003
71.88	-2.012e-003
71.89	-2.011e-003
71.92	-2.011e-003
71.93	-2.011e-003
71.94	-2.011e-003
71.96	-2.011e-003
72.00	-2.011e-003
72.01	-2.011e-003
72.04	-2.011e-003
72.05	-2.011e-003
72.07	-2.011e-003
72.10	-2.011e-003
72.10	-2.011e-003
72.13	-2.011e-003
72.14	-2.011e-003
72.17	-2.011e-003
72.20	-2.011e-003
72.20	-2.011e-003
72.24	-2.011e-003
72.22	-2.011e-003
72.26	-2.011e-003
72.29	-2.011e-003
72.31	-2.011e-003
72.34	-2.011e-003
72.36	-2.011e-003
72.38	-2.011e-003
72.39	-2.011e-003
72.43	-2.011e-003
72.41	-2.011e-003
72.45	-2.011e-003
72.46	-2.011e-003
72.50	-2.011e-003
72.52	-2.024e-003
72.53	-1.953e-003
72.54	-2.170e-003
72.56	-2.695e-003
72.59	-2.990e-003
72.60	-3.222e-003
72.64	-2.999e-003
72.65	-2.906e-003
72.67	-2.548e-003
72.67	-2.277e-003
72.70	-2.172e-003
72.74	-2.096e-003
72.75	-2.060e-003
72.77	-2.038e-003
72.78	-2.026e-003
72.81	-2.019e-003
72.83	-2.016e-003
72.85	-2.014e-003
72.87	-2.012e-003
72.90	-2.012e-003
72.91	-2.011e-003
72.93	-2.011e-003
72.96	-2.011e-003
72.98	-2.011e-003
72.98	-2.011e-003
73.01	-2.011e-003
73.04	-2.011e-003
73.07	-2.024e-003
73.07	-1.940e-003
73.08	-2.254e-003
73.12	-2.394e-003
73.12	-2.793e-003
73.15	-2.995e-003
73.17	-3.410e-003
73.21	-3.714e-003
73.22	-3.838e-003
73.22	-3.923e-003
73.25	-3.965e-003
73.29	-3.991e-003
73.30	-4.004e-003
73.30	-4.012e-003
73.32	-4.016e-003
73.36	-4.019e-003
73.38	-4.020e-003
73.41	-4.021e-003
73.41	-4.021e-003
73.44	-4.021e-003
73.46	-4.022e-003
73.46	-4.035e-003
73.50	-3.964e-003
73.53	-4.194e-003
73.54	-4.621e-003
73.56	-5.302e-003
73.57	-5.443e-003
73.60	-5.179e-003
73.61	-4.678e-003
73.64	-4.364e-003
73.64	-4.222e-003
73.68	-4.130e-003
73.71	-4.083e-003
73.70	-4.056e-003
73.73	-4.041e-003
73.77	-4.032e-003
73.79	-4.028e-003
73.79	-4.025e-003
73.82	-4.024e-003
73.85	-4.023e-003
73.85	-4.022e-003
73.87	-4.022e-003
73.90	-4.022e-003
73.93	-4.022e-003
73.94	-4.022e-003
73.96	-4.035e-003
73.98	-3.951e-003
74.00	-4.265e-003
74.02	-4.405e-003
74.04	-4.804e-003
74.05	-5.006e-003
74.08	-5.407e-003
74.09	-5.796e-003
74.12	-5.606e-003
74.16	-5.551e-003
74.16	-5.194e-003
74.19	-5.018e-003
74.20	-4.616e-003
74.21	-4.320e-003
74.24	-4.200e-003
74.26	-4.117e-003
74.29	-4.077e-003
74.31	-4.065e-003
74.33	-3.981e-003
74.35	-4.203e-003
74.36	-4.640e-003
74.39	-5.247e-003
74.41	-5.617e-003
74.42	-5.793e-003
74.46	-5.902e-003
74.48	-5.958e-003
74.49	-5.992e-003
74.51	-5.996e-003
74.53	-6.077e-003
74.55	-5.853e-003
74.55	-5.416e-003
74.60	-4.808e-003
74.61	-4.438e-003
74.63	-4.262e-003
74.64	-4.153e-003
74.68	-4.096e-003
74.69	-4.063e-003
74.71	-4.045e-003
74.73	-4.035e-003
74.75	-4.029e-003
74.79	-4.026e-003
74.79	-4.024e-003
74.81	-4.023e-003
74.82	-4.022e-003
74.85	-4.022e-003
74.87	-4.022e-003
74.89	-4.022e-003
74.92	-4.022e-003
74.94	-4.022e-003
74.95	-4.022e-003
74.98	-4.022e-003
75.00	-4.008e-003
75.03	-4.093e-003
75.06	-3.779e-003
75.06	-3.639e-003
75.08	-3.240e-003
75.11	-3.038e-003
75.13	-2.623e-003
75.14	-2.332e-003
75.18	-2.137e-003
75.18	-2.281e-003
75.19	-2.680e-003
75.22	-3.265e-003
75.26	-3.622e-003
75.26	-3.790e-003
75.28	-3.896e-003
75.30	-3.950e-003
75.33	-3.982e-003
75.36	-3.986e-003
75.37	-4.067e-003
75.40	-3.843e-003
75.40	-3.405e-003
75.41	-2.797e-003
75.44	-2.427e-003
75.48	-2.251e-003
75.49	-2.142e-003
75.50	-2.085e-003
75.53	-2.052e-003
75.55	-2.034e-003
75.56	-2.024e-003
75.60	-2.018e-003
75.62	-2.015e-003
75.62	-2.013e-003
75.64	-2.012e-003
75.67	-2.012e-003
75.70	-2.011e-003
75.72	-2.011e-003
75.72	-2.011e-003
75.76	-2.011e-003
75.78	-2.011e-003
75.79	-2.011e-003
75.80	-2.024e-003
75.83	-1.953e-003
75.84	-2.183e-003
75.87	-2.624e-003
75.89	-3.234e-003
75.91	-3.605e-003
75.94	-3.781e-003
75.96	-3.890e-003
75.98	-3.947e-003
76.00	-3.981e-003
76.01	-3.999e-003
76.05	-4.009e-003
76.05	-4.015e-003
76.08	-4.018e-003
76.11	-4.020e-003
76.13	-4.021e-003
76.13	-4.021e-003
76.15	-4.021e-003
76.20	-4.008e-003
76.22	-4.079e-003
76.22	-3.850e-003
76.22	-3.409e-003
76.28	-2.799e-003
76.31	-2.428e-003
76.30	-2.252e-003
76.32	-2.143e-003
76.34	-2.085e-003
76.37	-2.052e-003
76.39	-2.034e-003
76.40	-2.024e-003
76.45	-2.018e-003
76.46	-2.015e-003
76.47	-2.013e-003
76.48	-2.012e-003
76.51	-2.025e-003
76.53	-1.954e-003
76.54	-2.183e-003
76.56	-2.624e-003
76.60	-3.234e-003
76.63	-3.605e-003
76.63	-3.781e-003
76.66	-3.890e-003
76.70	-3.947e-003
76.70	-3.981e-003
76.71	-3.999e-003
76.74	-4.009e-003
76.76	-4.015e-003
76.79	-4.018e-003
76.80	-4.020e-003
76.83	-4.021e-003
76.85	-4.021e-003
76.87	-4.008e-003
76.88	-4.079e-003
76.92	-3.850e-003
76.94	-3.409e-003
76.95	-2.799e-003
76.96	-2.441e-003
76.98	-2.194e-003
77.01	-2.315e-003
77.03	-2.698e-003
77.04	-3.275e-003
77.06	-3.628e-003
77.09	-3.794e-003
77.10	-3.897e-003
77.13	-3.951e-003
77.16	-3.983e-003
77.18	-4.000e-003
77.20	-4.010e-003
77.20	-4.015e-003
77.23	-4.018e-003
77.25	-4.020e-003
77.28	-4.021e-003
77.30	-4.021e-003
77.32	-4.021e-003
77.33	-4.022e-003
77.35	-4.022e-003
77.39	-4.022e-003
77.41	-4.022e-003
77.42	-4.022e-003
77.45	-4.022e-003
77.47	-4.022e-003
77.47	-4.022e-003
77.51	-4.022e-003
77.52	-4.022e-003
77.54	-4.022e-003
77.56	-4.008e-003
77.59	-4.079e-003
77.60	-3.850e-003
77.63	-3.409e-003
77.66	-2.799e-003
77.66	-2.428e-003
77.69	-2.252e-003
77.72	-2.156e-003
77.73	-2.028e-003
77.77	-2.224e-003
77.78	-2.647e-003
77.79	-3.247e-003
77.81	-3.612e-003
77.84	-3.785e-003
77.88	-3.892e-003
77.89	-3.948e-003
77.90	-3.981e-003
77.93	-3.999e-003
77.93	-4.009e-003
77.97	-4.015e-003
77.98	-4.018e-003
78.01	-4.006e-003
78.02	-4.078e-003
78.05	-3.849e-003
78.06	-3.409e-003
78.09	-2.799e-003
78.10	-2.428e-003
78.12	-2.252e-003
78.15	-2.142e-003
78.18	-2.085e-003
78.17	-2.052e-003
78.20	-2.034e-003
78.23	-2.024e-003
78.26	-2.018e-003
78.26	-2.015e-003
78.29	-2.013e-003
78.32	-2.012e-003
78.35	-2.012e-003
78.33	-2.011e-003
78.38	-2.011e-003
78.39	-2.011e-003
78.42	-2.011e-003
78.44	-2.024e-003
78.46	-1.953e-003
78.49	-2.183e-003
78.52	-2.624e-003
78.52	-3.234e-003
78.54	-3.605e-003
78.57	-3.781e-003
78.58	-3.890e-003
78.61	-3.947e-003
78.62	-3.981e-003
78.65	-3.999e-003
78.67	-4.009e-003
78.69	-4.015e-003
78.70	-4.018e-003
78.74	-4.020e-003
78.76	-4.021e-003
78.77	-4.008e-003
78.79	-4.079e-003
78.84	-3.849e-003
78.83	-3.409e-003
78.84	-2.799e-003
78.87	-2.428e-003
78.90	-2.252e-003
78.91	-2.156e-003
78.94	-2.028e-003
78.96	-2.224e-003
78.98	-2.647e-003
79.00	-3.247e-003
79.02	-3.612e-003
79.04	-3.785e-003
79.06	-3.906e-003
79.08	-3.877e-003
79.10	-4.211e-003
79.14	-4.440e-003
79.14	-4.619e-003
79.16	-4.386e-003
79.20	-4.194e-003
79.22	-4.129e-003
[truncated: 26,803 more rows]
