# Supplementary material for: Novel terpolymers based on methyl methacrylate with superior thermal stability and optical transparency for high-value applications
Source: PLoS One. 2025 Oct 8;20(10):e0332300. doi: 10.1371/journal.pone.0332300 (PMC12507251; doi:10.1371/journal.pone.0332300)
Supplement: S1 File — (ZIP) [file pone.0332300.s001.zip › Supporting_Information/Fig. 5. Derivative thermogravimetric (DTG) curves comparing the thermal degradation rates of the synthesized/TGA-DSC/DTG (PMMMA)/PMMA (23.12.95).txt]

Filename:	D:\save\Dr.atabaki\geramifar\PMMA (23.12.95).stad 
Operator ID:	 
Sample ID:	 
Comment: 	 
Serial Number:	002112210 
Data Collected:	2017/03/13 11:35:23 �.� 
Sample Weight:	13.515 mg 
Display Weight:	13.515 
Validation 
Validated:	No 
By:	 
Date:	 
Calibration Information 
Filename:	C:\Program Files\PerkinElmer\Pyris\Calibrations\11.12.94 calibration(silver).stac 
Date/Time:	 
Initial Conditions 
Temperature:	 50.00 �C 
Baseline Filename:	 
End Condition:	Go To:	40.00�C 
Total Points in Run:	28801 
Method Steps: 
Pre-Run Actions 
Start the Run 
	Action occurs Immediately 
Switch the Gas to Nitrogen at 20.0 ml/min  
	Action occurs Immediately 
1)	Heat from 50.00�C to 650.00�C at 10.00�C/min 
 
1) STA6000/8000 Temperature Scan 
	Time     	Unsubtracted	Baseline     	Program     	Sample     	Approx.     	Unsubtracted	Baseline     	Unsubtracted	Baseline     	Heat Flow     	Unsubstracted	R25 Diagnostic 
	          	Weight     	Weight     	Temperature	Temperature	Gas Flow     	Delta T     	Delta T     	Heat Flow     	Heat Flow     	Calibration	Microvolt     	Temperature 
	0.000000	13.496068	0.000000	50.020833	50.470000	19.800000	0.217487	0.000000	19.979640	0.000000	1.000000	0.575636	17.512000 
	0.002083	13.496068	0.000000	50.020833	50.460000	19.800000	0.215859	0.000000	19.953719	0.000000	1.000000	0.571330	17.381000 
	0.004167	13.496068	0.000000	50.041667	50.470000	19.800000	0.214239	0.000000	19.928048	0.000000	1.000000	0.567057	17.251000 
	0.006250	13.496068	0.000000	50.062500	50.470000	19.800000	0.212609	0.000000	19.902153	0.000000	1.000000	0.562751	17.120000 
	0.008333	13.496068	0.000000	50.083333	50.440000	19.800000	0.211032	0.000000	19.876577	0.000000	1.000000	0.558510	16.991000 
	0.010417	13.495854	0.000000	50.104167	50.460000	19.800000	0.209390	0.000000	19.850733	0.000000	1.000000	0.554204	16.860000 
	0.012500	13.495854	0.000000	50.125000	50.460000	19.800000	0.207775	0.000000	19.825036	0.000000	1.000000	0.549931	16.730000 
	0.014583	13.495854	0.000000	50.145833	50.460000	19.800000	0.206146	0.000000	19.799141	0.000000	1.000000	0.545625	16.599000 
	0.016667	13.495854	0.000000	50.166667	50.470000	19.800000	0.204516	0.000000	19.773271	0.000000	1.000000	0.541319	16.468000 
	0.018750	13.495854	0.000000	50.187500	50.470000	19.800000	0.202891	0.000000	19.747377	0.000000	1.000000	0.537013	16.337000 
	0.020833	13.495854	0.000000	50.208333	50.450000	19.800000	0.201298	0.000000	19.721828	0.000000	1.000000	0.532772	16.208000 
	0.022917	13.495854	0.000000	50.229167	50.470000	19.800000	0.199669	0.000000	19.696180	0.000000	1.000000	0.528499	16.078000 
	0.025000	13.495854	0.000000	50.250000	50.470000	19.800000	0.198119	0.000000	19.671471	0.000000	1.000000	0.524390	15.953000 
	0.027083	13.495854	0.000000	50.270833	50.450000	19.800000	0.196529	0.000000	19.645924	0.000000	1.000000	0.520150	15.824000 
	0.029167	13.495854	0.000000	50.291667	50.450000	19.800000	0.194954	0.000000	19.620820	0.000000	1.000000	0.515975	15.697000 
	0.031250	13.495641	0.000000	50.312500	50.460000	19.800000	0.193370	0.000000	19.595740	0.000000	1.000000	0.511801	15.570000 
	0.033333	13.495641	0.000000	50.333333	50.450000	19.800000	0.191810	0.000000	19.570810	0.000000	1.000000	0.507659	15.444000 
	0.035417	13.495641	0.000000	50.354167	50.460000	19.800000	0.190240	0.000000	19.545927	0.000000	1.000000	0.503517	15.318000 
	0.037500	13.495641	0.000000	50.375000	50.450000	19.800000	0.188681	0.000000	19.520998	0.000000	1.000000	0.499375	15.192000 
	0.039583	13.495641	0.000000	50.395833	50.460000	19.800000	0.187135	0.000000	19.496510	0.000000	1.000000	0.495299	15.068000 
	0.041667	13.495641	0.000000	50.416667	50.450000	19.800000	0.185613	0.000000	19.472174	0.000000	1.000000	0.491256	14.945000 
	0.043750	13.495641	0.000000	50.437500	50.450000	19.800000	0.184057	0.000000	19.447465	0.000000	1.000000	0.487147	14.820000 
	0.045833	13.495641	0.000000	50.458333	50.440000	19.800000	0.182527	0.000000	19.422932	0.000000	1.000000	0.483071	14.696000 
	0.047917	13.495641	0.000000	50.479167	50.460000	19.800000	0.180988	0.000000	19.398663	0.000000	1.000000	0.479028	14.573000 
	0.050000	13.495641	0.000000	50.500000	50.450000	19.800000	0.179454	0.000000	19.374131	0.000000	1.000000	0.474952	14.449000 
	0.052083	13.495427	0.000000	50.520833	50.430000	19.800000	0.177921	0.000000	19.349577	0.000000	1.000000	0.470876	14.325000 
	0.054167	13.495427	0.000000	50.541667	50.430000	19.800000	0.176394	0.000000	19.325264	0.000000	1.000000	0.466833	14.202000 
	0.056250	13.495427	0.000000	50.562500	50.440000	19.800000	0.174873	0.000000	19.301170	0.000000	1.000000	0.462823	14.080000 
	0.058333	13.495427	0.000000	50.583333	50.450000	19.800000	0.173362	0.000000	19.277273	0.000000	1.000000	0.458846	13.959000 
	0.060417	13.495427	0.000000	50.604167	50.440000	19.800000	0.171871	0.000000	19.253335	0.000000	1.000000	0.454868	13.838000 
	0.062500	13.495427	0.000000	50.625000	50.440000	19.800000	0.170352	0.000000	19.229219	0.000000	1.000000	0.450858	13.716000 
	0.064583	13.495427	0.000000	50.645833	50.440000	19.800000	0.168849	0.000000	19.205302	0.000000	1.000000	0.446881	13.595000 
	0.066667	13.495427	0.000000	50.666667	50.450000	19.800000	0.167356	0.000000	19.181602	0.000000	1.000000	0.442936	13.475000 
	0.068750	13.495427	0.000000	50.687500	50.430000	19.800000	0.165877	0.000000	19.157842	0.000000	1.000000	0.438992	13.355000 
	0.070833	13.495427	0.000000	50.708333	50.430000	19.800000	0.164399	0.000000	19.134320	0.000000	1.000000	0.435080	13.236000 
	0.072917	13.495427	0.000000	50.729167	50.420000	19.800000	0.162899	0.000000	19.110383	0.000000	1.000000	0.431102	13.115000 
	0.075000	13.495427	0.000000	50.750000	50.430000	19.800000	0.161403	0.000000	19.086682	0.000000	1.000000	0.427158	12.995000 
	0.077083	13.495427	0.000000	50.770833	50.430000	19.800000	0.159911	0.000000	19.062963	0.000000	1.000000	0.423213	12.875000 
	0.079167	13.495427	0.000000	50.791667	50.420000	19.800000	0.158424	0.000000	19.039224	0.000000	1.000000	0.419269	12.755000 
	0.081250	13.495427	0.000000	50.812500	50.440000	19.800000	0.156955	0.000000	19.015937	0.000000	1.000000	0.415390	12.637000 
	0.083333	13.495427	0.000000	50.833333	50.430000	19.800000	0.155506	0.000000	18.992792	0.000000	1.000000	0.411544	12.520000 
	0.085417	13.495427	0.000000	50.854167	50.440000	19.800000	0.154036	0.000000	18.969486	0.000000	1.000000	0.407666	12.402000 
	0.087500	13.495427	0.000000	50.875000	50.410000	19.800000	0.152606	0.000000	18.946501	0.000000	1.000000	0.403852	12.286000 
	0.089583	13.495427	0.000000	50.895833	50.420000	19.800000	0.151135	0.000000	18.923195	0.000000	1.000000	0.399974	12.168000 
	0.091667	13.495427	0.000000	50.916667	50.430000	19.800000	0.149676	0.000000	18.900087	0.000000	1.000000	0.396128	12.051000 
	0.093750	13.495427	0.000000	50.937500	50.450000	19.800000	0.148205	0.000000	18.876798	0.000000	1.000000	0.392249	11.933000 
	0.095833	13.495427	0.000000	50.958333	50.410000	19.800000	0.146756	0.000000	18.853402	0.000000	1.000000	0.388370	11.815000 
	0.097917	13.495427	0.000000	50.979167	50.420000	19.800000	0.145286	0.000000	18.830096	0.000000	1.000000	0.384491	11.697000 
	0.100000	13.495427	0.000000	51.000000	50.440000	19.800000	0.143824	0.000000	18.807004	0.000000	1.000000	0.380646	11.580000 
	0.102083	13.495427	0.000000	51.020833	50.420000	19.800000	0.142382	0.000000	18.783843	0.000000	1.000000	0.376800	11.463000 
	0.104167	13.495427	0.000000	51.041667	50.410000	19.800000	0.140955	0.000000	18.761094	0.000000	1.000000	0.373020	11.348000 
	0.106250	13.495427	0.000000	51.062500	50.400000	19.800000	0.139515	0.000000	18.738149	0.000000	1.000000	0.369206	11.232000 
	0.108333	13.495427	0.000000	51.083333	50.410000	19.800000	0.138070	0.000000	18.715237	0.000000	1.000000	0.365393	11.116000 
	0.110417	13.495427	0.000000	51.104167	50.430000	19.800000	0.136638	0.000000	18.692538	0.000000	1.000000	0.361613	11.001000 
	0.112500	13.495427	0.000000	51.125000	50.410000	19.800000	0.135241	0.000000	18.670170	0.000000	1.000000	0.357899	10.888000 
	0.114583	13.495427	0.000000	51.145833	50.390000	19.800000	0.133834	0.000000	18.647604	0.000000	1.000000	0.354152	10.774000 
	0.116667	13.495641	0.000000	51.166667	50.400000	19.800000	0.132411	0.000000	18.625087	0.000000	1.000000	0.350404	10.660000 
	0.118750	13.495641	0.000000	51.187500	50.430000	19.800000	0.130985	0.000000	18.602601	0.000000	1.000000	0.346657	10.546000 
	0.120833	13.495641	0.000000	51.208333	50.400000	19.800000	0.129593	0.000000	18.580218	0.000000	1.000000	0.342943	10.433000 
	0.122917	13.495641	0.000000	51.229167	50.420000	19.800000	0.128157	0.000000	18.557518	0.000000	1.000000	0.339162	10.318000 
	0.125000	13.495641	0.000000	51.250000	50.420000	19.800000	0.126741	0.000000	18.534984	0.000000	1.000000	0.335415	10.204000 
	0.127083	13.495641	0.000000	51.270833	50.420000	19.800000	0.125337	0.000000	18.512648	0.000000	1.000000	0.331701	10.091000 
	0.129167	13.495641	0.000000	51.291667	50.420000	19.800000	0.123931	0.000000	18.490312	0.000000	1.000000	0.327986	9.978000 
	0.131250	13.495641	0.000000	51.312500	50.400000	19.800000	0.122538	0.000000	18.467947	0.000000	1.000000	0.324272	9.865000 
	0.133333	13.495641	0.000000	51.333333	50.390000	19.800000	0.121137	0.000000	18.445597	0.000000	1.000000	0.320557	9.752000 
	0.135417	13.495641	0.000000	51.354167	50.390000	19.800000	0.119749	0.000000	18.423459	0.000000	1.000000	0.316876	9.640000 
	0.137500	13.495641	0.000000	51.375000	50.410000	19.800000	0.118338	0.000000	18.401152	0.000000	1.000000	0.313162	9.527000 
	0.139583	13.495641	0.000000	51.395833	50.400000	19.800000	0.116933	0.000000	18.378802	0.000000	1.000000	0.309447	9.414000 
	0.141667	13.495641	0.000000	51.416667	50.420000	19.800000	0.115520	0.000000	18.356494	0.000000	1.000000	0.305733	9.301000 
	0.143750	13.495641	0.000000	51.437500	50.410000	19.800000	0.114098	0.000000	18.333749	0.000000	1.000000	0.301953	9.186000 
	0.145833	13.495427	0.000000	51.458333	50.420000	19.800000	0.112692	0.000000	18.311427	0.000000	1.000000	0.298238	9.073000 
	0.147917	13.495427	0.000000	51.479167	50.400000	19.800000	0.111297	0.000000	18.289064	0.000000	1.000000	0.294524	8.960000 
	0.150000	13.495427	0.000000	51.500000	50.410000	19.800000	0.109865	0.000000	18.266346	0.000000	1.000000	0.290744	8.845000 
	0.152083	13.495427	0.000000	51.520833	50.400000	19.800000	0.108452	0.000000	18.243800	0.000000	1.000000	0.286996	8.731000 
	0.154167	13.495427	0.000000	51.541667	50.420000	19.800000	0.107054	0.000000	18.221688	0.000000	1.000000	0.283315	8.619000 
	0.156250	13.495427	0.000000	51.562500	50.380000	19.800000	0.105666	0.000000	18.199301	0.000000	1.000000	0.279600	8.506000 
	0.158333	13.495641	0.000000	51.583333	50.390000	19.800000	0.104281	0.000000	18.177373	0.000000	1.000000	0.275952	8.395000 
	0.160417	13.495641	0.000000	51.604167	50.380000	19.800000	0.102917	0.000000	18.155618	0.000000	1.000000	0.272336	8.285000 
	0.162500	13.495641	0.000000	51.625000	50.410000	19.800000	0.101555	0.000000	18.134110	0.000000	1.000000	0.268753	8.176000 
	0.164583	13.495641	0.000000	51.645833	50.390000	19.800000	0.100196	0.000000	18.112343	0.000000	1.000000	0.265137	8.066000 
	0.166667	13.495641	0.000000	51.666667	50.390000	19.800000	0.098867	0.000000	18.091194	0.000000	1.000000	0.261620	7.959000 
	0.168750	13.495854	0.000000	51.687500	50.390000	19.800000	0.097536	0.000000	18.070044	0.000000	1.000000	0.258103	7.852000 
	0.170833	13.495854	0.000000	51.708333	50.390000	19.800000	0.096244	0.000000	18.049488	0.000000	1.000000	0.254684	7.748000 
	0.172917	13.495854	0.000000	51.729167	50.390000	19.800000	0.094914	0.000000	18.028338	0.000000	1.000000	0.251167	7.641000 
	0.175000	13.495854	0.000000	51.750000	50.400000	19.800000	0.093608	0.000000	18.007596	0.000000	1.000000	0.247715	7.536000 
	0.177083	13.495854	0.000000	51.770833	50.400000	19.800000	0.092304	0.000000	17.986841	0.000000	1.000000	0.244264	7.431000 
	0.179167	13.496068	0.000000	51.791667	50.390000	19.800000	0.091000	0.000000	17.966076	0.000000	1.000000	0.240813	7.326000 
	0.181250	13.496068	0.000000	51.812500	50.390000	19.800000	0.089685	0.000000	17.945124	0.000000	1.000000	0.237328	7.220000 
	0.183333	13.496068	0.000000	51.833333	50.380000	19.800000	0.088345	0.000000	17.923766	0.000000	1.000000	0.233778	7.112000 
	0.185417	13.496282	0.000000	51.854167	50.390000	19.800000	0.087050	0.000000	17.903220	0.000000	1.000000	0.230360	7.008000 
	0.187500	13.496282	0.000000	51.875000	50.390000	19.800000	0.085760	0.000000	17.882664	0.000000	1.000000	0.226941	6.904000 
	0.189583	13.496282	0.000000	51.895833	50.390000	19.800000	0.084541	0.000000	17.863293	0.000000	1.000000	0.223720	6.806000 
	0.191667	13.496282	0.000000	51.916667	50.390000	19.800000	0.083434	0.000000	17.845702	0.000000	1.000000	0.220794	6.717000 
	0.193750	13.496495	0.000000	51.937500	50.400000	19.800000	0.082326	0.000000	17.828120	0.000000	1.000000	0.217869	6.628000 
	0.195833	13.496495	0.000000	51.958333	50.390000	19.800000	0.081225	0.000000	17.810518	0.000000	1.000000	0.214943	6.539000 
	0.197917	13.496495	0.000000	51.979167	50.400000	19.800000	0.080104	0.000000	17.792739	0.000000	1.000000	0.211985	6.449000 
	0.200000	13.496709	0.000000	52.000000	50.400000	19.800000	0.079024	0.000000	17.775542	0.000000	1.000000	0.209125	6.362000 
	0.202083	13.496709	0.000000	52.020833	50.400000	19.800000	0.077954	0.000000	17.758543	0.000000	1.000000	0.206298	6.276000 
	0.204167	13.496709	0.000000	52.041667	50.410000	19.800000	0.076908	0.000000	17.741949	0.000000	1.000000	0.203537	6.192000 
	0.206250	13.496923	0.000000	52.062500	50.400000	19.800000	0.075870	0.000000	17.725336	0.000000	1.000000	0.200776	6.108000 
	0.208333	13.496923	0.000000	52.083333	50.380000	19.800000	0.074867	0.000000	17.709308	0.000000	1.000000	0.198113	6.027000 
	0.210417	13.496923	0.000000	52.104167	50.380000	19.800000	0.073835	0.000000	17.692902	0.000000	1.000000	0.195385	5.944000 
	0.212500	13.496923	0.000000	52.125000	50.400000	19.800000	0.072800	0.000000	17.676514	0.000000	1.000000	0.192657	5.861000 
	0.214583	13.497136	0.000000	52.145833	50.400000	19.800000	0.071793	0.000000	17.660504	0.000000	1.000000	0.189994	5.780000 
	0.216667	13.497136	0.000000	52.166667	50.380000	19.800000	0.070756	0.000000	17.643883	0.000000	1.000000	0.187233	5.696000 
	0.218750	13.497350	0.000000	52.187500	50.400000	19.800000	0.069706	0.000000	17.627297	0.000000	1.000000	0.184472	5.612000 
	0.220833	13.497350	0.000000	52.208333	50.400000	19.800000	0.068637	0.000000	17.610298	0.000000	1.000000	0.181645	5.526000 
	0.222917	13.497564	0.000000	52.229167	50.400000	19.800000	0.067557	0.000000	17.593101	0.000000	1.000000	0.178785	5.439000 
	0.225000	13.497564	0.000000	52.250000	50.390000	19.800000	0.066604	0.000000	17.577874	0.000000	1.000000	0.176254	5.362000 
	0.227083	13.497564	0.000000	52.270833	50.410000	19.800000	0.065864	0.000000	17.566228	0.000000	1.000000	0.174315	5.303000 
	0.229167	13.497564	0.000000	52.291667	50.390000	19.800000	0.065187	0.000000	17.555340	0.000000	1.000000	0.172507	5.248000 
	0.231250	13.497777	0.000000	52.312500	50.410000	19.800000	0.064538	0.000000	17.545078	0.000000	1.000000	0.170797	5.196000 
	0.233333	13.497777	0.000000	52.333333	50.420000	19.800000	0.063963	0.000000	17.535993	0.000000	1.000000	0.169285	5.150000 
	0.235417	13.497777	0.000000	52.354167	50.410000	19.800000	0.063344	0.000000	17.526102	0.000000	1.000000	0.167642	5.100000 
	0.237500	13.497991	0.000000	52.375000	50.410000	19.800000	0.062822	0.000000	17.517800	0.000000	1.000000	0.166261	5.058000 
	0.239583	13.497991	0.000000	52.395833	50.420000	19.800000	0.062262	0.000000	17.508913	0.000000	1.000000	0.164782	5.013000 
	0.241667	13.497991	0.000000	52.416667	50.390000	19.800000	0.061633	0.000000	17.498810	0.000000	1.000000	0.163106	4.962000 
	0.243750	13.498205	0.000000	52.437500	50.390000	19.800000	0.060987	0.000000	17.488532	0.000000	1.000000	0.161396	4.910000 
	0.245833	13.498205	0.000000	52.458333	50.410000	19.800000	0.060299	0.000000	17.477675	0.000000	1.000000	0.159588	4.855000 
	0.247917	13.498418	0.000000	52.479167	50.410000	19.800000	0.059642	0.000000	17.467199	0.000000	1.000000	0.157846	4.802000 
	0.250000	13.498418	0.000000	52.500000	50.410000	19.800000	0.058971	0.000000	17.456525	0.000000	1.000000	0.156071	4.748000 
	0.252083	13.498418	0.000000	52.520833	50.420000	19.800000	0.058298	0.000000	17.445858	0.000000	1.000000	0.154296	4.694000 
	0.254167	13.498418	0.000000	52.541667	50.420000	19.800000	0.057591	0.000000	17.434592	0.000000	1.000000	0.152423	4.637000 
	0.256250	13.498632	0.000000	52.562500	50.430000	19.800000	0.056855	0.000000	17.422936	0.000000	1.000000	0.150483	4.578000 
	0.258333	13.498632	0.000000	52.583333	50.420000	19.800000	0.056136	0.000000	17.411465	0.000000	1.000000	0.148577	4.520000 
	0.260417	13.498632	0.000000	52.604167	50.420000	19.800000	0.055440	0.000000	17.400396	0.000000	1.000000	0.146736	4.464000 
	0.262500	13.498632	0.000000	52.625000	50.440000	19.800000	0.054729	0.000000	17.389142	0.000000	1.000000	0.144862	4.407000 
	0.264583	13.498846	0.000000	52.645833	50.440000	19.800000	0.054170	0.000000	17.380247	0.000000	1.000000	0.143383	4.362000 
	0.266667	13.498846	0.000000	52.666667	50.450000	19.800000	0.053585	0.000000	17.370963	0.000000	1.000000	0.141838	4.315000 
	0.268750	13.498846	0.000000	52.687500	50.430000	19.800000	0.052991	0.000000	17.361463	0.000000	1.000000	0.140260	4.267000 
	0.270833	13.498846	0.000000	52.708333	50.440000	19.800000	0.052431	0.000000	17.352574	0.000000	1.000000	0.138781	4.222000 
	0.272917	13.499059	0.000000	52.729167	50.450000	19.800000	0.051846	0.000000	17.343290	0.000000	1.000000	0.137236	4.175000 
	0.275000	13.499059	0.000000	52.750000	50.440000	19.800000	0.051338	0.000000	17.335179	0.000000	1.000000	0.135889	4.134000 
	0.277083	13.499059	0.000000	52.770833	50.450000	19.800000	0.050878	0.000000	17.327872	0.000000	1.000000	0.134672	4.097000 
	0.279167	13.499059	0.000000	52.791667	50.420000	19.800000	0.050459	0.000000	17.321133	0.000000	1.000000	0.133555	4.063000 
	0.281250	13.499273	0.000000	52.812500	50.450000	19.800000	0.050019	0.000000	17.314233	0.000000	1.000000	0.132404	4.028000 
	0.283333	13.499273	0.000000	52.833333	50.470000	19.800000	0.049594	0.000000	17.307524	0.000000	1.000000	0.131287	3.994000 
	0.285417	13.499273	0.000000	52.854167	50.460000	19.800000	0.049149	0.000000	17.300402	0.000000	1.000000	0.130103	3.958000 
	0.287500	13.499273	0.000000	52.875000	50.450000	19.800000	0.048666	0.000000	17.292687	0.000000	1.000000	0.128821	3.919000 
	0.289583	13.499487	0.000000	52.895833	50.460000	19.800000	0.048230	0.000000	17.285774	0.000000	1.000000	0.127671	3.884000 
	0.291667	13.499487	0.000000	52.916667	50.480000	19.800000	0.047816	0.000000	17.279263	0.000000	1.000000	0.126586	3.851000 
	0.293750	13.499487	0.000000	52.937500	50.470000	19.800000	0.047408	0.000000	17.272734	0.000000	1.000000	0.125501	3.818000 
	0.295833	13.499487	0.000000	52.958333	50.490000	19.800000	0.047094	0.000000	17.267803	0.000000	1.000000	0.124680	3.793000 
	0.297917	13.499487	0.000000	52.979167	50.470000	19.800000	0.046724	0.000000	17.261862	0.000000	1.000000	0.123693	3.763000 
	0.300000	13.499700	0.000000	53.000000	50.470000	19.800000	0.046352	0.000000	17.255932	0.000000	1.000000	0.122707	3.733000 
	0.302083	13.499700	0.000000	53.020833	50.490000	19.800000	0.045951	0.000000	17.249617	0.000000	1.000000	0.121655	3.701000 
	0.304167	13.499700	0.000000	53.041667	50.490000	19.800000	0.045542	0.000000	17.243094	0.000000	1.000000	0.120571	3.668000 
	0.306250	13.499700	0.000000	53.062500	50.490000	19.800000	0.045168	0.000000	17.237164	0.000000	1.000000	0.119585	3.638000 
	0.308333	13.499700	0.000000	53.083333	50.490000	19.800000	0.044771	0.000000	17.230838	0.000000	1.000000	0.118533	3.606000 
	0.310417	13.499700	0.000000	53.104167	50.510000	19.800000	0.044371	0.000000	17.224524	0.000000	1.000000	0.117481	3.574000 
	0.312500	13.499700	0.000000	53.125000	50.520000	19.800000	0.044022	0.000000	17.218994	0.000000	1.000000	0.116560	3.546000 
	0.314583	13.499700	0.000000	53.145833	50.510000	19.800000	0.043688	0.000000	17.213651	0.000000	1.000000	0.115673	3.519000 
	0.316667	13.499700	0.000000	53.166667	50.520000	19.800000	0.043376	0.000000	17.208715	0.000000	1.000000	0.114851	3.494000 
	0.318750	13.499914	0.000000	53.187500	50.530000	19.800000	0.043027	0.000000	17.203185	0.000000	1.000000	0.113931	3.466000 
	0.320833	13.499914	0.000000	53.208333	50.520000	19.800000	0.042693	0.000000	17.197842	0.000000	1.000000	0.113043	3.439000 
	0.322917	13.499914	0.000000	53.229167	50.500000	19.800000	0.042384	0.000000	17.192890	0.000000	1.000000	0.112221	3.414000 
	0.325000	13.499914	0.000000	53.250000	50.540000	19.800000	0.042082	0.000000	17.188166	0.000000	1.000000	0.111433	3.390000 
	0.327083	13.499914	0.000000	53.270833	50.530000	19.800000	0.041798	0.000000	17.183614	0.000000	1.000000	0.110676	3.367000 
	0.329167	13.499914	0.000000	53.291667	50.520000	19.800000	0.041501	0.000000	17.178865	0.000000	1.000000	0.109888	3.343000 
	0.331250	13.499914	0.000000	53.312500	50.540000	19.800000	0.041187	0.000000	17.173933	0.000000	1.000000	0.109066	3.318000 
	0.333333	13.500128	0.000000	53.333333	50.540000	19.800000	0.040888	0.000000	17.169189	0.000000	1.000000	0.108277	3.294000 
	0.335417	13.500128	0.000000	53.354167	50.540000	19.800000	0.040591	0.000000	17.164444	0.000000	1.000000	0.107488	3.270000 
	0.337500	13.500128	0.000000	53.375000	50.530000	19.800000	0.040257	0.000000	17.159102	0.000000	1.000000	0.106600	3.243000 
	0.339583	13.500128	0.000000	53.395833	50.540000	19.800000	0.039921	0.000000	17.153770	0.000000	1.000000	0.105713	3.216000 
	0.341667	13.500128	0.000000	53.416667	50.580000	19.800000	0.039591	0.000000	17.148649	0.000000	1.000000	0.104858	3.190000 
	0.343750	13.500128	0.000000	53.437500	50.570000	19.800000	0.039283	0.000000	17.143702	0.000000	1.000000	0.104037	3.165000 
	0.345833	13.500128	0.000000	53.458333	50.550000	19.800000	0.038962	0.000000	17.138553	0.000000	1.000000	0.103182	3.139000 
	0.347917	13.500341	0.000000	53.479167	50.560000	19.800000	0.038639	0.000000	17.133418	0.000000	1.000000	0.102327	3.113000 
	0.350000	13.500341	0.000000	53.500000	50.570000	19.800000	0.038327	0.000000	17.128480	0.000000	1.000000	0.101505	3.088000 
	0.352083	13.500341	0.000000	53.520833	50.590000	19.800000	0.038014	0.000000	17.123547	0.000000	1.000000	0.100684	3.063000 
	0.354167	13.500341	0.000000	53.541667	50.570000	19.800000	0.037694	0.000000	17.118398	0.000000	1.000000	0.099829	3.037000 
	0.356250	13.500341	0.000000	53.562500	50.570000	19.800000	0.037371	0.000000	17.113258	0.000000	1.000000	0.098974	3.011000 
	0.358333	13.500341	0.000000	53.583333	50.590000	19.800000	0.037070	0.000000	17.108523	0.000000	1.000000	0.098186	2.987000 
	0.360417	13.500341	0.000000	53.604167	50.590000	19.800000	0.036747	0.000000	17.103383	0.000000	1.000000	0.097331	2.961000 
	0.362500	13.500341	0.000000	53.625000	50.600000	19.800000	0.036411	0.000000	17.098050	0.000000	1.000000	0.096443	2.934000 
	0.364583	13.500341	0.000000	53.645833	50.590000	19.800000	0.036102	0.000000	17.093103	0.000000	1.000000	0.095622	2.909000 
	0.366667	13.500555	0.000000	53.666667	50.590000	19.800000	0.035766	0.000000	17.087766	0.000000	1.000000	0.094734	2.882000 
	0.368750	13.500555	0.000000	53.687500	50.590000	19.800000	0.035431	0.000000	17.082428	0.000000	1.000000	0.093847	2.855000 
	0.370833	13.500555	0.000000	53.708333	50.610000	19.800000	0.035082	0.000000	17.076901	0.000000	1.000000	0.092926	2.827000 
	0.372917	13.500555	0.000000	53.729167	50.620000	19.800000	0.034733	0.000000	17.071370	0.000000	1.000000	0.092006	2.799000 
	0.375000	13.500555	0.000000	53.750000	50.630000	19.800000	0.034371	0.000000	17.065641	0.000000	1.000000	0.091053	2.770000 
	0.377083	13.500555	0.000000	53.770833	50.630000	19.800000	0.034011	0.000000	17.059908	0.000000	1.000000	0.090099	2.741000 
	0.379167	13.500555	0.000000	53.791667	50.630000	19.800000	0.033651	0.000000	17.054175	0.000000	1.000000	0.089146	2.712000 
	0.381250	13.500555	0.000000	53.812500	50.620000	19.800000	0.033292	0.000000	17.048438	0.000000	1.000000	0.088193	2.683000 
	0.383333	13.500555	0.000000	53.833333	50.630000	19.800000	0.032919	0.000000	17.042511	0.000000	1.000000	0.087207	2.653000 
	0.385417	13.500555	0.000000	53.854167	50.650000	19.800000	0.032545	0.000000	17.036588	0.000000	1.000000	0.086220	2.623000 
	0.387500	13.500555	0.000000	53.875000	50.630000	19.800000	0.032187	0.000000	17.030847	0.000000	1.000000	0.085267	2.594000 
	0.389583	13.500555	0.000000	53.895833	50.650000	19.800000	0.031825	0.000000	17.025121	0.000000	1.000000	0.084314	2.565000 
	0.391667	13.500555	0.000000	53.916667	50.650000	19.800000	0.031477	0.000000	17.019586	0.000000	1.000000	0.083394	2.537000 
	0.393750	13.500769	0.000000	53.937500	50.670000	19.800000	0.031115	0.000000	17.013860	0.000000	1.000000	0.082440	2.508000 
	0.395833	13.500769	0.000000	53.958333	50.680000	19.800000	0.030779	0.000000	17.008526	0.000000	1.000000	0.081553	2.481000 
	0.397917	13.500769	0.000000	53.979167	50.670000	19.800000	0.030420	0.000000	17.002789	0.000000	1.000000	0.080600	2.452000 
	0.400000	13.500769	0.000000	54.000000	50.690000	19.800000	0.030084	0.000000	16.997458	0.000000	1.000000	0.079712	2.425000 
	0.402083	13.500769	0.000000	54.020833	50.680000	19.800000	0.029737	0.000000	16.991919	0.000000	1.000000	0.078792	2.397000 
	0.404167	13.500769	0.000000	54.041667	50.700000	19.800000	0.029400	0.000000	16.986588	0.000000	1.000000	0.077904	2.370000 
	0.406250	13.500769	0.000000	54.062500	50.680000	19.800000	0.029067	0.000000	16.981243	0.000000	1.000000	0.077017	2.343000 
	0.408333	13.500769	0.000000	54.083333	50.700000	19.800000	0.028705	0.000000	16.975516	0.000000	1.000000	0.076063	2.314000 
	0.410417	13.500769	0.000000	54.104167	50.710000	19.800000	0.028369	0.000000	16.970182	0.000000	1.000000	0.075176	2.287000 
	0.412500	13.500769	0.000000	54.125000	50.690000	19.800000	0.027998	0.000000	16.964244	0.000000	1.000000	0.074190	2.257000 
	0.414583	13.500769	0.000000	54.145833	50.690000	19.800000	0.027638	0.000000	16.958510	0.000000	1.000000	0.073236	2.228000 
	0.416667	13.500769	0.000000	54.166667	50.720000	19.800000	0.027239	0.000000	16.952194	0.000000	1.000000	0.072185	2.196000 
	0.418750	13.500769	0.000000	54.187500	50.730000	19.800000	0.026841	0.000000	16.945870	0.000000	1.000000	0.071133	2.164000 
	0.420833	13.500769	0.000000	54.208333	50.710000	19.800000	0.026433	0.000000	16.939340	0.000000	1.000000	0.070048	2.131000 
	0.422917	13.500769	0.000000	54.229167	50.720000	19.800000	0.026035	0.000000	16.933016	0.000000	1.000000	0.068996	2.099000 
	0.425000	13.500769	0.000000	54.250000	50.730000	19.800000	0.025650	0.000000	16.926890	0.000000	1.000000	0.067977	2.068000 
	0.427083	13.500769	0.000000	54.270833	50.740000	19.800000	0.025264	0.000000	16.920764	0.000000	1.000000	0.066958	2.037000 
	0.429167	13.500769	0.000000	54.291667	50.760000	19.800000	0.024903	0.000000	16.915037	0.000000	1.000000	0.066005	2.008000 
	0.431250	13.500769	0.000000	54.312500	50.760000	19.800000	0.024519	0.000000	16.908907	0.000000	1.000000	0.064986	1.977000 
	0.433333	13.500769	0.000000	54.333333	50.760000	19.800000	0.024146	0.000000	16.902976	0.000000	1.000000	0.064000	1.947000 
	0.435417	13.500982	0.000000	54.354167	50.770000	19.800000	0.023761	0.000000	16.896850	0.000000	1.000000	0.062981	1.916000 
	0.437500	13.500982	0.000000	54.375000	50.780000	19.800000	0.023364	0.000000	16.890526	0.000000	1.000000	0.061929	1.884000 
	0.439583	13.500982	0.000000	54.395833	50.760000	19.800000	0.022980	0.000000	16.884391	0.000000	1.000000	0.060910	1.853000 
	0.441667	13.500982	0.000000	54.416667	50.790000	19.800000	0.022569	0.000000	16.877874	0.000000	1.000000	0.059825	1.820000 
	0.443750	13.500982	0.000000	54.437500	50.780000	19.800000	0.022172	0.000000	16.871545	0.000000	1.000000	0.058773	1.788000 
	0.445833	13.500982	0.000000	54.458333	50.790000	19.800000	0.021787	0.000000	16.865418	0.000000	1.000000	0.057754	1.757000 
	0.447917	13.500982	0.000000	54.479167	50.810000	19.800000	0.021389	0.000000	16.859096	0.000000	1.000000	0.056702	1.725000 
	0.450000	13.500982	0.000000	54.500000	50.810000	19.800000	0.020980	0.000000	16.852572	0.000000	1.000000	0.055618	1.692000 
	0.452083	13.500982	0.000000	54.520833	50.810000	19.800000	0.020583	0.000000	16.846244	0.000000	1.000000	0.054566	1.660000 
	0.454167	13.500982	0.000000	54.541667	50.830000	19.800000	0.020185	0.000000	16.839922	0.000000	1.000000	0.053514	1.628000 
	0.456250	13.500982	0.000000	54.562500	50.810000	19.800000	0.019802	0.000000	16.833788	0.000000	1.000000	0.052495	1.597000 
	0.458333	13.500982	0.000000	54.583333	50.810000	19.800000	0.019405	0.000000	16.827461	0.000000	1.000000	0.051443	1.565000 
	0.460417	13.500982	0.000000	54.604167	50.830000	19.800000	0.019019	0.000000	16.821336	0.000000	1.000000	0.050424	1.534000 
	0.462500	13.500982	0.000000	54.625000	50.830000	19.800000	0.018635	0.000000	16.815207	0.000000	1.000000	0.049405	1.503000 
	0.464583	13.500982	0.000000	54.645833	50.830000	19.800000	0.018238	0.000000	16.808879	0.000000	1.000000	0.048353	1.471000 
	0.466667	13.500982	0.000000	54.666667	50.850000	19.800000	0.017840	0.000000	16.802557	0.000000	1.000000	0.047301	1.439000 
	0.468750	13.500982	0.000000	54.687500	50.840000	19.800000	0.017444	0.000000	16.796227	0.000000	1.000000	0.046249	1.407000 
	0.470833	13.500982	0.000000	54.708333	50.860000	19.800000	0.017058	0.000000	16.790102	0.000000	1.000000	0.045230	1.376000 
	0.472917	13.500982	0.000000	54.729167	50.860000	19.800000	0.016674	0.000000	16.783972	0.000000	1.000000	0.044211	1.345000 
	0.475000	13.500982	0.000000	54.750000	50.850000	19.800000	0.016290	0.000000	16.777841	0.000000	1.000000	0.043192	1.314000 
	0.477083	13.500982	0.000000	54.770833	50.860000	19.800000	0.015905	0.000000	16.771713	0.000000	1.000000	0.042173	1.283000 
	0.479167	13.501196	0.000000	54.791667	50.880000	19.800000	0.015532	0.000000	16.765785	0.000000	1.000000	0.041187	1.253000 
	0.481250	13.501196	0.000000	54.812500	50.870000	19.800000	0.015135	0.000000	16.759456	0.000000	1.000000	0.040135	1.221000 
	0.483333	13.501196	0.000000	54.833333	50.880000	19.800000	0.014738	0.000000	16.753130	0.000000	1.000000	0.039084	1.189000 
	0.485417	13.501196	0.000000	54.854167	50.870000	19.800000	0.014330	0.000000	16.746603	0.000000	1.000000	0.037999	1.156000 
	0.487500	13.501196	0.000000	54.875000	50.890000	19.800000	0.013932	0.000000	16.740279	0.000000	1.000000	0.036947	1.124000 
	0.489583	13.501196	0.000000	54.895833	50.890000	19.800000	0.013523	0.000000	16.733754	0.000000	1.000000	0.035862	1.091000 
	0.491667	13.501196	0.000000	54.916667	50.890000	19.800000	0.013126	0.000000	16.727426	0.000000	1.000000	0.034810	1.059000 
	0.493750	13.501196	0.000000	54.937500	50.910000	19.800000	0.012729	0.000000	16.721102	0.000000	1.000000	0.033758	1.027000 
	0.495833	13.501196	0.000000	54.958333	50.920000	19.800000	0.012332	0.000000	16.714776	0.000000	1.000000	0.032707	0.995000 
	0.497917	13.501196	0.000000	54.979167	50.930000	19.800000	0.011947	0.000000	16.708647	0.000000	1.000000	0.031688	0.964000 
	0.500000	13.501196	0.000000	55.000000	50.940000	19.800000	0.011538	0.000000	16.702123	0.000000	1.000000	0.030603	0.931000 
	0.502083	13.501196	0.000000	55.020833	50.930000	19.800000	0.011154	0.000000	16.695992	0.000000	1.000000	0.029584	0.900000 
	0.504167	13.501196	0.000000	55.041667	50.940000	19.800000	0.010769	0.000000	16.689863	0.000000	1.000000	0.028565	0.869000 
	0.506250	13.501196	0.000000	55.062500	50.950000	19.800000	0.010372	0.000000	16.683537	0.000000	1.000000	0.027513	0.837000 
	0.508333	13.501196	0.000000	55.083333	50.940000	19.800000	0.010001	0.000000	16.677603	0.000000	1.000000	0.026527	0.807000 
	0.510417	13.501410	0.000000	55.104167	50.940000	19.800000	0.009617	0.000000	16.671473	0.000000	1.000000	0.025508	0.776000 
	0.512500	13.501410	0.000000	55.125000	50.960000	19.800000	0.009244	0.000000	16.665543	0.000000	1.000000	0.024522	0.746000 
	0.514583	13.501410	0.000000	55.145833	50.980000	19.800000	0.008859	0.000000	16.659415	0.000000	1.000000	0.023503	0.715000 
	0.516667	13.501410	0.000000	55.166667	50.980000	19.800000	0.008500	0.000000	16.653681	0.000000	1.000000	0.022549	0.686000 
	0.518750	13.501410	0.000000	55.187500	50.960000	19.800000	0.008129	0.000000	16.647746	0.000000	1.000000	0.021563	0.656000 
	0.520833	13.501410	0.000000	55.208333	50.970000	19.800000	0.007756	0.000000	16.641815	0.000000	1.000000	0.020577	0.626000 
	0.522917	13.501410	0.000000	55.229167	51.000000	19.800000	0.007384	0.000000	16.635885	0.000000	1.000000	0.019591	0.596000 
	0.525000	13.501410	0.000000	55.250000	50.990000	19.800000	0.007025	0.000000	16.630150	0.000000	1.000000	0.018638	0.567000 
	0.527083	13.501410	0.000000	55.270833	50.980000	19.800000	0.006678	0.000000	16.624612	0.000000	1.000000	0.017717	0.539000 
	0.529167	13.501410	0.000000	55.291667	51.010000	19.800000	0.006318	0.000000	16.618880	0.000000	1.000000	0.016764	0.510000 
	0.531250	13.501410	0.000000	55.312500	51.020000	19.800000	0.005971	0.000000	16.613343	0.000000	1.000000	0.015844	0.482000 
	0.533333	13.501410	0.000000	55.333333	51.030000	19.800000	0.005599	0.000000	16.607411	0.000000	1.000000	0.014858	0.452000 
	0.535417	13.501410	0.000000	55.354167	51.010000	19.800000	0.005240	0.000000	16.601675	0.000000	1.000000	0.013904	0.423000 
	0.537500	13.501410	0.000000	55.375000	51.040000	19.800000	0.004856	0.000000	16.595547	0.000000	1.000000	0.012885	0.392000 
	0.539583	13.501410	0.000000	55.395833	51.040000	19.800000	0.004472	0.000000	16.589416	0.000000	1.000000	0.011866	0.361000 
	0.541667	13.501623	0.000000	55.416667	51.040000	19.800000	0.004088	0.000000	16.583286	0.000000	1.000000	0.010847	0.330000 
	0.543750	13.501623	0.000000	55.437500	51.050000	19.800000	0.003679	0.000000	16.576760	0.000000	1.000000	0.009763	0.297000 
	0.545833	13.501623	0.000000	55.458333	51.050000	19.800000	0.003282	0.000000	16.570432	0.000000	1.000000	0.008711	0.265000 
	0.547917	13.501623	0.000000	55.479167	51.060000	19.800000	0.002910	0.000000	16.564500	0.000000	1.000000	0.007725	0.235000 
	0.550000	13.501623	0.000000	55.500000	51.070000	19.800000	0.002526	0.000000	16.558369	0.000000	1.000000	0.006706	0.204000 
	0.552083	13.501623	0.000000	55.520833	51.080000	19.800000	0.002155	0.000000	16.552437	0.000000	1.000000	0.005720	0.174000 
	0.554167	13.501623	0.000000	55.541667	51.070000	19.800000	0.001783	0.000000	16.546504	0.000000	1.000000	0.004733	0.144000 
	0.556250	13.501623	0.000000	55.562500	51.080000	19.800000	0.001399	0.000000	16.540373	0.000000	1.000000	0.003714	0.113000 
	0.558333	13.501623	0.000000	55.583333	51.080000	19.800000	0.001028	0.000000	16.534440	0.000000	1.000000	0.002728	0.083000 
	0.560417	13.501623	0.000000	55.604167	51.100000	19.800000	0.000681	0.000000	16.528903	0.000000	1.000000	0.001808	0.055000 
	0.562500	13.501623	0.000000	55.625000	51.100000	19.800000	0.000309	0.000000	16.522970	0.000000	1.000000	0.000822	0.025000 
	0.564583	13.501623	0.000000	55.645833	51.100000	19.800000	-0.000012	0.000000	16.517828	0.000000	1.000000	-0.000033	-0.001000 
	0.566667	13.501623	0.000000	55.666667	51.130000	19.800000	-0.000346	0.000000	16.512489	0.000000	1.000000	-0.000920	-0.028000 
	0.568750	13.501623	0.000000	55.687500	51.130000	19.800000	-0.000656	0.000000	16.507544	0.000000	1.000000	-0.001742	-0.053000 
	0.570833	13.501623	0.000000	55.708333	51.130000	19.800000	-0.000953	0.000000	16.502798	0.000000	1.000000	-0.002531	-0.077000 
	0.572917	13.501623	0.000000	55.729167	51.140000	19.800000	-0.001263	0.000000	16.497853	0.000000	1.000000	-0.003353	-0.102000 
	0.575000	13.501837	0.000000	55.750000	51.160000	19.800000	-0.001547	0.000000	16.493304	0.000000	1.000000	-0.004109	-0.125000 
	0.577083	13.501837	0.000000	55.770833	51.170000	19.800000	-0.001820	0.000000	16.488953	0.000000	1.000000	-0.004832	-0.147000 
	0.579167	13.501837	0.000000	55.791667	51.150000	19.800000	-0.002067	0.000000	16.484998	0.000000	1.000000	-0.005489	-0.167000 
	0.581250	13.501837	0.000000	55.812500	51.150000	19.800000	-0.002352	0.000000	16.480449	0.000000	1.000000	-0.006245	-0.190000 
	0.583333	13.501837	0.000000	55.833333	51.170000	19.800000	-0.002612	0.000000	16.476295	0.000000	1.000000	-0.006936	-0.211000 
	0.585417	13.501837	0.000000	55.854167	51.190000	19.800000	-0.002909	0.000000	16.471548	0.000000	1.000000	-0.007725	-0.235000 
	0.587500	13.501837	0.000000	55.875000	51.170000	19.800000	-0.003182	0.000000	16.467198	0.000000	1.000000	-0.008448	-0.257000 
	0.589583	13.501837	0.000000	55.895833	51.180000	19.800000	-0.003479	0.000000	16.462451	0.000000	1.000000	-0.009237	-0.281000 
	0.591667	13.501837	0.000000	55.916667	51.200000	19.800000	-0.003751	0.000000	16.458099	0.000000	1.000000	-0.009960	-0.303000 
	0.593750	13.501837	0.000000	55.937500	51.200000	19.800000	-0.004035	0.000000	16.453550	0.000000	1.000000	-0.010716	-0.326000 
	0.595833	13.501837	0.000000	55.958333	51.200000	19.800000	-0.004320	0.000000	16.449001	0.000000	1.000000	-0.011472	-0.349000 
	0.597917	13.501837	0.000000	55.979167	51.220000	19.800000	-0.004592	0.000000	16.444649	0.000000	1.000000	-0.012195	-0.371000 
	0.600000	13.502050	0.000000	56.000000	51.230000	19.800000	-0.004877	0.000000	16.440099	0.000000	1.000000	-0.012951	-0.394000 
	0.602083	13.502050	0.000000	56.020833	51.240000	19.800000	-0.005149	0.000000	16.435747	0.000000	1.000000	-0.013674	-0.416000 
	0.604167	13.502050	0.000000	56.041667	51.240000	19.800000	-0.005421	0.000000	16.431396	0.000000	1.000000	-0.014397	-0.438000 
	0.606250	13.502050	0.000000	56.062500	51.230000	19.800000	-0.005706	0.000000	16.426847	0.000000	1.000000	-0.015154	-0.461000 
	0.608333	13.502050	0.000000	56.083333	51.230000	19.800000	-0.005991	0.000000	16.422298	0.000000	1.000000	-0.015910	-0.484000 
	0.610417	13.502050	0.000000	56.104167	51.250000	19.800000	-0.006275	0.000000	16.417748	0.000000	1.000000	-0.016666	-0.507000 
	0.612500	13.502050	0.000000	56.125000	51.260000	19.800000	-0.006560	0.000000	16.413198	0.000000	1.000000	-0.017422	-0.530000 
	0.614583	13.502050	0.000000	56.145833	51.260000	19.800000	-0.006819	0.000000	16.409044	0.000000	1.000000	-0.018112	-0.551000 
	0.616667	13.502050	0.000000	56.166667	51.280000	19.800000	-0.007079	0.000000	16.404889	0.000000	1.000000	-0.018802	-0.572000 
	0.618750	13.502050	0.000000	56.187500	51.270000	19.800000	-0.007351	0.000000	16.400538	0.000000	1.000000	-0.019525	-0.594000 
	0.620833	13.502050	0.000000	56.208333	51.270000	19.800000	-0.007586	0.000000	16.396780	0.000000	1.000000	-0.020150	-0.613000 
	0.622917	13.502050	0.000000	56.229167	51.290000	19.800000	-0.007834	0.000000	16.392823	0.000000	1.000000	-0.020807	-0.633000 
	0.625000	13.502050	0.000000	56.250000	51.310000	19.800000	-0.008080	0.000000	16.388865	0.000000	1.000000	-0.021465	-0.653000 
	0.627083	13.502264	0.000000	56.270833	51.310000	19.800000	-0.008303	0.000000	16.385305	0.000000	1.000000	-0.022056	-0.671000 
	0.629167	13.502264	0.000000	56.291667	51.310000	19.800000	-0.008526	0.000000	16.381744	0.000000	1.000000	-0.022648	-0.689000 
	0.631250	13.502264	0.000000	56.312500	51.310000	19.800000	-0.008749	0.000000	16.378184	0.000000	1.000000	-0.023240	-0.707000 
	0.633333	13.502264	0.000000	56.333333	51.320000	19.800000	-0.008983	0.000000	16.374425	0.000000	1.000000	-0.023864	-0.726000 
	0.635417	13.502264	0.000000	56.354167	51.340000	19.800000	-0.009218	0.000000	16.370664	0.000000	1.000000	-0.024489	-0.745000 
	0.637500	13.502264	0.000000	56.375000	51.350000	19.800000	-0.009428	0.000000	16.367300	0.000000	1.000000	-0.025048	-0.762000 
	0.639583	13.502264	0.000000	56.395833	51.350000	19.800000	-0.009638	0.000000	16.363938	0.000000	1.000000	-0.025606	-0.779000 
	0.641667	13.502264	0.000000	56.416667	51.350000	19.800000	-0.009849	0.000000	16.360575	0.000000	1.000000	-0.026165	-0.796000 
	0.643750	13.502478	0.000000	56.437500	51.380000	19.800000	-0.010070	0.000000	16.357011	0.000000	1.000000	-0.026757	-0.814000 
	0.645833	13.502478	0.000000	56.458333	51.380000	19.800000	-0.010268	0.000000	16.353846	0.000000	1.000000	-0.027283	-0.830000 
	0.647917	13.502478	0.000000	56.479167	51.360000	19.800000	-0.010491	0.000000	16.350288	0.000000	1.000000	-0.027875	-0.848000 
	0.650000	13.502478	0.000000	56.500000	51.390000	19.800000	-0.010713	0.000000	16.346724	0.000000	1.000000	-0.028466	-0.866000 
	0.652083	13.502478	0.000000	56.520833	51.380000	19.800000	-0.010924	0.000000	16.343362	0.000000	1.000000	-0.029025	-0.883000 
	0.654167	13.502478	0.000000	56.541667	51.410000	19.800000	-0.011133	0.000000	16.339996	0.000000	1.000000	-0.029584	-0.900000 
	0.656250	13.502478	0.000000	56.562500	51.400000	19.800000	-0.011344	0.000000	16.336634	0.000000	1.000000	-0.030143	-0.917000 
	0.658333	13.502478	0.000000	56.583333	51.410000	19.800000	-0.011553	0.000000	16.333270	0.000000	1.000000	-0.030701	-0.934000 
	0.660417	13.502691	0.000000	56.604167	51.420000	19.800000	-0.011763	0.000000	16.329906	0.000000	1.000000	-0.031260	-0.951000 
	0.662500	13.502691	0.000000	56.625000	51.440000	19.800000	-0.011972	0.000000	16.326540	0.000000	1.000000	-0.031819	-0.968000 
	0.664583	13.502691	0.000000	56.645833	51.440000	19.800000	-0.012158	0.000000	16.323573	0.000000	1.000000	-0.032312	-0.983000 
	0.666667	13.502691	0.000000	56.666667	51.460000	19.800000	-0.012318	0.000000	16.320998	0.000000	1.000000	-0.032739	-0.996000 
	0.668750	13.502691	0.000000	56.687500	51.460000	19.800000	-0.012491	0.000000	16.318229	0.000000	1.000000	-0.033200	-1.010000 
	0.670833	13.502691	0.000000	56.708333	51.460000	19.800000	-0.012652	0.000000	16.315657	0.000000	1.000000	-0.033627	-1.023000 
	0.672917	13.502691	0.000000	56.729167	51.460000	19.800000	-0.012800	0.000000	16.313283	0.000000	1.000000	-0.034021	-1.035000 
	0.675000	13.502691	0.000000	56.750000	51.480000	19.800000	-0.012960	0.000000	16.310709	0.000000	1.000000	-0.034449	-1.048000 
	0.677083	13.502691	0.000000	56.770833	51.480000	19.800000	-0.013084	0.000000	16.308730	0.000000	1.000000	-0.034777	-1.058000 
	0.679167	13.502691	0.000000	56.791667	51.480000	19.800000	-0.013183	0.000000	16.307148	0.000000	1.000000	-0.035040	-1.066000 
	0.681250	13.502691	0.000000	56.812500	51.490000	19.800000	-0.013293	0.000000	16.305366	0.000000	1.000000	-0.035336	-1.075000 
	0.683333	13.502905	0.000000	56.833333	51.490000	19.800000	-0.013442	0.000000	16.302992	0.000000	1.000000	-0.035731	-1.087000 
	0.685417	13.502905	0.000000	56.854167	51.500000	19.800000	-0.013577	0.000000	16.300814	0.000000	1.000000	-0.036092	-1.098000 
	0.687500	13.502905	0.000000	56.875000	51.530000	19.800000	-0.013712	0.000000	16.298633	0.000000	1.000000	-0.036454	-1.109000 
	0.689583	13.502905	0.000000	56.895833	51.530000	19.800000	-0.013835	0.000000	16.296655	0.000000	1.000000	-0.036783	-1.119000 
	0.691667	13.502905	0.000000	56.916667	51.520000	19.800000	-0.013935	0.000000	16.295074	0.000000	1.000000	-0.037046	-1.127000 
	0.693750	13.502905	0.000000	56.937500	51.540000	19.800000	-0.014033	0.000000	16.293488	0.000000	1.000000	-0.037309	-1.135000 
	0.695833	13.502905	0.000000	56.958333	51.570000	19.800000	-0.014118	0.000000	16.292098	0.000000	1.000000	-0.037539	-1.142000 
	0.697917	13.502905	0.000000	56.979167	51.570000	19.800000	-0.014217	0.000000	16.290515	0.000000	1.000000	-0.037802	-1.150000 
	0.700000	13.502905	0.000000	57.000000	51.570000	19.800000	-0.014303	0.000000	16.289130	0.000000	1.000000	-0.038032	-1.157000 
	0.702083	13.502905	0.000000	57.020833	51.560000	19.800000	-0.014390	0.000000	16.287747	0.000000	1.000000	-0.038262	-1.164000 
	0.704167	13.502905	0.000000	57.041667	51.570000	19.800000	-0.014464	0.000000	16.286558	0.000000	1.000000	-0.038459	-1.170000 
	0.706250	13.502905	0.000000	57.062500	51.580000	19.800000	-0.014525	0.000000	16.285567	0.000000	1.000000	-0.038623	-1.175000 
	0.708333	13.502905	0.000000	57.083333	51.580000	19.800000	-0.014587	0.000000	16.284578	0.000000	1.000000	-0.038788	-1.180000 
	0.710417	13.502905	0.000000	57.104167	51.600000	19.800000	-0.014647	0.000000	16.283586	0.000000	1.000000	-0.038952	-1.185000 
	0.712500	13.502905	0.000000	57.125000	51.610000	19.800000	-0.014709	0.000000	16.282595	0.000000	1.000000	-0.039116	-1.190000 
	0.714583	13.503119	0.000000	57.145833	51.610000	19.800000	-0.014746	0.000000	16.282001	0.000000	1.000000	-0.039215	-1.193000 
	0.716667	13.502905	0.000000	57.166667	51.640000	19.800000	-0.014794	0.000000	16.281204	0.000000	1.000000	-0.039347	-1.197000 
	0.718750	13.502905	0.000000	57.187500	51.630000	19.800000	-0.014819	0.000000	16.280810	0.000000	1.000000	-0.039412	-1.199000 
	0.720833	13.502905	0.000000	57.208333	51.640000	19.800000	-0.014831	0.000000	16.280611	0.000000	1.000000	-0.039445	-1.200000 
	0.722917	13.502905	0.000000	57.229167	51.650000	19.800000	-0.014867	0.000000	16.280015	0.000000	1.000000	-0.039544	-1.203000 
	0.725000	13.503119	0.000000	57.250000	51.660000	19.800000	-0.014916	0.000000	16.279222	0.000000	1.000000	-0.039675	-1.207000 
	0.727083	13.502905	0.000000	57.270833	51.670000	19.800000	-0.014952	0.000000	16.278627	0.000000	1.000000	-0.039774	-1.210000 
	0.729167	13.503119	0.000000	57.291667	51.670000	19.800000	-0.015002	0.000000	16.277835	0.000000	1.000000	-0.039905	-1.214000 
	0.731250	13.503119	0.000000	57.312500	51.680000	19.800000	-0.015051	0.000000	16.277042	0.000000	1.000000	-0.040037	-1.218000 
	0.733333	13.503119	0.000000	57.333333	51.690000	19.800000	-0.015112	0.000000	16.276051	0.000000	1.000000	-0.040201	-1.223000 
	0.735417	13.503119	0.000000	57.354167	51.710000	19.800000	-0.015160	0.000000	16.275256	0.000000	1.000000	-0.040333	-1.227000 
	0.737500	13.503119	0.000000	57.375000	51.710000	19.800000	-0.015210	0.000000	16.274465	0.000000	1.000000	-0.040464	-1.231000 
	0.739583	13.503119	0.000000	57.395833	51.720000	19.800000	-0.015234	0.000000	16.274067	0.000000	1.000000	-0.040530	-1.233000 
	0.741667	13.503119	0.000000	57.416667	51.720000	19.800000	-0.015246	0.000000	16.273869	0.000000	1.000000	-0.040563	-1.234000 
	0.743750	13.503119	0.000000	57.437500	51.720000	19.800000	-0.015258	0.000000	16.273671	0.000000	1.000000	-0.040596	-1.235000 
	0.745833	13.503119	0.000000	57.458333	51.730000	19.800000	-0.015246	0.000000	16.273867	0.000000	1.000000	-0.040563	-1.234000 
	0.747917	13.503119	0.000000	57.479167	51.740000	19.800000	-0.015207	0.000000	16.274459	0.000000	1.000000	-0.040464	-1.231000 
	0.750000	13.503119	0.000000	57.500000	51.760000	19.800000	-0.015194	0.000000	16.274653	0.000000	1.000000	-0.040431	-1.230000 
	0.752083	13.503119	0.000000	57.520833	51.760000	19.800000	-0.015194	0.000000	16.274653	0.000000	1.000000	-0.040431	-1.230000 
	0.754167	13.503119	0.000000	57.541667	51.760000	19.800000	-0.015219	0.000000	16.274258	0.000000	1.000000	-0.040497	-1.232000 
	0.756250	13.503119	0.000000	57.562500	51.770000	19.800000	-0.015243	0.000000	16.273860	0.000000	1.000000	-0.040563	-1.234000 
	0.758333	13.503119	0.000000	57.583333	51.800000	19.800000	-0.015266	0.000000	16.273459	0.000000	1.000000	-0.040628	-1.236000 
	0.760417	13.503119	0.000000	57.604167	51.800000	19.800000	-0.015352	0.000000	16.272074	0.000000	1.000000	-0.040859	-1.243000 
	0.762500	13.503119	0.000000	57.625000	51.800000	19.800000	-0.015426	0.000000	16.270886	0.000000	1.000000	-0.041056	-1.249000 
	0.764583	13.503119	0.000000	57.645833	51.810000	19.800000	-0.015500	0.000000	16.269697	0.000000	1.000000	-0.041253	-1.255000 
	0.766667	13.503119	0.000000	57.666667	51.830000	19.800000	-0.015573	0.000000	16.268506	0.000000	1.000000	-0.041450	-1.261000 
	0.768750	13.503119	0.000000	57.687500	51.840000	19.800000	-0.015622	0.000000	16.267713	0.000000	1.000000	-0.041582	-1.265000 
	0.770833	13.503119	0.000000	57.708333	51.820000	19.800000	-0.015685	0.000000	16.266727	0.000000	1.000000	-0.041746	-1.270000 
	0.772917	13.503119	0.000000	57.729167	51.850000	19.800000	-0.015720	0.000000	16.266128	0.000000	1.000000	-0.041845	-1.273000 
	0.775000	13.503332	0.000000	57.750000	51.850000	19.800000	-0.015782	0.000000	16.265139	0.000000	1.000000	-0.042009	-1.278000 
	0.777083	13.503332	0.000000	57.770833	51.850000	19.800000	-0.015831	0.000000	16.264347	0.000000	1.000000	-0.042141	-1.282000 
	0.779167	13.503332	0.000000	57.791667	51.860000	19.800000	-0.015904	0.000000	16.263158	0.000000	1.000000	-0.042338	-1.288000 
	0.781250	13.503332	0.000000	57.812500	51.860000	19.800000	-0.015954	0.000000	16.262366	0.000000	1.000000	-0.042469	-1.292000 
	0.783333	13.503332	0.000000	57.833333	51.900000	19.800000	-0.016014	0.000000	16.261369	0.000000	1.000000	-0.042634	-1.297000 
	0.785417	13.503332	0.000000	57.854167	51.900000	19.800000	-0.016075	0.000000	16.260380	0.000000	1.000000	-0.042798	-1.302000 
	0.787500	13.503332	0.000000	57.875000	51.910000	19.800000	-0.016136	0.000000	16.259388	0.000000	1.000000	-0.042962	-1.307000 
	0.789583	13.503332	0.000000	57.895833	51.930000	19.800000	-0.016184	0.000000	16.258593	0.000000	1.000000	-0.043094	-1.311000 
	0.791667	13.503332	0.000000	57.916667	51.930000	19.800000	-0.016222	0.000000	16.257999	0.000000	1.000000	-0.043192	-1.314000 
	0.793750	13.503332	0.000000	57.937500	51.930000	19.800000	-0.016258	0.000000	16.257406	0.000000	1.000000	-0.043291	-1.317000 
	0.795833	13.503332	0.000000	57.958333	51.950000	19.800000	-0.016270	0.000000	16.257204	0.000000	1.000000	-0.043324	-1.318000 
	0.797917	13.503332	0.000000	57.979167	51.960000	19.800000	-0.016281	0.000000	16.257004	0.000000	1.000000	-0.043357	-1.319000 
	0.800000	13.503332	0.000000	58.000000	51.970000	19.800000	-0.016306	0.000000	16.256606	0.000000	1.000000	-0.043423	-1.321000 
	0.802083	13.503546	0.000000	58.020833	51.980000	19.800000	-0.016305	0.000000	16.256604	0.000000	1.000000	-0.043423	-1.321000 
	0.804167	13.503546	0.000000	58.041667	51.980000	19.800000	-0.016317	0.000000	16.256406	0.000000	1.000000	-0.043455	-1.322000 
	0.806250	13.503546	0.000000	58.062500	51.990000	19.800000	-0.016329	0.000000	16.256206	0.000000	1.000000	-0.043488	-1.323000 
	0.808333	13.503546	0.000000	58.083333	52.000000	19.800000	-0.016328	0.000000	16.256204	0.000000	1.000000	-0.043488	-1.323000 
	0.810417	13.503546	0.000000	58.104167	52.010000	19.800000	-0.016340	0.000000	16.256004	0.000000	1.000000	-0.043521	-1.324000 
	0.812500	13.503546	0.000000	58.125000	52.020000	19.800000	-0.016352	0.000000	16.255805	0.000000	1.000000	-0.043554	-1.325000 
	0.814583	13.503546	0.000000	58.145833	52.020000	19.800000	-0.016339	0.000000	16.256002	0.000000	1.000000	-0.043521	-1.324000 
	0.816667	13.503546	0.000000	58.166667	52.060000	19.800000	-0.016325	0.000000	16.256192	0.000000	1.000000	-0.043488	-1.323000 
	0.818750	13.503546	0.000000	58.187500	52.040000	19.800000	-0.016325	0.000000	16.256196	0.000000	1.000000	-0.043488	-1.323000 
	0.820833	13.503546	0.000000	58.208333	52.030000	19.800000	-0.016313	0.000000	16.256396	0.000000	1.000000	-0.043455	-1.322000 
	0.822917	13.503546	0.000000	58.229167	52.040000	19.800000	-0.016313	0.000000	16.256394	0.000000	1.000000	-0.043455	-1.322000 
	0.825000	13.503546	0.000000	58.250000	52.100000	19.800000	-0.016322	0.000000	16.256185	0.000000	1.000000	-0.043488	-1.323000 
	0.827083	13.503546	0.000000	58.270833	52.080000	19.800000	-0.016335	0.000000	16.255991	0.000000	1.000000	-0.043521	-1.324000 
	0.829167	13.503546	0.000000	58.291667	52.080000	19.800000	-0.016335	0.000000	16.255991	0.000000	1.000000	-0.043521	-1.324000 
	0.831250	13.503546	0.000000	58.312500	52.080000	19.800000	-0.016335	0.000000	16.255991	0.000000	1.000000	-0.043521	-1.324000 
	0.833333	13.503546	0.000000	58.333333	52.120000	19.800000	-0.016346	0.000000	16.255785	0.000000	1.000000	-0.043554	-1.325000 
	0.835417	13.503546	0.000000	58.354167	52.120000	19.800000	-0.016345	0.000000	16.255785	0.000000	1.000000	-0.043554	-1.325000 
	0.837500	13.503760	0.000000	58.375000	52.120000	19.800000	-0.016357	0.000000	16.255587	0.000000	1.000000	-0.043587	-1.326000 
	0.839583	13.503760	0.000000	58.395833	52.130000	19.800000	-0.016345	0.000000	16.255783	0.000000	1.000000	-0.043554	-1.325000 
	0.841667	13.503760	0.000000	58.416667	52.130000	19.800000	-0.016344	0.000000	16.255783	0.000000	1.000000	-0.043554	-1.325000 
	0.843750	13.503760	0.000000	58.437500	52.150000	19.800000	-0.016344	0.000000	16.255779	0.000000	1.000000	-0.043554	-1.325000 
	0.845833	13.503760	0.000000	58.458333	52.150000	19.800000	-0.016331	0.000000	16.255977	0.000000	1.000000	-0.043521	-1.324000 
	0.847917	13.503760	0.000000	58.479167	52.160000	19.800000	-0.016318	0.000000	16.256173	0.000000	1.000000	-0.043488	-1.323000 
	0.850000	13.503760	0.000000	58.500000	52.180000	19.800000	-0.016317	0.000000	16.256169	0.000000	1.000000	-0.043488	-1.323000 
	0.852083	13.503546	0.000000	58.520833	52.200000	19.800000	-0.016316	0.000000	16.256165	0.000000	1.000000	-0.043488	-1.323000 
	0.854167	13.503760	0.000000	58.541667	52.180000	19.800000	-0.016317	0.000000	16.256169	0.000000	1.000000	-0.043488	-1.323000 
	0.856250	13.503760	0.000000	58.562500	52.200000	19.800000	-0.016303	0.000000	16.256363	0.000000	1.000000	-0.043455	-1.322000 
	0.858333	13.503760	0.000000	58.583333	52.220000	19.800000	-0.016290	0.000000	16.256557	0.000000	1.000000	-0.043423	-1.321000 
	0.860417	13.503760	0.000000	58.604167	52.230000	19.800000	-0.016277	0.000000	16.256753	0.000000	1.000000	-0.043390	-1.320000 
	0.862500	13.503760	0.000000	58.625000	52.240000	19.800000	-0.016264	0.000000	16.256949	0.000000	1.000000	-0.043357	-1.319000 
	0.864583	13.503760	0.000000	58.645833	52.240000	19.800000	-0.016264	0.000000	16.256949	0.000000	1.000000	-0.043357	-1.319000 
	0.866667	13.503760	0.000000	58.666667	52.240000	19.800000	-0.016251	0.000000	16.257146	0.000000	1.000000	-0.043324	-1.318000 
	0.868750	13.503760	0.000000	58.687500	52.250000	19.800000	-0.016226	0.000000	16.257540	0.000000	1.000000	-0.043258	-1.316000 
	0.870833	13.503760	0.000000	58.708333	52.270000	19.800000	-0.016200	0.000000	16.257932	0.000000	1.000000	-0.043192	-1.314000 
	0.872917	13.503760	0.000000	58.729167	52.270000	19.800000	-0.016188	0.000000	16.258130	0.000000	1.000000	-0.043160	-1.313000 
	0.875000	13.503760	0.000000	58.750000	52.300000	19.800000	-0.016161	0.000000	16.258520	0.000000	1.000000	-0.043094	-1.311000 
	0.877083	13.503760	0.000000	58.770833	52.300000	19.800000	-0.016136	0.000000	16.258916	0.000000	1.000000	-0.043028	-1.309000 
	0.879167	13.503760	0.000000	58.791667	52.310000	19.800000	-0.016111	0.000000	16.259310	0.000000	1.000000	-0.042962	-1.307000 
	0.881250	13.503760	0.000000	58.812500	52.300000	19.800000	-0.016076	0.000000	16.259906	0.000000	1.000000	-0.042864	-1.304000 
	0.883333	13.503760	0.000000	58.833333	52.310000	19.800000	-0.016037	0.000000	16.260498	0.000000	1.000000	-0.042765	-1.301000 
	0.885417	13.503760	0.000000	58.854167	52.360000	19.800000	-0.015998	0.000000	16.261082	0.000000	1.000000	-0.042666	-1.298000 
	0.887500	13.503760	0.000000	58.875000	52.360000	19.800000	-0.015961	0.000000	16.261676	0.000000	1.000000	-0.042568	-1.295000 
	0.889583	13.503760	0.000000	58.895833	52.350000	19.800000	-0.015925	0.000000	16.262272	0.000000	1.000000	-0.042469	-1.292000 
	0.891667	13.503760	0.000000	58.916667	52.360000	19.800000	-0.015887	0.000000	16.262863	0.000000	1.000000	-0.042371	-1.289000 
	0.893750	13.503760	0.000000	58.937500	52.380000	19.800000	-0.015836	0.000000	16.263651	0.000000	1.000000	-0.042239	-1.285000 
	0.895833	13.503760	0.000000	58.958333	52.390000	19.800000	-0.015774	0.000000	16.264639	0.000000	1.000000	-0.042075	-1.280000 
	0.897917	13.503760	0.000000	58.979167	52.380000	19.800000	-0.015737	0.000000	16.265235	0.000000	1.000000	-0.041976	-1.277000 
	0.900000	13.503760	0.000000	59.000000	52.400000	19.800000	-0.015687	0.000000	16.266023	0.000000	1.000000	-0.041845	-1.273000 
	0.902083	13.503760	0.000000	59.020833	52.410000	19.800000	-0.015649	0.000000	16.266615	0.000000	1.000000	-0.041746	-1.270000 
	0.904167	13.503760	0.000000	59.041667	52.410000	19.800000	-0.015612	0.000000	16.267209	0.000000	1.000000	-0.041647	-1.267000 
	0.906250	13.503760	0.000000	59.062500	52.440000	19.800000	-0.015574	0.000000	16.267797	0.000000	1.000000	-0.041549	-1.264000 
	0.908333	13.503973	0.000000	59.083333	52.440000	19.800000	-0.015537	0.000000	16.268391	0.000000	1.000000	-0.041450	-1.261000 
	0.910417	13.503973	0.000000	59.104167	52.450000	19.800000	-0.015487	0.000000	16.269181	0.000000	1.000000	-0.041319	-1.257000 
	0.912500	13.503973	0.000000	59.125000	52.460000	19.800000	-0.015462	0.000000	16.269575	0.000000	1.000000	-0.041253	-1.255000 
	0.914583	13.503973	0.000000	59.145833	52.480000	19.800000	-0.015412	0.000000	16.270363	0.000000	1.000000	-0.041122	-1.251000 
	0.916667	13.503973	0.000000	59.166667	52.480000	19.800000	-0.015362	0.000000	16.271155	0.000000	1.000000	-0.040990	-1.247000 
	0.918750	13.503973	0.000000	59.187500	52.490000	19.800000	-0.015300	0.000000	16.272143	0.000000	1.000000	-0.040826	-1.242000 
	0.920833	13.503973	0.000000	59.208333	52.500000	19.800000	-0.015238	0.000000	16.273131	0.000000	1.000000	-0.040661	-1.237000 
	0.922917	13.503973	0.000000	59.229167	52.520000	19.800000	-0.015175	0.000000	16.274117	0.000000	1.000000	-0.040497	-1.232000 
	0.925000	13.503973	0.000000	59.250000	52.520000	19.800000	-0.015113	0.000000	16.275107	0.000000	1.000000	-0.040333	-1.227000 
	0.927083	13.503973	0.000000	59.270833	52.530000	19.800000	-0.015027	0.000000	16.276491	0.000000	1.000000	-0.040103	-1.220000 
	0.929167	13.503973	0.000000	59.291667	52.540000	19.800000	-0.014977	0.000000	16.277281	0.000000	1.000000	-0.039971	-1.216000 
	0.931250	13.503973	0.000000	59.312500	52.540000	19.800000	-0.014940	0.000000	16.277875	0.000000	1.000000	-0.039872	-1.213000 
	0.933333	13.504187	0.000000	59.333333	52.560000	19.800000	-0.014914	0.000000	16.278268	0.000000	1.000000	-0.039807	-1.211000 
	0.935417	13.503973	0.000000	59.354167	52.560000	19.800000	-0.014865	0.000000	16.279059	0.000000	1.000000	-0.039675	-1.207000 
	0.937500	13.504187	0.000000	59.375000	52.570000	19.800000	-0.014839	0.000000	16.279454	0.000000	1.000000	-0.039609	-1.205000 
	0.939583	13.504187	0.000000	59.395833	52.600000	19.800000	-0.014764	0.000000	16.280636	0.000000	1.000000	-0.039412	-1.199000 
	0.941667	13.504187	0.000000	59.416667	52.600000	19.800000	-0.014666	0.000000	16.282220	0.000000	1.000000	-0.039149	-1.191000 
	0.943750	13.504187	0.000000	59.437500	52.620000	19.800000	-0.014566	0.000000	16.283800	0.000000	1.000000	-0.038886	-1.183000 
	0.945833	13.504187	0.000000	59.458333	52.640000	19.800000	-0.014478	0.000000	16.285183	0.000000	1.000000	-0.038656	-1.176000 
	0.947917	13.504187	0.000000	59.479167	52.640000	19.800000	-0.014380	0.000000	16.286767	0.000000	1.000000	-0.038393	-1.168000 
	0.950000	13.504187	0.000000	59.500000	52.620000	19.800000	-0.014295	0.000000	16.288156	0.000000	1.000000	-0.038163	-1.161000 
	0.952083	13.504187	0.000000	59.520833	52.640000	19.800000	-0.014195	0.000000	16.289737	0.000000	1.000000	-0.037900	-1.153000 
	0.954167	13.504187	0.000000	59.541667	52.670000	19.800000	-0.014071	0.000000	16.291712	0.000000	1.000000	-0.037571	-1.143000 
	0.956250	13.504187	0.000000	59.562500	52.670000	19.800000	-0.013935	0.000000	16.293890	0.000000	1.000000	-0.037210	-1.132000 
	0.958333	13.504187	0.000000	59.583333	52.670000	19.800000	-0.013787	0.000000	16.296266	0.000000	1.000000	-0.036815	-1.120000 
	0.960417	13.504187	0.000000	59.604167	52.680000	19.800000	-0.013651	0.000000	16.298442	0.000000	1.000000	-0.036454	-1.109000 
	0.962500	13.504187	0.000000	59.625000	52.710000	19.800000	-0.013515	0.000000	16.300615	0.000000	1.000000	-0.036092	-1.098000 
	0.964583	13.504187	0.000000	59.645833	52.710000	19.800000	-0.013441	0.000000	16.301803	0.000000	1.000000	-0.035895	-1.092000 
	0.966667	13.504187	0.000000	59.666667	52.720000	19.800000	-0.013379	0.000000	16.302792	0.000000	1.000000	-0.035731	-1.087000 
	0.968750	13.504187	0.000000	59.687500	52.730000	19.800000	-0.013341	0.000000	16.303384	0.000000	1.000000	-0.035632	-1.084000 
	0.970833	13.504187	0.000000	59.708333	52.750000	19.800000	-0.013291	0.000000	16.304173	0.000000	1.000000	-0.035501	-1.080000 
	0.972917	13.504187	0.000000	59.729167	52.750000	19.800000	-0.013242	0.000000	16.304965	0.000000	1.000000	-0.035369	-1.076000 
	0.975000	13.504187	0.000000	59.750000	52.760000	19.800000	-0.013180	0.000000	16.305953	0.000000	1.000000	-0.035205	-1.071000 
	0.977083	13.504401	0.000000	59.770833	52.770000	19.800000	-0.013143	0.000000	16.306546	0.000000	1.000000	-0.035106	-1.068000 
	0.979167	13.504187	0.000000	59.791667	52.780000	19.800000	-0.013080	0.000000	16.307534	0.000000	1.000000	-0.034942	-1.063000 
	0.981250	13.504187	0.000000	59.812500	52.790000	19.800000	-0.013043	0.000000	16.308127	0.000000	1.000000	-0.034843	-1.060000 
	0.983333	13.504187	0.000000	59.833333	52.790000	19.800000	-0.012969	0.000000	16.309315	0.000000	1.000000	-0.034646	-1.054000 
	0.985417	13.504187	0.000000	59.854167	52.800000	19.800000	-0.012894	0.000000	16.310501	0.000000	1.000000	-0.034449	-1.048000 
	0.987500	13.504187	0.000000	59.875000	52.820000	19.800000	-0.012820	0.000000	16.311686	0.000000	1.000000	-0.034252	-1.042000 
	0.989583	13.504401	0.000000	59.895833	52.830000	19.800000	-0.012733	0.000000	16.313071	0.000000	1.000000	-0.034021	-1.035000 
	0.991667	13.504401	0.000000	59.916667	52.840000	19.800000	-0.012671	0.000000	16.314059	0.000000	1.000000	-0.033857	-1.030000 
	0.993750	13.504187	0.000000	59.937500	52.850000	19.800000	-0.012597	0.000000	16.315246	0.000000	1.000000	-0.033660	-1.024000 
	0.995833	13.504401	0.000000	59.958333	52.860000	19.800000	-0.012535	0.000000	16.316235	0.000000	1.000000	-0.033495	-1.019000 
	0.997917	13.504401	0.000000	59.979167	52.890000	19.800000	-0.012472	0.000000	16.317220	0.000000	1.000000	-0.033331	-1.014000 
	1.000000	13.504401	0.000000	60.000000	52.870000	19.800000	-0.012411	0.000000	16.318213	0.000000	1.000000	-0.033167	-1.009000 
	1.002083	13.504401	0.000000	60.020833	52.880000	19.800000	-0.012362	0.000000	16.319004	0.000000	1.000000	-0.033035	-1.005000 
	1.004167	13.504401	0.000000	60.041667	52.910000	19.800000	-0.012299	0.000000	16.319990	0.000000	1.000000	-0.032871	-1.000000 
	1.006250	13.504401	0.000000	60.062500	52.910000	19.800000	-0.012249	0.000000	16.320782	0.000000	1.000000	-0.032739	-0.996000 
	1.008333	13.504401	0.000000	60.083333	52.920000	19.800000	-0.012200	0.000000	16.321573	0.000000	1.000000	-0.032608	-0.992000 
	1.010417	13.504401	0.000000	60.104167	52.920000	19.800000	-0.012163	0.000000	16.322167	0.000000	1.000000	-0.032509	-0.989000 
	1.012500	13.504401	0.000000	60.125000	52.950000	19.800000	-0.012088	0.000000	16.323350	0.000000	1.000000	-0.032312	-0.983000 
	1.014583	13.504401	0.000000	60.145833	52.960000	19.800000	-0.012014	0.000000	16.324537	0.000000	1.000000	-0.032115	-0.977000 
	1.016667	13.504401	0.000000	60.166667	52.980000	19.800000	-0.011915	0.000000	16.326119	0.000000	1.000000	-0.031852	-0.969000 
	1.018750	13.504401	0.000000	60.187500	52.970000	19.800000	-0.011792	0.000000	16.328101	0.000000	1.000000	-0.031523	-0.959000 
	1.020833	13.504401	0.000000	60.208333	52.980000	19.800000	-0.011681	0.000000	16.329882	0.000000	1.000000	-0.031227	-0.950000 
	1.022917	13.504401	0.000000	60.229167	53.010000	19.800000	-0.011581	0.000000	16.331462	0.000000	1.000000	-0.030964	-0.942000 
	1.025000	13.504401	0.000000	60.250000	53.000000	19.800000	-0.011471	0.000000	16.333246	0.000000	1.000000	-0.030669	-0.933000 
	1.027083	13.504401	0.000000	60.270833	53.000000	19.800000	-0.011336	0.000000	16.335424	0.000000	1.000000	-0.030307	-0.922000 
	1.029167	13.504401	0.000000	60.291667	53.010000	19.800000	-0.011212	0.000000	16.337403	0.000000	1.000000	-0.029978	-0.912000 
	1.031250	13.504401	0.000000	60.312500	53.020000	19.800000	-0.011101	0.000000	16.339184	0.000000	1.000000	-0.029682	-0.903000 
	1.033333	13.504401	0.000000	60.333333	53.050000	19.800000	-0.010977	0.000000	16.341161	0.000000	1.000000	-0.029354	-0.893000 
	1.035417	13.504401	0.000000	60.354167	53.060000	19.800000	-0.010866	0.000000	16.342942	0.000000	1.000000	-0.029058	-0.884000 
	1.037500	13.504401	0.000000	60.375000	53.060000	19.800000	-0.010743	0.000000	16.344923	0.000000	1.000000	-0.028729	-0.874000 
	1.039583	13.504401	0.000000	60.395833	53.080000	19.800000	-0.010620	0.000000	16.346901	0.000000	1.000000	-0.028400	-0.864000 
	1.041667	13.504401	0.000000	60.416667	53.080000	19.800000	-0.010484	0.000000	16.349079	0.000000	1.000000	-0.028039	-0.853000 
	1.043750	13.504401	0.000000	60.437500	53.100000	19.800000	-0.010361	0.000000	16.351057	0.000000	1.000000	-0.027710	-0.843000 
	1.045833	13.504401	0.000000	60.458333	53.110000	19.800000	-0.010249	0.000000	16.352839	0.000000	1.000000	-0.027414	-0.834000 
	1.047917	13.504401	0.000000	60.479167	53.120000	19.800000	-0.010126	0.000000	16.354818	0.000000	1.000000	-0.027086	-0.824000 
	1.050000	13.504401	0.000000	60.500000	53.130000	19.800000	-0.010015	0.000000	16.356600	0.000000	1.000000	-0.026790	-0.815000 
	1.052083	13.504401	0.000000	60.520833	53.150000	19.800000	-0.009904	0.000000	16.358380	0.000000	1.000000	-0.026494	-0.806000 
	1.054167	13.504401	0.000000	60.541667	53.170000	19.800000	-0.009781	0.000000	16.360358	0.000000	1.000000	-0.026165	-0.796000 
	1.056250	13.504401	0.000000	60.562500	53.170000	19.800000	-0.009645	0.000000	16.362537	0.000000	1.000000	-0.025804	-0.785000 
	1.058333	13.504401	0.000000	60.583333	53.190000	19.800000	-0.009509	0.000000	16.364713	0.000000	1.000000	-0.025442	-0.774000 
	1.060417	13.504401	0.000000	60.604167	53.180000	19.800000	-0.009362	0.000000	16.367092	0.000000	1.000000	-0.025048	-0.762000 
	1.062500	13.504401	0.000000	60.625000	53.200000	19.800000	-0.009214	0.000000	16.369466	0.000000	1.000000	-0.024653	-0.750000 
	1.064583	13.504401	0.000000	60.645833	53.210000	19.800000	-0.009078	0.000000	16.371644	0.000000	1.000000	-0.024292	-0.739000 
	1.066667	13.504401	0.000000	60.666667	53.220000	19.800000	-0.008931	0.000000	16.374020	0.000000	1.000000	-0.023897	-0.727000 
	1.068750	13.504401	0.000000	60.687500	53.250000	19.800000	-0.008795	0.000000	16.376196	0.000000	1.000000	-0.023536	-0.716000 
	1.070833	13.504401	0.000000	60.708333	53.240000	19.800000	-0.008648	0.000000	16.378574	0.000000	1.000000	-0.023141	-0.704000 
	1.072917	13.504401	0.000000	60.729167	53.270000	19.800000	-0.008475	0.000000	16.381344	0.000000	1.000000	-0.022681	-0.690000 
	1.075000	13.504614	0.000000	60.750000	53.280000	19.800000	-0.008327	0.000000	16.383720	0.000000	1.000000	-0.022287	-0.678000 
	1.077083	13.504614	0.000000	60.770833	53.300000	19.800000	-0.008179	0.000000	16.386095	0.000000	1.000000	-0.021892	-0.666000 
	1.079167	13.504614	0.000000	60.791667	53.270000	19.800000	-0.008020	0.000000	16.388673	0.000000	1.000000	-0.021465	-0.653000 
	1.081250	13.504614	0.000000	60.812500	53.310000	19.800000	-0.007884	0.000000	16.390848	0.000000	1.000000	-0.021103	-0.642000 
	1.083333	13.504614	0.000000	60.833333	53.320000	19.800000	-0.007724	0.000000	16.393423	0.000000	1.000000	-0.020676	-0.629000 
	1.085417	13.504614	0.000000	60.854167	53.320000	19.800000	-0.007589	0.000000	16.395602	0.000000	1.000000	-0.020314	-0.618000 
	1.087500	13.504614	0.000000	60.875000	53.330000	19.800000	-0.007441	0.000000	16.397978	0.000000	1.000000	-0.019920	-0.606000 
	1.089583	13.504614	0.000000	60.895833	53.340000	19.800000	-0.007306	0.000000	16.400156	0.000000	1.000000	-0.019558	-0.595000 
	1.091667	13.504614	0.000000	60.916667	53.370000	19.800000	-0.007182	0.000000	16.402135	0.000000	1.000000	-0.019230	-0.585000 
	1.093750	13.504614	0.000000	60.937500	53.390000	19.800000	-0.007035	0.000000	16.404510	0.000000	1.000000	-0.018835	-0.573000 
	1.095833	13.504614	0.000000	60.958333	53.390000	19.800000	-0.006899	0.000000	16.406689	0.000000	1.000000	-0.018473	-0.562000 
	1.097917	13.504614	0.000000	60.979167	53.390000	19.800000	-0.006752	0.000000	16.409067	0.000000	1.000000	-0.018079	-0.550000 
	1.100000	13.504614	0.000000	61.000000	53.390000	19.800000	-0.006617	0.000000	16.411246	0.000000	1.000000	-0.017717	-0.539000 
	1.102083	13.504614	0.000000	61.020833	53.420000	19.800000	-0.006469	0.000000	16.413621	0.000000	1.000000	-0.017323	-0.527000 
	1.104167	13.504614	0.000000	61.041667	53.420000	19.800000	-0.006334	0.000000	16.415800	0.000000	1.000000	-0.016961	-0.516000 
	1.106250	13.504614	0.000000	61.062500	53.430000	19.800000	-0.006186	0.000000	16.418177	0.000000	1.000000	-0.016567	-0.504000 
	1.108333	13.504614	0.000000	61.083333	53.450000	19.800000	-0.006051	0.000000	16.420354	0.000000	1.000000	-0.016205	-0.493000 
	1.110417	13.504614	0.000000	61.104167	53.450000	19.800000	-0.005916	0.000000	16.422534	0.000000	1.000000	-0.015844	-0.482000 
	1.112500	13.504614	0.000000	61.125000	53.470000	19.800000	-0.005768	0.000000	16.424910	0.000000	1.000000	-0.015449	-0.470000 
	1.114583	13.504614	0.000000	61.145833	53.460000	19.800000	-0.005621	0.000000	16.427288	0.000000	1.000000	-0.015055	-0.458000 
	1.116667	13.504614	0.000000	61.166667	53.490000	19.800000	-0.005473	0.000000	16.429663	0.000000	1.000000	-0.014660	-0.446000 
	1.118750	13.504614	0.000000	61.187500	53.510000	19.800000	-0.005338	0.000000	16.431841	0.000000	1.000000	-0.014299	-0.435000 
	1.120833	13.504614	0.000000	61.208333	53.510000	19.800000	-0.005191	0.000000	16.434219	0.000000	1.000000	-0.013904	-0.423000 
	1.122917	13.504614	0.000000	61.229167	53.510000	19.800000	-0.005019	0.000000	16.436992	0.000000	1.000000	-0.013444	-0.409000 
	1.125000	13.504614	0.000000	61.250000	53.530000	19.800000	-0.004871	0.000000	16.439369	0.000000	1.000000	-0.013050	-0.397000 
	1.127083	13.504614	0.000000	61.270833	53.550000	19.800000	-0.004736	0.000000	16.441547	0.000000	1.000000	-0.012688	-0.386000 
	1.129167	13.504614	0.000000	61.291667	53.580000	19.800000	-0.004588	0.000000	16.443923	0.000000	1.000000	-0.012294	-0.374000 
	1.131250	13.504614	0.000000	61.312500	53.570000	19.800000	-0.004441	0.000000	16.446301	0.000000	1.000000	-0.011899	-0.362000 
	1.133333	13.504614	0.000000	61.333333	53.580000	19.800000	-0.004293	0.000000	16.448678	0.000000	1.000000	-0.011505	-0.350000 
	1.135417	13.504614	0.000000	61.354167	53.600000	19.800000	-0.004158	0.000000	16.450857	0.000000	1.000000	-0.011143	-0.339000 
	1.137500	13.504614	0.000000	61.375000	53.610000	19.800000	-0.004011	0.000000	16.453234	0.000000	1.000000	-0.010749	-0.327000 
	1.139583	13.504614	0.000000	61.395833	53.600000	19.800000	-0.003852	0.000000	16.455810	0.000000	1.000000	-0.010321	-0.314000 
	1.141667	13.504614	0.000000	61.416667	53.620000	19.800000	-0.003692	0.000000	16.458385	0.000000	1.000000	-0.009894	-0.301000 
	1.143750	13.504614	0.000000	61.437500	53.630000	19.800000	-0.003544	0.000000	16.460762	0.000000	1.000000	-0.009500	-0.289000 
	1.145833	13.504614	0.000000	61.458333	53.660000	19.800000	-0.003397	0.000000	16.463139	0.000000	1.000000	-0.009105	-0.277000 
	1.147917	13.504614	0.000000	61.479167	53.650000	19.800000	-0.003250	0.000000	16.465517	0.000000	1.000000	-0.008711	-0.265000 
	1.150000	13.504614	0.000000	61.500000	53.660000	19.800000	-0.003090	0.000000	16.468093	0.000000	1.000000	-0.008283	-0.252000 
	1.152083	13.504614	0.000000	61.520833	53.690000	19.800000	-0.002943	0.000000	16.470469	0.000000	1.000000	-0.007889	-0.240000 
	1.154167	13.504614	0.000000	61.541667	53.700000	19.800000	-0.002796	0.000000	16.472847	0.000000	1.000000	-0.007495	-0.228000 
	1.156250	13.504614	0.000000	61.562500	53.700000	19.800000	-0.002661	0.000000	16.475027	0.000000	1.000000	-0.007133	-0.217000 
	1.158333	13.504614	0.000000	61.583333	53.710000	19.800000	-0.002526	0.000000	16.477206	0.000000	1.000000	-0.006771	-0.206000 
	1.160417	13.504614	0.000000	61.604167	53.730000	19.800000	-0.002378	0.000000	16.479583	0.000000	1.000000	-0.006377	-0.194000 
	1.162500	13.504614	0.000000	61.625000	53.750000	19.800000	-0.002231	0.000000	16.481961	0.000000	1.000000	-0.005983	-0.182000 
	1.164583	13.504614	0.000000	61.645833	53.750000	19.800000	-0.002084	0.000000	16.484339	0.000000	1.000000	-0.005588	-0.170000 
	1.166667	13.504614	0.000000	61.666667	53.770000	19.800000	-0.001961	0.000000	16.486320	0.000000	1.000000	-0.005259	-0.160000 
	1.168750	13.504614	0.000000	61.687500	53.800000	19.800000	-0.001814	0.000000	16.488697	0.000000	1.000000	-0.004865	-0.148000 
	1.170833	13.504614	0.000000	61.708333	53.780000	19.800000	-0.001667	0.000000	16.491075	0.000000	1.000000	-0.004470	-0.136000 
	1.172917	13.504614	0.000000	61.729167	53.800000	19.800000	-0.001520	0.000000	16.493453	0.000000	1.000000	-0.004076	-0.124000 
	1.175000	13.504614	0.000000	61.750000	53.810000	19.800000	-0.001385	0.000000	16.495633	0.000000	1.000000	-0.003714	-0.113000 
	1.177083	13.504614	0.000000	61.770833	53.820000	19.800000	-0.001225	0.000000	16.498209	0.000000	1.000000	-0.003287	-0.100000 
	1.179167	13.504614	0.000000	61.791667	53.850000	19.800000	-0.001090	0.000000	16.500388	0.000000	1.000000	-0.002926	-0.089000 
	1.181250	13.504614	0.000000	61.812500	53.840000	19.800000	-0.000931	0.000000	16.502965	0.000000	1.000000	-0.002498	-0.076000 
	1.183333	13.504828	0.000000	61.833333	53.870000	19.800000	-0.000784	0.000000	16.505343	0.000000	1.000000	-0.002104	-0.064000 
	1.185417	13.504828	0.000000	61.854167	53.860000	19.800000	-0.000637	0.000000	16.507721	0.000000	1.000000	-0.001709	-0.052000 
	1.187500	13.504828	0.000000	61.875000	53.890000	19.800000	-0.000490	0.000000	16.510099	0.000000	1.000000	-0.001315	-0.040000 
	1.189583	13.504828	0.000000	61.895833	53.910000	19.800000	-0.000343	0.000000	16.512477	0.000000	1.000000	-0.000920	-0.028000 
	1.191667	13.504828	0.000000	61.916667	53.900000	19.800000	-0.000196	0.000000	16.514855	0.000000	1.000000	-0.000526	-0.016000 
	1.193750	13.504828	0.000000	61.937500	53.900000	19.800000	-0.000036	0.000000	16.517432	0.000000	1.000000	-0.000099	-0.003000 
	1.195833	13.504828	0.000000	61.958333	53.930000	19.800000	0.000122	0.000000	16.520008	0.000000	1.000000	0.000329	0.010000 
	1.197917	13.504828	0.000000	61.979167	53.950000	19.800000	0.000281	0.000000	16.522585	0.000000	1.000000	0.000756	0.023000 
	1.200000	13.504828	0.000000	62.000000	53.940000	19.800000	0.000441	0.000000	16.525161	0.000000	1.000000	0.001183	0.036000 
	1.202083	13.504828	0.000000	62.020833	53.950000	19.800000	0.000600	0.000000	16.527738	0.000000	1.000000	0.001611	0.049000 
	1.204167	13.504828	0.000000	62.041667	53.980000	19.800000	0.000771	0.000000	16.530513	0.000000	1.000000	0.002071	0.063000 
	1.206250	13.504828	0.000000	62.062500	54.000000	19.800000	0.000943	0.000000	16.533288	0.000000	1.000000	0.002531	0.077000 
	1.208333	13.504828	0.000000	62.083333	54.000000	19.800000	0.001102	0.000000	16.535864	0.000000	1.000000	0.002958	0.090000 
	1.210417	13.504828	0.000000	62.104167	54.010000	19.800000	0.001273	0.000000	16.538639	0.000000	1.000000	0.003419	0.104000 
	1.212500	13.504828	0.000000	62.125000	54.030000	19.800000	0.001445	0.000000	16.541414	0.000000	1.000000	0.003879	0.118000 
	1.214583	13.504828	0.000000	62.145833	54.040000	19.800000	0.001616	0.000000	16.544189	0.000000	1.000000	0.004339	0.132000 
	1.216667	13.504828	0.000000	62.166667	54.040000	19.800000	0.001775	0.000000	16.546766	0.000000	1.000000	0.004766	0.145000 
	1.218750	13.504828	0.000000	62.187500	54.060000	19.800000	0.001947	0.000000	16.549541	0.000000	1.000000	0.005226	0.159000 
	1.220833	13.504828	0.000000	62.208333	54.080000	19.800000	0.002106	0.000000	16.552119	0.000000	1.000000	0.005654	0.172000 
	1.222917	13.504828	0.000000	62.229167	54.080000	19.800000	0.002265	0.000000	16.554695	0.000000	1.000000	0.006081	0.185000 
	1.225000	13.504828	0.000000	62.250000	54.100000	19.800000	0.002436	0.000000	16.557471	0.000000	1.000000	0.006541	0.199000 
	1.227083	13.504828	0.000000	62.270833	54.120000	19.800000	0.002620	0.000000	16.560445	0.000000	1.000000	0.007034	0.214000 
	1.229167	13.504828	0.000000	62.291667	54.110000	19.800000	0.002791	0.000000	16.563219	0.000000	1.000000	0.007495	0.228000 
	1.231250	13.504828	0.000000	62.312500	54.130000	19.800000	0.002962	0.000000	16.565995	0.000000	1.000000	0.007955	0.242000 
	1.233333	13.504828	0.000000	62.333333	54.150000	19.800000	0.003134	0.000000	16.568771	0.000000	1.000000	0.008415	0.256000 
	1.235417	13.504828	0.000000	62.354167	54.160000	19.800000	0.003317	0.000000	16.571745	0.000000	1.000000	0.008908	0.271000 
	1.237500	13.504828	0.000000	62.375000	54.180000	19.800000	0.003488	0.000000	16.574521	0.000000	1.000000	0.009368	0.285000 
	1.239583	13.504828	0.000000	62.395833	54.200000	19.800000	0.003672	0.000000	16.577495	0.000000	1.000000	0.009861	0.300000 
	1.241667	13.504828	0.000000	62.416667	54.210000	19.800000	0.003843	0.000000	16.580271	0.000000	1.000000	0.010321	0.314000 
	1.243750	13.504828	0.000000	62.437500	54.200000	19.800000	0.004014	0.000000	16.583046	0.000000	1.000000	0.010782	0.328000 
	1.245833	13.504828	0.000000	62.458333	54.220000	19.800000	0.004185	0.000000	16.585822	0.000000	1.000000	0.011242	0.342000 
	1.247917	13.504828	0.000000	62.479167	54.240000	19.800000	0.004356	0.000000	16.588598	0.000000	1.000000	0.011702	0.356000 
	1.250000	13.504828	0.000000	62.500000	54.270000	19.800000	0.004527	0.000000	16.591375	0.000000	1.000000	0.012162	0.370000 
	1.252083	13.504828	0.000000	62.520833	54.270000	19.800000	0.004711	0.000000	16.594349	0.000000	1.000000	0.012655	0.385000 
	1.254167	13.505042	0.000000	62.541667	54.260000	19.800000	0.004882	0.000000	16.597123	0.000000	1.000000	0.013116	0.399000 
	1.256250	13.505042	0.000000	62.562500	54.290000	19.800000	0.005078	0.000000	16.600297	0.000000	1.000000	0.013641	0.415000 
	1.258333	13.505042	0.000000	62.583333	54.290000	19.800000	0.005249	0.000000	16.603073	0.000000	1.000000	0.014102	0.429000 
	1.260417	13.505042	0.000000	62.604167	54.300000	19.800000	0.005432	0.000000	16.606047	0.000000	1.000000	0.014595	0.444000 
	1.262500	13.505042	0.000000	62.625000	54.310000	19.800000	0.005616	0.000000	16.609021	0.000000	1.000000	0.015088	0.459000 
	1.264583	13.505042	0.000000	62.645833	54.320000	19.800000	0.005811	0.000000	16.612194	0.000000	1.000000	0.015614	0.475000 
	1.266667	13.505042	0.000000	62.666667	54.340000	19.800000	0.005994	0.000000	16.615169	0.000000	1.000000	0.016107	0.490000 
	1.268750	13.505042	0.000000	62.687500	54.350000	19.800000	0.006190	0.000000	16.618342	0.000000	1.000000	0.016633	0.506000 
	1.270833	13.505042	0.000000	62.708333	54.370000	19.800000	0.006373	0.000000	16.621317	0.000000	1.000000	0.017126	0.521000 
	1.272917	13.505042	0.000000	62.729167	54.370000	19.800000	0.006569	0.000000	16.624489	0.000000	1.000000	0.017652	0.537000 
	1.275000	13.505042	0.000000	62.750000	54.400000	19.800000	0.006751	0.000000	16.627466	0.000000	1.000000	0.018145	0.552000 
	1.277083	13.505042	0.000000	62.770833	54.420000	19.800000	0.006947	0.000000	16.630639	0.000000	1.000000	0.018671	0.568000 
	1.279167	13.505042	0.000000	62.791667	54.430000	19.800000	0.007142	0.000000	16.633813	0.000000	1.000000	0.019197	0.584000 
	1.281250	13.505042	0.000000	62.812500	54.430000	19.800000	0.007338	0.000000	16.636985	0.000000	1.000000	0.019723	0.600000 
	1.283333	13.505042	0.000000	62.833333	54.440000	19.800000	0.007533	0.000000	16.640158	0.000000	1.000000	0.020249	0.616000 
	1.285417	13.505042	0.000000	62.854167	54.460000	19.800000	0.007728	0.000000	16.643332	0.000000	1.000000	0.020774	0.632000 
	1.287500	13.505042	0.000000	62.875000	54.470000	19.800000	0.007924	0.000000	16.646505	0.000000	1.000000	0.021300	0.648000 
	1.289583	13.505042	0.000000	62.895833	54.480000	19.800000	0.008119	0.000000	16.649679	0.000000	1.000000	0.021826	0.664000 
	1.291667	13.505042	0.000000	62.916667	54.490000	19.800000	0.008314	0.000000	16.652852	0.000000	1.000000	0.022352	0.680000 
	1.293750	13.505042	0.000000	62.937500	54.520000	19.800000	0.008521	0.000000	16.656226	0.000000	1.000000	0.022911	0.697000 
	1.295833	13.505042	0.000000	62.958333	54.510000	19.800000	0.008729	0.000000	16.659595	0.000000	1.000000	0.023470	0.714000 
	1.297917	13.505042	0.000000	62.979167	54.510000	19.800000	0.008925	0.000000	16.662768	0.000000	1.000000	0.023996	0.730000 
	1.300000	13.505042	0.000000	63.000000	54.550000	19.800000	0.009119	0.000000	16.665945	0.000000	1.000000	0.024522	0.746000 
	1.302083	13.505042	0.000000	63.020833	54.570000	19.800000	0.009302	0.000000	16.668921	0.000000	1.000000	0.025015	0.761000 
	1.304167	13.505042	0.000000	63.041667	54.570000	19.800000	0.009485	0.000000	16.671896	0.000000	1.000000	0.025508	0.776000 
	1.306250	13.505042	0.000000	63.062500	54.570000	19.800000	0.009681	0.000000	16.675068	0.000000	1.000000	0.026034	0.792000 
	1.308333	13.505042	0.000000	63.083333	54.570000	19.800000	0.009876	0.000000	16.678241	0.000000	1.000000	0.026560	0.808000 
	1.310417	13.505042	0.000000	63.104167	54.610000	19.800000	0.010071	0.000000	16.681418	0.000000	1.000000	0.027086	0.824000 
	1.312500	13.505042	0.000000	63.125000	54.610000	19.800000	0.010254	0.000000	16.684393	0.000000	1.000000	0.027579	0.839000 
	1.314583	13.505042	0.000000	63.145833	54.620000	19.800000	0.010425	0.000000	16.687170	0.000000	1.000000	0.028039	0.853000 
	1.316667	13.505042	0.000000	63.166667	54.650000	19.800000	0.010607	0.000000	16.690148	0.000000	1.000000	0.028532	0.868000 
	1.318750	13.505042	0.000000	63.187500	54.650000	19.800000	0.010778	0.000000	16.692924	0.000000	1.000000	0.028992	0.882000 
	1.320833	13.505042	0.000000	63.208333	54.660000	19.800000	0.010961	0.000000	16.695900	0.000000	1.000000	0.029485	0.897000 
	1.322917	13.505042	0.000000	63.229167	54.690000	19.800000	0.011155	0.000000	16.699077	0.000000	1.000000	0.030011	0.913000 
	1.325000	13.505042	0.000000	63.250000	54.700000	19.800000	0.011338	0.000000	16.702053	0.000000	1.000000	0.030504	0.928000 
	1.327083	13.505042	0.000000	63.270833	54.720000	19.800000	0.011520	0.000000	16.705030	0.000000	1.000000	0.030997	0.943000 
	1.329167	13.505042	0.000000	63.291667	54.720000	19.800000	0.011691	0.000000	16.707807	0.000000	1.000000	0.031457	0.957000 
	1.331250	13.505255	0.000000	63.312500	54.720000	19.800000	0.011887	0.000000	16.710980	0.000000	1.000000	0.031983	0.973000 
	1.333333	13.505255	0.000000	63.333333	54.750000	19.800000	0.012057	0.000000	16.713760	0.000000	1.000000	0.032444	0.987000 
	1.335417	13.505255	0.000000	63.354167	54.750000	19.800000	0.012228	0.000000	16.716537	0.000000	1.000000	0.032904	1.001000 
	1.337500	13.505255	0.000000	63.375000	54.760000	19.800000	0.012398	0.000000	16.719315	0.000000	1.000000	0.033364	1.015000 
	1.339583	13.505255	0.000000	63.395833	54.800000	19.800000	0.012580	0.000000	16.722296	0.000000	1.000000	0.033857	1.030000 
	1.341667	13.505255	0.000000	63.416667	54.800000	19.800000	0.012751	0.000000	16.725072	0.000000	1.000000	0.034317	1.044000 
	1.343750	13.505255	0.000000	63.437500	54.810000	19.800000	0.012921	0.000000	16.727850	0.000000	1.000000	0.034777	1.058000 
	1.345833	13.505255	0.000000	63.458333	54.830000	19.800000	0.013116	0.000000	16.731027	0.000000	1.000000	0.035303	1.074000 
	1.347917	13.505255	0.000000	63.479167	54.830000	19.800000	0.013299	0.000000	16.734001	0.000000	1.000000	0.035796	1.089000 
	1.350000	13.505255	0.000000	63.500000	54.850000	19.800000	0.013481	0.000000	16.736980	0.000000	1.000000	0.036290	1.104000 
	1.352083	13.505255	0.000000	63.520833	54.880000	19.800000	0.013675	0.000000	16.740158	0.000000	1.000000	0.036815	1.120000 
	1.354167	13.505255	0.000000	63.541667	54.860000	19.800000	0.013859	0.000000	16.743129	0.000000	1.000000	0.037309	1.135000 
	1.356250	13.505255	0.000000	63.562500	54.870000	19.800000	0.014054	0.000000	16.746304	0.000000	1.000000	0.037834	1.151000 
	1.358333	13.505255	0.000000	63.583333	54.890000	19.800000	0.014248	0.000000	16.749481	0.000000	1.000000	0.038360	1.167000 
	1.360417	13.505255	0.000000	63.604167	54.910000	19.800000	0.014430	0.000000	16.752460	0.000000	1.000000	0.038853	1.182000 
	1.362500	13.505255	0.000000	63.625000	54.940000	19.800000	0.014612	0.000000	16.755440	0.000000	1.000000	0.039347	1.197000 
	1.364583	13.505255	0.000000	63.645833	54.940000	19.800000	0.014795	0.000000	16.758415	0.000000	1.000000	0.039840	1.212000 
	1.366667	13.505255	0.000000	63.666667	54.960000	19.800000	0.014989	0.000000	16.761592	0.000000	1.000000	0.040366	1.228000 
	1.368750	13.505255	0.000000	63.687500	54.960000	19.800000	0.015172	0.000000	16.764568	0.000000	1.000000	0.040859	1.243000 
	1.370833	13.505255	0.000000	63.708333	55.000000	19.800000	0.015366	0.000000	16.767749	0.000000	1.000000	0.041385	1.259000 
	1.372917	13.505255	0.000000	63.729167	54.990000	19.800000	0.015561	0.000000	16.770920	0.000000	1.000000	0.041910	1.275000 
	1.375000	13.505255	0.000000	63.750000	55.000000	19.800000	0.015744	0.000000	16.773898	0.000000	1.000000	0.042404	1.290000 
	1.377083	13.505255	0.000000	63.770833	55.040000	19.800000	0.015937	0.000000	16.777079	0.000000	1.000000	0.042929	1.306000 
	1.379167	13.505255	0.000000	63.791667	55.020000	19.800000	0.016145	0.000000	16.780447	0.000000	1.000000	0.043488	1.323000 
	1.381250	13.505469	0.000000	63.812500	55.040000	19.800000	0.016327	0.000000	16.783426	0.000000	1.000000	0.043981	1.338000 
	1.383333	13.505469	0.000000	63.833333	55.060000	19.800000	0.016521	0.000000	16.786604	0.000000	1.000000	0.044507	1.354000 
	1.385417	13.505469	0.000000	63.854167	55.060000	19.800000	0.016716	0.000000	16.789778	0.000000	1.000000	0.045033	1.370000 
	1.387500	13.505469	0.000000	63.875000	55.080000	19.800000	0.016910	0.000000	16.792956	0.000000	1.000000	0.045559	1.386000 
	1.389583	13.505255	0.000000	63.895833	55.100000	19.800000	0.017105	0.000000	16.796134	0.000000	1.000000	0.046085	1.402000 
	1.391667	13.505469	0.000000	63.916667	55.110000	19.800000	0.017323	0.000000	16.799706	0.000000	1.000000	0.046677	1.420000 
	1.393750	13.505255	0.000000	63.937500	55.140000	19.800000	0.017517	0.000000	16.802887	0.000000	1.000000	0.047203	1.436000 
	1.395833	13.505469	0.000000	63.958333	55.150000	19.800000	0.017736	0.000000	16.806460	0.000000	1.000000	0.047794	1.454000 
	1.397917	13.505255	0.000000	63.979167	55.160000	19.800000	0.017942	0.000000	16.809834	0.000000	1.000000	0.048353	1.471000 
	1.400000	13.505255	0.000000	64.000000	55.150000	19.800000	0.018162	0.000000	16.813403	0.000000	1.000000	0.048945	1.489000 
	1.402083	13.505469	0.000000	64.020833	55.170000	19.800000	0.018369	0.000000	16.816780	0.000000	1.000000	0.049504	1.506000 
	1.404167	13.505255	0.000000	64.041667	55.200000	19.800000	0.018562	0.000000	16.819960	0.000000	1.000000	0.050030	1.522000 
	1.406250	13.505469	0.000000	64.062500	55.210000	19.800000	0.018756	0.000000	16.823137	0.000000	1.000000	0.050556	1.538000 
	1.408333	13.505255	0.000000	64.083333	55.200000	19.800000	0.018952	0.000000	16.826309	0.000000	1.000000	0.051081	1.554000 
	1.410417	13.505469	0.000000	64.104167	55.220000	19.800000	0.019146	0.000000	16.829487	0.000000	1.000000	0.051607	1.570000 
	1.412500	13.505469	0.000000	64.125000	55.250000	19.800000	0.019351	0.000000	16.832867	0.000000	1.000000	0.052166	1.587000 
	1.414583	13.505469	0.000000	64.145833	55.280000	19.800000	0.019532	0.000000	16.835850	0.000000	1.000000	0.052659	1.602000 
	1.416667	13.505469	0.000000	64.166667	55.260000	19.800000	0.019741	0.000000	16.839218	0.000000	1.000000	0.053218	1.619000 
	1.418750	13.505469	0.000000	64.187500	55.260000	19.800000	0.019935	0.000000	16.842392	0.000000	1.000000	0.053744	1.635000 
	1.420833	13.505469	0.000000	64.208333	55.290000	19.800000	0.020128	0.000000	16.845574	0.000000	1.000000	0.054270	1.651000 
	1.422917	13.505469	0.000000	64.229167	55.320000	19.800000	0.020334	0.000000	16.848954	0.000000	1.000000	0.054829	1.668000 
	1.425000	13.505469	0.000000	64.250000	55.330000	19.800000	0.020528	0.000000	16.852131	0.000000	1.000000	0.055355	1.684000 
	1.427083	13.505469	0.000000	64.270833	55.330000	19.800000	0.020748	0.000000	16.855702	0.000000	1.000000	0.055946	1.702000 
	1.429167	13.505469	0.000000	64.291667	55.330000	19.800000	0.020942	0.000000	16.858876	0.000000	1.000000	0.056472	1.718000 
	1.431250	13.505469	0.000000	64.312500	55.360000	19.800000	0.021147	0.000000	16.862257	0.000000	1.000000	0.057031	1.735000 
	1.433333	13.505469	0.000000	64.333333	55.380000	19.800000	0.021353	0.000000	16.865635	0.000000	1.000000	0.057590	1.752000 
	1.435417	13.505469	0.000000	64.354167	55.390000	19.800000	0.021559	0.000000	16.869011	0.000000	1.000000	0.058149	1.769000 
	1.437500	13.505469	0.000000	64.375000	55.420000	19.800000	0.021752	0.000000	16.872193	0.000000	1.000000	0.058675	1.785000 
	1.439583	13.505469	0.000000	64.395833	55.420000	19.800000	0.021947	0.000000	16.875368	0.000000	1.000000	0.059201	1.801000 
	1.441667	13.505469	0.000000	64.416667	55.430000	19.800000	0.022153	0.000000	16.878744	0.000000	1.000000	0.059759	1.818000 
	1.443750	13.505469	0.000000	64.437500	55.430000	19.800000	0.022361	0.000000	16.882117	0.000000	1.000000	0.060318	1.835000 
	1.445833	13.505469	0.000000	64.458333	55.460000	19.800000	0.022566	0.000000	16.885498	0.000000	1.000000	0.060877	1.852000 
	1.447917	13.505469	0.000000	64.479167	55.470000	19.800000	0.022759	0.000000	16.888676	0.000000	1.000000	0.061403	1.868000 
	1.450000	13.505469	0.000000	64.500000	55.490000	19.800000	0.022965	0.000000	16.892054	0.000000	1.000000	0.061962	1.885000 
	1.452083	13.505469	0.000000	64.520833	55.490000	19.800000	0.023172	0.000000	16.895428	0.000000	1.000000	0.062521	1.902000 
	1.454167	13.505469	0.000000	64.541667	55.510000	19.800000	0.023390	0.000000	16.899005	0.000000	1.000000	0.063112	1.920000 
	1.456250	13.505469	0.000000	64.562500	55.520000	19.800000	0.023596	0.000000	16.902381	0.000000	1.000000	0.063671	1.937000 
	1.458333	13.505469	0.000000	64.583333	55.540000	19.800000	0.023814	0.000000	16.905959	0.000000	1.000000	0.064263	1.955000 
	1.460417	13.505469	0.000000	64.604167	55.560000	19.800000	0.024031	0.000000	16.909536	0.000000	1.000000	0.064854	1.973000 
	1.462500	13.505469	0.000000	64.625000	55.570000	19.800000	0.024225	0.000000	16.912714	0.000000	1.000000	0.065380	1.989000 
	1.464583	13.505469	0.000000	64.645833	55.600000	19.800000	0.024442	0.000000	16.916295	0.000000	1.000000	0.065972	2.007000 
	1.466667	13.505469	0.000000	64.666667	55.610000	19.800000	0.024660	0.000000	16.919870	0.000000	1.000000	0.066564	2.025000 
	1.468750	13.505469	0.000000	64.687500	55.610000	19.800000	0.024867	0.000000	16.923244	0.000000	1.000000	0.067122	2.042000 
	1.470833	13.505469	0.000000	64.708333	55.610000	19.800000	0.025074	0.000000	16.926617	0.000000	1.000000	0.067681	2.059000 
	1.472917	13.505469	0.000000	64.729167	55.640000	19.800000	0.025279	0.000000	16.930000	0.000000	1.000000	0.068240	2.076000 
	1.475000	13.505469	0.000000	64.750000	55.650000	19.800000	0.025484	0.000000	16.933377	0.000000	1.000000	0.068799	2.093000 
	1.477083	13.505469	0.000000	64.770833	55.670000	19.800000	0.025690	0.000000	16.936757	0.000000	1.000000	0.069358	2.110000 
	1.479167	13.505469	0.000000	64.791667	55.680000	19.800000	0.025896	0.000000	16.940133	0.000000	1.000000	0.069917	2.127000 
	1.481250	13.505469	0.000000	64.812500	55.680000	19.800000	0.026103	0.000000	16.943507	0.000000	1.000000	0.070475	2.144000 
	1.483333	13.505469	0.000000	64.833333	55.690000	19.800000	0.026296	0.000000	16.946686	0.000000	1.000000	0.071001	2.160000 
	1.485417	13.505469	0.000000	64.854167	55.720000	19.800000	0.026501	0.000000	16.950069	0.000000	1.000000	0.071560	2.177000 
	1.487500	13.505469	0.000000	64.875000	55.720000	19.800000	0.026706	0.000000	16.953443	0.000000	1.000000	0.072119	2.194000 
	1.489583	13.505469	0.000000	64.895833	55.750000	19.800000	0.026899	0.000000	16.956628	0.000000	1.000000	0.072645	2.210000 
	1.491667	13.505469	0.000000	64.916667	55.750000	19.800000	0.027093	0.000000	16.959804	0.000000	1.000000	0.073171	2.226000 
	1.493750	13.505469	0.000000	64.937500	55.780000	19.800000	0.027286	0.000000	16.962989	0.000000	1.000000	0.073697	2.242000 
	1.495833	13.505469	0.000000	64.958333	55.780000	19.800000	0.027480	0.000000	16.966165	0.000000	1.000000	0.074223	2.258000 
	1.497917	13.505469	0.000000	64.979167	55.780000	19.800000	0.027675	0.000000	16.969340	0.000000	1.000000	0.074749	2.274000 
	1.500000	13.505469	0.000000	65.000000	55.820000	19.800000	0.027854	0.000000	16.972331	0.000000	1.000000	0.075242	2.289000 
	1.502083	13.505469	0.000000	65.020833	55.820000	19.800000	0.028049	0.000000	16.975506	0.000000	1.000000	0.075768	2.305000 
	1.504167	13.505469	0.000000	65.041667	55.840000	19.800000	0.028229	0.000000	16.978490	0.000000	1.000000	0.076261	2.320000 
	1.506250	13.505469	0.000000	65.062500	55.850000	19.800000	0.028423	0.000000	16.981670	0.000000	1.000000	0.076787	2.336000 
	1.508333	13.505469	0.000000	65.083333	55.880000	19.800000	0.028627	0.000000	16.985054	0.000000	1.000000	0.077345	2.353000 
	1.510417	13.505469	0.000000	65.104167	55.890000	19.800000	0.028808	0.000000	16.988035	0.000000	1.000000	0.077838	2.368000 
	1.512500	13.505469	0.000000	65.125000	55.900000	19.800000	0.029002	0.000000	16.991214	0.000000	1.000000	0.078364	2.384000 
	1.514583	13.505469	0.000000	65.145833	55.900000	19.800000	0.029196	0.000000	16.994390	0.000000	1.000000	0.078890	2.400000 
	1.516667	13.505469	0.000000	65.166667	55.920000	19.800000	0.029388	0.000000	16.997573	0.000000	1.000000	0.079416	2.416000 
	1.518750	13.505469	0.000000	65.187500	55.940000	19.800000	0.029581	0.000000	17.000756	0.000000	1.000000	0.079942	2.432000 
	1.520833	13.505469	0.000000	65.208333	55.960000	19.800000	0.029762	0.000000	17.003741	0.000000	1.000000	0.080435	2.447000 
	1.522917	13.505469	0.000000	65.229167	55.970000	19.800000	0.029968	0.000000	17.007119	0.000000	1.000000	0.080994	2.464000 
	1.525000	13.505469	0.000000	65.250000	55.980000	19.800000	0.030160	0.000000	17.010299	0.000000	1.000000	0.081520	2.480000 
	1.527083	13.505469	0.000000	65.270833	56.000000	19.800000	0.030341	0.000000	17.013284	0.000000	1.000000	0.082013	2.495000 
	1.529167	13.505469	0.000000	65.291667	56.000000	19.800000	0.030536	0.000000	17.016460	0.000000	1.000000	0.082539	2.511000 
	1.531250	13.505255	0.000000	65.312500	56.020000	19.800000	0.030716	0.000000	17.019445	0.000000	1.000000	0.083032	2.526000 
	1.533333	13.505255	0.000000	65.333333	56.020000	19.800000	0.030923	0.000000	17.022819	0.000000	1.000000	0.083591	2.543000 
	1.535417	13.505255	0.000000	65.354167	56.050000	19.800000	0.031115	0.000000	17.026007	0.000000	1.000000	0.084117	2.559000 
	1.537500	13.505255	0.000000	65.375000	56.070000	19.800000	0.031294	0.000000	17.028992	0.000000	1.000000	0.084610	2.574000 
	1.539583	13.505255	0.000000	65.395833	56.080000	19.800000	0.031487	0.000000	17.032172	0.000000	1.000000	0.085136	2.590000 
	1.541667	13.505255	0.000000	65.416667	56.090000	19.800000	0.031680	0.000000	17.035352	0.000000	1.000000	0.085662	2.606000 
	1.543750	13.505255	0.000000	65.437500	56.100000	19.800000	0.031873	0.000000	17.038533	0.000000	1.000000	0.086188	2.622000 
	1.545833	13.505255	0.000000	65.458333	56.110000	19.800000	0.032068	0.000000	17.041713	0.000000	1.000000	0.086714	2.638000 
	1.547917	13.505255	0.000000	65.479167	56.120000	19.800000	0.032272	0.000000	17.045092	0.000000	1.000000	0.087272	2.655000 
	1.550000	13.505255	0.000000	65.500000	56.150000	19.800000	0.032452	0.000000	17.048081	0.000000	1.000000	0.087765	2.670000 
	1.552083	13.505255	0.000000	65.520833	56.160000	19.800000	0.032633	0.000000	17.051063	0.000000	1.000000	0.088258	2.685000 
	1.554167	13.505255	0.000000	65.541667	56.160000	19.800000	0.032827	0.000000	17.054240	0.000000	1.000000	0.088784	2.701000 
	1.556250	13.505255	0.000000	65.562500	56.170000	19.800000	0.032996	0.000000	17.057023	0.000000	1.000000	0.089245	2.715000 
	1.558333	13.505255	0.000000	65.583333	56.200000	19.800000	0.033176	0.000000	17.060013	0.000000	1.000000	0.089738	2.730000 
	1.560417	13.505255	0.000000	65.604167	56.210000	19.800000	0.033368	0.000000	17.063194	0.000000	1.000000	0.090264	2.746000 
	1.562500	13.505255	0.000000	65.625000	56.230000	19.800000	0.033549	0.000000	17.066180	0.000000	1.000000	0.090757	2.761000 
	1.564583	13.505255	0.000000	65.645833	56.240000	19.800000	0.033717	0.000000	17.068964	0.000000	1.000000	0.091217	2.775000 
	1.566667	13.505255	0.000000	65.666667	56.260000	19.800000	0.033884	0.000000	17.071752	0.000000	1.000000	0.091677	2.789000 
	1.568750	13.505255	0.000000	65.687500	56.290000	19.800000	0.034052	0.000000	17.074544	0.000000	1.000000	0.092137	2.803000 
	1.570833	13.505255	0.000000	65.708333	56.290000	19.800000	0.034221	0.000000	17.077323	0.000000	1.000000	0.092597	2.817000 
	1.572917	13.505255	0.000000	65.729167	56.300000	19.800000	0.034391	0.000000	17.080107	0.000000	1.000000	0.093058	2.831000 
	1.575000	13.505255	0.000000	65.750000	56.310000	19.800000	0.034560	0.000000	17.082891	0.000000	1.000000	0.093518	2.845000 
	1.577083	13.505255	0.000000	65.770833	56.330000	19.800000	0.034739	0.000000	17.085878	0.000000	1.000000	0.094011	2.860000 
	1.579167	13.505255	0.000000	65.791667	56.360000	19.800000	0.034918	0.000000	17.088869	0.000000	1.000000	0.094504	2.875000 
	1.581250	13.505255	0.000000	65.812500	56.360000	19.800000	0.035112	0.000000	17.092046	0.000000	1.000000	0.095030	2.891000 
	1.583333	13.505255	0.000000	65.833333	56.370000	19.800000	0.035305	0.000000	17.095227	0.000000	1.000000	0.095556	2.907000 
	1.585417	13.505255	0.000000	65.854167	56.390000	19.800000	0.035497	0.000000	17.098413	0.000000	1.000000	0.096082	2.923000 
	1.587500	13.505255	0.000000	65.875000	56.400000	19.800000	0.035690	0.000000	17.101594	0.000000	1.000000	0.096608	2.939000 
	1.589583	13.505255	0.000000	65.895833	56.420000	19.800000	0.035893	0.000000	17.104979	0.000000	1.000000	0.097167	2.956000 
	1.591667	13.505255	0.000000	65.916667	56.430000	19.800000	0.036074	0.000000	17.107962	0.000000	1.000000	0.097660	2.971000 
	1.593750	13.505255	0.000000	65.937500	56.420000	19.800000	0.036257	0.000000	17.110935	0.000000	1.000000	0.098153	2.986000 
	1.595833	13.505255	0.000000	65.958333	56.460000	19.800000	0.036434	0.000000	17.113932	0.000000	1.000000	0.098646	3.001000 
	1.597917	13.505255	0.000000	65.979167	56.480000	19.800000	0.036626	0.000000	17.117118	0.000000	1.000000	0.099172	3.017000 
	1.600000	13.505255	0.000000	66.000000	56.480000	19.800000	0.036821	0.000000	17.120295	0.000000	1.000000	0.099698	3.033000 
	1.602083	13.505255	0.000000	66.020833	56.500000	19.800000	0.037025	0.000000	17.123680	0.000000	1.000000	0.100256	3.050000 
	1.604167	13.505255	0.000000	66.041667	56.520000	19.800000	0.037228	0.000000	17.127065	0.000000	1.000000	0.100815	3.067000 
	1.606250	13.505255	0.000000	66.062500	56.520000	19.800000	0.037446	0.000000	17.130640	0.000000	1.000000	0.101407	3.085000 
	1.608333	13.505255	0.000000	66.083333	56.550000	19.800000	0.037650	0.000000	17.134029	0.000000	1.000000	0.101966	3.102000 
	1.610417	13.505255	0.000000	66.104167	56.570000	19.800000	0.037865	0.000000	17.137613	0.000000	1.000000	0.102557	3.120000 
	1.612500	13.505255	0.000000	66.125000	56.580000	19.800000	0.038082	0.000000	17.141192	0.000000	1.000000	0.103149	3.138000 
	1.614583	13.505255	0.000000	66.145833	56.580000	19.800000	0.038301	0.000000	17.144767	0.000000	1.000000	0.103741	3.156000 
	1.616667	13.505255	0.000000	66.166667	56.600000	19.800000	0.038516	0.000000	17.148351	0.000000	1.000000	0.104332	3.174000 
	1.618750	13.505255	0.000000	66.187500	56.610000	19.800000	0.038721	0.000000	17.151732	0.000000	1.000000	0.104891	3.191000 
	1.620833	13.505255	0.000000	66.208333	56.630000	19.800000	0.038936	0.000000	17.155316	0.000000	1.000000	0.105483	3.209000 
	1.622917	13.505255	0.000000	66.229167	56.660000	19.800000	0.039151	0.000000	17.158906	0.000000	1.000000	0.106075	3.227000 
	1.625000	13.505255	0.000000	66.250000	56.660000	19.800000	0.039357	0.000000	17.162282	0.000000	1.000000	0.106633	3.244000 
	1.627083	13.505255	0.000000	66.270833	56.680000	19.800000	0.039548	0.000000	17.165469	0.000000	1.000000	0.107159	3.260000 
	1.629167	13.505255	0.000000	66.291667	56.700000	19.800000	0.039740	0.000000	17.168657	0.000000	1.000000	0.107685	3.276000 
	1.631250	13.505255	0.000000	66.312500	56.700000	19.800000	0.039933	0.000000	17.171834	0.000000	1.000000	0.108211	3.292000 
	1.633333	13.505255	0.000000	66.333333	56.710000	19.800000	0.040137	0.000000	17.175215	0.000000	1.000000	0.108770	3.309000 
	1.635417	13.505255	0.000000	66.354167	56.740000	19.800000	0.040353	0.000000	17.178805	0.000000	1.000000	0.109362	3.327000 
	1.637500	13.505255	0.000000	66.375000	56.760000	19.800000	0.040581	0.000000	17.182589	0.000000	1.000000	0.109986	3.346000 
	1.639583	13.505255	0.000000	66.395833	56.770000	19.800000	0.040798	0.000000	17.186169	0.000000	1.000000	0.110578	3.364000 
	1.641667	13.505255	0.000000	66.416667	56.780000	19.800000	0.041038	0.000000	17.190147	0.000000	1.000000	0.111235	3.384000 
	1.643750	13.505255	0.000000	66.437500	56.800000	19.800000	0.041254	0.000000	17.193732	0.000000	1.000000	0.111827	3.402000 
	1.645833	13.505255	0.000000	66.458333	56.800000	19.800000	0.041496	0.000000	17.197704	0.000000	1.000000	0.112484	3.422000 
	1.647917	13.505255	0.000000	66.479167	56.810000	19.800000	0.041712	0.000000	17.201285	0.000000	1.000000	0.113076	3.440000 
	1.650000	13.505255	0.000000	66.500000	56.840000	19.800000	0.041939	0.000000	17.205074	0.000000	1.000000	0.113701	3.459000 
	1.652083	13.505255	0.000000	66.520833	56.860000	19.800000	0.042155	0.000000	17.208660	0.000000	1.000000	0.114292	3.477000 
	1.654167	13.505255	0.000000	66.541667	56.870000	19.800000	0.042372	0.000000	17.212240	0.000000	1.000000	0.114884	3.495000 
	1.656250	13.505255	0.000000	66.562500	56.890000	19.800000	0.042587	0.000000	17.215826	0.000000	1.000000	0.115476	3.513000 
	1.658333	13.505255	0.000000	66.583333	56.900000	19.800000	0.042791	0.000000	17.219208	0.000000	1.000000	0.116034	3.530000 
	1.660417	13.505255	0.000000	66.604167	56.890000	19.800000	0.043011	0.000000	17.222778	0.000000	1.000000	0.116626	3.548000 
	1.662500	13.505255	0.000000	66.625000	56.910000	19.800000	0.043250	0.000000	17.226762	0.000000	1.000000	0.117284	3.568000 
	1.664583	13.505255	0.000000	66.645833	56.930000	19.800000	0.043477	0.000000	17.230547	0.000000	1.000000	0.117908	3.587000 
	1.666667	13.505255	0.000000	66.666667	56.960000	19.800000	0.043703	0.000000	17.234337	0.000000	1.000000	0.118533	3.606000 
	1.668750	13.505255	0.000000	66.687500	56.970000	19.800000	0.043931	0.000000	17.238117	0.000000	1.000000	0.119157	3.625000 
	1.670833	13.505255	0.000000	66.708333	56.970000	19.800000	0.044174	0.000000	17.242090	0.000000	1.000000	0.119815	3.645000 
	1.672917	13.505042	0.000000	66.729167	56.990000	19.800000	0.044388	0.000000	17.245676	0.000000	1.000000	0.120406	3.663000 
	1.675000	13.505042	0.000000	66.750000	57.010000	19.800000	0.044628	0.000000	17.249660	0.000000	1.000000	0.121064	3.683000 
	1.677083	13.505042	0.000000	66.770833	57.010000	19.800000	0.044857	0.000000	17.253435	0.000000	1.000000	0.121688	3.702000 
	1.679167	13.505042	0.000000	66.791667	57.040000	19.800000	0.045058	0.000000	17.256829	0.000000	1.000000	0.122247	3.719000 
	1.681250	13.505042	0.000000	66.812500	57.070000	19.800000	0.045260	0.000000	17.260223	0.000000	1.000000	0.122806	3.736000 
	1.683333	13.505042	0.000000	66.833333	57.080000	19.800000	0.045477	0.000000	17.263804	0.000000	1.000000	0.123398	3.754000 
	1.685417	13.505042	0.000000	66.854167	57.080000	19.800000	0.045682	0.000000	17.267181	0.000000	1.000000	0.123956	3.771000 
	1.687500	13.505042	0.000000	66.875000	57.100000	19.800000	0.045886	0.000000	17.270570	0.000000	1.000000	0.124515	3.788000 
	1.689583	13.505255	0.000000	66.895833	57.110000	19.800000	0.046102	0.000000	17.274152	0.000000	1.000000	0.125107	3.806000 
	1.691667	13.505042	0.000000	66.916667	57.130000	19.800000	0.046316	0.000000	17.277739	0.000000	1.000000	0.125699	3.824000 
	1.693750	13.505255	0.000000	66.937500	57.150000	19.800000	0.046531	0.000000	17.281327	0.000000	1.000000	0.126290	3.842000 
	1.695833	13.505042	0.000000	66.958333	57.170000	19.800000	0.046770	0.000000	17.285312	0.000000	1.000000	0.126948	3.862000 
	1.697917	13.505255	0.000000	66.979167	57.190000	19.800000	0.047010	0.000000	17.289297	0.000000	1.000000	0.127605	3.882000 
	1.700000	13.505042	0.000000	67.000000	57.180000	19.800000	0.047241	0.000000	17.293066	0.000000	1.000000	0.128230	3.901000 
	1.702083	13.505042	0.000000	67.020833	57.200000	19.800000	0.047480	0.000000	17.297051	0.000000	1.000000	0.128887	3.921000 
	1.704167	13.505042	0.000000	67.041667	57.210000	19.800000	0.047720	0.000000	17.301031	0.000000	1.000000	0.129544	3.941000 
	1.706250	13.505042	0.000000	67.062500	57.220000	19.800000	0.047961	0.000000	17.305011	0.000000	1.000000	0.130202	3.961000 
	1.708333	13.505042	0.000000	67.083333	57.250000	19.800000	0.048186	0.000000	17.308803	0.000000	1.000000	0.130826	3.980000 
	1.710417	13.505255	0.000000	67.104167	57.260000	19.800000	0.048426	0.000000	17.312783	0.000000	1.000000	0.131484	4.000000 
	1.712500	13.505255	0.000000	67.125000	57.280000	19.800000	0.048654	0.000000	17.316570	0.000000	1.000000	0.132108	4.019000 
	1.714583	13.505255	0.000000	67.145833	57.280000	19.800000	0.048883	0.000000	17.320346	0.000000	1.000000	0.132733	4.038000 
	1.716667	13.505255	0.000000	67.166667	57.320000	19.800000	0.049118	0.000000	17.324344	0.000000	1.000000	0.133390	4.058000 
	1.718750	13.505255	0.000000	67.187500	57.330000	19.800000	0.049358	0.000000	17.328324	0.000000	1.000000	0.134048	4.078000 
	1.720833	13.505255	0.000000	67.208333	57.330000	19.800000	0.049589	0.000000	17.332099	0.000000	1.000000	0.134672	4.097000 
	1.722917	13.505255	0.000000	67.229167	57.350000	19.800000	0.049839	0.000000	17.336284	0.000000	1.000000	0.135363	4.118000 
	1.725000	13.505255	0.000000	67.250000	57.380000	19.800000	0.050076	0.000000	17.340277	0.000000	1.000000	0.136020	4.138000 
	1.727083	13.505255	0.000000	67.270833	57.380000	19.800000	0.050331	0.000000	17.344450	0.000000	1.000000	0.136710	4.159000 
	1.729167	13.505042	0.000000	67.291667	57.390000	19.800000	0.050581	0.000000	17.348629	0.000000	1.000000	0.137401	4.180000 
	1.731250	13.505042	0.000000	67.312500	57.420000	19.800000	0.050818	0.000000	17.352622	0.000000	1.000000	0.138058	4.200000 
	1.733333	13.505042	0.000000	67.333333	57.420000	19.800000	0.051060	0.000000	17.356596	0.000000	1.000000	0.138715	4.220000 
	1.735417	13.505042	0.000000	67.354167	57.440000	19.800000	0.051324	0.000000	17.360981	0.000000	1.000000	0.139439	4.242000 
	1.737500	13.505042	0.000000	67.375000	57.460000	19.800000	0.051561	0.000000	17.364968	0.000000	1.000000	0.140096	4.262000 
	1.739583	13.505255	0.000000	67.395833	57.470000	19.800000	0.051790	0.000000	17.368750	0.000000	1.000000	0.140721	4.281000 
	1.741667	13.505255	0.000000	67.416667	57.500000	19.800000	0.052040	0.000000	17.372942	0.000000	1.000000	0.141411	4.302000 
	1.743750	13.505255	0.000000	67.437500	57.500000	19.800000	0.052292	0.000000	17.377116	0.000000	1.000000	0.142101	4.323000 
	1.745833	13.505255	0.000000	67.458333	57.500000	19.800000	0.052558	0.000000	17.381488	0.000000	1.000000	0.142824	4.345000 
	1.747917	13.505255	0.000000	67.479167	57.530000	19.800000	0.052807	0.000000	17.385681	0.000000	1.000000	0.143515	4.366000 
	1.750000	13.505255	0.000000	67.500000	57.540000	19.800000	0.053046	0.000000	17.389662	0.000000	1.000000	0.144172	4.386000 
	1.752083	13.505255	0.000000	67.520833	57.550000	19.800000	0.053299	0.000000	17.393842	0.000000	1.000000	0.144862	4.407000 
	1.754167	13.505255	0.000000	67.541667	57.580000	19.800000	0.053561	0.000000	17.398234	0.000000	1.000000	0.145585	4.429000 
	1.756250	13.505255	0.000000	67.562500	57.590000	19.800000	0.053824	0.000000	17.402613	0.000000	1.000000	0.146309	4.451000 
	1.758333	13.505255	0.000000	67.583333	57.590000	19.800000	0.054077	0.000000	17.406786	0.000000	1.000000	0.146999	4.472000 
	1.760417	13.505255	0.000000	67.604167	57.620000	19.800000	0.054326	0.000000	17.410980	0.000000	1.000000	0.147689	4.493000 
	1.762500	13.505255	0.000000	67.625000	57.640000	19.800000	0.054576	0.000000	17.415167	0.000000	1.000000	0.148379	4.514000 
	1.764583	13.505255	0.000000	67.645833	57.640000	19.800000	0.054793	0.000000	17.418745	0.000000	1.000000	0.148971	4.532000 
	1.766667	13.505255	0.000000	67.666667	57.670000	19.800000	0.055006	0.000000	17.422343	0.000000	1.000000	0.149563	4.550000 
	1.768750	13.505255	0.000000	67.687500	57.690000	19.800000	0.055219	0.000000	17.425934	0.000000	1.000000	0.150154	4.568000 
	1.770833	13.505255	0.000000	67.708333	57.720000	19.800000	0.055419	0.000000	17.429333	0.000000	1.000000	0.150713	4.585000 
	1.772917	13.505255	0.000000	67.729167	57.710000	19.800000	0.055615	0.000000	17.432507	0.000000	1.000000	0.151239	4.601000 
	1.775000	13.505042	0.000000	67.750000	57.720000	19.800000	0.055829	0.000000	17.436091	0.000000	1.000000	0.151831	4.619000 
	1.777083	13.505042	0.000000	67.770833	57.760000	19.800000	0.056028	0.000000	17.439498	0.000000	1.000000	0.152390	4.636000 
	1.779167	13.505042	0.000000	67.791667	57.770000	19.800000	0.056243	0.000000	17.443083	0.000000	1.000000	0.152981	4.654000 
	1.781250	13.505255	0.000000	67.812500	57.760000	19.800000	0.056450	0.000000	17.446455	0.000000	1.000000	0.153540	4.671000 
	1.783333	13.505042	0.000000	67.833333	57.770000	19.800000	0.056653	0.000000	17.449841	0.000000	1.000000	0.154099	4.688000 
	1.785417	13.505042	0.000000	67.854167	57.810000	19.800000	0.056864	0.000000	17.453447	0.000000	1.000000	0.154691	4.706000 
	1.787500	13.505042	0.000000	67.875000	57.830000	19.800000	0.057052	0.000000	17.456641	0.000000	1.000000	0.155217	4.722000 
	1.789583	13.505042	0.000000	67.895833	57.830000	19.800000	0.057272	0.000000	17.460219	0.000000	1.000000	0.155808	4.740000 
	1.791667	13.505042	0.000000	67.916667	57.850000	19.800000	0.057484	0.000000	17.463812	0.000000	1.000000	0.156400	4.758000 
	1.793750	13.505042	0.000000	67.937500	57.860000	19.800000	0.057698	0.000000	17.467397	0.000000	1.000000	0.156992	4.776000 
	1.795833	13.505042	0.000000	67.958333	57.890000	19.800000	0.057911	0.000000	17.470996	0.000000	1.000000	0.157583	4.794000 
	1.797917	13.505042	0.000000	67.979167	57.900000	19.800000	0.058114	0.000000	17.474383	0.000000	1.000000	0.158142	4.811000 
	1.800000	13.505042	0.000000	68.000000	57.910000	19.800000	0.058306	0.000000	17.477571	0.000000	1.000000	0.158668	4.827000 
	1.802083	13.505042	0.000000	68.020833	57.930000	19.800000	0.058483	0.000000	17.480567	0.000000	1.000000	0.159161	4.842000 
	1.804167	13.505042	0.000000	68.041667	57.940000	19.800000	0.058662	0.000000	17.483556	0.000000	1.000000	0.159654	4.857000 
	1.806250	13.505042	0.000000	68.062500	57.950000	19.800000	0.058816	0.000000	17.486148	0.000000	1.000000	0.160082	4.870000 
	1.808333	13.505042	0.000000	68.083333	57.980000	19.800000	0.058992	0.000000	17.489152	0.000000	1.000000	0.160575	4.885000 
	1.810417	13.505042	0.000000	68.104167	57.980000	19.800000	0.059160	0.000000	17.491935	0.000000	1.000000	0.161035	4.899000 
	1.812500	13.505042	0.000000	68.125000	58.000000	19.800000	0.059349	0.000000	17.495130	0.000000	1.000000	0.161561	4.915000 
	1.814583	13.505042	0.000000	68.145833	58.020000	19.800000	0.059515	0.000000	17.497928	0.000000	1.000000	0.162021	4.929000 
	1.816667	13.505042	0.000000	68.166667	58.030000	19.800000	0.059718	0.000000	17.501316	0.000000	1.000000	0.162580	4.946000 
	1.818750	13.505042	0.000000	68.187500	58.040000	19.800000	0.059896	0.000000	17.504305	0.000000	1.000000	0.163073	4.961000 
	1.820833	13.505042	0.000000	68.208333	58.060000	19.800000	0.060097	0.000000	17.507700	0.000000	1.000000	0.163632	4.978000 
	1.822917	13.505042	0.000000	68.229167	58.070000	19.800000	0.060312	0.000000	17.511286	0.000000	1.000000	0.164223	4.996000 
	1.825000	13.505042	0.000000	68.250000	58.100000	19.800000	0.060500	0.000000	17.514489	0.000000	1.000000	0.164749	5.012000 
	1.827083	13.505042	0.000000	68.270833	58.110000	19.800000	0.060714	0.000000	17.518076	0.000000	1.000000	0.165341	5.030000 
	1.829167	13.505042	0.000000	68.291667	58.120000	19.800000	0.060918	0.000000	17.521463	0.000000	1.000000	0.165900	5.047000 
	1.831250	13.505042	0.000000	68.312500	58.150000	19.800000	0.061130	0.000000	17.525065	0.000000	1.000000	0.166491	5.065000 
	1.833333	13.505042	0.000000	68.333333	58.170000	19.800000	0.061353	0.000000	17.528858	0.000000	1.000000	0.167116	5.084000 
	1.835417	13.505042	0.000000	68.354167	58.180000	19.800000	0.061569	0.000000	17.532444	0.000000	1.000000	0.167708	5.102000 
	1.837500	13.505042	0.000000	68.375000	58.200000	19.800000	0.061783	0.000000	17.536038	0.000000	1.000000	0.168299	5.120000 
	1.839583	13.505042	0.000000	68.395833	58.200000	19.800000	0.062012	0.000000	17.539816	0.000000	1.000000	0.168924	5.139000 
	1.841667	13.505042	0.000000	68.416667	58.220000	19.800000	0.062225	0.000000	17.543411	0.000000	1.000000	0.169515	5.157000 
	1.843750	13.505042	0.000000	68.437500	58.230000	19.800000	0.062450	0.000000	17.547196	0.000000	1.000000	0.170140	5.176000 
	1.845833	13.505042	0.000000	68.458333	58.270000	19.800000	0.062659	0.000000	17.550807	0.000000	1.000000	0.170732	5.194000 
	1.847917	13.505042	0.000000	68.479167	58.270000	19.800000	0.062865	0.000000	17.554187	0.000000	1.000000	0.171291	5.211000 
	1.850000	13.505042	0.000000	68.500000	58.280000	19.800000	0.063068	0.000000	17.557575	0.000000	1.000000	0.171849	5.228000 
	1.852083	13.505042	0.000000	68.520833	58.290000	19.800000	0.063247	0.000000	17.560566	0.000000	1.000000	0.172342	5.243000 
	1.854167	13.505042	0.000000	68.541667	58.330000	19.800000	0.063444	0.000000	17.563978	0.000000	1.000000	0.172901	5.260000 
	1.856250	13.505042	0.000000	68.562500	58.340000	19.800000	0.063622	0.000000	17.566968	0.000000	1.000000	0.173394	5.275000 
	1.858333	13.505042	0.000000	68.583333	58.320000	19.800000	0.063806	0.000000	17.569935	0.000000	1.000000	0.173887	5.290000 
	1.860417	13.505042	0.000000	68.604167	58.360000	19.800000	0.063993	0.000000	17.573149	0.000000	1.000000	0.174413	5.306000 
	1.862500	13.505042	0.000000	68.625000	58.380000	19.800000	0.064205	0.000000	17.576744	0.000000	1.000000	0.175005	5.324000 
	1.864583	13.505042	0.000000	68.645833	58.400000	19.800000	0.064441	0.000000	17.580737	0.000000	1.000000	0.175662	5.344000 
	1.866667	13.505042	0.000000	68.666667	58.420000	19.800000	0.064702	0.000000	17.585128	0.000000	1.000000	0.176386	5.366000 
	1.868750	13.505042	0.000000	68.687500	58.420000	19.800000	0.064978	0.000000	17.589702	0.000000	1.000000	0.177142	5.389000 
	1.870833	13.505042	0.000000	68.708333	58.440000	19.800000	0.065239	0.000000	17.594093	0.000000	1.000000	0.177865	5.411000 
	1.872917	13.505042	0.000000	68.729167	58.460000	19.800000	0.065499	0.000000	17.598485	0.000000	1.000000	0.178588	5.433000 
	1.875000	13.505042	0.000000	68.750000	58.460000	19.800000	0.065754	0.000000	17.602661	0.000000	1.000000	0.179278	5.454000 
	1.877083	13.505042	0.000000	68.770833	58.500000	19.800000	0.066022	0.000000	17.607268	0.000000	1.000000	0.180034	5.477000 
	1.879167	13.505042	0.000000	68.791667	58.510000	19.800000	0.066283	0.000000	17.611652	0.000000	1.000000	0.180757	5.499000 
	1.881250	13.505042	0.000000	68.812500	58.520000	19.800000	0.066546	0.000000	17.616035	0.000000	1.000000	0.181481	5.521000 
	1.883333	13.505042	0.000000	68.833333	58.540000	19.800000	0.066808	0.000000	17.620427	0.000000	1.000000	0.182204	5.543000 
	1.885417	13.505042	0.000000	68.854167	58.550000	19.800000	0.067070	0.000000	17.624811	0.000000	1.000000	0.182927	5.565000 
	1.887500	13.505042	0.000000	68.875000	58.570000	19.800000	0.067319	0.000000	17.629004	0.000000	1.000000	0.183617	5.586000 
	1.889583	13.505042	0.000000	68.895833	58.590000	19.800000	0.067590	0.000000	17.633596	0.000000	1.000000	0.184373	5.609000 
	1.891667	13.505042	0.000000	68.916667	58.590000	19.800000	0.067844	0.000000	17.637772	0.000000	1.000000	0.185063	5.630000 
	1.893750	13.505042	0.000000	68.937500	58.620000	19.800000	0.068091	0.000000	17.641974	0.000000	1.000000	0.185754	5.651000 
	1.895833	13.505042	0.000000	68.958333	58.640000	19.800000	0.068315	0.000000	17.645770	0.000000	1.000000	0.186378	5.670000 
	1.897917	13.505042	0.000000	68.979167	58.660000	19.800000	0.068539	0.000000	17.649567	0.000000	1.000000	0.187003	5.689000 
	1.900000	13.504828	0.000000	69.000000	58.670000	19.800000	0.068765	0.000000	17.653354	0.000000	1.000000	0.187627	5.708000 
	1.902083	13.504828	0.000000	69.020833	58.660000	19.800000	0.068983	0.000000	17.656926	0.000000	1.000000	0.188219	5.726000 
	1.904167	13.504828	0.000000	69.041667	58.690000	19.800000	0.069194	0.000000	17.660532	0.000000	1.000000	0.188811	5.744000 
	1.906250	13.504828	0.000000	69.062500	58.710000	19.800000	0.069395	0.000000	17.663931	0.000000	1.000000	0.189370	5.761000 
	1.908333	13.504828	0.000000	69.083333	58.720000	19.800000	0.069609	0.000000	17.667520	0.000000	1.000000	0.189961	5.779000 
	1.910417	13.504828	0.000000	69.104167	58.730000	19.800000	0.069835	0.000000	17.671308	0.000000	1.000000	0.190586	5.798000 
	1.912500	13.504828	0.000000	69.125000	58.760000	19.800000	0.070056	0.000000	17.675113	0.000000	1.000000	0.191210	5.817000 
	1.914583	13.504828	0.000000	69.145833	58.780000	19.800000	0.070282	0.000000	17.678910	0.000000	1.000000	0.191835	5.836000 
	1.916667	13.504828	0.000000	69.166667	58.790000	19.800000	0.070494	0.000000	17.682499	0.000000	1.000000	0.192427	5.854000 
	1.918750	13.504828	0.000000	69.187500	58.800000	19.800000	0.070707	0.000000	17.686089	0.000000	1.000000	0.193018	5.872000 
	1.920833	13.504828	0.000000	69.208333	58.820000	19.800000	0.070921	0.000000	17.689687	0.000000	1.000000	0.193610	5.890000 
	1.922917	13.504828	0.000000	69.229167	58.840000	19.800000	0.071131	0.000000	17.693285	0.000000	1.000000	0.194202	5.908000 
	1.925000	13.504828	0.000000	69.250000	58.870000	19.800000	0.071307	0.000000	17.696296	0.000000	1.000000	0.194695	5.923000 
	1.927083	13.504828	0.000000	69.270833	58.850000	19.800000	0.071491	0.000000	17.699262	0.000000	1.000000	0.195188	5.938000 
	1.929167	13.504828	0.000000	69.291667	58.870000	19.800000	0.071654	0.000000	17.702065	0.000000	1.000000	0.195648	5.952000 
	1.931250	13.504828	0.000000	69.312500	58.910000	19.800000	0.071838	0.000000	17.705284	0.000000	1.000000	0.196174	5.968000 
	1.933333	13.504828	0.000000	69.333333	58.930000	19.800000	0.072026	0.000000	17.708485	0.000000	1.000000	0.196700	5.984000 
	1.935417	13.504828	0.000000	69.354167	58.940000	19.800000	0.072191	0.000000	17.711279	0.000000	1.000000	0.197160	5.998000 
	1.937500	13.504828	0.000000	69.375000	58.950000	19.800000	0.072358	0.000000	17.714073	0.000000	1.000000	0.197620	6.012000 
	1.939583	13.504828	0.000000	69.395833	58.960000	19.800000	0.072535	0.000000	17.717067	0.000000	1.000000	0.198113	6.027000 
	1.941667	13.504828	0.000000	69.416667	58.980000	19.800000	0.072733	0.000000	17.720467	0.000000	1.000000	0.198672	6.044000 
	1.943750	13.504828	0.000000	69.437500	59.000000	19.800000	0.072923	0.000000	17.723668	0.000000	1.000000	0.199198	6.060000 
	1.945833	13.504828	0.000000	69.458333	59.000000	19.800000	0.073116	0.000000	17.726851	0.000000	1.000000	0.199724	6.076000 
	1.947917	13.504828	0.000000	69.479167	59.040000	19.800000	0.073287	0.000000	17.729872	0.000000	1.000000	0.200217	6.091000 
	1.950000	13.504828	0.000000	69.500000	59.040000	19.800000	0.073477	0.000000	17.733056	0.000000	1.000000	0.200743	6.107000 
	1.952083	13.504828	0.000000	69.520833	59.060000	19.800000	0.073665	0.000000	17.736257	0.000000	1.000000	0.201269	6.123000 
	1.954167	13.504828	0.000000	69.541667	59.070000	19.800000	0.073867	0.000000	17.739649	0.000000	1.000000	0.201828	6.140000 
	1.956250	13.504828	0.000000	69.562500	59.080000	19.800000	0.074069	0.000000	17.743040	0.000000	1.000000	0.202386	6.157000 
	1.958333	13.504828	0.000000	69.583333	59.100000	19.800000	0.074257	0.000000	17.746242	0.000000	1.000000	0.202912	6.173000 
	1.960417	13.504828	0.000000	69.604167	59.100000	19.800000	0.074448	0.000000	17.749426	0.000000	1.000000	0.203438	6.189000 
	1.962500	13.504828	0.000000	69.625000	59.140000	19.800000	0.074645	0.000000	17.752846	0.000000	1.000000	0.203997	6.206000 
	1.964583	13.504614	0.000000	69.645833	59.160000	19.800000	0.074842	0.000000	17.756247	0.000000	1.000000	0.204556	6.223000 
	1.966667	13.504614	0.000000	69.666667	59.160000	19.800000	0.075071	0.000000	17.760027	0.000000	1.000000	0.205180	6.242000 
	1.968750	13.504614	0.000000	69.687500	59.200000	19.800000	0.075291	0.000000	17.763846	0.000000	1.000000	0.205805	6.261000 
	1.970833	13.504614	0.000000	69.708333	59.200000	19.800000	0.075508	0.000000	17.767427	0.000000	1.000000	0.206397	6.279000 
	1.972917	13.504614	0.000000	69.729167	59.220000	19.800000	0.075730	0.000000	17.771227	0.000000	1.000000	0.207021	6.298000 
	1.975000	13.504614	0.000000	69.750000	59.240000	19.800000	0.075953	0.000000	17.775027	0.000000	1.000000	0.207646	6.317000 
	1.977083	13.504614	0.000000	69.770833	59.250000	19.800000	0.076191	0.000000	17.779016	0.000000	1.000000	0.208303	6.337000 
	1.979167	13.504828	0.000000	69.791667	59.270000	19.800000	0.076427	0.000000	17.783015	0.000000	1.000000	0.208961	6.357000 
	1.981250	13.504828	0.000000	69.812500	59.270000	19.800000	0.076678	0.000000	17.787194	0.000000	1.000000	0.209651	6.378000 
	1.983333	13.504614	0.000000	69.833333	59.300000	19.800000	0.076910	0.000000	17.791202	0.000000	1.000000	0.210308	6.398000 
	1.985417	13.504614	0.000000	69.854167	59.320000	19.800000	0.077134	0.000000	17.795002	0.000000	1.000000	0.210933	6.417000 
	1.987500	13.504614	0.000000	69.875000	59.330000	19.800000	0.077372	0.000000	17.798992	0.000000	1.000000	0.211590	6.437000 
	1.989583	13.504614	0.000000	69.895833	59.350000	19.800000	0.077607	0.000000	17.802992	0.000000	1.000000	0.212248	6.457000 
	1.991667	13.504614	0.000000	69.916667	59.370000	19.800000	0.077843	0.000000	17.806991	0.000000	1.000000	0.212905	6.477000 
	1.993750	13.504614	0.000000	69.937500	59.390000	19.800000	0.078089	0.000000	17.811190	0.000000	1.000000	0.213595	6.498000 
	1.995833	13.504614	0.000000	69.958333	59.380000	19.800000	0.078330	0.000000	17.815160	0.000000	1.000000	0.214253	6.518000 
	1.997917	13.504614	0.000000	69.979167	59.420000	19.800000	0.078573	0.000000	17.819379	0.000000	1.000000	0.214943	6.539000 
	2.000000	13.504614	0.000000	70.000000	59.430000	19.800000	0.078811	0.000000	17.823369	0.000000	1.000000	0.215601	6.559000 
	2.002083	13.504614	0.000000	70.020833	59.440000	19.800000	0.079035	0.000000	17.827160	0.000000	1.000000	0.216225	6.578000 
	2.004167	13.504614	0.000000	70.041667	59.450000	19.800000	0.079262	0.000000	17.830951	0.000000	1.000000	0.216850	6.597000 
	2.006250	13.504614	0.000000	70.062500	59.480000	19.800000	0.079470	0.000000	17.834563	0.000000	1.000000	0.217441	6.615000 
	2.008333	13.504614	0.000000	70.083333	59.500000	19.800000	0.079681	0.000000	17.838166	0.000000	1.000000	0.218033	6.633000 
	2.010417	13.504614	0.000000	70.104167	59.530000	19.800000	0.079926	0.000000	17.842375	0.000000	1.000000	0.218723	6.654000 
	2.012500	13.504614	0.000000	70.125000	59.530000	19.800000	0.080155	0.000000	17.846157	0.000000	1.000000	0.219348	6.673000 
	2.014583	13.504614	0.000000	70.145833	59.530000	19.800000	0.080381	0.000000	17.849939	0.000000	1.000000	0.219972	6.692000 
	2.016667	13.504614	0.000000	70.166667	59.570000	19.800000	0.080599	0.000000	17.853761	0.000000	1.000000	0.220597	6.711000 
	2.018750	13.504614	0.000000	70.187500	59.580000	19.800000	0.080823	0.000000	17.857552	0.000000	1.000000	0.221221	6.730000 
	2.020833	13.504614	0.000000	70.208333	59.580000	19.800000	0.081027	0.000000	17.860936	0.000000	1.000000	0.221780	6.747000 
	2.022917	13.504614	0.000000	70.229167	59.600000	19.800000	0.081252	0.000000	17.864738	0.000000	1.000000	0.222405	6.766000 
	2.025000	13.504614	0.000000	70.250000	59.620000	19.800000	0.081450	0.000000	17.868142	0.000000	1.000000	0.222964	6.783000 
	2.027083	13.504614	0.000000	70.270833	59.630000	19.800000	0.081662	0.000000	17.871735	0.000000	1.000000	0.223555	6.801000 
	2.029167	13.504614	0.000000	70.291667	59.640000	19.800000	0.081875	0.000000	17.875328	0.000000	1.000000	0.224147	6.819000 
	2.031250	13.504614	0.000000	70.312500	59.670000	19.800000	0.082084	0.000000	17.878942	0.000000	1.000000	0.224739	6.837000 
	2.033333	13.504614	0.000000	70.333333	59.700000	19.800000	0.082292	0.000000	17.882556	0.000000	1.000000	0.225330	6.855000 
	2.035417	13.504614	0.000000	70.354167	59.710000	19.800000	0.082516	0.000000	17.886348	0.000000	1.000000	0.225955	6.874000 
	2.037500	13.504614	0.000000	70.375000	59.720000	19.800000	0.082729	0.000000	17.889942	0.000000	1.000000	0.226547	6.892000 
	2.039583	13.504614	0.000000	70.395833	59.740000	19.800000	0.082940	0.000000	17.893546	0.000000	1.000000	0.227138	6.910000 
	2.041667	13.504614	0.000000	70.416667	59.740000	19.800000	0.083155	0.000000	17.897129	0.000000	1.000000	0.227730	6.928000 
	2.043750	13.504614	0.000000	70.437500	59.760000	19.800000	0.083343	0.000000	17.900335	0.000000	1.000000	0.228256	6.944000 
	2.045833	13.504614	0.000000	70.458333	59.770000	19.800000	0.083531	0.000000	17.903530	0.000000	1.000000	0.228782	6.960000 
	2.047917	13.504614	0.000000	70.479167	59.800000	19.800000	0.083715	0.000000	17.906747	0.000000	1.000000	0.229308	6.976000 
	2.050000	13.504614	0.000000	70.500000	59.830000	19.800000	0.083911	0.000000	17.910162	0.000000	1.000000	0.229867	6.993000 
	2.052083	13.504401	0.000000	70.520833	59.840000	19.800000	0.084124	0.000000	17.913756	0.000000	1.000000	0.230458	7.011000 
	2.054167	13.504401	0.000000	70.541667	59.850000	19.800000	0.084323	0.000000	17.917151	0.000000	1.000000	0.231017	7.028000 
	2.056250	13.504401	0.000000	70.562500	59.870000	19.800000	0.084523	0.000000	17.920557	0.000000	1.000000	0.231576	7.045000 
	2.058333	13.504401	0.000000	70.583333	59.900000	19.800000	0.084707	0.000000	17.923774	0.000000	1.000000	0.232102	7.061000 
	2.060417	13.504401	0.000000	70.604167	59.900000	19.800000	0.084909	0.000000	17.927158	0.000000	1.000000	0.232661	7.078000 
	2.062500	13.504401	0.000000	70.625000	59.930000	19.800000	0.085095	0.000000	17.930376	0.000000	1.000000	0.233187	7.094000 
	2.064583	13.504401	0.000000	70.645833	59.930000	19.800000	0.085285	0.000000	17.933561	0.000000	1.000000	0.233712	7.110000 
	2.066667	13.504401	0.000000	70.666667	59.960000	19.800000	0.085495	0.000000	17.937177	0.000000	1.000000	0.234304	7.128000 
	2.068750	13.504401	0.000000	70.687500	59.950000	19.800000	0.085711	0.000000	17.940750	0.000000	1.000000	0.234896	7.146000 
	2.070833	13.504401	0.000000	70.708333	59.990000	19.800000	0.085915	0.000000	17.944377	0.000000	1.000000	0.235487	7.164000 
	2.072917	13.504401	0.000000	70.729167	59.990000	19.800000	0.086119	0.000000	17.947762	0.000000	1.000000	0.236046	7.181000 
	2.075000	13.504401	0.000000	70.750000	60.020000	19.800000	0.086316	0.000000	17.951179	0.000000	1.000000	0.236605	7.198000 
	2.077083	13.504401	0.000000	70.770833	60.040000	19.800000	0.086514	0.000000	17.954585	0.000000	1.000000	0.237164	7.215000 
	2.079167	13.504401	0.000000	70.791667	60.050000	19.800000	0.086703	0.000000	17.957782	0.000000	1.000000	0.237690	7.231000 
	2.081250	13.504401	0.000000	70.812500	60.050000	19.800000	0.086904	0.000000	17.961167	0.000000	1.000000	0.238249	7.248000 
	2.083333	13.504401	0.000000	70.833333	60.070000	19.800000	0.087115	0.000000	17.964773	0.000000	1.000000	0.238840	7.266000 
	2.085417	13.504401	0.000000	70.854167	60.100000	19.800000	0.087322	0.000000	17.968389	0.000000	1.000000	0.239432	7.284000 
	2.087500	13.504401	0.000000	70.875000	60.100000	19.800000	0.087549	0.000000	17.972173	0.000000	1.000000	0.240057	7.303000 
	2.089583	13.504401	0.000000	70.895833	60.130000	19.800000	0.087769	0.000000	17.975989	0.000000	1.000000	0.240681	7.322000 
	2.091667	13.504401	0.000000	70.916667	60.150000	19.800000	0.087991	0.000000	17.979794	0.000000	1.000000	0.241306	7.341000 
	2.093750	13.504401	0.000000	70.937500	60.190000	19.800000	0.088219	0.000000	17.983821	0.000000	1.000000	0.241963	7.361000 
	2.095833	13.504401	0.000000	70.958333	60.190000	19.800000	0.088445	0.000000	17.987605	0.000000	1.000000	0.242588	7.380000 
	2.097917	13.504401	0.000000	70.979167	60.210000	19.800000	0.088680	0.000000	17.991609	0.000000	1.000000	0.243245	7.400000 
	2.100000	13.504401	0.000000	71.000000	60.200000	19.800000	0.088886	0.000000	17.994984	0.000000	1.000000	0.243804	7.417000 
	2.102083	13.504401	0.000000	71.020833	60.230000	19.800000	0.089104	0.000000	17.998801	0.000000	1.000000	0.244428	7.436000 
	2.104167	13.504401	0.000000	71.041667	60.240000	19.800000	0.089304	0.000000	18.002197	0.000000	1.000000	0.244987	7.453000 
	2.106250	13.504401	0.000000	71.062500	60.260000	19.800000	0.089514	0.000000	18.005804	0.000000	1.000000	0.245579	7.471000 
	2.108333	13.504401	0.000000	71.083333	60.270000	19.800000	0.089716	0.000000	18.009201	0.000000	1.000000	0.246138	7.488000 
	2.110417	13.504401	0.000000	71.104167	60.300000	19.800000	0.089922	0.000000	18.012819	0.000000	1.000000	0.246729	7.506000 
	2.112500	13.504401	0.000000	71.125000	60.320000	19.800000	0.090120	0.000000	18.016227	0.000000	1.000000	0.247288	7.523000 
	2.114583	13.504401	0.000000	71.145833	60.330000	19.800000	0.090333	0.000000	18.019823	0.000000	1.000000	0.247880	7.541000 
	2.116667	13.504401	0.000000	71.166667	60.340000	19.800000	0.090559	0.000000	18.023619	0.000000	1.000000	0.248504	7.560000 
	2.118750	13.504401	0.000000	71.187500	60.370000	19.800000	0.090766	0.000000	18.027238	0.000000	1.000000	0.249096	7.578000 
	2.120833	13.504401	0.000000	71.208333	60.390000	19.800000	0.090997	0.000000	18.031244	0.000000	1.000000	0.249753	7.598000 
	2.122917	13.504401	0.000000	71.229167	60.390000	19.800000	0.091247	0.000000	18.035426	0.000000	1.000000	0.250444	7.619000 
	2.125000	13.504401	0.000000	71.250000	60.400000	19.800000	0.091459	0.000000	18.039022	0.000000	1.000000	0.251035	7.637000 
	2.127083	13.504401	0.000000	71.270833	60.440000	19.800000	0.091652	0.000000	18.042454	0.000000	1.000000	0.251594	7.654000 
	2.129167	13.504401	0.000000	71.291667	60.440000	19.800000	0.091857	0.000000	18.045840	0.000000	1.000000	0.252153	7.671000 
	2.131250	13.504401	0.000000	71.312500	60.460000	19.800000	0.092040	0.000000	18.049050	0.000000	1.000000	0.252679	7.687000 
	2.133333	13.504187	0.000000	71.333333	60.480000	19.800000	0.092251	0.000000	18.052658	0.000000	1.000000	0.253271	7.705000 
	2.135417	13.504187	0.000000	71.354167	60.500000	19.800000	0.092448	0.000000	18.056067	0.000000	1.000000	0.253829	7.722000 
	2.137500	13.504187	0.000000	71.375000	60.520000	19.800000	0.092644	0.000000	18.059477	0.000000	1.000000	0.254388	7.739000 
	2.139583	13.504187	0.000000	71.395833	60.530000	19.800000	0.092832	0.000000	18.062675	0.000000	1.000000	0.254914	7.755000 
	2.141667	13.504187	0.000000	71.416667	60.550000	19.800000	0.093007	0.000000	18.065686	0.000000	1.000000	0.255407	7.770000 
	2.143750	13.504187	0.000000	71.437500	60.570000	19.800000	0.093180	0.000000	18.068697	0.000000	1.000000	0.255900	7.785000 
	2.145833	13.504187	0.000000	71.458333	60.580000	19.800000	0.093356	0.000000	18.071697	0.000000	1.000000	0.256393	7.800000 
	2.147917	13.504187	0.000000	71.479167	60.590000	19.800000	0.093532	0.000000	18.074697	0.000000	1.000000	0.256886	7.815000 
	2.150000	13.504187	0.000000	71.500000	60.610000	19.800000	0.093705	0.000000	18.077708	0.000000	1.000000	0.257380	7.830000 
	2.152083	13.504187	0.000000	71.520833	60.630000	19.800000	0.093877	0.000000	18.080719	0.000000	1.000000	0.257873	7.845000 
	2.154167	13.504187	0.000000	71.541667	60.640000	19.800000	0.094066	0.000000	18.083918	0.000000	1.000000	0.258399	7.861000 
	2.156250	13.504187	0.000000	71.562500	60.670000	19.800000	0.094248	0.000000	18.087141	0.000000	1.000000	0.258924	7.877000 
	2.158333	13.504187	0.000000	71.583333	60.690000	19.800000	0.094411	0.000000	18.089954	0.000000	1.000000	0.259385	7.891000 
	2.160417	13.504187	0.000000	71.604167	60.700000	19.800000	0.094586	0.000000	18.092954	0.000000	1.000000	0.259878	7.906000 
	2.162500	13.504187	0.000000	71.625000	60.720000	19.800000	0.094748	0.000000	18.095766	0.000000	1.000000	0.260338	7.920000 
	2.164583	13.504187	0.000000	71.645833	60.730000	19.800000	0.094922	0.000000	18.098767	0.000000	1.000000	0.260831	7.935000 
	2.166667	13.504187	0.000000	71.666667	60.760000	19.800000	0.095082	0.000000	18.101591	0.000000	1.000000	0.261291	7.949000 
	2.168750	13.504187	0.000000	71.687500	60.780000	19.800000	0.095256	0.000000	18.104604	0.000000	1.000000	0.261784	7.964000 
	2.170833	13.504187	0.000000	71.708333	60.790000	19.800000	0.095431	0.000000	18.107604	0.000000	1.000000	0.262277	7.979000 
	2.172917	13.504187	0.000000	71.729167	60.810000	19.800000	0.095628	0.000000	18.111015	0.000000	1.000000	0.262836	7.996000 
	2.175000	13.504187	0.000000	71.750000	60.820000	19.800000	0.095804	0.000000	18.114015	0.000000	1.000000	0.263329	8.011000 
	2.177083	13.504187	0.000000	71.770833	60.860000	19.800000	0.095984	0.000000	18.117251	0.000000	1.000000	0.263855	8.027000 
	2.179167	13.504187	0.000000	71.791667	60.870000	19.800000	0.096173	0.000000	18.120451	0.000000	1.000000	0.264381	8.043000 
	2.181250	13.504187	0.000000	71.812500	60.880000	19.800000	0.096359	0.000000	18.123651	0.000000	1.000000	0.264907	8.059000 
	2.183333	13.504187	0.000000	71.833333	60.890000	19.800000	0.096572	0.000000	18.127249	0.000000	1.000000	0.265499	8.077000 
	2.185417	13.504187	0.000000	71.854167	60.890000	19.800000	0.096760	0.000000	18.130437	0.000000	1.000000	0.266025	8.093000 
	2.187500	13.504187	0.000000	71.875000	60.920000	19.800000	0.096943	0.000000	18.133661	0.000000	1.000000	0.266551	8.109000 
	2.189583	13.504187	0.000000	71.895833	60.950000	19.800000	0.097126	0.000000	18.136886	0.000000	1.000000	0.267076	8.125000 
	2.191667	13.504187	0.000000	71.916667	60.940000	19.800000	0.097342	0.000000	18.140460	0.000000	1.000000	0.267668	8.143000 
	2.193750	13.504187	0.000000	71.937500	60.960000	19.800000	0.097528	0.000000	18.143672	0.000000	1.000000	0.268194	8.159000 
	2.195833	13.504187	0.000000	71.958333	60.990000	19.800000	0.097698	0.000000	18.146698	0.000000	1.000000	0.268687	8.174000 
	2.197917	13.504187	0.000000	71.979167	61.010000	19.800000	0.097871	0.000000	18.149711	0.000000	1.000000	0.269180	8.189000 
	2.200000	13.504187	0.000000	72.000000	61.020000	19.800000	0.098057	0.000000	18.152912	0.000000	1.000000	0.269706	8.205000 
	2.202083	13.504187	0.000000	72.020833	61.040000	19.800000	0.098230	0.000000	18.155925	0.000000	1.000000	0.270199	8.220000 
	2.204167	13.504187	0.000000	72.041667	61.070000	19.800000	0.098411	0.000000	18.159151	0.000000	1.000000	0.270725	8.236000 
	2.206250	13.504187	0.000000	72.062500	61.080000	19.800000	0.098599	0.000000	18.162351	0.000000	1.000000	0.271251	8.252000 
	2.208333	13.504187	0.000000	72.083333	61.090000	19.800000	0.098799	0.000000	18.165751	0.000000	1.000000	0.271810	8.269000 
	2.210417	13.504187	0.000000	72.104167	61.110000	19.800000	0.098996	0.000000	18.169164	0.000000	1.000000	0.272369	8.286000 
	2.212500	13.504187	0.000000	72.125000	61.120000	19.800000	0.099196	0.000000	18.172564	0.000000	1.000000	0.272927	8.303000 
	2.214583	13.504187	0.000000	72.145833	61.160000	19.800000	0.099398	0.000000	18.176201	0.000000	1.000000	0.273519	8.321000 
	2.216667	13.504187	0.000000	72.166667	61.160000	19.800000	0.099600	0.000000	18.179588	0.000000	1.000000	0.274078	8.338000 
	2.218750	13.504187	0.000000	72.187500	61.170000	19.800000	0.099799	0.000000	18.182989	0.000000	1.000000	0.274637	8.355000 
	2.220833	13.504187	0.000000	72.208333	61.180000	19.800000	0.099997	0.000000	18.186389	0.000000	1.000000	0.275196	8.372000 
	2.222917	13.504187	0.000000	72.229167	61.210000	19.800000	0.100193	0.000000	18.189815	0.000000	1.000000	0.275754	8.389000 
	2.225000	13.504187	0.000000	72.250000	61.220000	19.800000	0.100405	0.000000	18.193414	0.000000	1.000000	0.276346	8.407000 
	2.227083	13.504187	0.000000	72.270833	61.240000	19.800000	0.100600	0.000000	18.196828	0.000000	1.000000	0.276905	8.424000 
	2.229167	13.504187	0.000000	72.291667	61.270000	19.800000	0.100806	0.000000	18.200453	0.000000	1.000000	0.277497	8.442000 
	2.231250	13.504187	0.000000	72.312500	61.290000	19.800000	0.101002	0.000000	18.203866	0.000000	1.000000	0.278055	8.459000 
	2.233333	13.504187	0.000000	72.333333	61.290000	19.800000	0.101206	0.000000	18.207254	0.000000	1.000000	0.278614	8.476000 
	2.235417	13.504187	0.000000	72.354167	61.300000	19.800000	0.101415	0.000000	18.210855	0.000000	1.000000	0.279206	8.494000 
	2.237500	13.504187	0.000000	72.375000	61.320000	19.800000	0.101625	0.000000	18.214468	0.000000	1.000000	0.279798	8.512000 
	2.239583	13.504187	0.000000	72.395833	61.350000	19.800000	0.101829	0.000000	18.218093	0.000000	1.000000	0.280389	8.530000 
	2.241667	13.504187	0.000000	72.416667	61.370000	19.800000	0.102026	0.000000	18.221507	0.000000	1.000000	0.280948	8.547000 
	2.243750	13.504187	0.000000	72.437500	61.380000	19.800000	0.102238	0.000000	18.225108	0.000000	1.000000	0.281540	8.565000 
	2.245833	13.504187	0.000000	72.458333	61.390000	19.800000	0.102448	0.000000	18.228708	0.000000	1.000000	0.282131	8.583000 
	2.247917	13.504187	0.000000	72.479167	61.410000	19.800000	0.102656	0.000000	18.232322	0.000000	1.000000	0.282723	8.601000 
	2.250000	13.504187	0.000000	72.500000	61.440000	19.800000	0.102862	0.000000	18.235948	0.000000	1.000000	0.283315	8.619000 
	2.252083	13.504187	0.000000	72.520833	61.460000	19.800000	0.103067	0.000000	18.239562	0.000000	1.000000	0.283906	8.637000 
	2.254167	13.504187	0.000000	72.541667	61.460000	19.800000	0.103271	0.000000	18.242951	0.000000	1.000000	0.284465	8.654000 
	2.256250	13.504187	0.000000	72.562500	61.480000	19.800000	0.103490	0.000000	18.246764	0.000000	1.000000	0.285090	8.673000 
	2.258333	13.504187	0.000000	72.583333	61.500000	19.800000	0.103686	0.000000	18.250179	0.000000	1.000000	0.285649	8.690000 
	2.260417	13.504187	0.000000	72.604167	61.520000	19.800000	0.103909	0.000000	18.253992	0.000000	1.000000	0.286273	8.709000 
	2.262500	13.504187	0.000000	72.625000	61.530000	19.800000	0.104104	0.000000	18.257394	0.000000	1.000000	0.286832	8.726000 
	2.264583	13.504187	0.000000	72.645833	61.540000	19.800000	0.104316	0.000000	18.260995	0.000000	1.000000	0.287424	8.744000 
	2.266667	13.504187	0.000000	72.666667	61.570000	19.800000	0.104523	0.000000	18.264622	0.000000	1.000000	0.288015	8.762000 
	2.268750	13.504187	0.000000	72.687500	61.590000	19.800000	0.104731	0.000000	18.268237	0.000000	1.000000	0.288607	8.780000 
	2.270833	13.504187	0.000000	72.708333	61.610000	19.800000	0.104938	0.000000	18.271852	0.000000	1.000000	0.289199	8.798000 
	2.272917	13.504187	0.000000	72.729167	61.620000	19.800000	0.105137	0.000000	18.275254	0.000000	1.000000	0.289757	8.815000 
	2.275000	13.504187	0.000000	72.750000	61.630000	19.800000	0.105357	0.000000	18.279055	0.000000	1.000000	0.290382	8.834000 
	2.277083	13.504187	0.000000	72.770833	61.660000	19.800000	0.105563	0.000000	18.282683	0.000000	1.000000	0.290974	8.852000 
	2.279167	13.504187	0.000000	72.791667	61.660000	19.800000	0.105766	0.000000	18.286072	0.000000	1.000000	0.291532	8.869000 
	2.281250	13.504187	0.000000	72.812500	61.700000	19.800000	0.105980	0.000000	18.289913	0.000000	1.000000	0.292157	8.888000 
	2.283333	13.504187	0.000000	72.833333	61.710000	19.800000	0.106192	0.000000	18.293515	0.000000	1.000000	0.292749	8.906000 
	2.285417	13.504187	0.000000	72.854167	61.730000	19.800000	0.106423	0.000000	18.297529	0.000000	1.000000	0.293406	8.926000 
	2.287500	13.504187	0.000000	72.875000	61.740000	19.800000	0.106645	0.000000	18.301330	0.000000	1.000000	0.294031	8.945000 
	2.289583	13.504187	0.000000	72.895833	61.770000	19.800000	0.106858	0.000000	18.305159	0.000000	1.000000	0.294655	8.964000 
	2.291667	13.504187	0.000000	72.916667	61.780000	19.800000	0.107083	0.000000	18.308960	0.000000	1.000000	0.295280	8.983000 
	2.293750	13.504187	0.000000	72.937500	61.770000	19.800000	0.107312	0.000000	18.312735	0.000000	1.000000	0.295904	9.002000 
	2.295833	13.504187	0.000000	72.958333	61.800000	19.800000	0.107540	0.000000	18.316763	0.000000	1.000000	0.296562	9.022000 
	2.297917	13.504187	0.000000	72.979167	61.840000	19.800000	0.107753	0.000000	18.320605	0.000000	1.000000	0.297186	9.041000 
	2.300000	13.504187	0.000000	73.000000	61.850000	19.800000	0.107975	0.000000	18.324407	0.000000	1.000000	0.297811	9.060000 
	2.302083	13.504187	0.000000	73.020833	61.840000	19.800000	0.108203	0.000000	18.328182	0.000000	1.000000	0.298435	9.079000 
	2.304167	13.504187	0.000000	73.041667	61.860000	19.800000	0.108436	0.000000	18.332197	0.000000	1.000000	0.299093	9.099000 
	2.306250	13.504187	0.000000	73.062500	61.900000	19.800000	0.108624	0.000000	18.335641	0.000000	1.000000	0.299652	9.116000 
	2.308333	13.504187	0.000000	73.083333	61.910000	19.800000	0.108849	0.000000	18.339443	0.000000	1.000000	0.300276	9.135000 
	2.310417	13.504187	0.000000	73.104167	61.920000	19.800000	0.109069	0.000000	18.343245	0.000000	1.000000	0.300901	9.154000 
	2.312500	13.504187	0.000000	73.125000	61.940000	19.800000	0.109264	0.000000	18.346663	0.000000	1.000000	0.301459	9.171000 
	2.314583	13.504187	0.000000	73.145833	61.960000	19.800000	0.109471	0.000000	18.350279	0.000000	1.000000	0.302051	9.189000 
	2.316667	13.504187	0.000000	73.166667	61.990000	19.800000	0.109678	0.000000	18.353910	0.000000	1.000000	0.302643	9.207000 
	2.318750	13.504187	0.000000	73.187500	61.990000	19.800000	0.109890	0.000000	18.357499	0.000000	1.000000	0.303235	9.225000 
	2.320833	13.504187	0.000000	73.208333	62.010000	19.800000	0.110096	0.000000	18.361116	0.000000	1.000000	0.303826	9.243000 
	2.322917	13.504401	0.000000	73.229167	62.030000	19.800000	0.110292	0.000000	18.364534	0.000000	1.000000	0.304385	9.260000 
	2.325000	13.504187	0.000000	73.250000	62.050000	19.800000	0.110463	0.000000	18.367553	0.000000	1.000000	0.304878	9.275000 
	2.327083	13.504187	0.000000	73.270833	62.070000	19.800000	0.110646	0.000000	18.370772	0.000000	1.000000	0.305404	9.291000 
	2.329167	13.504187	0.000000	73.291667	62.090000	19.800000	0.110832	0.000000	18.373990	0.000000	1.000000	0.305930	9.307000 
	2.331250	13.504187	0.000000	73.312500	62.110000	19.800000	0.111015	0.000000	18.377209	0.000000	1.000000	0.306456	9.323000 
	2.333333	13.504187	0.000000	73.333333	62.120000	19.800000	0.111211	0.000000	18.380613	0.000000	1.000000	0.307015	9.340000 
	2.335417	13.504401	0.000000	73.354167	62.130000	19.800000	0.111421	0.000000	18.384217	0.000000	1.000000	0.307606	9.358000 
	2.337500	13.504187	0.000000	73.375000	62.160000	19.800000	0.111614	0.000000	18.387650	0.000000	1.000000	0.308165	9.375000 
	2.339583	13.504401	0.000000	73.395833	62.170000	19.800000	0.111811	0.000000	18.391054	0.000000	1.000000	0.308724	9.392000 
	2.341667	13.504187	0.000000	73.416667	62.200000	19.800000	0.112018	0.000000	18.394686	0.000000	1.000000	0.309316	9.410000 
	2.343750	13.504187	0.000000	73.437500	62.210000	19.800000	0.112224	0.000000	18.398290	0.000000	1.000000	0.309907	9.428000 
	2.345833	13.504187	0.000000	73.458333	62.220000	19.800000	0.112423	0.000000	18.401695	0.000000	1.000000	0.310466	9.445000 
	2.347917	13.504401	0.000000	73.479167	62.260000	19.800000	0.112614	0.000000	18.405142	0.000000	1.000000	0.311025	9.462000 
	2.350000	13.504401	0.000000	73.500000	62.260000	19.800000	0.112802	0.000000	18.408333	0.000000	1.000000	0.311551	9.478000 
	2.352083	13.504187	0.000000	73.520833	62.270000	19.800000	0.113002	0.000000	18.411738	0.000000	1.000000	0.312110	9.495000 
	2.354167	13.504401	0.000000	73.541667	62.300000	19.800000	0.113170	0.000000	18.414773	0.000000	1.000000	0.312603	9.510000 
	2.356250	13.504401	0.000000	73.562500	62.320000	19.800000	0.113329	0.000000	18.417594	0.000000	1.000000	0.313063	9.524000 
	2.358333	13.504401	0.000000	73.583333	62.330000	19.800000	0.113490	0.000000	18.420400	0.000000	1.000000	0.313523	9.538000 
	2.360417	13.504401	0.000000	73.604167	62.350000	19.800000	0.113649	0.000000	18.423222	0.000000	1.000000	0.313983	9.552000 
	2.362500	13.504401	0.000000	73.625000	62.350000	19.800000	0.113803	0.000000	18.425814	0.000000	1.000000	0.314411	9.565000 
	2.364583	13.504401	0.000000	73.645833	62.380000	19.800000	0.113962	0.000000	18.428650	0.000000	1.000000	0.314871	9.579000 
	2.366667	13.504401	0.000000	73.666667	62.390000	19.800000	0.114120	0.000000	18.431457	0.000000	1.000000	0.315331	9.593000 
	2.368750	13.504401	0.000000	73.687500	62.410000	19.800000	0.114293	0.000000	18.434478	0.000000	1.000000	0.315824	9.608000 
	2.370833	13.504401	0.000000	73.708333	62.450000	19.800000	0.114459	0.000000	18.437528	0.000000	1.000000	0.316317	9.623000 
	2.372917	13.504401	0.000000	73.729167	62.450000	19.800000	0.114633	0.000000	18.440520	0.000000	1.000000	0.316810	9.638000 
	2.375000	13.504401	0.000000	73.750000	62.460000	19.800000	0.114810	0.000000	18.443527	0.000000	1.000000	0.317303	9.653000 
	2.377083	13.504401	0.000000	73.770833	62.490000	19.800000	0.114977	0.000000	18.446562	0.000000	1.000000	0.317796	9.668000 
	2.379167	13.504401	0.000000	73.791667	62.500000	19.800000	0.115161	0.000000	18.449769	0.000000	1.000000	0.318322	9.684000 
	2.381250	13.504401	0.000000	73.812500	62.530000	19.800000	0.115341	0.000000	18.453004	0.000000	1.000000	0.318848	9.700000 
	2.383333	13.504401	0.000000	73.833333	62.540000	19.800000	0.115527	0.000000	18.456210	0.000000	1.000000	0.319374	9.716000 
	2.385417	13.504401	0.000000	73.854167	62.560000	19.800000	0.115710	0.000000	18.459431	0.000000	1.000000	0.319900	9.732000 
	2.387500	13.504401	0.000000	73.875000	62.580000	19.800000	0.115882	0.000000	18.462453	0.000000	1.000000	0.320393	9.747000 
	2.389583	13.504401	0.000000	73.895833	62.590000	19.800000	0.116067	0.000000	18.465660	0.000000	1.000000	0.320919	9.763000 
	2.391667	13.504401	0.000000	73.916667	62.630000	19.800000	0.116244	0.000000	18.468910	0.000000	1.000000	0.321445	9.779000 
	2.393750	13.504401	0.000000	73.937500	62.630000	19.800000	0.116434	0.000000	18.472102	0.000000	1.000000	0.321971	9.795000 
	2.395833	13.504401	0.000000	73.958333	62.630000	19.800000	0.116622	0.000000	18.475294	0.000000	1.000000	0.322497	9.811000 
	2.397917	13.504401	0.000000	73.979167	62.650000	19.800000	0.116804	0.000000	18.478516	0.000000	1.000000	0.323023	9.827000 
	2.400000	13.504401	0.000000	74.000000	62.680000	19.800000	0.116996	0.000000	18.481952	0.000000	1.000000	0.323582	9.844000 
	2.402083	13.504401	0.000000	74.020833	62.690000	19.800000	0.117193	0.000000	18.485358	0.000000	1.000000	0.324140	9.861000 
	2.404167	13.504401	0.000000	74.041667	62.710000	19.800000	0.117391	0.000000	18.488780	0.000000	1.000000	0.324699	9.878000 
	2.406250	13.504401	0.000000	74.062500	62.720000	19.800000	0.117575	0.000000	18.491987	0.000000	1.000000	0.325225	9.894000 
	2.408333	13.504401	0.000000	74.083333	62.750000	19.800000	0.117765	0.000000	18.495423	0.000000	1.000000	0.325784	9.911000 
	2.410417	13.504401	0.000000	74.104167	62.770000	19.800000	0.117946	0.000000	18.498646	0.000000	1.000000	0.326310	9.927000 
	2.412500	13.504401	0.000000	74.125000	62.790000	19.800000	0.118144	0.000000	18.502067	0.000000	1.000000	0.326869	9.944000 
	2.414583	13.504401	0.000000	74.145833	62.800000	19.800000	0.118341	0.000000	18.505474	0.000000	1.000000	0.327428	9.961000 
	2.416667	13.504401	0.000000	74.166667	62.820000	19.800000	0.118533	0.000000	18.508896	0.000000	1.000000	0.327986	9.978000 
	2.418750	13.504401	0.000000	74.187500	62.850000	19.800000	0.118713	0.000000	18.512134	0.000000	1.000000	0.328512	9.994000 
	2.420833	13.504401	0.000000	74.208333	62.840000	19.800000	0.118930	0.000000	18.515710	0.000000	1.000000	0.329104	10.012000 
	2.422917	13.504401	0.000000	74.229167	62.860000	19.800000	0.119113	0.000000	18.518933	0.000000	1.000000	0.329630	10.028000 
	2.425000	13.504401	0.000000	74.250000	62.870000	19.800000	0.119308	0.000000	18.522340	0.000000	1.000000	0.330189	10.045000 
	2.427083	13.504401	0.000000	74.270833	62.930000	19.800000	0.119478	0.000000	18.525624	0.000000	1.000000	0.330715	10.061000 
	2.429167	13.504401	0.000000	74.291667	62.930000	19.800000	0.119692	0.000000	18.529215	0.000000	1.000000	0.331306	10.079000 
	2.431250	13.504401	0.000000	74.312500	62.940000	19.800000	0.119875	0.000000	18.532423	0.000000	1.000000	0.331832	10.095000 
	2.433333	13.504401	0.000000	74.333333	62.970000	19.800000	0.120078	0.000000	18.536061	0.000000	1.000000	0.332424	10.113000 
	2.435417	13.504401	0.000000	74.354167	62.990000	19.800000	0.120297	0.000000	18.539883	0.000000	1.000000	0.333048	10.132000 
	2.437500	13.504401	0.000000	74.375000	63.010000	19.800000	0.120499	0.000000	18.543505	0.000000	1.000000	0.333640	10.150000 
	2.439583	13.504187	0.000000	74.395833	63.010000	19.800000	0.120717	0.000000	18.547097	0.000000	1.000000	0.334232	10.168000 
	2.441667	13.504401	0.000000	74.416667	63.030000	19.800000	0.120946	0.000000	18.551119	0.000000	1.000000	0.334889	10.188000 
	2.443750	13.504401	0.000000	74.437500	63.050000	19.800000	0.121150	0.000000	18.554742	0.000000	1.000000	0.335481	10.206000 
	2.445833	13.504401	0.000000	74.458333	63.060000	19.800000	0.121372	0.000000	18.558549	0.000000	1.000000	0.336105	10.225000 
	2.447917	13.504401	0.000000	74.479167	63.090000	19.800000	0.121586	0.000000	18.562387	0.000000	1.000000	0.336730	10.244000 
	2.450000	13.504401	0.000000	74.500000	63.120000	19.800000	0.121791	0.000000	18.566026	0.000000	1.000000	0.337322	10.262000 
	2.452083	13.504187	0.000000	74.520833	63.120000	19.800000	0.121988	0.000000	18.569418	0.000000	1.000000	0.337880	10.279000 
	2.454167	13.504187	0.000000	74.541667	63.120000	19.800000	0.122188	0.000000	18.572811	0.000000	1.000000	0.338439	10.296000 
	2.456250	13.504187	0.000000	74.562500	63.150000	19.800000	0.122343	0.000000	18.575652	0.000000	1.000000	0.338899	10.310000 
	2.458333	13.504187	0.000000	74.583333	63.180000	19.800000	0.122512	0.000000	18.578692	0.000000	1.000000	0.339393	10.325000 
	2.460417	13.504187	0.000000	74.604167	63.190000	19.800000	0.122684	0.000000	18.581701	0.000000	1.000000	0.339886	10.340000 
	2.462500	13.504187	0.000000	74.625000	63.200000	19.800000	0.122855	0.000000	18.584711	0.000000	1.000000	0.340379	10.355000 
	2.464583	13.504187	0.000000	74.645833	63.230000	19.800000	0.123025	0.000000	18.587751	0.000000	1.000000	0.340872	10.370000 
	2.466667	13.504187	0.000000	74.666667	63.260000	19.800000	0.123182	0.000000	18.590592	0.000000	1.000000	0.341332	10.384000 
	2.468750	13.504187	0.000000	74.687500	63.280000	19.800000	0.123372	0.000000	18.594017	0.000000	1.000000	0.341891	10.401000 
	2.470833	13.504187	0.000000	74.708333	63.280000	19.800000	0.123561	0.000000	18.597210	0.000000	1.000000	0.342417	10.417000 
	2.472917	13.504187	0.000000	74.729167	63.300000	19.800000	0.123718	0.000000	18.600036	0.000000	1.000000	0.342877	10.431000 
	2.475000	13.504187	0.000000	74.750000	63.320000	19.800000	0.123891	0.000000	18.603062	0.000000	1.000000	0.343370	10.446000 
	2.477083	13.504187	0.000000	74.770833	63.350000	19.800000	0.124054	0.000000	18.606103	0.000000	1.000000	0.343863	10.461000 
	2.479167	13.504187	0.000000	74.791667	63.350000	19.800000	0.124195	0.000000	18.608498	0.000000	1.000000	0.344257	10.473000 
	2.481250	13.504187	0.000000	74.812500	63.370000	19.800000	0.124332	0.000000	18.610925	0.000000	1.000000	0.344652	10.485000 
	2.483333	13.504187	0.000000	74.833333	63.380000	19.800000	0.124459	0.000000	18.613137	0.000000	1.000000	0.345013	10.496000 
	2.485417	13.504187	0.000000	74.854167	63.410000	19.800000	0.124586	0.000000	18.615579	0.000000	1.000000	0.345408	10.508000 
	2.487500	13.504187	0.000000	74.875000	63.430000	19.800000	0.124709	0.000000	18.617807	0.000000	1.000000	0.345770	10.519000 
	2.489583	13.504187	0.000000	74.895833	63.440000	19.800000	0.124871	0.000000	18.620617	0.000000	1.000000	0.346230	10.533000 
	2.491667	13.504187	0.000000	74.916667	63.460000	19.800000	0.125029	0.000000	18.623444	0.000000	1.000000	0.346690	10.547000 
	2.493750	13.504187	0.000000	74.937500	63.490000	19.800000	0.125193	0.000000	18.626486	0.000000	1.000000	0.347183	10.562000 
	2.495833	13.503973	0.000000	74.958333	63.500000	19.800000	0.125370	0.000000	18.629496	0.000000	1.000000	0.347676	10.577000 
	2.497917	13.503973	0.000000	74.979167	63.520000	19.800000	0.125551	0.000000	18.632722	0.000000	1.000000	0.348202	10.593000 
	2.500000	13.504187	0.000000	75.000000	63.530000	19.800000	0.125736	0.000000	18.635933	0.000000	1.000000	0.348728	10.609000 
	2.502083	13.503973	0.000000	75.020833	63.550000	19.800000	0.125881	0.000000	18.638560	0.000000	1.000000	0.349155	10.622000 
	2.504167	13.503973	0.000000	75.041667	63.580000	19.800000	0.126049	0.000000	18.641602	0.000000	1.000000	0.349648	10.637000 
	2.506250	13.503973	0.000000	75.062500	63.590000	19.800000	0.126207	0.000000	18.644413	0.000000	1.000000	0.350108	10.651000 
	2.508333	13.503973	0.000000	75.083333	63.610000	19.800000	0.126381	0.000000	18.647440	0.000000	1.000000	0.350602	10.666000 
	2.510417	13.504187	0.000000	75.104167	63.620000	19.800000	0.126551	0.000000	18.650451	0.000000	1.000000	0.351095	10.681000 
	2.512500	13.504187	0.000000	75.125000	63.660000	19.800000	0.126701	0.000000	18.653311	0.000000	1.000000	0.351555	10.695000 
	2.514583	13.504187	0.000000	75.145833	63.660000	19.800000	0.126880	0.000000	18.656305	0.000000	1.000000	0.352048	10.710000 
	2.516667	13.504187	0.000000	75.166667	63.670000	19.800000	0.127065	0.000000	18.659516	0.000000	1.000000	0.352574	10.726000 
	2.518750	13.504187	0.000000	75.187500	63.690000	19.800000	0.127222	0.000000	18.662344	0.000000	1.000000	0.353034	10.740000 
	2.520833	13.504187	0.000000	75.208333	63.730000	19.800000	0.127385	0.000000	18.665403	0.000000	1.000000	0.353527	10.755000 
	2.522917	13.503973	0.000000	75.229167	63.740000	19.800000	0.127570	0.000000	18.668614	0.000000	1.000000	0.354053	10.771000 
	2.525000	13.503973	0.000000	75.250000	63.760000	19.800000	0.127727	0.000000	18.671442	0.000000	1.000000	0.354513	10.785000 
	2.527083	13.503973	0.000000	75.270833	63.770000	19.800000	0.127911	0.000000	18.674653	0.000000	1.000000	0.355039	10.801000 
	2.529167	13.503973	0.000000	75.291667	63.780000	19.800000	0.128084	0.000000	18.677664	0.000000	1.000000	0.355532	10.816000 
	2.531250	13.503973	0.000000	75.312500	63.790000	19.800000	0.128269	0.000000	18.680875	0.000000	1.000000	0.356058	10.832000 
	2.533333	13.504187	0.000000	75.333333	63.800000	19.800000	0.128431	0.000000	18.683687	0.000000	1.000000	0.356518	10.846000 
	2.535417	13.503973	0.000000	75.354167	63.850000	19.800000	0.128589	0.000000	18.686764	0.000000	1.000000	0.357011	10.861000 
	2.537500	13.503973	0.000000	75.375000	63.860000	19.800000	0.128774	0.000000	18.689975	0.000000	1.000000	0.357537	10.877000 
	2.539583	13.503973	0.000000	75.395833	63.870000	19.800000	0.128958	0.000000	18.693187	0.000000	1.000000	0.358063	10.893000 
	2.541667	13.503973	0.000000	75.416667	63.890000	19.800000	0.129142	0.000000	18.696415	0.000000	1.000000	0.358589	10.909000 
	2.543750	13.503973	0.000000	75.437500	63.910000	19.800000	0.129334	0.000000	18.699842	0.000000	1.000000	0.359148	10.926000 
	2.545833	13.503973	0.000000	75.458333	63.930000	19.800000	0.129512	0.000000	18.703070	0.000000	1.000000	0.359674	10.942000 
	2.547917	13.503973	0.000000	75.479167	63.950000	19.800000	0.129703	0.000000	18.706498	0.000000	1.000000	0.360233	10.959000 
	2.550000	13.503973	0.000000	75.500000	63.960000	19.800000	0.129891	0.000000	18.709710	0.000000	1.000000	0.360759	10.975000 
	2.552083	13.503973	0.000000	75.520833	63.980000	19.800000	0.130073	0.000000	18.712938	0.000000	1.000000	0.361285	10.991000 
	2.554167	13.503973	0.000000	75.541667	64.000000	19.800000	0.130252	0.000000	18.716167	0.000000	1.000000	0.361811	11.007000 
	2.556250	13.503973	0.000000	75.562500	64.030000	19.800000	0.130440	0.000000	18.719611	0.000000	1.000000	0.362369	11.024000 
	2.558333	13.503973	0.000000	75.583333	64.040000	19.800000	0.130626	0.000000	18.722823	0.000000	1.000000	0.362895	11.040000 
	2.560417	13.503973	0.000000	75.604167	64.050000	19.800000	0.130824	0.000000	18.726235	0.000000	1.000000	0.363454	11.057000 
	2.562500	13.503973	0.000000	75.625000	64.070000	19.800000	0.131003	0.000000	18.729464	0.000000	1.000000	0.363980	11.073000 
	2.564583	13.503973	0.000000	75.645833	64.100000	19.800000	0.131194	0.000000	18.732909	0.000000	1.000000	0.364539	11.090000 
	2.566667	13.503973	0.000000	75.666667	64.100000	19.800000	0.131390	0.000000	18.736304	0.000000	1.000000	0.365098	11.107000 
	2.568750	13.503973	0.000000	75.687500	64.140000	19.800000	0.131579	0.000000	18.739767	0.000000	1.000000	0.365656	11.124000 
	2.570833	13.503973	0.000000	75.708333	64.160000	19.800000	0.131772	0.000000	18.743196	0.000000	1.000000	0.366215	11.141000 
	2.572917	13.503973	0.000000	75.729167	64.170000	19.800000	0.131979	0.000000	18.746808	0.000000	1.000000	0.366807	11.159000 
	2.575000	13.503973	0.000000	75.750000	64.190000	19.800000	0.132172	0.000000	18.750237	0.000000	1.000000	0.367366	11.176000 
	2.577083	13.503973	0.000000	75.770833	64.210000	19.800000	0.132364	0.000000	18.753666	0.000000	1.000000	0.367925	11.193000 
	2.579167	13.503973	0.000000	75.791667	64.230000	19.800000	0.132558	0.000000	18.757095	0.000000	1.000000	0.368483	11.210000 
	2.581250	13.503973	0.000000	75.812500	64.240000	19.800000	0.132753	0.000000	18.760508	0.000000	1.000000	0.369042	11.227000 
	2.583333	13.503973	0.000000	75.833333	64.260000	19.800000	0.132932	0.000000	18.763738	0.000000	1.000000	0.369568	11.243000 
	2.585417	13.503973	0.000000	75.854167	64.250000	19.800000	0.133138	0.000000	18.767116	0.000000	1.000000	0.370127	11.260000 
	2.587500	13.503973	0.000000	75.875000	64.300000	19.800000	0.133307	0.000000	18.770397	0.000000	1.000000	0.370653	11.276000 
	2.589583	13.503973	0.000000	75.895833	64.310000	19.800000	0.133516	0.000000	18.774010	0.000000	1.000000	0.371244	11.294000 
	2.591667	13.503973	0.000000	75.916667	64.330000	19.800000	0.133719	0.000000	18.777639	0.000000	1.000000	0.371836	11.312000 
	2.593750	13.503973	0.000000	75.937500	64.340000	19.800000	0.133901	0.000000	18.780852	0.000000	1.000000	0.372362	11.328000 
	2.595833	13.503973	0.000000	75.958333	64.360000	19.800000	0.134110	0.000000	18.784482	0.000000	1.000000	0.372954	11.346000 
	2.597917	13.503973	0.000000	75.979167	64.370000	19.800000	0.134315	0.000000	18.788095	0.000000	1.000000	0.373545	11.364000 
	2.600000	13.503973	0.000000	76.000000	64.400000	19.800000	0.134504	0.000000	18.791542	0.000000	1.000000	0.374104	11.381000 
	2.602083	13.503973	0.000000	76.020833	64.410000	19.800000	0.134722	0.000000	18.795355	0.000000	1.000000	0.374729	11.400000 
	2.604167	13.503973	0.000000	76.041667	64.430000	19.800000	0.134915	0.000000	18.798786	0.000000	1.000000	0.375288	11.417000 
	2.606250	13.503973	0.000000	76.062500	64.450000	19.800000	0.135108	0.000000	18.802216	0.000000	1.000000	0.375846	11.434000 
	2.608333	13.503760	0.000000	76.083333	64.470000	19.800000	0.135301	0.000000	18.805647	0.000000	1.000000	0.376405	11.451000 
	2.610417	13.503760	0.000000	76.104167	64.500000	19.800000	0.135490	0.000000	18.809095	0.000000	1.000000	0.376964	11.468000 
	2.612500	13.503760	0.000000	76.125000	64.520000	19.800000	0.135681	0.000000	18.812526	0.000000	1.000000	0.377523	11.485000 
	2.614583	13.503760	0.000000	76.145833	64.530000	19.800000	0.135890	0.000000	18.816139	0.000000	1.000000	0.378115	11.503000 
	2.616667	13.503760	0.000000	76.166667	64.530000	19.800000	0.136099	0.000000	18.819735	0.000000	1.000000	0.378706	11.521000 
	2.618750	13.503760	0.000000	76.187500	64.570000	19.800000	0.136296	0.000000	18.823401	0.000000	1.000000	0.379298	11.539000 
	2.620833	13.503760	0.000000	76.208333	64.600000	19.800000	0.136510	0.000000	18.827249	0.000000	1.000000	0.379922	11.558000 
	2.622917	13.503760	0.000000	76.229167	64.610000	19.800000	0.136728	0.000000	18.831063	0.000000	1.000000	0.380547	11.577000 
	2.625000	13.503760	0.000000	76.250000	64.640000	19.800000	0.136951	0.000000	18.835111	0.000000	1.000000	0.381204	11.597000 
	2.627083	13.503760	0.000000	76.270833	64.630000	19.800000	0.137188	0.000000	18.839090	0.000000	1.000000	0.381862	11.617000 
	2.629167	13.503760	0.000000	76.291667	64.650000	19.800000	0.137403	0.000000	18.842921	0.000000	1.000000	0.382486	11.636000 
	2.631250	13.503760	0.000000	76.312500	64.680000	19.800000	0.137606	0.000000	18.846570	0.000000	1.000000	0.383078	11.654000 
	2.633333	13.503760	0.000000	76.333333	64.700000	19.800000	0.137809	0.000000	18.850202	0.000000	1.000000	0.383670	11.672000 
	2.635417	13.503760	0.000000	76.354167	64.720000	19.800000	0.138003	0.000000	18.853634	0.000000	1.000000	0.384229	11.689000 
	2.637500	13.503760	0.000000	76.375000	64.730000	19.800000	0.138207	0.000000	18.857248	0.000000	1.000000	0.384820	11.707000 
	2.639583	13.503760	0.000000	76.395833	64.760000	19.800000	0.138397	0.000000	18.860698	0.000000	1.000000	0.385379	11.724000 
	2.641667	13.503760	0.000000	76.416667	64.760000	19.800000	0.138595	0.000000	18.864095	0.000000	1.000000	0.385938	11.741000 
	2.643750	13.503760	0.000000	76.437500	64.790000	19.800000	0.138747	0.000000	18.866946	0.000000	1.000000	0.386398	11.755000 
	2.645833	13.503760	0.000000	76.458333	64.800000	19.800000	0.138907	0.000000	18.869761	0.000000	1.000000	0.386858	11.769000 
	2.647917	13.503760	0.000000	76.479167	64.820000	19.800000	0.139062	0.000000	18.872594	0.000000	1.000000	0.387318	11.783000 
	2.650000	13.503760	0.000000	76.500000	64.850000	19.800000	0.139219	0.000000	18.875445	0.000000	1.000000	0.387779	11.797000 
	2.652083	13.503760	0.000000	76.520833	64.860000	19.800000	0.139381	0.000000	18.878261	0.000000	1.000000	0.388239	11.811000 
	2.654167	13.503760	0.000000	76.541667	64.880000	19.800000	0.139537	0.000000	18.881094	0.000000	1.000000	0.388699	11.825000 
	2.656250	13.503760	0.000000	76.562500	64.920000	19.800000	0.139683	0.000000	18.883963	0.000000	1.000000	0.389159	11.839000 
	2.658333	13.503760	0.000000	76.583333	64.910000	19.800000	0.139861	0.000000	18.886943	0.000000	1.000000	0.389652	11.854000 
	2.660417	13.503760	0.000000	76.604167	64.930000	19.800000	0.140019	0.000000	18.889777	0.000000	1.000000	0.390112	11.868000 
	2.662500	13.503760	0.000000	76.625000	64.950000	19.800000	0.140165	0.000000	18.892410	0.000000	1.000000	0.390540	11.881000 
	2.664583	13.503760	0.000000	76.645833	64.980000	19.800000	0.140303	0.000000	18.895062	0.000000	1.000000	0.390967	11.894000 
	2.666667	13.503760	0.000000	76.666667	65.000000	19.800000	0.140461	0.000000	18.897896	0.000000	1.000000	0.391427	11.908000 
	2.668750	13.503760	0.000000	76.687500	65.010000	19.800000	0.140622	0.000000	18.900712	0.000000	1.000000	0.391887	11.922000 
	2.670833	13.503760	0.000000	76.708333	65.030000	19.800000	0.140791	0.000000	18.903746	0.000000	1.000000	0.392381	11.937000 
	2.672917	13.503760	0.000000	76.729167	65.050000	19.800000	0.140979	0.000000	18.907180	0.000000	1.000000	0.392939	11.954000 
	2.675000	13.503760	0.000000	76.750000	65.070000	19.800000	0.141135	0.000000	18.910014	0.000000	1.000000	0.393400	11.968000 
	2.677083	13.503760	0.000000	76.770833	65.070000	19.800000	0.141308	0.000000	18.913012	0.000000	1.000000	0.393893	11.983000 
	2.679167	13.503760	0.000000	76.791667	65.110000	19.800000	0.141473	0.000000	18.916082	0.000000	1.000000	0.394386	11.998000 
	2.681250	13.503760	0.000000	76.812500	65.120000	19.800000	0.141632	0.000000	18.918898	0.000000	1.000000	0.394846	12.012000 
	2.683333	13.503760	0.000000	76.833333	65.130000	19.800000	0.141788	0.000000	18.921715	0.000000	1.000000	0.395306	12.026000 
	2.685417	13.503760	0.000000	76.854167	65.150000	19.800000	0.141946	0.000000	18.924549	0.000000	1.000000	0.395766	12.040000 
	2.687500	13.503760	0.000000	76.875000	65.170000	19.800000	0.142091	0.000000	18.927184	0.000000	1.000000	0.396194	12.053000 
	2.689583	13.503760	0.000000	76.895833	65.200000	19.800000	0.142244	0.000000	18.930037	0.000000	1.000000	0.396654	12.067000 
	2.691667	13.503760	0.000000	76.916667	65.210000	19.800000	0.142390	0.000000	18.932654	0.000000	1.000000	0.397081	12.080000 
	2.693750	13.503760	0.000000	76.937500	65.220000	19.800000	0.142551	0.000000	18.935471	0.000000	1.000000	0.397541	12.094000 
	2.695833	13.503760	0.000000	76.958333	65.240000	19.800000	0.142708	0.000000	18.938306	0.000000	1.000000	0.398001	12.108000 
	2.697917	13.503760	0.000000	76.979167	65.270000	19.800000	0.142858	0.000000	18.941159	0.000000	1.000000	0.398462	12.122000 
	2.700000	13.503760	0.000000	77.000000	65.290000	19.800000	0.143013	0.000000	18.943994	0.000000	1.000000	0.398922	12.136000 
	2.702083	13.503760	0.000000	77.020833	65.300000	19.800000	0.143165	0.000000	18.946611	0.000000	1.000000	0.399349	12.149000 
	2.704167	13.503760	0.000000	77.041667	65.310000	19.800000	0.143324	0.000000	18.949428	0.000000	1.000000	0.399809	12.163000 
	2.706250	13.503760	0.000000	77.062500	65.340000	19.800000	0.143465	0.000000	18.952082	0.000000	1.000000	0.400237	12.176000 
	2.708333	13.503760	0.000000	77.083333	65.360000	19.800000	0.143620	0.000000	18.954917	0.000000	1.000000	0.400697	12.190000 
	2.710417	13.503760	0.000000	77.104167	65.380000	19.800000	0.143765	0.000000	18.957553	0.000000	1.000000	0.401124	12.203000 
	2.712500	13.503760	0.000000	77.125000	65.400000	19.800000	0.143929	0.000000	18.960589	0.000000	1.000000	0.401617	12.218000 
	2.714583	13.503760	0.000000	77.145833	65.410000	19.800000	0.144092	0.000000	18.963406	0.000000	1.000000	0.402077	12.232000 
	2.716667	13.503760	0.000000	77.166667	65.430000	19.800000	0.144259	0.000000	18.966442	0.000000	1.000000	0.402571	12.247000 
	2.718750	13.503760	0.000000	77.187500	65.460000	19.800000	0.144412	0.000000	18.969296	0.000000	1.000000	0.403031	12.261000 
	2.720833	13.503760	0.000000	77.208333	65.460000	19.800000	0.144597	0.000000	18.972495	0.000000	1.000000	0.403557	12.277000 
	2.722917	13.503546	0.000000	77.229167	65.490000	19.800000	0.144759	0.000000	18.975549	0.000000	1.000000	0.404050	12.292000 
	2.725000	13.503546	0.000000	77.250000	65.510000	19.800000	0.144927	0.000000	18.978585	0.000000	1.000000	0.404543	12.307000 
	2.727083	13.503546	0.000000	77.270833	65.520000	19.800000	0.145086	0.000000	18.981403	0.000000	1.000000	0.405003	12.321000 
	2.729167	13.503546	0.000000	77.291667	65.530000	19.800000	0.145258	0.000000	18.984421	0.000000	1.000000	0.405496	12.336000 
	2.731250	13.503546	0.000000	77.312500	65.570000	19.800000	0.145407	0.000000	18.987294	0.000000	1.000000	0.405956	12.350000 
	2.733333	13.503546	0.000000	77.333333	65.600000	19.800000	0.145570	0.000000	18.990349	0.000000	1.000000	0.406449	12.365000 
	2.735417	13.503546	0.000000	77.354167	65.590000	19.800000	0.145751	0.000000	18.993330	0.000000	1.000000	0.406942	12.380000 
	2.737500	13.503546	0.000000	77.375000	65.610000	19.800000	0.145917	0.000000	18.996366	0.000000	1.000000	0.407435	12.395000 
	2.739583	13.503546	0.000000	77.395833	65.620000	19.800000	0.146087	0.000000	18.999384	0.000000	1.000000	0.407928	12.410000 
	2.741667	13.503546	0.000000	77.416667	65.660000	19.800000	0.146250	0.000000	19.002459	0.000000	1.000000	0.408422	12.425000 
	2.743750	13.503546	0.000000	77.437500	65.690000	19.800000	0.146424	0.000000	19.005714	0.000000	1.000000	0.408947	12.441000 
	2.745833	13.503546	0.000000	77.458333	65.690000	19.800000	0.146611	0.000000	19.008914	0.000000	1.000000	0.409473	12.457000 
	2.747917	13.503546	0.000000	77.479167	65.700000	19.800000	0.146781	0.000000	19.011932	0.000000	1.000000	0.409966	12.472000 
	2.750000	13.503546	0.000000	77.500000	65.730000	19.800000	0.146945	0.000000	19.014988	0.000000	1.000000	0.410460	12.487000 
	2.752083	13.503546	0.000000	77.520833	65.740000	19.800000	0.147125	0.000000	19.018206	0.000000	1.000000	0.410985	12.503000 
	2.754167	13.503546	0.000000	77.541667	65.770000	19.800000	0.147292	0.000000	19.021262	0.000000	1.000000	0.411479	12.518000 
	2.756250	13.503546	0.000000	77.562500	65.800000	19.800000	0.147466	0.000000	19.024519	0.000000	1.000000	0.412004	12.534000 
	2.758333	13.503546	0.000000	77.583333	65.810000	19.800000	0.147636	0.000000	19.027537	0.000000	1.000000	0.412498	12.549000 
	2.760417	13.503546	0.000000	77.604167	65.830000	19.800000	0.147800	0.000000	19.030575	0.000000	1.000000	0.412991	12.564000 
	2.762500	13.503546	0.000000	77.625000	65.840000	19.800000	0.147974	0.000000	19.033593	0.000000	1.000000	0.413484	12.579000 
	2.764583	13.503546	0.000000	77.645833	65.860000	19.800000	0.148141	0.000000	19.036631	0.000000	1.000000	0.413977	12.594000 
	2.766667	13.503546	0.000000	77.666667	65.890000	19.800000	0.148302	0.000000	19.039688	0.000000	1.000000	0.414470	12.609000 
	2.768750	13.503546	0.000000	77.687500	65.900000	19.800000	0.148466	0.000000	19.042507	0.000000	1.000000	0.414930	12.623000 
	2.770833	13.503546	0.000000	77.708333	65.910000	19.800000	0.148636	0.000000	19.045526	0.000000	1.000000	0.415423	12.638000 
	2.772917	13.503546	0.000000	77.729167	65.920000	19.800000	0.148805	0.000000	19.048545	0.000000	1.000000	0.415916	12.653000 
	2.775000	13.503546	0.000000	77.750000	65.940000	19.800000	0.148959	0.000000	19.051383	0.000000	1.000000	0.416376	12.667000 
	2.777083	13.503546	0.000000	77.770833	65.970000	19.800000	0.149123	0.000000	19.054440	0.000000	1.000000	0.416869	12.682000 
	2.779167	13.503546	0.000000	77.791667	65.980000	19.800000	0.149297	0.000000	19.057460	0.000000	1.000000	0.417362	12.697000 
	2.781250	13.503546	0.000000	77.812500	66.000000	19.800000	0.149464	0.000000	19.060498	0.000000	1.000000	0.417855	12.712000 
	2.783333	13.503546	0.000000	77.833333	66.030000	19.800000	0.149627	0.000000	19.063556	0.000000	1.000000	0.418349	12.727000 
	2.785417	13.503546	0.000000	77.854167	66.050000	19.800000	0.149792	0.000000	19.066594	0.000000	1.000000	0.418842	12.742000 
	2.787500	13.503332	0.000000	77.875000	66.060000	19.800000	0.149964	0.000000	19.069614	0.000000	1.000000	0.419335	12.757000 
	2.789583	13.503546	0.000000	77.895833	66.090000	19.800000	0.150126	0.000000	19.072672	0.000000	1.000000	0.419828	12.772000 
	2.791667	13.503332	0.000000	77.916667	66.110000	19.800000	0.150289	0.000000	19.075711	0.000000	1.000000	0.420321	12.787000 
	2.793750	13.503332	0.000000	77.937500	66.130000	19.800000	0.150459	0.000000	19.078750	0.000000	1.000000	0.420814	12.802000 
	2.795833	13.503332	0.000000	77.958333	66.140000	19.800000	0.150618	0.000000	19.081569	0.000000	1.000000	0.421274	12.816000 
	2.797917	13.503332	0.000000	77.979167	66.140000	19.800000	0.150793	0.000000	19.084570	0.000000	1.000000	0.421767	12.831000 
	2.800000	13.503332	0.000000	78.000000	66.170000	19.800000	0.150941	0.000000	19.087428	0.000000	1.000000	0.422227	12.845000 
	2.802083	13.503332	0.000000	78.020833	66.200000	19.800000	0.151105	0.000000	19.090487	0.000000	1.000000	0.422720	12.860000 
	2.804167	13.503332	0.000000	78.041667	66.210000	19.800000	0.151276	0.000000	19.093507	0.000000	1.000000	0.423213	12.875000 
	2.806250	13.503332	0.000000	78.062500	66.240000	19.800000	0.151442	0.000000	19.096566	0.000000	1.000000	0.423707	12.890000 
	2.808333	13.503332	0.000000	78.083333	66.250000	19.800000	0.151610	0.000000	19.099586	0.000000	1.000000	0.424200	12.905000 
	2.810417	13.503332	0.000000	78.104167	66.280000	19.800000	0.151783	0.000000	19.102845	0.000000	1.000000	0.424726	12.921000 
	2.812500	13.503332	0.000000	78.125000	66.280000	19.800000	0.151949	0.000000	19.105646	0.000000	1.000000	0.425186	12.935000 
	2.814583	13.503332	0.000000	78.145833	66.300000	19.800000	0.152114	0.000000	19.108686	0.000000	1.000000	0.425679	12.950000 
	2.816667	13.503332	0.000000	78.166667	66.340000	19.800000	0.152287	0.000000	19.111965	0.000000	1.000000	0.426205	12.966000 
	2.818750	13.503332	0.000000	78.187500	66.340000	19.800000	0.152459	0.000000	19.114966	0.000000	1.000000	0.426698	12.981000 
	2.820833	13.503332	0.000000	78.208333	66.350000	19.800000	0.152640	0.000000	19.118186	0.000000	1.000000	0.427224	12.997000 
	2.822917	13.503332	0.000000	78.229167	66.380000	19.800000	0.152804	0.000000	19.121246	0.000000	1.000000	0.427717	13.012000 
	2.825000	13.503332	0.000000	78.250000	66.410000	19.800000	0.152968	0.000000	19.124306	0.000000	1.000000	0.428210	13.027000 
	2.827083	13.503332	0.000000	78.270833	66.430000	19.800000	0.153147	0.000000	19.127547	0.000000	1.000000	0.428736	13.043000 
	2.829167	13.503332	0.000000	78.291667	66.430000	19.800000	0.153319	0.000000	19.130548	0.000000	1.000000	0.429229	13.058000 
	2.831250	13.503332	0.000000	78.312500	66.450000	19.800000	0.153497	0.000000	19.133788	0.000000	1.000000	0.429755	13.074000 
	2.833333	13.503332	0.000000	78.333333	66.480000	19.800000	0.153648	0.000000	19.136649	0.000000	1.000000	0.430215	13.088000 
	2.835417	13.503332	0.000000	78.354167	66.500000	19.800000	0.153817	0.000000	19.139689	0.000000	1.000000	0.430708	13.103000 
	2.837500	13.503332	0.000000	78.375000	66.510000	19.800000	0.153985	0.000000	19.142710	0.000000	1.000000	0.431201	13.118000 
	2.839583	13.503332	0.000000	78.395833	66.530000	19.800000	0.154140	0.000000	19.145551	0.000000	1.000000	0.431661	13.132000 
	2.841667	13.503332	0.000000	78.416667	66.550000	19.800000	0.154295	0.000000	19.148392	0.000000	1.000000	0.432121	13.146000 
	2.843750	13.503332	0.000000	78.437500	66.550000	19.800000	0.154468	0.000000	19.151394	0.000000	1.000000	0.432615	13.161000 
	2.845833	13.503332	0.000000	78.458333	66.590000	19.800000	0.154613	0.000000	19.154274	0.000000	1.000000	0.433075	13.175000 
	2.847917	13.503332	0.000000	78.479167	66.620000	19.800000	0.154780	0.000000	19.157336	0.000000	1.000000	0.433568	13.190000 
	2.850000	13.503332	0.000000	78.500000	66.620000	19.800000	0.154939	0.000000	19.160137	0.000000	1.000000	0.434028	13.204000 
	2.852083	13.503332	0.000000	78.520833	66.640000	19.800000	0.155107	0.000000	19.163178	0.000000	1.000000	0.434521	13.219000 
	2.854167	13.503332	0.000000	78.541667	66.670000	19.800000	0.155271	0.000000	19.166240	0.000000	1.000000	0.435014	13.234000 
	2.856250	13.503332	0.000000	78.562500	66.690000	19.800000	0.155437	0.000000	19.169281	0.000000	1.000000	0.435507	13.249000 
	2.858333	13.503332	0.000000	78.583333	66.710000	19.800000	0.155604	0.000000	19.172323	0.000000	1.000000	0.436000	13.264000 
	2.860417	13.503332	0.000000	78.604167	66.720000	19.800000	0.155771	0.000000	19.175345	0.000000	1.000000	0.436493	13.279000 
	2.862500	13.503332	0.000000	78.625000	66.740000	19.800000	0.155936	0.000000	19.178387	0.000000	1.000000	0.436986	13.294000 
	2.864583	13.503332	0.000000	78.645833	66.770000	19.800000	0.156101	0.000000	19.181449	0.000000	1.000000	0.437479	13.309000 
	2.866667	13.503332	0.000000	78.666667	66.790000	19.800000	0.156279	0.000000	19.184691	0.000000	1.000000	0.438005	13.325000 
	2.868750	13.503119	0.000000	78.687500	66.790000	19.800000	0.156465	0.000000	19.187893	0.000000	1.000000	0.438531	13.341000 
	2.870833	13.503119	0.000000	78.708333	66.810000	19.800000	0.156652	0.000000	19.191336	0.000000	1.000000	0.439090	13.358000 
	2.872917	13.503119	0.000000	78.729167	66.840000	19.800000	0.156829	0.000000	19.194598	0.000000	1.000000	0.439616	13.374000 
	2.875000	13.503119	0.000000	78.750000	66.860000	19.800000	0.157005	0.000000	19.197841	0.000000	1.000000	0.440142	13.390000 
	2.877083	13.503119	0.000000	78.770833	66.870000	19.800000	0.157187	0.000000	19.201063	0.000000	1.000000	0.440668	13.406000 
	2.879167	13.503119	0.000000	78.791667	66.900000	19.800000	0.157359	0.000000	19.204326	0.000000	1.000000	0.441194	13.422000 
	2.881250	13.503119	0.000000	78.812500	66.920000	19.800000	0.157540	0.000000	19.207569	0.000000	1.000000	0.441720	13.438000 
	2.883333	13.503119	0.000000	78.833333	66.930000	19.800000	0.157746	0.000000	19.211192	0.000000	1.000000	0.442311	13.456000 
	2.885417	13.503119	0.000000	78.854167	66.950000	19.800000	0.157921	0.000000	19.214435	0.000000	1.000000	0.442837	13.472000 
	2.887500	13.503119	0.000000	78.875000	66.970000	19.800000	0.158098	0.000000	19.217678	0.000000	1.000000	0.443363	13.488000 
	2.889583	13.503119	0.000000	78.895833	66.980000	19.800000	0.158281	0.000000	19.220901	0.000000	1.000000	0.443889	13.504000 
	2.891667	13.503119	0.000000	78.916667	67.010000	19.800000	0.158467	0.000000	19.224365	0.000000	1.000000	0.444448	13.521000 
	2.893750	13.503119	0.000000	78.937500	67.030000	19.800000	0.158642	0.000000	19.227608	0.000000	1.000000	0.444974	13.537000 
	2.895833	13.503119	0.000000	78.958333	67.050000	19.800000	0.158835	0.000000	19.231052	0.000000	1.000000	0.445533	13.554000 
	2.897917	13.503119	0.000000	78.979167	67.060000	19.800000	0.159016	0.000000	19.234275	0.000000	1.000000	0.446059	13.570000 
	2.900000	13.503119	0.000000	79.000000	67.080000	19.800000	0.159181	0.000000	19.237319	0.000000	1.000000	0.446552	13.585000 
	2.902083	13.503119	0.000000	79.020833	67.090000	19.800000	0.159370	0.000000	19.240742	0.000000	1.000000	0.447111	13.602000 
	2.904167	13.503119	0.000000	79.041667	67.110000	19.800000	0.159539	0.000000	19.243786	0.000000	1.000000	0.447604	13.617000 
	2.906250	13.503119	0.000000	79.062500	67.110000	19.800000	0.159725	0.000000	19.246989	0.000000	1.000000	0.448130	13.633000 
	2.908333	13.503119	0.000000	79.083333	67.160000	19.800000	0.159889	0.000000	19.250294	0.000000	1.000000	0.448656	13.649000 
	2.910417	13.503119	0.000000	79.104167	67.170000	19.800000	0.160061	0.000000	19.253318	0.000000	1.000000	0.449149	13.664000 
	2.912500	13.503119	0.000000	79.125000	67.180000	19.800000	0.160231	0.000000	19.256341	0.000000	1.000000	0.449642	13.679000 
	2.914583	13.503119	0.000000	79.145833	67.200000	19.800000	0.160395	0.000000	19.259385	0.000000	1.000000	0.450135	13.694000 
	2.916667	13.502905	0.000000	79.166667	67.230000	19.800000	0.160556	0.000000	19.262450	0.000000	1.000000	0.450628	13.709000 
	2.918750	13.503119	0.000000	79.187500	67.250000	19.800000	0.160723	0.000000	19.265495	0.000000	1.000000	0.451121	13.724000 
	2.920833	13.502905	0.000000	79.208333	67.280000	19.800000	0.160883	0.000000	19.268560	0.000000	1.000000	0.451614	13.739000 
	2.922917	13.502905	0.000000	79.229167	67.280000	19.800000	0.161058	0.000000	19.271563	0.000000	1.000000	0.452107	13.754000 
	2.925000	13.503119	0.000000	79.250000	67.300000	19.800000	0.161214	0.000000	19.274407	0.000000	1.000000	0.452567	13.768000 
	2.927083	13.503119	0.000000	79.270833	67.330000	19.800000	0.161361	0.000000	19.277272	0.000000	1.000000	0.453027	13.782000 
	2.929167	13.503119	0.000000	79.291667	67.340000	19.800000	0.161517	0.000000	19.280096	0.000000	1.000000	0.453488	13.796000 
	2.931250	13.503119	0.000000	79.312500	67.360000	19.800000	0.161676	0.000000	19.282941	0.000000	1.000000	0.453948	13.810000 
	2.933333	13.503119	0.000000	79.333333	67.390000	19.800000	0.161812	0.000000	19.285606	0.000000	1.000000	0.454375	13.823000 
	2.935417	13.503119	0.000000	79.354167	67.400000	19.800000	0.161982	0.000000	19.288630	0.000000	1.000000	0.454868	13.838000 
	2.937500	13.503119	0.000000	79.375000	67.430000	19.800000	0.162129	0.000000	19.291496	0.000000	1.000000	0.455328	13.852000 
	2.939583	13.503119	0.000000	79.395833	67.420000	19.800000	0.162309	0.000000	19.294479	0.000000	1.000000	0.455821	13.867000 
	2.941667	13.503119	0.000000	79.416667	67.450000	19.800000	0.162492	0.000000	19.297945	0.000000	1.000000	0.456380	13.884000 
	2.943750	13.502905	0.000000	79.437500	67.490000	19.800000	0.162665	0.000000	19.301233	0.000000	1.000000	0.456906	13.900000 
	2.945833	13.502905	0.000000	79.458333	67.510000	19.800000	0.162849	0.000000	19.304679	0.000000	1.000000	0.457465	13.917000 
	2.947917	13.502905	0.000000	79.479167	67.520000	19.800000	0.163029	0.000000	19.307904	0.000000	1.000000	0.457991	13.933000 
	2.950000	13.502905	0.000000	79.500000	67.520000	19.800000	0.163219	0.000000	19.311107	0.000000	1.000000	0.458517	13.949000 
	2.952083	13.502905	0.000000	79.520833	67.580000	19.800000	0.163353	0.000000	19.314037	0.000000	1.000000	0.458977	13.963000 
	2.954167	13.502905	0.000000	79.541667	67.590000	19.800000	0.163525	0.000000	19.317062	0.000000	1.000000	0.459470	13.978000 
	2.956250	13.502905	0.000000	79.562500	67.590000	19.800000	0.163687	0.000000	19.319865	0.000000	1.000000	0.459930	13.992000 
	2.958333	13.502905	0.000000	79.583333	67.600000	19.800000	0.163854	0.000000	19.322890	0.000000	1.000000	0.460423	14.007000 
	2.960417	13.502905	0.000000	79.604167	67.640000	19.800000	0.163987	0.000000	19.325578	0.000000	1.000000	0.460851	14.020000 
	2.962500	13.502905	0.000000	79.625000	67.660000	19.800000	0.164155	0.000000	19.328625	0.000000	1.000000	0.461344	14.035000 
	2.964583	13.502905	0.000000	79.645833	67.650000	19.800000	0.164319	0.000000	19.331407	0.000000	1.000000	0.461804	14.049000 
	2.966667	13.502905	0.000000	79.666667	67.680000	19.800000	0.164483	0.000000	19.334474	0.000000	1.000000	0.462297	14.064000 
	2.968750	13.502905	0.000000	79.687500	67.700000	19.800000	0.164621	0.000000	19.337120	0.000000	1.000000	0.462724	14.077000 
	2.970833	13.502905	0.000000	79.708333	67.730000	19.800000	0.164769	0.000000	19.339988	0.000000	1.000000	0.463185	14.091000 
	2.972917	13.502905	0.000000	79.729167	67.730000	19.800000	0.164946	0.000000	19.342992	0.000000	1.000000	0.463678	14.106000 
	2.975000	13.502905	0.000000	79.750000	67.760000	19.800000	0.165081	0.000000	19.345659	0.000000	1.000000	0.464105	14.119000 
	2.977083	13.502905	0.000000	79.770833	67.790000	19.800000	0.165232	0.000000	19.348527	0.000000	1.000000	0.464565	14.133000 
	2.979167	13.502905	0.000000	79.791667	67.820000	19.800000	0.165371	0.000000	19.351195	0.000000	1.000000	0.464992	14.146000 
	2.981250	13.502905	0.000000	79.812500	67.810000	19.800000	0.165535	0.000000	19.353978	0.000000	1.000000	0.465453	14.160000 
	2.983333	13.502905	0.000000	79.833333	67.830000	19.800000	0.165667	0.000000	19.356424	0.000000	1.000000	0.465847	14.172000 
	2.985417	13.502905	0.000000	79.854167	67.870000	19.800000	0.165810	0.000000	19.359313	0.000000	1.000000	0.466307	14.186000 
	2.987500	13.502905	0.000000	79.875000	67.900000	19.800000	0.165959	0.000000	19.362182	0.000000	1.000000	0.466767	14.200000 
	2.989583	13.502905	0.000000	79.895833	67.900000	19.800000	0.166111	0.000000	19.364786	0.000000	1.000000	0.467195	14.213000 
	2.991667	13.502905	0.000000	79.916667	67.910000	19.800000	0.166256	0.000000	19.367411	0.000000	1.000000	0.467622	14.226000 
	2.993750	13.502905	0.000000	79.937500	67.940000	19.800000	0.166392	0.000000	19.370079	0.000000	1.000000	0.468049	14.239000 
	2.995833	13.502905	0.000000	79.958333	67.960000	19.800000	0.166510	0.000000	19.372326	0.000000	1.000000	0.468411	14.250000 
	2.997917	13.502905	0.000000	79.979167	67.980000	19.800000	0.166655	0.000000	19.374973	0.000000	1.000000	0.468838	14.263000 
	3.000000	13.502905	0.000000	80.000000	67.990000	19.800000	0.166775	0.000000	19.377198	0.000000	1.000000	0.469200	14.274000 
	3.002083	13.502905	0.000000	80.020833	68.020000	19.800000	0.166890	0.000000	19.379466	0.000000	1.000000	0.469562	14.285000 
	3.004167	13.502905	0.000000	80.041667	68.050000	19.800000	0.167028	0.000000	19.382135	0.000000	1.000000	0.469989	14.298000 
	3.006250	13.502905	0.000000	80.062500	68.050000	19.800000	0.167199	0.000000	19.385139	0.000000	1.000000	0.470482	14.313000 
	3.008333	13.502905	0.000000	80.083333	68.070000	19.800000	0.167344	0.000000	19.387787	0.000000	1.000000	0.470909	14.326000 
	3.010417	13.502905	0.000000	80.104167	68.090000	19.800000	0.167495	0.000000	19.390635	0.000000	1.000000	0.471369	14.340000 
	3.012500	13.502905	0.000000	80.125000	68.120000	19.800000	0.167656	0.000000	19.393705	0.000000	1.000000	0.471862	14.355000 
	3.014583	13.502905	0.000000	80.145833	68.110000	19.800000	0.167833	0.000000	19.396688	0.000000	1.000000	0.472356	14.370000 
	3.016667	13.502905	0.000000	80.166667	68.140000	19.800000	0.167993	0.000000	19.399758	0.000000	1.000000	0.472849	14.385000 
	3.018750	13.502905	0.000000	80.187500	68.180000	19.800000	0.168126	0.000000	19.402449	0.000000	1.000000	0.473276	14.398000 
	3.020833	13.502691	0.000000	80.208333	68.190000	19.800000	0.168295	0.000000	19.405476	0.000000	1.000000	0.473769	14.413000 
	3.022917	13.502691	0.000000	80.229167	68.210000	19.800000	0.168463	0.000000	19.408525	0.000000	1.000000	0.474262	14.428000 
	3.025000	13.502691	0.000000	80.250000	68.220000	19.800000	0.168630	0.000000	19.411552	0.000000	1.000000	0.474755	14.443000 
	3.027083	13.502905	0.000000	80.270833	68.260000	19.800000	0.168808	0.000000	19.415045	0.000000	1.000000	0.475314	14.460000 
	3.029167	13.502691	0.000000	80.291667	68.280000	19.800000	0.168988	0.000000	19.418294	0.000000	1.000000	0.475840	14.476000 
	3.031250	13.502691	0.000000	80.312500	68.280000	19.800000	0.169184	0.000000	19.421700	0.000000	1.000000	0.476399	14.493000 
	3.033333	13.502691	0.000000	80.333333	68.300000	19.800000	0.169370	0.000000	19.425150	0.000000	1.000000	0.476957	14.510000 
	3.035417	13.502691	0.000000	80.354167	68.330000	19.800000	0.169556	0.000000	19.428622	0.000000	1.000000	0.477516	14.527000 
	3.037500	13.502691	0.000000	80.375000	68.350000	19.800000	0.169739	0.000000	19.432072	0.000000	1.000000	0.478075	14.544000 
	3.039583	13.502691	0.000000	80.395833	68.360000	19.800000	0.169931	0.000000	19.435500	0.000000	1.000000	0.478634	14.561000 
	3.041667	13.502691	0.000000	80.416667	68.380000	19.800000	0.170119	0.000000	19.438950	0.000000	1.000000	0.479193	14.578000 
	3.043750	13.502691	0.000000	80.437500	68.400000	19.800000	0.170295	0.000000	19.442200	0.000000	1.000000	0.479719	14.594000 
	3.045833	13.502691	0.000000	80.458333	68.410000	19.800000	0.170465	0.000000	19.445228	0.000000	1.000000	0.480212	14.609000 
	3.047917	13.502691	0.000000	80.479167	68.430000	19.800000	0.170618	0.000000	19.448077	0.000000	1.000000	0.480672	14.623000 
	3.050000	13.502691	0.000000	80.500000	68.460000	19.800000	0.170766	0.000000	19.450949	0.000000	1.000000	0.481132	14.637000 
	3.052083	13.502691	0.000000	80.520833	68.480000	19.800000	0.170895	0.000000	19.453398	0.000000	1.000000	0.481527	14.649000 
	3.054167	13.502691	0.000000	80.541667	68.490000	19.800000	0.171027	0.000000	19.455824	0.000000	1.000000	0.481921	14.661000 
	3.056250	13.502691	0.000000	80.562500	68.520000	19.800000	0.171157	0.000000	19.458295	0.000000	1.000000	0.482315	14.673000 
	3.058333	13.502691	0.000000	80.583333	68.530000	19.800000	0.171302	0.000000	19.460923	0.000000	1.000000	0.482743	14.686000 
	3.060417	13.502691	0.000000	80.604167	68.570000	19.800000	0.171422	0.000000	19.463416	0.000000	1.000000	0.483137	14.698000 
	3.062500	13.502691	0.000000	80.625000	68.590000	19.800000	0.171561	0.000000	19.466066	0.000000	1.000000	0.483565	14.711000 
	3.064583	13.502691	0.000000	80.645833	68.600000	19.800000	0.171696	0.000000	19.468493	0.000000	1.000000	0.483959	14.723000 
	3.066667	13.502691	0.000000	80.666667	68.610000	19.800000	0.171840	0.000000	19.471120	0.000000	1.000000	0.484386	14.736000 
	3.068750	13.502691	0.000000	80.687500	68.630000	19.800000	0.171957	0.000000	19.473369	0.000000	1.000000	0.484748	14.747000 
	3.070833	13.502691	0.000000	80.708333	68.660000	19.800000	0.172084	0.000000	19.475841	0.000000	1.000000	0.485142	14.759000 
	3.072917	13.502691	0.000000	80.729167	68.680000	19.800000	0.172227	0.000000	19.478491	0.000000	1.000000	0.485570	14.772000 
	3.075000	13.502691	0.000000	80.750000	68.680000	19.800000	0.172374	0.000000	19.481096	0.000000	1.000000	0.485997	14.785000 
	3.077083	13.502691	0.000000	80.770833	68.720000	19.800000	0.172492	0.000000	19.483591	0.000000	1.000000	0.486391	14.797000 
	3.079167	13.502691	0.000000	80.791667	68.750000	19.800000	0.172630	0.000000	19.486263	0.000000	1.000000	0.486819	14.810000 
	3.081250	13.502691	0.000000	80.812500	68.740000	19.800000	0.172786	0.000000	19.488846	0.000000	1.000000	0.487246	14.823000 
	3.083333	13.502691	0.000000	80.833333	68.770000	19.800000	0.172934	0.000000	19.491720	0.000000	1.000000	0.487706	14.837000 
	3.085417	13.502691	0.000000	80.854167	68.790000	19.800000	0.173099	0.000000	19.494771	0.000000	1.000000	0.488199	14.852000 
	3.087500	13.502691	0.000000	80.875000	68.810000	19.800000	0.173248	0.000000	19.497622	0.000000	1.000000	0.488660	14.866000 
	3.089583	13.502691	0.000000	80.895833	68.810000	19.800000	0.173414	0.000000	19.500428	0.000000	1.000000	0.489120	14.880000 
	3.091667	13.502691	0.000000	80.916667	68.840000	19.800000	0.173561	0.000000	19.503301	0.000000	1.000000	0.489580	14.894000 
	3.093750	13.502691	0.000000	80.937500	68.870000	19.800000	0.173706	0.000000	19.506175	0.000000	1.000000	0.490040	14.908000 
	3.095833	13.502691	0.000000	80.958333	68.890000	19.800000	0.173849	0.000000	19.508826	0.000000	1.000000	0.490467	14.921000 
	3.097917	13.502691	0.000000	80.979167	68.900000	19.800000	0.174003	0.000000	19.511655	0.000000	1.000000	0.490928	14.935000 
	3.100000	13.502691	0.000000	81.000000	68.940000	19.800000	0.174139	0.000000	19.514351	0.000000	1.000000	0.491355	14.948000 
	3.102083	13.502691	0.000000	81.020833	68.960000	19.800000	0.174279	0.000000	19.517002	0.000000	1.000000	0.491782	14.961000 
	3.104167	13.502691	0.000000	81.041667	68.960000	19.800000	0.174452	0.000000	19.520009	0.000000	1.000000	0.492275	14.976000 
	3.106250	13.502691	0.000000	81.062500	68.990000	19.800000	0.174588	0.000000	19.522683	0.000000	1.000000	0.492703	14.989000 
	3.108333	13.502691	0.000000	81.083333	68.980000	19.800000	0.174752	0.000000	19.525466	0.000000	1.000000	0.493163	15.003000 
	3.110417	13.502691	0.000000	81.104167	69.020000	19.800000	0.174886	0.000000	19.528163	0.000000	1.000000	0.493590	15.016000 
	3.112500	13.502691	0.000000	81.125000	69.040000	19.800000	0.175036	0.000000	19.531015	0.000000	1.000000	0.494050	15.030000 
	3.114583	13.502691	0.000000	81.145833	69.070000	19.800000	0.175188	0.000000	19.533890	0.000000	1.000000	0.494511	15.044000 
	3.116667	13.502691	0.000000	81.166667	69.080000	19.800000	0.175341	0.000000	19.536719	0.000000	1.000000	0.494971	15.058000 
	3.118750	13.502478	0.000000	81.187500	69.110000	19.800000	0.175503	0.000000	19.539795	0.000000	1.000000	0.495464	15.073000 
	3.120833	13.502478	0.000000	81.208333	69.120000	19.800000	0.175666	0.000000	19.542825	0.000000	1.000000	0.495957	15.088000 
	3.122917	13.502478	0.000000	81.229167	69.130000	19.800000	0.175835	0.000000	19.545855	0.000000	1.000000	0.496450	15.103000 
	3.125000	13.502478	0.000000	81.250000	69.150000	19.800000	0.175989	0.000000	19.548707	0.000000	1.000000	0.496910	15.117000 
	3.127083	13.502478	0.000000	81.270833	69.180000	19.800000	0.176150	0.000000	19.551783	0.000000	1.000000	0.497403	15.132000 
	3.129167	13.502478	0.000000	81.291667	69.190000	19.800000	0.176325	0.000000	19.555014	0.000000	1.000000	0.497929	15.148000 
	3.131250	13.502478	0.000000	81.312500	69.220000	19.800000	0.176479	0.000000	19.557889	0.000000	1.000000	0.498389	15.162000 
	3.133333	13.502478	0.000000	81.333333	69.230000	19.800000	0.176646	0.000000	19.560920	0.000000	1.000000	0.498882	15.177000 
	3.135417	13.502478	0.000000	81.354167	69.240000	19.800000	0.176814	0.000000	19.563950	0.000000	1.000000	0.499375	15.192000 
	3.137500	13.502478	0.000000	81.375000	69.280000	19.800000	0.176955	0.000000	19.566849	0.000000	1.000000	0.499836	15.206000 
	3.139583	13.502478	0.000000	81.395833	69.290000	19.800000	0.177128	0.000000	19.569879	0.000000	1.000000	0.500329	15.221000 
	3.141667	13.502478	0.000000	81.416667	69.310000	19.800000	0.177278	0.000000	19.572733	0.000000	1.000000	0.500789	15.235000 
	3.143750	13.502478	0.000000	81.437500	69.340000	19.800000	0.177414	0.000000	19.575408	0.000000	1.000000	0.501216	15.248000 
	3.145833	13.502478	0.000000	81.458333	69.350000	19.800000	0.177553	0.000000	19.578038	0.000000	1.000000	0.501644	15.261000 
	3.147917	13.502478	0.000000	81.479167	69.370000	19.800000	0.177709	0.000000	19.580891	0.000000	1.000000	0.502104	15.275000 
	3.150000	13.502478	0.000000	81.500000	69.390000	19.800000	0.177849	0.000000	19.583544	0.000000	1.000000	0.502531	15.288000 
	3.152083	13.502478	0.000000	81.520833	69.410000	19.800000	0.177975	0.000000	19.585997	0.000000	1.000000	0.502926	15.300000 
	3.154167	13.502478	0.000000	81.541667	69.440000	19.800000	0.178114	0.000000	19.588673	0.000000	1.000000	0.503353	15.313000 
	3.156250	13.502478	0.000000	81.562500	69.450000	19.800000	0.178262	0.000000	19.591303	0.000000	1.000000	0.503780	15.326000 
	3.158333	13.502478	0.000000	81.583333	69.470000	19.800000	0.178410	0.000000	19.594157	0.000000	1.000000	0.504240	15.340000 
	3.160417	13.502478	0.000000	81.604167	69.480000	19.800000	0.178567	0.000000	19.596988	0.000000	1.000000	0.504701	15.354000 
	3.162500	13.502478	0.000000	81.625000	69.510000	19.800000	0.178702	0.000000	19.599664	0.000000	1.000000	0.505128	15.367000 
	3.164583	13.502478	0.000000	81.645833	69.510000	19.800000	0.178852	0.000000	19.602271	0.000000	1.000000	0.505555	15.380000 
	3.166667	13.502478	0.000000	81.666667	69.510000	19.800000	0.179014	0.000000	19.605079	0.000000	1.000000	0.506015	15.394000 
	3.168750	13.502478	0.000000	81.687500	69.570000	19.800000	0.179135	0.000000	19.607825	0.000000	1.000000	0.506443	15.407000 
	3.170833	13.502478	0.000000	81.708333	69.590000	19.800000	0.179272	0.000000	19.610479	0.000000	1.000000	0.506870	15.420000 
	3.172917	13.502478	0.000000	81.729167	69.580000	19.800000	0.179429	0.000000	19.613063	0.000000	1.000000	0.507297	15.433000 
	3.175000	13.502478	0.000000	81.750000	69.610000	19.800000	0.179568	0.000000	19.615740	0.000000	1.000000	0.507725	15.446000 
	3.177083	13.502478	0.000000	81.770833	69.650000	19.800000	0.179697	0.000000	19.618441	0.000000	1.000000	0.508152	15.459000 
	3.179167	13.502478	0.000000	81.791667	69.670000	19.800000	0.179846	0.000000	19.621295	0.000000	1.000000	0.508612	15.473000 
	3.181250	13.502478	0.000000	81.812500	69.670000	19.800000	0.179995	0.000000	19.623903	0.000000	1.000000	0.509040	15.486000 
	3.183333	13.502264	0.000000	81.833333	69.690000	19.800000	0.180139	0.000000	19.626557	0.000000	1.000000	0.509467	15.499000 
	3.185417	13.502264	0.000000	81.854167	69.720000	19.800000	0.180274	0.000000	19.629235	0.000000	1.000000	0.509894	15.512000 
	3.187500	13.502264	0.000000	81.875000	69.750000	19.800000	0.180419	0.000000	19.632113	0.000000	1.000000	0.510354	15.526000 
	3.189583	13.502264	0.000000	81.895833	69.760000	19.800000	0.180562	0.000000	19.634744	0.000000	1.000000	0.510782	15.539000 
	3.191667	13.502264	0.000000	81.916667	69.770000	19.800000	0.180722	0.000000	19.637576	0.000000	1.000000	0.511242	15.553000 
	3.193750	13.502264	0.000000	81.937500	69.790000	19.800000	0.180861	0.000000	19.640230	0.000000	1.000000	0.511669	15.566000 
	3.195833	13.502264	0.000000	81.958333	69.820000	19.800000	0.180993	0.000000	19.642908	0.000000	1.000000	0.512097	15.579000 
	3.197917	13.502264	0.000000	81.979167	69.820000	19.800000	0.181155	0.000000	19.645717	0.000000	1.000000	0.512557	15.593000 
	3.200000	13.502264	0.000000	82.000000	69.860000	19.800000	0.181289	0.000000	19.648419	0.000000	1.000000	0.512984	15.606000 
	3.202083	13.502264	0.000000	82.020833	69.890000	19.800000	0.181432	0.000000	19.651298	0.000000	1.000000	0.513444	15.620000 
	3.204167	13.502264	0.000000	82.041667	69.900000	19.800000	0.181591	0.000000	19.654130	0.000000	1.000000	0.513904	15.634000 
	3.206250	13.502264	0.000000	82.062500	69.900000	19.800000	0.181751	0.000000	19.656938	0.000000	1.000000	0.514365	15.648000 
	3.208333	13.502264	0.000000	82.083333	69.930000	19.800000	0.181885	0.000000	19.659617	0.000000	1.000000	0.514792	15.661000 
	3.210417	13.502264	0.000000	82.104167	69.950000	19.800000	0.182034	0.000000	19.662473	0.000000	1.000000	0.515252	15.675000 
	3.212500	13.502264	0.000000	82.125000	69.980000	19.800000	0.182169	0.000000	19.665152	0.000000	1.000000	0.515679	15.688000 
	3.214583	13.502264	0.000000	82.145833	69.990000	19.800000	0.182328	0.000000	19.667984	0.000000	1.000000	0.516140	15.702000 
	3.216667	13.502264	0.000000	82.166667	70.020000	19.800000	0.182477	0.000000	19.670864	0.000000	1.000000	0.516600	15.716000 
	3.218750	13.502264	0.000000	82.187500	70.050000	19.800000	0.182619	0.000000	19.673744	0.000000	1.000000	0.517060	15.730000 
	3.220833	13.502264	0.000000	82.208333	70.060000	19.800000	0.182778	0.000000	19.676576	0.000000	1.000000	0.517520	15.744000 
	3.222917	13.502264	0.000000	82.229167	70.050000	19.800000	0.182931	0.000000	19.679161	0.000000	1.000000	0.517948	15.757000 
	3.225000	13.502264	0.000000	82.250000	70.080000	19.800000	0.183080	0.000000	19.682041	0.000000	1.000000	0.518408	15.771000 
	3.227083	13.502264	0.000000	82.270833	70.100000	19.800000	0.183204	0.000000	19.684496	0.000000	1.000000	0.518802	15.783000 
	3.229167	13.502264	0.000000	82.291667	70.120000	19.800000	0.183360	0.000000	19.687353	0.000000	1.000000	0.519262	15.797000 
	3.231250	13.502264	0.000000	82.312500	70.130000	19.800000	0.183517	0.000000	19.690185	0.000000	1.000000	0.519723	15.811000 
	3.233333	13.502050	0.000000	82.333333	70.160000	19.800000	0.183648	0.000000	19.692865	0.000000	1.000000	0.520150	15.824000 
	3.235417	13.502050	0.000000	82.354167	70.210000	19.800000	0.183787	0.000000	19.695794	0.000000	1.000000	0.520610	15.838000 
	3.237500	13.502264	0.000000	82.375000	70.220000	19.800000	0.183957	0.000000	19.698828	0.000000	1.000000	0.521103	15.853000 
	3.239583	13.502264	0.000000	82.395833	70.210000	19.800000	0.184111	0.000000	19.701412	0.000000	1.000000	0.521530	15.866000 
	3.241667	13.502050	0.000000	82.416667	70.240000	19.800000	0.184268	0.000000	19.704494	0.000000	1.000000	0.522024	15.881000 
	3.243750	13.502050	0.000000	82.437500	70.280000	19.800000	0.184395	0.000000	19.707198	0.000000	1.000000	0.522451	15.894000 
	3.245833	13.502050	0.000000	82.458333	70.280000	19.800000	0.184568	0.000000	19.710208	0.000000	1.000000	0.522944	15.909000 
	3.247917	13.502050	0.000000	82.479167	70.310000	19.800000	0.184741	0.000000	19.713491	0.000000	1.000000	0.523470	15.925000 
	3.250000	13.502050	0.000000	82.500000	70.340000	19.800000	0.184884	0.000000	19.716372	0.000000	1.000000	0.523930	15.939000 
	3.252083	13.502050	0.000000	82.520833	70.360000	19.800000	0.185056	0.000000	19.719631	0.000000	1.000000	0.524456	15.955000 
	3.254167	13.502050	0.000000	82.541667	70.370000	19.800000	0.185238	0.000000	19.722866	0.000000	1.000000	0.524982	15.971000 
	3.256250	13.502050	0.000000	82.562500	70.380000	19.800000	0.185415	0.000000	19.726101	0.000000	1.000000	0.525508	15.987000 
	3.258333	13.502050	0.000000	82.583333	70.390000	19.800000	0.185570	0.000000	19.728934	0.000000	1.000000	0.525968	16.001000 
	3.260417	13.502050	0.000000	82.604167	70.420000	19.800000	0.185739	0.000000	19.732218	0.000000	1.000000	0.526494	16.017000 
	3.262500	13.502050	0.000000	82.625000	70.450000	19.800000	0.185899	0.000000	19.735301	0.000000	1.000000	0.526987	16.032000 
	3.264583	13.502050	0.000000	82.645833	70.460000	19.800000	0.186080	0.000000	19.738536	0.000000	1.000000	0.527513	16.048000 
	3.266667	13.502050	0.000000	82.666667	70.470000	19.800000	0.186244	0.000000	19.741570	0.000000	1.000000	0.528006	16.063000 
	3.268750	13.502050	0.000000	82.687500	70.490000	19.800000	0.186409	0.000000	19.744629	0.000000	1.000000	0.528499	16.078000 
	3.270833	13.502050	0.000000	82.708333	70.510000	19.800000	0.186582	0.000000	19.747889	0.000000	1.000000	0.529025	16.094000 
	3.272917	13.502050	0.000000	82.729167	70.540000	19.800000	0.186741	0.000000	19.750972	0.000000	1.000000	0.529518	16.109000 
	3.275000	13.502050	0.000000	82.750000	70.580000	19.800000	0.186880	0.000000	19.753880	0.000000	1.000000	0.529978	16.123000 
	3.277083	13.501837	0.000000	82.770833	70.580000	19.800000	0.187069	0.000000	19.757091	0.000000	1.000000	0.530504	16.139000 
	3.279167	13.501837	0.000000	82.791667	70.600000	19.800000	0.187227	0.000000	19.760150	0.000000	1.000000	0.530997	16.154000 
	3.281250	13.501837	0.000000	82.812500	70.620000	19.800000	0.187391	0.000000	19.763210	0.000000	1.000000	0.531490	16.169000 
	3.283333	13.501837	0.000000	82.833333	70.630000	19.800000	0.187558	0.000000	19.766245	0.000000	1.000000	0.531983	16.184000 
	3.285417	13.501837	0.000000	82.854167	70.660000	19.800000	0.187718	0.000000	19.769329	0.000000	1.000000	0.532476	16.199000 
	3.287500	13.501837	0.000000	82.875000	70.680000	19.800000	0.187855	0.000000	19.771987	0.000000	1.000000	0.532904	16.212000 
	3.289583	13.501837	0.000000	82.895833	70.700000	19.800000	0.188017	0.000000	19.775047	0.000000	1.000000	0.533397	16.227000 
	3.291667	13.501837	0.000000	82.916667	70.720000	19.800000	0.188169	0.000000	19.777906	0.000000	1.000000	0.533857	16.241000 
	3.293750	13.501837	0.000000	82.937500	70.740000	19.800000	0.188329	0.000000	19.780966	0.000000	1.000000	0.534350	16.256000 
	3.295833	13.501837	0.000000	82.958333	70.740000	19.800000	0.188490	0.000000	19.783776	0.000000	1.000000	0.534810	16.270000 
	3.297917	13.501837	0.000000	82.979167	70.780000	19.800000	0.188632	0.000000	19.786685	0.000000	1.000000	0.535271	16.284000 
	3.300000	13.501837	0.000000	83.000000	70.800000	19.800000	0.188756	0.000000	19.789143	0.000000	1.000000	0.535665	16.296000 
	3.302083	13.501837	0.000000	83.020833	70.830000	19.800000	0.188903	0.000000	19.792027	0.000000	1.000000	0.536125	16.310000 
	3.304167	13.501837	0.000000	83.041667	70.830000	19.800000	0.189055	0.000000	19.794637	0.000000	1.000000	0.536552	16.323000 
	3.306250	13.501837	0.000000	83.062500	70.870000	19.800000	0.189185	0.000000	19.797345	0.000000	1.000000	0.536980	16.336000 
	3.308333	13.501837	0.000000	83.083333	70.880000	19.800000	0.189339	0.000000	19.800181	0.000000	1.000000	0.537440	16.350000 
	3.310417	13.501837	0.000000	83.104167	70.900000	19.800000	0.189475	0.000000	19.802840	0.000000	1.000000	0.537867	16.363000 
	3.312500	13.501837	0.000000	83.125000	70.920000	19.800000	0.189630	0.000000	19.805700	0.000000	1.000000	0.538328	16.377000 
	3.314583	13.501837	0.000000	83.145833	70.930000	19.800000	0.189772	0.000000	19.808334	0.000000	1.000000	0.538755	16.390000 
	3.316667	13.501837	0.000000	83.166667	70.950000	19.800000	0.189922	0.000000	19.811195	0.000000	1.000000	0.539215	16.404000 
	3.318750	13.501837	0.000000	83.187500	70.980000	19.800000	0.190057	0.000000	19.813879	0.000000	1.000000	0.539642	16.417000 
	3.320833	13.501837	0.000000	83.208333	71.000000	19.800000	0.190192	0.000000	19.816539	0.000000	1.000000	0.540070	16.430000 
	3.322917	13.501837	0.000000	83.229167	71.020000	19.800000	0.190345	0.000000	19.819399	0.000000	1.000000	0.540530	16.444000 
	3.325000	13.501837	0.000000	83.250000	71.050000	19.800000	0.190481	0.000000	19.822084	0.000000	1.000000	0.540957	16.457000 
	3.327083	13.501623	0.000000	83.270833	71.070000	19.800000	0.190620	0.000000	19.824744	0.000000	1.000000	0.541385	16.470000 
	3.329167	13.501623	0.000000	83.291667	71.090000	19.800000	0.190771	0.000000	19.827604	0.000000	1.000000	0.541845	16.484000 
	3.331250	13.501623	0.000000	83.312500	71.100000	19.800000	0.190912	0.000000	19.830239	0.000000	1.000000	0.542272	16.497000 
	3.333333	13.501623	0.000000	83.333333	71.130000	19.800000	0.191062	0.000000	19.833125	0.000000	1.000000	0.542732	16.511000 
	3.335417	13.501623	0.000000	83.354167	71.150000	19.800000	0.191210	0.000000	19.835986	0.000000	1.000000	0.543192	16.525000 
	3.337500	13.501623	0.000000	83.375000	71.150000	19.800000	0.191378	0.000000	19.838998	0.000000	1.000000	0.543685	16.540000 
	3.339583	13.501837	0.000000	83.395833	71.180000	19.800000	0.191529	0.000000	19.841884	0.000000	1.000000	0.544146	16.554000 
	3.341667	13.501623	0.000000	83.416667	71.190000	19.800000	0.191706	0.000000	19.845122	0.000000	1.000000	0.544672	16.570000 
	3.343750	13.501623	0.000000	83.437500	71.220000	19.800000	0.191887	0.000000	19.848611	0.000000	1.000000	0.545230	16.587000 
	3.345833	13.501623	0.000000	83.458333	71.230000	19.800000	0.192086	0.000000	19.852250	0.000000	1.000000	0.545822	16.605000 
	3.347917	13.501623	0.000000	83.479167	71.250000	19.800000	0.192282	0.000000	19.855915	0.000000	1.000000	0.546414	16.623000 
	3.350000	13.501623	0.000000	83.500000	71.260000	19.800000	0.192472	0.000000	19.859353	0.000000	1.000000	0.546973	16.640000 
	3.352083	13.501623	0.000000	83.520833	71.300000	19.800000	0.192645	0.000000	19.862868	0.000000	1.000000	0.547531	16.657000 
	3.354167	13.501623	0.000000	83.541667	71.300000	19.800000	0.192795	0.000000	19.865478	0.000000	1.000000	0.547959	16.670000 
	3.356250	13.501623	0.000000	83.562500	71.350000	19.800000	0.192885	0.000000	19.867613	0.000000	1.000000	0.548287	16.680000 
	3.358333	13.501623	0.000000	83.583333	71.350000	19.800000	0.192976	0.000000	19.869219	0.000000	1.000000	0.548550	16.688000 
	3.360417	13.501623	0.000000	83.604167	71.370000	19.800000	0.193057	0.000000	19.870876	0.000000	1.000000	0.548813	16.696000 
	3.362500	13.501623	0.000000	83.625000	71.400000	19.800000	0.193131	0.000000	19.872559	0.000000	1.000000	0.549076	16.704000 
	3.364583	13.501623	0.000000	83.645833	71.400000	19.800000	0.193247	0.000000	19.874567	0.000000	1.000000	0.549405	16.714000 
	3.366667	13.501623	0.000000	83.666667	71.420000	19.800000	0.193328	0.000000	19.876224	0.000000	1.000000	0.549668	16.722000 
	3.368750	13.501623	0.000000	83.687500	71.450000	19.800000	0.193417	0.000000	19.878108	0.000000	1.000000	0.549964	16.731000 
	3.370833	13.501623	0.000000	83.708333	71.470000	19.800000	0.193485	0.000000	19.879564	0.000000	1.000000	0.550194	16.738000 
	3.372917	13.501623	0.000000	83.729167	71.490000	19.800000	0.193554	0.000000	19.881021	0.000000	1.000000	0.550424	16.745000 
	3.375000	13.501623	0.000000	83.750000	71.520000	19.800000	0.193619	0.000000	19.882503	0.000000	1.000000	0.550654	16.752000 
	3.377083	13.501623	0.000000	83.770833	71.530000	19.800000	0.193706	0.000000	19.884135	0.000000	1.000000	0.550917	16.760000 
	3.379167	13.501623	0.000000	83.791667	71.550000	19.800000	0.193794	0.000000	19.885993	0.000000	1.000000	0.551213	16.769000 
	3.381250	13.501623	0.000000	83.812500	71.570000	19.800000	0.193899	0.000000	19.888052	0.000000	1.000000	0.551542	16.779000 
	3.383333	13.501623	0.000000	83.833333	71.590000	19.800000	0.194014	0.000000	19.890313	0.000000	1.000000	0.551903	16.790000 
	3.385417	13.501623	0.000000	83.854167	71.610000	19.800000	0.194129	0.000000	19.892573	0.000000	1.000000	0.552265	16.801000 
	3.387500	13.501623	0.000000	83.875000	71.650000	19.800000	0.194239	0.000000	19.894884	0.000000	1.000000	0.552626	16.812000 
	3.389583	13.501623	0.000000	83.895833	71.650000	19.800000	0.194360	0.000000	19.897094	0.000000	1.000000	0.552988	16.823000 
	3.391667	13.501623	0.000000	83.916667	71.680000	19.800000	0.194495	0.000000	19.899781	0.000000	1.000000	0.553415	16.836000 
	3.393750	13.501623	0.000000	83.937500	71.700000	19.800000	0.194621	0.000000	19.902243	0.000000	1.000000	0.553810	16.848000 
	3.395833	13.501623	0.000000	83.958333	71.710000	19.800000	0.194753	0.000000	19.904679	0.000000	1.000000	0.554204	16.860000 
	3.397917	13.501623	0.000000	83.979167	71.740000	19.800000	0.194877	0.000000	19.907166	0.000000	1.000000	0.554599	16.872000 
	3.400000	13.501623	0.000000	84.000000	71.750000	19.800000	0.195033	0.000000	19.910003	0.000000	1.000000	0.555059	16.886000 
	3.402083	13.501623	0.000000	84.020833	71.780000	19.800000	0.195152	0.000000	19.912491	0.000000	1.000000	0.555453	16.898000 
	3.404167	13.501623	0.000000	84.041667	71.790000	19.800000	0.195297	0.000000	19.915128	0.000000	1.000000	0.555881	16.911000 
	3.406250	13.501623	0.000000	84.062500	71.820000	19.800000	0.195431	0.000000	19.917816	0.000000	1.000000	0.556308	16.924000 
	3.408333	13.501623	0.000000	84.083333	71.830000	19.800000	0.195585	0.000000	19.920654	0.000000	1.000000	0.556768	16.938000 
	3.410417	13.501623	0.000000	84.104167	71.860000	19.800000	0.195717	0.000000	19.923343	0.000000	1.000000	0.557195	16.951000 
	3.412500	13.501623	0.000000	84.125000	71.880000	19.800000	0.195864	0.000000	19.926207	0.000000	1.000000	0.557656	16.965000 
	3.414583	13.501623	0.000000	84.145833	71.890000	19.800000	0.196019	0.000000	19.929045	0.000000	1.000000	0.558116	16.979000 
	3.416667	13.501623	0.000000	84.166667	71.920000	19.800000	0.196157	0.000000	19.931734	0.000000	1.000000	0.558543	16.992000 
	3.418750	13.501623	0.000000	84.187500	71.930000	19.800000	0.196298	0.000000	19.934371	0.000000	1.000000	0.558970	17.005000 
	3.420833	13.501623	0.000000	84.208333	71.940000	19.800000	0.196453	0.000000	19.937210	0.000000	1.000000	0.559431	17.019000 
	3.422917	13.501623	0.000000	84.229167	71.960000	19.800000	0.196593	0.000000	19.939873	0.000000	1.000000	0.559858	17.032000 
	3.425000	13.501623	0.000000	84.250000	72.000000	19.800000	0.196709	0.000000	19.942387	0.000000	1.000000	0.560252	17.044000 
	3.427083	13.501623	0.000000	84.270833	72.010000	19.800000	0.196855	0.000000	19.945025	0.000000	1.000000	0.560680	17.057000 
	3.429167	13.501623	0.000000	84.291667	72.040000	19.800000	0.196972	0.000000	19.947513	0.000000	1.000000	0.561074	17.069000 
	3.431250	13.501623	0.000000	84.312500	72.050000	19.800000	0.197117	0.000000	19.950151	0.000000	1.000000	0.561502	17.082000 
	3.433333	13.501623	0.000000	84.333333	72.070000	19.800000	0.197258	0.000000	19.952815	0.000000	1.000000	0.561929	17.095000 
	3.435417	13.501623	0.000000	84.354167	72.100000	19.800000	0.197400	0.000000	19.955706	0.000000	1.000000	0.562389	17.109000 
	3.437500	13.501623	0.000000	84.375000	72.100000	19.800000	0.197544	0.000000	19.958318	0.000000	1.000000	0.562816	17.122000 
	3.439583	13.501410	0.000000	84.395833	72.130000	19.800000	0.197671	0.000000	19.960807	0.000000	1.000000	0.563211	17.134000 
	3.441667	13.501623	0.000000	84.416667	72.140000	19.800000	0.197825	0.000000	19.963646	0.000000	1.000000	0.563671	17.148000 
	3.443750	13.501410	0.000000	84.437500	72.170000	19.800000	0.197956	0.000000	19.966336	0.000000	1.000000	0.564098	17.161000 
	3.445833	13.501410	0.000000	84.458333	72.200000	19.800000	0.198098	0.000000	19.969227	0.000000	1.000000	0.564559	17.175000 
	3.447917	13.501410	0.000000	84.479167	72.200000	19.800000	0.198248	0.000000	19.971839	0.000000	1.000000	0.564986	17.188000 
	3.450000	13.501410	0.000000	84.500000	72.240000	19.800000	0.198390	0.000000	19.974757	0.000000	1.000000	0.565446	17.202000 
	3.452083	13.501410	0.000000	84.520833	72.220000	19.800000	0.198547	0.000000	19.977317	0.000000	1.000000	0.565873	17.215000 
	3.454167	13.501410	0.000000	84.541667	72.260000	19.800000	0.198686	0.000000	19.980235	0.000000	1.000000	0.566334	17.229000 
	3.456250	13.501410	0.000000	84.562500	72.290000	19.800000	0.198808	0.000000	19.982724	0.000000	1.000000	0.566728	17.241000 
	3.458333	13.501410	0.000000	84.583333	72.310000	19.800000	0.198944	0.000000	19.985389	0.000000	1.000000	0.567155	17.254000 
	3.460417	13.501410	0.000000	84.604167	72.340000	19.800000	0.199067	0.000000	19.987879	0.000000	1.000000	0.567550	17.266000 
	3.462500	13.501410	0.000000	84.625000	72.360000	19.800000	0.199204	0.000000	19.990544	0.000000	1.000000	0.567977	17.279000 
	3.464583	13.501410	0.000000	84.645833	72.380000	19.800000	0.199339	0.000000	19.993209	0.000000	1.000000	0.568404	17.292000 
	3.466667	13.501410	0.000000	84.666667	72.390000	19.800000	0.199489	0.000000	19.995848	0.000000	1.000000	0.568832	17.305000 
	3.468750	13.501410	0.000000	84.687500	72.430000	19.800000	0.199602	0.000000	19.998364	0.000000	1.000000	0.569226	17.317000 
	3.470833	13.501410	0.000000	84.708333	72.410000	19.800000	0.199760	0.000000	20.000925	0.000000	1.000000	0.569654	17.330000 
	3.472917	13.501410	0.000000	84.729167	72.450000	19.800000	0.199876	0.000000	20.003441	0.000000	1.000000	0.570048	17.342000 
	3.475000	13.501410	0.000000	84.750000	72.460000	19.800000	0.200018	0.000000	20.006080	0.000000	1.000000	0.570475	17.355000 
	3.477083	13.501410	0.000000	84.770833	72.500000	19.800000	0.200139	0.000000	20.008597	0.000000	1.000000	0.570870	17.367000 
	3.479167	13.501410	0.000000	84.791667	72.520000	19.800000	0.200264	0.000000	20.011062	0.000000	1.000000	0.571264	17.379000 
	3.481250	13.501410	0.000000	84.812500	72.530000	19.800000	0.200407	0.000000	20.013701	0.000000	1.000000	0.571692	17.392000 
	3.483333	13.501410	0.000000	84.833333	72.540000	19.800000	0.200539	0.000000	20.016139	0.000000	1.000000	0.572086	17.404000 
	3.485417	13.501410	0.000000	84.854167	72.560000	19.800000	0.200672	0.000000	20.018805	0.000000	1.000000	0.572513	17.417000 
	3.487500	13.501410	0.000000	84.875000	72.590000	19.800000	0.200796	0.000000	20.021296	0.000000	1.000000	0.572908	17.429000 
	3.489583	13.501410	0.000000	84.895833	72.600000	19.800000	0.200937	0.000000	20.023936	0.000000	1.000000	0.573335	17.442000 
	3.491667	13.501410	0.000000	84.916667	72.640000	19.800000	0.201052	0.000000	20.026454	0.000000	1.000000	0.573730	17.454000 
	3.493750	13.501410	0.000000	84.937500	72.650000	19.800000	0.201172	0.000000	20.028691	0.000000	1.000000	0.574091	17.465000 
	3.495833	13.501410	0.000000	84.958333	72.670000	19.800000	0.201310	0.000000	20.031357	0.000000	1.000000	0.574518	17.478000 
	3.497917	13.501410	0.000000	84.979167	72.670000	19.800000	0.201448	0.000000	20.033770	0.000000	1.000000	0.574913	17.490000 
	3.500000	13.501410	0.000000	85.000000	72.700000	19.800000	0.201569	0.000000	20.036261	0.000000	1.000000	0.575307	17.502000 
	3.502083	13.501410	0.000000	85.020833	72.740000	19.800000	0.201699	0.000000	20.038981	0.000000	1.000000	0.575735	17.515000 
	3.504167	13.501410	0.000000	85.041667	72.750000	19.800000	0.201840	0.000000	20.041621	0.000000	1.000000	0.576162	17.528000 
	3.506250	13.501410	0.000000	85.062500	72.770000	19.800000	0.201965	0.000000	20.044086	0.000000	1.000000	0.576556	17.540000 
	3.508333	13.501410	0.000000	85.083333	72.780000	19.800000	0.202107	0.000000	20.046726	0.000000	1.000000	0.576984	17.553000 
	3.510417	13.501410	0.000000	85.104167	72.810000	19.800000	0.202227	0.000000	20.049218	0.000000	1.000000	0.577378	17.565000 
	3.512500	13.501410	0.000000	85.125000	72.830000	19.800000	0.202359	0.000000	20.051684	0.000000	1.000000	0.577773	17.577000 
	3.514583	13.501410	0.000000	85.145833	72.850000	19.800000	0.202493	0.000000	20.054351	0.000000	1.000000	0.578200	17.590000 
	3.516667	13.501410	0.000000	85.166667	72.870000	19.800000	0.202622	0.000000	20.056817	0.000000	1.000000	0.578594	17.602000 
	3.518750	13.501410	0.000000	85.187500	72.900000	19.800000	0.202752	0.000000	20.059510	0.000000	1.000000	0.579022	17.615000 
	3.520833	13.501410	0.000000	85.208333	72.910000	19.800000	0.202884	0.000000	20.061950	0.000000	1.000000	0.579416	17.627000 
	3.522917	13.501410	0.000000	85.229167	72.930000	19.800000	0.203009	0.000000	20.064416	0.000000	1.000000	0.579811	17.639000 
	3.525000	13.501410	0.000000	85.250000	72.960000	19.800000	0.203141	0.000000	20.067110	0.000000	1.000000	0.580238	17.652000 
	3.527083	13.501410	0.000000	85.270833	72.980000	19.800000	0.203277	0.000000	20.069777	0.000000	1.000000	0.580665	17.665000 
	3.529167	13.501410	0.000000	85.291667	72.980000	19.800000	0.203423	0.000000	20.072391	0.000000	1.000000	0.581093	17.678000 
	3.531250	13.501410	0.000000	85.312500	73.010000	19.800000	0.203533	0.000000	20.074683	0.000000	1.000000	0.581454	17.689000 
	3.533333	13.501410	0.000000	85.333333	73.040000	19.800000	0.203656	0.000000	20.077176	0.000000	1.000000	0.581849	17.701000 
	3.535417	13.501410	0.000000	85.354167	73.070000	19.800000	0.203786	0.000000	20.079870	0.000000	1.000000	0.582276	17.714000 
	3.537500	13.501410	0.000000	85.375000	73.070000	19.800000	0.203925	0.000000	20.082283	0.000000	1.000000	0.582670	17.726000 
	3.539583	13.501410	0.000000	85.395833	73.080000	19.800000	0.204031	0.000000	20.084321	0.000000	1.000000	0.582999	17.736000 
	3.541667	13.501196	0.000000	85.416667	73.120000	19.800000	0.204150	0.000000	20.086842	0.000000	1.000000	0.583394	17.748000 
	3.543750	13.501196	0.000000	85.437500	73.120000	19.800000	0.204281	0.000000	20.089255	0.000000	1.000000	0.583788	17.760000 
	3.545833	13.501196	0.000000	85.458333	73.150000	19.800000	0.204406	0.000000	20.091748	0.000000	1.000000	0.584182	17.772000 
	3.547917	13.501196	0.000000	85.479167	73.170000	19.800000	0.204521	0.000000	20.094014	0.000000	1.000000	0.584544	17.783000 
	3.550000	13.501196	0.000000	85.500000	73.210000	19.800000	0.204636	0.000000	20.096535	0.000000	1.000000	0.584939	17.795000 
	3.552083	13.501196	0.000000	85.520833	73.220000	19.800000	0.204778	0.000000	20.099176	0.000000	1.000000	0.585366	17.808000 
	3.554167	13.501196	0.000000	85.541667	73.220000	19.800000	0.204912	0.000000	20.101590	0.000000	1.000000	0.585760	17.820000 
	3.556250	13.501196	0.000000	85.562500	73.250000	19.800000	0.205045	0.000000	20.104285	0.000000	1.000000	0.586188	17.833000 
	3.558333	13.501196	0.000000	85.583333	73.290000	19.800000	0.205160	0.000000	20.106806	0.000000	1.000000	0.586582	17.845000 
	3.560417	13.501196	0.000000	85.604167	73.300000	19.800000	0.205303	0.000000	20.109448	0.000000	1.000000	0.587009	17.858000 
	3.562500	13.501196	0.000000	85.625000	73.300000	19.800000	0.205453	0.000000	20.112062	0.000000	1.000000	0.587437	17.871000 
	3.564583	13.501196	0.000000	85.645833	73.320000	19.800000	0.205591	0.000000	20.114731	0.000000	1.000000	0.587864	17.884000 
	3.566667	13.501196	0.000000	85.666667	73.360000	19.800000	0.205714	0.000000	20.117454	0.000000	1.000000	0.588291	17.897000 
	3.568750	13.501196	0.000000	85.687500	73.380000	19.800000	0.205848	0.000000	20.120123	0.000000	1.000000	0.588719	17.910000 
	3.570833	13.501196	0.000000	85.708333	73.410000	19.800000	0.205987	0.000000	20.122819	0.000000	1.000000	0.589146	17.923000 
	3.572917	13.501196	0.000000	85.729167	73.410000	19.800000	0.206130	0.000000	20.125433	0.000000	1.000000	0.589573	17.936000 
	3.575000	13.501196	0.000000	85.750000	73.440000	19.800000	0.206278	0.000000	20.128331	0.000000	1.000000	0.590034	17.950000 
	3.577083	13.501196	0.000000	85.770833	73.460000	19.800000	0.206410	0.000000	20.131000	0.000000	1.000000	0.590461	17.963000 
	3.579167	13.501196	0.000000	85.791667	73.460000	19.800000	0.206563	0.000000	20.133615	0.000000	1.000000	0.590888	17.976000 
	3.581250	13.501196	0.000000	85.812500	73.500000	19.800000	0.206662	0.000000	20.135936	0.000000	1.000000	0.591250	17.987000 
	3.583333	13.501196	0.000000	85.833333	73.530000	19.800000	0.206792	0.000000	20.138633	0.000000	1.000000	0.591677	18.000000 
	3.585417	13.501196	0.000000	85.854167	73.540000	19.800000	0.206938	0.000000	20.141275	0.000000	1.000000	0.592104	18.013000 
	3.587500	13.501196	0.000000	85.875000	73.560000	19.800000	0.207068	0.000000	20.143744	0.000000	1.000000	0.592499	18.025000 
	3.589583	13.501196	0.000000	85.895833	73.570000	19.800000	0.207209	0.000000	20.146386	0.000000	1.000000	0.592926	18.038000 
	3.591667	13.501196	0.000000	85.916667	73.600000	19.800000	0.207349	0.000000	20.149284	0.000000	1.000000	0.593386	18.052000 
	3.593750	13.501196	0.000000	85.937500	73.610000	19.800000	0.207469	0.000000	20.151524	0.000000	1.000000	0.593748	18.063000 
	3.595833	13.501196	0.000000	85.958333	73.640000	19.800000	0.207613	0.000000	20.154423	0.000000	1.000000	0.594208	18.077000 
	3.597917	13.500982	0.000000	85.979167	73.640000	19.800000	0.207756	0.000000	20.157038	0.000000	1.000000	0.594635	18.090000 
	3.600000	13.501196	0.000000	86.000000	73.680000	19.800000	0.207872	0.000000	20.159561	0.000000	1.000000	0.595030	18.102000 
	3.602083	13.500982	0.000000	86.020833	73.710000	19.800000	0.208006	0.000000	20.162259	0.000000	1.000000	0.595457	18.115000 
	3.604167	13.500982	0.000000	86.041667	73.700000	19.800000	0.208146	0.000000	20.164646	0.000000	1.000000	0.595852	18.127000 
	3.606250	13.500982	0.000000	86.062500	73.730000	19.800000	0.208280	0.000000	20.167343	0.000000	1.000000	0.596279	18.140000 
	3.608333	13.500982	0.000000	86.083333	73.770000	19.800000	0.208391	0.000000	20.169867	0.000000	1.000000	0.596673	18.152000 
	3.610417	13.500982	0.000000	86.104167	73.790000	19.800000	0.208521	0.000000	20.172337	0.000000	1.000000	0.597068	18.164000 
	3.612500	13.500982	0.000000	86.125000	73.790000	19.800000	0.208655	0.000000	20.174751	0.000000	1.000000	0.597462	18.176000 
	3.614583	13.500982	0.000000	86.145833	73.820000	19.800000	0.208788	0.000000	20.177449	0.000000	1.000000	0.597890	18.189000 
	3.616667	13.500982	0.000000	86.166667	73.850000	19.800000	0.208910	0.000000	20.179946	0.000000	1.000000	0.598284	18.201000 
	3.618750	13.500982	0.000000	86.187500	73.850000	19.800000	0.209051	0.000000	20.182562	0.000000	1.000000	0.598711	18.214000 
	3.620833	13.500982	0.000000	86.208333	73.870000	19.800000	0.209201	0.000000	20.185434	0.000000	1.000000	0.599172	18.228000 
	3.622917	13.500982	0.000000	86.229167	73.900000	19.800000	0.209334	0.000000	20.188132	0.000000	1.000000	0.599599	18.241000 
	3.625000	13.500982	0.000000	86.250000	73.930000	19.800000	0.209478	0.000000	20.191032	0.000000	1.000000	0.600059	18.255000 
	3.627083	13.500982	0.000000	86.270833	73.940000	19.800000	0.209620	0.000000	20.193675	0.000000	1.000000	0.600486	18.268000 
	3.629167	13.500982	0.000000	86.291667	73.960000	19.800000	0.209753	0.000000	20.196346	0.000000	1.000000	0.600914	18.281000 
	3.631250	13.500982	0.000000	86.312500	73.980000	19.800000	0.209893	0.000000	20.199018	0.000000	1.000000	0.601341	18.294000 
	3.633333	13.500982	0.000000	86.333333	74.000000	19.800000	0.210030	0.000000	20.201689	0.000000	1.000000	0.601768	18.307000 
	3.635417	13.500982	0.000000	86.354167	74.020000	19.800000	0.210177	0.000000	20.204562	0.000000	1.000000	0.602229	18.321000 
	3.637500	13.500982	0.000000	86.375000	74.040000	19.800000	0.210304	0.000000	20.207032	0.000000	1.000000	0.602623	18.333000 
	3.639583	13.500982	0.000000	86.395833	74.050000	19.800000	0.210444	0.000000	20.209675	0.000000	1.000000	0.603050	18.346000 
	3.641667	13.500769	0.000000	86.416667	74.080000	19.800000	0.210576	0.000000	20.212375	0.000000	1.000000	0.603478	18.359000 
	3.643750	13.500769	0.000000	86.437500	74.090000	19.800000	0.210706	0.000000	20.214817	0.000000	1.000000	0.603872	18.371000 
	3.645833	13.500769	0.000000	86.458333	74.120000	19.800000	0.210848	0.000000	20.217718	0.000000	1.000000	0.604332	18.385000 
	3.647917	13.500769	0.000000	86.479167	74.160000	19.800000	0.210964	0.000000	20.220245	0.000000	1.000000	0.604727	18.397000 
	3.650000	13.500769	0.000000	86.500000	74.160000	19.800000	0.211098	0.000000	20.222660	0.000000	1.000000	0.605121	18.409000 
	3.652083	13.500769	0.000000	86.520833	74.190000	19.800000	0.211227	0.000000	20.225360	0.000000	1.000000	0.605549	18.422000 
	3.654167	13.500769	0.000000	86.541667	74.200000	19.800000	0.211368	0.000000	20.228004	0.000000	1.000000	0.605976	18.435000 
	3.656250	13.500769	0.000000	86.562500	74.210000	19.800000	0.211500	0.000000	20.230447	0.000000	1.000000	0.606370	18.447000 
	3.658333	13.500769	0.000000	86.583333	74.240000	19.800000	0.211619	0.000000	20.232946	0.000000	1.000000	0.606765	18.459000 
	3.660417	13.500769	0.000000	86.604167	74.260000	19.800000	0.211746	0.000000	20.235417	0.000000	1.000000	0.607159	18.471000 
	3.662500	13.500769	0.000000	86.625000	74.290000	19.800000	0.211867	0.000000	20.237916	0.000000	1.000000	0.607554	18.483000 
	3.664583	13.500769	0.000000	86.645833	74.310000	19.800000	0.211983	0.000000	20.240186	0.000000	1.000000	0.607915	18.494000 
	3.666667	13.500769	0.000000	86.666667	74.330000	19.800000	0.212092	0.000000	20.242456	0.000000	1.000000	0.608277	18.505000 
	3.668750	13.500769	0.000000	86.687500	74.350000	19.800000	0.212216	0.000000	20.244927	0.000000	1.000000	0.608671	18.517000 
	3.670833	13.500769	0.000000	86.708333	74.360000	19.800000	0.212336	0.000000	20.247169	0.000000	1.000000	0.609033	18.528000 
	3.672917	13.500769	0.000000	86.729167	74.390000	19.800000	0.212445	0.000000	20.249467	0.000000	1.000000	0.609395	18.539000 
	3.675000	13.500769	0.000000	86.750000	74.410000	19.800000	0.212571	0.000000	20.251939	0.000000	1.000000	0.609789	18.551000 
	3.677083	13.500769	0.000000	86.770833	74.420000	19.800000	0.212688	0.000000	20.254181	0.000000	1.000000	0.610151	18.562000 
	3.679167	13.500769	0.000000	86.791667	74.460000	19.800000	0.212796	0.000000	20.256508	0.000000	1.000000	0.610512	18.573000 
	3.681250	13.500769	0.000000	86.812500	74.480000	19.800000	0.212921	0.000000	20.258980	0.000000	1.000000	0.610907	18.585000 
	3.683333	13.500769	0.000000	86.833333	74.490000	19.800000	0.213037	0.000000	20.261222	0.000000	1.000000	0.611268	18.596000 
	3.685417	13.500769	0.000000	86.854167	74.510000	19.800000	0.213162	0.000000	20.263694	0.000000	1.000000	0.611663	18.608000 
	3.687500	13.500769	0.000000	86.875000	74.530000	19.800000	0.213297	0.000000	20.266367	0.000000	1.000000	0.612090	18.621000 
	3.689583	13.500769	0.000000	86.895833	74.550000	19.800000	0.213422	0.000000	20.268840	0.000000	1.000000	0.612484	18.633000 
	3.691667	13.500555	0.000000	86.916667	74.550000	19.800000	0.213571	0.000000	20.271456	0.000000	1.000000	0.612912	18.646000 
	3.693750	13.500769	0.000000	86.937500	74.600000	19.800000	0.213693	0.000000	20.274215	0.000000	1.000000	0.613339	18.659000 
	3.695833	13.500555	0.000000	86.958333	74.610000	19.800000	0.213819	0.000000	20.276659	0.000000	1.000000	0.613733	18.671000 
	3.697917	13.500555	0.000000	86.979167	74.630000	19.800000	0.213952	0.000000	20.279333	0.000000	1.000000	0.614161	18.684000 
	3.700000	13.500555	0.000000	87.000000	74.640000	19.800000	0.214087	0.000000	20.281777	0.000000	1.000000	0.614555	18.696000 
	3.702083	13.500555	0.000000	87.020833	74.680000	19.800000	0.214209	0.000000	20.284507	0.000000	1.000000	0.614983	18.709000 
	3.704167	13.500555	0.000000	87.041667	74.690000	19.800000	0.214341	0.000000	20.286951	0.000000	1.000000	0.615377	18.721000 
	3.706250	13.500555	0.000000	87.062500	74.710000	19.800000	0.214457	0.000000	20.289223	0.000000	1.000000	0.615739	18.732000 
	3.708333	13.500555	0.000000	87.083333	74.730000	19.800000	0.214591	0.000000	20.291897	0.000000	1.000000	0.616166	18.745000 
	3.710417	13.500555	0.000000	87.104167	74.750000	19.800000	0.214731	0.000000	20.294571	0.000000	1.000000	0.616593	18.758000 
	3.712500	13.500555	0.000000	87.125000	74.790000	19.800000	0.214856	0.000000	20.297302	0.000000	1.000000	0.617021	18.771000 
	3.714583	13.500555	0.000000	87.145833	74.790000	19.800000	0.215002	0.000000	20.299920	0.000000	1.000000	0.617448	18.784000 
	3.716667	13.500555	0.000000	87.166667	74.810000	19.800000	0.215136	0.000000	20.302594	0.000000	1.000000	0.617875	18.797000 
	3.718750	13.500555	0.000000	87.187500	74.820000	19.800000	0.215276	0.000000	20.305240	0.000000	1.000000	0.618303	18.810000 
	3.720833	13.500555	0.000000	87.208333	74.850000	19.800000	0.215409	0.000000	20.307943	0.000000	1.000000	0.618730	18.823000 
	3.722917	13.500555	0.000000	87.229167	74.870000	19.800000	0.215545	0.000000	20.310618	0.000000	1.000000	0.619157	18.836000 
	3.725000	13.500555	0.000000	87.250000	74.890000	19.800000	0.215694	0.000000	20.313494	0.000000	1.000000	0.619617	18.850000 
	3.727083	13.500341	0.000000	87.270833	74.920000	19.800000	0.215811	0.000000	20.315996	0.000000	1.000000	0.620012	18.862000 
	3.729167	13.500341	0.000000	87.291667	74.940000	19.800000	0.215955	0.000000	20.318872	0.000000	1.000000	0.620472	18.876000 
	3.731250	13.500341	0.000000	87.312500	74.950000	19.800000	0.216089	0.000000	20.321317	0.000000	1.000000	0.620866	18.888000 
	3.733333	13.500341	0.000000	87.333333	74.980000	19.800000	0.216219	0.000000	20.324021	0.000000	1.000000	0.621294	18.901000 
	3.735417	13.500341	0.000000	87.354167	75.000000	19.800000	0.216345	0.000000	20.326494	0.000000	1.000000	0.621688	18.913000 
	3.737500	13.500341	0.000000	87.375000	75.030000	19.800000	0.216464	0.000000	20.328997	0.000000	1.000000	0.622083	18.925000 
	3.739583	13.500341	0.000000	87.395833	75.060000	19.800000	0.216592	0.000000	20.331701	0.000000	1.000000	0.622510	18.938000 
	3.741667	13.500341	0.000000	87.416667	75.060000	19.800000	0.216718	0.000000	20.333916	0.000000	1.000000	0.622872	18.949000 
	3.743750	13.500341	0.000000	87.437500	75.080000	19.800000	0.216857	0.000000	20.336592	0.000000	1.000000	0.623299	18.962000 
	3.745833	13.500341	0.000000	87.458333	75.110000	19.800000	0.216983	0.000000	20.339296	0.000000	1.000000	0.623726	18.975000 
	3.747917	13.500341	0.000000	87.479167	75.130000	19.800000	0.217111	0.000000	20.341770	0.000000	1.000000	0.624121	18.987000 
	3.750000	13.500341	0.000000	87.500000	75.140000	19.800000	0.217249	0.000000	20.344417	0.000000	1.000000	0.624548	19.000000 
	3.752083	13.500341	0.000000	87.520833	75.180000	19.800000	0.217368	0.000000	20.346949	0.000000	1.000000	0.624942	19.012000 
	3.754167	13.500341	0.000000	87.541667	75.180000	19.800000	0.217501	0.000000	20.349366	0.000000	1.000000	0.625337	19.024000 
	3.756250	13.500341	0.000000	87.562500	75.190000	19.800000	0.217643	0.000000	20.352013	0.000000	1.000000	0.625764	19.037000 
	3.758333	13.500341	0.000000	87.583333	75.220000	19.800000	0.217760	0.000000	20.354516	0.000000	1.000000	0.626159	19.049000 
	3.760417	13.500341	0.000000	87.604167	75.260000	19.800000	0.217889	0.000000	20.357250	0.000000	1.000000	0.626586	19.062000 
	3.762500	13.500341	0.000000	87.625000	75.260000	19.800000	0.218033	0.000000	20.359868	0.000000	1.000000	0.627013	19.075000 
	3.764583	13.500341	0.000000	87.645833	75.280000	19.800000	0.218156	0.000000	20.362343	0.000000	1.000000	0.627408	19.087000 
	3.766667	13.500341	0.000000	87.666667	75.300000	19.800000	0.218289	0.000000	20.365020	0.000000	1.000000	0.627835	19.100000 
	3.768750	13.500341	0.000000	87.687500	75.330000	19.800000	0.218422	0.000000	20.367725	0.000000	1.000000	0.628262	19.113000 
	3.770833	13.500341	0.000000	87.708333	75.360000	19.800000	0.218528	0.000000	20.370028	0.000000	1.000000	0.628624	19.124000 
	3.772917	13.500341	0.000000	87.729167	75.370000	19.800000	0.218661	0.000000	20.372474	0.000000	1.000000	0.629018	19.136000 
	3.775000	13.500341	0.000000	87.750000	75.400000	19.800000	0.218789	0.000000	20.375179	0.000000	1.000000	0.629446	19.149000 
	3.777083	13.500341	0.000000	87.770833	75.400000	19.800000	0.218915	0.000000	20.377395	0.000000	1.000000	0.629807	19.160000 
	3.779167	13.500341	0.000000	87.791667	75.410000	19.800000	0.219055	0.000000	20.380043	0.000000	1.000000	0.630235	19.173000 
	3.781250	13.500341	0.000000	87.812500	75.440000	19.800000	0.219194	0.000000	20.382950	0.000000	1.000000	0.630695	19.187000 
	3.783333	13.500341	0.000000	87.833333	75.480000	19.800000	0.219332	0.000000	20.385887	0.000000	1.000000	0.631155	19.201000 
	3.785417	13.500341	0.000000	87.854167	75.490000	19.800000	0.219460	0.000000	20.388333	0.000000	1.000000	0.631550	19.213000 
	3.787500	13.500341	0.000000	87.875000	75.500000	19.800000	0.219602	0.000000	20.390981	0.000000	1.000000	0.631977	19.226000 
	3.789583	13.500341	0.000000	87.895833	75.530000	19.800000	0.219732	0.000000	20.393687	0.000000	1.000000	0.632404	19.239000 
	3.791667	13.500341	0.000000	87.916667	75.550000	19.800000	0.219871	0.000000	20.396365	0.000000	1.000000	0.632832	19.252000 
	3.793750	13.500341	0.000000	87.937500	75.560000	19.800000	0.219977	0.000000	20.398408	0.000000	1.000000	0.633160	19.262000 
	3.795833	13.500341	0.000000	87.958333	75.600000	19.800000	0.220080	0.000000	20.400741	0.000000	1.000000	0.633522	19.273000 
	3.797917	13.500341	0.000000	87.979167	75.620000	19.800000	0.220191	0.000000	20.403016	0.000000	1.000000	0.633883	19.284000 
	3.800000	13.500341	0.000000	88.000000	75.620000	19.800000	0.220313	0.000000	20.405232	0.000000	1.000000	0.634245	19.295000 
	3.802083	13.500341	0.000000	88.020833	75.640000	19.800000	0.220416	0.000000	20.407305	0.000000	1.000000	0.634574	19.305000 
	3.804167	13.500341	0.000000	88.041667	75.670000	19.800000	0.220535	0.000000	20.409811	0.000000	1.000000	0.634968	19.317000 
	3.806250	13.500341	0.000000	88.062500	75.700000	19.800000	0.220629	0.000000	20.411914	0.000000	1.000000	0.635297	19.327000 
	3.808333	13.500341	0.000000	88.083333	75.720000	19.800000	0.220768	0.000000	20.414591	0.000000	1.000000	0.635724	19.340000 
	3.810417	13.500341	0.000000	88.104167	75.720000	19.800000	0.220903	0.000000	20.417009	0.000000	1.000000	0.636119	19.352000 
	3.812500	13.500128	0.000000	88.125000	75.760000	19.800000	0.221027	0.000000	20.419746	0.000000	1.000000	0.636546	19.365000 
	3.814583	13.500128	0.000000	88.145833	75.780000	19.800000	0.221161	0.000000	20.422424	0.000000	1.000000	0.636973	19.378000 
	3.816667	13.500128	0.000000	88.166667	75.790000	19.800000	0.221291	0.000000	20.424871	0.000000	1.000000	0.637368	19.390000 
	3.818750	13.500128	0.000000	88.187500	75.800000	19.800000	0.221408	0.000000	20.427117	0.000000	1.000000	0.637729	19.401000 
	3.820833	13.500128	0.000000	88.208333	75.830000	19.800000	0.221531	0.000000	20.429623	0.000000	1.000000	0.638124	19.413000 
	3.822917	13.500128	0.000000	88.229167	75.840000	19.800000	0.221659	0.000000	20.432071	0.000000	1.000000	0.638518	19.425000 
	3.825000	13.500128	0.000000	88.250000	75.870000	19.800000	0.221762	0.000000	20.434376	0.000000	1.000000	0.638880	19.436000 
	3.827083	13.500128	0.000000	88.270833	75.890000	19.800000	0.221873	0.000000	20.436651	0.000000	1.000000	0.639241	19.447000 
	3.829167	13.500128	0.000000	88.291667	75.910000	19.800000	0.221988	0.000000	20.438927	0.000000	1.000000	0.639603	19.458000 
	3.831250	13.500128	0.000000	88.312500	75.940000	19.800000	0.222099	0.000000	20.441232	0.000000	1.000000	0.639964	19.469000 
	3.833333	13.500128	0.000000	88.333333	75.960000	19.800000	0.222219	0.000000	20.443709	0.000000	1.000000	0.640359	19.481000 
	3.835417	13.500128	0.000000	88.354167	75.980000	19.800000	0.222332	0.000000	20.445985	0.000000	1.000000	0.640721	19.492000 
	3.837500	13.500128	0.000000	88.375000	76.000000	19.800000	0.222460	0.000000	20.448462	0.000000	1.000000	0.641115	19.504000 
	3.839583	13.500128	0.000000	88.395833	76.010000	19.800000	0.222578	0.000000	20.450709	0.000000	1.000000	0.641477	19.515000 
	3.841667	13.500128	0.000000	88.416667	76.050000	19.800000	0.222684	0.000000	20.453246	0.000000	1.000000	0.641871	19.527000 
	3.843750	13.500128	0.000000	88.437500	76.050000	19.800000	0.222810	0.000000	20.455462	0.000000	1.000000	0.642233	19.538000 
	3.845833	13.500128	0.000000	88.458333	76.080000	19.800000	0.222935	0.000000	20.457970	0.000000	1.000000	0.642627	19.550000 
	3.847917	13.500128	0.000000	88.479167	76.110000	19.800000	0.223059	0.000000	20.460679	0.000000	1.000000	0.643054	19.563000 
	3.850000	13.500128	0.000000	88.500000	76.130000	19.800000	0.223171	0.000000	20.462955	0.000000	1.000000	0.643416	19.574000 
	3.852083	13.500128	0.000000	88.520833	76.130000	19.800000	0.223294	0.000000	20.465172	0.000000	1.000000	0.643778	19.585000 
	3.854167	13.500128	0.000000	88.541667	76.150000	19.800000	0.223445	0.000000	20.468053	0.000000	1.000000	0.644238	19.599000 
	3.856250	13.500128	0.000000	88.562500	76.200000	19.800000	0.223540	0.000000	20.470419	0.000000	1.000000	0.644599	19.610000 
	3.858333	13.500128	0.000000	88.583333	76.220000	19.800000	0.223673	0.000000	20.473099	0.000000	1.000000	0.645027	19.623000 
	3.860417	13.500128	0.000000	88.604167	76.220000	19.800000	0.223844	0.000000	20.476122	0.000000	1.000000	0.645520	19.638000 
	3.862500	13.500128	0.000000	88.625000	76.220000	19.800000	0.223975	0.000000	20.478541	0.000000	1.000000	0.645914	19.650000 
	3.864583	13.500128	0.000000	88.645833	76.280000	19.800000	0.224101	0.000000	20.481541	0.000000	1.000000	0.646374	19.664000 
	3.866667	13.500128	0.000000	88.666667	76.310000	19.800000	0.224243	0.000000	20.484453	0.000000	1.000000	0.646835	19.678000 
	3.868750	13.500128	0.000000	88.687500	76.300000	19.800000	0.224411	0.000000	20.487245	0.000000	1.000000	0.647295	19.692000 
	3.870833	13.500128	0.000000	88.708333	76.320000	19.800000	0.224556	0.000000	20.490127	0.000000	1.000000	0.647755	19.706000 
	3.872917	13.500128	0.000000	88.729167	76.340000	19.800000	0.224712	0.000000	20.493210	0.000000	1.000000	0.648248	19.721000 
	3.875000	13.500128	0.000000	88.750000	76.370000	19.800000	0.224851	0.000000	20.496122	0.000000	1.000000	0.648708	19.735000 
	3.877083	13.500128	0.000000	88.770833	76.390000	19.800000	0.225011	0.000000	20.499206	0.000000	1.000000	0.649201	19.750000 
	3.879167	13.500128	0.000000	88.791667	76.400000	19.800000	0.225172	0.000000	20.502259	0.000000	1.000000	0.649694	19.765000 
	3.881250	13.499914	0.000000	88.812500	76.450000	19.800000	0.225315	0.000000	20.505433	0.000000	1.000000	0.650187	19.780000 
	3.883333	13.499914	0.000000	88.833333	76.460000	19.800000	0.225475	0.000000	20.508487	0.000000	1.000000	0.650680	19.795000 
	3.885417	13.499914	0.000000	88.854167	76.470000	19.800000	0.225640	0.000000	20.511541	0.000000	1.000000	0.651173	19.810000 
	3.887500	13.499914	0.000000	88.875000	76.480000	19.800000	0.225792	0.000000	20.514393	0.000000	1.000000	0.651634	19.824000 
	3.889583	13.499914	0.000000	88.895833	76.510000	19.800000	0.225945	0.000000	20.517508	0.000000	1.000000	0.652127	19.839000 
	3.891667	13.499914	0.000000	88.916667	76.530000	19.800000	0.226088	0.000000	20.520390	0.000000	1.000000	0.652587	19.853000 
	3.893750	13.499914	0.000000	88.937500	76.540000	19.800000	0.226228	0.000000	20.523041	0.000000	1.000000	0.653014	19.866000 
	3.895833	13.499914	0.000000	88.958333	76.560000	19.800000	0.226352	0.000000	20.525521	0.000000	1.000000	0.653409	19.878000 
	3.897917	13.499914	0.000000	88.979167	76.600000	19.800000	0.226478	0.000000	20.528262	0.000000	1.000000	0.653836	19.891000 
	3.900000	13.499914	0.000000	89.000000	76.630000	19.800000	0.226600	0.000000	20.530772	0.000000	1.000000	0.654230	19.903000 
	3.902083	13.499914	0.000000	89.020833	76.630000	19.800000	0.226742	0.000000	20.533393	0.000000	1.000000	0.654658	19.916000 
	3.904167	13.499914	0.000000	89.041667	76.660000	19.800000	0.226872	0.000000	20.536105	0.000000	1.000000	0.655085	19.929000 
	3.906250	13.499914	0.000000	89.062500	76.700000	19.800000	0.226985	0.000000	20.538646	0.000000	1.000000	0.655480	19.941000 
	3.908333	13.499914	0.000000	89.083333	76.700000	19.800000	0.227108	0.000000	20.540864	0.000000	1.000000	0.655841	19.952000 
	3.910417	13.499914	0.000000	89.104167	76.710000	19.800000	0.227249	0.000000	20.543515	0.000000	1.000000	0.656268	19.965000 
	3.912500	13.499914	0.000000	89.125000	76.740000	19.800000	0.227367	0.000000	20.546026	0.000000	1.000000	0.656663	19.977000 
	3.914583	13.499914	0.000000	89.145833	76.760000	19.800000	0.227502	0.000000	20.548707	0.000000	1.000000	0.657090	19.990000 
	3.916667	13.499914	0.000000	89.166667	76.790000	19.800000	0.227629	0.000000	20.551420	0.000000	1.000000	0.657518	20.003000 
	3.918750	13.499914	0.000000	89.187500	76.800000	19.800000	0.227769	0.000000	20.554072	0.000000	1.000000	0.657945	20.016000 
	3.920833	13.499914	0.000000	89.208333	76.830000	19.800000	0.227912	0.000000	20.556986	0.000000	1.000000	0.658405	20.030000 
	3.922917	13.499914	0.000000	89.229167	76.850000	19.800000	0.228046	0.000000	20.559668	0.000000	1.000000	0.658832	20.043000 
	3.925000	13.499914	0.000000	89.250000	76.870000	19.800000	0.228183	0.000000	20.562350	0.000000	1.000000	0.659260	20.056000 
	3.927083	13.499914	0.000000	89.270833	76.880000	19.800000	0.228332	0.000000	20.565204	0.000000	1.000000	0.659720	20.070000 
	3.929167	13.499914	0.000000	89.291667	76.920000	19.800000	0.228482	0.000000	20.568351	0.000000	1.000000	0.660213	20.085000 
	3.931250	13.499914	0.000000	89.312500	76.940000	19.800000	0.228608	0.000000	20.571033	0.000000	1.000000	0.660640	20.098000 
	3.933333	13.499914	0.000000	89.333333	76.950000	19.800000	0.228756	0.000000	20.573686	0.000000	1.000000	0.661068	20.111000 
	3.935417	13.499914	0.000000	89.354167	76.960000	19.800000	0.228905	0.000000	20.576539	0.000000	1.000000	0.661528	20.125000 
	3.937500	13.499914	0.000000	89.375000	76.980000	19.800000	0.229027	0.000000	20.579021	0.000000	1.000000	0.661922	20.137000 
	3.939583	13.499914	0.000000	89.395833	77.010000	19.800000	0.229160	0.000000	20.581734	0.000000	1.000000	0.662350	20.150000 
	3.941667	13.499914	0.000000	89.416667	77.030000	19.800000	0.229302	0.000000	20.584619	0.000000	1.000000	0.662810	20.164000 
	3.943750	13.499914	0.000000	89.437500	77.040000	19.800000	0.229417	0.000000	20.586868	0.000000	1.000000	0.663171	20.175000 
	3.945833	13.499914	0.000000	89.458333	77.060000	19.800000	0.229545	0.000000	20.589349	0.000000	1.000000	0.663566	20.187000 
	3.947917	13.499914	0.000000	89.479167	77.090000	19.800000	0.229676	0.000000	20.592063	0.000000	1.000000	0.663993	20.200000 
	3.950000	13.499914	0.000000	89.500000	77.100000	19.800000	0.229799	0.000000	20.594514	0.000000	1.000000	0.664388	20.212000 
	3.952083	13.499700	0.000000	89.520833	77.130000	19.800000	0.229905	0.000000	20.596825	0.000000	1.000000	0.664749	20.223000 
	3.954167	13.499700	0.000000	89.541667	77.160000	19.800000	0.230025	0.000000	20.599337	0.000000	1.000000	0.665144	20.235000 
	3.956250	13.499700	0.000000	89.562500	77.180000	19.800000	0.230122	0.000000	20.601416	0.000000	1.000000	0.665472	20.245000 
	3.958333	13.499700	0.000000	89.583333	77.200000	19.800000	0.230237	0.000000	20.603696	0.000000	1.000000	0.665834	20.256000 
	3.960417	13.499700	0.000000	89.604167	77.200000	19.800000	0.230360	0.000000	20.605915	0.000000	1.000000	0.666196	20.267000 
	3.962500	13.499700	0.000000	89.625000	77.230000	19.800000	0.230453	0.000000	20.608024	0.000000	1.000000	0.666524	20.277000 
	3.964583	13.499700	0.000000	89.645833	77.250000	19.800000	0.230566	0.000000	20.610304	0.000000	1.000000	0.666886	20.288000 
	3.966667	13.499700	0.000000	89.666667	77.280000	19.800000	0.230669	0.000000	20.612616	0.000000	1.000000	0.667247	20.299000 
	3.968750	13.499700	0.000000	89.687500	77.300000	19.800000	0.230786	0.000000	20.614896	0.000000	1.000000	0.667609	20.310000 
	3.970833	13.499700	0.000000	89.708333	77.320000	19.800000	0.230917	0.000000	20.617580	0.000000	1.000000	0.668036	20.323000 
	3.972917	13.499700	0.000000	89.729167	77.330000	19.800000	0.231044	0.000000	20.620032	0.000000	1.000000	0.668431	20.335000 
	3.975000	13.499700	0.000000	89.750000	77.350000	19.800000	0.231179	0.000000	20.622716	0.000000	1.000000	0.668858	20.348000 
	3.977083	13.499700	0.000000	89.770833	77.390000	19.800000	0.231304	0.000000	20.625462	0.000000	1.000000	0.669285	20.361000 
	3.979167	13.499700	0.000000	89.791667	77.410000	19.800000	0.231439	0.000000	20.628147	0.000000	1.000000	0.669713	20.374000 
	3.981250	13.499700	0.000000	89.812500	77.420000	19.800000	0.231565	0.000000	20.630598	0.000000	1.000000	0.670107	20.386000 
	3.983333	13.499700	0.000000	89.833333	77.450000	19.800000	0.231697	0.000000	20.633314	0.000000	1.000000	0.670534	20.399000 
	3.985417	13.499700	0.000000	89.854167	77.470000	19.800000	0.231833	0.000000	20.635999	0.000000	1.000000	0.670962	20.412000 
	3.987500	13.499700	0.000000	89.875000	77.470000	19.800000	0.231976	0.000000	20.638621	0.000000	1.000000	0.671389	20.425000 
	3.989583	13.499700	0.000000	89.895833	77.510000	19.800000	0.232101	0.000000	20.641368	0.000000	1.000000	0.671816	20.438000 
	3.991667	13.499700	0.000000	89.916667	77.520000	19.800000	0.232242	0.000000	20.644022	0.000000	1.000000	0.672244	20.451000 
	3.993750	13.499700	0.000000	89.937500	77.540000	19.800000	0.232375	0.000000	20.646707	0.000000	1.000000	0.672671	20.464000 
	3.995833	13.499700	0.000000	89.958333	77.560000	19.800000	0.232512	0.000000	20.649392	0.000000	1.000000	0.673098	20.477000 
	3.997917	13.499487	0.000000	89.979167	77.590000	19.800000	0.232624	0.000000	20.651906	0.000000	1.000000	0.673493	20.489000 
	4.000000	13.499487	0.000000	90.000000	77.600000	19.800000	0.232766	0.000000	20.654560	0.000000	1.000000	0.673920	20.502000 
	4.002083	13.499487	0.000000	90.020833	77.630000	19.800000	0.232869	0.000000	20.656873	0.000000	1.000000	0.674282	20.513000 
	4.004167	13.499487	0.000000	90.041667	77.660000	19.800000	0.232988	0.000000	20.659388	0.000000	1.000000	0.674676	20.525000 
	4.006250	13.499487	0.000000	90.062500	77.660000	19.800000	0.233096	0.000000	20.661406	0.000000	1.000000	0.675005	20.535000 
	4.008333	13.499487	0.000000	90.083333	77.690000	19.800000	0.233215	0.000000	20.663921	0.000000	1.000000	0.675399	20.547000 
	4.010417	13.499487	0.000000	90.104167	77.720000	19.800000	0.233323	0.000000	20.666234	0.000000	1.000000	0.675761	20.558000 
	4.012500	13.499487	0.000000	90.125000	77.730000	19.800000	0.233440	0.000000	20.668485	0.000000	1.000000	0.676123	20.569000 
	4.014583	13.499487	0.000000	90.145833	77.770000	19.800000	0.233544	0.000000	20.670829	0.000000	1.000000	0.676484	20.580000 
	4.016667	13.499487	0.000000	90.166667	77.780000	19.800000	0.233658	0.000000	20.673080	0.000000	1.000000	0.676846	20.591000 
	4.018750	13.499487	0.000000	90.187500	77.790000	19.800000	0.233786	0.000000	20.675533	0.000000	1.000000	0.677240	20.603000 
	4.020833	13.499487	0.000000	90.208333	77.810000	19.800000	0.233918	0.000000	20.678219	0.000000	1.000000	0.677667	20.616000 
	4.022917	13.499487	0.000000	90.229167	77.840000	19.800000	0.234028	0.000000	20.680533	0.000000	1.000000	0.678029	20.627000 
	4.025000	13.499487	0.000000	90.250000	77.880000	19.800000	0.234148	0.000000	20.683282	0.000000	1.000000	0.678456	20.640000 
	4.027083	13.499487	0.000000	90.270833	77.890000	19.800000	0.234275	0.000000	20.685735	0.000000	1.000000	0.678851	20.652000 
	4.029167	13.499487	0.000000	90.291667	77.900000	19.800000	0.234412	0.000000	20.688389	0.000000	1.000000	0.679278	20.665000 
	4.031250	13.499487	0.000000	90.312500	77.930000	19.800000	0.234530	0.000000	20.690905	0.000000	1.000000	0.679673	20.677000 
	4.033333	13.499487	0.000000	90.333333	77.930000	19.800000	0.234671	0.000000	20.693327	0.000000	1.000000	0.680067	20.689000 
	4.035417	13.499487	0.000000	90.354167	77.970000	19.800000	0.234778	0.000000	20.695875	0.000000	1.000000	0.680462	20.701000 
	4.037500	13.499487	0.000000	90.375000	77.980000	19.800000	0.234918	0.000000	20.698530	0.000000	1.000000	0.680889	20.714000 
	4.039583	13.499487	0.000000	90.395833	78.010000	19.800000	0.235037	0.000000	20.701046	0.000000	1.000000	0.681283	20.726000 
	4.041667	13.499487	0.000000	90.416667	78.020000	19.800000	0.235186	0.000000	20.703903	0.000000	1.000000	0.681743	20.740000 
	4.043750	13.499487	0.000000	90.437500	78.050000	19.800000	0.235318	0.000000	20.706622	0.000000	1.000000	0.682171	20.753000 
	4.045833	13.499487	0.000000	90.458333	78.060000	19.800000	0.235466	0.000000	20.709479	0.000000	1.000000	0.682631	20.767000 
	4.047917	13.499487	0.000000	90.479167	78.090000	19.800000	0.235592	0.000000	20.712197	0.000000	1.000000	0.683058	20.780000 
	4.050000	13.499487	0.000000	90.500000	78.100000	19.800000	0.235754	0.000000	20.715256	0.000000	1.000000	0.683551	20.795000 
	4.052083	13.499487	0.000000	90.520833	78.120000	19.800000	0.235919	0.000000	20.718549	0.000000	1.000000	0.684077	20.811000 
	4.054167	13.499487	0.000000	90.541667	78.150000	19.800000	0.236049	0.000000	20.721268	0.000000	1.000000	0.684505	20.824000 
	4.056250	13.499487	0.000000	90.562500	78.180000	19.800000	0.236178	0.000000	20.723987	0.000000	1.000000	0.684932	20.837000 
	4.058333	13.499487	0.000000	90.583333	78.170000	19.800000	0.236309	0.000000	20.726176	0.000000	1.000000	0.685294	20.848000 
	4.060417	13.499487	0.000000	90.604167	78.200000	19.800000	0.236425	0.000000	20.728693	0.000000	1.000000	0.685688	20.860000 
	4.062500	13.499487	0.000000	90.625000	78.230000	19.800000	0.236509	0.000000	20.730605	0.000000	1.000000	0.685984	20.869000 
	4.064583	13.499487	0.000000	90.645833	78.260000	19.800000	0.236565	0.000000	20.732113	0.000000	1.000000	0.686214	20.876000 
	4.066667	13.499487	0.000000	90.666667	78.260000	19.800000	0.236636	0.000000	20.733324	0.000000	1.000000	0.686411	20.882000 
	4.068750	13.499487	0.000000	90.687500	78.290000	19.800000	0.236661	0.000000	20.734227	0.000000	1.000000	0.686543	20.886000 
	4.070833	13.499487	0.000000	90.708333	78.320000	19.800000	0.236676	0.000000	20.734928	0.000000	1.000000	0.686641	20.889000 
	4.072917	13.499273	0.000000	90.729167	78.350000	19.800000	0.236735	0.000000	20.736436	0.000000	1.000000	0.686871	20.896000 
	4.075000	13.499273	0.000000	90.750000	78.330000	19.800000	0.236789	0.000000	20.737180	0.000000	1.000000	0.687003	20.900000 
	4.077083	13.499273	0.000000	90.770833	78.380000	19.800000	0.236841	0.000000	20.738752	0.000000	1.000000	0.687233	20.907000 
	4.079167	13.499273	0.000000	90.791667	78.390000	19.800000	0.236872	0.000000	20.739591	0.000000	1.000000	0.687364	20.911000 
	4.081250	13.499273	0.000000	90.812500	78.420000	19.800000	0.236902	0.000000	20.740494	0.000000	1.000000	0.687496	20.915000 
	4.083333	13.499273	0.000000	90.833333	78.440000	19.800000	0.236948	0.000000	20.741567	0.000000	1.000000	0.687660	20.920000 
	4.085417	13.499273	0.000000	90.854167	78.460000	19.800000	0.237037	0.000000	20.743448	0.000000	1.000000	0.687956	20.929000 
	4.087500	13.499273	0.000000	90.875000	78.490000	19.800000	0.237162	0.000000	20.746168	0.000000	1.000000	0.688383	20.942000 
	4.089583	13.499273	0.000000	90.895833	78.520000	19.800000	0.237291	0.000000	20.748888	0.000000	1.000000	0.688811	20.955000 
	4.091667	13.499273	0.000000	90.916667	78.520000	19.800000	0.237438	0.000000	20.751513	0.000000	1.000000	0.689238	20.968000 
	4.093750	13.499273	0.000000	90.937500	78.540000	19.800000	0.237549	0.000000	20.753798	0.000000	1.000000	0.689600	20.979000 
	4.095833	13.499273	0.000000	90.958333	78.570000	19.800000	0.237644	0.000000	20.755912	0.000000	1.000000	0.689928	20.989000 
	4.097917	13.499273	0.000000	90.979167	78.580000	19.800000	0.237748	0.000000	20.757963	0.000000	1.000000	0.690257	20.999000 
	4.100000	13.499273	0.000000	91.000000	78.610000	19.800000	0.237864	0.000000	20.760482	0.000000	1.000000	0.690652	21.011000 
	4.102083	13.499487	0.000000	91.020833	78.620000	19.800000	0.237988	0.000000	20.762937	0.000000	1.000000	0.691046	21.023000 
	4.104167	13.499273	0.000000	91.041667	78.650000	19.800000	0.238128	0.000000	20.765860	0.000000	1.000000	0.691506	21.037000 
	4.106250	13.499273	0.000000	91.062500	78.670000	19.800000	0.238266	0.000000	20.768549	0.000000	1.000000	0.691933	21.050000 
	4.108333	13.499273	0.000000	91.083333	78.690000	19.800000	0.238379	0.000000	20.770834	0.000000	1.000000	0.692295	21.061000 
	4.110417	13.499273	0.000000	91.104167	78.700000	19.800000	0.238478	0.000000	20.772885	0.000000	1.000000	0.692624	21.071000 
	4.112500	13.499273	0.000000	91.125000	78.740000	19.800000	0.238542	0.000000	20.774629	0.000000	1.000000	0.692887	21.079000 
	4.114583	13.499273	0.000000	91.145833	78.760000	19.800000	0.238622	0.000000	20.776309	0.000000	1.000000	0.693150	21.087000 
	4.116667	13.499273	0.000000	91.166667	78.770000	19.800000	0.238729	0.000000	20.778360	0.000000	1.000000	0.693478	21.097000 
	4.118750	13.499273	0.000000	91.187500	78.790000	19.800000	0.238825	0.000000	20.780444	0.000000	1.000000	0.693807	21.107000 
	4.120833	13.499273	0.000000	91.208333	78.840000	19.800000	0.238922	0.000000	20.782825	0.000000	1.000000	0.694169	21.118000 
	4.122917	13.499273	0.000000	91.229167	78.830000	19.800000	0.239082	0.000000	20.785621	0.000000	1.000000	0.694629	21.132000 
	4.125000	13.499273	0.000000	91.250000	78.840000	19.800000	0.239222	0.000000	20.788278	0.000000	1.000000	0.695056	21.145000 
	4.127083	13.499273	0.000000	91.270833	78.870000	19.800000	0.239361	0.000000	20.791202	0.000000	1.000000	0.695516	21.159000 
	4.129167	13.499273	0.000000	91.291667	78.900000	19.800000	0.239523	0.000000	20.794530	0.000000	1.000000	0.696042	21.175000 
	4.131250	13.499273	0.000000	91.312500	78.910000	19.800000	0.239683	0.000000	20.797591	0.000000	1.000000	0.696535	21.190000 
	4.133333	13.499273	0.000000	91.333333	78.940000	19.800000	0.239809	0.000000	20.800314	0.000000	1.000000	0.696963	21.203000 
	4.135417	13.499273	0.000000	91.354167	78.960000	19.800000	0.239934	0.000000	20.802802	0.000000	1.000000	0.697357	21.215000 
	4.137500	13.499273	0.000000	91.375000	78.980000	19.800000	0.240064	0.000000	20.805492	0.000000	1.000000	0.697784	21.228000 
	4.139583	13.499273	0.000000	91.395833	79.000000	19.800000	0.240190	0.000000	20.807980	0.000000	1.000000	0.698179	21.240000 
	4.141667	13.499273	0.000000	91.416667	79.020000	19.800000	0.240299	0.000000	20.810266	0.000000	1.000000	0.698541	21.251000 
	4.143750	13.499273	0.000000	91.437500	79.040000	19.800000	0.240427	0.000000	20.812755	0.000000	1.000000	0.698935	21.263000 
	4.145833	13.499059	0.000000	91.458333	79.060000	19.800000	0.240546	0.000000	20.815243	0.000000	1.000000	0.699329	21.275000 
	4.147917	13.499059	0.000000	91.479167	79.080000	19.800000	0.240669	0.000000	20.817732	0.000000	1.000000	0.699724	21.287000 
	4.150000	13.499059	0.000000	91.500000	79.100000	19.800000	0.240778	0.000000	20.820018	0.000000	1.000000	0.700085	21.298000 
	4.152083	13.499059	0.000000	91.520833	79.140000	19.800000	0.240907	0.000000	20.822976	0.000000	1.000000	0.700546	21.312000 
	4.154167	13.499059	0.000000	91.541667	79.140000	19.800000	0.241028	0.000000	20.825198	0.000000	1.000000	0.700907	21.323000 
	4.156250	13.499059	0.000000	91.562500	79.160000	19.800000	0.241153	0.000000	20.827687	0.000000	1.000000	0.701302	21.335000 
	4.158333	13.499059	0.000000	91.583333	79.200000	19.800000	0.241251	0.000000	20.830039	0.000000	1.000000	0.701663	21.346000 
	4.160417	13.499059	0.000000	91.604167	79.220000	19.800000	0.241364	0.000000	20.832326	0.000000	1.000000	0.702025	21.357000 
	4.162500	13.499059	0.000000	91.625000	79.240000	19.800000	0.241486	0.000000	20.834815	0.000000	1.000000	0.702419	21.369000 
	4.164583	13.499059	0.000000	91.645833	79.240000	19.800000	0.241608	0.000000	20.837037	0.000000	1.000000	0.702781	21.380000 
	4.166667	13.499059	0.000000	91.666667	79.280000	19.800000	0.241696	0.000000	20.839187	0.000000	1.000000	0.703110	21.390000 
	4.168750	13.499059	0.000000	91.687500	79.290000	19.800000	0.241800	0.000000	20.841240	0.000000	1.000000	0.703438	21.400000 
	4.170833	13.499059	0.000000	91.708333	79.310000	19.800000	0.241896	0.000000	20.843325	0.000000	1.000000	0.703767	21.410000 
	4.172917	13.499059	0.000000	91.729167	79.330000	19.800000	0.241984	0.000000	20.845208	0.000000	1.000000	0.704063	21.419000 
	4.175000	13.499059	0.000000	91.750000	79.360000	19.800000	0.242058	0.000000	20.846922	0.000000	1.000000	0.704326	21.427000 
	4.177083	13.499059	0.000000	91.770833	79.370000	19.800000	0.242125	0.000000	20.848369	0.000000	1.000000	0.704556	21.434000 
	4.179167	13.499059	0.000000	91.791667	79.380000	19.800000	0.242202	0.000000	20.849816	0.000000	1.000000	0.704786	21.441000 
	4.181250	13.499059	0.000000	91.812500	79.410000	19.800000	0.242259	0.000000	20.851328	0.000000	1.000000	0.705016	21.448000 
	4.183333	13.499059	0.000000	91.833333	79.450000	19.800000	0.242336	0.000000	20.853277	0.000000	1.000000	0.705312	21.457000 
	4.185417	13.499059	0.000000	91.854167	79.460000	19.800000	0.242419	0.000000	20.854926	0.000000	1.000000	0.705575	21.465000 
	4.187500	13.499059	0.000000	91.875000	79.490000	19.800000	0.242491	0.000000	20.856640	0.000000	1.000000	0.705838	21.473000 
	4.189583	13.499059	0.000000	91.895833	79.510000	19.800000	0.242580	0.000000	20.858524	0.000000	1.000000	0.706134	21.482000 
	4.191667	13.499059	0.000000	91.916667	79.520000	19.800000	0.242673	0.000000	20.860375	0.000000	1.000000	0.706430	21.491000 
	4.193750	13.498846	0.000000	91.937500	79.550000	19.800000	0.242744	0.000000	20.862090	0.000000	1.000000	0.706693	21.499000 
	4.195833	13.498846	0.000000	91.958333	79.560000	19.800000	0.242828	0.000000	20.863739	0.000000	1.000000	0.706955	21.507000 
	4.197917	13.498846	0.000000	91.979167	79.600000	19.800000	0.242894	0.000000	20.865486	0.000000	1.000000	0.707218	21.515000 
	4.200000	13.498846	0.000000	92.000000	79.610000	19.800000	0.242995	0.000000	20.867540	0.000000	1.000000	0.707547	21.525000 
	4.202083	13.498846	0.000000	92.020833	79.630000	19.800000	0.243096	0.000000	20.869626	0.000000	1.000000	0.707876	21.535000 
	4.204167	13.498846	0.000000	92.041667	79.650000	19.800000	0.243194	0.000000	20.871712	0.000000	1.000000	0.708205	21.545000 
	4.206250	13.498846	0.000000	92.062500	79.670000	19.800000	0.243283	0.000000	20.873596	0.000000	1.000000	0.708500	21.554000 
	4.208333	13.498846	0.000000	92.083333	79.690000	19.800000	0.243390	0.000000	20.875885	0.000000	1.000000	0.708862	21.565000 
	4.210417	13.498846	0.000000	92.104167	79.710000	19.800000	0.243480	0.000000	20.877769	0.000000	1.000000	0.709158	21.574000 
	4.212500	13.498846	0.000000	92.125000	79.730000	19.800000	0.243580	0.000000	20.879855	0.000000	1.000000	0.709487	21.584000 
	4.214583	13.498846	0.000000	92.145833	79.750000	19.800000	0.243701	0.000000	20.882346	0.000000	1.000000	0.709881	21.596000 
	4.216667	13.498846	0.000000	92.166667	79.780000	19.800000	0.243807	0.000000	20.884668	0.000000	1.000000	0.710243	21.607000 
	4.218750	13.498846	0.000000	92.187500	79.790000	19.800000	0.243919	0.000000	20.886924	0.000000	1.000000	0.710604	21.618000 
	4.220833	13.498846	0.000000	92.208333	79.800000	19.800000	0.244048	0.000000	20.889382	0.000000	1.000000	0.710999	21.630000 
	4.222917	13.498846	0.000000	92.229167	79.820000	19.800000	0.244147	0.000000	20.891469	0.000000	1.000000	0.711327	21.640000 
	4.225000	13.498846	0.000000	92.250000	79.870000	19.800000	0.244231	0.000000	20.893654	0.000000	1.000000	0.711656	21.650000 
	4.227083	13.498846	0.000000	92.270833	79.880000	19.800000	0.244347	0.000000	20.895910	0.000000	1.000000	0.712018	21.661000 
	4.229167	13.498846	0.000000	92.291667	79.890000	19.800000	0.244447	0.000000	20.897964	0.000000	1.000000	0.712346	21.671000 
	4.231250	13.498846	0.000000	92.312500	79.940000	19.800000	0.244546	0.000000	20.900352	0.000000	1.000000	0.712708	21.682000 
	4.233333	13.498846	0.000000	92.333333	79.950000	19.800000	0.244658	0.000000	20.902609	0.000000	1.000000	0.713069	21.693000 
	4.235417	13.498846	0.000000	92.354167	79.960000	19.800000	0.244776	0.000000	20.904865	0.000000	1.000000	0.713431	21.704000 
	4.237500	13.498632	0.000000	92.375000	79.980000	19.800000	0.244896	0.000000	20.907357	0.000000	1.000000	0.713826	21.716000 
	4.239583	13.498632	0.000000	92.395833	80.000000	19.800000	0.245007	0.000000	20.909646	0.000000	1.000000	0.714187	21.727000 
	4.241667	13.498632	0.000000	92.416667	80.020000	19.800000	0.245119	0.000000	20.911936	0.000000	1.000000	0.714549	21.738000 
	4.243750	13.498632	0.000000	92.437500	80.050000	19.800000	0.245236	0.000000	20.914460	0.000000	1.000000	0.714943	21.750000 
	4.245833	13.498632	0.000000	92.458333	80.070000	19.800000	0.245334	0.000000	20.916548	0.000000	1.000000	0.715272	21.760000 
	4.247917	13.498632	0.000000	92.479167	80.090000	19.800000	0.245457	0.000000	20.919040	0.000000	1.000000	0.715666	21.772000 
	4.250000	13.498632	0.000000	92.500000	80.100000	19.800000	0.245563	0.000000	20.921094	0.000000	1.000000	0.715995	21.782000 
	4.252083	13.498632	0.000000	92.520833	80.140000	19.800000	0.245673	0.000000	20.923653	0.000000	1.000000	0.716389	21.794000 
	4.254167	13.498632	0.000000	92.541667	80.160000	19.800000	0.245779	0.000000	20.925943	0.000000	1.000000	0.716751	21.805000 
	4.256250	13.498632	0.000000	92.562500	80.170000	19.800000	0.245905	0.000000	20.928402	0.000000	1.000000	0.717145	21.817000 
	4.258333	13.498632	0.000000	92.583333	80.180000	19.800000	0.246030	0.000000	20.930861	0.000000	1.000000	0.717540	21.829000 
	4.260417	13.498632	0.000000	92.604167	80.210000	19.800000	0.246139	0.000000	20.933184	0.000000	1.000000	0.717902	21.840000 
	4.262500	13.498632	0.000000	92.625000	80.240000	19.800000	0.246253	0.000000	20.935710	0.000000	1.000000	0.718296	21.852000 
	4.264583	13.498632	0.000000	92.645833	80.250000	19.800000	0.246372	0.000000	20.937967	0.000000	1.000000	0.718658	21.863000 
	4.266667	13.498632	0.000000	92.666667	80.270000	19.800000	0.246491	0.000000	20.940459	0.000000	1.000000	0.719052	21.875000 
	4.268750	13.498632	0.000000	92.687500	80.300000	19.800000	0.246591	0.000000	20.942783	0.000000	1.000000	0.719414	21.886000 
	4.270833	13.498632	0.000000	92.708333	80.330000	19.800000	0.246698	0.000000	20.945107	0.000000	1.000000	0.719775	21.897000 
	4.272917	13.498632	0.000000	92.729167	80.330000	19.800000	0.246824	0.000000	20.947331	0.000000	1.000000	0.720137	21.908000 
	4.275000	13.498632	0.000000	92.750000	80.360000	19.800000	0.246928	0.000000	20.949655	0.000000	1.000000	0.720498	21.919000 
	4.277083	13.498632	0.000000	92.770833	80.380000	19.800000	0.247022	0.000000	20.951743	0.000000	1.000000	0.720827	21.929000 
	4.279167	13.498632	0.000000	92.791667	80.410000	19.800000	0.247129	0.000000	20.954068	0.000000	1.000000	0.721189	21.940000 
	4.281250	13.498632	0.000000	92.812500	80.420000	19.800000	0.247233	0.000000	20.956123	0.000000	1.000000	0.721517	21.950000 
	4.283333	13.498632	0.000000	92.833333	80.440000	19.800000	0.247345	0.000000	20.958414	0.000000	1.000000	0.721879	21.961000 
	4.285417	13.498632	0.000000	92.854167	80.480000	19.800000	0.247443	0.000000	20.960772	0.000000	1.000000	0.722240	21.972000 
	4.287500	13.498632	0.000000	92.875000	80.480000	19.800000	0.247559	0.000000	20.962996	0.000000	1.000000	0.722602	21.983000 
	4.289583	13.498418	0.000000	92.895833	80.500000	19.800000	0.247659	0.000000	20.965085	0.000000	1.000000	0.722931	21.993000 
	4.291667	13.498632	0.000000	92.916667	80.510000	19.800000	0.247757	0.000000	20.966938	0.000000	1.000000	0.723227	22.002000 
	4.293750	13.498418	0.000000	92.937500	80.550000	19.800000	0.247855	0.000000	20.969296	0.000000	1.000000	0.723588	22.013000 
	4.295833	13.498632	0.000000	92.958333	80.580000	19.800000	0.247956	0.000000	20.971621	0.000000	1.000000	0.723950	22.024000 
	4.297917	13.498632	0.000000	92.979167	80.580000	19.800000	0.248053	0.000000	20.973441	0.000000	1.000000	0.724246	22.033000 
	4.300000	13.498418	0.000000	93.000000	80.600000	19.800000	0.248169	0.000000	20.975733	0.000000	1.000000	0.724607	22.044000 
	4.302083	13.498418	0.000000	93.020833	80.660000	19.800000	0.248243	0.000000	20.977956	0.000000	1.000000	0.724936	22.054000 
	4.304167	13.498418	0.000000	93.041667	80.660000	19.800000	0.248352	0.000000	20.979978	0.000000	1.000000	0.725265	22.064000 
	4.306250	13.498418	0.000000	93.062500	80.670000	19.800000	0.248467	0.000000	20.982237	0.000000	1.000000	0.725626	22.075000 
	4.308333	13.498418	0.000000	93.083333	80.700000	19.800000	0.248559	0.000000	20.984360	0.000000	1.000000	0.725955	22.085000 
	4.310417	13.498418	0.000000	93.104167	80.720000	19.800000	0.248657	0.000000	20.986449	0.000000	1.000000	0.726284	22.095000 
	4.312500	13.498418	0.000000	93.125000	80.760000	19.800000	0.248744	0.000000	20.988606	0.000000	1.000000	0.726612	22.105000 
	4.314583	13.498418	0.000000	93.145833	80.740000	19.800000	0.248858	0.000000	20.990359	0.000000	1.000000	0.726908	22.114000 
	4.316667	13.498418	0.000000	93.166667	80.770000	19.800000	0.248938	0.000000	20.992280	0.000000	1.000000	0.727204	22.123000 
	4.318750	13.498418	0.000000	93.187500	80.820000	19.800000	0.249017	0.000000	20.994471	0.000000	1.000000	0.727533	22.133000 
	4.320833	13.498418	0.000000	93.208333	80.830000	19.800000	0.249110	0.000000	20.996325	0.000000	1.000000	0.727829	22.142000 
	4.322917	13.498418	0.000000	93.229167	80.840000	19.800000	0.249217	0.000000	20.998381	0.000000	1.000000	0.728157	22.152000 
	4.325000	13.498418	0.000000	93.250000	80.870000	19.800000	0.249308	0.000000	21.000505	0.000000	1.000000	0.728486	22.162000 
	4.327083	13.498418	0.000000	93.270833	80.910000	19.800000	0.249386	0.000000	21.002460	0.000000	1.000000	0.728782	22.171000 
	4.329167	13.498418	0.000000	93.291667	80.920000	19.800000	0.249492	0.000000	21.004517	0.000000	1.000000	0.729111	22.181000 
	4.331250	13.498418	0.000000	93.312500	80.910000	19.800000	0.249606	0.000000	21.006506	0.000000	1.000000	0.729439	22.191000 
	4.333333	13.498418	0.000000	93.333333	80.960000	19.800000	0.249685	0.000000	21.008697	0.000000	1.000000	0.729768	22.201000 
	4.335417	13.498418	0.000000	93.354167	80.960000	19.800000	0.249787	0.000000	21.010518	0.000000	1.000000	0.730064	22.210000 
	4.337500	13.498418	0.000000	93.375000	80.990000	19.800000	0.249890	0.000000	21.012844	0.000000	1.000000	0.730425	22.221000 
	4.339583	13.498418	0.000000	93.395833	81.000000	19.800000	0.250006	0.000000	21.015103	0.000000	1.000000	0.730787	22.232000 
	4.341667	13.498418	0.000000	93.416667	81.030000	19.800000	0.250096	0.000000	21.017227	0.000000	1.000000	0.731116	22.242000 
	4.343750	13.498418	0.000000	93.437500	81.050000	19.800000	0.250185	0.000000	21.019116	0.000000	1.000000	0.731411	22.251000 
	4.345833	13.498418	0.000000	93.458333	81.080000	19.800000	0.250276	0.000000	21.021240	0.000000	1.000000	0.731740	22.261000 
	4.347917	13.498418	0.000000	93.479167	81.100000	19.800000	0.250379	0.000000	21.023331	0.000000	1.000000	0.732069	22.271000 
	4.350000	13.498418	0.000000	93.500000	81.120000	19.800000	0.250474	0.000000	21.025422	0.000000	1.000000	0.732398	22.281000 
	4.352083	13.498418	0.000000	93.520833	81.150000	19.800000	0.250564	0.000000	21.027546	0.000000	1.000000	0.732726	22.291000 
	4.354167	13.498418	0.000000	93.541667	81.150000	19.800000	0.250665	0.000000	21.029367	0.000000	1.000000	0.733022	22.300000 
	4.356250	13.498418	0.000000	93.562500	81.170000	19.800000	0.250765	0.000000	21.031458	0.000000	1.000000	0.733351	22.310000 
	4.358333	13.498418	0.000000	93.583333	81.200000	19.800000	0.250859	0.000000	21.033583	0.000000	1.000000	0.733680	22.320000 
	4.360417	13.498418	0.000000	93.604167	81.220000	19.800000	0.250944	0.000000	21.035472	0.000000	1.000000	0.733975	22.329000 
	4.362500	13.498418	0.000000	93.625000	81.260000	19.800000	0.251031	0.000000	21.037631	0.000000	1.000000	0.734304	22.339000 
	4.364583	13.498418	0.000000	93.645833	81.260000	19.800000	0.251132	0.000000	21.039452	0.000000	1.000000	0.734600	22.348000 
	4.366667	13.498418	0.000000	93.666667	81.280000	19.800000	0.251219	0.000000	21.041341	0.000000	1.000000	0.734896	22.357000 
	4.368750	13.498418	0.000000	93.687500	81.320000	19.800000	0.251307	0.000000	21.043500	0.000000	1.000000	0.735225	22.367000 
	4.370833	13.498418	0.000000	93.708333	81.340000	19.800000	0.251406	0.000000	21.045592	0.000000	1.000000	0.735553	22.377000 
	4.372917	13.498418	0.000000	93.729167	81.360000	19.800000	0.251492	0.000000	21.047481	0.000000	1.000000	0.735849	22.386000 
	4.375000	13.498418	0.000000	93.750000	81.370000	19.800000	0.251593	0.000000	21.049538	0.000000	1.000000	0.736178	22.396000 
	4.377083	13.498418	0.000000	93.770833	81.390000	19.800000	0.251693	0.000000	21.051630	0.000000	1.000000	0.736506	22.406000 
	4.379167	13.498418	0.000000	93.791667	81.420000	19.800000	0.251786	0.000000	21.053755	0.000000	1.000000	0.736835	22.416000 
	4.381250	13.498418	0.000000	93.812500	81.440000	19.800000	0.251871	0.000000	21.055645	0.000000	1.000000	0.737131	22.425000 
	4.383333	13.498418	0.000000	93.833333	81.470000	19.800000	0.251965	0.000000	21.057771	0.000000	1.000000	0.737460	22.435000 
	4.385417	13.498418	0.000000	93.854167	81.490000	19.800000	0.252061	0.000000	21.059863	0.000000	1.000000	0.737788	22.445000 
	4.387500	13.498418	0.000000	93.875000	81.500000	19.800000	0.252169	0.000000	21.061920	0.000000	1.000000	0.738117	22.455000 
	4.389583	13.498418	0.000000	93.895833	81.520000	19.800000	0.252265	0.000000	21.064012	0.000000	1.000000	0.738446	22.465000 
	4.391667	13.498418	0.000000	93.916667	81.550000	19.800000	0.252358	0.000000	21.066138	0.000000	1.000000	0.738775	22.475000 
	4.393750	13.498418	0.000000	93.937500	81.560000	19.800000	0.252456	0.000000	21.068196	0.000000	1.000000	0.739103	22.485000 
	4.395833	13.498418	0.000000	93.958333	81.590000	19.800000	0.252554	0.000000	21.070323	0.000000	1.000000	0.739432	22.495000 
	4.397917	13.498205	0.000000	93.979167	81.610000	19.800000	0.252654	0.000000	21.072415	0.000000	1.000000	0.739761	22.505000 
	4.400000	13.498418	0.000000	94.000000	81.620000	19.800000	0.252758	0.000000	21.074473	0.000000	1.000000	0.740089	22.515000 
	4.402083	13.498205	0.000000	94.020833	81.650000	19.800000	0.252851	0.000000	21.076600	0.000000	1.000000	0.740418	22.525000 
	4.404167	13.498205	0.000000	94.041667	81.670000	19.800000	0.252957	0.000000	21.078894	0.000000	1.000000	0.740780	22.536000 
	4.406250	13.498205	0.000000	94.062500	81.690000	19.800000	0.253066	0.000000	21.081189	0.000000	1.000000	0.741141	22.547000 
	4.408333	13.498205	0.000000	94.083333	81.710000	19.800000	0.253168	0.000000	21.083282	0.000000	1.000000	0.741470	22.557000 
	4.410417	13.498205	0.000000	94.104167	81.740000	19.800000	0.253273	0.000000	21.085611	0.000000	1.000000	0.741832	22.568000 
	4.412500	13.498205	0.000000	94.125000	81.760000	19.800000	0.253381	0.000000	21.087906	0.000000	1.000000	0.742193	22.579000 
	4.414583	13.498205	0.000000	94.145833	81.760000	19.800000	0.253497	0.000000	21.090132	0.000000	1.000000	0.742555	22.590000 
	4.416667	13.498205	0.000000	94.166667	81.790000	19.800000	0.253602	0.000000	21.092462	0.000000	1.000000	0.742916	22.601000 
	4.418750	13.498205	0.000000	94.187500	81.800000	19.800000	0.253718	0.000000	21.094723	0.000000	1.000000	0.743278	22.612000 
	4.420833	13.498205	0.000000	94.208333	81.830000	19.800000	0.253819	0.000000	21.097053	0.000000	1.000000	0.743639	22.623000 
	4.422917	13.498205	0.000000	94.229167	81.850000	19.800000	0.253930	0.000000	21.099348	0.000000	1.000000	0.744001	22.634000 
	4.425000	13.498205	0.000000	94.250000	81.870000	19.800000	0.254050	0.000000	21.101846	0.000000	1.000000	0.744396	22.646000 
	4.427083	13.498205	0.000000	94.270833	81.890000	19.800000	0.254160	0.000000	21.104141	0.000000	1.000000	0.744757	22.657000 
	4.429167	13.498205	0.000000	94.291667	81.920000	19.800000	0.254263	0.000000	21.106471	0.000000	1.000000	0.745119	22.668000 
	4.431250	13.498205	0.000000	94.312500	81.930000	19.800000	0.254380	0.000000	21.108733	0.000000	1.000000	0.745480	22.679000 
	4.433333	13.498205	0.000000	94.333333	81.960000	19.800000	0.254481	0.000000	21.111063	0.000000	1.000000	0.745842	22.690000 
	4.435417	13.498205	0.000000	94.354167	81.970000	19.800000	0.254588	0.000000	21.113122	0.000000	1.000000	0.746171	22.700000 
	4.437500	13.498205	0.000000	94.375000	82.000000	19.800000	0.254680	0.000000	21.115250	0.000000	1.000000	0.746499	22.710000 
	4.439583	13.498205	0.000000	94.395833	82.020000	19.800000	0.254800	0.000000	21.117748	0.000000	1.000000	0.746894	22.722000 
	4.441667	13.498205	0.000000	94.416667	82.060000	19.800000	0.254898	0.000000	21.120113	0.000000	1.000000	0.747255	22.733000 
	4.443750	13.498205	0.000000	94.437500	82.090000	19.800000	0.254993	0.000000	21.122242	0.000000	1.000000	0.747584	22.743000 
	4.445833	13.498205	0.000000	94.458333	82.110000	19.800000	0.255100	0.000000	21.124538	0.000000	1.000000	0.747946	22.754000 
	4.447917	13.498205	0.000000	94.479167	82.120000	19.800000	0.255215	0.000000	21.126799	0.000000	1.000000	0.748307	22.765000 
	4.450000	13.498205	0.000000	94.500000	82.120000	19.800000	0.255335	0.000000	21.129026	0.000000	1.000000	0.748669	22.776000 
	4.452083	13.498205	0.000000	94.520833	82.140000	19.800000	0.255441	0.000000	21.131323	0.000000	1.000000	0.749030	22.787000 
	4.454167	13.497991	0.000000	94.541667	82.170000	19.800000	0.255546	0.000000	21.133654	0.000000	1.000000	0.749392	22.798000 
	4.456250	13.498205	0.000000	94.562500	82.200000	19.800000	0.255650	0.000000	21.135985	0.000000	1.000000	0.749753	22.809000 
	4.458333	13.498205	0.000000	94.583333	82.220000	19.800000	0.255758	0.000000	21.138282	0.000000	1.000000	0.750115	22.820000 
	4.460417	13.498205	0.000000	94.604167	82.240000	19.800000	0.255866	0.000000	21.140578	0.000000	1.000000	0.750477	22.831000 
	4.462500	13.498205	0.000000	94.625000	82.260000	19.800000	0.255979	0.000000	21.142875	0.000000	1.000000	0.750838	22.842000 
	4.464583	13.498205	0.000000	94.645833	82.280000	19.800000	0.256088	0.000000	21.145172	0.000000	1.000000	0.751200	22.853000 
	4.466667	13.497991	0.000000	94.666667	82.310000	19.800000	0.256211	0.000000	21.147909	0.000000	1.000000	0.751627	22.866000 
	4.468750	13.497991	0.000000	94.687500	82.330000	19.800000	0.256321	0.000000	21.150205	0.000000	1.000000	0.751989	22.877000 
	4.470833	13.497991	0.000000	94.708333	82.350000	19.800000	0.256441	0.000000	21.152705	0.000000	1.000000	0.752383	22.889000 
	4.472917	13.497991	0.000000	94.729167	82.370000	19.800000	0.256564	0.000000	21.155205	0.000000	1.000000	0.752778	22.901000 
	4.475000	13.497991	0.000000	94.750000	82.390000	19.800000	0.256673	0.000000	21.157502	0.000000	1.000000	0.753139	22.912000 
	4.477083	13.497991	0.000000	94.770833	82.420000	19.800000	0.256795	0.000000	21.160239	0.000000	1.000000	0.753566	22.925000 
	4.479167	13.497991	0.000000	94.791667	82.450000	19.800000	0.256911	0.000000	21.162774	0.000000	1.000000	0.753961	22.937000 
	4.481250	13.497991	0.000000	94.812500	82.450000	19.800000	0.257031	0.000000	21.165001	0.000000	1.000000	0.754323	22.948000 
	4.483333	13.497991	0.000000	94.833333	82.470000	19.800000	0.257153	0.000000	21.167501	0.000000	1.000000	0.754717	22.960000 
	4.485417	13.497991	0.000000	94.854167	82.480000	19.800000	0.257281	0.000000	21.169966	0.000000	1.000000	0.755111	22.972000 
	4.487500	13.497991	0.000000	94.875000	82.510000	19.800000	0.257395	0.000000	21.172501	0.000000	1.000000	0.755506	22.984000 
	4.489583	13.497991	0.000000	94.895833	82.530000	19.800000	0.257502	0.000000	21.174799	0.000000	1.000000	0.755867	22.995000 
	4.491667	13.497991	0.000000	94.916667	82.570000	19.800000	0.257612	0.000000	21.177369	0.000000	1.000000	0.756262	23.007000 
	4.493750	13.497991	0.000000	94.937500	82.590000	19.800000	0.257730	0.000000	21.179869	0.000000	1.000000	0.756656	23.019000 
	4.495833	13.497991	0.000000	94.958333	82.610000	19.800000	0.257839	0.000000	21.182167	0.000000	1.000000	0.757018	23.030000 
	4.497917	13.497991	0.000000	94.979167	82.600000	19.800000	0.257969	0.000000	21.184360	0.000000	1.000000	0.757380	23.041000 
	4.500000	13.497991	0.000000	95.000000	82.640000	19.800000	0.258072	0.000000	21.186931	0.000000	1.000000	0.757774	23.053000 
	4.502083	13.497991	0.000000	95.020833	82.670000	19.800000	0.258174	0.000000	21.189264	0.000000	1.000000	0.758136	23.064000 
	4.504167	13.497777	0.000000	95.041667	82.670000	19.800000	0.258296	0.000000	21.191492	0.000000	1.000000	0.758497	23.075000 
	4.506250	13.497777	0.000000	95.062500	82.700000	19.800000	0.258398	0.000000	21.193825	0.000000	1.000000	0.758859	23.086000 
	4.508333	13.497777	0.000000	95.083333	82.720000	19.800000	0.258506	0.000000	21.196123	0.000000	1.000000	0.759220	23.097000 
	4.510417	13.497777	0.000000	95.104167	82.760000	19.800000	0.258604	0.000000	21.198492	0.000000	1.000000	0.759582	23.108000 
	4.512500	13.497777	0.000000	95.125000	82.780000	19.800000	0.258715	0.000000	21.200791	0.000000	1.000000	0.759943	23.119000 
	4.514583	13.497777	0.000000	95.145833	82.800000	19.800000	0.258827	0.000000	21.203089	0.000000	1.000000	0.760305	23.130000 
	4.516667	13.497777	0.000000	95.166667	82.820000	19.800000	0.258936	0.000000	21.205388	0.000000	1.000000	0.760667	23.141000 
	4.518750	13.497777	0.000000	95.187500	82.840000	19.800000	0.259053	0.000000	21.207889	0.000000	1.000000	0.761061	23.153000 
	4.520833	13.497777	0.000000	95.208333	82.860000	19.800000	0.259159	0.000000	21.210188	0.000000	1.000000	0.761423	23.164000 
	4.522917	13.497777	0.000000	95.229167	82.870000	19.800000	0.259287	0.000000	21.212654	0.000000	1.000000	0.761817	23.176000 
	4.525000	13.497777	0.000000	95.250000	82.900000	19.800000	0.259392	0.000000	21.214988	0.000000	1.000000	0.762179	23.187000 
	4.527083	13.497777	0.000000	95.270833	82.940000	19.800000	0.259477	0.000000	21.217155	0.000000	1.000000	0.762507	23.197000 
	4.529167	13.497777	0.000000	95.291667	82.930000	19.800000	0.259612	0.000000	21.219551	0.000000	1.000000	0.762902	23.209000 
	4.531250	13.497777	0.000000	95.312500	82.960000	19.800000	0.259719	0.000000	21.221885	0.000000	1.000000	0.763263	23.220000 
	4.533333	13.497777	0.000000	95.333333	82.990000	19.800000	0.259830	0.000000	21.224422	0.000000	1.000000	0.763658	23.232000 
	4.535417	13.497777	0.000000	95.354167	83.010000	19.800000	0.259942	0.000000	21.226721	0.000000	1.000000	0.764019	23.243000 
	4.537500	13.497777	0.000000	95.375000	83.010000	19.800000	0.260075	0.000000	21.229152	0.000000	1.000000	0.764414	23.255000 
	4.539583	13.497777	0.000000	95.395833	83.040000	19.800000	0.260196	0.000000	21.231892	0.000000	1.000000	0.764841	23.268000 
	4.541667	13.497777	0.000000	95.416667	83.070000	19.800000	0.260307	0.000000	21.234430	0.000000	1.000000	0.765236	23.280000 
	4.543750	13.497777	0.000000	95.437500	83.100000	19.800000	0.260426	0.000000	21.236967	0.000000	1.000000	0.765630	23.292000 
	4.545833	13.497777	0.000000	95.458333	83.110000	19.800000	0.260550	0.000000	21.239434	0.000000	1.000000	0.766025	23.304000 
	4.547917	13.497777	0.000000	95.479167	83.130000	19.800000	0.260674	0.000000	21.241936	0.000000	1.000000	0.766419	23.316000 
	4.550000	13.497564	0.000000	95.500000	83.160000	19.800000	0.260787	0.000000	21.244474	0.000000	1.000000	0.766813	23.328000 
	4.552083	13.497777	0.000000	95.520833	83.170000	19.800000	0.260909	0.000000	21.246941	0.000000	1.000000	0.767208	23.340000 
	4.554167	13.497564	0.000000	95.541667	83.180000	19.800000	0.261037	0.000000	21.249408	0.000000	1.000000	0.767602	23.352000 
	4.556250	13.497564	0.000000	95.562500	83.210000	19.800000	0.261153	0.000000	21.251946	0.000000	1.000000	0.767997	23.364000 
	4.558333	13.497564	0.000000	95.583333	83.230000	19.800000	0.261266	0.000000	21.254449	0.000000	1.000000	0.768391	23.376000 
	4.560417	13.497564	0.000000	95.604167	83.250000	19.800000	0.261387	0.000000	21.256951	0.000000	1.000000	0.768786	23.388000 
	4.562500	13.497777	0.000000	95.625000	83.260000	19.800000	0.261514	0.000000	21.259419	0.000000	1.000000	0.769180	23.400000 
	4.564583	13.497777	0.000000	95.645833	83.290000	19.800000	0.261627	0.000000	21.261957	0.000000	1.000000	0.769575	23.412000 
	4.566667	13.497777	0.000000	95.666667	83.320000	19.800000	0.261720	0.000000	21.264090	0.000000	1.000000	0.769903	23.422000 
	4.568750	13.497564	0.000000	95.687500	83.340000	19.800000	0.261825	0.000000	21.266391	0.000000	1.000000	0.770265	23.433000 
	4.570833	13.497777	0.000000	95.708333	83.370000	19.800000	0.261920	0.000000	21.268524	0.000000	1.000000	0.770594	23.443000 
	4.572917	13.497777	0.000000	95.729167	83.370000	19.800000	0.262038	0.000000	21.270753	0.000000	1.000000	0.770955	23.454000 
	4.575000	13.497564	0.000000	95.750000	83.410000	19.800000	0.262136	0.000000	21.273125	0.000000	1.000000	0.771317	23.465000 
	4.577083	13.497564	0.000000	95.770833	83.430000	19.800000	0.262224	0.000000	21.275021	0.000000	1.000000	0.771613	23.474000 
	4.579167	13.497564	0.000000	95.791667	83.440000	19.800000	0.262342	0.000000	21.277286	0.000000	1.000000	0.771974	23.485000 
	4.581250	13.497564	0.000000	95.812500	83.460000	19.800000	0.262450	0.000000	21.279587	0.000000	1.000000	0.772336	23.496000 
	4.583333	13.497564	0.000000	95.833333	83.490000	19.800000	0.262550	0.000000	21.281923	0.000000	1.000000	0.772697	23.507000 
	4.585417	13.497564	0.000000	95.854167	83.510000	19.800000	0.262656	0.000000	21.284224	0.000000	1.000000	0.773059	23.518000 
	4.587500	13.497564	0.000000	95.875000	83.540000	19.800000	0.262740	0.000000	21.286156	0.000000	1.000000	0.773355	23.527000 
	4.589583	13.497564	0.000000	95.895833	83.550000	19.800000	0.262849	0.000000	21.288421	0.000000	1.000000	0.773716	23.538000 
	4.591667	13.497564	0.000000	95.916667	83.580000	19.800000	0.262931	0.000000	21.290352	0.000000	1.000000	0.774012	23.547000 
	4.593750	13.497564	0.000000	95.937500	83.600000	19.800000	0.263029	0.000000	21.292451	0.000000	1.000000	0.774341	23.557000 
	4.595833	13.497564	0.000000	95.958333	83.610000	19.800000	0.263146	0.000000	21.294716	0.000000	1.000000	0.774703	23.568000 
	4.597917	13.497564	0.000000	95.979167	83.630000	19.800000	0.263244	0.000000	21.296815	0.000000	1.000000	0.775031	23.578000 
	4.600000	13.497564	0.000000	96.000000	83.680000	19.800000	0.263335	0.000000	21.299224	0.000000	1.000000	0.775393	23.589000 
	4.602083	13.497564	0.000000	96.020833	83.680000	19.800000	0.263443	0.000000	21.301251	0.000000	1.000000	0.775722	23.599000 
	4.604167	13.497564	0.000000	96.041667	83.690000	19.800000	0.263546	0.000000	21.303314	0.000000	1.000000	0.776050	23.609000 
	4.606250	13.497564	0.000000	96.062500	83.720000	19.800000	0.263657	0.000000	21.305854	0.000000	1.000000	0.776445	23.621000 
	4.608333	13.497564	0.000000	96.083333	83.760000	19.800000	0.263752	0.000000	21.308228	0.000000	1.000000	0.776806	23.632000 
	4.610417	13.497564	0.000000	96.104167	83.770000	19.800000	0.263870	0.000000	21.310494	0.000000	1.000000	0.777168	23.643000 
	4.612500	13.497564	0.000000	96.125000	83.780000	19.800000	0.263982	0.000000	21.312759	0.000000	1.000000	0.777529	23.654000 
	4.614583	13.497564	0.000000	96.145833	83.800000	19.800000	0.264090	0.000000	21.315061	0.000000	1.000000	0.777891	23.665000 
	4.616667	13.497564	0.000000	96.166667	83.840000	19.800000	0.264186	0.000000	21.317435	0.000000	1.000000	0.778253	23.676000 
	4.618750	13.497564	0.000000	96.187500	83.860000	19.800000	0.264285	0.000000	21.319535	0.000000	1.000000	0.778581	23.686000 
	4.620833	13.497564	0.000000	96.208333	83.870000	19.800000	0.264401	0.000000	21.321801	0.000000	1.000000	0.778943	23.697000 
	4.622917	13.497564	0.000000	96.229167	83.880000	19.800000	0.264512	0.000000	21.324067	0.000000	1.000000	0.779304	23.708000 
	4.625000	13.497564	0.000000	96.250000	83.920000	19.800000	0.264610	0.000000	21.326441	0.000000	1.000000	0.779666	23.719000 
	4.627083	13.497564	0.000000	96.270833	83.940000	19.800000	0.264714	0.000000	21.328744	0.000000	1.000000	0.780028	23.730000 
	4.629167	13.497564	0.000000	96.291667	83.940000	19.800000	0.264838	0.000000	21.330974	0.000000	1.000000	0.780389	23.741000 
	4.631250	13.497564	0.000000	96.312500	83.980000	19.800000	0.264938	0.000000	21.333348	0.000000	1.000000	0.780751	23.752000 
	4.633333	13.497564	0.000000	96.333333	84.010000	19.800000	0.265021	0.000000	21.335484	0.000000	1.000000	0.781079	23.762000 
	4.635417	13.497564	0.000000	96.354167	84.030000	19.800000	0.265119	0.000000	21.337584	0.000000	1.000000	0.781408	23.772000 
	4.637500	13.497564	0.000000	96.375000	84.040000	19.800000	0.265227	0.000000	21.339648	0.000000	1.000000	0.781737	23.782000 
	4.639583	13.497564	0.000000	96.395833	84.060000	19.800000	0.265321	0.000000	21.341748	0.000000	1.000000	0.782066	23.792000 
	4.641667	13.497564	0.000000	96.416667	84.090000	19.800000	0.265412	0.000000	21.343884	0.000000	1.000000	0.782394	23.802000 
	4.643750	13.497564	0.000000	96.437500	84.110000	19.800000	0.265500	0.000000	21.345781	0.000000	1.000000	0.782690	23.811000 
	4.645833	13.497564	0.000000	96.458333	84.110000	19.800000	0.265608	0.000000	21.347809	0.000000	1.000000	0.783019	23.821000 
	4.647917	13.497564	0.000000	96.479167	84.150000	19.800000	0.265698	0.000000	21.349982	0.000000	1.000000	0.783348	23.831000 
	4.650000	13.497350	0.000000	96.500000	84.180000	19.800000	0.265787	0.000000	21.352118	0.000000	1.000000	0.783676	23.841000 
	4.652083	13.497350	0.000000	96.520833	84.180000	19.800000	0.265893	0.000000	21.354146	0.000000	1.000000	0.784005	23.851000 
	4.654167	13.497350	0.000000	96.541667	84.220000	19.800000	0.265971	0.000000	21.356116	0.000000	1.000000	0.784301	23.860000 
	4.656250	13.497350	0.000000	96.562500	84.230000	19.800000	0.266057	0.000000	21.357978	0.000000	1.000000	0.784597	23.869000 
	4.658333	13.497350	0.000000	96.583333	84.270000	19.800000	0.266146	0.000000	21.360151	0.000000	1.000000	0.784925	23.879000 
	4.660417	13.497350	0.000000	96.604167	84.290000	19.800000	0.266242	0.000000	21.362252	0.000000	1.000000	0.785254	23.889000 
	4.662500	13.497350	0.000000	96.625000	84.290000	19.800000	0.266339	0.000000	21.364077	0.000000	1.000000	0.785550	23.898000 
	4.664583	13.497350	0.000000	96.645833	84.340000	19.800000	0.266421	0.000000	21.366287	0.000000	1.000000	0.785879	23.908000 
	4.666667	13.497350	0.000000	96.666667	84.340000	19.800000	0.266532	0.000000	21.368315	0.000000	1.000000	0.786207	23.918000 
	4.668750	13.497350	0.000000	96.687500	84.370000	19.800000	0.266605	0.000000	21.370249	0.000000	1.000000	0.786503	23.927000 
	4.670833	13.497350	0.000000	96.708333	84.390000	19.800000	0.266708	0.000000	21.372350	0.000000	1.000000	0.786832	23.937000 
	4.672917	13.497350	0.000000	96.729167	84.410000	19.800000	0.266789	0.000000	21.374248	0.000000	1.000000	0.787128	23.946000 
	4.675000	13.497350	0.000000	96.750000	84.430000	19.800000	0.266889	0.000000	21.376349	0.000000	1.000000	0.787456	23.956000 
	4.677083	13.497350	0.000000	96.770833	84.450000	19.800000	0.266984	0.000000	21.378450	0.000000	1.000000	0.787785	23.966000 
	4.679167	13.497350	0.000000	96.791667	84.470000	19.800000	0.267084	0.000000	21.380552	0.000000	1.000000	0.788114	23.976000 
	4.681250	13.497350	0.000000	96.812500	84.480000	19.800000	0.267183	0.000000	21.382616	0.000000	1.000000	0.788443	23.986000 
	4.683333	13.497350	0.000000	96.833333	84.510000	19.800000	0.267258	0.000000	21.384551	0.000000	1.000000	0.788738	23.995000 
	4.685417	13.497350	0.000000	96.854167	84.530000	19.800000	0.267338	0.000000	21.386247	0.000000	1.000000	0.789001	24.003000 
	4.687500	13.497350	0.000000	96.875000	84.560000	19.800000	0.267419	0.000000	21.388182	0.000000	1.000000	0.789297	24.012000 
	4.689583	13.497350	0.000000	96.895833	84.580000	19.800000	0.267518	0.000000	21.390284	0.000000	1.000000	0.789626	24.022000 
	4.691667	13.497350	0.000000	96.916667	84.600000	19.800000	0.267603	0.000000	21.392182	0.000000	1.000000	0.789922	24.031000 
	4.693750	13.497350	0.000000	96.937500	84.620000	19.800000	0.267694	0.000000	21.394284	0.000000	1.000000	0.790250	24.041000 
	4.695833	13.497350	0.000000	96.958333	84.640000	19.800000	0.267798	0.000000	21.396386	0.000000	1.000000	0.790579	24.051000 
	4.697917	13.497136	0.000000	96.979167	84.650000	19.800000	0.267896	0.000000	21.398451	0.000000	1.000000	0.790908	24.061000 
	4.700000	13.497136	0.000000	97.000000	84.680000	19.800000	0.267985	0.000000	21.400589	0.000000	1.000000	0.791237	24.071000 
	4.702083	13.497136	0.000000	97.020833	84.690000	19.800000	0.268077	0.000000	21.402451	0.000000	1.000000	0.791532	24.080000 
	4.704167	13.497136	0.000000	97.041667	84.720000	19.800000	0.268171	0.000000	21.404590	0.000000	1.000000	0.791861	24.090000 
	4.706250	13.497136	0.000000	97.062500	84.740000	19.800000	0.268257	0.000000	21.406489	0.000000	1.000000	0.792157	24.099000 
	4.708333	13.497136	0.000000	97.083333	84.770000	19.800000	0.268333	0.000000	21.408425	0.000000	1.000000	0.792453	24.108000 
	4.710417	13.497136	0.000000	97.104167	84.780000	19.800000	0.268426	0.000000	21.410288	0.000000	1.000000	0.792749	24.117000 
	4.712500	13.497136	0.000000	97.125000	84.800000	19.800000	0.268511	0.000000	21.412187	0.000000	1.000000	0.793045	24.126000 
	4.714583	13.497136	0.000000	97.145833	84.830000	19.800000	0.268582	0.000000	21.413920	0.000000	1.000000	0.793307	24.134000 
	4.716667	13.497136	0.000000	97.166667	84.850000	19.800000	0.268666	0.000000	21.415819	0.000000	1.000000	0.793603	24.143000 
	4.718750	13.497136	0.000000	97.187500	84.880000	19.800000	0.268737	0.000000	21.417553	0.000000	1.000000	0.793866	24.151000 
	4.720833	13.497136	0.000000	97.208333	84.880000	19.800000	0.268820	0.000000	21.419176	0.000000	1.000000	0.794129	24.159000 
	4.722917	13.497136	0.000000	97.229167	84.910000	19.800000	0.268888	0.000000	21.420909	0.000000	1.000000	0.794392	24.167000 
	4.725000	13.497136	0.000000	97.250000	84.940000	19.800000	0.268958	0.000000	21.422643	0.000000	1.000000	0.794655	24.175000 
	4.727083	13.497136	0.000000	97.270833	84.960000	19.800000	0.269035	0.000000	21.424340	0.000000	1.000000	0.794918	24.183000 
	4.729167	13.497136	0.000000	97.291667	84.980000	19.800000	0.269110	0.000000	21.426037	0.000000	1.000000	0.795181	24.191000 
	4.731250	13.497136	0.000000	97.312500	85.000000	19.800000	0.269181	0.000000	21.427734	0.000000	1.000000	0.795444	24.199000 
	4.733333	13.497136	0.000000	97.333333	85.040000	19.800000	0.269252	0.000000	21.429707	0.000000	1.000000	0.795740	24.208000 
	4.735417	13.497136	0.000000	97.354167	85.060000	19.800000	0.269342	0.000000	21.431607	0.000000	1.000000	0.796036	24.217000 
	4.737500	13.497136	0.000000	97.375000	85.070000	19.800000	0.269426	0.000000	21.433267	0.000000	1.000000	0.796299	24.225000 
	4.739583	13.497136	0.000000	97.395833	85.100000	19.800000	0.269504	0.000000	21.435204	0.000000	1.000000	0.796595	24.234000 
	4.741667	13.497136	0.000000	97.416667	85.100000	19.800000	0.269602	0.000000	21.437030	0.000000	1.000000	0.796890	24.243000 
	4.743750	13.497136	0.000000	97.437500	85.130000	19.800000	0.269689	0.000000	21.439170	0.000000	1.000000	0.797219	24.253000 
	4.745833	13.497136	0.000000	97.458333	85.160000	19.800000	0.269766	0.000000	21.441108	0.000000	1.000000	0.797515	24.262000 
	4.747917	13.496923	0.000000	97.479167	85.170000	19.800000	0.269857	0.000000	21.442971	0.000000	1.000000	0.797811	24.271000 
	4.750000	13.497136	0.000000	97.500000	85.210000	19.800000	0.269938	0.000000	21.444945	0.000000	1.000000	0.798107	24.280000 
	4.752083	13.496923	0.000000	97.520833	85.200000	19.800000	0.270060	0.000000	21.447140	0.000000	1.000000	0.798468	24.291000 
	4.754167	13.496923	0.000000	97.541667	85.230000	19.800000	0.270136	0.000000	21.449078	0.000000	1.000000	0.798764	24.300000 
	4.756250	13.496923	0.000000	97.562500	85.260000	19.800000	0.270231	0.000000	21.451218	0.000000	1.000000	0.799093	24.310000 
	4.758333	13.496923	0.000000	97.583333	85.300000	19.800000	0.270303	0.000000	21.453193	0.000000	1.000000	0.799389	24.319000 
	4.760417	13.496923	0.000000	97.604167	85.310000	19.800000	0.270403	0.000000	21.455259	0.000000	1.000000	0.799717	24.329000 
	4.762500	13.496923	0.000000	97.625000	85.320000	19.800000	0.270511	0.000000	21.457326	0.000000	1.000000	0.800046	24.339000 
	4.764583	13.496923	0.000000	97.645833	85.340000	19.800000	0.270603	0.000000	21.459430	0.000000	1.000000	0.800375	24.349000 
	4.766667	13.496923	0.000000	97.666667	85.380000	19.800000	0.270686	0.000000	21.461608	0.000000	1.000000	0.800703	24.359000 
	4.768750	13.496923	0.000000	97.687500	85.380000	19.800000	0.270785	0.000000	21.463434	0.000000	1.000000	0.800999	24.368000 
	4.770833	13.496923	0.000000	97.708333	85.410000	19.800000	0.270870	0.000000	21.465372	0.000000	1.000000	0.801295	24.377000 
	4.772917	13.496923	0.000000	97.729167	85.450000	19.800000	0.270966	0.000000	21.467753	0.000000	1.000000	0.801657	24.388000 
	4.775000	13.496923	0.000000	97.750000	85.460000	19.800000	0.271065	0.000000	21.469820	0.000000	1.000000	0.801985	24.398000 
	4.777083	13.496923	0.000000	97.770833	85.470000	19.800000	0.271169	0.000000	21.471887	0.000000	1.000000	0.802314	24.408000 
	4.779167	13.496923	0.000000	97.791667	85.500000	19.800000	0.271244	0.000000	21.473825	0.000000	1.000000	0.802610	24.417000 
	4.781250	13.496923	0.000000	97.812500	85.510000	19.800000	0.271359	0.000000	21.476095	0.000000	1.000000	0.802972	24.428000 
	4.783333	13.496923	0.000000	97.833333	85.530000	19.800000	0.271460	0.000000	21.478200	0.000000	1.000000	0.803300	24.438000 
	4.785417	13.496923	0.000000	97.854167	85.560000	19.800000	0.271547	0.000000	21.480341	0.000000	1.000000	0.803629	24.448000 
	4.787500	13.496923	0.000000	97.875000	85.580000	19.800000	0.271659	0.000000	21.482649	0.000000	1.000000	0.803991	24.459000 
	4.789583	13.496923	0.000000	97.895833	85.610000	19.800000	0.271768	0.000000	21.485196	0.000000	1.000000	0.804385	24.471000 
	4.791667	13.496709	0.000000	97.916667	85.610000	19.800000	0.271882	0.000000	21.487429	0.000000	1.000000	0.804747	24.482000 
	4.793750	13.496923	0.000000	97.937500	85.640000	19.800000	0.271973	0.000000	21.489571	0.000000	1.000000	0.805075	24.492000 
	4.795833	13.496709	0.000000	97.958333	85.660000	19.800000	0.272077	0.000000	21.491676	0.000000	1.000000	0.805404	24.502000 
	4.797917	13.496709	0.000000	97.979167	85.700000	19.800000	0.272159	0.000000	21.493855	0.000000	1.000000	0.805733	24.512000 
	4.800000	13.496709	0.000000	98.000000	85.700000	19.800000	0.272264	0.000000	21.495885	0.000000	1.000000	0.806061	24.522000 
	4.802083	13.496709	0.000000	98.020833	85.730000	19.800000	0.272366	0.000000	21.498230	0.000000	1.000000	0.806423	24.533000 
	4.804167	13.496709	0.000000	98.041667	85.750000	19.800000	0.272465	0.000000	21.500335	0.000000	1.000000	0.806752	24.543000 
	4.806250	13.496709	0.000000	98.062500	85.770000	19.800000	0.272576	0.000000	21.502643	0.000000	1.000000	0.807113	24.554000 
	4.808333	13.496709	0.000000	98.083333	85.780000	19.800000	0.272695	0.000000	21.505117	0.000000	1.000000	0.807508	24.566000 
	4.810417	13.496709	0.000000	98.104167	85.820000	19.800000	0.272794	0.000000	21.507500	0.000000	1.000000	0.807869	24.577000 
	4.812500	13.496709	0.000000	98.125000	85.840000	19.800000	0.272901	0.000000	21.509808	0.000000	1.000000	0.808231	24.588000 
	4.814583	13.496709	0.000000	98.145833	85.860000	19.800000	0.273007	0.000000	21.512116	0.000000	1.000000	0.808592	24.599000 
	4.816667	13.496709	0.000000	98.166667	85.890000	19.800000	0.273097	0.000000	21.514259	0.000000	1.000000	0.808921	24.609000 
	4.818750	13.496709	0.000000	98.187500	85.900000	19.800000	0.273214	0.000000	21.516530	0.000000	1.000000	0.809283	24.620000 
	4.820833	13.496709	0.000000	98.208333	85.920000	19.800000	0.273305	0.000000	21.518635	0.000000	1.000000	0.809611	24.630000 
	4.822917	13.496709	0.000000	98.229167	85.940000	19.800000	0.273427	0.000000	21.521147	0.000000	1.000000	0.810006	24.642000 
	4.825000	13.496709	0.000000	98.250000	85.970000	19.800000	0.273525	0.000000	21.523493	0.000000	1.000000	0.810367	24.653000 
	4.827083	13.496495	0.000000	98.270833	85.990000	19.800000	0.273628	0.000000	21.525599	0.000000	1.000000	0.810696	24.663000 
	4.829167	13.496495	0.000000	98.291667	86.000000	19.800000	0.273747	0.000000	21.528073	0.000000	1.000000	0.811091	24.675000 
	4.831250	13.496495	0.000000	98.312500	86.030000	19.800000	0.273848	0.000000	21.530419	0.000000	1.000000	0.811452	24.686000 
	4.833333	13.496495	0.000000	98.333333	86.060000	19.800000	0.273939	0.000000	21.532563	0.000000	1.000000	0.811781	24.696000 
	4.835417	13.496495	0.000000	98.354167	86.070000	19.800000	0.274048	0.000000	21.534834	0.000000	1.000000	0.812143	24.707000 
	4.837500	13.496495	0.000000	98.375000	86.090000	19.800000	0.274147	0.000000	21.536940	0.000000	1.000000	0.812471	24.717000 
	4.839583	13.496495	0.000000	98.395833	86.110000	19.800000	0.274242	0.000000	21.539046	0.000000	1.000000	0.812800	24.727000 
	4.841667	13.496495	0.000000	98.416667	86.130000	19.800000	0.274330	0.000000	21.540949	0.000000	1.000000	0.813096	24.736000 
	4.843750	13.496495	0.000000	98.437500	86.150000	19.800000	0.274437	0.000000	21.543258	0.000000	1.000000	0.813457	24.747000 
	4.845833	13.496495	0.000000	98.458333	86.150000	19.800000	0.274534	0.000000	21.545086	0.000000	1.000000	0.813753	24.756000 
	4.847917	13.496495	0.000000	98.479167	86.210000	19.800000	0.274609	0.000000	21.547343	0.000000	1.000000	0.814082	24.766000 
	4.850000	13.496495	0.000000	98.500000	86.240000	19.800000	0.274686	0.000000	21.549284	0.000000	1.000000	0.814378	24.775000 
	4.852083	13.496495	0.000000	98.520833	86.240000	19.800000	0.274792	0.000000	21.551315	0.000000	1.000000	0.814706	24.785000 
	4.854167	13.496495	0.000000	98.541667	86.270000	19.800000	0.274856	0.000000	21.553053	0.000000	1.000000	0.814969	24.793000 
	4.856250	13.496495	0.000000	98.562500	86.270000	19.800000	0.274968	0.000000	21.555084	0.000000	1.000000	0.815298	24.803000 
	4.858333	13.496495	0.000000	98.583333	86.300000	19.800000	0.275035	0.000000	21.556822	0.000000	1.000000	0.815561	24.811000 
	4.860417	13.496495	0.000000	98.604167	86.330000	19.800000	0.275125	0.000000	21.558967	0.000000	1.000000	0.815890	24.821000 
	4.862500	13.496495	0.000000	98.625000	86.360000	19.800000	0.275205	0.000000	21.560908	0.000000	1.000000	0.816186	24.830000 
	4.864583	13.496495	0.000000	98.645833	86.370000	19.800000	0.275301	0.000000	21.562774	0.000000	1.000000	0.816481	24.839000 
	4.866667	13.496495	0.000000	98.666667	86.400000	19.800000	0.275377	0.000000	21.564716	0.000000	1.000000	0.816777	24.848000 
	4.868750	13.496495	0.000000	98.687500	86.410000	19.800000	0.275475	0.000000	21.566785	0.000000	1.000000	0.817106	24.858000 
	4.870833	13.496495	0.000000	98.708333	86.430000	19.800000	0.275562	0.000000	21.568688	0.000000	1.000000	0.817402	24.867000 
	4.872917	13.496495	0.000000	98.729167	86.450000	19.800000	0.275675	0.000000	21.570999	0.000000	1.000000	0.817763	24.878000 
	4.875000	13.496282	0.000000	98.750000	86.480000	19.800000	0.275772	0.000000	21.573347	0.000000	1.000000	0.818125	24.889000 
	4.877083	13.496282	0.000000	98.770833	86.500000	19.800000	0.275857	0.000000	21.575251	0.000000	1.000000	0.818421	24.898000 
	4.879167	13.496282	0.000000	98.791667	86.520000	19.800000	0.275950	0.000000	21.577358	0.000000	1.000000	0.818750	24.908000 
	4.881250	13.496282	0.000000	98.812500	86.550000	19.800000	0.276033	0.000000	21.579300	0.000000	1.000000	0.819045	24.917000 
	4.883333	13.496282	0.000000	98.833333	86.580000	19.800000	0.276133	0.000000	21.581649	0.000000	1.000000	0.819407	24.928000 
	4.885417	13.496282	0.000000	98.854167	86.600000	19.800000	0.276243	0.000000	21.583959	0.000000	1.000000	0.819769	24.939000 
	4.887500	13.496282	0.000000	98.875000	86.620000	19.800000	0.276327	0.000000	21.585864	0.000000	1.000000	0.820064	24.948000 
	4.889583	13.496282	0.000000	98.895833	86.650000	19.800000	0.276431	0.000000	21.588212	0.000000	1.000000	0.820426	24.959000 
	4.891667	13.496282	0.000000	98.916667	86.650000	19.800000	0.276534	0.000000	21.590244	0.000000	1.000000	0.820755	24.969000 
	4.893750	13.496282	0.000000	98.937500	86.670000	19.800000	0.276646	0.000000	21.592555	0.000000	1.000000	0.821116	24.980000 
	4.895833	13.496282	0.000000	98.958333	86.690000	19.800000	0.276746	0.000000	21.594866	0.000000	1.000000	0.821478	24.991000 
	4.897917	13.496282	0.000000	98.979167	86.730000	19.800000	0.276842	0.000000	21.597253	0.000000	1.000000	0.821839	25.002000 
	4.900000	13.496282	0.000000	99.000000	86.740000	19.800000	0.276957	0.000000	21.599526	0.000000	1.000000	0.822201	25.013000 
	4.902083	13.496282	0.000000	99.020833	86.760000	19.800000	0.277070	0.000000	21.602040	0.000000	1.000000	0.822595	25.025000 
	4.904167	13.496282	0.000000	99.041667	86.780000	19.800000	0.277168	0.000000	21.604148	0.000000	1.000000	0.822924	25.035000 
	4.906250	13.496282	0.000000	99.062500	86.810000	19.800000	0.277286	0.000000	21.606701	0.000000	1.000000	0.823319	25.047000 
	4.908333	13.496282	0.000000	99.083333	86.820000	19.800000	0.277406	0.000000	21.609177	0.000000	1.000000	0.823713	25.059000 
	4.910417	13.496282	0.000000	99.104167	86.850000	19.800000	0.277493	0.000000	21.611323	0.000000	1.000000	0.824042	25.069000 
	4.912500	13.496282	0.000000	99.125000	86.880000	19.800000	0.277599	0.000000	21.613673	0.000000	1.000000	0.824403	25.080000 
	4.914583	13.496282	0.000000	99.145833	86.880000	19.800000	0.277717	0.000000	21.615908	0.000000	1.000000	0.824765	25.091000 
	4.916667	13.496282	0.000000	99.166667	86.910000	19.800000	0.277815	0.000000	21.618258	0.000000	1.000000	0.825127	25.102000 
	4.918750	13.496282	0.000000	99.187500	86.930000	19.800000	0.277912	0.000000	21.620366	0.000000	1.000000	0.825455	25.112000 
	4.920833	13.496282	0.000000	99.208333	86.950000	19.800000	0.278006	0.000000	21.622475	0.000000	1.000000	0.825784	25.122000 
	4.922917	13.496282	0.000000	99.229167	86.970000	19.800000	0.278109	0.000000	21.624583	0.000000	1.000000	0.826113	25.132000 
	4.925000	13.496282	0.000000	99.250000	87.000000	19.800000	0.278174	0.000000	21.626324	0.000000	1.000000	0.826376	25.140000 
	4.927083	13.496282	0.000000	99.270833	87.020000	19.800000	0.278280	0.000000	21.628636	0.000000	1.000000	0.826737	25.151000 
	4.929167	13.496282	0.000000	99.291667	87.040000	19.800000	0.278387	0.000000	21.630948	0.000000	1.000000	0.827099	25.162000 
	4.931250	13.496282	0.000000	99.312500	87.060000	19.800000	0.278487	0.000000	21.633057	0.000000	1.000000	0.827428	25.172000 
	4.933333	13.496282	0.000000	99.333333	87.090000	19.800000	0.278571	0.000000	21.635204	0.000000	1.000000	0.827756	25.182000 
	4.935417	13.496282	0.000000	99.354167	87.110000	19.800000	0.278679	0.000000	21.637516	0.000000	1.000000	0.828118	25.193000 
	4.937500	13.496068	0.000000	99.375000	87.120000	19.800000	0.278790	0.000000	21.639790	0.000000	1.000000	0.828479	25.204000 
	4.939583	13.496068	0.000000	99.395833	87.160000	19.800000	0.278887	0.000000	21.642180	0.000000	1.000000	0.828841	25.215000 
	4.941667	13.496282	0.000000	99.416667	87.170000	19.800000	0.278997	0.000000	21.644453	0.000000	1.000000	0.829203	25.226000 
	4.943750	13.496068	0.000000	99.437500	87.190000	19.800000	0.279094	0.000000	21.646563	0.000000	1.000000	0.829531	25.236000 
	4.945833	13.496068	0.000000	99.458333	87.200000	19.800000	0.279199	0.000000	21.648634	0.000000	1.000000	0.829860	25.246000 
	4.947917	13.496068	0.000000	99.479167	87.240000	19.800000	0.279294	0.000000	21.651023	0.000000	1.000000	0.830222	25.257000 
	4.950000	13.496068	0.000000	99.500000	87.260000	19.800000	0.279389	0.000000	21.653133	0.000000	1.000000	0.830550	25.267000 
	4.952083	13.496068	0.000000	99.520833	87.280000	19.800000	0.279491	0.000000	21.655445	0.000000	1.000000	0.830912	25.278000 
	4.954167	13.496068	0.000000	99.541667	87.310000	19.800000	0.279573	0.000000	21.657390	0.000000	1.000000	0.831208	25.287000 
	4.956250	13.496068	0.000000	99.562500	87.320000	19.800000	0.279676	0.000000	21.659461	0.000000	1.000000	0.831536	25.297000 
	4.958333	13.496068	0.000000	99.583333	87.330000	19.800000	0.279775	0.000000	21.661533	0.000000	1.000000	0.831865	25.307000 
	4.960417	13.496068	0.000000	99.604167	87.360000	19.800000	0.279856	0.000000	21.663478	0.000000	1.000000	0.832161	25.316000 
	4.962500	13.496068	0.000000	99.625000	87.390000	19.800000	0.279947	0.000000	21.665626	0.000000	1.000000	0.832490	25.326000 
	4.964583	13.496068	0.000000	99.645833	87.400000	19.800000	0.280034	0.000000	21.667494	0.000000	1.000000	0.832785	25.335000 
	4.966667	13.496068	0.000000	99.666667	87.430000	19.800000	0.280126	0.000000	21.669643	0.000000	1.000000	0.833114	25.345000 
	4.968750	13.496068	0.000000	99.687500	87.460000	19.800000	0.280213	0.000000	21.671792	0.000000	1.000000	0.833443	25.355000 
	4.970833	13.496068	0.000000	99.708333	87.480000	19.800000	0.280308	0.000000	21.673902	0.000000	1.000000	0.833772	25.365000 
	4.972917	13.496068	0.000000	99.729167	87.490000	19.800000	0.280409	0.000000	21.675973	0.000000	1.000000	0.834100	25.375000 
	4.975000	13.496068	0.000000	99.750000	87.530000	19.800000	0.280505	0.000000	21.678364	0.000000	1.000000	0.834462	25.386000 
	4.977083	13.496068	0.000000	99.770833	87.530000	19.800000	0.280610	0.000000	21.680397	0.000000	1.000000	0.834791	25.396000 
	4.979167	13.496068	0.000000	99.791667	87.550000	19.800000	0.280721	0.000000	21.682711	0.000000	1.000000	0.835152	25.407000 
	4.981250	13.496068	0.000000	99.812500	87.580000	19.800000	0.280809	0.000000	21.684860	0.000000	1.000000	0.835481	25.417000 
	4.983333	13.496068	0.000000	99.833333	87.600000	19.800000	0.280917	0.000000	21.687174	0.000000	1.000000	0.835842	25.428000 
	4.985417	13.496068	0.000000	99.854167	87.610000	19.800000	0.281023	0.000000	21.689245	0.000000	1.000000	0.836171	25.438000 
	4.987500	13.496068	0.000000	99.875000	87.630000	19.800000	0.281126	0.000000	21.691559	0.000000	1.000000	0.836533	25.449000 
	4.989583	13.496068	0.000000	99.895833	87.670000	19.800000	0.281209	0.000000	21.693748	0.000000	1.000000	0.836861	25.459000 
	4.991667	13.496068	0.000000	99.916667	87.690000	19.800000	0.281304	0.000000	21.695858	0.000000	1.000000	0.837190	25.469000 
	4.993750	13.496068	0.000000	99.937500	87.700000	19.800000	0.281386	0.000000	21.697524	0.000000	1.000000	0.837453	25.477000 
	4.995833	13.496068	0.000000	99.958333	87.730000	19.800000	0.281472	0.000000	21.699673	0.000000	1.000000	0.837782	25.487000 
	4.997917	13.496068	0.000000	99.979167	87.750000	19.800000	0.281569	0.000000	21.701784	0.000000	1.000000	0.838111	25.497000 
	5.000000	13.496068	0.000000	100.000000	87.780000	19.800000	0.281646	0.000000	21.703731	0.000000	1.000000	0.838406	25.506000 
	5.002083	13.496068	0.000000	100.020833	87.800000	19.800000	0.281743	0.000000	21.705842	0.000000	1.000000	0.838735	25.516000 
	5.004167	13.496068	0.000000	100.041667	87.810000	19.800000	0.281832	0.000000	21.707711	0.000000	1.000000	0.839031	25.525000 
	5.006250	13.496068	0.000000	100.062500	87.830000	19.800000	0.281930	0.000000	21.709822	0.000000	1.000000	0.839360	25.535000 
	5.008333	13.496068	0.000000	100.083333	87.860000	19.800000	0.282022	0.000000	21.711972	0.000000	1.000000	0.839688	25.545000 
	5.010417	13.496068	0.000000	100.104167	87.880000	19.800000	0.282113	0.000000	21.714084	0.000000	1.000000	0.840017	25.555000 
	5.012500	13.496068	0.000000	100.125000	87.900000	19.800000	0.282213	0.000000	21.716195	0.000000	1.000000	0.840346	25.565000 
	5.014583	13.495854	0.000000	100.145833	87.910000	19.800000	0.282323	0.000000	21.718471	0.000000	1.000000	0.840707	25.576000 
	5.016667	13.496068	0.000000	100.166667	87.960000	19.800000	0.282414	0.000000	21.720903	0.000000	1.000000	0.841069	25.587000 
	5.018750	13.495854	0.000000	100.187500	87.970000	19.800000	0.282516	0.000000	21.722975	0.000000	1.000000	0.841398	25.597000 
	5.020833	13.495854	0.000000	100.208333	87.990000	19.800000	0.282621	0.000000	21.725290	0.000000	1.000000	0.841759	25.608000 
	5.022917	13.496068	0.000000	100.229167	88.020000	19.800000	0.282710	0.000000	21.727441	0.000000	1.000000	0.842088	25.618000 
	5.025000	13.495854	0.000000	100.250000	88.030000	19.800000	0.282804	0.000000	21.729514	0.000000	1.000000	0.842417	25.628000 
	5.027083	13.496068	0.000000	100.270833	88.050000	19.800000	0.282888	0.000000	21.731422	0.000000	1.000000	0.842713	25.637000 
	5.029167	13.496068	0.000000	100.291667	88.070000	19.800000	0.282986	0.000000	21.733534	0.000000	1.000000	0.843041	25.647000 
	5.031250	13.496068	0.000000	100.312500	88.090000	19.800000	0.283072	0.000000	21.735443	0.000000	1.000000	0.843337	25.656000 
	5.033333	13.496068	0.000000	100.333333	88.130000	19.800000	0.283158	0.000000	21.737633	0.000000	1.000000	0.843666	25.666000 
	5.035417	13.496068	0.000000	100.354167	88.140000	19.800000	0.283247	0.000000	21.739503	0.000000	1.000000	0.843962	25.675000 
	5.037500	13.496068	0.000000	100.375000	88.170000	19.800000	0.283329	0.000000	21.741451	0.000000	1.000000	0.844257	25.684000 
	5.039583	13.495854	0.000000	100.395833	88.180000	19.800000	0.283415	0.000000	21.743320	0.000000	1.000000	0.844553	25.693000 
	5.041667	13.496068	0.000000	100.416667	88.210000	19.800000	0.283503	0.000000	21.745472	0.000000	1.000000	0.844882	25.703000 
	5.043750	13.495854	0.000000	100.437500	88.220000	19.800000	0.283605	0.000000	21.747545	0.000000	1.000000	0.845211	25.713000 
	5.045833	13.495854	0.000000	100.458333	88.250000	19.800000	0.283685	0.000000	21.749493	0.000000	1.000000	0.845507	25.722000 
	5.047917	13.495854	0.000000	100.479167	88.280000	19.800000	0.283775	0.000000	21.751645	0.000000	1.000000	0.845835	25.732000 
	5.050000	13.495854	0.000000	100.500000	88.300000	19.800000	0.283861	0.000000	21.753554	0.000000	1.000000	0.846131	25.741000 
	5.052083	13.495854	0.000000	100.520833	88.310000	19.800000	0.283957	0.000000	21.755627	0.000000	1.000000	0.846460	25.751000 
	5.054167	13.495854	0.000000	100.541667	88.330000	19.800000	0.284056	0.000000	21.757740	0.000000	1.000000	0.846789	25.761000 
	5.056250	13.495854	0.000000	100.562500	88.370000	19.800000	0.284142	0.000000	21.759932	0.000000	1.000000	0.847117	25.771000 
	5.058333	13.495854	0.000000	100.583333	88.380000	19.800000	0.284266	0.000000	21.762412	0.000000	1.000000	0.847512	25.783000 
	5.060417	13.495854	0.000000	100.604167	88.390000	19.800000	0.284364	0.000000	21.764485	0.000000	1.000000	0.847840	25.793000 
	5.062500	13.495854	0.000000	100.625000	88.410000	19.800000	0.284462	0.000000	21.766598	0.000000	1.000000	0.848169	25.803000 
	5.064583	13.495854	0.000000	100.645833	88.440000	19.800000	0.284558	0.000000	21.768954	0.000000	1.000000	0.848531	25.814000 
	5.066667	13.495854	0.000000	100.666667	88.460000	19.800000	0.284649	0.000000	21.771067	0.000000	1.000000	0.848859	25.824000 
	5.068750	13.495854	0.000000	100.687500	88.470000	19.800000	0.284767	0.000000	21.773344	0.000000	1.000000	0.849221	25.835000 
	5.070833	13.495854	0.000000	100.708333	88.490000	19.800000	0.284870	0.000000	21.775661	0.000000	1.000000	0.849583	25.846000 
	5.072917	13.495854	0.000000	100.729167	88.530000	19.800000	0.284957	0.000000	21.777853	0.000000	1.000000	0.849911	25.856000 
	5.075000	13.495854	0.000000	100.750000	88.550000	19.800000	0.285064	0.000000	21.780170	0.000000	1.000000	0.850273	25.867000 
	5.077083	13.495854	0.000000	100.770833	88.560000	19.800000	0.285161	0.000000	21.782243	0.000000	1.000000	0.850602	25.877000 
	5.079167	13.495854	0.000000	100.791667	88.580000	19.800000	0.285276	0.000000	21.784764	0.000000	1.000000	0.850996	25.889000 
	5.081250	13.495854	0.000000	100.812500	88.620000	19.800000	0.285369	0.000000	21.787160	0.000000	1.000000	0.851358	25.900000 
	5.083333	13.495854	0.000000	100.833333	88.650000	19.800000	0.285476	0.000000	21.789516	0.000000	1.000000	0.851719	25.911000 
	5.085417	13.495854	0.000000	100.854167	88.650000	19.800000	0.285590	0.000000	21.791754	0.000000	1.000000	0.852081	25.922000 
	5.087500	13.495854	0.000000	100.875000	88.690000	19.800000	0.285697	0.000000	21.794354	0.000000	1.000000	0.852475	25.934000 
	5.089583	13.495854	0.000000	100.895833	88.710000	19.800000	0.285801	0.000000	21.796671	0.000000	1.000000	0.852837	25.945000 
	5.091667	13.495854	0.000000	100.916667	88.730000	19.800000	0.285913	0.000000	21.798989	0.000000	1.000000	0.853198	25.956000 
	5.093750	13.495854	0.000000	100.937500	88.740000	19.800000	0.286033	0.000000	21.801470	0.000000	1.000000	0.853593	25.968000 
	5.095833	13.495854	0.000000	100.958333	88.760000	19.800000	0.286152	0.000000	21.803991	0.000000	1.000000	0.853987	25.980000 
	5.097917	13.495854	0.000000	100.979167	88.790000	19.800000	0.286248	0.000000	21.806348	0.000000	1.000000	0.854349	25.991000 
	5.100000	13.495854	0.000000	101.000000	88.810000	19.800000	0.286367	0.000000	21.808869	0.000000	1.000000	0.854743	26.003000 
	5.102083	13.495854	0.000000	101.020833	88.800000	19.800000	0.286502	0.000000	21.811271	0.000000	1.000000	0.855138	26.015000 
	5.104167	13.495854	0.000000	101.041667	88.850000	19.800000	0.286591	0.000000	21.813708	0.000000	1.000000	0.855499	26.026000 
	5.106250	13.495854	0.000000	101.062500	88.870000	19.800000	0.286694	0.000000	21.816026	0.000000	1.000000	0.855861	26.037000 
	5.108333	13.495641	0.000000	101.083333	88.890000	19.800000	0.286804	0.000000	21.818344	0.000000	1.000000	0.856222	26.048000 
	5.110417	13.495854	0.000000	101.104167	88.910000	19.800000	0.286906	0.000000	21.820662	0.000000	1.000000	0.856584	26.059000 
	5.112500	13.495641	0.000000	101.125000	88.930000	19.800000	0.287004	0.000000	21.822776	0.000000	1.000000	0.856913	26.069000 
	5.114583	13.495641	0.000000	101.145833	88.960000	19.800000	0.287103	0.000000	21.825134	0.000000	1.000000	0.857274	26.080000 
	5.116667	13.495641	0.000000	101.166667	88.980000	19.800000	0.287191	0.000000	21.827045	0.000000	1.000000	0.857570	26.089000 
	5.118750	13.495641	0.000000	101.187500	89.000000	19.800000	0.287289	0.000000	21.829160	0.000000	1.000000	0.857899	26.099000 
	5.120833	13.495641	0.000000	101.208333	89.030000	19.800000	0.287384	0.000000	21.831518	0.000000	1.000000	0.858260	26.110000 
	5.122917	13.495641	0.000000	101.229167	89.050000	19.800000	0.287482	0.000000	21.833633	0.000000	1.000000	0.858589	26.120000 
	5.125000	13.495641	0.000000	101.250000	89.070000	19.800000	0.287574	0.000000	21.835748	0.000000	1.000000	0.858918	26.130000 
	5.127083	13.495641	0.000000	101.270833	89.090000	19.800000	0.287689	0.000000	21.838270	0.000000	1.000000	0.859312	26.142000 
	5.129167	13.495641	0.000000	101.291667	89.110000	19.800000	0.287784	0.000000	21.840385	0.000000	1.000000	0.859641	26.152000 
	5.131250	13.495641	0.000000	101.312500	89.130000	19.800000	0.287902	0.000000	21.842907	0.000000	1.000000	0.860036	26.164000 
	5.133333	13.495641	0.000000	101.333333	89.150000	19.800000	0.288010	0.000000	21.845226	0.000000	1.000000	0.860397	26.175000 
	5.135417	13.495641	0.000000	101.354167	89.170000	19.800000	0.288121	0.000000	21.847748	0.000000	1.000000	0.860792	26.187000 
	5.137500	13.495641	0.000000	101.375000	89.190000	19.800000	0.288235	0.000000	21.850067	0.000000	1.000000	0.861153	26.198000 
	5.139583	13.495641	0.000000	101.395833	89.230000	19.800000	0.288324	0.000000	21.852466	0.000000	1.000000	0.861515	26.209000 
	5.141667	13.495641	0.000000	101.416667	89.250000	19.800000	0.288443	0.000000	21.854989	0.000000	1.000000	0.861909	26.221000 
	5.143750	13.495641	0.000000	101.437500	89.250000	19.800000	0.288563	0.000000	21.857228	0.000000	1.000000	0.862271	26.232000 
	5.145833	13.495641	0.000000	101.458333	89.280000	19.800000	0.288683	0.000000	21.859994	0.000000	1.000000	0.862698	26.245000 
	5.147917	13.495641	0.000000	101.479167	89.300000	19.800000	0.288795	0.000000	21.862517	0.000000	1.000000	0.863092	26.257000 
	5.150000	13.495641	0.000000	101.500000	89.340000	19.800000	0.288926	0.000000	21.865527	0.000000	1.000000	0.863553	26.271000 
	5.152083	13.495641	0.000000	101.520833	89.350000	19.800000	0.289067	0.000000	21.868417	0.000000	1.000000	0.864013	26.285000 
	5.154167	13.495641	0.000000	101.541667	89.380000	19.800000	0.289226	0.000000	21.871795	0.000000	1.000000	0.864539	26.301000 
	5.156250	13.495641	0.000000	101.562500	89.390000	19.800000	0.289379	0.000000	21.874888	0.000000	1.000000	0.865032	26.316000 
	5.158333	13.495641	0.000000	101.583333	89.410000	19.800000	0.289517	0.000000	21.877819	0.000000	1.000000	0.865492	26.330000 
	5.160417	13.495641	0.000000	101.604167	89.420000	19.800000	0.289635	0.000000	21.880098	0.000000	1.000000	0.865854	26.341000 
	5.162500	13.495641	0.000000	101.625000	89.470000	19.800000	0.289730	0.000000	21.882742	0.000000	1.000000	0.866248	26.353000 
	5.164583	13.495641	0.000000	101.645833	89.480000	19.800000	0.289829	0.000000	21.884818	0.000000	1.000000	0.866577	26.363000 
	5.166667	13.495641	0.000000	101.666667	89.490000	19.800000	0.289957	0.000000	21.887301	0.000000	1.000000	0.866971	26.375000 
	5.168750	13.495641	0.000000	101.687500	89.530000	19.800000	0.290054	0.000000	21.889906	0.000000	1.000000	0.867366	26.387000 
	5.170833	13.495641	0.000000	101.708333	89.560000	19.800000	0.290170	0.000000	21.892470	0.000000	1.000000	0.867760	26.399000 
	5.172917	13.495641	0.000000	101.729167	89.570000	19.800000	0.290265	0.000000	21.894546	0.000000	1.000000	0.868089	26.409000 
	5.175000	13.495641	0.000000	101.750000	89.580000	19.800000	0.290381	0.000000	21.896826	0.000000	1.000000	0.868450	26.420000 
	5.177083	13.495641	0.000000	101.770833	89.620000	19.800000	0.290443	0.000000	21.898616	0.000000	1.000000	0.868713	26.428000 
	5.179167	13.495641	0.000000	101.791667	89.620000	19.800000	0.290540	0.000000	21.900448	0.000000	1.000000	0.869009	26.437000 
	5.181250	13.495641	0.000000	101.812500	89.640000	19.800000	0.290563	0.000000	21.901344	0.000000	1.000000	0.869141	26.441000 
	5.183333	13.495641	0.000000	101.833333	89.670000	19.800000	0.290579	0.000000	21.902076	0.000000	1.000000	0.869239	26.444000 
	5.185417	13.495641	0.000000	101.854167	89.690000	19.800000	0.290599	0.000000	21.902767	0.000000	1.000000	0.869338	26.447000 
	5.187500	13.495427	0.000000	101.875000	89.720000	19.800000	0.290631	0.000000	21.903907	0.000000	1.000000	0.869502	26.452000 
	5.189583	13.495427	0.000000	101.895833	89.740000	19.800000	0.290669	0.000000	21.905006	0.000000	1.000000	0.869667	26.457000 
	5.191667	13.495427	0.000000	101.916667	89.760000	19.800000	0.290690	0.000000	21.905697	0.000000	1.000000	0.869765	26.460000 
	5.193750	13.495641	0.000000	101.937500	89.780000	19.800000	0.290740	0.000000	21.907000	0.000000	1.000000	0.869963	26.466000 
	5.195833	13.495641	0.000000	101.958333	89.810000	19.800000	0.290773	0.000000	21.908139	0.000000	1.000000	0.870127	26.471000 
	5.197917	13.495427	0.000000	101.979167	89.830000	19.800000	0.290832	0.000000	21.909646	0.000000	1.000000	0.870357	26.478000 
	5.200000	13.495427	0.000000	102.000000	89.840000	19.800000	0.290906	0.000000	21.911112	0.000000	1.000000	0.870587	26.485000 
	5.202083	13.495427	0.000000	102.020833	89.860000	19.800000	0.290967	0.000000	21.912618	0.000000	1.000000	0.870817	26.492000 
	5.204167	13.495427	0.000000	102.041667	89.900000	19.800000	0.291017	0.000000	21.914206	0.000000	1.000000	0.871047	26.499000 
	5.206250	13.495427	0.000000	102.062500	89.920000	19.800000	0.291097	0.000000	21.916119	0.000000	1.000000	0.871343	26.508000 
	5.208333	13.495427	0.000000	102.083333	89.920000	19.800000	0.291164	0.000000	21.917341	0.000000	1.000000	0.871540	26.514000 
	5.210417	13.495427	0.000000	102.104167	89.940000	19.800000	0.291237	0.000000	21.919051	0.000000	1.000000	0.871803	26.522000 
	5.212500	13.495427	0.000000	102.125000	89.980000	19.800000	0.291283	0.000000	21.920639	0.000000	1.000000	0.872033	26.529000 
	5.214583	13.495427	0.000000	102.145833	90.010000	19.800000	0.291329	0.000000	21.921983	0.000000	1.000000	0.872231	26.535000 
	5.216667	13.495427	0.000000	102.166667	90.020000	19.800000	0.291409	0.000000	21.923653	0.000000	1.000000	0.872494	26.543000 
	5.218750	13.495427	0.000000	102.187500	90.050000	19.800000	0.291491	0.000000	21.925811	0.000000	1.000000	0.872822	26.553000 
	5.220833	13.495427	0.000000	102.208333	90.070000	19.800000	0.291580	0.000000	21.927725	0.000000	1.000000	0.873118	26.562000 
	5.222917	13.495427	0.000000	102.229167	90.090000	19.800000	0.291674	0.000000	21.929843	0.000000	1.000000	0.873447	26.572000 
	5.225000	13.495427	0.000000	102.250000	90.090000	19.800000	0.291778	0.000000	21.931880	0.000000	1.000000	0.873776	26.582000 
	5.227083	13.495427	0.000000	102.270833	90.130000	19.800000	0.291850	0.000000	21.933875	0.000000	1.000000	0.874071	26.591000 
	5.229167	13.495427	0.000000	102.291667	90.150000	19.800000	0.291938	0.000000	21.935790	0.000000	1.000000	0.874367	26.600000 
	5.231250	13.495427	0.000000	102.312500	90.170000	19.800000	0.292012	0.000000	21.937500	0.000000	1.000000	0.874630	26.608000 
	5.233333	13.495427	0.000000	102.333333	90.190000	19.800000	0.292090	0.000000	21.939415	0.000000	1.000000	0.874926	26.617000 
	5.235417	13.495427	0.000000	102.354167	90.220000	19.800000	0.292148	0.000000	21.940963	0.000000	1.000000	0.875156	26.624000 
	5.237500	13.495427	0.000000	102.375000	90.240000	19.800000	0.292218	0.000000	21.942674	0.000000	1.000000	0.875419	26.632000 
	5.239583	13.495427	0.000000	102.395833	90.260000	19.800000	0.292292	0.000000	21.944385	0.000000	1.000000	0.875682	26.640000 
	5.241667	13.495213	0.000000	102.416667	90.280000	19.800000	0.292389	0.000000	21.946503	0.000000	1.000000	0.876011	26.650000 
	5.243750	13.495213	0.000000	102.437500	90.290000	19.800000	0.292466	0.000000	21.948174	0.000000	1.000000	0.876274	26.658000 
	5.245833	13.495213	0.000000	102.458333	90.330000	19.800000	0.292537	0.000000	21.950170	0.000000	1.000000	0.876570	26.667000 
	5.247917	13.495213	0.000000	102.479167	90.360000	19.800000	0.292625	0.000000	21.952329	0.000000	1.000000	0.876898	26.677000 
	5.250000	13.495213	0.000000	102.500000	90.360000	19.800000	0.292729	0.000000	21.954366	0.000000	1.000000	0.877227	26.687000 
	5.252083	13.495213	0.000000	102.520833	90.400000	19.800000	0.292837	0.000000	21.956974	0.000000	1.000000	0.877621	26.699000 
	5.254167	13.495213	0.000000	102.541667	90.430000	19.800000	0.292959	0.000000	21.959745	0.000000	1.000000	0.878049	26.712000 
	5.256250	13.495213	0.000000	102.562500	90.430000	19.800000	0.293093	0.000000	21.962393	0.000000	1.000000	0.878476	26.725000 
	5.258333	13.495213	0.000000	102.583333	90.460000	19.800000	0.293212	0.000000	21.964961	0.000000	1.000000	0.878871	26.737000 
	5.260417	13.495213	0.000000	102.604167	90.480000	19.800000	0.293310	0.000000	21.967283	0.000000	1.000000	0.879232	26.748000 
	5.262500	13.495213	0.000000	102.625000	90.500000	19.800000	0.293383	0.000000	21.968995	0.000000	1.000000	0.879495	26.756000 
	5.264583	13.495213	0.000000	102.645833	90.520000	19.800000	0.293458	0.000000	21.970707	0.000000	1.000000	0.879758	26.764000 
	5.266667	13.495213	0.000000	102.666667	90.540000	19.800000	0.293540	0.000000	21.972622	0.000000	1.000000	0.880054	26.773000 
	5.268750	13.495213	0.000000	102.687500	90.560000	19.800000	0.293630	0.000000	21.974538	0.000000	1.000000	0.880350	26.782000 
	5.270833	13.495213	0.000000	102.708333	90.590000	19.800000	0.293691	0.000000	21.976291	0.000000	1.000000	0.880613	26.790000 
	5.272917	13.495213	0.000000	102.729167	90.600000	19.800000	0.293798	0.000000	21.978369	0.000000	1.000000	0.880941	26.800000 
	5.275000	13.495213	0.000000	102.750000	90.630000	19.800000	0.293880	0.000000	21.980530	0.000000	1.000000	0.881270	26.810000 
	5.277083	13.495213	0.000000	102.770833	90.650000	19.800000	0.294010	0.000000	21.983260	0.000000	1.000000	0.881697	26.823000 
	5.279167	13.495213	0.000000	102.791667	90.670000	19.800000	0.294112	0.000000	21.985584	0.000000	1.000000	0.882059	26.834000 
	5.281250	13.495213	0.000000	102.812500	90.690000	19.800000	0.294229	0.000000	21.988111	0.000000	1.000000	0.882453	26.846000 
	5.283333	13.495213	0.000000	102.833333	90.720000	19.800000	0.294363	0.000000	21.991087	0.000000	1.000000	0.882914	26.860000 
	5.285417	13.495213	0.000000	102.854167	90.740000	19.800000	0.294496	0.000000	21.994022	0.000000	1.000000	0.883374	26.874000 
	5.287500	13.495213	0.000000	102.875000	90.770000	19.800000	0.294635	0.000000	21.997202	0.000000	1.000000	0.883867	26.889000 
	5.289583	13.495213	0.000000	102.895833	90.780000	19.800000	0.294722	0.000000	21.998873	0.000000	1.000000	0.884130	26.897000 
	5.291667	13.495213	0.000000	102.916667	90.810000	19.800000	0.294801	0.000000	22.000830	0.000000	1.000000	0.884426	26.906000 
	5.293750	13.495213	0.000000	102.937500	90.830000	19.800000	0.294878	0.000000	22.002747	0.000000	1.000000	0.884722	26.915000 
	5.295833	13.495213	0.000000	102.958333	90.850000	19.800000	0.294964	0.000000	22.004663	0.000000	1.000000	0.885017	26.924000 
	5.297917	13.495213	0.000000	102.979167	90.850000	19.800000	0.295057	0.000000	22.006497	0.000000	1.000000	0.885313	26.933000 
	5.300000	13.495213	0.000000	103.000000	90.870000	19.800000	0.295147	0.000000	22.008413	0.000000	1.000000	0.885609	26.942000 
	5.302083	13.495213	0.000000	103.020833	90.920000	19.800000	0.295219	0.000000	22.010657	0.000000	1.000000	0.885938	26.952000 
	5.304167	13.495213	0.000000	103.041667	90.940000	19.800000	0.295289	0.000000	22.012370	0.000000	1.000000	0.886201	26.960000 
	5.306250	13.495213	0.000000	103.062500	90.940000	19.800000	0.295288	0.000000	22.012370	0.000000	1.000000	0.886201	26.960000 
	5.308333	13.495213	0.000000	103.083333	90.970000	19.800000	0.295323	0.000000	22.013513	0.000000	1.000000	0.886365	26.965000 
	5.310417	13.495213	0.000000	103.104167	91.000000	19.800000	0.295299	0.000000	22.013637	0.000000	1.000000	0.886365	26.965000 
	5.312500	13.495213	0.000000	103.125000	91.010000	19.800000	0.295256	0.000000	22.013067	0.000000	1.000000	0.886267	26.962000 
	5.314583	13.495213	0.000000	103.145833	91.040000	19.800000	0.295228	0.000000	22.012987	0.000000	1.000000	0.886234	26.961000 
	5.316667	13.495213	0.000000	103.166667	91.060000	19.800000	0.295245	0.000000	22.013680	0.000000	1.000000	0.886332	26.964000 
	5.318750	13.495213	0.000000	103.187500	91.090000	19.800000	0.295254	0.000000	22.014416	0.000000	1.000000	0.886431	26.967000 
	5.320833	13.495213	0.000000	103.208333	91.100000	19.800000	0.295292	0.000000	22.015272	0.000000	1.000000	0.886562	26.971000 
	5.322917	13.495213	0.000000	103.229167	91.110000	19.800000	0.295371	0.000000	22.016944	0.000000	1.000000	0.886825	26.979000 
	5.325000	13.495000	0.000000	103.250000	91.160000	19.800000	0.295449	0.000000	22.019189	0.000000	1.000000	0.887154	26.989000 
	5.327083	13.495213	0.000000	103.270833	91.170000	19.800000	0.295549	0.000000	22.021268	0.000000	1.000000	0.887483	26.999000 
	5.329167	13.495000	0.000000	103.291667	91.210000	19.800000	0.295640	0.000000	22.023676	0.000000	1.000000	0.887844	27.010000 
	5.331250	13.495000	0.000000	103.312500	91.210000	19.800000	0.295742	0.000000	22.025714	0.000000	1.000000	0.888173	27.020000 
	5.333333	13.495000	0.000000	103.333333	91.240000	19.800000	0.295788	0.000000	22.027061	0.000000	1.000000	0.888370	27.026000 
	5.335417	13.495000	0.000000	103.354167	91.280000	19.800000	0.295838	0.000000	22.028654	0.000000	1.000000	0.888600	27.033000 
	5.337500	13.495000	0.000000	103.375000	91.300000	19.800000	0.295897	0.000000	22.030163	0.000000	1.000000	0.888830	27.040000 
	5.339583	13.495000	0.000000	103.395833	91.290000	19.800000	0.295993	0.000000	22.031753	0.000000	1.000000	0.889093	27.048000 
	5.341667	13.495000	0.000000	103.416667	91.320000	19.800000	0.296073	0.000000	22.033712	0.000000	1.000000	0.889389	27.057000 
	5.343750	13.495000	0.000000	103.437500	91.350000	19.800000	0.296158	0.000000	22.035874	0.000000	1.000000	0.889718	27.067000 
	5.345833	13.495000	0.000000	103.458333	91.370000	19.800000	0.296263	0.000000	22.038200	0.000000	1.000000	0.890080	27.078000 
	5.347917	13.495000	0.000000	103.479167	91.400000	19.800000	0.296340	0.000000	22.040159	0.000000	1.000000	0.890375	27.087000 
	5.350000	13.495000	0.000000	103.500000	91.410000	19.800000	0.296428	0.000000	22.042035	0.000000	1.000000	0.890671	27.096000 
	5.352083	13.495000	0.000000	103.520833	91.440000	19.800000	0.296478	0.000000	22.043586	0.000000	1.000000	0.890901	27.103000 
	5.354167	13.495000	0.000000	103.541667	91.470000	19.800000	0.296524	0.000000	22.044934	0.000000	1.000000	0.891099	27.109000 
	5.356250	13.494786	0.000000	103.562500	91.470000	19.800000	0.296596	0.000000	22.046361	0.000000	1.000000	0.891329	27.116000 
	5.358333	13.495000	0.000000	103.583333	91.490000	19.800000	0.296672	0.000000	22.048075	0.000000	1.000000	0.891592	27.124000 
	5.360417	13.494786	0.000000	103.604167	91.510000	19.800000	0.296756	0.000000	22.049993	0.000000	1.000000	0.891887	27.133000 
	5.362500	13.494786	0.000000	103.625000	91.550000	19.800000	0.296836	0.000000	22.052198	0.000000	1.000000	0.892216	27.143000 
	5.364583	13.494786	0.000000	103.645833	91.570000	19.800000	0.296922	0.000000	22.054116	0.000000	1.000000	0.892512	27.152000 
	5.366667	13.494786	0.000000	103.666667	91.590000	19.800000	0.297007	0.000000	22.056034	0.000000	1.000000	0.892808	27.161000 
	5.368750	13.494786	0.000000	103.687500	91.610000	19.800000	0.297068	0.000000	22.057545	0.000000	1.000000	0.893038	27.168000 
	5.370833	13.494786	0.000000	103.708333	91.630000	19.800000	0.297140	0.000000	22.059259	0.000000	1.000000	0.893301	27.176000 
	5.372917	13.494786	0.000000	103.729167	91.660000	19.800000	0.297194	0.000000	22.060811	0.000000	1.000000	0.893531	27.183000 
	5.375000	13.494786	0.000000	103.750000	91.660000	19.800000	0.297262	0.000000	22.062239	0.000000	1.000000	0.893761	27.190000 
	5.377083	13.494786	0.000000	103.770833	91.700000	19.800000	0.297314	0.000000	22.063833	0.000000	1.000000	0.893991	27.197000 
	5.379167	13.494786	0.000000	103.791667	91.710000	19.800000	0.297404	0.000000	22.065709	0.000000	1.000000	0.894287	27.206000 
	5.381250	13.494786	0.000000	103.812500	91.720000	19.800000	0.297492	0.000000	22.067586	0.000000	1.000000	0.894583	27.215000 
	5.383333	13.494786	0.000000	103.833333	91.780000	19.800000	0.297565	0.000000	22.069875	0.000000	1.000000	0.894912	27.225000 
	5.385417	13.494786	0.000000	103.854167	91.790000	19.800000	0.297667	0.000000	22.071956	0.000000	1.000000	0.895240	27.235000 
	5.387500	13.494786	0.000000	103.875000	91.800000	19.800000	0.297773	0.000000	22.074241	0.000000	1.000000	0.895602	27.246000 
	5.389583	13.494786	0.000000	103.895833	91.820000	19.800000	0.297882	0.000000	22.076568	0.000000	1.000000	0.895963	27.257000 
	5.391667	13.494786	0.000000	103.916667	91.840000	19.800000	0.297976	0.000000	22.078691	0.000000	1.000000	0.896292	27.267000 
	5.393750	13.494786	0.000000	103.937500	91.880000	19.800000	0.298052	0.000000	22.080897	0.000000	1.000000	0.896621	27.277000 
	5.395833	13.494786	0.000000	103.958333	91.880000	19.800000	0.298148	0.000000	22.082732	0.000000	1.000000	0.896917	27.286000 
	5.397917	13.494786	0.000000	103.979167	91.910000	19.800000	0.298239	0.000000	22.084897	0.000000	1.000000	0.897245	27.296000 
	5.400000	13.494572	0.000000	104.000000	91.940000	19.800000	0.298334	0.000000	22.087266	0.000000	1.000000	0.897607	27.307000 
	5.402083	13.494786	0.000000	104.020833	91.960000	19.800000	0.298433	0.000000	22.089389	0.000000	1.000000	0.897936	27.317000 
	5.404167	13.494572	0.000000	104.041667	91.980000	19.800000	0.298512	0.000000	22.091308	0.000000	1.000000	0.898232	27.326000 
	5.406250	13.494572	0.000000	104.062500	92.000000	19.800000	0.298608	0.000000	22.093431	0.000000	1.000000	0.898560	27.336000 
	5.408333	13.494786	0.000000	104.083333	92.030000	19.800000	0.298705	0.000000	22.095801	0.000000	1.000000	0.898922	27.347000 
	5.410417	13.494786	0.000000	104.104167	92.050000	19.800000	0.298787	0.000000	22.097720	0.000000	1.000000	0.899218	27.356000 
	5.412500	13.494786	0.000000	104.125000	92.050000	19.800000	0.298897	0.000000	22.099760	0.000000	1.000000	0.899546	27.366000 
	5.414583	13.494572	0.000000	104.145833	92.070000	19.800000	0.298990	0.000000	22.101883	0.000000	1.000000	0.899875	27.376000 
	5.416667	13.494786	0.000000	104.166667	92.110000	19.800000	0.299062	0.000000	22.103887	0.000000	1.000000	0.900171	27.385000 
	5.418750	13.494572	0.000000	104.187500	92.130000	19.800000	0.299141	0.000000	22.105806	0.000000	1.000000	0.900467	27.394000 
	5.420833	13.494572	0.000000	104.208333	92.140000	19.800000	0.299238	0.000000	22.107684	0.000000	1.000000	0.900763	27.403000 
	5.422917	13.494572	0.000000	104.229167	92.170000	19.800000	0.299325	0.000000	22.109850	0.000000	1.000000	0.901091	27.413000 
	5.425000	13.494572	0.000000	104.250000	92.210000	19.800000	0.299404	0.000000	22.112057	0.000000	1.000000	0.901420	27.423000 
	5.427083	13.494572	0.000000	104.270833	92.230000	19.800000	0.299499	0.000000	22.114181	0.000000	1.000000	0.901749	27.433000 
	5.429167	13.494572	0.000000	104.291667	92.230000	19.800000	0.299613	0.000000	22.116425	0.000000	1.000000	0.902110	27.444000 
	5.431250	13.494572	0.000000	104.312500	92.260000	19.800000	0.299699	0.000000	22.118591	0.000000	1.000000	0.902439	27.454000 
	5.433333	13.494572	0.000000	104.333333	92.290000	19.800000	0.299776	0.000000	22.120553	0.000000	1.000000	0.902735	27.463000 
	5.435417	13.494572	0.000000	104.354167	92.300000	19.800000	0.299886	0.000000	22.122839	0.000000	1.000000	0.903096	27.474000 
	5.437500	13.494572	0.000000	104.375000	92.330000	19.800000	0.299979	0.000000	22.125006	0.000000	1.000000	0.903425	27.484000 
	5.439583	13.494572	0.000000	104.395833	92.350000	19.800000	0.300085	0.000000	22.127334	0.000000	1.000000	0.903787	27.495000 
	5.441667	13.494572	0.000000	104.416667	92.370000	19.800000	0.300167	0.000000	22.129254	0.000000	1.000000	0.904083	27.504000 
	5.443750	13.494572	0.000000	104.437500	92.390000	19.800000	0.300245	0.000000	22.131175	0.000000	1.000000	0.904378	27.513000 
	5.445833	13.494572	0.000000	104.458333	92.420000	19.800000	0.300346	0.000000	22.133545	0.000000	1.000000	0.904740	27.524000 
	5.447917	13.494572	0.000000	104.479167	92.430000	19.800000	0.300434	0.000000	22.135424	0.000000	1.000000	0.905036	27.533000 
	5.450000	13.494572	0.000000	104.500000	92.450000	19.800000	0.300524	0.000000	22.137548	0.000000	1.000000	0.905365	27.543000 
	5.452083	13.494572	0.000000	104.520833	92.470000	19.800000	0.300623	0.000000	22.139673	0.000000	1.000000	0.905693	27.553000 
	5.454167	13.494572	0.000000	104.541667	92.500000	19.800000	0.300695	0.000000	22.141636	0.000000	1.000000	0.905989	27.562000 
	5.456250	13.494572	0.000000	104.562500	92.520000	19.800000	0.300792	0.000000	22.143760	0.000000	1.000000	0.906318	27.572000 
	5.458333	13.494572	0.000000	104.583333	92.550000	19.800000	0.300868	0.000000	22.145723	0.000000	1.000000	0.906614	27.581000 
	5.460417	13.494359	0.000000	104.604167	92.570000	19.800000	0.300947	0.000000	22.147644	0.000000	1.000000	0.906909	27.590000 
	5.462500	13.494359	0.000000	104.625000	92.590000	19.800000	0.301037	0.000000	22.149565	0.000000	1.000000	0.907205	27.599000 
	5.464583	13.494359	0.000000	104.645833	92.600000	19.800000	0.301113	0.000000	22.151240	0.000000	1.000000	0.907468	27.607000 
	5.466667	13.494359	0.000000	104.666667	92.630000	19.800000	0.301191	0.000000	22.153203	0.000000	1.000000	0.907764	27.616000 
	5.468750	13.494359	0.000000	104.687500	92.650000	19.800000	0.301260	0.000000	22.154920	0.000000	1.000000	0.908027	27.624000 
	5.470833	13.494359	0.000000	104.708333	92.670000	19.800000	0.301334	0.000000	22.156637	0.000000	1.000000	0.908290	27.632000 
	5.472917	13.494359	0.000000	104.729167	92.700000	19.800000	0.301414	0.000000	22.158601	0.000000	1.000000	0.908586	27.641000 
	5.475000	13.494359	0.000000	104.750000	92.710000	19.800000	0.301497	0.000000	22.160480	0.000000	1.000000	0.908882	27.650000 
	5.477083	13.494359	0.000000	104.770833	92.740000	19.800000	0.301562	0.000000	22.162239	0.000000	1.000000	0.909145	27.658000 
	5.479167	13.494359	0.000000	104.791667	92.740000	19.800000	0.301658	0.000000	22.164076	0.000000	1.000000	0.909441	27.667000 
	5.481250	13.494359	0.000000	104.812500	92.790000	19.800000	0.301703	0.000000	22.165716	0.000000	1.000000	0.909671	27.674000 
	5.483333	13.494359	0.000000	104.833333	92.800000	19.800000	0.301780	0.000000	22.167391	0.000000	1.000000	0.909934	27.682000 
	5.485417	13.494359	0.000000	104.854167	92.840000	19.800000	0.301842	0.000000	22.169194	0.000000	1.000000	0.910197	27.690000 
	5.487500	13.494359	0.000000	104.875000	92.850000	19.800000	0.301917	0.000000	22.170869	0.000000	1.000000	0.910460	27.698000 
	5.489583	13.494359	0.000000	104.895833	92.870000	19.800000	0.301979	0.000000	22.172382	0.000000	1.000000	0.910690	27.705000 
	5.491667	13.494359	0.000000	104.916667	92.900000	19.800000	0.302040	0.000000	22.174142	0.000000	1.000000	0.910953	27.713000 
	5.493750	13.494359	0.000000	104.937500	92.920000	19.800000	0.302095	0.000000	22.175452	0.000000	1.000000	0.911150	27.719000 
	5.495833	13.494359	0.000000	104.958333	92.940000	19.800000	0.302168	0.000000	22.177169	0.000000	1.000000	0.911413	27.727000 
	5.497917	13.494359	0.000000	104.979167	92.970000	19.800000	0.302223	0.000000	22.178726	0.000000	1.000000	0.911643	27.734000 
	5.500000	13.494359	0.000000	105.000000	92.980000	19.800000	0.302293	0.000000	22.180197	0.000000	1.000000	0.911873	27.741000 
	5.502083	13.494359	0.000000	105.020833	93.010000	19.800000	0.302352	0.000000	22.181957	0.000000	1.000000	0.912136	27.749000 
	5.504167	13.494359	0.000000	105.041667	93.020000	19.800000	0.302422	0.000000	22.183428	0.000000	1.000000	0.912366	27.756000 
	5.506250	13.494359	0.000000	105.062500	93.050000	19.800000	0.302482	0.000000	22.185189	0.000000	1.000000	0.912629	27.764000 
	5.508333	13.494359	0.000000	105.083333	93.070000	19.800000	0.302536	0.000000	22.186499	0.000000	1.000000	0.912826	27.770000 
	5.510417	13.494359	0.000000	105.104167	93.080000	19.800000	0.302597	0.000000	22.187766	0.000000	1.000000	0.913023	27.776000 
	5.512500	13.494359	0.000000	105.125000	93.100000	19.800000	0.302646	0.000000	22.189076	0.000000	1.000000	0.913221	27.782000 
	5.514583	13.494359	0.000000	105.145833	93.140000	19.800000	0.302691	0.000000	22.190675	0.000000	1.000000	0.913451	27.789000 
	5.516667	13.494359	0.000000	105.166667	93.160000	19.800000	0.302752	0.000000	22.192189	0.000000	1.000000	0.913681	27.796000 
	5.518750	13.494145	0.000000	105.187500	93.180000	19.800000	0.302795	0.000000	22.193295	0.000000	1.000000	0.913845	27.801000 
	5.520833	13.494359	0.000000	105.208333	93.190000	19.800000	0.302858	0.000000	22.194766	0.000000	1.000000	0.914075	27.808000 
	5.522917	13.494145	0.000000	105.229167	93.230000	19.800000	0.302894	0.000000	22.196162	0.000000	1.000000	0.914273	27.814000 
	5.525000	13.494145	0.000000	105.250000	93.250000	19.800000	0.302959	0.000000	22.197676	0.000000	1.000000	0.914503	27.821000 
	5.527083	13.494145	0.000000	105.270833	93.260000	19.800000	0.303022	0.000000	22.199147	0.000000	1.000000	0.914733	27.828000 
	5.529167	13.494145	0.000000	105.291667	93.300000	19.800000	0.303074	0.000000	22.200747	0.000000	1.000000	0.914963	27.835000 
	5.531250	13.494145	0.000000	105.312500	93.320000	19.800000	0.303137	0.000000	22.202261	0.000000	1.000000	0.915193	27.842000 
	5.533333	13.494145	0.000000	105.333333	93.340000	19.800000	0.303197	0.000000	22.203776	0.000000	1.000000	0.915423	27.849000 
	5.535417	13.494145	0.000000	105.354167	93.350000	19.800000	0.303259	0.000000	22.205248	0.000000	1.000000	0.915653	27.856000 
	5.537500	13.494145	0.000000	105.375000	93.380000	19.800000	0.303313	0.000000	22.206805	0.000000	1.000000	0.915883	27.863000 
	5.539583	13.494145	0.000000	105.395833	93.400000	19.800000	0.303390	0.000000	22.208524	0.000000	1.000000	0.916146	27.871000 
	5.541667	13.494359	0.000000	105.416667	93.430000	19.800000	0.303431	0.000000	22.209877	0.000000	1.000000	0.916343	27.877000 
	5.543750	13.494145	0.000000	105.437500	93.440000	19.800000	0.303499	0.000000	22.211349	0.000000	1.000000	0.916574	27.884000 
	5.545833	13.494145	0.000000	105.458333	93.460000	19.800000	0.303547	0.000000	22.212659	0.000000	1.000000	0.916771	27.890000 
	5.547917	13.494145	0.000000	105.479167	93.480000	19.800000	0.303598	0.000000	22.213970	0.000000	1.000000	0.916968	27.896000 
	5.550000	13.494145	0.000000	105.500000	93.500000	19.800000	0.303649	0.000000	22.215280	0.000000	1.000000	0.917165	27.902000 
	5.552083	13.494145	0.000000	105.520833	93.530000	19.800000	0.303692	0.000000	22.216634	0.000000	1.000000	0.917362	27.908000 
	5.554167	13.494145	0.000000	105.541667	93.560000	19.800000	0.303738	0.000000	22.217987	0.000000	1.000000	0.917560	27.914000 
	5.556250	13.494145	0.000000	105.562500	93.580000	19.800000	0.303788	0.000000	22.219298	0.000000	1.000000	0.917757	27.920000 
	5.558333	13.494145	0.000000	105.583333	93.590000	19.800000	0.303852	0.000000	22.220770	0.000000	1.000000	0.917987	27.927000 
	5.560417	13.494145	0.000000	105.604167	93.620000	19.800000	0.303905	0.000000	22.222328	0.000000	1.000000	0.918217	27.934000 
	5.562500	13.494145	0.000000	105.625000	93.640000	19.800000	0.303968	0.000000	22.223843	0.000000	1.000000	0.918447	27.941000 
	5.564583	13.494145	0.000000	105.645833	93.670000	19.800000	0.304025	0.000000	22.225401	0.000000	1.000000	0.918677	27.948000 
	5.566667	13.494145	0.000000	105.666667	93.680000	19.800000	0.304104	0.000000	22.227077	0.000000	1.000000	0.918940	27.956000 
	5.568750	13.494145	0.000000	105.687500	93.700000	19.800000	0.304172	0.000000	22.228797	0.000000	1.000000	0.919203	27.964000 
	5.570833	13.494145	0.000000	105.708333	93.720000	19.800000	0.304236	0.000000	22.230312	0.000000	1.000000	0.919433	27.971000 
	5.572917	13.494145	0.000000	105.729167	93.740000	19.800000	0.304291	0.000000	22.231827	0.000000	1.000000	0.919663	27.978000 
	5.575000	13.494145	0.000000	105.750000	93.770000	19.800000	0.304357	0.000000	22.233590	0.000000	1.000000	0.919926	27.986000 
	5.577083	13.494145	0.000000	105.770833	93.790000	19.800000	0.304436	0.000000	22.235309	0.000000	1.000000	0.920189	27.994000 
	5.579167	13.494145	0.000000	105.791667	93.820000	19.800000	0.304487	0.000000	22.236868	0.000000	1.000000	0.920419	28.001000 
	5.581250	13.494145	0.000000	105.812500	93.830000	19.800000	0.304552	0.000000	22.238340	0.000000	1.000000	0.920650	28.008000 
	5.583333	13.494145	0.000000	105.833333	93.850000	19.800000	0.304623	0.000000	22.240060	0.000000	1.000000	0.920912	28.016000 
	5.585417	13.494145	0.000000	105.854167	93.880000	19.800000	0.304688	0.000000	22.241823	0.000000	1.000000	0.921175	28.024000 
	5.587500	13.494145	0.000000	105.875000	93.910000	19.800000	0.304759	0.000000	22.243585	0.000000	1.000000	0.921438	28.032000 
	5.589583	13.494145	0.000000	105.895833	93.920000	19.800000	0.304832	0.000000	22.245262	0.000000	1.000000	0.921701	28.040000 
	5.591667	13.494145	0.000000	105.916667	93.950000	19.800000	0.304898	0.000000	22.247025	0.000000	1.000000	0.921964	28.048000 
	5.593750	13.494145	0.000000	105.937500	93.970000	19.800000	0.304960	0.000000	22.248541	0.000000	1.000000	0.922194	28.055000 
	5.595833	13.494145	0.000000	105.958333	93.980000	19.800000	0.305041	0.000000	22.250218	0.000000	1.000000	0.922457	28.063000 
	5.597917	13.494145	0.000000	105.979167	94.010000	19.800000	0.305104	0.000000	22.251981	0.000000	1.000000	0.922720	28.071000 
	5.600000	13.494145	0.000000	106.000000	94.020000	19.800000	0.305178	0.000000	22.253658	0.000000	1.000000	0.922983	28.079000 
	5.602083	13.494145	0.000000	106.020833	94.050000	19.800000	0.305240	0.000000	22.255217	0.000000	1.000000	0.923213	28.086000 
	5.604167	13.494145	0.000000	106.041667	94.080000	19.800000	0.305304	0.000000	22.256981	0.000000	1.000000	0.923476	28.094000 
	5.606250	13.494145	0.000000	106.062500	94.100000	19.800000	0.305363	0.000000	22.258497	0.000000	1.000000	0.923707	28.101000 
	5.608333	13.494145	0.000000	106.083333	94.120000	19.800000	0.305443	0.000000	22.260421	0.000000	1.000000	0.924002	28.110000 
	5.610417	13.494145	0.000000	106.104167	94.140000	19.800000	0.305517	0.000000	22.262142	0.000000	1.000000	0.924265	28.118000 
	5.612500	13.493932	0.000000	106.125000	94.140000	19.800000	0.305597	0.000000	22.263776	0.000000	1.000000	0.924528	28.126000 
	5.614583	13.493932	0.000000	106.145833	94.190000	19.800000	0.305639	0.000000	22.265422	0.000000	1.000000	0.924758	28.133000 
	5.616667	13.493932	0.000000	106.166667	94.200000	19.800000	0.305717	0.000000	22.267099	0.000000	1.000000	0.925021	28.141000 
	5.618750	13.493932	0.000000	106.187500	94.230000	19.800000	0.305795	0.000000	22.269067	0.000000	1.000000	0.925317	28.150000 
	5.620833	13.493932	0.000000	106.208333	94.270000	19.800000	0.305855	0.000000	22.270874	0.000000	1.000000	0.925580	28.158000 
	5.622917	13.493932	0.000000	106.229167	94.290000	19.800000	0.305927	0.000000	22.272595	0.000000	1.000000	0.925843	28.166000 
	5.625000	13.493932	0.000000	106.250000	94.290000	19.800000	0.306008	0.000000	22.274229	0.000000	1.000000	0.926106	28.174000 
	5.627083	13.493932	0.000000	106.270833	94.300000	19.800000	0.306085	0.000000	22.275907	0.000000	1.000000	0.926369	28.182000 
	5.629167	13.493932	0.000000	106.291667	94.350000	19.800000	0.306130	0.000000	22.277553	0.000000	1.000000	0.926599	28.189000 
	5.631250	13.493932	0.000000	106.312500	94.360000	19.800000	0.306200	0.000000	22.279027	0.000000	1.000000	0.926829	28.196000 
	5.633333	13.493932	0.000000	106.333333	94.380000	19.800000	0.306271	0.000000	22.280748	0.000000	1.000000	0.927092	28.204000 
	5.635417	13.493932	0.000000	106.354167	94.410000	19.800000	0.306337	0.000000	22.282512	0.000000	1.000000	0.927355	28.212000 
	5.637500	13.493932	0.000000	106.375000	94.430000	19.800000	0.306393	0.000000	22.284029	0.000000	1.000000	0.927585	28.219000 
	5.639583	13.493932	0.000000	106.395833	94.460000	19.800000	0.306461	0.000000	22.285793	0.000000	1.000000	0.927848	28.227000 
	5.641667	13.493932	0.000000	106.416667	94.470000	19.800000	0.306523	0.000000	22.287267	0.000000	1.000000	0.928078	28.234000 
	5.643750	13.493932	0.000000	106.437500	94.480000	19.800000	0.306595	0.000000	22.288740	0.000000	1.000000	0.928308	28.241000 
	5.645833	13.493932	0.000000	106.458333	94.510000	19.800000	0.306657	0.000000	22.290505	0.000000	1.000000	0.928571	28.249000 
	5.647917	13.493932	0.000000	106.479167	94.540000	19.800000	0.306724	0.000000	22.292270	0.000000	1.000000	0.928834	28.257000 
	5.650000	13.493932	0.000000	106.500000	94.550000	19.800000	0.306800	0.000000	22.293948	0.000000	1.000000	0.929097	28.265000 
	5.652083	13.493932	0.000000	106.520833	94.580000	19.800000	0.306857	0.000000	22.295508	0.000000	1.000000	0.929327	28.272000 
	5.654167	13.493932	0.000000	106.541667	94.610000	19.800000	0.306908	0.000000	22.297069	0.000000	1.000000	0.929558	28.279000 
	5.656250	13.493932	0.000000	106.562500	94.620000	19.800000	0.306973	0.000000	22.298543	0.000000	1.000000	0.929788	28.286000 
	5.658333	13.493932	0.000000	106.583333	94.630000	19.800000	0.307041	0.000000	22.300016	0.000000	1.000000	0.930018	28.293000 
	5.660417	13.493932	0.000000	106.604167	94.670000	19.800000	0.307090	0.000000	22.301620	0.000000	1.000000	0.930248	28.300000 
	5.662500	13.493932	0.000000	106.625000	94.700000	19.800000	0.307148	0.000000	22.303181	0.000000	1.000000	0.930478	28.307000 
	5.664583	13.493932	0.000000	106.645833	94.710000	19.800000	0.307201	0.000000	22.304451	0.000000	1.000000	0.930675	28.313000 
	5.666667	13.493932	0.000000	106.666667	94.740000	19.800000	0.307258	0.000000	22.306012	0.000000	1.000000	0.930905	28.320000 
	5.668750	13.493932	0.000000	106.687500	94.750000	19.800000	0.307309	0.000000	22.307281	0.000000	1.000000	0.931102	28.326000 
	5.670833	13.493932	0.000000	106.708333	94.770000	19.800000	0.307374	0.000000	22.308799	0.000000	1.000000	0.931333	28.333000 
	5.672917	13.493718	0.000000	106.729167	94.810000	19.800000	0.307410	0.000000	22.310199	0.000000	1.000000	0.931530	28.339000 
	5.675000	13.493932	0.000000	106.750000	94.820000	19.800000	0.307464	0.000000	22.311469	0.000000	1.000000	0.931727	28.345000 
	5.677083	13.493932	0.000000	106.770833	94.850000	19.800000	0.307513	0.000000	22.312825	0.000000	1.000000	0.931924	28.351000 
	5.679167	13.493932	0.000000	106.791667	94.870000	19.800000	0.307556	0.000000	22.314139	0.000000	1.000000	0.932121	28.357000 
	5.681250	13.493932	0.000000	106.812500	94.880000	19.800000	0.307613	0.000000	22.315409	0.000000	1.000000	0.932319	28.363000 
	5.683333	13.493932	0.000000	106.833333	94.900000	19.800000	0.307667	0.000000	22.316722	0.000000	1.000000	0.932516	28.369000 
	5.685417	13.493932	0.000000	106.854167	94.940000	19.800000	0.307691	0.000000	22.317918	0.000000	1.000000	0.932680	28.374000 
	5.687500	13.493718	0.000000	106.875000	94.950000	19.800000	0.307749	0.000000	22.319188	0.000000	1.000000	0.932878	28.380000 
	5.689583	13.493718	0.000000	106.895833	94.970000	19.800000	0.307784	0.000000	22.320297	0.000000	1.000000	0.933042	28.385000 
	5.691667	13.493718	0.000000	106.916667	95.000000	19.800000	0.307844	0.000000	22.321858	0.000000	1.000000	0.933272	28.392000 
	5.693750	13.493718	0.000000	106.937500	95.020000	19.800000	0.307894	0.000000	22.323172	0.000000	1.000000	0.933469	28.398000 
	5.695833	13.493718	0.000000	106.958333	95.060000	19.800000	0.307928	0.000000	22.324573	0.000000	1.000000	0.933666	28.404000 
	5.697917	13.493718	0.000000	106.979167	95.070000	19.800000	0.307993	0.000000	22.326047	0.000000	1.000000	0.933897	28.411000 
	5.700000	13.493718	0.000000	107.000000	95.090000	19.800000	0.308048	0.000000	22.327361	0.000000	1.000000	0.934094	28.417000 
	5.702083	13.493718	0.000000	107.020833	95.110000	19.800000	0.308094	0.000000	22.328675	0.000000	1.000000	0.934291	28.423000 
	5.704167	13.493718	0.000000	107.041667	95.140000	19.800000	0.308160	0.000000	22.330441	0.000000	1.000000	0.934554	28.431000 
	5.706250	13.493718	0.000000	107.062500	95.170000	19.800000	0.308204	0.000000	22.331798	0.000000	1.000000	0.934751	28.437000 
	5.708333	13.493718	0.000000	107.083333	95.170000	19.800000	0.308265	0.000000	22.333025	0.000000	1.000000	0.934948	28.443000 
	5.710417	13.493718	0.000000	107.104167	95.210000	19.800000	0.308301	0.000000	22.334426	0.000000	1.000000	0.935146	28.449000 
	5.712500	13.493718	0.000000	107.125000	95.210000	19.800000	0.308362	0.000000	22.335653	0.000000	1.000000	0.935343	28.455000 
	5.714583	13.493718	0.000000	107.145833	95.240000	19.800000	0.308420	0.000000	22.337215	0.000000	1.000000	0.935573	28.462000 
	5.716667	13.493718	0.000000	107.166667	95.250000	19.800000	0.308485	0.000000	22.338690	0.000000	1.000000	0.935803	28.469000 
	5.718750	13.493718	0.000000	107.187500	95.290000	19.800000	0.308520	0.000000	22.340091	0.000000	1.000000	0.936000	28.475000 
	5.720833	13.493718	0.000000	107.208333	95.310000	19.800000	0.308566	0.000000	22.341405	0.000000	1.000000	0.936197	28.481000 
	5.722917	13.493718	0.000000	107.229167	95.320000	19.800000	0.308629	0.000000	22.342676	0.000000	1.000000	0.936395	28.487000 
	5.725000	13.493718	0.000000	107.250000	95.350000	19.800000	0.308668	0.000000	22.344033	0.000000	1.000000	0.936592	28.493000 
	5.727083	13.493718	0.000000	107.270833	95.380000	19.800000	0.308716	0.000000	22.345391	0.000000	1.000000	0.936789	28.499000 
	5.729167	13.493718	0.000000	107.291667	95.400000	19.800000	0.308756	0.000000	22.346501	0.000000	1.000000	0.936954	28.504000 
	5.731250	13.493718	0.000000	107.312500	95.410000	19.800000	0.308800	0.000000	22.347567	0.000000	1.000000	0.937118	28.509000 
	5.733333	13.493718	0.000000	107.333333	95.420000	19.800000	0.308841	0.000000	22.348633	0.000000	1.000000	0.937282	28.514000 
	5.735417	13.493718	0.000000	107.354167	95.460000	19.800000	0.308876	0.000000	22.350035	0.000000	1.000000	0.937479	28.520000 
	5.737500	13.493718	0.000000	107.375000	95.470000	19.800000	0.308930	0.000000	22.351101	0.000000	1.000000	0.937644	28.525000 
	5.739583	13.493718	0.000000	107.395833	95.490000	19.800000	0.308963	0.000000	22.352211	0.000000	1.000000	0.937808	28.530000 
	5.741667	13.493718	0.000000	107.416667	95.520000	19.800000	0.309008	0.000000	22.353570	0.000000	1.000000	0.938005	28.536000 
	5.743750	13.493718	0.000000	107.437500	95.540000	19.800000	0.309049	0.000000	22.354680	0.000000	1.000000	0.938170	28.541000 
	5.745833	13.493504	0.000000	107.458333	95.580000	19.800000	0.309087	0.000000	22.356082	0.000000	1.000000	0.938367	28.547000 
	5.747917	13.493504	0.000000	107.479167	95.590000	19.800000	0.309132	0.000000	22.357148	0.000000	1.000000	0.938531	28.552000 
	5.750000	13.493504	0.000000	107.500000	95.620000	19.800000	0.309178	0.000000	22.358711	0.000000	1.000000	0.938761	28.559000 
	5.752083	13.493504	0.000000	107.520833	95.640000	19.800000	0.309221	0.000000	22.359821	0.000000	1.000000	0.938926	28.564000 
	5.754167	13.493504	0.000000	107.541667	95.670000	19.800000	0.309267	0.000000	22.361180	0.000000	1.000000	0.939123	28.570000 
	5.756250	13.493504	0.000000	107.562500	95.690000	19.800000	0.309314	0.000000	22.362494	0.000000	1.000000	0.939320	28.576000 
	5.758333	13.493504	0.000000	107.583333	95.720000	19.800000	0.309372	0.000000	22.364057	0.000000	1.000000	0.939550	28.583000 
	5.760417	13.493504	0.000000	107.604167	95.730000	19.800000	0.309424	0.000000	22.365328	0.000000	1.000000	0.939748	28.589000 
	5.762500	13.493504	0.000000	107.625000	95.740000	19.800000	0.309490	0.000000	22.366804	0.000000	1.000000	0.939978	28.596000 
	5.764583	13.493504	0.000000	107.645833	95.760000	19.800000	0.309539	0.000000	22.368119	0.000000	1.000000	0.940175	28.602000 
	5.766667	13.493504	0.000000	107.666667	95.800000	19.800000	0.309588	0.000000	22.369726	0.000000	1.000000	0.940405	28.609000 
	5.768750	13.493504	0.000000	107.687500	95.820000	19.800000	0.309639	0.000000	22.371041	0.000000	1.000000	0.940602	28.615000 
	5.770833	13.493504	0.000000	107.708333	95.830000	19.800000	0.309693	0.000000	22.372312	0.000000	1.000000	0.940799	28.621000 
	5.772917	13.493504	0.000000	107.729167	95.830000	19.800000	0.309766	0.000000	22.373744	0.000000	1.000000	0.941030	28.628000 
	5.775000	13.493504	0.000000	107.750000	95.870000	19.800000	0.309817	0.000000	22.375352	0.000000	1.000000	0.941260	28.635000 
	5.777083	13.493504	0.000000	107.770833	95.900000	19.800000	0.309869	0.000000	22.376915	0.000000	1.000000	0.941490	28.642000 
	5.779167	13.493504	0.000000	107.791667	95.910000	19.800000	0.309941	0.000000	22.378391	0.000000	1.000000	0.941720	28.649000 
	5.781250	13.493504	0.000000	107.812500	95.930000	19.800000	0.309993	0.000000	22.379911	0.000000	1.000000	0.941950	28.656000 
	5.783333	13.493504	0.000000	107.833333	95.970000	19.800000	0.310045	0.000000	22.381519	0.000000	1.000000	0.942180	28.663000 
	5.785417	13.493504	0.000000	107.854167	96.000000	19.800000	0.310111	0.000000	22.383287	0.000000	1.000000	0.942443	28.671000 
	5.787500	13.493504	0.000000	107.875000	96.000000	19.800000	0.310182	0.000000	22.384719	0.000000	1.000000	0.942673	28.678000 
	5.789583	13.493504	0.000000	107.895833	96.040000	19.800000	0.310246	0.000000	22.386532	0.000000	1.000000	0.942936	28.686000 
	5.791667	13.493504	0.000000	107.916667	96.060000	19.800000	0.310304	0.000000	22.388052	0.000000	1.000000	0.943166	28.693000 
	5.793750	13.493504	0.000000	107.937500	96.070000	19.800000	0.310374	0.000000	22.389732	0.000000	1.000000	0.943429	28.701000 
	5.795833	13.493504	0.000000	107.958333	96.100000	19.800000	0.310442	0.000000	22.391501	0.000000	1.000000	0.943692	28.709000 
	5.797917	13.493504	0.000000	107.979167	96.110000	19.800000	0.310500	0.000000	22.392773	0.000000	1.000000	0.943889	28.715000 
	5.800000	13.493504	0.000000	108.000000	96.130000	19.800000	0.310572	0.000000	22.394498	0.000000	1.000000	0.944152	28.723000 
	5.802083	13.493504	0.000000	108.020833	96.140000	19.800000	0.310624	0.000000	22.395769	0.000000	1.000000	0.944349	28.729000 
	5.804167	13.493504	0.000000	108.041667	96.170000	19.800000	0.310680	0.000000	22.397334	0.000000	1.000000	0.944580	28.736000 
	5.806250	13.493504	0.000000	108.062500	96.200000	19.800000	0.310724	0.000000	22.398693	0.000000	1.000000	0.944777	28.742000 
	5.808333	13.493504	0.000000	108.083333	96.230000	19.800000	0.310786	0.000000	22.400462	0.000000	1.000000	0.945040	28.750000 
	5.810417	13.493504	0.000000	108.104167	96.250000	19.800000	0.310840	0.000000	22.401778	0.000000	1.000000	0.945237	28.756000 
	5.812500	13.493504	0.000000	108.125000	96.260000	19.800000	0.310906	0.000000	22.403255	0.000000	1.000000	0.945467	28.763000 
	5.814583	13.493504	0.000000	108.145833	96.290000	19.800000	0.310971	0.000000	22.405024	0.000000	1.000000	0.945730	28.771000 
	5.816667	13.493504	0.000000	108.166667	96.320000	19.800000	0.311030	0.000000	22.406793	0.000000	1.000000	0.945993	28.779000 
	5.818750	13.493504	0.000000	108.187500	96.350000	19.800000	0.311079	0.000000	22.408154	0.000000	1.000000	0.946190	28.785000 
	5.820833	13.493504	0.000000	108.208333	96.350000	19.800000	0.311162	0.000000	22.409791	0.000000	1.000000	0.946453	28.793000 
	5.822917	13.493504	0.000000	108.229167	96.380000	19.800000	0.311206	0.000000	22.411151	0.000000	1.000000	0.946650	28.799000 
	5.825000	13.493504	0.000000	108.250000	96.410000	19.800000	0.311261	0.000000	22.412716	0.000000	1.000000	0.946881	28.806000 
	5.827083	13.493504	0.000000	108.270833	96.420000	19.800000	0.311323	0.000000	22.414192	0.000000	1.000000	0.947111	28.813000 
	5.829167	13.493504	0.000000	108.291667	96.450000	19.800000	0.311378	0.000000	22.415757	0.000000	1.000000	0.947341	28.820000 
	5.831250	13.493504	0.000000	108.312500	96.470000	19.800000	0.311425	0.000000	22.417074	0.000000	1.000000	0.947538	28.826000 
	5.833333	13.493504	0.000000	108.333333	96.500000	19.800000	0.311483	0.000000	22.418639	0.000000	1.000000	0.947768	28.833000 
	5.835417	13.493504	0.000000	108.354167	96.520000	19.800000	0.311532	0.000000	22.419955	0.000000	1.000000	0.947965	28.839000 
	5.837500	13.493504	0.000000	108.375000	96.540000	19.800000	0.311606	0.000000	22.421681	0.000000	1.000000	0.948228	28.847000 
	5.839583	13.493504	0.000000	108.395833	96.560000	19.800000	0.311655	0.000000	22.422998	0.000000	1.000000	0.948425	28.853000 
	5.841667	13.493504	0.000000	108.416667	96.590000	19.800000	0.311721	0.000000	22.424768	0.000000	1.000000	0.948688	28.861000 
	5.843750	13.493504	0.000000	108.437500	96.610000	19.800000	0.311779	0.000000	22.426289	0.000000	1.000000	0.948919	28.868000 
	5.845833	13.493504	0.000000	108.458333	96.620000	19.800000	0.311854	0.000000	22.427970	0.000000	1.000000	0.949182	28.876000 
	5.847917	13.493504	0.000000	108.479167	96.660000	19.800000	0.311904	0.000000	22.429580	0.000000	1.000000	0.949412	28.883000 
	5.850000	13.493504	0.000000	108.500000	96.670000	19.800000	0.311967	0.000000	22.431057	0.000000	1.000000	0.949642	28.890000 
	5.852083	13.493504	0.000000	108.520833	96.690000	19.800000	0.312029	0.000000	22.432579	0.000000	1.000000	0.949872	28.897000 
	5.854167	13.493504	0.000000	108.541667	96.710000	19.800000	0.312090	0.000000	22.434100	0.000000	1.000000	0.950102	28.904000 
	5.856250	13.493504	0.000000	108.562500	96.730000	19.800000	0.312141	0.000000	22.435417	0.000000	1.000000	0.950299	28.910000 
	5.858333	13.493504	0.000000	108.583333	96.760000	19.800000	0.312190	0.000000	22.436983	0.000000	1.000000	0.950529	28.917000 
	5.860417	13.493504	0.000000	108.604167	96.770000	19.800000	0.312247	0.000000	22.438255	0.000000	1.000000	0.950726	28.923000 
	5.862500	13.493504	0.000000	108.625000	96.790000	19.800000	0.312305	0.000000	22.439777	0.000000	1.000000	0.950957	28.930000 
	5.864583	13.493504	0.000000	108.645833	96.820000	19.800000	0.312366	0.000000	22.441343	0.000000	1.000000	0.951187	28.937000 
	5.866667	13.493504	0.000000	108.666667	96.840000	19.800000	0.312414	0.000000	22.442660	0.000000	1.000000	0.951384	28.943000 
	5.868750	13.493504	0.000000	108.687500	96.870000	19.800000	0.312457	0.000000	22.444021	0.000000	1.000000	0.951581	28.949000 
	5.870833	13.493291	0.000000	108.708333	96.880000	19.800000	0.312520	0.000000	22.445499	0.000000	1.000000	0.951811	28.956000 
	5.872917	13.493291	0.000000	108.729167	96.910000	19.800000	0.312568	0.000000	22.446860	0.000000	1.000000	0.952008	28.962000 
	5.875000	13.493291	0.000000	108.750000	96.940000	19.800000	0.312616	0.000000	22.448427	0.000000	1.000000	0.952239	28.969000 
	5.877083	13.493291	0.000000	108.770833	96.950000	19.800000	0.312681	0.000000	22.449904	0.000000	1.000000	0.952469	28.976000 
	5.879167	13.493291	0.000000	108.791667	96.980000	19.800000	0.312727	0.000000	22.451266	0.000000	1.000000	0.952666	28.982000 
	5.881250	13.493291	0.000000	108.812500	97.000000	19.800000	0.312775	0.000000	22.452583	0.000000	1.000000	0.952863	28.988000 
	5.883333	13.493291	0.000000	108.833333	97.020000	19.800000	0.312838	0.000000	22.454105	0.000000	1.000000	0.953093	28.995000 
	5.885417	13.493291	0.000000	108.854167	97.040000	19.800000	0.312875	0.000000	22.455218	0.000000	1.000000	0.953258	29.000000 
	5.887500	13.493291	0.000000	108.875000	97.070000	19.800000	0.312918	0.000000	22.456580	0.000000	1.000000	0.953455	29.006000 
	5.889583	13.493291	0.000000	108.895833	97.090000	19.800000	0.312968	0.000000	22.457897	0.000000	1.000000	0.953652	29.012000 
	5.891667	13.493291	0.000000	108.916667	97.110000	19.800000	0.313007	0.000000	22.459010	0.000000	1.000000	0.953816	29.017000 
	5.893750	13.493291	0.000000	108.937500	97.120000	19.800000	0.313062	0.000000	22.460283	0.000000	1.000000	0.954014	29.023000 
	5.895833	13.493291	0.000000	108.958333	97.160000	19.800000	0.313101	0.000000	22.461690	0.000000	1.000000	0.954211	29.029000 
	5.897917	13.493291	0.000000	108.979167	97.200000	19.800000	0.313137	0.000000	22.463096	0.000000	1.000000	0.954408	29.035000 
	5.900000	13.493291	0.000000	109.000000	97.200000	19.800000	0.313189	0.000000	22.464120	0.000000	1.000000	0.954572	29.040000 
	5.902083	13.493291	0.000000	109.020833	97.230000	19.800000	0.313232	0.000000	22.465482	0.000000	1.000000	0.954770	29.046000 
	5.904167	13.493291	0.000000	109.041667	97.230000	19.800000	0.313291	0.000000	22.466711	0.000000	1.000000	0.954967	29.052000 
	5.906250	13.493291	0.000000	109.062500	97.270000	19.800000	0.313316	0.000000	22.467913	0.000000	1.000000	0.955131	29.057000 
	5.908333	13.493291	0.000000	109.083333	97.310000	19.800000	0.313346	0.000000	22.469115	0.000000	1.000000	0.955296	29.062000 
	5.910417	13.493291	0.000000	109.104167	97.300000	19.800000	0.313399	0.000000	22.470095	0.000000	1.000000	0.955460	29.067000 
	5.912500	13.493291	0.000000	109.125000	97.320000	19.800000	0.313442	0.000000	22.471208	0.000000	1.000000	0.955624	29.072000 
	5.914583	13.493291	0.000000	109.145833	97.360000	19.800000	0.313462	0.000000	22.472410	0.000000	1.000000	0.955789	29.077000 
	5.916667	13.493291	0.000000	109.166667	97.370000	19.800000	0.313488	0.000000	22.473069	0.000000	1.000000	0.955887	29.080000 
	5.918750	13.493291	0.000000	109.187500	97.390000	19.800000	0.313529	0.000000	22.474182	0.000000	1.000000	0.956052	29.085000 
	5.920833	13.493291	0.000000	109.208333	97.410000	19.800000	0.313552	0.000000	22.475091	0.000000	1.000000	0.956183	29.089000 
	5.922917	13.493291	0.000000	109.229167	97.450000	19.800000	0.313583	0.000000	22.476293	0.000000	1.000000	0.956347	29.094000 
	5.925000	13.493291	0.000000	109.250000	97.480000	19.800000	0.313608	0.000000	22.477246	0.000000	1.000000	0.956479	29.098000 
	5.927083	13.493291	0.000000	109.270833	97.470000	19.800000	0.313652	0.000000	22.478021	0.000000	1.000000	0.956610	29.102000 
	5.929167	13.493291	0.000000	109.291667	97.510000	19.800000	0.313680	0.000000	22.479224	0.000000	1.000000	0.956775	29.107000 
	5.931250	13.493291	0.000000	109.312500	97.530000	19.800000	0.313727	0.000000	22.480542	0.000000	1.000000	0.956972	29.113000 
	5.933333	13.493291	0.000000	109.333333	97.560000	19.800000	0.313760	0.000000	22.481700	0.000000	1.000000	0.957136	29.118000 
	5.935417	13.493291	0.000000	109.354167	97.560000	19.800000	0.313821	0.000000	22.482929	0.000000	1.000000	0.957334	29.124000 
	5.937500	13.493291	0.000000	109.375000	97.590000	19.800000	0.313874	0.000000	22.484497	0.000000	1.000000	0.957564	29.131000 
	5.939583	13.493291	0.000000	109.395833	97.620000	19.800000	0.313907	0.000000	22.485655	0.000000	1.000000	0.957728	29.136000 
	5.941667	13.493291	0.000000	109.416667	97.650000	19.800000	0.313939	0.000000	22.486813	0.000000	1.000000	0.957892	29.141000 
	5.943750	13.493291	0.000000	109.437500	97.660000	19.800000	0.313994	0.000000	22.488087	0.000000	1.000000	0.958090	29.147000 
	5.945833	13.493291	0.000000	109.458333	97.700000	19.800000	0.314030	0.000000	22.489495	0.000000	1.000000	0.958287	29.153000 
	5.947917	13.493291	0.000000	109.479167	97.720000	19.800000	0.314077	0.000000	22.490813	0.000000	1.000000	0.958484	29.159000 
	5.950000	13.493291	0.000000	109.500000	97.730000	19.800000	0.314123	0.000000	22.491882	0.000000	1.000000	0.958648	29.164000 
	5.952083	13.493291	0.000000	109.520833	97.760000	19.800000	0.314165	0.000000	22.493245	0.000000	1.000000	0.958846	29.170000 
	5.954167	13.493291	0.000000	109.541667	97.780000	19.800000	0.314218	0.000000	22.494564	0.000000	1.000000	0.959043	29.176000 
	5.956250	13.493291	0.000000	109.562500	97.800000	19.800000	0.314253	0.000000	22.495678	0.000000	1.000000	0.959207	29.181000 
	5.958333	13.493291	0.000000	109.583333	97.830000	19.800000	0.314311	0.000000	22.497246	0.000000	1.000000	0.959437	29.188000 
	5.960417	13.493291	0.000000	109.604167	97.850000	19.800000	0.314360	0.000000	22.498565	0.000000	1.000000	0.959634	29.194000 
	5.962500	13.493291	0.000000	109.625000	97.860000	19.800000	0.314411	0.000000	22.499839	0.000000	1.000000	0.959832	29.200000 
	5.964583	13.493291	0.000000	109.645833	97.880000	19.800000	0.314459	0.000000	22.501158	0.000000	1.000000	0.960029	29.206000 
	5.966667	13.493291	0.000000	109.666667	97.900000	19.800000	0.314511	0.000000	22.502477	0.000000	1.000000	0.960226	29.212000 
	5.968750	13.493291	0.000000	109.687500	97.940000	19.800000	0.314552	0.000000	22.503885	0.000000	1.000000	0.960423	29.218000 
	5.970833	13.493291	0.000000	109.708333	97.950000	19.800000	0.314603	0.000000	22.505159	0.000000	1.000000	0.960621	29.224000 
	5.972917	13.493291	0.000000	109.729167	97.970000	19.800000	0.314641	0.000000	22.506273	0.000000	1.000000	0.960785	29.229000 
	5.975000	13.493077	0.000000	109.750000	98.000000	19.800000	0.314684	0.000000	22.507637	0.000000	1.000000	0.960982	29.235000 
	5.977083	13.493077	0.000000	109.770833	98.010000	19.800000	0.314744	0.000000	22.508911	0.000000	1.000000	0.961179	29.241000 
	5.979167	13.493077	0.000000	109.791667	98.040000	19.800000	0.314772	0.000000	22.510071	0.000000	1.000000	0.961344	29.246000 
	5.981250	13.493077	0.000000	109.812500	98.060000	19.800000	0.314823	0.000000	22.511390	0.000000	1.000000	0.961541	29.252000 
	5.983333	13.493077	0.000000	109.833333	98.100000	19.800000	0.314847	0.000000	22.512594	0.000000	1.000000	0.961705	29.257000 
	5.985417	13.493077	0.000000	109.854167	98.120000	19.800000	0.314897	0.000000	22.513913	0.000000	1.000000	0.961903	29.263000 
	5.987500	13.493077	0.000000	109.875000	98.120000	19.800000	0.314941	0.000000	22.514733	0.000000	1.000000	0.962034	29.267000 
	5.989583	13.493077	0.000000	109.895833	98.170000	19.800000	0.314959	0.000000	22.515982	0.000000	1.000000	0.962198	29.272000 
	5.991667	13.493077	0.000000	109.916667	98.180000	19.800000	0.315015	0.000000	22.517256	0.000000	1.000000	0.962396	29.278000 
	5.993750	13.493077	0.000000	109.937500	98.210000	19.800000	0.315046	0.000000	22.518416	0.000000	1.000000	0.962560	29.283000 
	5.995833	13.493077	0.000000	109.958333	98.230000	19.800000	0.315069	0.000000	22.519325	0.000000	1.000000	0.962691	29.287000 
	5.997917	13.493077	0.000000	109.979167	98.240000	19.800000	0.315119	0.000000	22.520395	0.000000	1.000000	0.962856	29.292000 
	6.000000	13.493077	0.000000	110.000000	98.270000	19.800000	0.315150	0.000000	22.521554	0.000000	1.000000	0.963020	29.297000 
	6.002083	13.493077	0.000000	110.020833	98.280000	19.800000	0.315197	0.000000	22.522624	0.000000	1.000000	0.963185	29.302000 
	6.004167	13.493077	0.000000	110.041667	98.320000	19.800000	0.315211	0.000000	22.523623	0.000000	1.000000	0.963316	29.306000 
	6.006250	13.493077	0.000000	110.062500	98.330000	19.800000	0.315257	0.000000	22.524693	0.000000	1.000000	0.963480	29.311000 
	6.008333	13.493077	0.000000	110.083333	98.350000	19.800000	0.315295	0.000000	22.525808	0.000000	1.000000	0.963645	29.316000 
	6.010417	13.493077	0.000000	110.104167	98.370000	19.800000	0.315338	0.000000	22.526923	0.000000	1.000000	0.963809	29.321000 
	6.012500	13.493077	0.000000	110.125000	98.390000	19.800000	0.315379	0.000000	22.528242	0.000000	1.000000	0.964006	29.327000 
	6.014583	13.493077	0.000000	110.145833	98.420000	19.800000	0.315415	0.000000	22.529402	0.000000	1.000000	0.964171	29.332000 
	6.016667	13.493077	0.000000	110.166667	98.430000	19.800000	0.315473	0.000000	22.530677	0.000000	1.000000	0.964368	29.338000 
	6.018750	13.493077	0.000000	110.187500	98.450000	19.800000	0.315513	0.000000	22.531792	0.000000	1.000000	0.964532	29.343000 
	6.020833	13.493077	0.000000	110.208333	98.480000	19.800000	0.315549	0.000000	22.533156	0.000000	1.000000	0.964729	29.349000 
	6.022917	13.493077	0.000000	110.229167	98.520000	19.800000	0.315590	0.000000	22.534566	0.000000	1.000000	0.964927	29.355000 
	6.025000	13.493077	0.000000	110.250000	98.520000	19.800000	0.315646	0.000000	22.535796	0.000000	1.000000	0.965124	29.361000 
	6.027083	13.493077	0.000000	110.270833	98.540000	19.800000	0.315701	0.000000	22.537116	0.000000	1.000000	0.965321	29.367000 
	6.029167	13.493077	0.000000	110.291667	98.570000	19.800000	0.315729	0.000000	22.538276	0.000000	1.000000	0.965486	29.372000 
	6.031250	13.493077	0.000000	110.312500	98.590000	19.800000	0.315780	0.000000	22.539596	0.000000	1.000000	0.965683	29.378000 
	6.033333	13.493077	0.000000	110.333333	98.610000	19.800000	0.315828	0.000000	22.540916	0.000000	1.000000	0.965880	29.384000 
	6.035417	13.493077	0.000000	110.354167	98.630000	19.800000	0.315879	0.000000	22.542236	0.000000	1.000000	0.966077	29.390000 
	6.037500	13.493077	0.000000	110.375000	98.650000	19.800000	0.315913	0.000000	22.543352	0.000000	1.000000	0.966242	29.395000 
	6.039583	13.492863	0.000000	110.395833	98.680000	19.800000	0.315935	0.000000	22.544307	0.000000	1.000000	0.966373	29.399000 
	6.041667	13.493077	0.000000	110.416667	98.700000	19.800000	0.315979	0.000000	22.545422	0.000000	1.000000	0.966537	29.404000 
	6.043750	13.493077	0.000000	110.437500	98.740000	19.800000	0.316006	0.000000	22.546628	0.000000	1.000000	0.966702	29.409000 
	6.045833	13.493077	0.000000	110.458333	98.760000	19.800000	0.316034	0.000000	22.547538	0.000000	1.000000	0.966833	29.413000 
	6.047917	13.493077	0.000000	110.479167	98.770000	19.800000	0.316066	0.000000	22.548403	0.000000	1.000000	0.966965	29.417000 
	6.050000	13.493077	0.000000	110.500000	98.790000	19.800000	0.316104	0.000000	22.549519	0.000000	1.000000	0.967129	29.422000 
	6.052083	13.493077	0.000000	110.520833	98.820000	19.800000	0.316123	0.000000	22.550474	0.000000	1.000000	0.967261	29.426000 
	6.054167	13.493077	0.000000	110.541667	98.850000	19.800000	0.316154	0.000000	22.551635	0.000000	1.000000	0.967425	29.431000 
	6.056250	13.493077	0.000000	110.562500	98.850000	19.800000	0.316197	0.000000	22.552455	0.000000	1.000000	0.967556	29.435000 
	6.058333	13.492863	0.000000	110.583333	98.880000	19.800000	0.316209	0.000000	22.553206	0.000000	1.000000	0.967655	29.438000 
	6.060417	13.493077	0.000000	110.604167	98.890000	19.800000	0.316238	0.000000	22.554071	0.000000	1.000000	0.967786	29.442000 
	6.062500	13.492863	0.000000	110.625000	98.930000	19.800000	0.316245	0.000000	22.554867	0.000000	1.000000	0.967885	29.445000 
	6.064583	13.492863	0.000000	110.645833	98.950000	19.800000	0.316288	0.000000	22.555982	0.000000	1.000000	0.968049	29.450000 
	6.066667	13.492863	0.000000	110.666667	98.970000	19.800000	0.316303	0.000000	22.556688	0.000000	1.000000	0.968148	29.453000 
	6.068750	13.492863	0.000000	110.687500	98.990000	19.800000	0.316326	0.000000	22.557598	0.000000	1.000000	0.968280	29.457000 
	6.070833	13.492863	0.000000	110.708333	99.020000	19.800000	0.316339	0.000000	22.558349	0.000000	1.000000	0.968378	29.460000 
	6.072917	13.492863	0.000000	110.729167	99.040000	19.800000	0.316369	0.000000	22.559260	0.000000	1.000000	0.968510	29.464000 
	6.075000	13.492863	0.000000	110.750000	99.060000	19.800000	0.316405	0.000000	22.560376	0.000000	1.000000	0.968674	29.469000 
	6.077083	13.492863	0.000000	110.770833	99.070000	19.800000	0.316436	0.000000	22.561241	0.000000	1.000000	0.968805	29.473000 
	6.079167	13.492863	0.000000	110.791667	99.100000	19.800000	0.316457	0.000000	22.562197	0.000000	1.000000	0.968937	29.477000 
	6.081250	13.492863	0.000000	110.812500	99.120000	19.800000	0.316473	0.000000	22.562903	0.000000	1.000000	0.969036	29.480000 
	6.083333	13.492863	0.000000	110.833333	99.150000	19.800000	0.316510	0.000000	22.564064	0.000000	1.000000	0.969200	29.485000 
	6.085417	13.492863	0.000000	110.854167	99.160000	19.800000	0.316540	0.000000	22.564929	0.000000	1.000000	0.969331	29.489000 
	6.087500	13.492863	0.000000	110.875000	99.190000	19.800000	0.316554	0.000000	22.565681	0.000000	1.000000	0.969430	29.492000 
	6.089583	13.492863	0.000000	110.895833	99.220000	19.800000	0.316589	0.000000	22.566842	0.000000	1.000000	0.969594	29.497000 
	6.091667	13.492863	0.000000	110.916667	99.250000	19.800000	0.316607	0.000000	22.567798	0.000000	1.000000	0.969726	29.501000 
	6.093750	13.492863	0.000000	110.937500	99.260000	19.800000	0.316633	0.000000	22.568459	0.000000	1.000000	0.969824	29.504000 
	6.095833	13.492863	0.000000	110.958333	99.290000	19.800000	0.316653	0.000000	22.569415	0.000000	1.000000	0.969956	29.508000 
	6.097917	13.492863	0.000000	110.979167	99.300000	19.800000	0.316687	0.000000	22.570280	0.000000	1.000000	0.970087	29.512000 
	6.100000	13.492863	0.000000	111.000000	99.330000	19.800000	0.316704	0.000000	22.571237	0.000000	1.000000	0.970219	29.516000 
	6.102083	13.492863	0.000000	111.020833	99.350000	19.800000	0.316737	0.000000	22.572148	0.000000	1.000000	0.970350	29.520000 
	6.104167	13.492863	0.000000	111.041667	99.370000	19.800000	0.316778	0.000000	22.573264	0.000000	1.000000	0.970515	29.525000 
	6.106250	13.492863	0.000000	111.062500	99.390000	19.800000	0.316792	0.000000	22.573970	0.000000	1.000000	0.970613	29.528000 
	6.108333	13.492863	0.000000	111.083333	99.410000	19.800000	0.316806	0.000000	22.574676	0.000000	1.000000	0.970712	29.531000 
	6.110417	13.492863	0.000000	111.104167	99.430000	19.800000	0.316845	0.000000	22.575792	0.000000	1.000000	0.970876	29.536000 
	6.112500	13.492863	0.000000	111.125000	99.460000	19.800000	0.316866	0.000000	22.576749	0.000000	1.000000	0.971008	29.540000 
	6.114583	13.492863	0.000000	111.145833	99.470000	19.800000	0.316889	0.000000	22.577409	0.000000	1.000000	0.971106	29.543000 
	6.116667	13.492863	0.000000	111.166667	99.510000	19.800000	0.316918	0.000000	22.578617	0.000000	1.000000	0.971271	29.548000 
	6.118750	13.492863	0.000000	111.187500	99.540000	19.800000	0.316941	0.000000	22.579573	0.000000	1.000000	0.971402	29.552000 
	6.120833	13.492863	0.000000	111.208333	99.560000	19.800000	0.316963	0.000000	22.580485	0.000000	1.000000	0.971534	29.556000 
	6.122917	13.492863	0.000000	111.229167	99.560000	19.800000	0.317006	0.000000	22.581305	0.000000	1.000000	0.971665	29.560000 
	6.125000	13.492863	0.000000	111.250000	99.590000	19.800000	0.317025	0.000000	22.582262	0.000000	1.000000	0.971797	29.564000 
	6.127083	13.492650	0.000000	111.270833	99.600000	19.800000	0.317060	0.000000	22.583128	0.000000	1.000000	0.971928	29.568000 
	6.129167	13.492650	0.000000	111.291667	99.630000	19.800000	0.317083	0.000000	22.584084	0.000000	1.000000	0.972060	29.572000 
	6.131250	13.492650	0.000000	111.312500	99.650000	19.800000	0.317098	0.000000	22.584791	0.000000	1.000000	0.972158	29.575000 
	6.133333	13.492650	0.000000	111.333333	99.670000	19.800000	0.317124	0.000000	22.585702	0.000000	1.000000	0.972290	29.579000 
	6.135417	13.492650	0.000000	111.354167	99.700000	19.800000	0.317139	0.000000	22.586454	0.000000	1.000000	0.972388	29.582000 
	6.137500	13.492650	0.000000	111.375000	99.720000	19.800000	0.317165	0.000000	22.587365	0.000000	1.000000	0.972520	29.586000 
	6.139583	13.492650	0.000000	111.395833	99.730000	19.800000	0.317191	0.000000	22.588026	0.000000	1.000000	0.972618	29.589000 
	6.141667	13.492650	0.000000	111.416667	99.760000	19.800000	0.317203	0.000000	22.588778	0.000000	1.000000	0.972717	29.592000 
	6.143750	13.492650	0.000000	111.437500	99.800000	19.800000	0.317203	0.000000	22.589575	0.000000	1.000000	0.972816	29.595000 
	6.145833	13.492650	0.000000	111.458333	99.820000	19.800000	0.317218	0.000000	22.590282	0.000000	1.000000	0.972914	29.598000 
	6.147917	13.492650	0.000000	111.479167	99.840000	19.800000	0.317250	0.000000	22.591193	0.000000	1.000000	0.973046	29.602000 
	6.150000	13.492650	0.000000	111.500000	99.860000	19.800000	0.317256	0.000000	22.591695	0.000000	1.000000	0.973112	29.604000 
	6.152083	13.492650	0.000000	111.520833	99.880000	19.800000	0.317280	0.000000	22.592606	0.000000	1.000000	0.973243	29.608000 
	6.154167	13.492650	0.000000	111.541667	99.910000	19.800000	0.317280	0.000000	22.593153	0.000000	1.000000	0.973309	29.610000 
	6.156250	13.492650	0.000000	111.562500	99.920000	19.800000	0.317317	0.000000	22.594019	0.000000	1.000000	0.973440	29.614000 
	6.158333	13.492650	0.000000	111.583333	99.930000	19.800000	0.317328	0.000000	22.594475	0.000000	1.000000	0.973506	29.616000 
	6.160417	13.492650	0.000000	111.604167	99.980000	19.800000	0.317337	0.000000	22.595524	0.000000	1.000000	0.973637	29.620000 
	6.162500	13.492650	0.000000	111.625000	100.000000	19.800000	0.317353	0.000000	22.596230	0.000000	1.000000	0.973736	29.623000 
	6.164583	13.492436	0.000000	111.645833	100.010000	19.800000	0.317377	0.000000	22.596891	0.000000	1.000000	0.973835	29.626000 
	6.166667	13.492650	0.000000	111.666667	100.030000	19.800000	0.317410	0.000000	22.597803	0.000000	1.000000	0.973966	29.630000 
	6.168750	13.492436	0.000000	111.687500	100.070000	19.800000	0.317415	0.000000	22.598806	0.000000	1.000000	0.974098	29.634000 
	6.170833	13.492436	0.000000	111.708333	100.080000	19.800000	0.317454	0.000000	22.599672	0.000000	1.000000	0.974229	29.638000 
	6.172917	13.492436	0.000000	111.729167	100.100000	19.800000	0.317482	0.000000	22.600584	0.000000	1.000000	0.974361	29.642000 
	6.175000	13.492436	0.000000	111.750000	100.130000	19.800000	0.317481	0.000000	22.601131	0.000000	1.000000	0.974426	29.644000 
	6.177083	13.492436	0.000000	111.770833	100.140000	19.800000	0.317518	0.000000	22.601998	0.000000	1.000000	0.974558	29.648000 
	6.179167	13.492436	0.000000	111.791667	100.170000	19.800000	0.317514	0.000000	22.602545	0.000000	1.000000	0.974624	29.650000 
	6.181250	13.492436	0.000000	111.812500	100.170000	19.800000	0.317545	0.000000	22.603161	0.000000	1.000000	0.974722	29.653000 
	6.183333	13.492436	0.000000	111.833333	100.210000	19.800000	0.317537	0.000000	22.603753	0.000000	1.000000	0.974788	29.655000 
	6.185417	13.492436	0.000000	111.854167	100.230000	19.800000	0.317554	0.000000	22.604460	0.000000	1.000000	0.974887	29.658000 
	6.187500	13.492436	0.000000	111.875000	100.250000	19.800000	0.317559	0.000000	22.604962	0.000000	1.000000	0.974952	29.660000 
	6.189583	13.492436	0.000000	111.895833	100.260000	19.800000	0.317582	0.000000	22.605623	0.000000	1.000000	0.975051	29.663000 
	6.191667	13.492436	0.000000	111.916667	100.290000	19.800000	0.317583	0.000000	22.606170	0.000000	1.000000	0.975117	29.665000 
	6.193750	13.492436	0.000000	111.937500	100.330000	19.800000	0.317588	0.000000	22.606968	0.000000	1.000000	0.975215	29.668000 
	6.195833	13.492436	0.000000	111.958333	100.350000	19.800000	0.317610	0.000000	22.607675	0.000000	1.000000	0.975314	29.671000 
	6.197917	13.492436	0.000000	111.979167	100.370000	19.800000	0.317614	0.000000	22.608177	0.000000	1.000000	0.975380	29.673000 
	6.200000	13.492436	0.000000	112.000000	100.370000	19.800000	0.317641	0.000000	22.608793	0.000000	1.000000	0.975478	29.676000 
	6.202083	13.492436	0.000000	112.020833	100.410000	19.800000	0.317631	0.000000	22.609386	0.000000	1.000000	0.975544	29.678000 
	6.204167	13.492436	0.000000	112.041667	100.430000	19.800000	0.317649	0.000000	22.610093	0.000000	1.000000	0.975643	29.681000 
	6.206250	13.492436	0.000000	112.062500	100.470000	19.800000	0.317637	0.000000	22.610480	0.000000	1.000000	0.975675	29.682000 
	6.208333	13.492436	0.000000	112.083333	100.490000	19.800000	0.317644	0.000000	22.610982	0.000000	1.000000	0.975741	29.684000 
	6.210417	13.492222	0.000000	112.104167	100.500000	19.800000	0.317666	0.000000	22.611643	0.000000	1.000000	0.975840	29.687000 
	6.212500	13.492222	0.000000	112.125000	100.530000	19.800000	0.317677	0.000000	22.612396	0.000000	1.000000	0.975938	29.690000 
	6.214583	13.492222	0.000000	112.145833	100.550000	19.800000	0.317692	0.000000	22.613103	0.000000	1.000000	0.976037	29.693000 
	6.216667	13.492222	0.000000	112.166667	100.560000	19.800000	0.317714	0.000000	22.613765	0.000000	1.000000	0.976136	29.696000 
	6.218750	13.492222	0.000000	112.187500	100.600000	19.800000	0.317698	0.000000	22.614153	0.000000	1.000000	0.976169	29.697000 
	6.220833	13.492222	0.000000	112.208333	100.600000	19.800000	0.317731	0.000000	22.614768	0.000000	1.000000	0.976267	29.700000 
	6.222917	13.492222	0.000000	112.229167	100.620000	19.800000	0.317745	0.000000	22.615476	0.000000	1.000000	0.976366	29.703000 
	6.225000	13.492222	0.000000	112.250000	100.670000	19.800000	0.317735	0.000000	22.616114	0.000000	1.000000	0.976432	29.705000 
	6.227083	13.492222	0.000000	112.270833	100.690000	19.800000	0.317747	0.000000	22.616822	0.000000	1.000000	0.976530	29.708000 
	6.229167	13.492222	0.000000	112.291667	100.680000	19.800000	0.317775	0.000000	22.617187	0.000000	1.000000	0.976596	29.710000 
	6.231250	13.492222	0.000000	112.312500	100.710000	19.800000	0.317776	0.000000	22.617734	0.000000	1.000000	0.976662	29.712000 
	6.233333	13.492222	0.000000	112.333333	100.750000	19.800000	0.317778	0.000000	22.618533	0.000000	1.000000	0.976760	29.715000 
	6.235417	13.492222	0.000000	112.354167	100.780000	19.800000	0.317792	0.000000	22.619286	0.000000	1.000000	0.976859	29.718000 
	6.237500	13.492222	0.000000	112.375000	100.780000	19.800000	0.317811	0.000000	22.619696	0.000000	1.000000	0.976925	29.720000 
	6.239583	13.492222	0.000000	112.395833	100.820000	19.800000	0.317807	0.000000	22.620290	0.000000	1.000000	0.976990	29.722000 
	6.241667	13.492222	0.000000	112.416667	100.850000	19.800000	0.317814	0.000000	22.621043	0.000000	1.000000	0.977089	29.725000 
	6.243750	13.492222	0.000000	112.437500	100.860000	19.800000	0.317829	0.000000	22.621499	0.000000	1.000000	0.977155	29.727000 
	6.245833	13.492222	0.000000	112.458333	100.870000	19.800000	0.317861	0.000000	22.622366	0.000000	1.000000	0.977286	29.731000 
	6.247917	13.492222	0.000000	112.479167	100.900000	19.800000	0.317870	0.000000	22.623119	0.000000	1.000000	0.977385	29.734000 
	6.250000	13.492222	0.000000	112.500000	100.930000	19.800000	0.317893	0.000000	22.624078	0.000000	1.000000	0.977516	29.738000 
	6.252083	13.492222	0.000000	112.520833	100.940000	19.800000	0.317915	0.000000	22.624739	0.000000	1.000000	0.977615	29.741000 
	6.254167	13.492222	0.000000	112.541667	100.960000	19.800000	0.317947	0.000000	22.625652	0.000000	1.000000	0.977746	29.745000 
	6.256250	13.492222	0.000000	112.562500	100.980000	19.800000	0.317960	0.000000	22.626360	0.000000	1.000000	0.977845	29.748000 
	6.258333	13.492222	0.000000	112.583333	101.010000	19.800000	0.317983	0.000000	22.627318	0.000000	1.000000	0.977976	29.752000 
	6.260417	13.492222	0.000000	112.604167	101.040000	19.800000	0.318004	0.000000	22.628277	0.000000	1.000000	0.978108	29.756000 
	6.262500	13.492222	0.000000	112.625000	101.070000	19.800000	0.318026	0.000000	22.629235	0.000000	1.000000	0.978239	29.760000 
	6.264583	13.492222	0.000000	112.645833	101.080000	19.800000	0.318046	0.000000	22.629897	0.000000	1.000000	0.978338	29.763000 
	6.266667	13.492009	0.000000	112.666667	101.090000	19.800000	0.318066	0.000000	22.630559	0.000000	1.000000	0.978437	29.766000 
	6.268750	13.492009	0.000000	112.687500	101.120000	19.800000	0.318072	0.000000	22.631107	0.000000	1.000000	0.978502	29.768000 
	6.270833	13.492009	0.000000	112.708333	101.150000	19.800000	0.318081	0.000000	22.631861	0.000000	1.000000	0.978601	29.771000 
	6.272917	13.492009	0.000000	112.729167	101.160000	19.800000	0.318105	0.000000	22.632522	0.000000	1.000000	0.978700	29.774000 
	6.275000	13.492009	0.000000	112.750000	101.190000	19.800000	0.318116	0.000000	22.633276	0.000000	1.000000	0.978798	29.777000 
	6.277083	13.492009	0.000000	112.770833	101.210000	19.800000	0.318136	0.000000	22.633984	0.000000	1.000000	0.978897	29.780000 
	6.279167	13.492009	0.000000	112.791667	101.240000	19.800000	0.318139	0.000000	22.634532	0.000000	1.000000	0.978963	29.782000 
	6.281250	13.492009	0.000000	112.812500	101.250000	19.800000	0.318154	0.000000	22.635194	0.000000	1.000000	0.979061	29.785000 
	6.283333	13.492009	0.000000	112.833333	101.290000	19.800000	0.318157	0.000000	22.635993	0.000000	1.000000	0.979160	29.788000 
	6.285417	13.492009	0.000000	112.854167	101.310000	19.800000	0.318179	0.000000	22.636701	0.000000	1.000000	0.979258	29.791000 
	6.287500	13.492009	0.000000	112.875000	101.330000	19.800000	0.318204	0.000000	22.637614	0.000000	1.000000	0.979390	29.795000 
	6.289583	13.492009	0.000000	112.895833	101.350000	19.800000	0.318215	0.000000	22.638116	0.000000	1.000000	0.979456	29.797000 
	6.291667	13.492009	0.000000	112.916667	101.380000	19.800000	0.318219	0.000000	22.638870	0.000000	1.000000	0.979554	29.800000 
	6.293750	13.492009	0.000000	112.937500	101.370000	19.800000	0.318267	0.000000	22.639646	0.000000	1.000000	0.979686	29.804000 
	6.295833	13.492009	0.000000	112.958333	101.400000	19.800000	0.318281	0.000000	22.640399	0.000000	1.000000	0.979784	29.807000 
	6.297917	13.492009	0.000000	112.979167	101.450000	19.800000	0.318264	0.000000	22.641039	0.000000	1.000000	0.979850	29.809000 
	6.300000	13.492009	0.000000	113.000000	101.470000	19.800000	0.318286	0.000000	22.641747	0.000000	1.000000	0.979949	29.812000 
	6.302083	13.492009	0.000000	113.020833	101.480000	19.800000	0.318307	0.000000	22.642409	0.000000	1.000000	0.980047	29.815000 
	6.304167	13.492009	0.000000	113.041667	101.510000	19.800000	0.318309	0.000000	22.642958	0.000000	1.000000	0.980113	29.817000 
	6.306250	13.492009	0.000000	113.062500	101.530000	19.800000	0.318322	0.000000	22.643666	0.000000	1.000000	0.980212	29.820000 
	6.308333	13.492009	0.000000	113.083333	101.550000	19.800000	0.318340	0.000000	22.644374	0.000000	1.000000	0.980310	29.823000 
	6.310417	13.492009	0.000000	113.104167	101.570000	19.800000	0.318367	0.000000	22.645287	0.000000	1.000000	0.980442	29.827000 
	6.312500	13.492009	0.000000	113.125000	101.600000	19.800000	0.318390	0.000000	22.646247	0.000000	1.000000	0.980573	29.831000 
	6.314583	13.492009	0.000000	113.145833	101.620000	19.800000	0.318417	0.000000	22.647160	0.000000	1.000000	0.980705	29.835000 
	6.316667	13.492009	0.000000	113.166667	101.630000	19.800000	0.318436	0.000000	22.647822	0.000000	1.000000	0.980803	29.838000 
	6.318750	13.492009	0.000000	113.187500	101.650000	19.800000	0.318461	0.000000	22.648530	0.000000	1.000000	0.980902	29.841000 
	6.320833	13.492009	0.000000	113.208333	101.670000	19.800000	0.318479	0.000000	22.649239	0.000000	1.000000	0.981001	29.844000 
	6.322917	13.492009	0.000000	113.229167	101.720000	19.800000	0.318485	0.000000	22.650290	0.000000	1.000000	0.981132	29.848000 
	6.325000	13.492009	0.000000	113.250000	101.730000	19.800000	0.318504	0.000000	22.650952	0.000000	1.000000	0.981231	29.851000 
	6.327083	13.492009	0.000000	113.270833	101.740000	19.800000	0.318530	0.000000	22.651614	0.000000	1.000000	0.981329	29.854000 
	6.329167	13.492009	0.000000	113.291667	101.780000	19.800000	0.318534	0.000000	22.652414	0.000000	1.000000	0.981428	29.857000 
	6.331250	13.492009	0.000000	113.312500	101.780000	19.800000	0.318575	0.000000	22.653236	0.000000	1.000000	0.981559	29.861000 
	6.333333	13.492009	0.000000	113.333333	101.820000	19.800000	0.318592	0.000000	22.654242	0.000000	1.000000	0.981691	29.865000 
	6.335417	13.492009	0.000000	113.354167	101.840000	19.800000	0.318610	0.000000	22.654950	0.000000	1.000000	0.981789	29.868000 
	6.337500	13.492009	0.000000	113.375000	101.870000	19.800000	0.318629	0.000000	22.655910	0.000000	1.000000	0.981921	29.872000 
	6.339583	13.492009	0.000000	113.395833	101.890000	19.800000	0.318652	0.000000	22.656824	0.000000	1.000000	0.982052	29.876000 
	6.341667	13.492009	0.000000	113.416667	101.910000	19.800000	0.318685	0.000000	22.657738	0.000000	1.000000	0.982184	29.880000 
	6.343750	13.492009	0.000000	113.437500	101.910000	19.800000	0.318722	0.000000	22.658559	0.000000	1.000000	0.982315	29.884000 
	6.345833	13.492009	0.000000	113.458333	101.940000	19.800000	0.318744	0.000000	22.659519	0.000000	1.000000	0.982447	29.888000 
	6.347917	13.491795	0.000000	113.479167	101.960000	19.800000	0.318782	0.000000	22.660639	0.000000	1.000000	0.982611	29.893000 
	6.350000	13.492009	0.000000	113.500000	101.980000	19.800000	0.318808	0.000000	22.661553	0.000000	1.000000	0.982743	29.897000 
	6.352083	13.491795	0.000000	113.520833	102.000000	19.800000	0.318840	0.000000	22.662467	0.000000	1.000000	0.982874	29.901000 
	6.354167	13.491795	0.000000	113.541667	102.040000	19.800000	0.318852	0.000000	22.663473	0.000000	1.000000	0.983006	29.905000 
	6.356250	13.491795	0.000000	113.562500	102.070000	19.800000	0.318877	0.000000	22.664433	0.000000	1.000000	0.983137	29.909000 
	6.358333	13.491795	0.000000	113.583333	102.090000	19.800000	0.318915	0.000000	22.665552	0.000000	1.000000	0.983302	29.914000 
	6.360417	13.491795	0.000000	113.604167	102.090000	19.800000	0.318953	0.000000	22.666374	0.000000	1.000000	0.983433	29.918000 
	6.362500	13.491795	0.000000	113.625000	102.130000	19.800000	0.318979	0.000000	22.667586	0.000000	1.000000	0.983597	29.923000 
	6.364583	13.491795	0.000000	113.645833	102.150000	19.800000	0.319003	0.000000	22.668500	0.000000	1.000000	0.983729	29.927000 
	6.366667	13.491795	0.000000	113.666667	102.160000	19.800000	0.319041	0.000000	22.669368	0.000000	1.000000	0.983860	29.931000 
	6.368750	13.491795	0.000000	113.687500	102.190000	19.800000	0.319075	0.000000	22.670534	0.000000	1.000000	0.984025	29.936000 
	6.370833	13.491795	0.000000	113.708333	102.220000	19.800000	0.319102	0.000000	22.671700	0.000000	1.000000	0.984189	29.941000 
	6.372917	13.491795	0.000000	113.729167	102.240000	19.800000	0.319143	0.000000	22.672819	0.000000	1.000000	0.984353	29.946000 
	6.375000	13.491795	0.000000	113.750000	102.270000	19.800000	0.319167	0.000000	22.673780	0.000000	1.000000	0.984485	29.950000 
	6.377083	13.491795	0.000000	113.770833	102.280000	19.800000	0.319209	0.000000	22.674853	0.000000	1.000000	0.984649	29.955000 
	6.379167	13.491795	0.000000	113.791667	102.310000	19.800000	0.319229	0.000000	22.675814	0.000000	1.000000	0.984781	29.959000 
	6.381250	13.491795	0.000000	113.812500	102.320000	19.800000	0.319276	0.000000	22.676888	0.000000	1.000000	0.984945	29.964000 
	6.383333	13.491795	0.000000	113.833333	102.340000	19.800000	0.319304	0.000000	22.677802	0.000000	1.000000	0.985077	29.968000 
	6.385417	13.491795	0.000000	113.854167	102.360000	19.800000	0.319339	0.000000	22.678922	0.000000	1.000000	0.985241	29.973000 
	6.387500	13.491795	0.000000	113.875000	102.400000	19.800000	0.319353	0.000000	22.679929	0.000000	1.000000	0.985372	29.977000 
	6.389583	13.491795	0.000000	113.895833	102.430000	19.800000	0.319389	0.000000	22.681095	0.000000	1.000000	0.985537	29.982000 
	6.391667	13.491795	0.000000	113.916667	102.450000	19.800000	0.319418	0.000000	22.682009	0.000000	1.000000	0.985668	29.986000 
	6.393750	13.491795	0.000000	113.937500	102.460000	19.800000	0.319463	0.000000	22.683083	0.000000	1.000000	0.985833	29.991000 
	6.395833	13.491795	0.000000	113.958333	102.480000	19.800000	0.319499	0.000000	22.684203	0.000000	1.000000	0.985997	29.996000 
	6.397917	13.491795	0.000000	113.979167	102.510000	19.800000	0.319530	0.000000	22.685370	0.000000	1.000000	0.986161	30.001000 
	6.400000	13.491795	0.000000	114.000000	102.530000	19.800000	0.319557	0.000000	22.686284	0.000000	1.000000	0.986293	30.005000 
	6.402083	13.491795	0.000000	114.020833	102.550000	19.800000	0.319599	0.000000	22.687405	0.000000	1.000000	0.986457	30.010000 
	6.404167	13.491795	0.000000	114.041667	102.560000	19.800000	0.319641	0.000000	22.688479	0.000000	1.000000	0.986622	30.015000 
	6.406250	13.491795	0.000000	114.062500	102.610000	19.800000	0.319661	0.000000	22.689738	0.000000	1.000000	0.986786	30.020000 
	6.408333	13.491795	0.000000	114.083333	102.620000	19.800000	0.319717	0.000000	22.691017	0.000000	1.000000	0.986983	30.026000 
	6.410417	13.491795	0.000000	114.104167	102.640000	19.800000	0.319775	0.000000	22.692549	0.000000	1.000000	0.987213	30.033000 
	6.412500	13.491795	0.000000	114.125000	102.660000	19.800000	0.319825	0.000000	22.693875	0.000000	1.000000	0.987410	30.039000 
	6.414583	13.491795	0.000000	114.145833	102.680000	19.800000	0.319854	0.000000	22.694790	0.000000	1.000000	0.987542	30.043000 
	6.416667	13.491795	0.000000	114.166667	102.700000	19.800000	0.319887	0.000000	22.695910	0.000000	1.000000	0.987706	30.048000 
	6.418750	13.491795	0.000000	114.187500	102.730000	19.800000	0.319912	0.000000	22.696871	0.000000	1.000000	0.987838	30.052000 
	6.420833	13.491795	0.000000	114.208333	102.750000	19.800000	0.319962	0.000000	22.698197	0.000000	1.000000	0.988035	30.058000 
	6.422917	13.491795	0.000000	114.229167	102.780000	19.800000	0.320007	0.000000	22.699570	0.000000	1.000000	0.988232	30.064000 
	6.425000	13.491795	0.000000	114.250000	102.790000	19.800000	0.320054	0.000000	22.700850	0.000000	1.000000	0.988429	30.070000 
	6.427083	13.491581	0.000000	114.270833	102.820000	19.800000	0.320088	0.000000	22.702017	0.000000	1.000000	0.988594	30.075000 
	6.429167	13.491581	0.000000	114.291667	102.840000	19.800000	0.320123	0.000000	22.703137	0.000000	1.000000	0.988758	30.080000 
	6.431250	13.491581	0.000000	114.312500	102.870000	19.800000	0.320159	0.000000	22.704304	0.000000	1.000000	0.988922	30.085000 
	6.433333	13.491581	0.000000	114.333333	102.890000	19.800000	0.320200	0.000000	22.705425	0.000000	1.000000	0.989087	30.090000 
	6.435417	13.491581	0.000000	114.354167	102.910000	19.800000	0.320211	0.000000	22.706135	0.000000	1.000000	0.989185	30.093000 
	6.437500	13.491581	0.000000	114.375000	102.930000	19.800000	0.320257	0.000000	22.707255	0.000000	1.000000	0.989350	30.098000 
	6.439583	13.491581	0.000000	114.395833	102.950000	19.800000	0.320295	0.000000	22.708376	0.000000	1.000000	0.989514	30.103000 
	6.441667	13.491581	0.000000	114.416667	102.960000	19.800000	0.320324	0.000000	22.709245	0.000000	1.000000	0.989646	30.107000 
	6.443750	13.491581	0.000000	114.437500	103.000000	19.800000	0.320352	0.000000	22.710459	0.000000	1.000000	0.989810	30.112000 
	6.445833	13.491581	0.000000	114.458333	103.020000	19.800000	0.320380	0.000000	22.711374	0.000000	1.000000	0.989941	30.116000 
	6.447917	13.491581	0.000000	114.479167	103.040000	19.800000	0.320415	0.000000	22.712495	0.000000	1.000000	0.990106	30.121000 
	6.450000	13.491581	0.000000	114.500000	103.070000	19.800000	0.320427	0.000000	22.713251	0.000000	1.000000	0.990204	30.124000 
	6.452083	13.491581	0.000000	114.520833	103.090000	19.800000	0.320431	0.000000	22.713755	0.000000	1.000000	0.990270	30.126000 
	6.454167	13.491581	0.000000	114.541667	103.110000	19.800000	0.320449	0.000000	22.714465	0.000000	1.000000	0.990369	30.129000 
	6.456250	13.491368	0.000000	114.562500	103.130000	19.800000	0.320445	0.000000	22.714763	0.000000	1.000000	0.990402	30.130000 
	6.458333	13.491368	0.000000	114.583333	103.160000	19.800000	0.320448	0.000000	22.715314	0.000000	1.000000	0.990467	30.132000 
	6.460417	13.491368	0.000000	114.604167	103.180000	19.800000	0.320456	0.000000	22.715818	0.000000	1.000000	0.990533	30.134000 
	6.462500	13.491368	0.000000	114.625000	103.190000	19.800000	0.320452	0.000000	22.716070	0.000000	1.000000	0.990566	30.135000 
	6.464583	13.491368	0.000000	114.645833	103.220000	19.800000	0.320425	0.000000	22.716003	0.000000	1.000000	0.990533	30.134000 
	6.466667	13.491368	0.000000	114.666667	103.230000	19.800000	0.320380	0.000000	22.715433	0.000000	1.000000	0.990435	30.131000 
	6.468750	13.491368	0.000000	114.687500	103.270000	19.800000	0.320367	0.000000	22.715824	0.000000	1.000000	0.990467	30.132000 
	6.470833	13.491368	0.000000	114.708333	103.280000	19.800000	0.320369	0.000000	22.716076	0.000000	1.000000	0.990500	30.133000 
	6.472917	13.491368	0.000000	114.729167	103.300000	19.800000	0.320372	0.000000	22.716580	0.000000	1.000000	0.990566	30.135000 
	6.475000	13.491368	0.000000	114.750000	103.320000	19.800000	0.320401	0.000000	22.717496	0.000000	1.000000	0.990698	30.139000 
	6.477083	13.491368	0.000000	114.770833	103.340000	19.800000	0.320421	0.000000	22.718206	0.000000	1.000000	0.990796	30.142000 
	6.479167	13.491368	0.000000	114.791667	103.370000	19.800000	0.320437	0.000000	22.719168	0.000000	1.000000	0.990928	30.146000 
	6.481250	13.491368	0.000000	114.812500	103.390000	19.800000	0.320484	0.000000	22.720289	0.000000	1.000000	0.991092	30.151000 
	6.483333	13.491368	0.000000	114.833333	103.420000	19.800000	0.320492	0.000000	22.721045	0.000000	1.000000	0.991191	30.154000 
	6.485417	13.491368	0.000000	114.854167	103.440000	19.800000	0.320510	0.000000	22.721961	0.000000	1.000000	0.991322	30.158000 
	6.487500	13.491368	0.000000	114.875000	103.460000	19.800000	0.320556	0.000000	22.723082	0.000000	1.000000	0.991486	30.163000 
	6.489583	13.491368	0.000000	114.895833	103.480000	19.800000	0.320595	0.000000	22.724204	0.000000	1.000000	0.991651	30.168000 
	6.491667	13.491154	0.000000	114.916667	103.500000	19.800000	0.320633	0.000000	22.725325	0.000000	1.000000	0.991815	30.173000 
	6.493750	13.491154	0.000000	114.937500	103.530000	19.800000	0.320654	0.000000	22.726288	0.000000	1.000000	0.991947	30.177000 
	6.495833	13.491154	0.000000	114.958333	103.550000	19.800000	0.320679	0.000000	22.727204	0.000000	1.000000	0.992078	30.181000 
	6.497917	13.491154	0.000000	114.979167	103.580000	19.800000	0.320710	0.000000	22.728372	0.000000	1.000000	0.992242	30.186000 
	6.500000	13.491154	0.000000	115.000000	103.600000	19.800000	0.320749	0.000000	22.729493	0.000000	1.000000	0.992407	30.191000 
	6.502083	13.491154	0.000000	115.020833	103.630000	19.800000	0.320784	0.000000	22.730661	0.000000	1.000000	0.992571	30.196000 
	6.504167	13.491154	0.000000	115.041667	103.640000	19.800000	0.320829	0.000000	22.731737	0.000000	1.000000	0.992736	30.201000 
	6.506250	13.491154	0.000000	115.062500	103.660000	19.800000	0.320864	0.000000	22.732858	0.000000	1.000000	0.992900	30.206000 
	6.508333	13.491154	0.000000	115.083333	103.710000	19.800000	0.320892	0.000000	22.734325	0.000000	1.000000	0.993097	30.212000 
	6.510417	13.491154	0.000000	115.104167	103.700000	19.800000	0.320956	0.000000	22.735308	0.000000	1.000000	0.993261	30.217000 
	6.512500	13.491154	0.000000	115.125000	103.720000	19.800000	0.320990	0.000000	22.736429	0.000000	1.000000	0.993426	30.222000 
	6.514583	13.491154	0.000000	115.145833	103.750000	19.800000	0.321023	0.000000	22.737598	0.000000	1.000000	0.993590	30.227000 
	6.516667	13.491154	0.000000	115.166667	103.780000	19.800000	0.321064	0.000000	22.738972	0.000000	1.000000	0.993787	30.233000 
	6.518750	13.491154	0.000000	115.187500	103.800000	19.800000	0.321107	0.000000	22.740094	0.000000	1.000000	0.993952	30.238000 
	6.520833	13.491154	0.000000	115.208333	103.820000	19.800000	0.321141	0.000000	22.741216	0.000000	1.000000	0.994116	30.243000 
	6.522917	13.491154	0.000000	115.229167	103.840000	19.800000	0.321174	0.000000	22.742338	0.000000	1.000000	0.994280	30.248000 
	6.525000	13.491154	0.000000	115.250000	103.860000	19.800000	0.321206	0.000000	22.743254	0.000000	1.000000	0.994412	30.252000 
	6.527083	13.490940	0.000000	115.270833	103.870000	19.800000	0.321259	0.000000	22.744536	0.000000	1.000000	0.994609	30.258000 
	6.529167	13.490940	0.000000	115.291667	103.910000	19.800000	0.321276	0.000000	22.745545	0.000000	1.000000	0.994741	30.262000 
	6.531250	13.490940	0.000000	115.312500	103.940000	19.800000	0.321300	0.000000	22.746508	0.000000	1.000000	0.994872	30.266000 
	6.533333	13.490940	0.000000	115.333333	103.960000	19.800000	0.321323	0.000000	22.747424	0.000000	1.000000	0.995004	30.270000 
	6.535417	13.490940	0.000000	115.354167	103.980000	19.800000	0.321351	0.000000	22.748341	0.000000	1.000000	0.995135	30.274000 
	6.537500	13.490940	0.000000	115.375000	104.010000	19.800000	0.321376	0.000000	22.749304	0.000000	1.000000	0.995267	30.278000 
	6.539583	13.490940	0.000000	115.395833	104.020000	19.800000	0.321393	0.000000	22.749968	0.000000	1.000000	0.995365	30.281000 
	6.541667	13.490940	0.000000	115.416667	104.040000	19.800000	0.321399	0.000000	22.750473	0.000000	1.000000	0.995431	30.283000 
	6.543750	13.490940	0.000000	115.437500	104.070000	19.800000	0.321417	0.000000	22.751230	0.000000	1.000000	0.995530	30.286000 
	6.545833	13.490940	0.000000	115.458333	104.090000	19.800000	0.321424	0.000000	22.751735	0.000000	1.000000	0.995595	30.288000 
	6.547917	13.490940	0.000000	115.479167	104.110000	19.800000	0.321436	0.000000	22.752446	0.000000	1.000000	0.995694	30.291000 
	6.550000	13.490940	0.000000	115.500000	104.150000	19.800000	0.321429	0.000000	22.753044	0.000000	1.000000	0.995760	30.293000 
	6.552083	13.490940	0.000000	115.520833	104.150000	19.800000	0.321447	0.000000	22.753456	0.000000	1.000000	0.995825	30.295000 
	6.554167	13.490940	0.000000	115.541667	104.180000	19.800000	0.321463	0.000000	22.754213	0.000000	1.000000	0.995924	30.298000 
	6.556250	13.490940	0.000000	115.562500	104.200000	19.800000	0.321465	0.000000	22.754718	0.000000	1.000000	0.995990	30.300000 
	6.558333	13.490940	0.000000	115.583333	104.230000	19.800000	0.321469	0.000000	22.755270	0.000000	1.000000	0.996055	30.302000 
	6.560417	13.490940	0.000000	115.604167	104.260000	19.800000	0.321461	0.000000	22.755616	0.000000	1.000000	0.996088	30.303000 
	6.562500	13.490940	0.000000	115.625000	104.260000	19.800000	0.321474	0.000000	22.756027	0.000000	1.000000	0.996154	30.305000 
	6.564583	13.490940	0.000000	115.645833	104.300000	19.800000	0.321457	0.000000	22.756420	0.000000	1.000000	0.996187	30.306000 
	6.566667	13.490940	0.000000	115.666667	104.310000	19.800000	0.321482	0.000000	22.757084	0.000000	1.000000	0.996286	30.309000 
	6.568750	13.490940	0.000000	115.687500	104.320000	19.800000	0.321519	0.000000	22.757954	0.000000	1.000000	0.996417	30.313000 
	6.570833	13.490940	0.000000	115.708333	104.330000	19.800000	0.321531	0.000000	22.758412	0.000000	1.000000	0.996483	30.315000 
	6.572917	13.490940	0.000000	115.729167	104.370000	19.800000	0.321528	0.000000	22.759217	0.000000	1.000000	0.996581	30.318000 
	6.575000	13.490940	0.000000	115.750000	104.410000	19.800000	0.321528	0.000000	22.759815	0.000000	1.000000	0.996647	30.320000 
	6.577083	13.490940	0.000000	115.770833	104.430000	19.800000	0.321531	0.000000	22.760320	0.000000	1.000000	0.996713	30.322000 
	6.579167	13.490940	0.000000	115.791667	104.450000	19.800000	0.321552	0.000000	22.761031	0.000000	1.000000	0.996812	30.325000 
	6.581250	13.490940	0.000000	115.812500	104.480000	19.800000	0.321537	0.000000	22.761377	0.000000	1.000000	0.996844	30.326000 
	6.583333	13.490940	0.000000	115.833333	104.490000	19.800000	0.321560	0.000000	22.762042	0.000000	1.000000	0.996943	30.329000 
	6.585417	13.490940	0.000000	115.854167	104.510000	19.800000	0.321568	0.000000	22.762547	0.000000	1.000000	0.997009	30.331000 
	6.587500	13.490940	0.000000	115.875000	104.540000	19.800000	0.321566	0.000000	22.763099	0.000000	1.000000	0.997074	30.333000 
	6.589583	13.490940	0.000000	115.895833	104.550000	19.800000	0.321592	0.000000	22.763763	0.000000	1.000000	0.997173	30.336000 
	6.591667	13.490727	0.000000	115.916667	104.570000	19.800000	0.321603	0.000000	22.764268	0.000000	1.000000	0.997239	30.338000 
	6.593750	13.490727	0.000000	115.937500	104.600000	19.800000	0.321614	0.000000	22.765026	0.000000	1.000000	0.997337	30.341000 
	6.595833	13.490727	0.000000	115.958333	104.630000	19.800000	0.321630	0.000000	22.765990	0.000000	1.000000	0.997469	30.345000 
	6.597917	13.490727	0.000000	115.979167	104.660000	19.800000	0.321633	0.000000	22.766542	0.000000	1.000000	0.997535	30.347000 
	6.600000	13.490727	0.000000	116.000000	104.670000	19.800000	0.321651	0.000000	22.767207	0.000000	1.000000	0.997633	30.350000 
	6.602083	13.490727	0.000000	116.020833	104.690000	19.800000	0.321673	0.000000	22.767918	0.000000	1.000000	0.997732	30.353000 
	6.604167	13.490727	0.000000	116.041667	104.730000	19.800000	0.321654	0.000000	22.768311	0.000000	1.000000	0.997765	30.354000 
	6.606250	13.490727	0.000000	116.062500	104.740000	19.800000	0.321677	0.000000	22.768975	0.000000	1.000000	0.997863	30.357000 
	6.608333	13.490727	0.000000	116.083333	104.760000	19.800000	0.321698	0.000000	22.769687	0.000000	1.000000	0.997962	30.360000 
	6.610417	13.490727	0.000000	116.104167	104.780000	19.800000	0.321703	0.000000	22.770192	0.000000	1.000000	0.998028	30.362000 
	6.612500	13.490727	0.000000	116.125000	104.810000	19.800000	0.321699	0.000000	22.770744	0.000000	1.000000	0.998093	30.364000 
	6.614583	13.490727	0.000000	116.145833	104.830000	19.800000	0.321705	0.000000	22.771249	0.000000	1.000000	0.998159	30.366000 
	6.616667	13.490727	0.000000	116.166667	104.850000	19.800000	0.321724	0.000000	22.771961	0.000000	1.000000	0.998258	30.369000 
	6.618750	13.490727	0.000000	116.187500	104.870000	19.800000	0.321719	0.000000	22.772260	0.000000	1.000000	0.998291	30.370000 
	6.620833	13.490727	0.000000	116.208333	104.890000	19.800000	0.321742	0.000000	22.772972	0.000000	1.000000	0.998389	30.373000 
	6.622917	13.490727	0.000000	116.229167	104.920000	19.800000	0.321742	0.000000	22.773524	0.000000	1.000000	0.998455	30.375000 
	6.625000	13.490727	0.000000	116.250000	104.940000	19.800000	0.321766	0.000000	22.774441	0.000000	1.000000	0.998587	30.379000 
	6.627083	13.490727	0.000000	116.270833	104.970000	19.800000	0.321770	0.000000	22.774994	0.000000	1.000000	0.998652	30.381000 
	6.629167	13.490727	0.000000	116.291667	104.980000	19.800000	0.321791	0.000000	22.775658	0.000000	1.000000	0.998751	30.384000 
	6.631250	13.490727	0.000000	116.312500	105.000000	19.800000	0.321816	0.000000	22.776576	0.000000	1.000000	0.998882	30.388000
[truncated: 3,347,096 more chars]
