# Supplementary material for: Novel terpolymers based on methyl methacrylate with superior thermal stability and optical transparency for high-value applications
Source: PLoS One. 2025 Oct 8;20(10):e0332300. doi: 10.1371/journal.pone.0332300 (PMC12507251; doi:10.1371/journal.pone.0332300)
Supplement: S1 File — (ZIP) [file pone.0332300.s001.zip › Supporting_Information/Fig. 5. Derivative thermogravimetric (DTG) curves comparing the thermal degradation rates of the synthesized/TGA-DSC/DTG(poly(MMA(40)-VBC(30)-MI(30))/DTG VBC (04.10.95).txt]

Filename:	D:\save\Dr.atabaki\geramifar\VBC 30% (04.10.95).stad
Temperature (�C)	Derivative Weight (mg/mi
28.20	0.108
28.20	0.046
28.20	0.026
28.19	0.017
28.21	0.010
28.21	6.184e-003
28.19	3.347e-003
28.21	1.210e-003
28.21	-3.974e-004
28.21	-1.633e-003
28.20	-2.661e-003
28.21	-3.427e-003
28.22	-4.053e-003
28.23	-4.624e-003
28.22	-5.228e-003
28.26	-5.819e-003
28.24	-6.361e-003
28.23	-6.850e-003
28.22	-7.349e-003
28.21	-7.828e-003
28.23	-8.251e-003
28.25	-8.657e-003
28.26	-9.009e-003
28.25	-9.313e-003
28.26	-9.599e-003
28.26	-9.854e-003
28.25	-0.010
28.26	-0.010
28.27	-0.010
28.26	-0.011
28.26	-0.011
28.30	-0.011
28.29	-0.011
28.27	-0.011
28.29	-0.011
28.28	-0.011
28.28	-0.011
28.26	-0.012
28.28	-0.012
28.30	-0.012
28.30	-0.012
28.30	-0.012
28.29	-0.012
28.31	-0.012
28.31	-0.012
28.31	-0.012
28.31	-0.012
28.31	-0.012
28.33	-0.012
28.32	-0.012
28.34	-0.012
28.32	-0.013
28.32	-0.013
28.33	-0.014
28.35	-0.014
28.35	-0.014
28.33	-0.014
28.32	-0.014
28.34	-0.014
28.35	-0.014
28.33	-0.014
28.35	-0.014
28.36	-0.013
28.37	-0.013
28.35	-0.013
28.36	-0.013
28.37	-0.013
28.36	-0.013
28.37	-0.013
28.36	-0.013
28.37	-0.013
28.36	-0.013
28.38	-0.013
28.37	-0.013
28.38	-0.013
28.39	-0.013
28.40	-0.013
28.39	-0.013
28.40	-0.013
28.40	-0.013
28.40	-0.012
28.40	-0.012
28.41	-0.012
28.41	-0.012
28.41	-0.012
28.41	-0.012
28.40	-0.012
28.39	-0.012
28.43	-0.012
28.43	-0.012
28.41	-0.012
28.42	-0.011
28.43	-0.011
28.46	-0.011
28.44	-0.011
28.44	-0.011
28.44	-0.011
28.45	-0.011
28.43	-0.011
28.43	-0.011
28.45	-0.011
28.45	-0.010
28.44	-0.010
28.44	-0.010
28.45	-0.010
28.46	-0.010
28.47	-9.942e-003
28.46	-9.854e-003
28.48	-9.763e-003
28.47	-9.668e-003
28.47	-9.571e-003
28.48	-9.472e-003
28.48	-9.375e-003
28.48	-9.284e-003
28.50	-9.202e-003
28.47	-9.125e-003
28.50	-9.050e-003
28.51	-8.976e-003
28.49	-8.904e-003
28.48	-8.832e-003
28.49	-8.759e-003
28.50	-8.683e-003
28.52	-8.603e-003
28.51	-8.520e-003
28.50	-8.437e-003
28.52	-8.356e-003
28.50	-8.280e-003
28.52	-8.205e-003
28.54	-8.132e-003
28.54	-8.060e-003
28.52	-7.988e-003
28.52	-7.917e-003
28.54	-7.849e-003
28.55	-7.788e-003
28.55	-7.731e-003
28.56	-7.676e-003
28.57	-7.621e-003
28.55	-7.564e-003
28.57	-7.509e-003
28.57	-7.455e-003
28.56	-7.409e-003
28.57	-7.372e-003
28.57	-7.345e-003
28.58	-7.324e-003
28.59	-7.306e-003
28.59	-7.289e-003
28.58	-7.274e-003
28.59	-7.259e-003
28.61	-7.243e-003
28.58	-7.232e-003
28.60	-7.225e-003
28.62	-7.223e-003
28.61	-7.223e-003
28.63	-7.222e-003
28.63	-7.223e-003
28.62	-7.229e-003
28.64	-7.242e-003
28.65	-7.261e-003
28.63	-7.286e-003
28.65	-7.311e-003
28.65	-7.333e-003
28.63	-7.353e-003
28.64	-7.375e-003
28.66	-7.404e-003
28.68	-7.439e-003
28.65	-7.478e-003
28.66	-7.518e-003
28.68	-7.561e-003
28.69	-7.608e-003
28.68	-7.664e-003
28.70	-7.727e-003
28.68	-7.793e-003
28.71	-7.862e-003
28.70	-7.931e-003
28.70	-7.997e-003
28.70	-8.060e-003
28.71	-8.120e-003
28.71	-8.178e-003
28.71	-8.238e-003
28.72	-8.299e-003
28.72	-8.367e-003
28.73	-8.440e-003
28.74	-8.518e-003
28.74	-8.599e-003
28.74	-8.678e-003
28.75	-8.754e-003
28.74	-8.828e-003
28.75	-8.901e-003
28.77	-8.974e-003
28.76	-9.044e-003
28.77	-9.113e-003
28.77	-9.179e-003
28.77	-9.250e-003
28.76	-9.324e-003
28.78	-9.404e-003
28.80	-9.485e-003
28.79	-9.565e-003
28.78	-9.641e-003
28.80	-9.716e-003
28.81	-9.793e-003
28.80	-9.874e-003
28.83	-9.957e-003
28.85	-0.010
28.84	-0.010
28.84	-0.010
28.83	-0.010
28.86	-0.010
28.85	-0.010
28.85	-0.010
28.85	-0.011
28.87	-0.011
28.86	-0.011
28.86	-0.011
28.88	-0.011
28.89	-0.011
28.90	-0.011
28.89	-0.011
28.89	-0.011
28.90	-0.011
28.91	-0.011
28.92	-0.011
28.91	-0.011
28.93	-0.011
28.94	-0.012
28.92	-0.012
28.93	-0.012
28.94	-0.012
28.95	-0.012
28.95	-0.012
28.94	-0.012
28.98	-0.012
28.97	-0.012
28.96	-0.012
28.98	-0.012
28.98	-0.012
28.97	-0.012
28.98	-0.012
29.01	-0.012
28.98	-0.012
29.00	-0.012
29.02	-0.012
29.00	-0.012
29.02	-0.012
29.01	-0.012
29.02	-0.012
29.03	-0.013
29.05	-0.013
29.04	-0.013
29.04	-0.013
29.06	-0.013
29.05	-0.013
29.07	-0.013
29.07	-0.013
29.08	-0.013
29.08	-0.013
29.09	-0.013
29.09	-0.013
29.08	-0.013
29.09	-0.013
29.10	-0.013
29.11	-0.013
29.10	-0.013
29.09	-0.013
29.10	-0.013
29.14	-0.013
29.11	-0.013
29.11	-0.013
29.14	-0.013
29.16	-0.013
29.16	-0.013
29.16	-0.013
29.16	-0.013
29.17	-0.012
29.16	-0.012
29.19	-0.012
29.17	-0.012
29.18	-0.012
29.22	-0.012
29.21	-0.012
29.21	-0.012
29.21	-0.012
29.21	-0.012
29.22	-0.012
29.24	-0.012
29.22	-0.012
29.24	-0.012
29.25	-0.012
29.24	-0.012
29.25	-0.012
29.25	-0.012
29.26	-0.012
29.27	-0.012
29.27	-0.012
29.28	-0.012
29.25	-0.012
29.30	-0.012
29.29	-0.012
29.28	-0.012
29.30	-0.011
29.30	-0.011
29.30	-0.011
29.31	-0.011
29.31	-0.011
29.35	-0.011
29.34	-0.011
29.33	-0.011
29.34	-0.011
29.33	-0.011
29.34	-0.011
29.36	-0.011
29.35	-0.011
29.37	-0.011
29.35	-0.011
29.38	-0.011
29.39	-0.011
29.39	-0.011
29.39	-0.011
29.38	-0.011
29.41	-0.010
29.41	-0.010
29.40	-0.010
29.41	-0.010
29.45	-0.010
29.43	-0.010
29.43	-0.010
29.43	-0.010
29.44	-9.980e-003
29.45	-9.938e-003
29.45	-9.899e-003
29.45	-9.859e-003
29.47	-9.816e-003
29.48	-9.769e-003
29.45	-9.718e-003
29.47	-9.663e-003
29.49	-9.609e-003
29.50	-9.557e-003
29.50	-9.511e-003
29.49	-9.468e-003
29.52	-9.428e-003
29.52	-9.388e-003
29.53	-9.350e-003
29.52	-9.317e-003
29.54	-9.284e-003
29.54	-9.250e-003
29.55	-9.212e-003
29.54	-9.170e-003
29.54	-9.125e-003
29.56	-9.079e-003
29.56	-9.034e-003
29.58	-8.990e-003
29.58	-8.946e-003
29.58	-8.903e-003
29.59	-8.860e-003
29.58	-8.817e-003
29.59	-8.774e-003
29.58	-8.731e-003
29.61	-8.688e-003
29.62	-8.645e-003
29.62	-8.602e-003
29.61	-8.561e-003
29.62	-8.521e-003
29.62	-8.482e-003
29.63	-8.443e-003
29.64	-8.406e-003
29.66	-8.372e-003
29.66	-8.341e-003
29.66	-8.311e-003
29.65	-8.281e-003
29.67	-8.247e-003
29.69	-8.209e-003
29.69	-8.170e-003
29.68	-8.134e-003
29.70	-8.099e-003
29.69	-8.064e-003
29.71	-8.025e-003
29.69	-7.984e-003
29.71	-7.943e-003
29.73	-7.901e-003
29.72	-7.858e-003
29.74	-7.816e-003
29.73	-7.778e-003
29.74	-7.744e-003
29.75	-7.711e-003
29.76	-7.677e-003
29.74	-7.638e-003
29.77	-7.598e-003
29.78	-7.557e-003
29.76	-7.514e-003
29.78	-7.473e-003
29.80	-7.435e-003
29.79	-7.400e-003
29.80	-7.369e-003
29.80	-7.339e-003
29.83	-7.308e-003
29.82	-7.276e-003
29.80	-7.242e-003
29.85	-7.211e-003
29.84	-7.180e-003
29.83	-7.147e-003
29.85	-7.114e-003
29.87	-7.082e-003
29.86	-7.052e-003
29.87	-7.023e-003
29.88	-6.994e-003
29.87	-6.965e-003
29.87	-6.936e-003
29.87	-6.908e-003
29.89	-6.878e-003
29.91	-6.846e-003
29.92	-6.813e-003
29.91	-6.781e-003
29.91	-6.746e-003
29.92	-6.710e-003
29.94	-6.674e-003
29.94	-6.641e-003
29.95	-6.610e-003
29.94	-6.581e-003
29.95	-6.556e-003
29.95	-6.536e-003
29.96	-6.518e-003
29.98	-6.502e-003
29.97	-6.487e-003
29.97	-6.473e-003
29.98	-6.456e-003
29.99	-6.439e-003
29.98	-6.420e-003
29.98	-6.403e-003
30.00	-6.387e-003
30.02	-6.372e-003
30.00	-6.358e-003
30.02	-6.342e-003
30.03	-6.324e-003
30.05	-6.305e-003
30.02	-6.288e-003
30.05	-6.273e-003
30.05	-6.257e-003
30.06	-6.244e-003
30.04	-6.233e-003
30.08	-6.223e-003
30.08	-6.211e-003
30.08	-6.198e-003
30.10	-6.185e-003
30.10	-6.170e-003
30.09	-6.157e-003
30.09	-6.148e-003
30.11	-6.142e-003
30.12	-6.139e-003
30.12	-6.137e-003
30.14	-6.137e-003
30.15	-6.141e-003
30.15	-6.150e-003
30.14	-6.160e-003
30.16	-6.168e-003
30.16	-6.174e-003
30.17	-6.180e-003
30.18	-6.190e-003
30.20	-6.203e-003
30.18	-6.216e-003
30.20	-6.229e-003
30.19	-6.243e-003
30.19	-6.256e-003
30.21	-6.266e-003
30.20	-6.272e-003
30.22	-6.280e-003
30.21	-6.290e-003
30.25	-6.302e-003
30.25	-6.310e-003
30.28	-6.315e-003
30.26	-6.319e-003
30.27	-6.325e-003
30.27	-6.334e-003
30.29	-6.346e-003
30.27	-6.359e-003
30.29	-6.372e-003
30.30	-6.386e-003
30.31	-6.400e-003
30.30	-6.414e-003
30.30	-6.429e-003
30.33	-6.443e-003
30.31	-6.457e-003
30.32	-6.472e-003
30.35	-6.491e-003
30.34	-6.514e-003
30.34	-6.539e-003
30.34	-6.561e-003
30.37	-6.580e-003
30.37	-6.597e-003
30.38	-6.613e-003
30.38	-6.628e-003
30.38	-6.642e-003
30.39	-6.657e-003
30.41	-6.671e-003
30.41	-6.686e-003
30.41	-6.700e-003
30.42	-6.716e-003
30.43	-6.732e-003
30.42	-6.746e-003
30.44	-6.756e-003
30.44	-6.764e-003
30.46	-6.775e-003
30.46	-6.788e-003
30.46	-6.801e-003
30.47	-6.815e-003
30.48	-6.829e-003
30.47	-6.843e-003
30.49	-6.858e-003
30.50	-6.872e-003
30.51	-6.885e-003
30.49	-6.896e-003
30.52	-6.906e-003
30.53	-6.918e-003
30.53	-6.931e-003
30.53	-6.944e-003
30.53	-6.958e-003
30.54	-6.972e-003
30.54	-6.986e-003
30.56	-7.001e-003
30.58	-7.015e-003
30.57	-7.029e-003
30.57	-7.043e-003
30.57	-7.052e-003
30.61	-7.058e-003
30.58	-7.061e-003
30.59	-7.063e-003
30.62	-7.064e-003
30.62	-7.063e-003
30.64	-7.060e-003
30.63	-7.056e-003
30.65	-7.053e-003
30.64	-7.052e-003
30.65	-7.051e-003
30.65	-7.052e-003
30.68	-7.056e-003
30.68	-7.064e-003
30.69	-7.071e-003
30.68	-7.074e-003
30.70	-7.077e-003
30.71	-7.077e-003
30.69	-7.073e-003
30.69	-7.065e-003
30.71	-7.054e-003
30.73	-7.041e-003
30.73	-7.028e-003
30.74	-7.014e-003
30.75	-7.001e-003
30.75	-6.991e-003
30.76	-6.986e-003
30.76	-6.983e-003
30.78	-6.981e-003
30.79	-6.979e-003
30.77	-6.975e-003
30.78	-6.964e-003
30.79	-6.950e-003
30.81	-6.933e-003
30.81	-6.917e-003
30.81	-6.902e-003
30.83	-6.887e-003
30.82	-6.872e-003
30.83	-6.858e-003
30.81	-6.843e-003
30.84	-6.830e-003
30.85	-6.820e-003
30.87	-6.815e-003
30.87	-6.810e-003
30.89	-6.804e-003
30.90	-6.794e-003
30.90	-6.784e-003
30.88	-6.776e-003
30.87	-6.769e-003
30.91	-6.763e-003
30.91	-6.752e-003
30.91	-6.740e-003
30.92	-6.727e-003
30.93	-6.715e-003
30.95	-6.705e-003
30.96	-6.700e-003
30.95	-6.697e-003
30.97	-6.695e-003
30.96	-6.694e-003
30.97	-6.694e-003
30.98	-6.694e-003
30.99	-6.692e-003
30.99	-6.688e-003
31.01	-6.679e-003
31.02	-6.668e-003
31.01	-6.655e-003
31.02	-6.642e-003
31.04	-6.628e-003
31.04	-6.615e-003
31.05	-6.605e-003
31.06	-6.600e-003
31.06	-6.597e-003
31.06	-6.595e-003
31.05	-6.594e-003
31.06	-6.594e-003
31.07	-6.593e-003
31.09	-6.594e-003
31.12	-6.598e-003
31.11	-6.601e-003
31.11	-6.599e-003
31.13	-6.592e-003
31.13	-6.581e-003
31.11	-6.569e-003
31.14	-6.556e-003
31.15	-6.542e-003
31.15	-6.528e-003
31.16	-6.514e-003
31.17	-6.500e-003
31.18	-6.487e-003
31.18	-6.477e-003
31.20	-6.471e-003
31.19	-6.468e-003
31.19	-6.466e-003
31.19	-6.466e-003
31.21	-6.464e-003
31.22	-6.458e-003
31.23	-6.445e-003
31.22	-6.425e-003
31.24	-6.401e-003
31.25	-6.375e-003
31.26	-6.348e-003
31.26	-6.327e-003
31.29	-6.310e-003
31.28	-6.299e-003
31.28	-6.290e-003
31.29	-6.284e-003
31.30	-6.282e-003
31.30	-6.279e-003
31.31	-6.274e-003
31.31	-6.265e-003
31.31	-6.254e-003
31.32	-6.240e-003
31.34	-6.222e-003
31.35	-6.199e-003
31.36	-6.175e-003
31.36	-6.153e-003
31.36	-6.134e-003
31.38	-6.117e-003
31.39	-6.101e-003
31.38	-6.086e-003
31.39	-6.071e-003
31.39	-6.057e-003
31.40	-6.042e-003
31.41	-6.028e-003
31.43	-6.013e-003
31.43	-5.993e-003
31.45	-5.966e-003
31.45	-5.932e-003
31.46	-5.893e-003
31.47	-5.853e-003
31.47	-5.812e-003
31.48	-5.769e-003
31.48	-5.728e-003
31.49	-5.690e-003
31.51	-5.656e-003
31.52	-5.624e-003
31.51	-5.594e-003
31.51	-5.564e-003
31.52	-5.536e-003
31.52	-5.505e-003
31.53	-5.472e-003
31.54	-5.435e-003
31.56	-5.395e-003
31.56	-5.354e-003
31.56	-5.312e-003
31.56	-5.269e-003
31.58	-5.227e-003
31.59	-5.184e-003
31.58	-5.141e-003
31.59	-5.099e-003
31.61	-5.061e-003
31.61	-5.027e-003
31.61	-4.995e-003
31.62	-4.965e-003
31.65	-4.934e-003
31.65	-4.901e-003
31.65	-4.863e-003
31.67	-4.823e-003
31.66	-4.782e-003
31.67	-4.739e-003
31.68	-4.698e-003
31.68	-4.660e-003
31.71	-4.626e-003
31.71	-4.595e-003
31.71	-4.564e-003
31.72	-4.536e-003
31.72	-4.511e-003
31.73	-4.491e-003
31.75	-4.474e-003
31.74	-4.456e-003
31.75	-4.436e-003
31.75	-4.413e-003
31.77	-4.386e-003
31.78	-4.356e-003
31.78	-4.323e-003
31.78	-4.288e-003
31.80	-4.249e-003
31.80	-4.208e-003
31.81	-4.168e-003
31.82	-4.131e-003
31.82	-4.102e-003
31.83	-4.079e-003
31.85	-4.060e-003
31.85	-4.043e-003
31.84	-4.028e-003
31.84	-4.013e-003
31.87	-3.998e-003
31.88	-3.983e-003
31.88	-3.969e-003
31.91	-3.955e-003
31.89	-3.940e-003
31.90	-3.927e-003
31.91	-3.917e-003
31.94	-3.911e-003
31.94	-3.908e-003
31.94	-3.906e-003
31.94	-3.906e-003
31.95	-3.910e-003
31.97	-3.918e-003
31.98	-3.931e-003
31.97	-3.947e-003
32.01	-3.970e-003
31.99	-3.993e-003
32.00	-4.017e-003
32.01	-4.039e-003
32.02	-4.060e-003
32.02	-4.078e-003
32.02	-4.095e-003
32.02	-4.110e-003
32.02	-4.125e-003
32.05	-4.139e-003
32.04	-4.155e-003
32.06	-4.174e-003
32.09	-4.197e-003
32.08	-4.223e-003
32.09	-4.250e-003
32.08	-4.277e-003
32.10	-4.305e-003
32.11	-4.334e-003
32.10	-4.362e-003
32.13	-4.391e-003
32.14	-4.419e-003
32.17	-4.448e-003
32.14	-4.476e-003
32.16	-4.506e-003
32.16	-4.540e-003
32.18	-4.581e-003
32.19	-4.630e-003
32.18	-4.683e-003
32.20	-4.737e-003
32.20	-4.793e-003
32.20	-4.848e-003
32.20	-4.901e-003
32.22	-4.949e-003
32.23	-4.995e-003
32.24	-5.039e-003
32.25	-5.083e-003
32.26	-5.126e-003
32.24	-5.170e-003
32.26	-5.212e-003
32.27	-5.256e-003
32.28	-5.305e-003
32.29	-5.360e-003
32.29	-5.418e-003
32.29	-5.477e-003
32.30	-5.534e-003
32.32	-5.592e-003
32.32	-5.649e-003
32.33	-5.706e-003
32.35	-5.764e-003
32.35	-5.820e-003
32.35	-5.873e-003
32.36	-5.921e-003
32.39	-5.967e-003
32.38	-6.012e-003
32.38	-6.055e-003
32.41	-6.099e-003
32.40	-6.142e-003
32.40	-6.185e-003
32.43	-6.228e-003
32.43	-6.271e-003
32.43	-6.314e-003
32.43	-6.350e-003
32.44	-6.382e-003
32.45	-6.409e-003
32.46	-6.436e-003
32.46	-6.465e-003
32.47	-6.493e-003
32.50	-6.521e-003
32.51	-6.550e-003
32.49	-6.578e-003
32.50	-6.602e-003
32.54	-6.621e-003
32.54	-6.640e-003
32.52	-6.659e-003
32.54	-6.680e-003
32.57	-6.702e-003
32.56	-6.726e-003
32.55	-6.753e-003
32.57	-6.781e-003
32.59	-6.807e-003
32.58	-6.832e-003
32.60	-6.850e-003
32.59	-6.863e-003
32.62	-6.870e-003
32.62	-6.874e-003
32.59	-6.876e-003
32.61	-6.877e-003
32.65	-6.878e-003
32.65	-6.878e-003
32.65	-6.879e-003
32.66	-6.879e-003
32.67	-6.878e-003
32.70	-6.874e-003
32.69	-6.865e-003
32.69	-6.853e-003
32.70	-6.836e-003
32.70	-6.814e-003
32.71	-6.789e-003
32.73	-6.762e-003
32.72	-6.734e-003
32.75	-6.701e-003
32.75	-6.664e-003
32.74	-6.625e-003
32.77	-6.583e-003
32.77	-6.543e-003
32.77	-6.505e-003
32.79	-6.471e-003
32.79	-6.439e-003
32.79	-6.409e-003
32.80	-6.379e-003
32.82	-6.351e-003
32.82	-6.319e-003
32.82	-6.283e-003
32.84	-6.241e-003
32.85	-6.199e-003
32.87	-6.156e-003
32.85	-6.114e-003
32.88	-6.071e-003
32.89	-6.028e-003
32.88	-5.985e-003
32.88	-5.942e-003
32.88	-5.899e-003
32.90	-5.856e-003
32.91	-5.814e-003
32.93	-5.770e-003
32.93	-5.723e-003
32.96	-5.671e-003
32.95	-5.618e-003
32.95	-5.566e-003
32.97	-5.519e-003
32.97	-5.473e-003
32.97	-5.430e-003
32.98	-5.391e-003
32.99	-5.355e-003
33.00	-5.319e-003
33.03	-5.280e-003
33.02	-5.239e-003
33.03	-5.197e-003
33.05	-5.155e-003
33.06	-5.112e-003
33.05	-5.070e-003
33.06	-5.026e-003
33.08	-4.979e-003
33.08	-4.927e-003
33.08	-4.873e-003
33.10	-4.817e-003
33.11	-4.761e-003
33.12	-4.704e-003
33.09	-4.648e-003
33.12	-4.590e-003
33.15	-4.534e-003
33.14	-4.482e-003
33.15	-4.433e-003
33.16	-4.387e-003
33.16	-4.343e-003
33.17	-4.299e-003
33.17	-4.255e-003
33.19	-4.212e-003
33.20	-4.169e-003
33.19	-4.127e-003
33.21	-4.088e-003
33.22	-4.054e-003
33.24	-4.024e-003
33.23	-3.997e-003
33.23	-3.971e-003
33.25	-3.945e-003
33.25	-3.917e-003
33.28	-3.889e-003
33.28	-3.861e-003
33.28	-3.832e-003
33.30	-3.805e-003
33.29	-3.781e-003
33.29	-3.761e-003
33.31	-3.744e-003
33.32	-3.728e-003
33.32	-3.711e-003
33.32	-3.692e-003
33.36	-3.669e-003
33.37	-3.643e-003
33.35	-3.616e-003
33.36	-3.588e-003
33.37	-3.561e-003
33.40	-3.538e-003
33.38	-3.523e-003
33.40	-3.514e-003
33.41	-3.510e-003
33.42	-3.507e-003
33.43	-3.506e-003
33.42	-3.505e-003
33.44	-3.504e-003
33.46	-3.504e-003
33.45	-3.504e-003
33.47	-3.504e-003
33.48	-3.504e-003
33.48	-3.504e-003
33.49	-3.505e-003
33.49	-3.509e-003
33.53	-3.518e-003
33.52	-3.528e-003
33.51	-3.536e-003
33.52	-3.541e-003
33.54	-3.544e-003
33.55	-3.545e-003
33.56	-3.546e-003
33.56	-3.547e-003
33.58	-3.546e-003
33.61	-3.541e-003
33.58	-3.533e-003
33.60	-3.521e-003
33.61	-3.509e-003
33.60	-3.496e-003
33.62	-3.481e-003
33.62	-3.468e-003
33.63	-3.460e-003
33.64	-3.459e-003
33.63	-3.464e-003
33.66	-3.474e-003
33.66	-3.486e-003
33.68	-3.499e-003
33.67	-3.512e-003
33.70	-3.526e-003
33.71	-3.540e-003
33.72	-3.554e-003
33.72	-3.568e-003
33.72	-3.583e-003
33.74	-3.597e-003
33.73	-3.611e-003
33.75	-3.626e-003
33.77	-3.639e-003
33.78	-3.649e-003
33.78	-3.653e-003
33.79	-3.652e-003
33.80	-3.645e-003
33.82	-3.634e-003
33.81	-3.624e-003
33.82	-3.615e-003
33.83	-3.610e-003
33.84	-3.607e-003
33.83	-3.606e-003
33.84	-3.605e-003
33.85	-3.605e-003
33.87	-3.604e-003
33.89	-3.604e-003
33.88	-3.604e-003
33.90	-3.604e-003
33.90	-3.604e-003
33.89	-3.604e-003
33.91	-3.604e-003
33.92	-3.604e-003
33.92	-3.604e-003
33.94	-3.604e-003
33.96	-3.605e-003
33.96	-3.608e-003
33.97	-3.613e-003
33.98	-3.615e-003
33.98	-3.617e-003
33.98	-3.617e-003
34.01	-3.618e-003
33.99	-3.618e-003
34.01	-3.618e-003
34.02	-3.617e-003
34.02	-3.613e-003
34.04	-3.604e-003
34.04	-3.593e-003
34.06	-3.580e-003
34.10	-3.567e-003
34.08	-3.553e-003
34.07	-3.539e-003
34.08	-3.525e-003
34.10	-3.511e-003
34.09	-3.497e-003
34.10	-3.482e-003
34.11	-3.468e-003
34.13	-3.454e-003
34.11	-3.439e-003
34.12	-3.426e-003
34.15	-3.416e-003
34.17	-3.410e-003
34.18	-3.408e-003
34.18	-3.411e-003
34.19	-3.419e-003
34.20	-3.430e-003
34.20	-3.441e-003
34.20	-3.450e-003
34.23	-3.454e-003
34.23	-3.452e-003
34.23	-3.445e-003
34.23	-3.435e-003
34.25	-3.422e-003
34.28	-3.409e-003
34.27	-3.396e-003
34.29	-3.382e-003
34.29	-3.368e-003
34.29	-3.354e-003
34.29	-3.339e-003
34.30	-3.325e-003
34.33	-3.311e-003
34.33	-3.297e-003
34.33	-3.282e-003
34.34	-3.269e-003
34.37	-3.259e-003
34.37	-3.253e-003
34.36	-3.250e-003
34.39	-3.249e-003
34.40	-3.248e-003
34.40	-3.247e-003
34.39	-3.247e-003
34.40	-3.247e-003
34.42	-3.247e-003
34.44	-3.246e-003
34.45	-3.246e-003
34.44	-3.246e-003
34.47	-3.246e-003
34.47	-3.247e-003
34.46	-3.246e-003
34.48	-3.241e-003
34.49	-3.232e-003
34.49	-3.221e-003
34.52	-3.209e-003
34.52	-3.195e-003
34.53	-3.181e-003
34.52	-3.168e-003
34.52	-3.152e-003
34.55	-3.134e-003
34.55	-3.111e-003
34.57	-3.085e-003
34.58	-3.059e-003
34.59	-3.036e-003
34.61	-3.017e-003
34.59	-3.000e-003
34.60	-2.983e-003
34.60	-2.970e-003
34.62	-2.959e-003
34.63	-2.953e-003
34.64	-2.950e-003
34.66	-2.948e-003
34.66	-2.947e-003
34.67	-2.947e-003
34.66	-2.946e-003
34.69	-2.946e-003
34.69	-2.946e-003
34.70	-2.946e-003
34.71	-2.946e-003
34.72	-2.946e-003
34.72	-2.946e-003
34.74	-2.946e-003
34.73	-2.946e-003
34.74	-2.947e-003
34.78	-2.952e-003
34.77	-2.959e-003
34.79	-2.966e-003
34.79	-2.970e-003
34.78	-2.971e-003
34.80	-2.969e-003
34.79	-2.965e-003
34.81	-2.963e-003
34.84	-2.962e-003
34.84	-2.961e-003
34.84	-2.961e-003
34.87	-2.961e-003
34.87	-2.961e-003
34.86	-2.960e-003
34.87	-2.960e-003
34.87	-2.960e-003
34.90	-2.960e-003
34.90	-2.960e-003
34.89	-2.960e-003
34.93	-2.960e-003
34.94	-2.960e-003
34.95	-2.960e-003
34.96	-2.960e-003
34.96	-2.960e-003
34.98	-2.960e-003
34.98	-2.960e-003
34.96	-2.960e-003
35.00	-2.962e-003
35.00	-2.964e-003
35.00	-2.970e-003
35.02	-2.977e-003
35.03	-2.986e-003
35.04	-2.994e-003
35.04	-2.998e-003
35.03	-3.000e-003
35.06	-3.002e-003
35.07	-3.002e-003
35.06	-3.004e-003
35.08	-3.008e-003
35.10	-3.017e-003
35.11	-3.029e-003
35.10	-3.041e-003
35.12	-3.055e-003
35.13	-3.068e-003
35.13	-3.082e-003
35.13	-3.096e-003
35.15	-3.111e-003
35.16	-3.125e-003
35.18	-3.140e-003
35.17	-3.153e-003
35.19	-3.163e-003
35.19	-3.168e-003
35.21	-3.171e-003
35.21	-3.173e-003
35.21	-3.173e-003
35.23	-3.175e-003
35.24	-3.180e-003
35.26	-3.189e-003
35.26	-3.200e-003
35.27	-3.213e-003
35.27	-3.226e-003
35.28	-3.240e-003
35.29	-3.254e-003
35.31	-3.268e-003
35.31	-3.282e-003
35.31	-3.297e-003
35.32	-3.311e-003
35.33	-3.325e-003
35.31	-3.340e-003
35.36	-3.353e-003
35.35	-3.363e-003
35.36	-3.368e-003
35.38	-3.372e-003
35.39	-3.378e-003
35.39	-3.387e-003
35.41	-3.401e-003
35.41	-3.417e-003
35.43	-3.435e-003
35.44	-3.452e-003
35.45	-3.466e-003
35.43	-3.476e-003
35.47	-3.482e-003
35.48	-3.485e-003
35.47	-3.488e-003
35.47	-3.494e-003
35.48	-3.503e-003
35.50	-3.514e-003
35.50	-3.527e-003
35.51	-3.541e-003
35.52	-3.554e-003
35.53	-3.569e-003
35.55	-3.583e-003
35.56	-3.597e-003
35.57	-3.611e-003
35.56	-3.625e-003
35.59	-3.640e-003
35.59	-3.654e-003
35.59	-3.669e-003
35.61	-3.682e-003
35.61	-3.692e-003
35.62	-3.696e-003
35.64	-3.695e-003
35.63	-3.689e-003
35.65	-3.683e-003
35.67	-3.679e-003
35.65	-3.678e-003
35.67	-3.677e-003
35.68	-3.676e-003
35.68	-3.676e-003
35.69	-3.676e-003
35.73	-3.676e-003
35.74	-3.676e-003
35.72	-3.675e-003
35.74	-3.675e-003
35.74	-3.676e-003
35.76	-3.675e-003
35.75	-3.676e-003
35.76	-3.681e-003
35.78	-3.690e-003
35.82	-3.700e-003
35.80	-3.708e-003
35.80	-3.713e-003
35.83	-3.715e-003
35.85	-3.718e-003
35.83	-3.723e-003
35.86	-3.732e-003
35.85	-3.742e-003
35.85	-3.751e-003
35.86	-3.755e-003
35.88	-3.753e-003
35.89	-3.746e-003
35.89	-3.735e-003
35.90	-3.723e-003
35.91	-3.710e-003
35.93	-3.696e-003
35.93	-3.681e-003
35.94	-3.663e-003
35.95	-3.640e-003
35.95	-3.614e-003
35.96	-3.587e-003
35.97	-3.560e-003
35.98	-3.532e-003
35.99	-3.504e-003
36.00	-3.474e-003
36.00	-3.441e-003
36.02	-3.404e-003
36.04	-3.364e-003
36.04	-3.324e-003
36.05	-3.286e-003
36.07	-3.252e-003
36.08	-3.222e-003
36.07	-3.196e-003
36.08	-3.176e-003
36.09	-3.158e-003
36.09	-3.141e-003
36.11	-3.121e-003
36.11	-3.096e-003
36.12	-3.066e-003
36.12	-3.030e-003
36.13	-2.991e-003
36.14	-2.951e-003
36.16	-2.909e-003
36.16	-2.867e-003
36.17	-2.824e-003
36.18	-2.781e-003
36.19	-2.739e-003
36.21	-2.696e-003
36.21	-2.653e-003
36.21	-2.610e-003
36.22	-2.567e-003
36.23	-2.525e-003
36.23	-2.486e-003
36.25	-2.453e-003
36.28	-2.420e-003
36.27	-2.385e-003
36.27	-2.347e-003
36.29	-2.306e-003
36.29	-2.266e-003
36.32	-2.228e-003
36.31	-2.194e-003
36.32	-2.163e-003
36.33	-2.133e-003
36.35	-2.103e-003
36.35	-2.075e-003
36.34	-2.045e-003
36.38	-2.011e-003
36.38	-1.974e-003
36.40	-1.933e-003
36.39	-1.888e-003
36.42	-1.837e-003
36.42	-1.784e-003
36.43	-1.733e-003
36.42	-1.686e-003
36.45	-1.641e-003
36.47	-1.595e-003
36.47	-1.547e-003
36.46	-1.495e-003
36.47	-1.441e-003
36.48	-1.385e-003
36.48	-1.330e-003
36.49	-1.277e-003
36.50	-1.229e-003
36.52	-1.184e-003
36.52	-1.139e-003
36.53	-1.095e-003
36.55	-1.051e-003
36.56	-1.010e-003
36.56	-9.708e-004
36.56	-9.365e-004
36.59	-9.049e-004
36.60	-8.746e-004
36.60	-8.450e-004
36.63	-8.159e-004
36.63	-7.870e-004
36.63	-7.582e-004
36.64	-7.293e-004
36.64	-7.016e-004
36.66	-6.701e-004
36.68	-6.341e-004
36.68	-5.920e-004
36.69	-5.506e-004
36.69	-5.125e-004
36.69	-4.787e-004
36.71	-4.466e-004
36.72	-4.103e-004
36.73	-3.691e-004
36.76	-3.239e-004
36.75	-2.810e-004
36.76	-2.420e-004
36.77	-2.074e-004
36.78	-1.757e-004
36.76	-1.453e-004
36.80	-1.157e-004
36.80	-8.651e-005
36.82	-5.769e-005
36.80	-2.851e-005
36.84	-1.032e-006
36.84	2.327e-005
36.84	4.320e-005
36.85	6.049e-005
36.86	7.651e-005
36.88	9.176e-005
36.87	1.065e-004
36.89	1.215e-004
36.90	1.347e-004
36.90	1.448e-004
36.91	1.505e-004
36.93	1.531e-004
36.94	1.561e-004
36.95	1.614e-004
36.97	1.706e-004
36.98	1.822e-004
36.98	1.950e-004
36.98	2.084e-004
36.99	2.226e-004
37.00	2.354e-004
37.02	2.452e-004
37.02	2.507e-004
37.03	2.536e-004
37.03	2.553e-004
37.04	2.562e-004
37.04	2.568e-004
37.06	2.571e-004
37.09	2.572e-004
37.09	2.573e-004
37.10	2.574e-004
37.10	2.573e-004
37.12	2.577e-004
37.12	2.565e-004
37.12	2.522e-004
37.13	2.435e-004
37.14	2.321e-004
37.15	2.195e-004
37.17	2.062e-004
37.18	1.924e-004
37.18	1.784e-004
37.20	1.643e-004
37.20	1.500e-004
37.22	1.358e-004
37.22	1.215e-004
37.23	1.072e-004
37.25	9.295e-005
37.24	7.865e-005
37.25	6.435e-005
37.24	5.015e-005
37.27	3.544e-005
37.28	2.217e-005
37.30	1.314e-005
37.31	4.679e-006
37.30	-5.684e-006
37.31	-2.084e-005
37.33	-3.453e-005
37.34	-4.463e-005
37.36	-5.006e-005
37.35	-5.379e-005
37.36	-6.153e-005
37.37	-7.431e-005
37.39	-9.052e-005
37.40	-1.061e-004
37.40	-1.205e-004
37.41	-1.364e-004
37.43	-1.552e-004
37.43	-1.783e-004
37.45	-2.040e-004
37.45	-2.309e-004
37.46	-2.585e-004
37.48	-2.870e-004
37.47	-3.141e-004
37.49	-3.382e-004
37.50	-3.580e-004
37.50	-3.752e-004
37.51	-3.912e-004
37.53	-4.064e-004
37.54	-4.212e-004
37.54	-4.358e-004
37.54	-4.503e-004
37.56	-4.648e-004
37.57	-4.786e-004
37.55	-4.946e-004
37.58	-5.120e-004
37.59	-5.307e-004
37.60	-5.476e-004
37.61	-5.633e-004
37.62	-5.780e-004
37.64	-5.938e-004
37.65	-6.131e-004
37.64	-6.350e-004
37.65	-6.564e-004
37.66	-6.746e-004
37.68	-6.909e-004
37.68	-7.064e-004
37.68	-7.214e-004
37.71	-7.361e-004
37.71	-7.506e-004
37.72	-7.651e-004
37.71	-7.790e-004
37.74	-7.946e-004
37.76	-8.132e-004
37.75	-8.366e-004
37.75	-8.610e-004
37.78	-8.835e-004
37.78	-9.025e-004
37.78	-9.193e-004
37.80	-9.350e-004
37.82	-9.501e-004
37.83	-9.648e-004
37.81	-9.793e-004
37.82	-9.938e-004
37.86	-1.008e-003
37.88	-1.022e-003
37.87	-1.037e-003
37.87	-1.051e-003
37.91	-1.065e-003
37.89	-1.080e-003
37.91	-1.094e-003
37.93	-1.108e-003
37.92	-1.122e-003
37.94	-1.138e-003
37.95	-1.157e-003
37.97	-1.180e-003
37.96	-1.205e-003
37.98	-1.232e-003
37.97	-1.260e-003
37.98	-1.288e-003
38.00	-1.316e-003
37.99	-1.345e-003
38.02	-1.373e-003
38.02	-1.402e-003
38.04	-1.429e-003
38.05	-1.453e-003
38.06	-1.474e-003
38.06	-1.490e-003
38.08	-1.501e-003
38.09	-1.508e-003
38.09	-1.511e-003
38.11	-1.513e-003
38.12	-1.515e-003
38.11	-1.515e-003
38.12	-1.516e-003
38.13	-1.516e-003
38.15	-1.516e-003
38.15	-1.516e-003
38.14	-1.516e-003
38.17	-1.516e-003
38.20	-1.516e-003
38.17	-1.516e-003
38.20	-1.516e-003
38.21	-1.517e-003
38.21	-1.522e-003
38.24	-1.529e-003
38.24	-1.537e-003
38.23	-1.545e-003
38.25	-1.556e-003
38.28	-1.568e-003
38.27	-1.582e-003
38.29	-1.595e-003
38.30	-1.604e-003
38.31	-1.610e-003
38.33	-1.618e-003
38.32	-1.628e-003
38.34	-1.641e-003
38.34	-1.652e-003
38.35	-1.662e-003
38.36	-1.667e-003
38.37	-1.670e-003
38.35	-1.671e-003
38.38	-1.672e-003
38.41	-1.672e-003
38.41	-1.668e-003
38.40	-1.659e-003
38.41	-1.648e-003
38.44	-1.635e-003
38.45	-1.622e-003
38.44	-1.608e-003
38.45	-1.594e-003
38.48	-1.580e-003
38.48	-1.566e-003
38.47	-1.552e-003
38.49	-1.537e-003
38.50	-1.523e-003
38.52	-1.509e-003
38.53	-1.494e-003
38.54	-1.481e-003
38.56	-1.465e-003
38.55	-1.446e-003
38.56	-1.423e-003
38.59	-1.398e-003
38.57	-1.371e-003
38.58	-1.343e-003
38.59	-1.315e-003
38.60	-1.287e-003
38.63	-1.258e-003
38.63	-1.230e-003
38.63	-1.201e-003
38.64	-1.173e-003
38.65	-1.144e-003
38.67	-1.116e-003
38.66	-1.086e-003
38.69	-1.053e-003
38.69	-1.017e-003
38.70	-9.811e-004
38.71	-9.486e-004
38.73	-9.179e-004
38.73	-8.882e-004
38.73	-8.589e-004
38.74	-8.299e-004
38.75	-8.011e-004
38.78	-7.724e-004
38.77	-7.438e-004
38.78	-7.151e-004
38.80	-6.865e-004
38.81	-6.579e-004
38.80	-6.293e-004
38.83	-6.007e-004
38.84	-5.721e-004
38.84	-5.435e-004
38.84	-5.148e-004
38.87	-4.866e-004
38.87	-4.567e-004
38.87	-4.238e-004
38.88	-3.865e-004
38.90	-3.465e-004
38.92	-3.053e-004
38.92	-2.634e-004
38.92	-2.210e-004
38.94	-1.785e-004
38.96	-1.353e-004
38.96	-9.375e-005
38.95	-5.516e-005
38.98	-2.139e-005
38.99	1.129e-005
38.99	4.637e-005
38.99	8.337e-005
39.02	1.195e-004
39.02	1.523e-004
39.03	1.831e-004
39.02	2.129e-004
39.05	2.422e-004
39.06	2.711e-004
39.07	3.005e-004
39.06	3.275e-004
39.07	3.534e-004
39.09	3.765e-004
39.10	3.981e-004
39.11	4.168e-004
39.13	4.333e-004
39.12	4.489e-004
39.14	4.639e-004
39.15	4.786e-004
39.15	4.931e-004
39.16	5.075e-004
39.17	5.219e-004
39.18	5.362e-004
39.20	5.509e-004
39.22	5.640e-004
39.21	5.739e-004
39.23	5.795e-004
39.23	5.825e-004
39.25	5.842e-004
39.25	5.852e-004
39.27	5.857e-004
39.29	5.860e-004
39.30	5.861e-004
39.30	5.862e-004
39.32	5.863e-004
39.32	5.863e-004
39.33	5.862e-004
39.33	5.867e-004
39.32	5.854e-004
39.34	5.811e-004
39.37	5.724e-004
39.37	5.611e-004
39.37	5.485e-004
39.40	5.351e-004
39.39	5.213e-004
39.40	5.073e-004
39.42	4.932e-004
39.42	4.790e-004
39.43	4.647e-004
39.42	4.505e-004
39.44	4.362e-004
39.46	4.218e-004
39.48	4.078e-004
39.48	3.927e-004
39.48	3.728e-004
39.49	3.455e-004
39.49	3.111e-004
39.53	2.729e-004
39.52	2.326e-004
39.53	1.912e-004
39.53	1.491e-004
39.56	1.067e-004
39.57	6.403e-005
39.57	2.127e-005
39.58	-2.155e-005
39.58	-6.441e-005
39.60	-1.072e-004
39.63	-1.505e-004
39.64	-1.922e-004
39.63	-2.308e-004
39.63	-2.646e-004
39.64	-2.974e-004
39.65	-3.321e-004
39.66	-3.703e-004
39.68	-4.108e-004
39.68	-4.523e-004
39.69	-4.944e-004
39.71	-5.369e-004
39.73	-5.795e-004
39.73	-6.222e-004
39.75	-6.655e-004
39.75	-7.067e-004
39.76	-7.465e-004
39.77	-7.850e-004
39.77	-8.253e-004
39.77	-8.670e-004
39.79	-9.091e-004
39.81	-9.516e-004
39.81	-9.942e-004
39.82	-1.037e-003
39.83	-1.080e-003
39.85	-1.123e-003
39.85	-1.166e-003
39.85	-1.208e-003
39.88	-1.251e-003
39.89	-1.294e-003
39.88	-1.337e-003
39.87	-1.380e-003
39.92	-1.422e-003
39.92	-1.459e-003
39.92	-1.490e-003
39.94	-1.518e-003
39.94	-1.545e-003
39.96	-1.574e-003
39.95	-1.602e-003
39.97	-1.631e-003
39.98	-1.659e-003
39.99	-1.688e-003
39.98	-1.716e-003
40.01	-1.745e-003
40.02	-1.774e-003
40.04	-1.801e-003
40.04	-1.827e-003
40.04	-1.850e-003
40.07	-1.871e-003
40.07	-1.890e-003
40.09	-1.906e-003
40.10	-1.922e-003
40.10	-1.937e-003
40.12	-1.952e-003
40.11	-1.966e-003
40.13	-1.981e-003
40.13	-1.995e-003
40.15	-2.010e-003
40.17	-2.023e-003
40.16	-2.032e-003
40.16	-2.033e-003
40.19	-2.027e-003
40.19	-2.018e-003
40.20	-2.006e-003
40.21	-1.993e-003
40.23	-1.980e-003
40.23	-1.966e-003
40.24	-1.952e-003
40.27	-1.938e-003
40.23	-1.923e-003
40.27	-1.909e-003
40.26	-1.895e-003
40.29	-1.881e-003
40.29	-1.866e-003
40.30	-1.852e-003
40.33	-1.838e-003
40.33	-1.823e-003
40.32	-1.809e-003
40.32	-1.795e-003
40.37	-1.781e-003
40.38	-1.766e-003
40.37	-1.752e-003
40.38	-1.738e-003
40.40	-1.723e-003
40.41	-1.709e-003
40.41	-1.695e-003
40.42	-1.680e-003
40.44	-1.667e-003
40.46	-1.650e-003
40.44	-1.627e-003
40.46	-1.595e-003
40.48	-1.558e-003
40.49	-1.519e-003
40.49	-1.478e-003
40.53	-1.436e-003
40.51	-1.394e-003
40.52	-1.351e-003
40.51	-1.308e-003
40.53	-1.266e-003
40.55	-1.223e-003
40.56	-1.180e-003
40.56	-1.137e-003
40.58	-1.094e-003
40.58	-1.052e-003
40.58	-1.015e-003
40.59	-9.837e-004
40.60	-9.564e-004
40.63	-9.288e-004
40.63	-9.005e-004
40.63	-8.721e-004
40.65	-8.436e-004
40.65	-8.151e-004
40.68	-7.865e-004
40.68	-7.579e-004
40.70	-7.295e-004
40.69	-7.004e-004
40.71	-6.734e-004
40.73	-6.479e-004
40.74	-6.237e-004
40.74	-5.977e-004
40.76	-5.703e-004
40.75	-5.425e-004
40.77	-5.143e-004
40.79	-4.860e-004
40.79	-4.575e-004
40.79	-4.290e-004
40.82	-4.004e-004
40.81	-3.718e-004
40.83	-3.432e-004
40.82	-3.146e-004
40.83	-2.860e-004
40.85	-2.574e-004
40.85	-2.289e-004
40.87	-1.999e-004
40.88	-1.726e-004
40.91	-1.480e-004
40.89	-1.293e-004
40.89	-1.164e-004
40.92	-1.091e-004
40.95	-1.052e-004
40.94	-1.029e-004
40.94	-1.017e-004
40.96	-1.010e-004
40.98	-1.006e-004
40.98	-1.004e-004
40.97	-1.003e-004
40.99	-1.002e-004
41.02	-1.002e-004
41.02	-1.001e-004
41.01	-1.001e-004
41.03	-1.001e-004
41.06	-1.001e-004
41.05	-1.001e-004
41.05	-1.001e-004
41.08	-1.001e-004
41.08	-1.001e-004
41.09	-1.001e-004
41.12	-1.002e-004
41.12	-9.980e-005
41.13	-1.010e-004
41.14	-1.054e-004
41.13	-1.141e-004
41.14	-1.254e-004
41.15	-1.380e-004
41.18	-1.514e-004
41.17	-1.651e-004
41.18	-1.791e-004
41.21	-1.933e-004
41.21	-2.075e-004
41.22	-2.217e-004
41.22	-2.359e-004
41.25	-2.507e-004
41.25	-2.633e-004
41.27	-2.748e-004
41.28	-2.836e-004
41.28	-2.909e-004
41.30	-2.952e-004
41.31	-2.974e-004
41.31	-2.987e-004
41.30	-2.994e-004
41.32	-2.998e-004
41.35	-3.000e-004
41.35	-3.003e-004
41.35	-2.998e-004
41.35	-3.015e-004
41.38	-3.047e-004
41.38	-3.090e-004
41.39	-3.118e-004
41.39	-3.126e-004
41.42	-3.146e-004
41.41	-3.194e-004
41.43	-3.283e-004
41.44	-3.398e-004
41.45	-3.524e-004
41.46	-3.658e-004
41.46	-3.796e-004
41.48	-3.936e-004
41.51	-4.078e-004
41.50	-4.220e-004
41.49	-4.363e-004
41.52	-4.505e-004
41.56	-4.648e-004
41.54	-4.791e-004
41.55	-4.933e-004
41.56	-5.080e-004
41.57	-5.210e-004
41.58	-5.314e-004
41.58	-5.357e-004
41.60	-5.343e-004
41.62	-5.274e-004
41.60	-5.170e-004
41.62	-5.049e-004
41.63	-4.918e-004
41.64	-4.782e-004
41.65	-4.643e-004
41.67	-4.502e-004
41.66	-4.360e-004
41.68	-4.217e-004
41.69	-4.079e-004
41.70	-3.924e-004
41.72	-3.737e-004
41.72	-3.507e-004
41.73	-3.252e-004
41.73	-2.978e-004
41.76	-2.718e-004
41.78	-2.465e-004
41.76	-2.238e-004
41.78	-2.023e-004
41.78	-1.837e-004
41.79	-1.673e-004
41.80	-1.517e-004
41.82	-1.367e-004
41.83	-1.224e-004
41.84	-1.066e-004
41.85	-8.784e-005
41.85	-6.468e-005
41.88	-3.942e-005
41.87	-1.129e-005
41.89	2.075e-005
41.89	5.753e-005
41.90	9.717e-005
41.92	1.381e-004
41.93	1.805e-004
41.94	2.211e-004
41.94	2.609e-004
41.94	2.981e-004
41.98	3.339e-004
41.97	3.668e-004
41.98	3.976e-004
41.99	4.275e-004
41.99	4.568e-004
42.01	4.858e-004
42.03	5.146e-004
42.03	5.434e-004
42.05	5.716e-004
42.05	6.018e-004
42.07	6.336e-004
42.07	6.665e-004
42.07	6.978e-004
42.10	7.277e-004
42.09	7.570e-004
42.11	7.860e-004
42.11	8.149e-004
42.15	8.436e-004
42.15	8.723e-004
42.16	9.009e-004
42.15	9.296e-004
42.18	9.582e-004
42.20	9.868e-004
42.20	1.015e-003
42.20	1.044e-003
42.23	1.073e-003
42.23	1.102e-003
42.23	1.128e-003
42.24	1.154e-003
42.26	1.177e-003
42.27	1.199e-003
42.26	1.218e-003
42.28	1.234e-003
42.29	1.250e-003
42.31	1.265e-003
42.31	1.279e-003
42.30	1.294e-003
42.34	1.309e-003
42.34	1.322e-003
42.35	1.338e-003
42.36	1.356e-003
42.36	1.374e-003
42.36	1.391e-003
42.40	1.407e-003
42.39	1.421e-003
42.41	1.431e-003
42.41	1.437e-003
42.42	1.441e-003
42.45	1.442e-003
42.44	1.445e-003
42.46	1.448e-003
42.47	1.454e-003
42.47	1.461e-003
42.49	1.471e-003
42.50	1.483e-003
42.50	1.496e-003
42.51	1.510e-003
42.53	1.524e-003
42.53	1.537e-003
42.54	1.547e-003
42.56	1.552e-003
42.56	1.555e-003
42.56	1.556e-003
42.57	1.552e-003
42.60	1.544e-003
42.60	1.533e-003
42.59	1.521e-003
42.63	1.508e-003
42.65	1.493e-003
42.64	1.475e-003
42.64	1.452e-003
42.65	1.426e-003
42.67	1.399e-003
42.67	1.372e-003
42.69	1.342e-003
42.72	1.311e-003
42.72	1.278e-003
42.72	1.247e-003
42.72	1.217e-003
42.74	1.189e-003
42.74	1.163e-003
42.76	1.140e-003
42.75	1.118e-003
42.78	1.099e-003
42.78	1.083e-003
42.78	1.067e-003
42.79	1.052e-003
42.82	1.038e-003
42.82	1.022e-003
42.83	1.003e-003
42.84	9.801e-004
42.85	9.544e-004
42.87	9.275e-004
42.85	8.998e-004
42.87	8.717e-004
42.91	8.434e-004
42.91	8.151e-004
42.90	7.861e-004
42.93	7.592e-004
42.94	7.334e-004
42.94	7.104e-004
42.94	6.888e-004
42.96	6.701e-004
42.98	6.536e-004
42.98	6.380e-004
42.97	6.230e-004
42.99	6.083e-004
43.01	5.938e-004
43.02	5.793e-004
43.03	5.654e-004
43.04	5.494e-004
43.04	5.320e-004
43.07	5.133e-004
43.07	4.964e-004
43.08	4.808e-004
43.11	4.657e-004
43.10	4.510e-004
43.10	4.365e-004
43.11	4.221e-004
43.12	4.077e-004
43.13	3.933e-004
43.14	3.790e-004
43.17	3.647e-004
43.17	3.504e-004
43.18	3.361e-004
43.18	3.218e-004
43.20	3.075e-004
43.23	2.932e-004
43.22	2.789e-004
43.21	2.646e-004
43.24	2.503e-004
43.26	2.360e-004
43.26	2.217e-004
43.26	2.074e-004
43.27	1.931e-004
43.30	1.788e-004
43.29	1.645e-004
43.32	1.503e-004
43.32	1.355e-004
43.32	1.225e-004
43.32	1.125e-004
43.35	1.069e-004
43.35	1.040e-004
43.36	1.023e-004
43.37	1.009e-004
43.39	1.020e-004
43.40	1.048e-004
[truncated: 63,283 more rows]
