# Supplementary material for: Novel terpolymers based on methyl methacrylate with superior thermal stability and optical transparency for high-value applications
Source: PLoS One. 2025 Oct 8;20(10):e0332300. doi: 10.1371/journal.pone.0332300 (PMC12507251; doi:10.1371/journal.pone.0332300)
Supplement: S1 File — (ZIP) [file pone.0332300.s001.zip › Supporting_Information/Fig. 5. Derivative thermogravimetric (DTG) curves comparing the thermal degradation rates of the synthesized/TGA-DSC/DTG(poly(MMA(40)-VBC(30)-MI(30))/VBC 30% (04.10.95).txt]

Filename:	D:\save\Dr.atabaki\geramifar\VBC 30% (04.10.95).stad 
Operator ID:	 
Sample ID:	 
Comment: 	 
Serial Number:	002112210 
Data Collected:	2016/12/25 01:26:25 �.� 
Sample Weight:	12.597 mg 
Display Weight:	12.597 
Validation 
Validated:	No 
By:	 
Date:	 
Calibration Information 
Filename:	C:\Program Files\PerkinElmer\Pyris\Calibrations\11.12.94 calibration(silver).stac 
Date/Time:	 
Initial Conditions 
Temperature:	 30.00 �C 
Baseline Filename:	 
End Condition:	Go To:	30.00�C 
Total Points in Run:	65281 
Method Steps: 
Pre-Run Actions 
Start the Run 
	Action occurs Immediately 
Switch the Gas to Nitrogen at 20.0 ml/min  
	Action occurs Immediately 
1)	Heat from 30.00�C to 710.00�C at 5.00�C/min 
 
1) STA6000/8000 Temperature Scan 
	Time     	Unsubtracted	Baseline     	Program     	Sample     	Approx.     	Unsubtracted	Baseline     	Unsubtracted	Baseline     	Heat Flow     	Unsubstracted	R25 Diagnostic 
	          	Weight     	Weight     	Temperature	Temperature	Gas Flow     	Delta T     	Delta T     	Heat Flow     	Heat Flow     	Calibration	Microvolt     	Temperature 
	0.000000	12.591231	0.000000	30.010417	28.200000	19.800000	1.014306	0.000000	19.838600	0.000000	1.000000	2.464631	74.979000 
	0.002083	12.591231	0.000000	30.010417	28.200000	19.800000	1.010837	0.000000	19.789233	0.000000	1.000000	2.456282	74.725000 
	0.004167	12.591231	0.000000	30.020833	28.200000	19.800000	1.007465	0.000000	19.740643	0.000000	1.000000	2.448064	74.475000 
	0.006250	12.591231	0.000000	30.031250	28.190000	19.800000	1.004151	0.000000	19.691750	0.000000	1.000000	2.439813	74.224000 
	0.008333	12.591017	0.000000	30.041667	28.210000	19.800000	1.000751	0.000000	19.644545	0.000000	1.000000	2.431793	73.980000 
	0.010417	12.591017	0.000000	30.052083	28.210000	19.800000	0.997393	0.000000	19.596344	0.000000	1.000000	2.423641	73.732000 
	0.012500	12.591017	0.000000	30.062500	28.190000	19.800000	0.994159	0.000000	19.548314	0.000000	1.000000	2.415555	73.486000 
	0.014583	12.591017	0.000000	30.072917	28.210000	19.800000	0.990784	0.000000	19.501108	0.000000	1.000000	2.407534	73.242000 
	0.016667	12.591017	0.000000	30.083333	28.210000	19.800000	0.987410	0.000000	19.452906	0.000000	1.000000	2.399382	72.994000 
	0.018750	12.590804	0.000000	30.093750	28.210000	19.800000	0.984073	0.000000	19.404705	0.000000	1.000000	2.391230	72.746000 
	0.020833	12.590804	0.000000	30.104167	28.200000	19.800000	0.980718	0.000000	19.356202	0.000000	1.000000	2.383045	72.497000 
	0.022917	12.590804	0.000000	30.114583	28.210000	19.800000	0.977362	0.000000	19.308302	0.000000	1.000000	2.374926	72.250000 
	0.025000	12.590804	0.000000	30.125000	28.220000	19.800000	0.974008	0.000000	19.260791	0.000000	1.000000	2.366873	72.005000 
	0.027083	12.590804	0.000000	30.135417	28.230000	19.800000	0.970689	0.000000	19.213472	0.000000	1.000000	2.358852	71.761000 
	0.029167	12.590590	0.000000	30.145833	28.220000	19.800000	0.967425	0.000000	19.165748	0.000000	1.000000	2.350799	71.516000 
	0.031250	12.590590	0.000000	30.156250	28.260000	19.800000	0.963999	0.000000	19.119134	0.000000	1.000000	2.342844	71.274000 
	0.033333	12.590590	0.000000	30.166667	28.240000	19.800000	0.960776	0.000000	19.071887	0.000000	1.000000	2.334889	71.032000 
	0.035417	12.590590	0.000000	30.177083	28.230000	19.800000	0.957563	0.000000	19.024552	0.000000	1.000000	2.326902	70.789000 
	0.037500	12.590590	0.000000	30.187500	28.220000	19.800000	0.954299	0.000000	18.977412	0.000000	1.000000	2.318947	70.547000 
	0.039583	12.590590	0.000000	30.197917	28.210000	19.800000	0.951061	0.000000	18.930078	0.000000	1.000000	2.310959	70.304000 
	0.041667	12.590376	0.000000	30.208333	28.230000	19.800000	0.947760	0.000000	18.883638	0.000000	1.000000	2.303070	70.064000 
	0.043750	12.590376	0.000000	30.218750	28.250000	19.800000	0.944410	0.000000	18.837003	0.000000	1.000000	2.295148	69.823000 
	0.045833	12.590376	0.000000	30.229167	28.260000	19.800000	0.941122	0.000000	18.790458	0.000000	1.000000	2.287259	69.583000 
	0.047917	12.590376	0.000000	30.239583	28.250000	19.800000	0.937886	0.000000	18.743319	0.000000	1.000000	2.279304	69.341000 
	0.050000	12.590376	0.000000	30.250000	28.260000	19.800000	0.934604	0.000000	18.696579	0.000000	1.000000	2.271383	69.100000 
	0.052083	12.590376	0.000000	30.260417	28.260000	19.800000	0.931400	0.000000	18.650125	0.000000	1.000000	2.263526	68.861000 
	0.054167	12.590376	0.000000	30.270833	28.250000	19.800000	0.928179	0.000000	18.603764	0.000000	1.000000	2.255703	68.623000 
	0.056250	12.590376	0.000000	30.281250	28.260000	19.800000	0.924924	0.000000	18.557412	0.000000	1.000000	2.247847	68.384000 
	0.058333	12.590163	0.000000	30.291667	28.270000	19.800000	0.921672	0.000000	18.510864	0.000000	1.000000	2.239958	68.144000 
	0.060417	12.590163	0.000000	30.302083	28.260000	19.800000	0.918445	0.000000	18.463921	0.000000	1.000000	2.232036	67.903000 
	0.062500	12.590163	0.000000	30.312500	28.260000	19.800000	0.915163	0.000000	18.417079	0.000000	1.000000	2.224114	67.662000 
	0.064583	12.590163	0.000000	30.322917	28.300000	19.800000	0.911792	0.000000	18.370829	0.000000	1.000000	2.216225	67.422000 
	0.066667	12.590163	0.000000	30.333333	28.290000	19.800000	0.908527	0.000000	18.323497	0.000000	1.000000	2.208237	67.179000 
	0.068750	12.590163	0.000000	30.343750	28.270000	19.800000	0.905352	0.000000	18.276455	0.000000	1.000000	2.200316	66.938000 
	0.070833	12.590163	0.000000	30.354167	28.290000	19.800000	0.902055	0.000000	18.230004	0.000000	1.000000	2.192427	66.698000 
	0.072917	12.590163	0.000000	30.364583	28.280000	19.800000	0.898817	0.000000	18.182868	0.000000	1.000000	2.184472	66.456000 
	0.075000	12.590163	0.000000	30.375000	28.280000	19.800000	0.895553	0.000000	18.135830	0.000000	1.000000	2.176517	66.214000 
	0.077083	12.589949	0.000000	30.385417	28.260000	19.800000	0.892323	0.000000	18.088598	0.000000	1.000000	2.168562	65.972000 
	0.079167	12.589949	0.000000	30.395833	28.280000	19.800000	0.888982	0.000000	18.041366	0.000000	1.000000	2.160542	65.728000 
	0.081250	12.589949	0.000000	30.406250	28.300000	19.800000	0.885642	0.000000	17.994717	0.000000	1.000000	2.152620	65.487000 
	0.083333	12.589949	0.000000	30.416667	28.300000	19.800000	0.882460	0.000000	17.948844	0.000000	1.000000	2.144862	65.251000 
	0.085417	12.589949	0.000000	30.427083	28.300000	19.800000	0.879330	0.000000	17.903944	0.000000	1.000000	2.137269	65.020000 
	0.087500	12.589949	0.000000	30.437500	28.290000	19.800000	0.876294	0.000000	17.859920	0.000000	1.000000	2.129840	64.794000 
	0.089583	12.589949	0.000000	30.447917	28.310000	19.800000	0.873211	0.000000	17.816572	0.000000	1.000000	2.122477	64.570000 
	0.091667	12.589949	0.000000	30.458333	28.310000	19.800000	0.870181	0.000000	17.772837	0.000000	1.000000	2.115081	64.345000 
	0.093750	12.589949	0.000000	30.468750	28.310000	19.800000	0.867154	0.000000	17.729103	0.000000	1.000000	2.107685	64.120000 
	0.095833	12.589949	0.000000	30.479167	28.310000	19.800000	0.864105	0.000000	17.685563	0.000000	1.000000	2.100322	63.896000 
	0.097917	12.589949	0.000000	30.489583	28.310000	19.800000	0.861125	0.000000	17.642606	0.000000	1.000000	2.093058	63.675000 
	0.100000	12.589949	0.000000	30.500000	28.330000	19.800000	0.858057	0.000000	17.599448	0.000000	1.000000	2.085727	63.452000 
	0.102083	12.589735	0.000000	30.510417	28.320000	19.800000	0.855122	0.000000	17.556980	0.000000	1.000000	2.078562	63.234000 
	0.104167	12.589735	0.000000	30.520833	28.340000	19.800000	0.852082	0.000000	17.514209	0.000000	1.000000	2.071297	63.013000 
	0.106250	12.589735	0.000000	30.531250	28.320000	19.800000	0.849149	0.000000	17.470872	0.000000	1.000000	2.064000	62.791000 
	0.108333	12.589735	0.000000	30.541667	28.320000	19.800000	0.846117	0.000000	17.427526	0.000000	1.000000	2.056670	62.568000 
	0.110417	12.589735	0.000000	30.552083	28.330000	19.800000	0.843171	0.000000	17.385438	0.000000	1.000000	2.049537	62.351000 
	0.112500	12.589522	0.000000	30.562500	28.350000	19.800000	0.840092	0.000000	17.342664	0.000000	1.000000	2.042272	62.130000 
	0.114583	12.589522	0.000000	30.572917	28.350000	19.800000	0.837140	0.000000	17.300095	0.000000	1.000000	2.035073	61.911000 
	0.116667	12.589308	0.000000	30.583333	28.330000	19.800000	0.834248	0.000000	17.256955	0.000000	1.000000	2.027809	61.690000 
	0.118750	12.589308	0.000000	30.593750	28.320000	19.800000	0.831295	0.000000	17.214295	0.000000	1.000000	2.020610	61.471000 
	0.120833	12.589308	0.000000	30.604167	28.340000	19.800000	0.828266	0.000000	17.171519	0.000000	1.000000	2.013346	61.250000 
	0.122917	12.589308	0.000000	30.614583	28.350000	19.800000	0.825245	0.000000	17.128846	0.000000	1.000000	2.006114	61.030000 
	0.125000	12.589094	0.000000	30.625000	28.330000	19.800000	0.822388	0.000000	17.086485	0.000000	1.000000	1.998981	60.813000 
	0.127083	12.589094	0.000000	30.635417	28.350000	19.800000	0.819401	0.000000	17.044484	0.000000	1.000000	1.991848	60.596000 
	0.129167	12.589094	0.000000	30.645833	28.360000	19.800000	0.816423	0.000000	17.002587	0.000000	1.000000	1.984748	60.380000 
	0.131250	12.589094	0.000000	30.656250	28.370000	19.800000	0.813525	0.000000	16.960884	0.000000	1.000000	1.977681	60.165000 
	0.133333	12.589094	0.000000	30.666667	28.350000	19.800000	0.810677	0.000000	16.919109	0.000000	1.000000	1.970646	59.951000 
	0.135417	12.588881	0.000000	30.677083	28.360000	19.800000	0.807789	0.000000	16.878572	0.000000	1.000000	1.963776	59.742000 
	0.137500	12.588881	0.000000	30.687500	28.370000	19.800000	0.804992	0.000000	16.838617	0.000000	1.000000	1.957005	59.536000 
	0.139583	12.588881	0.000000	30.697917	28.360000	19.800000	0.802209	0.000000	16.798097	0.000000	1.000000	1.950168	59.328000 
	0.141667	12.588881	0.000000	30.708333	28.370000	19.800000	0.799401	0.000000	16.757948	0.000000	1.000000	1.943363	59.121000 
	0.143750	12.588881	0.000000	30.718750	28.360000	19.800000	0.796645	0.000000	16.718012	0.000000	1.000000	1.936625	58.916000 
	0.145833	12.588881	0.000000	30.729167	28.370000	19.800000	0.793859	0.000000	16.678445	0.000000	1.000000	1.929919	58.712000 
	0.147917	12.588667	0.000000	30.739583	28.360000	19.800000	0.791095	0.000000	16.638121	0.000000	1.000000	1.923115	58.505000 
	0.150000	12.588667	0.000000	30.750000	28.380000	19.800000	0.788198	0.000000	16.597667	0.000000	1.000000	1.916245	58.296000 
	0.152083	12.588667	0.000000	30.760417	28.370000	19.800000	0.785451	0.000000	16.557344	0.000000	1.000000	1.909441	58.089000 
	0.154167	12.588667	0.000000	30.770833	28.380000	19.800000	0.782621	0.000000	16.516997	0.000000	1.000000	1.902603	57.881000 
	0.156250	12.588667	0.000000	30.781250	28.390000	19.800000	0.779768	0.000000	16.476845	0.000000	1.000000	1.895799	57.674000 
	0.158333	12.588667	0.000000	30.791667	28.400000	19.800000	0.776959	0.000000	16.436886	0.000000	1.000000	1.889028	57.468000 
	0.160417	12.588453	0.000000	30.802083	28.390000	19.800000	0.774191	0.000000	16.396369	0.000000	1.000000	1.882191	57.260000 
	0.162500	12.588453	0.000000	30.812500	28.400000	19.800000	0.771402	0.000000	16.356798	0.000000	1.000000	1.875485	57.056000 
	0.164583	12.588453	0.000000	30.822917	28.400000	19.800000	0.768644	0.000000	16.317337	0.000000	1.000000	1.868812	56.853000 
	0.166667	12.588453	0.000000	30.833333	28.400000	19.800000	0.765860	0.000000	16.277294	0.000000	1.000000	1.862041	56.647000 
	0.168750	12.588453	0.000000	30.843750	28.400000	19.800000	0.763104	0.000000	16.237444	0.000000	1.000000	1.855302	56.442000 
	0.170833	12.588453	0.000000	30.854167	28.410000	19.800000	0.760349	0.000000	16.198261	0.000000	1.000000	1.848662	56.240000 
	0.172917	12.588453	0.000000	30.864583	28.410000	19.800000	0.757597	0.000000	16.158800	0.000000	1.000000	1.841989	56.037000 
	0.175000	12.588240	0.000000	30.875000	28.410000	19.800000	0.754855	0.000000	16.119533	0.000000	1.000000	1.835349	55.835000 
	0.177083	12.588240	0.000000	30.885417	28.410000	19.800000	0.752144	0.000000	16.080655	0.000000	1.000000	1.828775	55.635000 
	0.179167	12.588240	0.000000	30.895833	28.400000	19.800000	0.749481	0.000000	16.041890	0.000000	1.000000	1.822234	55.436000 
	0.181250	12.588240	0.000000	30.906250	28.390000	19.800000	0.746818	0.000000	16.003125	0.000000	1.000000	1.815693	55.237000 
	0.183333	12.588240	0.000000	30.916667	28.430000	19.800000	0.744049	0.000000	15.964961	0.000000	1.000000	1.809184	55.039000 
	0.185417	12.588240	0.000000	30.927083	28.430000	19.800000	0.741435	0.000000	15.927249	0.000000	1.000000	1.802807	54.845000 
	0.187500	12.588240	0.000000	30.937500	28.410000	19.800000	0.738915	0.000000	15.890153	0.000000	1.000000	1.796562	54.655000 
	0.189583	12.588240	0.000000	30.947917	28.420000	19.800000	0.736324	0.000000	15.853300	0.000000	1.000000	1.790316	54.465000 
	0.191667	12.588240	0.000000	30.958333	28.430000	19.800000	0.733718	0.000000	15.816057	0.000000	1.000000	1.784005	54.273000 
	0.193750	12.588240	0.000000	30.968750	28.460000	19.800000	0.731014	0.000000	15.778973	0.000000	1.000000	1.777694	54.081000 
	0.195833	12.588026	0.000000	30.979167	28.440000	19.800000	0.728485	0.000000	15.741490	0.000000	1.000000	1.771383	53.889000 
	0.197917	12.588026	0.000000	30.989583	28.440000	19.800000	0.725900	0.000000	15.703972	0.000000	1.000000	1.765038	53.696000 
	0.200000	12.588026	0.000000	31.000000	28.440000	19.800000	0.723309	0.000000	15.667037	0.000000	1.000000	1.758793	53.506000 
	0.202083	12.588026	0.000000	31.010417	28.450000	19.800000	0.720738	0.000000	15.630375	0.000000	1.000000	1.752580	53.317000 
	0.204167	12.588026	0.000000	31.020833	28.430000	19.800000	0.718206	0.000000	15.593089	0.000000	1.000000	1.746302	53.126000 
	0.206250	12.588026	0.000000	31.031250	28.430000	19.800000	0.715720	0.000000	15.557126	0.000000	1.000000	1.740221	52.941000 
	0.208333	12.588026	0.000000	31.041667	28.450000	19.800000	0.713119	0.000000	15.520930	0.000000	1.000000	1.734074	52.754000 
	0.210417	12.588026	0.000000	31.052083	28.450000	19.800000	0.710553	0.000000	15.483995	0.000000	1.000000	1.727829	52.564000 
	0.212500	12.588026	0.000000	31.062500	28.440000	19.800000	0.707991	0.000000	15.446788	0.000000	1.000000	1.721550	52.373000 
	0.214583	12.588026	0.000000	31.072917	28.440000	19.800000	0.705385	0.000000	15.409076	0.000000	1.000000	1.715173	52.179000 
	0.216667	12.588026	0.000000	31.083333	28.450000	19.800000	0.702732	0.000000	15.371440	0.000000	1.000000	1.708796	51.985000 
	0.218750	12.588026	0.000000	31.093750	28.460000	19.800000	0.700069	0.000000	15.333610	0.000000	1.000000	1.702386	51.790000 
	0.220833	12.588026	0.000000	31.104167	28.470000	19.800000	0.697500	0.000000	15.297139	0.000000	1.000000	1.696207	51.602000 
	0.222917	12.588026	0.000000	31.114583	28.460000	19.800000	0.695037	0.000000	15.261100	0.000000	1.000000	1.690126	51.417000 
	0.225000	12.587812	0.000000	31.125000	28.480000	19.800000	0.692531	0.000000	15.226260	0.000000	1.000000	1.684209	51.237000 
	0.227083	12.587812	0.000000	31.135417	28.470000	19.800000	0.690164	0.000000	15.191775	0.000000	1.000000	1.678391	51.060000 
	0.229167	12.587812	0.000000	31.145833	28.470000	19.800000	0.687773	0.000000	15.157561	0.000000	1.000000	1.672605	50.884000 
	0.231250	12.587812	0.000000	31.156250	28.480000	19.800000	0.685412	0.000000	15.123811	0.000000	1.000000	1.666886	50.710000 
	0.233333	12.587812	0.000000	31.166667	28.480000	19.800000	0.683059	0.000000	15.089985	0.000000	1.000000	1.661166	50.536000 
	0.235417	12.587812	0.000000	31.177083	28.480000	19.800000	0.680743	0.000000	15.056354	0.000000	1.000000	1.655480	50.363000 
	0.237500	12.587812	0.000000	31.187500	28.500000	19.800000	0.678370	0.000000	15.023066	0.000000	1.000000	1.649826	50.191000 
	0.239583	12.587812	0.000000	31.197917	28.470000	19.800000	0.676140	0.000000	14.989795	0.000000	1.000000	1.644238	50.021000 
	0.241667	12.587812	0.000000	31.208333	28.500000	19.800000	0.673749	0.000000	14.956774	0.000000	1.000000	1.638617	49.850000 
	0.243750	12.587812	0.000000	31.218750	28.510000	19.800000	0.671439	0.000000	14.923799	0.000000	1.000000	1.633029	49.680000 
	0.245833	12.587812	0.000000	31.229167	28.490000	19.800000	0.669219	0.000000	14.890993	0.000000	1.000000	1.627506	49.512000 
	0.247917	12.587812	0.000000	31.239583	28.480000	19.800000	0.666951	0.000000	14.858261	0.000000	1.000000	1.621984	49.344000 
	0.250000	12.587812	0.000000	31.250000	28.490000	19.800000	0.664600	0.000000	14.824897	0.000000	1.000000	1.616330	49.172000 
	0.252083	12.587599	0.000000	31.260417	28.500000	19.800000	0.662215	0.000000	14.790949	0.000000	1.000000	1.610578	48.997000 
	0.254167	12.587599	0.000000	31.270833	28.520000	19.800000	0.659846	0.000000	14.757461	0.000000	1.000000	1.604891	48.824000 
	0.256250	12.587599	0.000000	31.281250	28.510000	19.800000	0.657646	0.000000	14.725507	0.000000	1.000000	1.599500	48.660000 
	0.258333	12.587599	0.000000	31.291667	28.500000	19.800000	0.655537	0.000000	14.694914	0.000000	1.000000	1.594340	48.503000 
	0.260417	12.587599	0.000000	31.302083	28.520000	19.800000	0.653353	0.000000	14.664147	0.000000	1.000000	1.589113	48.344000 
	0.262500	12.587599	0.000000	31.312500	28.500000	19.800000	0.651258	0.000000	14.632899	0.000000	1.000000	1.583854	48.184000 
	0.264583	12.587599	0.000000	31.322917	28.520000	19.800000	0.649063	0.000000	14.602714	0.000000	1.000000	1.578726	48.028000 
	0.266667	12.587599	0.000000	31.333333	28.540000	19.800000	0.646903	0.000000	14.572528	0.000000	1.000000	1.573598	47.872000 
	0.268750	12.587599	0.000000	31.343750	28.540000	19.800000	0.644851	0.000000	14.542784	0.000000	1.000000	1.568569	47.719000 
	0.270833	12.587599	0.000000	31.354167	28.520000	19.800000	0.642873	0.000000	14.513288	0.000000	1.000000	1.563605	47.568000 
	0.272917	12.587599	0.000000	31.364583	28.520000	19.800000	0.640805	0.000000	14.483544	0.000000	1.000000	1.558576	47.415000 
	0.275000	12.587599	0.000000	31.375000	28.540000	19.800000	0.638627	0.000000	14.453356	0.000000	1.000000	1.553448	47.259000 
	0.277083	12.587599	0.000000	31.385417	28.550000	19.800000	0.636524	0.000000	14.423487	0.000000	1.000000	1.548386	47.105000 
	0.279167	12.587599	0.000000	31.395833	28.550000	19.800000	0.634433	0.000000	14.393547	0.000000	1.000000	1.543324	46.951000 
	0.281250	12.587599	0.000000	31.406250	28.560000	19.800000	0.632333	0.000000	14.363677	0.000000	1.000000	1.538262	46.797000 
	0.283333	12.587599	0.000000	31.416667	28.570000	19.800000	0.630198	0.000000	14.333224	0.000000	1.000000	1.533101	46.640000 
	0.285417	12.587385	0.000000	31.427083	28.550000	19.800000	0.628103	0.000000	14.302369	0.000000	1.000000	1.527907	46.482000 
	0.287500	12.587385	0.000000	31.437500	28.570000	19.800000	0.625977	0.000000	14.272372	0.000000	1.000000	1.522812	46.327000 
	0.289583	12.587385	0.000000	31.447917	28.570000	19.800000	0.623877	0.000000	14.242238	0.000000	1.000000	1.517717	46.172000 
	0.291667	12.587385	0.000000	31.458333	28.560000	19.800000	0.621858	0.000000	14.213008	0.000000	1.000000	1.512787	46.022000 
	0.293750	12.587385	0.000000	31.468750	28.570000	19.800000	0.619821	0.000000	14.183914	0.000000	1.000000	1.507856	45.872000 
	0.295833	12.587385	0.000000	31.479167	28.570000	19.800000	0.617778	0.000000	14.154558	0.000000	1.000000	1.502893	45.721000 
	0.297917	12.587385	0.000000	31.489583	28.580000	19.800000	0.615674	0.000000	14.124686	0.000000	1.000000	1.497831	45.567000 
	0.300000	12.587385	0.000000	31.500000	28.590000	19.800000	0.613637	0.000000	14.095591	0.000000	1.000000	1.492900	45.417000 
	0.302083	12.587385	0.000000	31.510417	28.590000	19.800000	0.611614	0.000000	14.066817	0.000000	1.000000	1.488035	45.269000 
	0.304167	12.587385	0.000000	31.520833	28.580000	19.800000	0.609615	0.000000	14.037588	0.000000	1.000000	1.483104	45.119000 
	0.306250	12.587385	0.000000	31.531250	28.590000	19.800000	0.607542	0.000000	14.008298	0.000000	1.000000	1.478141	44.968000 
	0.308333	12.587385	0.000000	31.541667	28.610000	19.800000	0.605450	0.000000	13.978879	0.000000	1.000000	1.473144	44.816000 
	0.310417	12.587385	0.000000	31.552083	28.580000	19.800000	0.603457	0.000000	13.948935	0.000000	1.000000	1.468115	44.663000 
	0.312500	12.587385	0.000000	31.562500	28.600000	19.800000	0.601338	0.000000	13.919126	0.000000	1.000000	1.463053	44.509000 
	0.314583	12.587385	0.000000	31.572917	28.620000	19.800000	0.599285	0.000000	13.890289	0.000000	1.000000	1.458155	44.360000 
	0.316667	12.587385	0.000000	31.583333	28.610000	19.800000	0.597317	0.000000	13.861839	0.000000	1.000000	1.453356	44.214000 
	0.318750	12.587385	0.000000	31.593750	28.630000	19.800000	0.595290	0.000000	13.833584	0.000000	1.000000	1.448557	44.068000 
	0.320833	12.587385	0.000000	31.604167	28.630000	19.800000	0.593365	0.000000	13.805587	0.000000	1.000000	1.443824	43.924000 
	0.322917	12.587385	0.000000	31.614583	28.620000	19.800000	0.591474	0.000000	13.777914	0.000000	1.000000	1.439156	43.782000 
	0.325000	12.587385	0.000000	31.625000	28.640000	19.800000	0.589466	0.000000	13.750241	0.000000	1.000000	1.434455	43.639000 
	0.327083	12.587385	0.000000	31.635417	28.650000	19.800000	0.587564	0.000000	13.722892	0.000000	1.000000	1.429821	43.498000 
	0.329167	12.587385	0.000000	31.645833	28.630000	19.800000	0.585703	0.000000	13.695350	0.000000	1.000000	1.425186	43.357000 
	0.331250	12.587385	0.000000	31.656250	28.650000	19.800000	0.583736	0.000000	13.667869	0.000000	1.000000	1.420518	43.215000 
	0.333333	12.587385	0.000000	31.666667	28.650000	19.800000	0.581859	0.000000	13.640844	0.000000	1.000000	1.415949	43.076000 
	0.335417	12.587171	0.000000	31.677083	28.630000	19.800000	0.580042	0.000000	13.613692	0.000000	1.000000	1.411380	42.937000 
	0.337500	12.587171	0.000000	31.687500	28.640000	19.800000	0.578164	0.000000	13.587314	0.000000	1.000000	1.406909	42.801000 
	0.339583	12.587171	0.000000	31.697917	28.660000	19.800000	0.576255	0.000000	13.560999	0.000000	1.000000	1.402439	42.665000 
	0.341667	12.587171	0.000000	31.708333	28.680000	19.800000	0.574394	0.000000	13.534682	0.000000	1.000000	1.397969	42.529000 
	0.343750	12.587171	0.000000	31.718750	28.650000	19.800000	0.572741	0.000000	13.509802	0.000000	1.000000	1.393794	42.402000 
	0.345833	12.587171	0.000000	31.729167	28.660000	19.800000	0.570989	0.000000	13.484978	0.000000	1.000000	1.389586	42.274000 
	0.347917	12.587171	0.000000	31.739583	28.680000	19.800000	0.569330	0.000000	13.461966	0.000000	1.000000	1.385675	42.155000 
	0.350000	12.587171	0.000000	31.750000	28.690000	19.800000	0.567745	0.000000	13.439280	0.000000	1.000000	1.381829	42.038000 
	0.352083	12.587171	0.000000	31.760417	28.680000	19.800000	0.566269	0.000000	13.417441	0.000000	1.000000	1.378147	41.926000 
	0.354167	12.587171	0.000000	31.770833	28.700000	19.800000	0.564592	0.000000	13.394233	0.000000	1.000000	1.374203	41.806000 
	0.356250	12.587171	0.000000	31.781250	28.680000	19.800000	0.562993	0.000000	13.370584	0.000000	1.000000	1.370225	41.685000 
	0.358333	12.587171	0.000000	31.791667	28.710000	19.800000	0.561283	0.000000	13.347048	0.000000	1.000000	1.366215	41.563000 
	0.360417	12.587171	0.000000	31.802083	28.700000	19.800000	0.559740	0.000000	13.324432	0.000000	1.000000	1.362402	41.447000 
	0.362500	12.587171	0.000000	31.812500	28.700000	19.800000	0.558146	0.000000	13.301684	0.000000	1.000000	1.358556	41.330000 
	0.364583	12.587171	0.000000	31.822917	28.700000	19.800000	0.556578	0.000000	13.279129	0.000000	1.000000	1.354743	41.214000 
	0.366667	12.586958	0.000000	31.833333	28.710000	19.800000	0.554964	0.000000	13.256053	0.000000	1.000000	1.350832	41.095000 
	0.368750	12.586958	0.000000	31.843750	28.710000	19.800000	0.553342	0.000000	13.232721	0.000000	1.000000	1.346887	40.975000 
	0.370833	12.586958	0.000000	31.854167	28.710000	19.800000	0.551706	0.000000	13.209194	0.000000	1.000000	1.342910	40.854000 
	0.372917	12.586958	0.000000	31.864583	28.720000	19.800000	0.550095	0.000000	13.186311	0.000000	1.000000	1.339031	40.736000 
	0.375000	12.586958	0.000000	31.875000	28.720000	19.800000	0.548466	0.000000	13.162979	0.000000	1.000000	1.335086	40.616000 
	0.377083	12.586958	0.000000	31.885417	28.730000	19.800000	0.546852	0.000000	13.140095	0.000000	1.000000	1.331208	40.498000 
	0.379167	12.586958	0.000000	31.895833	28.740000	19.800000	0.545214	0.000000	13.116823	0.000000	1.000000	1.327263	40.378000 
	0.381250	12.586958	0.000000	31.906250	28.740000	19.800000	0.543587	0.000000	13.093685	0.000000	1.000000	1.323352	40.259000 
	0.383333	12.586958	0.000000	31.916667	28.740000	19.800000	0.541956	0.000000	13.070157	0.000000	1.000000	1.319374	40.138000 
	0.385417	12.586958	0.000000	31.927083	28.750000	19.800000	0.540311	0.000000	13.046690	0.000000	1.000000	1.315397	40.017000 
	0.387500	12.586958	0.000000	31.937500	28.740000	19.800000	0.538709	0.000000	13.023298	0.000000	1.000000	1.311452	39.897000 
	0.389583	12.586958	0.000000	31.947917	28.750000	19.800000	0.537065	0.000000	12.999830	0.000000	1.000000	1.307475	39.776000 
	0.391667	12.586958	0.000000	31.958333	28.770000	19.800000	0.535420	0.000000	12.976808	0.000000	1.000000	1.303563	39.657000 
	0.393750	12.586958	0.000000	31.968750	28.760000	19.800000	0.533843	0.000000	12.953611	0.000000	1.000000	1.299652	39.538000 
	0.395833	12.586744	0.000000	31.979167	28.770000	19.800000	0.532208	0.000000	12.930920	0.000000	1.000000	1.295806	39.421000 
	0.397917	12.586744	0.000000	31.989583	28.770000	19.800000	0.530620	0.000000	12.907976	0.000000	1.000000	1.291927	39.303000 
	0.400000	12.586744	0.000000	32.000000	28.770000	19.800000	0.529036	0.000000	12.885031	0.000000	1.000000	1.288048	39.185000 
	0.402083	12.586744	0.000000	32.010417	28.760000	19.800000	0.527470	0.000000	12.862224	0.000000	1.000000	1.284202	39.068000 
	0.404167	12.586744	0.000000	32.020833	28.780000	19.800000	0.525825	0.000000	12.839395	0.000000	1.000000	1.280323	38.950000 
	0.406250	12.586744	0.000000	32.031250	28.800000	19.800000	0.524169	0.000000	12.816371	0.000000	1.000000	1.276412	38.831000 
	0.408333	12.586744	0.000000	32.041667	28.790000	19.800000	0.522647	0.000000	12.793758	0.000000	1.000000	1.272599	38.715000 
	0.410417	12.586744	0.000000	32.052083	28.780000	19.800000	0.521092	0.000000	12.770951	0.000000	1.000000	1.268753	38.598000 
	0.412500	12.586744	0.000000	32.062500	28.800000	19.800000	0.519472	0.000000	12.748509	0.000000	1.000000	1.264940	38.482000 
	0.414583	12.586744	0.000000	32.072917	28.810000	19.800000	0.517885	0.000000	12.726010	0.000000	1.000000	1.261127	38.366000 
	0.416667	12.586530	0.000000	32.083333	28.800000	19.800000	0.516345	0.000000	12.703397	0.000000	1.000000	1.257314	38.250000 
	0.418750	12.586530	0.000000	32.093750	28.830000	19.800000	0.514742	0.000000	12.681205	0.000000	1.000000	1.253534	38.135000 
	0.420833	12.586530	0.000000	32.104167	28.850000	19.800000	0.513138	0.000000	12.658761	0.000000	1.000000	1.249721	38.019000 
	0.422917	12.586530	0.000000	32.114583	28.840000	19.800000	0.511584	0.000000	12.636148	0.000000	1.000000	1.245908	37.903000 
	0.425000	12.586530	0.000000	32.125000	28.840000	19.800000	0.509998	0.000000	12.613397	0.000000	1.000000	1.242062	37.786000 
	0.427083	12.586530	0.000000	32.135417	28.830000	19.800000	0.508410	0.000000	12.590396	0.000000	1.000000	1.238183	37.668000 
	0.429167	12.586530	0.000000	32.145833	28.860000	19.800000	0.506773	0.000000	12.567812	0.000000	1.000000	1.234337	37.551000 
	0.431250	12.586530	0.000000	32.156250	28.850000	19.800000	0.505251	0.000000	12.545394	0.000000	1.000000	1.230557	37.436000 
	0.433333	12.586530	0.000000	32.166667	28.850000	19.800000	0.503673	0.000000	12.522837	0.000000	1.000000	1.226744	37.320000 
	0.435417	12.586530	0.000000	32.177083	28.850000	19.800000	0.502125	0.000000	12.500475	0.000000	1.000000	1.222964	37.205000 
	0.437500	12.586530	0.000000	32.187500	28.870000	19.800000	0.500564	0.000000	12.478417	0.000000	1.000000	1.219216	37.091000 
	0.439583	12.586530	0.000000	32.197917	28.860000	19.800000	0.499037	0.000000	12.456194	0.000000	1.000000	1.215469	36.977000 
	0.441667	12.586317	0.000000	32.208333	28.860000	19.800000	0.497457	0.000000	12.433637	0.000000	1.000000	1.211656	36.861000 
	0.443750	12.586317	0.000000	32.218750	28.880000	19.800000	0.495859	0.000000	12.411189	0.000000	1.000000	1.207843	36.745000 
	0.445833	12.586317	0.000000	32.229167	28.890000	19.800000	0.494299	0.000000	12.388880	0.000000	1.000000	1.204063	36.630000 
	0.447917	12.586317	0.000000	32.239583	28.900000	19.800000	0.492716	0.000000	12.366377	0.000000	1.000000	1.200250	36.514000 
	0.450000	12.586317	0.000000	32.250000	28.890000	19.800000	0.491169	0.000000	12.343960	0.000000	1.000000	1.196470	36.399000 
	0.452083	12.586317	0.000000	32.260417	28.890000	19.800000	0.489646	0.000000	12.321986	0.000000	1.000000	1.192755	36.286000 
	0.454167	12.586317	0.000000	32.270833	28.900000	19.800000	0.488092	0.000000	12.299871	0.000000	1.000000	1.189008	36.172000 
	0.456250	12.586103	0.000000	32.281250	28.910000	19.800000	0.486501	0.000000	12.277366	0.000000	1.000000	1.185195	36.056000 
	0.458333	12.586103	0.000000	32.291667	28.920000	19.800000	0.484951	0.000000	12.255251	0.000000	1.000000	1.181448	35.942000 
	0.460417	12.586103	0.000000	32.302083	28.910000	19.800000	0.483414	0.000000	12.232834	0.000000	1.000000	1.177667	35.827000 
	0.462500	12.586103	0.000000	32.312500	28.930000	19.800000	0.481859	0.000000	12.211160	0.000000	1.000000	1.173986	35.715000 
	0.464583	12.586103	0.000000	32.322917	28.940000	19.800000	0.480352	0.000000	12.189627	0.000000	1.000000	1.170337	35.604000 
	0.466667	12.586103	0.000000	32.333333	28.920000	19.800000	0.478915	0.000000	12.168519	0.000000	1.000000	1.166787	35.496000 
	0.468750	12.586103	0.000000	32.343750	28.930000	19.800000	0.477447	0.000000	12.147375	0.000000	1.000000	1.163204	35.387000 
	0.470833	12.586103	0.000000	32.354167	28.940000	19.800000	0.475947	0.000000	12.126230	0.000000	1.000000	1.159621	35.278000 
	0.472917	12.586103	0.000000	32.364583	28.950000	19.800000	0.474457	0.000000	12.105280	0.000000	1.000000	1.156071	35.170000 
	0.475000	12.585890	0.000000	32.375000	28.950000	19.800000	0.473025	0.000000	12.084277	0.000000	1.000000	1.152521	35.062000 
	0.477083	12.585890	0.000000	32.385417	28.940000	19.800000	0.471636	0.000000	12.064000	0.000000	1.000000	1.149103	34.958000 
	0.479167	12.585890	0.000000	32.395833	28.980000	19.800000	0.470159	0.000000	12.043982	0.000000	1.000000	1.145684	34.854000 
	0.481250	12.585890	0.000000	32.406250	28.970000	19.800000	0.468772	0.000000	12.023705	0.000000	1.000000	1.142265	34.750000 
	0.483333	12.585890	0.000000	32.416667	28.960000	19.800000	0.467372	0.000000	12.003429	0.000000	1.000000	1.138847	34.646000 
	0.485417	12.585890	0.000000	32.427083	28.980000	19.800000	0.465925	0.000000	11.983306	0.000000	1.000000	1.135428	34.542000 
	0.487500	12.585890	0.000000	32.437500	28.980000	19.800000	0.464503	0.000000	11.962886	0.000000	1.000000	1.131977	34.437000 
	0.489583	12.585890	0.000000	32.447917	28.970000	19.800000	0.463101	0.000000	11.942221	0.000000	1.000000	1.128493	34.331000 
	0.491667	12.585890	0.000000	32.458333	28.980000	19.800000	0.461679	0.000000	11.921852	0.000000	1.000000	1.125041	34.226000 
	0.493750	12.585676	0.000000	32.468750	29.010000	19.800000	0.460225	0.000000	11.901973	0.000000	1.000000	1.121655	34.123000 
	0.495833	12.585676	0.000000	32.479167	28.980000	19.800000	0.458896	0.000000	11.881985	0.000000	1.000000	1.118303	34.021000 
	0.497917	12.585676	0.000000	32.489583	29.000000	19.800000	0.457481	0.000000	11.862055	0.000000	1.000000	1.114917	33.918000 
	0.500000	12.585676	0.000000	32.500000	29.020000	19.800000	0.456102	0.000000	11.842707	0.000000	1.000000	1.111630	33.818000 
	0.502083	12.585676	0.000000	32.510417	29.000000	19.800000	0.454771	0.000000	11.823159	0.000000	1.000000	1.108343	33.718000 
	0.504167	12.585462	0.000000	32.520833	29.020000	19.800000	0.453375	0.000000	11.803616	0.000000	1.000000	1.105023	33.617000 
	0.506250	12.585462	0.000000	32.531250	29.010000	19.800000	0.452044	0.000000	11.783924	0.000000	1.000000	1.101703	33.516000 
	0.508333	12.585462	0.000000	32.541667	29.020000	19.800000	0.450677	0.000000	11.764526	0.000000	1.000000	1.098416	33.416000 
	0.510417	12.585462	0.000000	32.552083	29.030000	19.800000	0.449318	0.000000	11.745322	0.000000	1.000000	1.095161	33.317000 
	0.512500	12.585462	0.000000	32.562500	29.050000	19.800000	0.447954	0.000000	11.726166	0.000000	1.000000	1.091907	33.218000 
	0.514583	12.585462	0.000000	32.572917	29.040000	19.800000	0.446667	0.000000	11.707252	0.000000	1.000000	1.088719	33.121000 
	0.516667	12.585462	0.000000	32.583333	29.040000	19.800000	0.445362	0.000000	11.688582	0.000000	1.000000	1.085563	33.025000 
	0.518750	12.585462	0.000000	32.593750	29.060000	19.800000	0.443991	0.000000	11.669620	0.000000	1.000000	1.082342	32.927000 
	0.520833	12.585249	0.000000	32.604167	29.050000	19.800000	0.442723	0.000000	11.650901	0.000000	1.000000	1.079186	32.831000 
	0.522917	12.585249	0.000000	32.614583	29.070000	19.800000	0.441384	0.000000	11.632133	0.000000	1.000000	1.075998	32.734000 
	0.525000	12.585249	0.000000	32.625000	29.070000	19.800000	0.440066	0.000000	11.613268	0.000000	1.000000	1.072809	32.637000 
	0.527083	12.585249	0.000000	32.635417	29.080000	19.800000	0.438740	0.000000	11.594450	0.000000	1.000000	1.069621	32.540000 
	0.529167	12.585249	0.000000	32.645833	29.080000	19.800000	0.437430	0.000000	11.575585	0.000000	1.000000	1.066432	32.443000 
	0.531250	12.585035	0.000000	32.656250	29.090000	19.800000	0.436110	0.000000	11.556767	0.000000	1.000000	1.063244	32.346000 
	0.533333	12.585035	0.000000	32.666667	29.090000	19.800000	0.434810	0.000000	11.537902	0.000000	1.000000	1.060055	32.249000 
	0.535417	12.585035	0.000000	32.677083	29.080000	19.800000	0.433506	0.000000	11.518989	0.000000	1.000000	1.056867	32.152000 
	0.537500	12.585035	0.000000	32.687500	29.090000	19.800000	0.432166	0.000000	11.499976	0.000000	1.000000	1.053645	32.054000 
	0.539583	12.585035	0.000000	32.697917	29.100000	19.800000	0.430844	0.000000	11.481158	0.000000	1.000000	1.050457	31.957000 
	0.541667	12.585035	0.000000	32.708333	29.110000	19.800000	0.429523	0.000000	11.462340	0.000000	1.000000	1.047268	31.860000 
	0.543750	12.585035	0.000000	32.718750	29.100000	19.800000	0.428221	0.000000	11.443427	0.000000	1.000000	1.044080	31.763000 
	0.545833	12.584821	0.000000	32.729167	29.090000	19.800000	0.426957	0.000000	11.424709	0.000000	1.000000	1.040924	31.667000 
	0.547917	12.584821	0.000000	32.739583	29.100000	19.800000	0.425629	0.000000	11.405890	0.000000	1.000000	1.037736	31.570000 
	0.550000	12.584821	0.000000	32.750000	29.140000	19.800000	0.424248	0.000000	11.387210	0.000000	1.000000	1.034547	31.473000 
	0.552083	12.584821	0.000000	32.760417	29.110000	19.800000	0.422993	0.000000	11.368399	0.000000	1.000000	1.031392	31.377000 
	0.554167	12.584821	0.000000	32.770833	29.110000	19.800000	0.421700	0.000000	11.349534	0.000000	1.000000	1.028203	31.280000 
	0.556250	12.584821	0.000000	32.781250	29.140000	19.800000	0.420350	0.000000	11.331001	0.000000	1.000000	1.025048	31.184000 
	0.558333	12.584608	0.000000	32.791667	29.160000	19.800000	0.419015	0.000000	11.312421	0.000000	1.000000	1.021892	31.088000 
	0.560417	12.584608	0.000000	32.802083	29.160000	19.800000	0.417722	0.000000	11.293749	0.000000	1.000000	1.018736	30.992000 
	0.562500	12.584608	0.000000	32.812500	29.160000	19.800000	0.416423	0.000000	11.275077	0.000000	1.000000	1.015581	30.896000 
	0.564583	12.584608	0.000000	32.822917	29.160000	19.800000	0.415160	0.000000	11.256794	0.000000	1.000000	1.012491	30.802000 
	0.566667	12.584608	0.000000	32.833333	29.170000	19.800000	0.413850	0.000000	11.238167	0.000000	1.000000	1.009335	30.706000 
	0.568750	12.584608	0.000000	32.843750	29.160000	19.800000	0.412586	0.000000	11.219644	0.000000	1.000000	1.006213	30.611000 
	0.570833	12.584608	0.000000	32.854167	29.190000	19.800000	0.411277	0.000000	11.201496	0.000000	1.000000	1.003123	30.517000 
	0.572917	12.584608	0.000000	32.864583	29.170000	19.800000	0.410038	0.000000	11.183123	0.000000	1.000000	1.000033	30.423000 
	0.575000	12.584608	0.000000	32.875000	29.180000	19.800000	0.408734	0.000000	11.164690	0.000000	1.000000	0.996910	30.328000 
	0.577083	12.584608	0.000000	32.885417	29.220000	19.800000	0.407414	0.000000	11.146780	0.000000	1.000000	0.993853	30.235000 
	0.579167	12.584394	0.000000	32.895833	29.210000	19.800000	0.406200	0.000000	11.128646	0.000000	1.000000	0.990796	30.142000 
	0.581250	12.584394	0.000000	32.906250	29.210000	19.800000	0.404922	0.000000	11.110557	0.000000	1.000000	0.987739	30.049000 
	0.583333	12.584394	0.000000	32.916667	29.210000	19.800000	0.403671	0.000000	11.092468	0.000000	1.000000	0.984682	29.956000 
	0.585417	12.584394	0.000000	32.927083	29.210000	19.800000	0.402415	0.000000	11.074378	0.000000	1.000000	0.981625	29.863000 
	0.587500	12.584394	0.000000	32.937500	29.220000	19.800000	0.401148	0.000000	11.056333	0.000000	1.000000	0.978568	29.770000 
	0.589583	12.584394	0.000000	32.947917	29.240000	19.800000	0.399860	0.000000	11.038332	0.000000	1.000000	0.975511	29.677000 
	0.591667	12.584394	0.000000	32.958333	29.220000	19.800000	0.398639	0.000000	11.019960	0.000000	1.000000	0.972421	29.583000 
	0.593750	12.584394	0.000000	32.968750	29.240000	19.800000	0.397343	0.000000	11.001958	0.000000	1.000000	0.969364	29.490000 
	0.595833	12.584180	0.000000	32.979167	29.250000	19.800000	0.396086	0.000000	10.984106	0.000000	1.000000	0.966340	29.398000 
	0.597917	12.584180	0.000000	32.989583	29.240000	19.800000	0.394847	0.000000	10.965973	0.000000	1.000000	0.963283	29.305000 
	0.600000	12.584180	0.000000	33.000000	29.250000	19.800000	0.393576	0.000000	10.947732	0.000000	1.000000	0.960193	29.211000 
	0.602083	12.584180	0.000000	33.010417	29.250000	19.800000	0.392327	0.000000	10.929837	0.000000	1.000000	0.957169	29.119000 
	0.604167	12.584180	0.000000	33.020833	29.260000	19.800000	0.391060	0.000000	10.911790	0.000000	1.000000	0.954112	29.026000 
	0.606250	12.584180	0.000000	33.031250	29.270000	19.800000	0.389795	0.000000	10.893743	0.000000	1.000000	0.951055	28.933000 
	0.608333	12.584180	0.000000	33.041667	29.270000	19.800000	0.388538	0.000000	10.875653	0.000000	1.000000	0.947998	28.840000 
	0.610417	12.584180	0.000000	33.052083	29.280000	19.800000	0.387276	0.000000	10.857605	0.000000	1.000000	0.944941	28.747000 
	0.612500	12.584180	0.000000	33.062500	29.250000	19.800000	0.386079	0.000000	10.839582	0.000000	1.000000	0.941917	28.655000 
	0.614583	12.583967	0.000000	33.072917	29.300000	19.800000	0.384767	0.000000	10.822093	0.000000	1.000000	0.938926	28.564000 
	0.616667	12.583967	0.000000	33.083333	29.290000	19.800000	0.383580	0.000000	10.804738	0.000000	1.000000	0.936000	28.475000 
	0.618750	12.583967	0.000000	33.093750	29.280000	19.800000	0.382362	0.000000	10.786801	0.000000	1.000000	0.932976	28.383000 
	0.620833	12.583967	0.000000	33.104167	29.300000	19.800000	0.381096	0.000000	10.768989	0.000000	1.000000	0.929952	28.291000 
	0.622917	12.583967	0.000000	33.114583	29.300000	19.800000	0.379870	0.000000	10.751287	0.000000	1.000000	0.926961	28.200000 
	0.625000	12.583967	0.000000	33.125000	29.300000	19.800000	0.378655	0.000000	10.733780	0.000000	1.000000	0.924002	28.110000 
	0.627083	12.583967	0.000000	33.135417	29.310000	19.800000	0.377409	0.000000	10.716120	0.000000	1.000000	0.921011	28.019000 
	0.629167	12.583967	0.000000	33.145833	29.310000	19.800000	0.376205	0.000000	10.698613	0.000000	1.000000	0.918053	27.929000 
	0.631250	12.583967	0.000000	33.156250	29.350000	19.800000	0.374930	0.000000	10.681271	0.000000	1.000000	0.915094	27.839000 
	0.633333	12.583753	0.000000	33.166667	29.340000	19.800000	0.373745	0.000000	10.664111	0.000000	1.000000	0.912202	27.751000 
	0.635417	12.583753	0.000000	33.177083	29.330000	19.800000	0.372608	0.000000	10.647341	0.000000	1.000000	0.909375	27.665000 
	0.637500	12.583753	0.000000	33.187500	29.340000	19.800000	0.371417	0.000000	10.630458	0.000000	1.000000	0.906515	27.578000 
	0.639583	12.583753	0.000000	33.197917	29.330000	19.800000	0.370274	0.000000	10.613688	0.000000	1.000000	0.903688	27.492000 
	0.641667	12.583753	0.000000	33.208333	29.340000	19.800000	0.369096	0.000000	10.596805	0.000000	1.000000	0.900828	27.405000 
	0.643750	12.583753	0.000000	33.218750	29.360000	19.800000	0.367879	0.000000	10.579767	0.000000	1.000000	0.897936	27.317000 
	0.645833	12.583753	0.000000	33.229167	29.350000	19.800000	0.366710	0.000000	10.562803	0.000000	1.000000	0.895076	27.230000 
	0.647917	12.583753	0.000000	33.239583	29.370000	19.800000	0.365502	0.000000	10.545765	0.000000	1.000000	0.892183	27.142000 
	0.650000	12.583753	0.000000	33.250000	29.350000	19.800000	0.364311	0.000000	10.528177	0.000000	1.000000	0.889225	27.052000 
	0.652083	12.583753	0.000000	33.260417	29.380000	19.800000	0.363096	0.000000	10.511373	0.000000	1.000000	0.886365	26.965000 
	0.654167	12.583539	0.000000	33.270833	29.390000	19.800000	0.361907	0.000000	10.494293	0.000000	1.000000	0.883472	26.877000 
	0.656250	12.583539	0.000000	33.281250	29.390000	19.800000	0.360747	0.000000	10.477563	0.000000	1.000000	0.880646	26.791000 
	0.658333	12.583539	0.000000	33.291667	29.390000	19.800000	0.359597	0.000000	10.461028	0.000000	1.000000	0.877852	26.706000 
	0.660417	12.583539	0.000000	33.302083	29.380000	19.800000	0.358450	0.000000	10.444259	0.000000	1.000000	0.875025	26.620000 
	0.662500	12.583539	0.000000	33.312500	29.410000	19.800000	0.357272	0.000000	10.428036	0.000000	1.000000	0.872263	26.536000 
	0.664583	12.583539	0.000000	33.322917	29.410000	19.800000	0.356167	0.000000	10.412084	0.000000	1.000000	0.869568	26.454000 
	0.666667	12.583539	0.000000	33.333333	29.400000	19.800000	0.355064	0.000000	10.395898	0.000000	1.000000	0.866840	26.371000 
	0.668750	12.583539	0.000000	33.343750	29.410000	19.800000	0.353915	0.000000	10.379401	0.000000	1.000000	0.864046	26.286000 
	0.670833	12.583539	0.000000	33.354167	29.450000	19.800000	0.352756	0.000000	10.363604	0.000000	1.000000	0.861350	26.204000 
	0.672917	12.583539	0.000000	33.364583	29.430000	19.800000	0.351654	0.000000	10.347185	0.000000	1.000000	0.858589	26.120000 
	0.675000	12.583326	0.000000	33.375000	29.430000	19.800000	0.350542	0.000000	10.331233	0.000000	1.000000	0.855894	26.038000 
	0.677083	12.583326	0.000000	33.385417	29.430000	19.800000	0.349398	0.000000	10.314697	0.000000	1.000000	0.853100	25.953000 
	0.679167	12.583326	0.000000	33.395833	29.440000	19.800000	0.348276	0.000000	10.298783	0.000000	1.000000	0.850404	25.871000 
	0.681250	12.583326	0.000000	33.406250	29.450000	19.800000	0.347151	0.000000	10.282869	0.000000	1.000000	0.847709	25.789000 
	0.683333	12.583326	0.000000	33.416667	29.450000	19.800000	0.346019	0.000000	10.266333	0.000000	1.000000	0.844915	25.704000 
	0.685417	12.583326	0.000000	33.427083	29.450000	19.800000	0.344866	0.000000	10.249796	0.000000	1.000000	0.842121	25.619000 
	0.687500	12.583326	0.000000	33.437500	29.470000	19.800000	0.343716	0.000000	10.233725	0.000000	1.000000	0.839393	25.536000 
	0.689583	12.583326	0.000000	33.447917	29.480000	19.800000	0.342590	0.000000	10.217615	0.000000	1.000000	0.836664	25.453000 
	0.691667	12.583112	0.000000	33.458333	29.450000	19.800000	0.341513	0.000000	10.201355	0.000000	1.000000	0.833936	25.370000 
	0.693750	12.583112	0.000000	33.468750	29.470000	19.800000	0.340340	0.000000	10.184894	0.000000	1.000000	0.831142	25.285000 
	0.695833	12.583112	0.000000	33.479167	29.490000	19.800000	0.339153	0.000000	10.168237	0.000000	1.000000	0.828315	25.199000 
	0.697917	12.583112	0.000000	33.489583	29.500000	19.800000	0.337983	0.000000	10.151349	0.000000	1.000000	0.825455	25.112000 
	0.700000	12.583112	0.000000	33.500000	29.500000	19.800000	0.336822	0.000000	10.134617	0.000000	1.000000	0.822628	25.026000 
	0.702083	12.583112	0.000000	33.510417	29.490000	19.800000	0.335696	0.000000	10.118238	0.000000	1.000000	0.819867	24.942000 
	0.704167	12.583112	0.000000	33.520833	29.520000	19.800000	0.334623	0.000000	10.103368	0.000000	1.000000	0.817336	24.865000 
	0.706250	12.583112	0.000000	33.531250	29.520000	19.800000	0.333597	0.000000	10.088582	0.000000	1.000000	0.814838	24.789000 
	0.708333	12.583112	0.000000	33.541667	29.530000	19.800000	0.332570	0.000000	10.074027	0.000000	1.000000	0.812373	24.714000 
	0.710417	12.583112	0.000000	33.552083	29.520000	19.800000	0.331600	0.000000	10.059594	0.000000	1.000000	0.809940	24.640000 
	0.712500	12.583112	0.000000	33.562500	29.540000	19.800000	0.330616	0.000000	10.045853	0.000000	1.000000	0.807606	24.569000 
	0.714583	12.583112	0.000000	33.572917	29.540000	19.800000	0.329677	0.000000	10.032428	0.000000	1.000000	0.805338	24.500000 
	0.716667	12.583112	0.000000	33.583333	29.550000	19.800000	0.328682	0.000000	10.018262	0.000000	1.000000	0.802939	24.427000 
	0.718750	12.583112	0.000000	33.593750	29.540000	19.800000	0.327699	0.000000	10.003829	0.000000	1.000000	0.800506	24.353000 
	0.720833	12.583112	0.000000	33.604167	29.540000	19.800000	0.326761	0.000000	9.990210	0.000000	1.000000	0.798205	24.283000 
	0.722917	12.582898	0.000000	33.614583	29.560000	19.800000	0.325783	0.000000	9.976662	0.000000	1.000000	0.795904	24.213000 
	0.725000	12.582898	0.000000	33.625000	29.560000	19.800000	0.324841	0.000000	9.963043	0.000000	1.000000	0.793603	24.143000 
	0.727083	12.582898	0.000000	33.635417	29.580000	19.800000	0.323892	0.000000	9.949690	0.000000	1.000000	0.791335	24.074000 
	0.729167	12.582898	0.000000	33.645833	29.580000	19.800000	0.322944	0.000000	9.936070	0.000000	1.000000	0.789034	24.004000 
	0.731250	12.582898	0.000000	33.656250	29.580000	19.800000	0.321977	0.000000	9.922062	0.000000	1.000000	0.786668	23.932000 
	0.733333	12.582898	0.000000	33.666667	29.590000	19.800000	0.321003	0.000000	9.908089	0.000000	1.000000	0.784301	23.860000 
	0.735417	12.582898	0.000000	33.677083	29.580000	19.800000	0.320037	0.000000	9.894045	0.000000	1.000000	0.781934	23.788000 
	0.737500	12.582898	0.000000	33.687500	29.590000	19.800000	0.319043	0.000000	9.879877	0.000000	1.000000	0.779535	23.715000 
	0.739583	12.582898	0.000000	33.697917	29.580000	19.800000	0.318063	0.000000	9.865639	0.000000	1.000000	0.777135	23.642000 
	0.741667	12.582898	0.000000	33.708333	29.610000	19.800000	0.317005	0.000000	9.850762	0.000000	1.000000	0.774604	23.565000 
	0.743750	12.582898	0.000000	33.718750	29.620000	19.800000	0.315961	0.000000	9.836010	0.000000	1.000000	0.772106	23.489000 
	0.745833	12.582898	0.000000	33.729167	29.620000	19.800000	0.314961	0.000000	9.821417	0.000000	1.000000	0.769640	23.414000 
	0.747917	12.582685	0.000000	33.739583	29.610000	19.800000	0.313959	0.000000	9.806790	0.000000	1.000000	0.767175	23.339000 
	0.750000	12.582685	0.000000	33.750000	29.620000	19.800000	0.312940	0.000000	9.792232	0.000000	1.000000	0.764710	23.264000 
	0.752083	12.582685	0.000000	33.760417	29.620000	19.800000	0.311960	0.000000	9.778223	0.000000	1.000000	0.762343	23.192000 
	0.754167	12.582685	0.000000	33.770833	29.630000	19.800000	0.310965	0.000000	9.764053	0.000000	1.000000	0.759943	23.119000 
	0.756250	12.582685	0.000000	33.781250	29.640000	19.800000	0.310003	0.000000	9.750273	0.000000	1.000000	0.757610	23.048000 
	0.758333	12.582685	0.000000	33.791667	29.660000	19.800000	0.308999	0.000000	9.736137	0.000000	1.000000	0.755210	22.975000 
	0.760417	12.582685	0.000000	33.802083	29.660000	19.800000	0.308066	0.000000	9.722712	0.000000	1.000000	0.752942	22.906000 
	0.762500	12.582685	0.000000	33.812500	29.660000	19.800000	0.307116	0.000000	9.709091	0.000000	1.000000	0.750641	22.836000 
	0.764583	12.582685	0.000000	33.822917	29.650000	19.800000	0.306198	0.000000	9.695438	0.000000	1.000000	0.748340	22.766000 
	0.766667	12.582685	0.000000	33.833333	29.670000	19.800000	0.305223	0.000000	9.681690	0.000000	1.000000	0.746006	22.695000 
	0.768750	12.582471	0.000000	33.843750	29.690000	19.800000	0.304233	0.000000	9.667942	0.000000	1.000000	0.743672	22.624000 
	0.770833	12.582471	0.000000	33.854167	29.690000	19.800000	0.303253	0.000000	9.653738	0.000000	1.000000	0.741273	22.551000 
	0.772917	12.582471	0.000000	33.864583	29.680000	19.800000	0.302322	0.000000	9.640084	0.000000	1.000000	0.738972	22.481000 
	0.775000	12.582471	0.000000	33.875000	29.700000	19.800000	0.301363	0.000000	9.626530	0.000000	1.000000	0.736671	22.411000 
	0.777083	12.582471	0.000000	33.885417	29.690000	19.800000	0.300413	0.000000	9.612682	0.000000	1.000000	0.734337	22.340000 
	0.779167	12.582471	0.000000	33.895833	29.710000	19.800000	0.299408	0.000000	9.598543	0.000000	1.000000	0.731937	22.267000 
	0.781250	12.582471	0.000000	33.906250	29.690000	19.800000	0.298497	0.000000	9.585052	0.000000	1.000000	0.729669	22.198000 
	0.783333	12.582471	0.000000	33.916667	29.710000	19.800000	0.297567	0.000000	9.571886	0.000000	1.000000	0.727434	22.130000 
	0.785417	12.582471	0.000000	33.927083	29.730000	19.800000	0.296611	0.000000	9.558525	0.000000	1.000000	0.725166	22.061000 
	0.787500	12.582471	0.000000	33.937500	29.720000	19.800000	0.295698	0.000000	9.545066	0.000000	1.000000	0.722898	21.992000 
	0.789583	12.582471	0.000000	33.947917	29.740000	19.800000	0.294721	0.000000	9.531315	0.000000	1.000000	0.720564	21.921000 
	0.791667	12.582471	0.000000	33.958333	29.730000	19.800000	0.293762	0.000000	9.517467	0.000000	1.000000	0.718230	21.850000 
	0.793750	12.582471	0.000000	33.968750	29.740000	19.800000	0.292777	0.000000	9.503295	0.000000	1.000000	0.715831	21.777000 
	0.795833	12.582471	0.000000	33.979167	29.750000	19.800000	0.291833	0.000000	9.489706	0.000000	1.000000	0.713530	21.707000 
	0.797917	12.582471	0.000000	33.989583	29.760000	19.800000	0.290902	0.000000	9.476506	0.000000	1.000000	0.711294	21.639000 
	0.800000	12.582257	0.000000	34.000000	29.740000	19.800000	0.289995	0.000000	9.463016	0.000000	1.000000	0.709026	21.570000 
	0.802083	12.582257	0.000000	34.010417	29.770000	19.800000	0.289081	0.000000	9.450463	0.000000	1.000000	0.706890	21.505000 
	0.804167	12.582257	0.000000	34.020833	29.780000	19.800000	0.288227	0.000000	9.438235	0.000000	1.000000	0.704819	21.442000 
	0.806250	12.582257	0.000000	34.031250	29.760000	19.800000	0.287456	0.000000	9.426691	0.000000	1.000000	0.702879	21.383000 
	0.808333	12.582257	0.000000	34.041667	29.780000	19.800000	0.286650	0.000000	9.415468	0.000000	1.000000	0.700973	21.325000 
	0.810417	12.582257	0.000000	34.052083	29.800000	19.800000	0.285850	0.000000	9.404245	0.000000	1.000000	0.699066	21.267000 
	0.812500	12.582257	0.000000	34.062500	29.790000	19.800000	0.285066	0.000000	9.392732	0.000000	1.000000	0.697127	21.208000 
	0.814583	12.582257	0.000000	34.072917	29.800000	19.800000	0.284272	0.000000	9.381477	0.000000	1.000000	0.695221	21.150000 
	0.816667	12.582257	0.000000	34.083333	29.800000	19.800000	0.283491	0.000000	9.370191	0.000000	1.000000	0.693314	21.092000 
	0.818750	12.582257	0.000000	34.093750	29.830000	19.800000	0.282611	0.000000	9.358024	0.000000	1.000000	0.691243	21.029000 
	0.820833	12.582257	0.000000	34.104167	29.820000	19.800000	0.281747	0.000000	9.345344	0.000000	1.000000	0.689107	20.964000 
	0.822917	12.582257	0.000000	34.114583	29.800000	19.800000	0.280894	0.000000	9.332634	0.000000	1.000000	0.686970	20.899000 
	0.825000	12.582257	0.000000	34.125000	29.850000	19.800000	0.279950	0.000000	9.319944	0.000000	1.000000	0.684800	20.833000 
	0.827083	12.582044	0.000000	34.135417	29.840000	19.800000	0.279106	0.000000	9.307459	0.000000	1.000000	0.682697	20.769000 
	0.829167	12.582044	0.000000	34.145833	29.830000	19.800000	0.278286	0.000000	9.295558	0.000000	1.000000	0.680692	20.708000 
	0.831250	12.582044	0.000000	34.156250	29.850000	19.800000	0.277448	0.000000	9.283748	0.000000	1.000000	0.678686	20.647000 
	0.833333	12.582044	0.000000	34.166667	29.870000	19.800000	0.276620	0.000000	9.272133	0.000000	1.000000	0.676714	20.587000 
	0.835417	12.582044	0.000000	34.177083	29.860000	19.800000	0.275842	0.000000	9.260621	0.000000	1.000000	0.674775	20.528000 
	0.837500	12.582044	0.000000	34.187500	29.870000	19.800000	0.275048	0.000000	9.249364	0.000000	1.000000	0.672868	20.470000 
	0.839583	12.582044	0.000000	34.197917	29.880000	19.800000	0.274270	0.000000	9.238302	0.000000	1.000000	0.670995	20.413000 
	0.841667	12.582044	0.000000	34.208333	29.870000	19.800000	0.273493	0.000000	9.226985	0.000000	1.000000	0.669088	20.355000 
	0.843750	12.582044	0.000000	34.218750	29.870000	19.800000	0.272716	0.000000	9.215698	0.000000	1.000000	0.667182	20.297000 
	0.845833	12.582044	0.000000	34.229167	29.870000	19.800000	0.271958	0.000000	9.204605	0.000000	1.000000	0.665308	20.240000 
	0.847917	12.582044	0.000000	34.239583	29.890000	19.800000	0.271140	0.000000	9.193183	0.000000	1.000000	0.663369	20.181000 
	0.850000	12.582044	0.000000	34.250000	29.910000	19.800000	0.270348	0.000000	9.182150	0.000000	1.000000	0.661495	20.124000 
	0.852083	12.582044	0.000000	34.260417	29.920000	19.800000	0.269574	0.000000	9.171087	0.000000	1.000000	0.659621	20.067000 
	0.854167	12.581830	0.000000	34.270833	29.910000	19.800000	0.268821	0.000000	9.159964	0.000000	1.000000	0.657748	20.010000 
	0.856250	12.581830	0.000000	34.281250	29.910000	19.800000	0.268083	0.000000	9.149261	0.000000	1.000000	0.655940	19.955000 
	0.858333	12.581830	0.000000	34.291667	29.920000	19.800000	0.267322	0.000000	9.138392	0.000000	1.000000	0.654099	19.899000 
	0.860417	12.581830	0.000000	34.302083	29.940000	19.800000	0.266552	0.000000	9.127747	0.000000	1.000000	0.652291	19.844000 
	0.862500	12.581830	0.000000	34.312500	29.940000	19.800000	0.265834	0.000000	9.117238	0.000000	1.000000	0.650516	19.790000 
	0.864583	12.581830	0.000000	34.322917	29.950000	19.800000	0.265081	0.000000	9.106563	0.000000	1.000000	0.648708	19.735000 
	0.866667	12.581830	0.000000	34.333333	29.940000	19.800000	0.264362	0.000000	9.096024	0.000000	1.000000	0.646933	19.681000 
	0.868750	12.581830	0.000000	34.343750	29.950000	19.800000	0.263649	0.000000	9.085739	0.000000	1.000000	0.645191	19.628000 
	0.870833	12.581830	0.000000	34.354167	29.950000	19.800000	0.262929	0.000000	9.075424	0.000000	1.000000	0.643449	19.575000 
	0.872917	12.581830	0.000000	34.364583	29.960000	19.800000	0.262196	0.000000	9.064944	0.000000	1.000000	0.641674	19.521000 
	0.875000	12.581830	0.000000	34.375000	29.980000	19.800000	0.261464	0.000000	9.054686	0.000000	1.000000	0.639932	19.468000 
	0.877083	12.581830	0.000000	34.385417	29.970000	19.800000	0.260754	0.000000	9.044343	0.000000	1.000000	0.638189	19.415000 
	0.879167	12.581830	0.000000	34.395833	29.970000	19.800000	0.260037	0.000000	9.033833	0.000000	1.000000	0.636414	19.361000 
	0.881250	12.581830	0.000000	34.406250	29.980000	19.800000	0.259302	0.000000	9.023547	0.000000	1.000000	0.634672	19.308000 
	0.883333	12.581616	0.000000	34.416667	29.990000	19.800000	0.258564	0.000000	9.013066	0.000000	1.000000	0.632897	19.254000 
	0.885417	12.581616	0.000000	34.427083	29.980000	19.800000	0.257853	0.000000	9.002528	0.000000	1.000000	0.631122	19.200000 
	0.887500	12.581616	0.000000	34.437500	29.980000	19.800000	0.257112	0.000000	8.991824	0.000000	1.000000	0.629314	19.145000 
	0.889583	12.581616	0.000000	34.447917	30.000000	19.800000	0.256351	0.000000	8.981176	0.000000	1.000000	0.627506	19.090000 
	0.891667	12.581616	0.000000	34.458333	30.020000	19.800000	0.255615	0.000000	8.970722	0.000000	1.000000	0.625731	19.036000 
	0.893750	12.581616	0.000000	34.468750	30.000000	19.800000	0.254899	0.000000	8.960156	0.000000	1.000000	0.623956	18.982000 
	0.895833	12.581616	0.000000	34.479167	30.020000	19.800000	0.254160	0.000000	8.949703	0.000000	1.000000	0.622181	18.928000 
	0.897917	12.581616	0.000000	34.489583	30.030000	19.800000	0.253429	0.000000	8.939415	0.000000	1.000000	0.620439	18.875000 
	0.900000	12.581616	0.000000	34.500000	30.050000	19.800000	0.252686	0.000000	8.928961	0.000000	1.000000	0.618664	18.821000 
	0.902083	12.581616	0.000000	34.510417	30.020000	19.800000	0.252003	0.000000	8.918562	0.000000	1.000000	0.616922	18.768000 
	0.904167	12.581616	0.000000	34.520833	30.050000	19.800000	0.251254	0.000000	8.908135	0.000000	1.000000	0.615147	18.714000 
	0.906250	12.581616	0.000000	34.531250	30.050000	19.800000	0.250565	0.000000	8.898209	0.000000	1.000000	0.613471	18.663000 
	0.908333	12.581616	0.000000	34.541667	30.060000	19.800000	0.249855	0.000000	8.888116	0.000000	1.000000	0.611761	18.611000 
	0.910417	12.581616	0.000000	34.552083	30.040000	19.800000	0.249180	0.000000	8.877940	0.000000	1.000000	0.610052	18.559000 
	0.912500	12.581616	0.000000	34.562500	30.080000	19.800000	0.248441	0.000000	8.867929	0.000000	1.000000	0.608343	18.507000 
	0.914583	12.581616	0.000000	34.572917	30.080000	19.800000	0.247764	0.000000	8.858197	0.000000	1.000000	0.606699	18.457000 
	0.916667	12.581616	0.000000	34.583333	30.080000	19.800000	0.247092	0.000000	8.848465	0.000000	1.000000	0.605056	18.407000 
	0.918750	12.581616	0.000000	34.593750	30.100000	19.800000	0.246401	0.000000	8.838788	0.000000	1.000000	0.603412	18.357000 
	0.920833	12.581616	0.000000	34.604167	30.100000	19.800000	0.245745	0.000000	8.829250	0.000000	1.000000	0.601801	18.308000 
	0.922917	12.581616	0.000000	34.614583	30.090000	19.800000	0.245092	0.000000	8.819686	0.000000	1.000000	0.600191	18.259000 
	0.925000	12.581616	0.000000	34.625000	30.090000	19.800000	0.244433	0.000000	8.810149	0.000000	1.000000	0.598580	18.210000 
	0.927083	12.581616	0.000000	34.635417	30.110000	19.800000	0.243772	0.000000	8.800860	0.000000	1.000000	0.597002	18.162000 
	0.929167	12.581616	0.000000	34.645833	30.120000	19.800000	0.243102	0.000000	8.791349	0.000000	1.000000	0.595391	18.113000 
	0.931250	12.581403	0.000000	34.656250	30.120000	19.800000	0.242459	0.000000	8.782006	0.000000	1.000000	0.593814	18.065000 
	0.933333	12.581403	0.000000	34.666667	30.140000	19.800000	0.241791	0.000000	8.772717	0.000000	1.000000	0.592236	18.017000 
	0.935417	12.581403	0.000000	34.677083	30.150000	19.800000	0.241159	0.000000	8.763595	0.000000	1.000000	0.590691	17.970000 
	0.937500	12.581403	0.000000	34.687500	30.150000	19.800000	0.240508	0.000000	8.754252	0.000000	1.000000	0.589113	17.922000 
	0.939583	12.581403	0.000000	34.697917	30.140000	19.800000	0.239857	0.000000	8.744688	0.000000	1.000000	0.587502	17.873000 
	0.941667	12.581403	0.000000	34.708333	30.160000	19.800000	0.239179	0.000000	8.735008	0.000000	1.000000	0.585859	17.823000 
	0.943750	12.581403	0.000000	34.718750	30.160000	19.800000	0.238515	0.000000	8.725471	0.000000	1.000000	0.584248	17.774000 
	0.945833	12.581403	0.000000	34.729167	30.170000	19.800000	0.237854	0.000000	8.716154	0.000000	1.000000	0.582670	17.726000 
	0.947917	12.581403	0.000000	34.739583	30.180000	19.800000	0.237170	0.000000	8.706447	0.000000	1.000000	0.581027	17.676000 
	0.950000	12.581403	0.000000	34.750000	30.200000	19.800000	0.236515	0.000000	8.697156	0.000000	1.000000	0.579449	17.628000 
	0.952083	12.581403	0.000000	34.760417	30.180000	19.800000	0.235919	0.000000	8.688150	0.000000	1.000000	0.577937	17.582000 
	0.954167	12.581403	0.000000	34.770833	30.200000	19.800000	0.235322	0.000000	8.679832	0.000000	1.000000	0.576524	17.539000 
	0.956250	12.581403	0.000000	34.781250	30.190000	19.800000	0.234710	0.000000	8.670852	0.000000	1.000000	0.575012	17.493000 
	0.958333	12.581403	0.000000	34.791667	30.190000	19.800000	0.234091	0.000000	8.661898	0.000000	1.000000	0.573499	17.447000 
	0.960417	12.581403	0.000000	34.802083	30.210000	19.800000	0.233446	0.000000	8.652801	0.000000	1.000000	0.571955	17.400000 
	0.962500	12.581403	0.000000	34.812500	30.200000	19.800000	0.232816	0.000000	8.643626	0.000000	1.000000	0.570410	17.353000 
	0.964583	12.581403	0.000000	34.822917	30.220000	19.800000	0.232159	0.000000	8.634334	0.000000	1.000000	0.568832	17.305000 
	0.966667	12.581403	0.000000	34.833333	30.210000	19.800000	0.231507	0.000000	8.624770	0.000000	1.000000	0.567221	17.256000 
	0.968750	12.581403	0.000000	34.843750	30.250000	19.800000	0.230829	0.000000	8.615529	0.000000	1.000000	0.565643	17.208000 
	0.970833	12.581403	0.000000	34.854167	30.250000	19.800000	0.230207	0.000000	8.606574	0.000000	1.000000	0.564131	17.162000 
	0.972917	12.581403	0.000000	34.864583	30.280000	19.800000	0.229574	0.000000	8.597890	0.000000	1.000000	0.562652	17.117000 
	0.975000	12.581189	0.000000	34.875000	30.260000	19.800000	0.229031	0.000000	8.589664	0.000000	1.000000	0.561271	17.075000 
	0.977083	12.581189	0.000000	34.885417	30.270000	19.800000	0.228512	0.000000	8.582292	0.000000	1.000000	0.560022	17.037000 
	0.979167	12.581189	0.000000	34.895833	30.270000	19.800000	0.228028	0.000000	8.575284	0.000000	1.000000	0.558839	17.001000 
	0.981250	12.581189	0.000000	34.906250	30.290000	19.800000	0.227500	0.000000	8.567937	0.000000	1.000000	0.557590	16.963000 
	0.983333	12.581189	0.000000	34.916667	30.270000	19.800000	0.227005	0.000000	8.560490	0.000000	1.000000	0.556341	16.925000 
	0.985417	12.581189	0.000000	34.927083	30.290000	19.800000	0.226448	0.000000	8.552753	0.000000	1.000000	0.555026	16.885000 
	0.987500	12.581189	0.000000	34.937500	30.300000	19.800000	0.225908	0.000000	8.544991	0.000000	1.000000	0.553711	16.845000 
	0.989583	12.581189	0.000000	34.947917	30.310000	19.800000	0.225363	0.000000	8.537229	0.000000	1.000000	0.552396	16.805000 
	0.991667	12.581189	0.000000	34.958333	30.300000	19.800000	0.224805	0.000000	8.529028	0.000000	1.000000	0.551016	16.763000 
	0.993750	12.581189	0.000000	34.968750	30.300000	19.800000	0.224226	0.000000	8.520657	0.000000	1.000000	0.549602	16.720000 
	0.995833	12.581189	0.000000	34.979167	30.330000	19.800000	0.223599	0.000000	8.511971	0.000000	1.000000	0.548123	16.675000 
	0.997917	12.581189	0.000000	34.989583	30.310000	19.800000	0.223022	0.000000	8.503357	0.000000	1.000000	0.546677	16.631000 
	1.000000	12.581189	0.000000	35.000000	30.320000	19.800000	0.222448	0.000000	8.495205	0.000000	1.000000	0.545296	16.589000 
	1.002083	12.581189	0.000000	35.010417	30.350000	19.800000	0.221878	0.000000	8.487297	0.000000	1.000000	0.543948	16.548000 
	1.004167	12.580975	0.000000	35.020833	30.340000	19.800000	0.221327	0.000000	8.479291	0.000000	1.000000	0.542601	16.507000 
	1.006250	12.580975	0.000000	35.031250	30.340000	19.800000	0.220791	0.000000	8.471504	0.000000	1.000000	0.541286	16.467000 
	1.008333	12.580975	0.000000	35.041667	30.340000	19.800000	0.220243	0.000000	8.463522	0.000000	1.000000	0.539938	16.426000 
	1.010417	12.580975	0.000000	35.052083	30.370000	19.800000	0.219669	0.000000	8.455613	0.000000	1.000000	0.538590	16.385000 
	1.012500	12.580975	0.000000	35.062500	30.370000	19.800000	0.219138	0.000000	8.448021	0.000000	1.000000	0.537309	16.346000 
	1.014583	12.580975	0.000000	35.072917	30.380000	19.800000	0.218596	0.000000	8.440257	0.000000	1.000000	0.535994	16.306000 
	1.016667	12.580975	0.000000	35.083333	30.380000	19.800000	0.218046	0.000000	8.432276	0.000000	1.000000	0.534646	16.265000 
	1.018750	12.580975	0.000000	35.093750	30.380000	19.800000	0.217507	0.000000	8.424488	0.000000	1.000000	0.533331	16.225000 
	1.020833	12.580975	0.000000	35.104167	30.390000	19.800000	0.216945	0.000000	8.416530	0.000000	1.000000	0.531983	16.184000 
	1.022917	12.580975	0.000000	35.114583	30.410000	19.800000	0.216368	0.000000	8.408401	0.000000	1.000000	0.530603	16.142000 
	1.025000	12.580975	0.000000	35.125000	30.410000	19.800000	0.215821	0.000000	8.400419	0.000000	1.000000	0.529255	16.101000 
	1.027083	12.580975	0.000000	35.135417	30.410000	19.800000	0.215269	0.000000	8.392437	0.000000	1.000000	0.527907	16.060000 
	1.029167	12.580975	0.000000	35.145833	30.420000	19.800000	0.214725	0.000000	8.384674	0.000000	1.000000	0.526593	16.020000 
	1.031250	12.580975	0.000000	35.156250	30.430000	19.800000	0.214175	0.000000	8.376910	0.000000	1.000000	0.525278	15.980000 
	1.033333	12.580975	0.000000	35.166667	30.420000	19.800000	0.213648	0.000000	8.369099	0.000000	1.000000	0.523963	15.940000 
	1.035417	12.580975	0.000000	35.177083	30.440000	19.800000	0.213097	0.000000	8.361358	0.000000	1.000000	0.522648	15.900000 
	1.037500	12.580975	0.000000	35.187500	30.440000	19.800000	0.212549	0.000000	8.353376	0.000000	1.000000	0.521300	15.859000 
	1.039583	12.580975	0.000000	35.197917	30.460000	19.800000	0.212039	0.000000	8.346219	0.000000	1.000000	0.520084	15.822000 
	1.041667	12.580762	0.000000	35.208333	30.460000	19.800000	0.211501	0.000000	8.338432	0.000000	1.000000	0.518769	15.782000 
	1.043750	12.580762	0.000000	35.218750	30.460000	19.800000	0.210985	0.000000	8.331033	0.000000	1.000000	0.517520	15.744000 
	1.045833	12.580762	0.000000	35.229167	30.470000	19.800000	0.210481	0.000000	8.323853	0.000000	1.000000	0.516304	15.707000 
	1.047917	12.580762	0.000000	35.239583	30.480000	19.800000	0.209967	0.000000	8.316478	0.000000	1.000000	0.515055	15.669000 
	1.050000	12.580762	0.000000	35.250000	30.470000	19.800000	0.209490	0.000000	8.309445	0.000000	1.000000	0.513872	15.633000 
	1.052083	12.580762	0.000000	35.260417	30.490000	19.800000	0.208975	0.000000	8.302288	0.000000	1.000000	0.512655	15.596000 
	1.054167	12.580762	0.000000	35.270833	30.500000	19.800000	0.208479	0.000000	8.295302	0.000000	1.000000	0.511472	15.560000 
	1.056250	12.580762	0.000000	35.281250	30.510000	19.800000	0.207976	0.000000	8.288121	0.000000	1.000000	0.510256	15.523000 
	1.058333	12.580762	0.000000	35.291667	30.490000	19.800000	0.207498	0.000000	8.280871	0.000000	1.000000	0.509040	15.486000 
	1.060417	12.580762	0.000000	35.302083	30.520000	19.800000	0.206979	0.000000	8.273736	0.000000	1.000000	0.507823	15.449000 
	1.062500	12.580762	0.000000	35.312500	30.530000	19.800000	0.206458	0.000000	8.266360	0.000000	1.000000	0.506574	15.411000 
	1.064583	12.580762	0.000000	35.322917	30.530000	19.800000	0.205966	0.000000	8.259156	0.000000	1.000000	0.505358	15.374000 
	1.066667	12.580548	0.000000	35.333333	30.530000	19.800000	0.205453	0.000000	8.251757	0.000000	1.000000	0.504109	15.336000 
	1.068750	12.580548	0.000000	35.343750	30.530000	19.800000	0.204955	0.000000	8.244553	0.000000	1.000000	0.502893	15.299000 
	1.070833	12.580548	0.000000	35.354167	30.540000	19.800000	0.204438	0.000000	8.237177	0.000000	1.000000	0.501644	15.261000 
	1.072917	12.580548	0.000000	35.364583	30.540000	19.800000	0.203930	0.000000	8.229778	0.000000	1.000000	0.500394	15.223000 
	1.075000	12.580548	0.000000	35.375000	30.560000	19.800000	0.203406	0.000000	8.222425	0.000000	1.000000	0.499145	15.185000 
	1.077083	12.580548	0.000000	35.385417	30.580000	19.800000	0.202881	0.000000	8.215071	0.000000	1.000000	0.497896	15.147000 
	1.079167	12.580548	0.000000	35.395833	30.570000	19.800000	0.202372	0.000000	8.207649	0.000000	1.000000	0.496647	15.109000 
	1.081250	12.580548	0.000000	35.406250	30.570000	19.800000	0.201867	0.000000	8.200250	0.000000	1.000000	0.495398	15.071000 
	1.083333	12.580548	0.000000	35.416667	30.570000	19.800000	0.201358	0.000000	8.192851	0.000000	1.000000	0.494149	15.033000 
	1.085417	12.580548	0.000000	35.427083	30.610000	19.800000	0.200832	0.000000	8.185736	0.000000	1.000000	0.492933	14.996000 
	1.087500	12.580548	0.000000	35.437500	30.580000	19.800000	0.200355	0.000000	8.178465	0.000000	1.000000	0.491717	14.959000 
	1.089583	12.580548	0.000000	35.447917	30.590000	19.800000	0.199866	0.000000	8.171478	0.000000	1.000000	0.490533	14.923000 
	1.091667	12.580334	0.000000	35.458333	30.620000	19.800000	0.199346	0.000000	8.164339	0.000000	1.000000	0.489317	14.886000 
	1.093750	12.580334	0.000000	35.468750	30.620000	19.800000	0.198862	0.000000	8.157329	0.000000	1.000000	0.488134	14.850000 
	1.095833	12.580334	0.000000	35.479167	30.640000	19.800000	0.198348	0.000000	8.150169	0.000000	1.000000	0.486917	14.813000 
	1.097917	12.580334	0.000000	35.489583	30.630000	19.800000	0.197876	0.000000	8.143137	0.000000	1.000000	0.485734	14.777000 
	1.100000	12.580334	0.000000	35.500000	30.650000	19.800000	0.197379	0.000000	8.136171	0.000000	1.000000	0.484551	14.741000 
	1.102083	12.580334	0.000000	35.510417	30.640000	19.800000	0.196901	0.000000	8.129139	0.000000	1.000000	0.483367	14.705000 
	1.104167	12.580334	0.000000	35.520833	30.650000	19.800000	0.196414	0.000000	8.122151	0.000000	1.000000	0.482184	14.669000 
	1.106250	12.580334	0.000000	35.531250	30.650000	19.800000	0.195929	0.000000	8.115141	0.000000	1.000000	0.481001	14.633000 
	1.108333	12.580334	0.000000	35.541667	30.680000	19.800000	0.195420	0.000000	8.108196	0.000000	1.000000	0.479817	14.597000 
	1.110417	12.580334	0.000000	35.552083	30.680000	19.800000	0.194941	0.000000	8.101186	0.000000	1.000000	0.478634	14.561000 
	1.112500	12.580334	0.000000	35.562500	30.690000	19.800000	0.194453	0.000000	8.094197	0.000000	1.000000	0.477451	14.525000 
	1.114583	12.580334	0.000000	35.572917	30.680000	19.800000	0.193976	0.000000	8.087166	0.000000	1.000000	0.476267	14.489000 
	1.116667	12.580121	0.000000	35.583333	30.700000	19.800000	0.193479	0.000000	8.080198	0.000000	1.000000	0.475084	14.453000 
	1.118750	12.580121	0.000000	35.593750	30.710000	19.800000	0.192997	0.000000	8.073404	0.000000	1.000000	0.473933	14.418000 
	1.120833	12.580121	0.000000	35.604167	30.690000	19.800000	0.192548	0.000000	8.066546	0.000000	1.000000	0.472783	14.383000 
	1.122917	12.580121	0.000000	35.614583	30.690000	19.800000	0.192075	0.000000	8.059730	0.000000	1.000000	0.471632	14.348000 
	1.125000	12.580121	0.000000	35.625000	30.710000	19.800000	0.191582	0.000000	8.052763	0.000000	1.000000	0.470449	14.312000 
	1.127083	12.580121	0.000000	35.635417	30.730000	19.800000	0.191109	0.000000	8.046184	0.000000	1.000000	0.469331	14.278000 
	1.129167	12.580121	0.000000	35.645833	30.730000	19.800000	0.190656	0.000000	8.039563	0.000000	1.000000	0.468214	14.244000 
	1.131250	12.580121	0.000000	35.656250	30.740000	19.800000	0.190175	0.000000	8.032769	0.000000	1.000000	0.467063	14.209000 
	1.133333	12.580121	0.000000	35.666667	30.750000	19.800000	0.189700	0.000000	8.025974	0.000000	1.000000	0.465913	14.174000 
	1.135417	12.580121	0.000000	35.677083	30.750000	19.800000	0.189246	0.000000	8.019353	0.000000	1.000000	0.464795	14.140000 
	1.137500	12.580121	0.000000	35.687500	30.760000	19.800000	0.188771	0.000000	8.012558	0.000000	1.000000	0.463645	14.105000 
	1.139583	12.580121	0.000000	35.697917	30.760000	19.800000	0.188312	0.000000	8.005937	0.000000	1.000000	0.462527	14.071000 
	1.141667	12.580121	0.000000	35.708333	30.780000	19.800000	0.187844	0.000000	7.999357	0.000000	1.000000	0.461410	14.037000 
	1.143750	12.580121	0.000000	35.718750	30.790000	19.800000	0.187382	0.000000	7.992757	0.000000	1.000000	0.460292	14.003000 
	1.145833	12.579907	0.000000	35.729167	30.770000	19.800000	0.186958	0.000000	7.986289	0.000000	1.000000	0.459207	13.970000 
	1.147917	12.579907	0.000000	35.739583	30.780000	19.800000	0.186506	0.000000	7.979883	0.000000	1.000000	0.458122	13.937000 
	1.150000	12.579907	0.000000	35.750000	30.790000	19.800000	0.186052	0.000000	7.973478	0.000000	1.000000	0.457038	13.904000 
	1.152083	12.579907	0.000000	35.760417	30.810000	19.800000	0.185622	0.000000	7.967482	0.000000	1.000000	0.456019	13.873000 
	1.154167	12.579907	0.000000	35.770833	30.810000	19.800000	0.185184	0.000000	7.961055	0.000000	1.000000	0.454934	13.840000 
	1.156250	12.579907	0.000000	35.781250	30.810000	19.800000	0.184750	0.000000	7.954823	0.000000	1.000000	0.453882	13.808000 
	1.158333	12.579907	0.000000	35.791667	30.830000	19.800000	0.184308	0.000000	7.948632	0.000000	1.000000	0.452830	13.776000 
	1.160417	12.579907	0.000000	35.802083	30.820000	19.800000	0.183887	0.000000	7.942380	0.000000	1.000000	0.451778	13.744000 
	1.162500	12.579907	0.000000	35.812500	30.830000	19.800000	0.183431	0.000000	7.935974	0.000000	1.000000	0.450694	13.711000 
	1.164583	12.579907	0.000000	35.822917	30.810000	19.800000	0.183009	0.000000	7.929506	0.000000	1.000000	0.449609	13.678000 
	1.166667	12.579907	0.000000	35.833333	30.840000	19.800000	0.182527	0.000000	7.922946	0.000000	1.000000	0.448491	13.644000 
	1.168750	12.579907	0.000000	35.843750	30.850000	19.800000	0.182079	0.000000	7.916539	0.000000	1.000000	0.447406	13.611000 
	1.170833	12.579907	0.000000	35.854167	30.870000	19.800000	0.181627	0.000000	7.910153	0.000000	1.000000	0.446322	13.578000 
	1.172917	12.579907	0.000000	35.864583	30.870000	19.800000	0.181185	0.000000	7.903726	0.000000	1.000000	0.445237	13.545000 
	1.175000	12.579907	0.000000	35.875000	30.890000	19.800000	0.180717	0.000000	7.897144	0.000000	1.000000	0.444119	13.511000 
	1.177083	12.579907	0.000000	35.885417	30.900000	19.800000	0.180266	0.000000	7.890737	0.000000	1.000000	0.443035	13.478000 
	1.179167	12.579907	0.000000	35.895833	30.900000	19.800000	0.179837	0.000000	7.884505	0.000000	1.000000	0.441983	13.446000 
	1.181250	12.579907	0.000000	35.906250	30.880000	19.800000	0.179406	0.000000	7.878038	0.000000	1.000000	0.440898	13.413000 
	1.183333	12.579693	0.000000	35.916667	30.870000	19.800000	0.178972	0.000000	7.871591	0.000000	1.000000	0.439813	13.380000 
	1.185417	12.579693	0.000000	35.927083	30.910000	19.800000	0.178516	0.000000	7.865438	0.000000	1.000000	0.438761	13.348000 
	1.187500	12.579693	0.000000	35.937500	30.910000	19.800000	0.178078	0.000000	7.859011	0.000000	1.000000	0.437677	13.315000 
	1.189583	12.579693	0.000000	35.947917	30.910000	19.800000	0.177645	0.000000	7.852779	0.000000	1.000000	0.436625	13.283000 
	1.191667	12.579693	0.000000	35.958333	30.920000	19.800000	0.177214	0.000000	7.846566	0.000000	1.000000	0.435573	13.251000 
	1.193750	12.579693	0.000000	35.968750	30.930000	19.800000	0.176772	0.000000	7.840353	0.000000	1.000000	0.434521	13.219000 
	1.195833	12.579693	0.000000	35.979167	30.950000	19.800000	0.176321	0.000000	7.833965	0.000000	1.000000	0.433436	13.186000 
	1.197917	12.579693	0.000000	35.989583	30.960000	19.800000	0.175897	0.000000	7.827947	0.000000	1.000000	0.432417	13.155000 
	1.200000	12.579693	0.000000	36.000000	30.950000	19.800000	0.175486	0.000000	7.821890	0.000000	1.000000	0.431398	13.124000 
	1.202083	12.579693	0.000000	36.010417	30.970000	19.800000	0.175055	0.000000	7.815891	0.000000	1.000000	0.430379	13.093000 
	1.204167	12.579693	0.000000	36.020833	30.960000	19.800000	0.174653	0.000000	7.809834	0.000000	1.000000	0.429360	13.062000 
	1.206250	12.579693	0.000000	36.031250	30.970000	19.800000	0.174229	0.000000	7.803815	0.000000	1.000000	0.428341	13.031000 
	1.208333	12.579693	0.000000	36.041667	30.980000	19.800000	0.173807	0.000000	7.797797	0.000000	1.000000	0.427322	13.000000 
	1.210417	12.579693	0.000000	36.052083	30.990000	19.800000	0.173397	0.000000	7.791973	0.000000	1.000000	0.426336	12.970000 
	1.212500	12.579693	0.000000	36.062500	30.990000	19.800000	0.172972	0.000000	7.785740	0.000000	1.000000	0.425284	12.938000 
	1.214583	12.579693	0.000000	36.072917	31.010000	19.800000	0.172527	0.000000	7.779546	0.000000	1.000000	0.424232	12.906000 
	1.216667	12.579693	0.000000	36.083333	31.020000	19.800000	0.172094	0.000000	7.773332	0.000000	1.000000	0.423181	12.874000 
	1.218750	12.579480	0.000000	36.093750	31.010000	19.800000	0.171682	0.000000	7.767275	0.000000	1.000000	0.422162	12.843000 
	1.220833	12.579480	0.000000	36.104167	31.020000	19.800000	0.171267	0.000000	7.761256	0.000000	1.000000	0.421143	12.812000 
	1.222917	12.579480	0.000000	36.114583	31.040000	19.800000	0.170815	0.000000	7.755061	0.000000	1.000000	0.420091	12.780000 
	1.225000	12.579480	0.000000	36.125000	31.040000	19.800000	0.170391	0.000000	7.748828	0.000000	1.000000	0.419039	12.748000 
	1.227083	12.579480	0.000000	36.135417	31.050000	19.800000	0.169962	0.000000	7.742614	0.000000	1.000000	0.417987	12.716000 
	1.229167	12.579480	0.000000	36.145833	31.060000	19.800000	0.169523	0.000000	7.736400	0.000000	1.000000	0.416935	12.684000 
	1.231250	12.579480	0.000000	36.156250	31.060000	19.800000	0.169113	0.000000	7.730362	0.000000	1.000000	0.415916	12.653000 
	1.233333	12.579480	0.000000	36.166667	31.060000	19.800000	0.168705	0.000000	7.724518	0.000000	1.000000	0.414930	12.623000 
	1.235417	12.579480	0.000000	36.177083	31.050000	19.800000	0.168296	0.000000	7.718461	0.000000	1.000000	0.413911	12.592000 
	1.237500	12.579480	0.000000	36.187500	31.060000	19.800000	0.167863	0.000000	7.712247	0.000000	1.000000	0.412859	12.560000 
	1.239583	12.579480	0.000000	36.197917	31.070000	19.800000	0.167454	0.000000	7.706422	0.000000	1.000000	0.411873	12.530000 
	1.241667	12.579480	0.000000	36.208333	31.090000	19.800000	0.167020	0.000000	7.700421	0.000000	1.000000	0.410854	12.499000 
	1.243750	12.579480	0.000000	36.218750	31.120000	19.800000	0.166582	0.000000	7.694243	0.000000	1.000000	0.409802	12.467000 
	1.245833	12.579480	0.000000	36.229167	31.110000	19.800000	0.166158	0.000000	7.687991	0.000000	1.000000	0.408750	12.435000 
	1.247917	12.579480	0.000000	36.239583	31.110000	19.800000	0.165742	0.000000	7.681953	0.000000	1.000000	0.407731	12.404000 
	1.250000	12.579480	0.000000	36.250000	31.130000	19.800000	0.165316	0.000000	7.675951	0.000000	1.000000	0.406712	12.373000 
	1.252083	12.579266	0.000000	36.260417	31.130000	19.800000	0.164891	0.000000	7.669718	0.000000	1.000000	0.405660	12.341000 
	1.254167	12.579266	0.000000	36.270833	31.110000	19.800000	0.164481	0.000000	7.663643	0.000000	1.000000	0.404641	12.310000 
	1.256250	12.579266	0.000000	36.281250	31.140000	19.800000	0.164030	0.000000	7.657464	0.000000	1.000000	0.403590	12.278000 
	1.258333	12.579266	0.000000	36.291667	31.150000	19.800000	0.163615	0.000000	7.651443	0.000000	1.000000	0.402571	12.247000 
	1.260417	12.579266	0.000000	36.302083	31.150000	19.800000	0.163199	0.000000	7.645405	0.000000	1.000000	0.401552	12.216000 
	1.262500	12.579266	0.000000	36.312500	31.160000	19.800000	0.162786	0.000000	7.639384	0.000000	1.000000	0.400533	12.185000 
	1.264583	12.579266	0.000000	36.322917	31.170000	19.800000	0.162374	0.000000	7.633558	0.000000	1.000000	0.399546	12.155000 
	1.266667	12.579266	0.000000	36.333333	31.180000	19.800000	0.161978	0.000000	7.627927	0.000000	1.000000	0.398593	12.126000 
	1.268750	12.579266	0.000000	36.343750	31.180000	19.800000	0.161590	0.000000	7.622278	0.000000	1.000000	0.397640	12.097000 
	1.270833	12.579266	0.000000	36.354167	31.200000	19.800000	0.161179	0.000000	7.616470	0.000000	1.000000	0.396654	12.067000 
	1.272917	12.579266	0.000000	36.364583	31.190000	19.800000	0.160810	0.000000	7.610997	0.000000	1.000000	0.395733	12.039000 
	1.275000	12.579266	0.000000	36.375000	31.190000	19.800000	0.160406	0.000000	7.605153	0.000000	1.000000	0.394747	12.009000 
	1.277083	12.579266	0.000000	36.385417	31.190000	19.800000	0.160016	0.000000	7.599504	0.000000	1.000000	0.393794	11.980000 
	1.279167	12.579052	0.000000	36.395833	31.210000	19.800000	0.159619	0.000000	7.593890	0.000000	1.000000	0.392841	11.951000 
	1.281250	12.579052	0.000000	36.406250	31.220000	19.800000	0.159251	0.000000	7.588648	0.000000	1.000000	0.391953	11.924000 
	1.283333	12.579052	0.000000	36.416667	31.230000	19.800000	0.158858	0.000000	7.583016	0.000000	1.000000	0.391000	11.895000 
	1.285417	12.579052	0.000000	36.427083	31.220000	19.800000	0.158474	0.000000	7.577349	0.000000	1.000000	0.390047	11.866000 
	1.287500	12.579052	0.000000	36.437500	31.240000	19.800000	0.158073	0.000000	7.571735	0.000000	1.000000	0.389093	11.837000 
	1.289583	12.579052	0.000000	36.447917	31.250000	19.800000	0.157695	0.000000	7.566298	0.000000	1.000000	0.388173	11.809000 
	1.291667	12.579052	0.000000	36.458333	31.260000	19.800000	0.157312	0.000000	7.560861	0.000000	1.000000	0.387253	11.781000 
	1.293750	12.579052	0.000000	36.468750	31.260000	19.800000	0.156924	0.000000	7.555211	0.000000	1.000000	0.386299	11.752000 
	1.295833	12.579052	0.000000	36.479167	31.290000	19.800000	0.156547	0.000000	7.550003	0.000000	1.000000	0.385412	11.725000 
	1.297917	12.579052	0.000000	36.489583	31.280000	19.800000	0.156165	0.000000	7.544336	0.000000	1.000000	0.384459	11.696000 
	1.300000	12.579052	0.000000	36.500000	31.280000	19.800000	0.155771	0.000000	7.538687	0.000000	1.000000	0.383505	11.667000 
	1.302083	12.579052	0.000000	36.510417	31.290000	19.800000	0.155390	0.000000	7.533249	0.000000	1.000000	0.382585	11.639000 
	1.304167	12.579052	0.000000	36.520833	31.300000	19.800000	0.154987	0.000000	7.527422	0.000000	1.000000	0.381599	11.609000 
	1.306250	12.579052	0.000000	36.531250	31.300000	19.800000	0.154585	0.000000	7.521578	0.000000	1.000000	0.380613	11.579000 
	1.308333	12.579052	0.000000	36.541667	31.310000	19.800000	0.154197	0.000000	7.515945	0.000000	1.000000	0.379659	11.550000 
	1.310417	12.579052	0.000000	36.552083	31.310000	19.800000	0.153797	0.000000	7.510100	0.000000	1.000000	0.378673	11.520000 
	1.312500	12.579052	0.000000	36.562500	31.310000	19.800000	0.153408	0.000000	7.504451	0.000000	1.000000	0.377720	11.491000 
	1.314583	12.579052	0.000000	36.572917	31.320000	19.800000	0.153026	0.000000	7.499013	0.000000	1.000000	0.376800	11.463000 
	1.316667	12.578839	0.000000	36.583333	31.340000	19.800000	0.152626	0.000000	7.493397	0.000000	1.000000	0.375846	11.434000 
	1.318750	12.578839	0.000000	36.593750	31.350000	19.800000	0.152246	0.000000	7.487959	0.000000	1.000000	0.374926	11.406000 
	1.320833	12.578839	0.000000	36.604167	31.360000	19.800000	0.151876	0.000000	7.482715	0.000000	1.000000	0.374039	11.379000 
	1.322917	12.578839	0.000000	36.614583	31.360000	19.800000	0.151518	0.000000	7.477455	0.000000	1.000000	0.373151	11.352000 
	1.325000	12.578839	0.000000	36.625000	31.360000	19.800000	0.151169	0.000000	7.472389	0.000000	1.000000	0.372296	11.326000 
	1.327083	12.578839	0.000000	36.635417	31.380000	19.800000	0.150822	0.000000	7.467552	0.000000	1.000000	0.371475	11.301000 
	1.329167	12.578839	0.000000	36.645833	31.390000	19.800000	0.150472	0.000000	7.462503	0.000000	1.000000	0.370620	11.275000 
	1.331250	12.578839	0.000000	36.656250	31.380000	19.800000	0.150124	0.000000	7.457421	0.000000	1.000000	0.369765	11.249000 
	1.333333	12.578839	0.000000	36.666667	31.390000	19.800000	0.149796	0.000000	7.452762	0.000000	1.000000	0.368976	11.225000 
	1.335417	12.578839	0.000000	36.677083	31.390000	19.800000	0.149455	0.000000	7.447696	0.000000	1.000000	0.368122	11.199000 
	1.337500	12.578839	0.000000	36.687500	31.400000	19.800000	0.149125	0.000000	7.443037	0.000000	1.000000	0.367333	11.175000 
	1.339583	12.578839	0.000000	36.697917	31.410000	19.800000	0.148770	0.000000	7.437988	0.000000	1.000000	0.366478	11.149000 
	1.341667	12.578839	0.000000	36.708333	31.430000	19.800000	0.148428	0.000000	7.433150	0.000000	1.000000	0.365656	11.124000 
	1.343750	12.578839	0.000000	36.718750	31.430000	19.800000	0.148121	0.000000	7.428669	0.000000	1.000000	0.364900	11.101000 
	1.345833	12.578839	0.000000	36.729167	31.450000	19.800000	0.147777	0.000000	7.423830	0.000000	1.000000	0.364079	11.076000 
	1.347917	12.578839	0.000000	36.739583	31.450000	19.800000	0.147468	0.000000	7.419349	0.000000	1.000000	0.363323	11.053000 
	1.350000	12.578625	0.000000	36.750000	31.460000	19.800000	0.147140	0.000000	7.414689	0.000000	1.000000	0.362534	11.029000 
	1.352083	12.578625	0.000000	36.760417	31.470000	19.800000	0.146815	0.000000	7.410029	0.000000	1.000000	0.361745	11.005000 
	1.354167	12.578625	0.000000	36.770833	31.470000	19.800000	0.146506	0.000000	7.405548	0.000000	1.000000	0.360989	10.982000 
	1.356250	12.578625	0.000000	36.781250	31.480000	19.800000	0.146191	0.000000	7.401083	0.000000	1.000000	0.360233	10.959000 
	1.358333	12.578625	0.000000	36.791667	31.480000	19.800000	0.145915	0.000000	7.396991	0.000000	1.000000	0.359542	10.938000 
	1.360417	12.578625	0.000000	36.802083	31.490000	19.800000	0.145611	0.000000	7.392721	0.000000	1.000000	0.358819	10.916000 
	1.362500	12.578625	0.000000	36.812500	31.510000	19.800000	0.145280	0.000000	7.388077	0.000000	1.000000	0.358030	10.892000 
	1.364583	12.578625	0.000000	36.822917	31.520000	19.800000	0.144977	0.000000	7.383806	0.000000	1.000000	0.357307	10.870000 
	1.366667	12.578625	0.000000	36.833333	31.510000	19.800000	0.144653	0.000000	7.378919	0.000000	1.000000	0.356485	10.845000 
	1.368750	12.578625	0.000000	36.843750	31.510000	19.800000	0.144332	0.000000	7.374243	0.000000	1.000000	0.355697	10.821000 
	1.370833	12.578625	0.000000	36.854167	31.520000	19.800000	0.144008	0.000000	7.369582	0.000000	1.000000	0.354908	10.797000 
	1.372917	12.578625	0.000000	36.864583	31.520000	19.800000	0.143683	0.000000	7.364906	0.000000	1.000000	0.354119	10.773000 
	1.375000	12.578625	0.000000	36.875000	31.530000	19.800000	0.143356	0.000000	7.360245	0.000000	1.000000	0.353330	10.749000 
	1.377083	12.578412	0.000000	36.885417	31.540000	19.800000	0.143015	0.000000	7.355390	0.000000	1.000000	0.352508	10.724000 
	1.379167	12.578412	0.000000	36.895833	31.560000	19.800000	0.142685	0.000000	7.350745	0.000000	1.000000	0.351719	10.700000 
	1.381250	12.578412	0.000000	36.906250	31.560000	19.800000	0.142354	0.000000	7.345874	0.000000	1.000000	0.350897	10.675000 
	1.383333	12.578412	0.000000	36.916667	31.560000	19.800000	0.142032	0.000000	7.341197	0.000000	1.000000	0.350108	10.651000 
	1.385417	12.578412	0.000000	36.927083	31.560000	19.800000	0.141708	0.000000	7.336521	0.000000	1.000000	0.349320	10.627000 
	1.387500	12.578412	0.000000	36.937500	31.580000	19.800000	0.141367	0.000000	7.331681	0.000000	1.000000	0.348498	10.602000 
	1.389583	12.578412	0.000000	36.947917	31.590000	19.800000	0.141055	0.000000	7.327215	0.000000	1.000000	0.347742	10.579000 
	1.391667	12.578412	0.000000	36.958333	31.580000	19.800000	0.140738	0.000000	7.322522	0.000000	1.000000	0.346953	10.555000 
	1.393750	12.578412	0.000000	36.968750	31.590000	19.800000	0.140424	0.000000	7.318056	0.000000	1.000000	0.346197	10.532000 
	1.395833	12.578412	0.000000	36.979167	31.610000	19.800000	0.140094	0.000000	7.313411	0.000000	1.000000	0.345408	10.508000 
	1.397917	12.578412	0.000000	36.989583	31.610000	19.800000	0.139773	0.000000	7.308734	0.000000	1.000000	0.344619	10.484000 
	1.400000	12.578412	0.000000	37.000000	31.610000	19.800000	0.139422	0.000000	7.303668	0.000000	1.000000	0.343764	10.458000 
	1.402083	12.578412	0.000000	37.010417	31.620000	19.800000	0.139099	0.000000	7.299006	0.000000	1.000000	0.342975	10.434000 
	1.404167	12.578412	0.000000	37.020833	31.650000	19.800000	0.138752	0.000000	7.294181	0.000000	1.000000	0.342154	10.409000 
	1.406250	12.578412	0.000000	37.031250	31.650000	19.800000	0.138431	0.000000	7.289504	0.000000	1.000000	0.341365	10.385000 
	1.408333	12.578198	0.000000	37.041667	31.650000	19.800000	0.138079	0.000000	7.284437	0.000000	1.000000	0.340510	10.359000 
	1.410417	12.578198	0.000000	37.052083	31.670000	19.800000	0.137754	0.000000	7.279791	0.000000	1.000000	0.339721	10.335000 
	1.412500	12.578198	0.000000	37.062500	31.660000	19.800000	0.137410	0.000000	7.274709	0.000000	1.000000	0.338867	10.309000 
	1.414583	12.578198	0.000000	37.072917	31.670000	19.800000	0.137082	0.000000	7.270048	0.000000	1.000000	0.338078	10.285000 
	1.416667	12.578198	0.000000	37.083333	31.680000	19.800000	0.136732	0.000000	7.264996	0.000000	1.000000	0.337223	10.259000 
	1.418750	12.578198	0.000000	37.093750	31.680000	19.800000	0.136399	0.000000	7.260124	0.000000	1.000000	0.336401	10.234000 
	1.420833	12.578198	0.000000	37.104167	31.710000	19.800000	0.136059	0.000000	7.255493	0.000000	1.000000	0.335612	10.210000 
	1.422917	12.578198	0.000000	37.114583	31.710000	19.800000	0.135725	0.000000	7.250621	0.000000	1.000000	0.334791	10.185000 
	1.425000	12.578198	0.000000	37.125000	31.710000	19.800000	0.135407	0.000000	7.245944	0.000000	1.000000	0.334002	10.161000 
	1.427083	12.578198	0.000000	37.135417	31.720000	19.800000	0.135082	0.000000	7.241282	0.000000	1.000000	0.333213	10.137000 
	1.429167	12.578198	0.000000	37.145833	31.720000	19.800000	0.134761	0.000000	7.236605	0.000000	1.000000	0.332424	10.113000 
	1.431250	12.578198	0.000000	37.156250	31.730000	19.800000	0.134424	0.000000	7.231748	0.000000	1.000000	0.331602	10.088000 
	1.433333	12.578198	0.000000	37.166667	31.750000	19.800000	0.134103	0.000000	7.227295	0.000000	1.000000	0.330846	10.065000 
	1.435417	12.578198	0.000000	37.177083	31.740000	19.800000	0.133801	0.000000	7.222798	0.000000	1.000000	0.330090	10.042000 
	1.437500	12.578198	0.000000	37.187500	31.750000	19.800000	0.133477	0.000000	7.218136	0.000000	1.000000	0.329301	10.018000 
	1.439583	12.578198	0.000000	37.197917	31.750000	19.800000	0.133169	0.000000	7.213653	0.000000	1.000000	0.328545	9.995000 
	1.441667	12.578198	0.000000	37.208333	31.770000	19.800000	0.132856	0.000000	7.209200	0.000000	1.000000	0.327789	9.972000 
	1.443750	12.578198	0.000000	37.218750	31.780000	19.800000	0.132555	0.000000	7.204928	0.000000	1.000000	0.327066	9.950000 
	1.445833	12.578198	0.000000	37.229167	31.780000	19.800000	0.132231	0.000000	7.200250	0.000000	1.000000	0.326277	9.926000 
	1.447917	12.578198	0.000000	37.239583	31.780000	19.800000	0.131941	0.000000	7.195963	0.000000	1.000000	0.325554	9.904000 
	1.450000	12.578198	0.000000	37.250000	31.800000	19.800000	0.131627	0.000000	7.191510	0.000000	1.000000	0.324798	9.881000 
	1.452083	12.578198	0.000000	37.260417	31.800000	19.800000	0.131333	0.000000	7.187222	0.000000	1.000000	0.324075	9.859000 
	1.454167	12.578198	0.000000	37.270833	31.810000	19.800000	0.131031	0.000000	7.182949	0.000000	1.000000	0.323352	9.837000 
	1.456250	12.578198	0.000000	37.281250	31.820000	19.800000	0.130746	0.000000	7.178871	0.000000	1.000000	0.322661	9.816000 
	1.458333	12.578198	0.000000	37.291667	31.820000	19.800000	0.130436	0.000000	7.174388	0.000000	1.000000	0.321905	9.793000 
	1.460417	12.578198	0.000000	37.302083	31.830000	19.800000	0.130135	0.000000	7.170115	0.000000	1.000000	0.321182	9.771000 
	1.462500	12.578198	0.000000	37.312500	31.850000	19.800000	0.129812	0.000000	7.165466	0.000000	1.000000	0.320393	9.747000 
	1.464583	12.578198	0.000000	37.322917	31.850000	19.800000	0.129517	0.000000	7.161179	0.000000	1.000000	0.319670	9.725000 
	1.466667	12.578198	0.000000	37.333333	31.840000	19.800000	0.129228	0.000000	7.156877	0.000000	1.000000	0.318947	9.703000 
	1.468750	12.578198	0.000000	37.343750	31.840000	19.800000	0.128904	0.000000	7.152199	0.000000	1.000000	0.318158	9.679000 
	1.470833	12.578198	0.000000	37.354167	31.870000	19.800000	0.128584	0.000000	7.147759	0.000000	1.000000	0.317402	9.656000 
	1.472917	12.578198	0.000000	37.364583	31.880000	19.800000	0.128262	0.000000	7.143096	0.000000	1.000000	0.316613	9.632000 
	1.475000	12.578198	0.000000	37.375000	31.880000	19.800000	0.127952	0.000000	7.138613	0.000000	1.000000	0.315857	9.609000 
	1.477083	12.577984	0.000000	37.385417	31.910000	19.800000	0.127632	0.000000	7.134173	0.000000	1.000000	0.315101	9.586000 
	1.479167	12.578198	0.000000	37.395833	31.890000	19.800000	0.127336	0.000000	7.129662	0.000000	1.000000	0.314345	9.563000 
	1.481250	12.577984	0.000000	37.406250	31.900000	19.800000	0.127035	0.000000	7.125388	0.000000	1.000000	0.313622	9.541000 
	1.483333	12.577984	0.000000	37.416667	31.910000	19.800000	0.126755	0.000000	7.121309	0.000000	1.000000	0.312931	9.520000 
	1.485417	12.577984	0.000000	37.427083	31.940000	19.800000	0.126459	0.000000	7.117258	0.000000	1.000000	0.312241	9.499000 
	1.487500	12.577984	0.000000	37.437500	31.940000	19.800000	0.126176	0.000000	7.113165	0.000000	1.000000	0.311551	9.478000 
	1.489583	12.577984	0.000000	37.447917	31.940000	19.800000	0.125911	0.000000	7.109267	0.000000	1.000000	0.310893	9.458000 
	1.491667	12.577984	0.000000	37.458333	31.940000	19.800000	0.125639	0.000000	7.105369	0.000000	1.000000	0.310236	9.438000 
	1.493750	12.577984	0.000000	37.468750	31.950000	19.800000	0.125374	0.000000	7.101484	0.000000	1.000000	0.309579	9.418000 
	1.495833	12.577984	0.000000	37.479167	31.970000	19.800000	0.125096	0.000000	7.097614	0.000000	1.000000	0.308921	9.398000 
	1.497917	12.577984	0.000000	37.489583	31.980000	19.800000	0.124827	0.000000	7.093729	0.000000	1.000000	0.308264	9.378000 
	1.500000	12.577984	0.000000	37.500000	31.970000	19.800000	0.124576	0.000000	7.090012	0.000000	1.000000	0.307639	9.359000 
	1.502083	12.577984	0.000000	37.510417	32.010000	19.800000	0.124303	0.000000	7.086364	0.000000	1.000000	0.307015	9.340000 
	1.504167	12.577984	0.000000	37.520833	31.990000	19.800000	0.124030	0.000000	7.082243	0.000000	1.000000	0.306324	9.319000 
	1.506250	12.577984	0.000000	37.531250	32.000000	19.800000	0.123760	0.000000	7.078358	0.000000	1.000000	0.305667	9.299000 
	1.508333	12.577984	0.000000	37.541667	32.010000	19.800000	0.123505	0.000000	7.074669	0.000000	1.000000	0.305042	9.280000 
	1.510417	12.577984	0.000000	37.552083	32.020000	19.800000	0.123227	0.000000	7.070784	0.000000	1.000000	0.304385	9.260000 
	1.512500	12.577984	0.000000	37.562500	32.020000	19.800000	0.122991	0.000000	7.067275	0.000000	1.000000	0.303793	9.242000 
	1.514583	12.577984	0.000000	37.572917	32.020000	19.800000	0.122727	0.000000	7.063377	0.000000	1.000000	0.303136	9.222000 
	1.516667	12.577984	0.000000	37.583333	32.020000	19.800000	0.122482	0.000000	7.059868	0.000000	1.000000	0.302544	9.204000 
	1.518750	12.577984	0.000000	37.593750	32.020000	19.800000	0.122230	0.000000	7.056165	0.000000	1.000000	0.301920	9.185000 
	1.520833	12.577984	0.000000	37.604167	32.050000	19.800000	0.121935	0.000000	7.052112	0.000000	1.000000	0.301229	9.164000 
	1.522917	12.577984	0.000000	37.614583	32.040000	19.800000	0.121688	0.000000	7.048395	0.000000	1.000000	0.300605	9.145000 
	1.525000	12.577984	0.000000	37.625000	32.060000	19.800000	0.121425	0.000000	7.044718	0.000000	1.000000	0.299980	9.126000 
	1.527083	12.577984	0.000000	37.635417	32.090000	19.800000	0.121145	0.000000	7.040860	0.000000	1.000000	0.299323	9.106000 
	1.529167	12.577984	0.000000	37.645833	32.080000	19.800000	0.120895	0.000000	7.037143	0.000000	1.000000	0.298698	9.087000 
	1.531250	12.577984	0.000000	37.656250	32.090000	19.800000	0.120623	0.000000	7.033258	0.000000	1.000000	0.298041	9.067000 
	1.533333	12.577984	0.000000	37.666667	32.080000	19.800000	0.120374	0.000000	7.029541	0.000000	1.000000	0.297416	9.048000 
	1.535417	12.577984	0.000000	37.677083	32.100000	19.800000	0.120125	0.000000	7.026059	0.000000	1.000000	0.296825	9.030000 
	1.537500	12.577984	0.000000	37.687500	32.110000	19.800000	0.119856	0.000000	7.022173	0.000000	1.000000	0.296167	9.010000 
	1.539583	12.577984	0.000000	37.697917	32.100000	19.800000	0.119618	0.000000	7.018651	0.000000	1.000000	0.295576	8.992000 
	1.541667	12.577984	0.000000	37.708333	32.130000	19.800000	0.119367	0.000000	7.015182	0.000000	1.000000	0.294984	8.974000 
	1.543750	12.577984	0.000000	37.718750	32.140000	19.800000	0.119095	0.000000	7.011296	0.000000	1.000000	0.294326	8.954000 
	1.545833	12.577984	0.000000	37.729167	32.170000	19.800000	0.118842	0.000000	7.007827	0.000000	1.000000	0.293735	8.936000 
	1.547917	12.577984	0.000000	37.739583	32.140000	19.800000	0.118616	0.000000	7.004279	0.000000	1.000000	0.293143	8.918000 
	1.550000	12.577984	0.000000	37.750000	32.160000	19.800000	0.118365	0.000000	7.000796	0.000000	1.000000	0.292551	8.900000 
	1.552083	12.577984	0.000000	37.760417	32.160000	19.800000	0.118097	0.000000	6.996897	0.000000	1.000000	0.291894	8.880000 
	1.554167	12.577984	0.000000	37.770833	32.180000	19.800000	0.117837	0.000000	6.993219	0.000000	1.000000	0.291269	8.861000 
	1.556250	12.577984	0.000000	37.781250	32.190000	19.800000	0.117580	0.000000	6.989529	0.000000	1.000000	0.290645	8.842000 
	1.558333	12.577984	0.000000	37.791667	32.180000	19.800000	0.117303	0.000000	6.985422	0.000000	1.000000	0.289955	8.821000 
	1.560417	12.577771	0.000000	37.802083	32.200000	19.800000	0.117056	0.000000	6.981939	0.000000	1.000000	0.289363	8.803000 
	1.562500	12.577771	0.000000	37.812500	32.200000	19.800000	0.116799	0.000000	6.978234	0.000000	1.000000	0.288738	8.784000 
	1.564583	12.577771	0.000000	37.822917	32.200000	19.800000	0.116535	0.000000	6.974335	0.000000	1.000000	0.288081	8.764000 
	1.566667	12.577771	0.000000	37.833333	32.200000	19.800000	0.116269	0.000000	6.970436	0.000000	1.000000	0.287424	8.744000 
	1.568750	12.577771	0.000000	37.843750	32.220000	19.800000	0.116004	0.000000	6.966758	0.000000	1.000000	0.286799	8.725000 
	1.570833	12.577771	0.000000	37.854167	32.230000	19.800000	0.115734	0.000000	6.962872	0.000000	1.000000	0.286142	8.705000 
	1.572917	12.577771	0.000000	37.864583	32.240000	19.800000	0.115468	0.000000	6.958986	0.000000	1.000000	0.285484	8.685000 
	1.575000	12.577771	0.000000	37.875000	32.250000	19.800000	0.115193	0.000000	6.955100	0.000000	1.000000	0.284827	8.665000 
	1.577083	12.577771	0.000000	37.885417	32.260000	19.800000	0.114948	0.000000	6.951603	0.000000	1.000000	0.284235	8.647000 
	1.579167	12.577771	0.000000	37.895833	32.240000	19.800000	0.114706	0.000000	6.947873	0.000000	1.000000	0.283611	8.628000 
	1.581250	12.577771	0.000000	37.906250	32.260000	19.800000	0.114444	0.000000	6.944195	0.000000	1.000000	0.282986	8.609000 
	1.583333	12.577771	0.000000	37.916667	32.270000	19.800000	0.114201	0.000000	6.940698	0.000000	1.000000	0.282394	8.591000 
	1.585417	12.577771	0.000000	37.927083	32.280000	19.800000	0.113958	0.000000	6.937202	0.000000	1.000000	0.281803	8.573000 
	1.587500	12.577771	0.000000	37.937500	32.290000	19.800000	0.113698	0.000000	6.933510	0.000000	1.000000	0.281178	8.554000 
	1.589583	12.577771	0.000000	37.947917	32.290000	19.800000	0.113474	0.000000	6.930196	0.000000	1.000000	0.280619	8.537000 
	1.591667	12.577771	0.000000	37.958333	32.290000	19.800000	0.113246	0.000000	6.926881	0.000000	1.000000	0.280060	8.520000 
	1.593750	12.577771	0.000000	37.968750	32.300000	19.800000	0.113001	0.000000	6.923384	0.000000	1.000000	0.279469	8.502000 
	1.595833	12.577771	0.000000	37.979167	32.320000	19.800000	0.112755	0.000000	6.919900	0.000000	1.000000	0.278877	8.484000 
	1.597917	12.577771	0.000000	37.989583	32.320000	19.800000	0.112510	0.000000	6.916391	0.000000	1.000000	0.278285	8.466000 
	1.600000	12.577557	0.000000	38.000000	32.330000	19.800000	0.112269	0.000000	6.912894	0.000000	1.000000	0.277694	8.448000 
	1.602083	12.577557	0.000000	38.010417	32.350000	19.800000	0.112031	0.000000	6.909604	0.000000	1.000000	0.277135	8.431000 
	1.604167	12.577557	0.000000	38.020833	32.350000	19.800000	0.111777	0.000000	6.905900	0.000000	1.000000	0.276510	8.412000 
	1.606250	12.577557	0.000000	38.031250	32.350000	19.800000	0.111558	0.000000	6.902585	0.000000	1.000000	0.275952	8.395000 
	1.608333	12.577557	0.000000	38.041667	32.360000	19.800000	0.111323	0.000000	6.899283	0.000000	1.000000	0.275393	8.378000 
	1.610417	12.577557	0.000000	38.052083	32.390000	19.800000	0.111074	0.000000	6.895811	0.000000	1.000000	0.274801	8.360000 
	1.612500	12.577557	0.000000	38.062500	32.380000	19.800000	0.110837	0.000000	6.892289	0.000000	1.000000	0.274209	8.342000 
	1.614583	12.577557	0.000000	38.072917	32.380000	19.800000	0.110609	0.000000	6.888974	0.000000	1.000000	0.273651	8.325000 
	1.616667	12.577557	0.000000	38.083333	32.410000	19.800000	0.110359	0.000000	6.885502	0.000000	1.000000	0.273059	8.307000 
	1.618750	12.577557	0.000000	38.093750	32.400000	19.800000	0.110135	0.000000	6.882175	0.000000	1.000000	0.272500	8.290000 
	1.620833	12.577557	0.000000	38.104167	32.400000	19.800000	0.109912	0.000000	6.878860	0.000000	1.000000	0.271941	8.273000 
	1.622917	12.577557	0.000000	38.114583	32.430000	19.800000	0.109655	0.000000	6.875387	0.000000	1.000000	0.271350	8.255000 
	1.625000	12.577557	0.000000	38.125000	32.430000	19.800000	0.109415	0.000000	6.871877	0.000000	1.000000	0.270758	8.237000 
	1.627083	12.577557	0.000000	38.135417	32.430000	19.800000	0.109188	0.000000	6.868563	0.000000	1.000000	0.270199	8.220000 
	1.629167	12.577557	0.000000	38.145833	32.430000	19.800000	0.108949	0.000000	6.865053	0.000000	1.000000	0.269608	8.202000 
	1.631250	12.577557	0.000000	38.156250	32.440000	19.800000	0.108708	0.000000	6.861555	0.000000	1.000000	0.269016	8.184000 
	1.633333	12.577557	0.000000	38.166667	32.450000	19.800000	0.108462	0.000000	6.858058	0.000000	1.000000	0.268424	8.166000 
	1.635417	12.577557	0.000000	38.177083	32.460000	19.800000	0.108206	0.000000	6.854365	0.000000	1.000000	0.267800	8.147000 
	1.637500	12.577557	0.000000	38.187500	32.460000	19.800000	0.107968	0.000000	6.850855	0.000000	1.000000	0.267208	8.129000 
	1.639583	12.577343	0.000000	38.197917	32.470000	19.800000	0.107723	0.000000	6.847357	0.000000	1.000000	0.266616	8.111000 
	1.641667	12.577343	0.000000	38.208333	32.500000	19.800000	0.107481	0.000000	6.844078	0.000000	1.000000	0.266057	8.094000 
	1.643750	12.577343	0.000000	38.218750	32.510000	19.800000	0.107225	0.000000	6.840386	0.000000	1.000000	0.265433	8.075000 
	1.645833	12.577343	0.000000	38.229167	32.490000	19.800000	0.106999	0.000000	6.836852	0.000000	1.000000	0.264841	8.057000 
	1.647917	12.577343	0.000000	38.239583	32.500000	19.800000	0.106766	0.000000	6.833549	0.000000	1.000000	0.264282	8.040000 
	1.650000	12.577343	0.000000	38.250000	32.540000	19.800000	0.106538	0.000000	6.830476	0.000000	1.000000	0.263756	8.024000 
	1.652083	12.577343	0.000000	38.260417	32.540000	19.800000	0.106311	0.000000	6.827161	0.000000	1.000000	0.263198	8.007000 
	1.654167	12.577343	0.000000	38.270833	32.520000	19.800000	0.106119	0.000000	6.824213	0.000000	1.000000	0.262705	7.992000 
	1.656250	12.577343	0.000000	38.281250	32.540000	19.800000	0.105885	0.000000	6.820921	0.000000	1.000000	0.262146	7.975000 
	1.658333	12.577343	0.000000	38.291667	32.570000	19.800000	0.105673	0.000000	6.818032	0.000000	1.000000	0.261653	7.960000 
	1.660417	12.577343	0.000000	38.302083	32.560000	19.800000	0.105464	0.000000	6.814900	0.000000	1.000000	0.261127	7.944000 
	1.662500	12.577343	0.000000	38.312500	32.550000	19.800000	0.105268	0.000000	6.811963	0.000000	1.000000	0.260634	7.929000 
	1.664583	12.577130	0.000000	38.322917	32.570000	19.800000	0.105062	0.000000	6.809061	0.000000	1.000000	0.260141	7.914000 
	1.666667	12.577130	0.000000	38.333333	32.590000	19.800000	0.104853	0.000000	6.806160	0.000000	1.000000	0.259648	7.899000 
	1.668750	12.577130	0.000000	38.343750	32.580000	19.800000	0.104656	0.000000	6.803223	0.000000	1.000000	0.259155	7.884000 
	1.670833	12.577130	0.000000	38.354167	32.600000	19.800000	0.104450	0.000000	6.800321	0.000000	1.000000	0.258661	7.869000 
	1.672917	12.577130	0.000000	38.364583	32.590000	19.800000	0.104240	0.000000	6.797189	0.000000	1.000000	0.258136	7.853000 
	1.675000	12.577130	0.000000	38.375000	32.620000	19.800000	0.104017	0.000000	6.794104	0.000000	1.000000	0.257610	7.837000 
	1.677083	12.577130	0.000000	38.385417	32.620000	19.800000	0.103816	0.000000	6.791179	0.000000	1.000000	0.257117	7.822000 
	1.679167	12.577130	0.000000	38.395833	32.590000	19.800000	0.103616	0.000000	6.788024	0.000000	1.000000	0.256591	7.806000 
	1.681250	12.576916	0.000000	38.406250	32.610000	19.800000	0.103392	0.000000	6.784927	0.000000	1.000000	0.256065	7.790000 
	1.683333	12.576916	0.000000	38.416667	32.650000	19.800000	0.103165	0.000000	6.781853	0.000000	1.000000	0.255539	7.774000 
	1.685417	12.576916	0.000000	38.427083	32.650000	19.800000	0.102952	0.000000	6.778733	0.000000	1.000000	0.255013	7.758000 
	1.687500	12.576916	0.000000	38.437500	32.650000	19.800000	0.102729	0.000000	6.775417	0.000000	1.000000	0.254454	7.741000 
	1.689583	12.576916	0.000000	38.447917	32.660000	19.800000	0.102522	0.000000	6.772504	0.000000	1.000000	0.253961	7.726000 
	1.691667	12.576916	0.000000	38.458333	32.670000	19.800000	0.102295	0.000000	6.769200	0.000000	1.000000	0.253402	7.709000 
	1.693750	12.576916	0.000000	38.468750	32.700000	19.800000	0.102071	0.000000	6.766113	0.000000	1.000000	0.252876	7.693000 
	1.695833	12.576916	0.000000	38.479167	32.690000	19.800000	0.101864	0.000000	6.762982	0.000000	1.000000	0.252350	7.677000 
	1.697917	12.576916	0.000000	38.489583	32.690000	19.800000	0.101647	0.000000	6.759861	0.000000	1.000000	0.251824	7.661000 
	1.700000	12.576916	0.000000	38.500000	32.700000	19.800000	0.101432	0.000000	6.756752	0.000000	1.000000	0.251298	7.645000 
	1.702083	12.576916	0.000000	38.510417	32.700000	19.800000	0.101232	0.000000	6.753827	0.000000	1.000000	0.250805	7.630000 
	1.704167	12.576916	0.000000	38.520833	32.710000	19.800000	0.101000	0.000000	6.750523	0.000000	1.000000	0.250247	7.613000 
	1.706250	12.576702	0.000000	38.531250	32.730000	19.800000	0.100781	0.000000	6.747425	0.000000	1.000000	0.249721	7.597000 
	1.708333	12.576702	0.000000	38.541667	32.720000	19.800000	0.100573	0.000000	6.744293	0.000000	1.000000	0.249195	7.581000 
	1.710417	12.576702	0.000000	38.552083	32.750000	19.800000	0.100324	0.000000	6.740816	0.000000	1.000000	0.248603	7.563000 
	1.712500	12.576702	0.000000	38.562500	32.750000	19.800000	0.100112	0.000000	6.737696	0.000000	1.000000	0.248077	7.547000 
	1.714583	12.576702	0.000000	38.572917	32.740000	19.800000	0.099898	0.000000	6.734564	0.000000	1.000000	0.247551	7.531000 
	1.716667	12.576702	0.000000	38.583333	32.770000	19.800000	0.099679	0.000000	6.731477	0.000000	1.000000	0.247025	7.515000 
	1.718750	12.576702	0.000000	38.593750	32.770000	19.800000	0.099477	0.000000	6.728552	0.000000	1.000000	0.246532	7.500000 
	1.720833	12.576702	0.000000	38.604167	32.770000	19.800000	0.099260	0.000000	6.725431	0.000000	1.000000	0.246006	7.484000 
	1.722917	12.576702	0.000000	38.614583	32.790000	19.800000	0.099043	0.000000	6.722333	0.000000	1.000000	0.245480	7.468000 
	1.725000	12.576702	0.000000	38.625000	32.790000	19.800000	0.098833	0.000000	6.719212	0.000000	1.000000	0.244954	7.452000 
	1.727083	12.576702	0.000000	38.635417	32.790000	19.800000	0.098632	0.000000	6.716286	0.000000	1.000000	0.244461	7.437000 
	1.729167	12.576702	0.000000	38.645833	32.800000	19.800000	0.098414	0.000000	6.713177	0.000000	1.000000	0.243935	7.421000 
	1.731250	12.576702	0.000000	38.656250	32.820000	19.800000	0.098209	0.000000	6.710273	0.000000	1.000000	0.243442	7.406000 
	1.733333	12.576489	0.000000	38.666667	32.820000	19.800000	0.098010	0.000000	6.707348	0.000000	1.000000	0.242949	7.391000 
	1.735417	12.576489	0.000000	38.677083	32.820000	19.800000	0.097811	0.000000	6.704422	0.000000	1.000000	0.242456	7.376000 
	1.737500	12.576489	0.000000	38.687500	32.840000	19.800000	0.097617	0.000000	6.701713	0.000000	1.000000	0.241996	7.362000 
	1.739583	12.576489	0.000000	38.697917	32.850000	19.800000	0.097413	0.000000	6.698798	0.000000	1.000000	0.241503	7.347000 
	1.741667	12.576489	0.000000	38.708333	32.870000	19.800000	0.097218	0.000000	6.696089	0.000000	1.000000	0.241043	7.333000 
	1.743750	12.576489	0.000000	38.718750	32.850000	19.800000	0.097039	0.000000	6.693337	0.000000	1.000000	0.240582	7.319000 
	1.745833	12.576489	0.000000	38.729167	32.880000	19.800000	0.096843	0.000000	6.690639	0.000000	1.000000	0.240122	7.305000 
	1.747917	12.576489	0.000000	38.739583	32.890000	19.800000	0.096652	0.000000	6.687919	0.000000	1.000000	0.239662	7.291000 
	1.750000	12.576489	0.000000	38.750000	32.880000	19.800000	0.096455	0.000000	6.684982	0.000000	1.000000	0.239169	7.276000 
	1.752083	12.576489	0.000000	38.760417	32.880000	19.800000	0.096272	0.000000	6.682252	0.000000	1.000000	0.238709	7.262000 
	1.754167	12.576489	0.000000	38.770833	32.880000	19.800000	0.096071	0.000000	6.679326	0.000000	1.000000	0.238216	7.247000 
	1.756250	12.576489	0.000000	38.781250	32.900000	19.800000	0.095853	0.000000	6.676226	0.000000	1.000000	0.237690	7.231000 
	1.758333	12.576489	0.000000	38.791667	32.910000	19.800000	0.095659	0.000000	6.673506	0.000000	1.000000	0.237230	7.217000 
	1.760417	12.576489	0.000000	38.802083	32.930000	19.800000	0.095430	0.000000	6.670212	0.000000	1.000000	0.236671	7.200000 
	1.762500	12.576489	0.000000	38.812500	32.930000	19.800000	0.095233	0.000000	6.667286	0.000000	1.000000	0.236178	7.185000 
	1.764583	12.576489	0.000000	38.822917	32.960000	19.800000	0.095019	0.000000	6.664392	0.000000	1.000000	0.235685	7.170000 
	1.766667	12.576489	0.000000	38.833333	32.950000	19.800000	0.094812	0.000000	6.661260	0.000000	1.000000	0.235159	7.154000 
	1.768750	12.576275	0.000000	38.843750	32.950000	19.800000	0.094614	0.000000	6.658334	0.000000	1.000000	0.234666	7.139000 
	1.770833	12.576275	0.000000	38.854167	32.970000	19.800000	0.094434	0.000000	6.655820	0.000000	1.000000	0.234238	7.126000 
	1.772917	12.576275	0.000000	38.864583	32.970000	19.800000	0.094232	0.000000	6.652894	0.000000	1.000000	0.233745	7.111000 
	1.775000	12.576275	0.000000	38.875000	32.970000	19.800000	0.094035	0.000000	6.649968	0.000000	1.000000	0.233252	7.096000 
	1.777083	12.576275	0.000000	38.885417	32.980000	19.800000	0.093857	0.000000	6.647442	0.000000	1.000000	0.232825	7.083000 
	1.779167	12.576275	0.000000	38.895833	32.990000	19.800000	0.093667	0.000000	6.644722	0.000000	1.000000	0.232365	7.069000 
	1.781250	12.576275	0.000000	38.906250	33.000000	19.800000	0.093493	0.000000	6.642197	0.000000	1.000000	0.231937	7.056000 
	1.783333	12.576275	0.000000	38.916667	33.030000	19.800000	0.093294	0.000000	6.639497	0.000000	1.000000	0.231477	7.042000 
	1.785417	12.576275	0.000000	38.927083	33.020000	19.800000	0.093114	0.000000	6.636755	0.000000	1.000000	0.231017	7.028000 
	1.787500	12.576275	0.000000	38.937500	33.030000	19.800000	0.092923	0.000000	6.634035	0.000000	1.000000	0.230557	7.014000 
	1.789583	12.576275	0.000000	38.947917	33.050000	19.800000	0.092730	0.000000	6.631325	0.000000	1.000000	0.230097	7.000000 
	1.791667	12.576275	0.000000	38.958333	33.060000	19.800000	0.092540	0.000000	6.628604	0.000000	1.000000	0.229636	6.986000 
	1.793750	12.576275	0.000000	38.968750	33.050000	19.800000	0.092372	0.000000	6.626058	0.000000	1.000000	0.229209	6.973000 
	1.795833	12.576275	0.000000	38.979167	33.060000	19.800000	0.092183	0.000000	6.623337	0.000000	1.000000	0.228749	6.959000 
	1.797917	12.576275	0.000000	38.989583	33.080000	19.800000	0.091989	0.000000	6.620626	0.000000	1.000000	0.228289	6.945000 
	1.800000	12.576275	0.000000	39.000000	33.080000	19.800000	0.091817	0.000000	6.618090	0.000000	1.000000	0.227861	6.932000 
	1.802083	12.576275	0.000000	39.010417	33.080000	19.800000	0.091632	0.000000	6.615359	0.000000	1.000000	0.227401	6.918000 
	1.804167	12.576275	0.000000	39.020833	33.100000	19.800000	0.091452	0.000000	6.612844	0.000000	1.000000	0.226974	6.905000 
	1.806250	12.576275	0.000000	39.031250	33.110000	19.800000	0.091264	0.000000	6.610123	0.000000	1.000000	0.226514	6.891000 
	1.808333	12.576275	0.000000	39.041667	33.120000	19.800000	0.091088	0.000000	6.607597	0.000000	1.000000	0.226086	6.878000 
	1.810417	12.576275	0.000000	39.052083	33.090000	19.800000	0.090910	0.000000	6.604835	0.000000	1.000000	0.225626	6.864000 
	1.812500	12.576275	0.000000	39.062500	33.120000	19.800000	0.090714	0.000000	6.602134	0.000000	1.000000	0.225166	6.850000 
	1.814583	12.576061	0.000000	39.072917	33.150000	19.800000	0.090520	0.000000	6.599433	0.000000	1.000000	0.224706	6.836000 
	1.816667	12.576061	0.000000	39.083333	33.140000	19.800000	0.090349	0.000000	6.596887	0.000000	1.000000	0.224278	6.823000 
	1.818750	12.576061	0.000000	39.093750	33.150000	19.800000	0.090177	0.000000	6.594361	0.000000	1.000000	0.223851	6.810000 
	1.820833	12.576061	0.000000	39.104167	33.160000	19.800000	0.090012	0.000000	6.592030	0.000000	1.000000	0.223457	6.798000 
	1.822917	12.576061	0.000000	39.114583	33.160000	19.800000	0.089837	0.000000	6.589494	0.000000	1.000000	0.223029	6.785000 
	1.825000	12.576061	0.000000	39.125000	33.170000	19.800000	0.089663	0.000000	6.586968	0.000000	1.000000	0.222602	6.772000 
	1.827083	12.576061	0.000000	39.135417	33.170000	19.800000	0.089476	0.000000	6.584236	0.000000	1.000000	0.222142	6.758000 
	1.829167	12.576061	0.000000	39.145833	33.190000	19.800000	0.089298	0.000000	6.581720	0.000000	1.000000	0.221715	6.745000 
	1.831250	12.576061	0.000000	39.156250	33.200000	19.800000	0.089121	0.000000	6.579194	0.000000	1.000000	0.221287	6.732000 
	1.833333	12.576061	0.000000	39.166667	33.190000	19.800000	0.088938	0.000000	6.576452	0.000000	1.000000	0.220827	6.718000 
	1.835417	12.576061	0.000000	39.177083	33.210000	19.800000	0.088760	0.000000	6.573936	0.000000	1.000000	0.220400	6.705000 
	1.837500	12.576061	0.000000	39.187500	33.220000	19.800000	0.088570	0.000000	6.571215	0.000000	1.000000	0.219940	6.691000 
	1.839583	12.576061	0.000000	39.197917	33.240000	19.800000	0.088404	0.000000	6.568893	0.000000	1.000000	0.219545	6.679000 
	1.841667	12.576061	0.000000	39.208333	33.230000	19.800000	0.088236	0.000000	6.566347	0.000000	1.000000	0.219118	6.666000 
	1.843750	12.576061	0.000000	39.218750	33.230000	19.800000	0.088062	0.000000	6.563811	0.000000	1.000000	0.218690	6.653000 
	1.845833	12.576061	0.000000	39.229167	33.250000	19.800000	0.087884	0.000000	6.561294	0.000000	1.000000	0.218263	6.640000 
	1.847917	12.576061	0.000000	39.239583	33.250000	19.800000	0.087722	0.000000	6.558953	0.000000	1.000000	0.217869	6.628000 
	1.850000	12.576061	0.000000	39.250000	33.280000	19.800000	0.087543	0.000000	6.556446	0.000000	1.000000	0.217441	6.615000 
	1.852083	12.576061	0.000000	39.260417	33.280000	19.800000	0.087371	0.000000	6.553909	0.000000	1.000000	0.217014	6.602000 
	1.854167	12.576061	0.000000	39.270833	33.280000	19.800000	0.087211	0.000000	6.551568	0.000000	1.000000	0.216620	6.590000 
	1.856250	12.576061	0.000000	39.281250	33.300000	19.800000	0.087044	0.000000	6.549246	0.000000	1.000000	0.216225	6.578000 
	1.858333	12.576061	0.000000	39.291667	33.290000	19.800000	0.086890	0.000000	6.546895	0.000000	1.000000	0.215831	6.566000 
	1.860417	12.576061	0.000000	39.302083	33.290000	19.800000	0.086729	0.000000	6.544554	0.000000	1.000000	0.215436	6.554000 
	1.862500	12.576061	0.000000	39.312500	33.310000	19.800000	0.086565	0.000000	6.542232	0.000000	1.000000	0.215042	6.542000 
	1.864583	12.576061	0.000000	39.322917	33.320000	19.800000	0.086389	0.000000	6.539705	0.000000	1.000000	0.214614	6.529000 
	1.866667	12.576061	0.000000	39.333333	33.320000	19.800000	0.086229	0.000000	6.537364	0.000000	1.000000	0.214220	6.517000 
	1.868750	12.576061	0.000000	39.343750	33.320000	19.800000	0.086057	0.000000	6.534827	0.000000	1.000000	0.213793	6.504000 
	1.870833	12.576061	0.000000	39.354167	33.360000	19.800000	0.085884	0.000000	6.532524	0.000000	1.000000	0.213398	6.492000 
	1.872917	12.576061	0.000000	39.364583	33.370000	19.800000	0.085694	0.000000	6.529802	0.000000	1.000000	0.212938	6.478000 
	1.875000	12.576061	0.000000	39.375000	33.350000	19.800000	0.085526	0.000000	6.527246	0.000000	1.000000	0.212511	6.465000 
	1.877083	12.576061	0.000000	39.385417	33.360000	19.800000	0.085339	0.000000	6.524524	0.000000	1.000000	0.212050	6.451000 
	1.879167	12.576061	0.000000	39.395833	33.370000	19.800000	0.085165	0.000000	6.521997	0.000000	1.000000	0.211623	6.438000 
	1.881250	12.576061	0.000000	39.406250	33.400000	19.800000	0.084983	0.000000	6.519489	0.000000	1.000000	0.211196	6.425000 
	1.883333	12.576061	0.000000	39.416667	33.380000	19.800000	0.084830	0.000000	6.517128	0.000000	1.000000	0.210801	6.413000 
	1.885417	12.576061	0.000000	39.427083	33.400000	19.800000	0.084653	0.000000	6.514611	0.000000	1.000000	0.210374	6.400000 
	1.887500	12.576061	0.000000	39.437500	33.410000	19.800000	0.084477	0.000000	6.512084	0.000000	1.000000	0.209947	6.387000 
	1.889583	12.576061	0.000000	39.447917	33.420000	19.800000	0.084300	0.000000	6.509556	0.000000	1.000000	0.209519	6.374000 
	1.891667	12.576061	0.000000	39.458333	33.430000	19.800000	0.084125	0.000000	6.507029	0.000000	1.000000	0.209092	6.361000 
	1.893750	12.576061	0.000000	39.468750	33.420000	19.800000	0.083955	0.000000	6.504483	0.000000	1.000000	0.208665	6.348000 
	1.895833	12.576061	0.000000	39.479167	33.440000	19.800000	0.083790	0.000000	6.502160	0.000000	1.000000	0.208270	6.336000 
	1.897917	12.576061	0.000000	39.489583	33.460000	19.800000	0.083595	0.000000	6.499447	0.000000	1.000000	0.207810	6.322000 
	1.900000	12.576061	0.000000	39.500000	33.450000	19.800000	0.083428	0.000000	6.496901	0.000000	1.000000	0.207383	6.309000 
	1.902083	12.575848	0.000000	39.510417	33.470000	19.800000	0.083252	0.000000	6.494383	0.000000	1.000000	0.206955	6.296000 
	1.904167	12.575848	0.000000	39.520833	33.480000	19.800000	0.083075	0.000000	6.491855	0.000000	1.000000	0.206528	6.283000 
	1.906250	12.575848	0.000000	39.531250	33.480000	19.800000	0.082914	0.000000	6.489514	0.000000	1.000000	0.206134	6.271000 
	1.908333	12.575848	0.000000	39.541667	33.490000	19.800000	0.082755	0.000000	6.487181	0.000000	1.000000	0.205739	6.259000 
	1.910417	12.575848	0.000000	39.552083	33.490000	19.800000	0.082595	0.000000	6.484840	0.000000	1.000000	0.205345	6.247000 
	1.912500	12.575848	0.000000	39.562500	33.530000	19.800000	0.082437	0.000000	6.482730	0.000000	1.000000	0.204983	6.236000 
	1.914583	12.575848	0.000000	39.572917	33.520000	19.800000	0.082310	0.000000	6.480769	0.000000	1.000000	0.204655	6.226000 
	1.916667	12.575848	0.000000	39.583333	33.510000	19.800000	0.082163	0.000000	6.478613	0.000000	1.000000	0.204293	6.215000 
	1.918750	12.575848	0.000000	39.593750	33.520000	19.800000	0.082014	0.000000	6.476476	0.000000	1.000000	0.203931	6.204000 
	1.920833	12.575848	0.000000	39.604167	33.540000	19.800000	0.081848	0.000000	6.474153	0.000000	1.000000	0.203537	6.192000 
	1.922917	12.575848	0.000000	39.614583	33.550000	19.800000	0.081700	0.000000	6.472015	0.000000	1.000000	0.203175	6.181000 
	1.925000	12.575848	0.000000	39.625000	33.560000	19.800000	0.081551	0.000000	6.469878	0.000000	1.000000	0.202814	6.170000 
	1.927083	12.575848	0.000000	39.635417	33.560000	19.800000	0.081407	0.000000	6.467731	0.000000	1.000000	0.202452	6.159000 
	1.929167	12.575848	0.000000	39.645833	33.580000	19.800000	0.081240	0.000000	6.465407	0.000000	1.000000	0.202058	6.147000 
	1.931250	12.575848	0.000000	39.656250	33.610000	19.800000	0.081073	0.000000	6.463093	0.000000	1.000000	0.201663	6.135000 
	1.933333	12.575848	0.000000	39.666667	33.580000	19.800000	0.080938	0.000000	6.460919	0.000000	1.000000	0.201302	6.124000 
	1.935417	12.575848	0.000000	39.677083	33.600000	19.800000	0.080769	0.000000	6.458595	0.000000	1.000000	0.200907	6.112000 
	1.937500	12.575848	0.000000	39.687500	33.610000	19.800000	0.080609	0.000000	6.456262	0.000000	1.000000	0.200513	6.100000 
	1.939583	12.575848	0.000000	39.697917	33.600000	19.800000	0.080438	0.000000	6.453716	0.000000	1.000000	0.200085	6.087000 
	1.941667	12.575848	0.000000	39.708333	33.620000	19.800000	0.080289	0.000000	6.451587	0.000000	1.000000	0.199724	6.076000 
	1.943750	12.575848	0.000000	39.718750	33.620000	19.800000	0.080115	0.000000	6.449050	0.000000	1.000000	0.199297	6.063000 
	1.945833	12.575848	0.000000	39.729167	33.630000	19.800000	0.079955	0.000000	6.446717	0.000000	1.000000	0.198902	6.051000 
	1.947917	12.575848	0.000000	39.739583	33.640000	19.800000	0.079780	0.000000	6.444189	0.000000	1.000000	0.198475	6.038000 
	1.950000	12.575634	0.000000	39.750000	33.630000	19.800000	0.079626	0.000000	6.441838	0.000000	1.000000	0.198080	6.026000 
	1.952083	12.575634	0.000000	39.760417	33.660000	19.800000	0.079441	0.000000	6.439328	0.000000	1.000000	0.197653	6.013000 
	1.954167	12.575634	0.000000	39.770833	33.660000	19.800000	0.079282	0.000000	6.436986	0.000000	1.000000	0.197259	6.001000 
	1.956250	12.575634	0.000000	39.781250	33.680000	19.800000	0.079105	0.000000	6.434467	0.000000	1.000000	0.196831	5.988000 
	1.958333	12.575634	0.000000	39.791667	33.670000	19.800000	0.078948	0.000000	6.432116	0.000000	1.000000	0.196437	5.976000 
	1.960417	12.575634	0.000000	39.802083	33.700000	19.800000	0.078783	0.000000	6.429800	0.000000	1.000000	0.196042	5.964000 
	1.962500	12.575634	0.000000	39.812500	33.710000	19.800000	0.078606	0.000000	6.427272	0.000000	1.000000	0.195615	5.951000 
	1.964583	12.575634	0.000000	39.822917	33.720000	19.800000	0.078459	0.000000	6.425134	0.000000	1.000000	0.195253	5.940000 
	1.966667	12.575634	0.000000	39.833333	33.720000	19.800000	0.078300	0.000000	6.422792	0.000000	1.000000	0.194859	5.928000 
	1.968750	12.575634	0.000000	39.843750	33.720000	19.800000	0.078152	0.000000	6.420645	0.000000	1.000000	0.194497	5.917000 
	1.970833	12.575634	0.000000	39.854167	33.740000	19.800000	0.078002	0.000000	6.418515	0.000000	1.000000	0.194136	5.906000 
	1.972917	12.575634	0.000000	39.864583	33.730000	19.800000	0.077844	0.000000	6.416164	0.000000	1.000000	0.193741	5.894000 
	1.975000	12.575634	0.000000	39.875000	33.750000	19.800000	0.077694	0.000000	6.414035	0.000000	1.000000	0.193380	5.883000 
	1.977083	12.575634	0.000000	39.885417	33.770000	19.800000	0.077541	0.000000	6.411905	0.000000	1.000000	0.193018	5.872000 
	1.979167	12.575634	0.000000	39.895833	33.780000	19.800000	0.077381	0.000000	6.409572	0.000000	1.000000	0.192624	5.860000 
	1.981250	12.575634	0.000000	39.906250	33.780000	19.800000	0.077222	0.000000	6.407230	0.000000	1.000000	0.192229	5.848000 
	1.983333	12.575634	0.000000	39.916667	33.790000	19.800000	0.077073	0.000000	6.405091	0.000000	1.000000	0.191868	5.837000 
	1.985417	12.575634	0.000000	39.927083	33.800000	19.800000	0.076912	0.000000	6.402758	0.000000	1.000000	0.191473	5.825000 
	1.987500	12.575634	0.000000	39.937500	33.820000	19.800000	0.076762	0.000000	6.400628	0.000000	1.000000	0.191112	5.814000 
	1.989583	12.575634	0.000000	39.947917	33.810000	19.800000	0.076629	0.000000	6.398667	0.000000	1.000000	0.190783	5.804000 
	1.991667	12.575634	0.000000	39.958333	33.820000	19.800000	0.076468	0.000000	6.396334	0.000000	1.000000	0.190389	5.792000 
	1.993750	12.575634	0.000000	39.968750	33.830000	19.800000	0.076307	0.000000	6.394000	0.000000	1.000000	0.189994	5.780000 
	1.995833	12.575634	0.000000	39.979167	33.840000	19.800000	0.076172	0.000000	6.392056	0.000000	1.000000	0.189665	5.770000 
	1.997917	12.575634	0.000000	39.989583	33.830000	19.800000	0.076001	0.000000	6.389510	0.000000	1.000000	0.189238	5.757000 
	2.000000	12.575634	0.000000	40.000000	33.840000	19.800000	0.075840	0.000000	6.387177	0.000000	1.000000	0.188844	5.745000 
	2.002083	12.575634	0.000000	40.010417	33.850000	19.800000	0.075693	0.000000	6.385038	0.000000	1.000000	0.188482	5.734000 
	2.004167	12.575634	0.000000	40.020833	33.870000	19.800000	0.075527	0.000000	6.382713	0.000000	1.000000	0.188088	5.722000 
	2.006250	12.575634	0.000000	40.031250	33.890000	19.800000	0.075363	0.000000	6.380387	0.000000	1.000000	0.187693	5.710000 
	2.008333	12.575634	0.000000	40.041667	33.880000	19.800000	0.075219	0.000000	6.378232	0.000000	1.000000	0.187332	5.699000 
	2.010417	12.575634	0.000000	40.052083	33.900000	19.800000	0.075054	0.000000	6.375906	0.000000	1.000000	0.186937	5.687000 
	2.012500	12.575634	0.000000	40.062500	33.900000	19.800000	0.074885	0.000000	6.373368	0.000000	1.000000	0.186510	5.674000 
	2.014583	12.575634	0.000000	40.072917	33.890000	19.800000	0.074742	0.000000	6.371213	0.000000	1.000000	0.186148	5.663000 
	2.016667	12.575420	0.000000	40.083333	33.910000	19.800000	0.074578	0.000000	6.368887	0.000000	1.000000	0.185754	5.651000 
	2.018750	12.575420	0.000000	40.093750	33.920000	19.800000	0.074403	0.000000	6.366358	0.000000	1.000000	0.185326	5.638000 
	2.020833	12.575420	0.000000	40.104167	33.920000	19.800000	0.074257	0.000000	6.364211	0.000000	1.000000	0.184965	5.627000 
	2.022917	12.575420	0.000000	40.114583	33.940000	19.800000	0.074093	0.000000	6.361885	0.000000	1.000000	0.184570	5.615000 
	2.025000	12.575420	0.000000	40.125000	33.960000	19.800000	0.073929	0.000000	6.359559	0.000000	1.000000	0.184176	5.603000 
	2.027083	12.575420	0.000000	40.135417	33.960000	19.800000	0.073782	0.000000	6.357412	0.000000	1.000000	0.183814	5.592000 
	2.029167	12.575420	0.000000	40.145833	33.970000	19.800000	0.073609	0.000000	6.354882	0.000000	1.000000	0.183387	5.579000 
	2.031250	12.575420	0.000000	40.156250	33.980000	19.800000	0.073472	0.000000	6.352938	0.000000	1.000000	0.183058	5.569000 
	2.033333	12.575420	0.000000	40.166667	33.980000	19.800000	0.073317	0.000000	6.350596	0.000000	1.000000	0.182664	5.557000 
	2.035417	12.575420	0.000000	40.177083	33.980000	19.800000	0.073155	0.000000	6.348253	0.000000	1.000000	0.182269	5.545000 
	2.037500	12.575420	0.000000	40.187500	34.010000	19.800000	0.073001	0.000000	6.346130	0.000000	1.000000	0.181908	5.534000 
	2.039583	12.575420	0.000000	40.197917	33.990000	19.800000	0.072862	0.000000	6.343967	0.000000	1.000000	0.181546	5.523000 
	2.041667	12.575420	0.000000	40.208333	34.010000	19.800000	0.072712	0.000000	6.341835	0.000000	1.000000	0.181185	5.512000 
	2.043750	12.575420	0.000000	40.218750	34.020000	19.800000	0.072549	0.000000	6.339501	0.000000	1.000000	0.180790	5.500000 
	2.045833	12.575420	0.000000	40.229167	34.020000	19.800000	0.072403	0.000000	6.337354	0.000000	1.000000	0.180429	5.489000 
	2.047917	12.575420	0.000000	40.239583	34.040000	19.800000	0.072242	0.000000	6.335027	0.000000	1.000000	0.180034	5.477000 
	2.050000	12.575420	0.000000	40.250000	34.040000	19.800000	0.072084	0.000000	6.332685	0.000000	1.000000	0.179640	5.465000 
	2.052083	12.575420	0.000000	40.260417	34.060000	19.800000	0.071945	0.000000	6.330748	0.000000	1.000000	0.179311	5.455000 
	2.054167	12.575420	0.000000	40.270833	34.100000	19.800000	0.071775	0.000000	6.328438	0.000000	1.000000	0.178917	5.443000 
	2.056250	12.575420	0.000000	40.281250	34.080000	19.800000	0.071647	0.000000	6.326470	0.000000	1.000000	0.178588	5.433000 
	2.058333	12.575420	0.000000	40.291667	34.070000	19.800000	0.071507	0.000000	6.324314	0.000000	1.000000	0.178226	5.422000 
	2.060417	12.575420	0.000000	40.302083	34.080000	19.800000	0.071357	0.000000	6.322175	0.000000	1.000000	0.177865	5.411000 
	2.062500	12.575207	0.000000	40.312500	34.100000	19.800000	0.071195	0.000000	6.319848	0.000000	1.000000	0.177470	5.399000 
	2.064583	12.575207	0.000000	40.322917	34.090000	19.800000	0.071050	0.000000	6.317692	0.000000	1.000000	0.177109	5.388000 
	2.066667	12.575207	0.000000	40.333333	34.100000	19.800000	0.070903	0.000000	6.315553	0.000000	1.000000	0.176747	5.377000 
	2.068750	12.575207	0.000000	40.343750	34.110000	19.800000	0.070754	0.000000	6.313413	0.000000	1.000000	0.176386	5.366000 
	2.070833	12.575207	0.000000	40.354167	34.130000	19.800000	0.070602	0.000000	6.311281	0.000000	1.000000	0.176024	5.355000 
	2.072917	12.575207	0.000000	40.364583	34.110000	19.800000	0.070450	0.000000	6.308923	0.000000	1.000000	0.175629	5.343000 
	2.075000	12.575207	0.000000	40.375000	34.120000	19.800000	0.070301	0.000000	6.306783	0.000000	1.000000	0.175268	5.332000 
	2.077083	12.575207	0.000000	40.385417	34.150000	19.800000	0.070136	0.000000	6.304464	0.000000	1.000000	0.174873	5.320000 
	2.079167	12.575207	0.000000	40.395833	34.170000	19.800000	0.069972	0.000000	6.302137	0.000000	1.000000	0.174479	5.308000 
	2.081250	12.575207	0.000000	40.406250	34.180000	19.800000	0.069810	0.000000	6.299802	0.000000	1.000000	0.174085	5.296000 
	2.083333	12.575207	0.000000	40.416667	34.180000	19.800000	0.069666	0.000000	6.297654	0.000000	1.000000	0.173723	5.285000 
	2.085417	12.575207	0.000000	40.427083	34.190000	19.800000	0.069505	0.000000	6.295319	0.000000	1.000000	0.173329	5.273000 
	2.087500	12.575207	0.000000	40.437500	34.200000	19.800000	0.069357	0.000000	6.293179	0.000000	1.000000	0.172967	5.262000 
	2.089583	12.575207	0.000000	40.447917	34.200000	19.800000	0.069224	0.000000	6.291227	0.000000	1.000000	0.172638	5.252000 
	2.091667	12.575207	0.000000	40.458333	34.200000	19.800000	0.069078	0.000000	6.289079	0.000000	1.000000	0.172277	5.241000 
	2.093750	12.575207	0.000000	40.468750	34.230000	19.800000	0.068941	0.000000	6.287150	0.000000	1.000000	0.171948	5.231000 
	2.095833	12.575207	0.000000	40.479167	34.230000	19.800000	0.068796	0.000000	6.285002	0.000000	1.000000	0.171586	5.220000 
	2.097917	12.575207	0.000000	40.489583	34.230000	19.800000	0.068661	0.000000	6.283049	0.000000	1.000000	0.171258	5.210000 
	2.100000	12.575207	0.000000	40.500000	34.230000	19.800000	0.068531	0.000000	6.281097	0.000000	1.000000	0.170929	5.200000 
	2.102083	12.575207	0.000000	40.510417	34.250000	19.800000	0.068407	0.000000	6.279355	0.000000	1.000000	0.170633	5.191000 
	2.104167	12.575207	0.000000	40.520833	34.280000	19.800000	0.068252	0.000000	6.277230	0.000000	1.000000	0.170272	5.180000 
	2.106250	12.575207	0.000000	40.531250	34.270000	19.800000	0.068136	0.000000	6.275465	0.000000	1.000000	0.169976	5.171000 
	2.108333	12.575207	0.000000	40.541667	34.290000	19.800000	0.067987	0.000000	6.273333	0.000000	1.000000	0.169614	5.160000 
	2.110417	12.575207	0.000000	40.552083	34.290000	19.800000	0.067867	0.000000	6.271575	0.000000	1.000000	0.169318	5.151000 
	2.112500	12.575207	0.000000	40.562500	34.290000	19.800000	0.067722	0.000000	6.269428	0.000000	1.000000	0.168957	5.140000 
	2.114583	12.575207	0.000000	40.572917	34.290000	19.800000	0.067603	0.000000	6.267670	0.000000	1.000000	0.168661	5.131000 
	2.116667	12.575207	0.000000	40.583333	34.300000	19.800000	0.067454	0.000000	6.265530	0.000000	1.000000	0.168299	5.120000 
	2.118750	12.575207	0.000000	40.593750	34.330000	19.800000	0.067329	0.000000	6.263795	0.000000	1.000000	0.168003	5.111000 
	2.120833	12.575207	0.000000	40.604167	34.330000	19.800000	0.067211	0.000000	6.262038	0.000000	1.000000	0.167708	5.102000 
	2.122917	12.575207	0.000000	40.614583	34.330000	19.800000	0.067064	0.000000	6.259890	0.000000	1.000000	0.167346	5.091000 
	2.125000	12.575207	0.000000	40.625000	34.340000	19.800000	0.066917	0.000000	6.257750	0.000000	1.000000	0.166984	5.080000 
	2.127083	12.575207	0.000000	40.635417	34.370000	19.800000	0.066791	0.000000	6.256015	0.000000	1.000000	0.166689	5.071000 
	2.129167	12.574993	0.000000	40.645833	34.370000	19.800000	0.066659	0.000000	6.254062	0.000000	1.000000	0.166360	5.061000 
	2.131250	12.574993	0.000000	40.656250	34.360000	19.800000	0.066517	0.000000	6.251907	0.000000	1.000000	0.165998	5.050000 
	2.133333	12.574993	0.000000	40.666667	34.390000	19.800000	0.066375	0.000000	6.249976	0.000000	1.000000	0.165670	5.040000 
	2.135417	12.574993	0.000000	40.677083	34.400000	19.800000	0.066226	0.000000	6.247836	0.000000	1.000000	0.165308	5.029000 
	2.137500	12.574993	0.000000	40.687500	34.400000	19.800000	0.066097	0.000000	6.245883	0.000000	1.000000	0.164979	5.019000 
	2.139583	12.574993	0.000000	40.697917	34.390000	19.800000	0.065953	0.000000	6.243728	0.000000	1.000000	0.164618	5.008000 
	2.141667	12.574993	0.000000	40.708333	34.400000	19.800000	0.065820	0.000000	6.241782	0.000000	1.000000	0.164289	4.998000 
	2.143750	12.574993	0.000000	40.718750	34.420000	19.800000	0.065668	0.000000	6.239649	0.000000	1.000000	0.163927	4.987000 
	2.145833	12.574993	0.000000	40.729167	34.440000	19.800000	0.065533	0.000000	6.237711	0.000000	1.000000	0.163599	4.977000 
	2.147917	12.574993	0.000000	40.739583	34.450000	19.800000	0.065398	0.000000	6.235765	0.000000	1.000000	0.163270	4.967000 
	2.150000	12.574993	0.000000	40.750000	34.440000	19.800000	0.065257	0.000000	6.233610	0.000000	1.000000	0.162908	4.956000 
	2.152083	12.574993	0.000000	40.760417	34.470000	19.800000	0.065128	0.000000	6.231874	0.000000	1.000000	0.162613	4.947000 
	2.154167	12.574993	0.000000	40.770833	34.470000	19.800000	0.064984	0.000000	6.229726	0.000000	1.000000	0.162251	4.936000 
	2.156250	12.574993	0.000000	40.781250	34.460000	19.800000	0.064854	0.000000	6.227766	0.000000	1.000000	0.161922	4.926000 
	2.158333	12.574993	0.000000	40.791667	34.480000	19.800000	0.064717	0.000000	6.225828	0.000000	1.000000	0.161594	4.916000 
	2.160417	12.574993	0.000000	40.802083	34.490000	19.800000	0.064581	0.000000	6.223882	0.000000	1.000000	0.161265	4.906000 
	2.162500	12.574993	0.000000	40.812500	34.490000	19.800000	0.064451	0.000000	6.221929	0.000000	1.000000	0.160936	4.896000 
	2.164583	12.574993	0.000000	40.822917	34.520000	19.800000	0.064313	0.000000	6.219998	0.000000	1.000000	0.160607	4.886000 
	2.166667	12.574993	0.000000	40.833333	34.520000	19.800000	0.064179	0.000000	6.218045	0.000000	1.000000	0.160279	4.876000 
	2.168750	12.574993	0.000000	40.843750	34.530000	19.800000	0.064030	0.000000	6.215904	0.000000	1.000000	0.159917	4.865000 
	2.170833	12.574993	0.000000	40.854167	34.520000	19.800000	0.063902	0.000000	6.213944	0.000000	1.000000	0.159588	4.855000 
	2.172917	12.574993	0.000000	40.864583	34.520000	19.800000	0.063783	0.000000	6.212186	0.000000	1.000000	0.159293	4.846000 
	2.175000	12.574993	0.000000	40.875000	34.550000	19.800000	0.063632	0.000000	6.210060	0.000000	1.000000	0.158931	4.835000 
	2.177083	12.574993	0.000000	40.885417	34.550000	19.800000	0.063514	0.000000	6.208302	0.000000	1.000000	0.158635	4.826000 
	2.179167	12.574993	0.000000	40.895833	34.570000	19.800000	0.063376	0.000000	6.206363	0.000000	1.000000	0.158306	4.816000 
	2.181250	12.574993	0.000000	40.906250	34.580000	19.800000	0.063255	0.000000	6.204613	0.000000	1.000000	0.158011	4.807000 
	2.183333	12.574993	0.000000	40.916667	34.590000	19.800000	0.063133	0.000000	6.202862	0.000000	1.000000	0.157715	4.798000 
	2.185417	12.574993	0.000000	40.927083	34.610000	19.800000	0.062997	0.000000	6.200923	0.000000	1.000000	0.157386	4.788000 
	2.187500	12.574993	0.000000	40.937500	34.590000	19.800000	0.062881	0.000000	6.199151	0.000000	1.000000	0.157090	4.779000 
	2.189583	12.574993	0.000000	40.947917	34.600000	19.800000	0.062749	0.000000	6.197205	0.000000	1.000000	0.156762	4.769000 
	2.191667	12.574993	0.000000	40.958333	34.600000	19.800000	0.062616	0.000000	6.195252	0.000000	1.000000	0.156433	4.759000 
	2.193750	12.574993	0.000000	40.968750	34.620000	19.800000	0.062480	0.000000	6.193313	0.000000	1.000000	0.156104	4.749000 
	2.195833	12.574993	0.000000	40.979167	34.630000	19.800000	0.062334	0.000000	6.191172	0.000000	1.000000	0.155743	4.738000 
	2.197917	12.574993	0.000000	40.989583	34.640000	19.800000	0.062201	0.000000	6.189226	0.000000	1.000000	0.155414	4.728000 
	2.200000	12.574993	0.000000	41.000000	34.660000	19.800000	0.062064	0.000000	6.187287	0.000000	1.000000	0.155085	4.718000 
	2.202083	12.574993	0.000000	41.010417	34.660000	19.800000	0.061945	0.000000	6.185529	0.000000	1.000000	0.154789	4.709000 
	2.204167	12.574993	0.000000	41.020833	34.670000	19.800000	0.061809	0.000000	6.183583	0.000000	1.000000	0.154461	4.699000 
	2.206250	12.574993	0.000000	41.031250	34.660000	19.800000	0.061667	0.000000	6.181427	0.000000	1.000000	0.154099	4.688000 
	2.208333	12.574779	0.000000	41.041667	34.690000	19.800000	0.061541	0.000000	6.179690	0.000000	1.000000	0.153803	4.679000 
	2.210417	12.574779	0.000000	41.052083	34.690000	19.800000	0.061410	0.000000	6.177737	0.000000	1.000000	0.153474	4.669000 
	2.212500	12.574779	0.000000	41.062500	34.700000	19.800000	0.061263	0.000000	6.175595	0.000000	1.000000	0.153113	4.658000 
	2.214583	12.574779	0.000000	41.072917	34.710000	19.800000	0.061129	0.000000	6.173649	0.000000	1.000000	0.152784	4.648000 
	2.216667	12.574779	0.000000	41.083333	34.720000	19.800000	0.061006	0.000000	6.171898	0.000000	1.000000	0.152488	4.639000 
	2.218750	12.574779	0.000000	41.093750	34.720000	19.800000	0.060862	0.000000	6.169750	0.000000	1.000000	0.152127	4.628000 
	2.220833	12.574779	0.000000	41.104167	34.740000	19.800000	0.060740	0.000000	6.168005	0.000000	1.000000	0.151831	4.619000 
	2.222917	12.574779	0.000000	41.114583	34.730000	19.800000	0.060608	0.000000	6.166045	0.000000	1.000000	0.151502	4.609000 
	2.225000	12.574779	0.000000	41.125000	34.740000	19.800000	0.060476	0.000000	6.164099	0.000000	1.000000	0.151173	4.599000 
	2.227083	12.574779	0.000000	41.135417	34.780000	19.800000	0.060335	0.000000	6.162173	0.000000	1.000000	0.150845	4.589000 
	2.229167	12.574779	0.000000	41.145833	34.770000	19.800000	0.060220	0.000000	6.160408	0.000000	1.000000	0.150549	4.580000 
	2.231250	12.574779	0.000000	41.156250	34.790000	19.800000	0.060083	0.000000	6.158468	0.000000	1.000000	0.150220	4.570000 
	2.233333	12.574779	0.000000	41.166667	34.790000	19.800000	0.059965	0.000000	6.156710	0.000000	1.000000	0.149924	4.561000 
	2.235417	12.574779	0.000000	41.177083	34.780000	19.800000	0.059846	0.000000	6.154945	0.000000	1.000000	0.149629	4.552000 
	2.237500	12.574779	0.000000	41.187500	34.800000	19.800000	0.059736	0.000000	6.153396	0.000000	1.000000	0.149366	4.544000 
	2.239583	12.574779	0.000000	41.197917	34.790000	19.800000	0.059608	0.000000	6.151436	0.000000	1.000000	0.149037	4.534000 
	2.241667	12.574779	0.000000	41.208333	34.810000	19.800000	0.059499	0.000000	6.149887	0.000000	1.000000	0.148774	4.526000 
	2.243750	12.574779	0.000000	41.218750	34.840000	19.800000	0.059373	0.000000	6.148149	0.000000	1.000000	0.148478	4.517000 
	2.245833	12.574779	0.000000	41.229167	34.840000	19.800000	0.059255	0.000000	6.146391	0.000000	1.000000	0.148182	4.508000 
	2.247917	12.574779	0.000000	41.239583	34.840000	19.800000	0.059134	0.000000	6.144633	0.000000	1.000000	0.147886	4.499000 
	2.250000	12.574779	0.000000	41.250000	34.870000	19.800000	0.059022	0.000000	6.143090	0.000000	1.000000	0.147623	4.491000 
	2.252083	12.574779	0.000000	41.260417	34.870000	19.800000	0.058906	0.000000	6.141332	0.000000	1.000000	0.147328	4.482000 
	2.254167	12.574779	0.000000	41.270833	34.860000	19.800000	0.058788	0.000000	6.139567	0.000000	1.000000	0.147032	4.473000 
	2.256250	12.574779	0.000000	41.281250	34.870000	19.800000	0.058681	0.000000	6.138011	0.000000	1.000000	0.146769	4.465000 
	2.258333	12.574566	0.000000	41.291667	34.870000	19.800000	0.058575	0.000000	6.136448	0.000000	1.000000	0.146506	4.457000 
	2.260417	12.574779	0.000000	41.302083	34.900000	19.800000	0.058451	0.000000	6.134710	0.000000	1.000000	0.146210	4.448000 
	2.262500	12.574779	0.000000	41.312500	34.900000	19.800000	0.058331	0.000000	6.132952	0.000000	1.000000	0.145914	4.439000 
	2.264583	12.574566	0.000000	41.322917	34.890000	19.800000	0.058228	0.000000	6.131383	0.000000	1.000000	0.145651	4.431000 
	2.266667	12.574566	0.000000	41.333333	34.930000	19.800000	0.058114	0.000000	6.129846	0.000000	1.000000	0.145388	4.423000 
	2.268750	12.574566	0.000000	41.343750	34.940000	19.800000	0.057993	0.000000	6.128094	0.000000	1.000000	0.145092	4.414000 
	2.270833	12.574566	0.000000	41.354167	34.950000	19.800000	0.057900	0.000000	6.126733	0.000000	1.000000	0.144862	4.407000 
	2.272917	12.574566	0.000000	41.364583	34.960000	19.800000	0.057792	0.000000	6.125177	0.000000	1.000000	0.144599	4.399000 
	2.275000	12.574566	0.000000	41.375000	34.960000	19.800000	0.057686	0.000000	6.123614	0.000000	1.000000	0.144336	4.391000 
	2.277083	12.574566	0.000000	41.385417	34.980000	19.800000	0.057563	0.000000	6.121869	0.000000	1.000000	0.144040	4.382000 
	2.279167	12.574566	0.000000	41.395833	34.980000	19.800000	0.057445	0.000000	6.120111	0.000000	1.000000	0.143745	4.373000 
	2.281250	12.574566	0.000000	41.406250	34.960000	19.800000	0.057343	0.000000	6.118535	0.000000	1.000000	0.143482	4.365000 
	2.283333	12.574566	0.000000	41.416667	35.000000	19.800000	0.057228	0.000000	6.116998	0.000000	1.000000	0.143219	4.357000 
	2.285417	12.574566	0.000000	41.427083	35.000000	19.800000	0.057098	0.000000	6.115044	0.000000	1.000000	0.142890	4.347000 
	2.287500	12.574566	0.000000	41.437500	35.000000	19.800000	0.056992	0.000000	6.113481	0.000000	1.000000	0.142627	4.339000 
	2.289583	12.574566	0.000000	41.447917	35.020000	19.800000	0.056870	0.000000	6.111736	0.000000	1.000000	0.142331	4.330000 
	2.291667	12.574566	0.000000	41.458333	35.030000	19.800000	0.056763	0.000000	6.110179	0.000000	1.000000	0.142068	4.322000 
	2.293750	12.574566	0.000000	41.468750	35.040000	19.800000	0.056642	0.000000	6.108427	0.000000	1.000000	0.141772	4.313000 
	2.295833	12.574566	0.000000	41.479167	35.040000	19.800000	0.056523	0.000000	6.106669	0.000000	1.000000	0.141477	4.304000 
	2.297917	12.574566	0.000000	41.489583	35.030000	19.800000	0.056420	0.000000	6.105100	0.000000	1.000000	0.141214	4.296000 
	2.300000	12.574566	0.000000	41.500000	35.060000	19.800000	0.056309	0.000000	6.103556	0.000000	1.000000	0.140951	4.288000 
	2.302083	12.574566	0.000000	41.510417	35.070000	19.800000	0.056202	0.000000	6.101999	0.000000	1.000000	0.140688	4.280000 
	2.304167	12.574566	0.000000	41.520833	35.060000	19.800000	0.056084	0.000000	6.100234	0.000000	1.000000	0.140392	4.271000 
	2.306250	12.574566	0.000000	41.531250	35.080000	19.800000	0.055962	0.000000	6.098489	0.000000	1.000000	0.140096	4.262000 
	2.308333	12.574566	0.000000	41.541667	35.100000	19.800000	0.055853	0.000000	6.096938	0.000000	1.000000	0.139833	4.254000 
	2.310417	12.574566	0.000000	41.552083	35.110000	19.800000	0.055732	0.000000	6.095186	0.000000	1.000000	0.139537	4.245000 
	2.312500	12.574566	0.000000	41.562500	35.100000	19.800000	0.055630	0.000000	6.093617	0.000000	1.000000	0.139274	4.237000 
	2.314583	12.574566	0.000000	41.572917	35.120000	19.800000	0.055508	0.000000	6.091871	0.000000	1.000000	0.138978	4.228000 
	2.316667	12.574566	0.000000	41.583333	35.130000	19.800000	0.055372	0.000000	6.089923	0.000000	1.000000	0.138650	4.218000 
	2.318750	12.574566	0.000000	41.593750	35.130000	19.800000	0.055254	0.000000	6.088165	0.000000	1.000000	0.138354	4.209000 
	2.320833	12.574566	0.000000	41.604167	35.130000	19.800000	0.055138	0.000000	6.086406	0.000000	1.000000	0.138058	4.200000 
	2.322917	12.574566	0.000000	41.614583	35.150000	19.800000	0.055013	0.000000	6.084660	0.000000	1.000000	0.137762	4.191000 
	2.325000	12.574566	0.000000	41.625000	35.160000	19.800000	0.054879	0.000000	6.082713	0.000000	1.000000	0.137433	4.181000 
	2.327083	12.574566	0.000000	41.635417	35.180000	19.800000	0.054757	0.000000	6.080967	0.000000	1.000000	0.137138	4.172000 
	2.329167	12.574566	0.000000	41.645833	35.170000	19.800000	0.054641	0.000000	6.079202	0.000000	1.000000	0.136842	4.163000 
	2.331250	12.574566	0.000000	41.656250	35.190000	19.800000	0.054519	0.000000	6.077456	0.000000	1.000000	0.136546	4.154000 
	2.333333	12.574566	0.000000	41.666667	35.190000	19.800000	0.054399	0.000000	6.075697	0.000000	1.000000	0.136250	4.145000 
	2.335417	12.574566	0.000000	41.677083	35.210000	19.800000	0.054264	0.000000	6.073756	0.000000	1.000000	0.135921	4.135000 
	2.337500	12.574566	0.000000	41.687500	35.210000	19.800000	0.054133	0.000000	6.071802	0.000000	1.000000	0.135593	4.125000 
	2.339583	12.574566	0.000000	41.697917	35.210000	19.800000	0.054001	0.000000	6.069848	0.000000	1.000000	0.135264	4.115000 
	2.341667	12.574566	0.000000	41.708333	35.230000	19.800000	0.053866	0.000000	6.067906	0.000000	1.000000	0.134935	4.105000 
	2.343750	12.574566	0.000000	41.718750	35.240000	19.800000	0.053733	0.000000	6.065958	0.000000	1.000000	0.134607	4.095000 
	2.345833	12.574566	0.000000	41.729167	35.260000	19.800000	0.053611	0.000000	6.064211	0.000000	1.000000	0.134311	4.086000 
	2.347917	12.574566	0.000000	41.739583	35.260000	19.800000	0.053480	0.000000	6.062257	0.000000	1.000000	0.133982	4.076000 
	2.350000	12.574566	0.000000	41.750000	35.270000	19.800000	0.053358	0.000000	6.060505	0.000000	1.000000	0.133686	4.067000 
	2.352083	12.574566	0.000000	41.760417	35.270000	19.800000	0.053227	0.000000	6.058551	0.000000	1.000000	0.133357	4.057000 
	2.354167	12.574566	0.000000	41.770833	35.280000	19.800000	0.053081	0.000000	6.056407	0.000000	1.000000	0.132996	4.046000 
	2.356250	12.574566	0.000000	41.781250	35.290000	19.800000	0.052947	0.000000	6.054459	0.000000	1.000000	0.132667	4.036000 
	2.358333	12.574566	0.000000	41.791667	35.310000	19.800000	0.052812	0.000000	6.052517	0.000000	1.000000	0.132338	4.026000 
	2.360417	12.574566	0.000000	41.802083	35.310000	19.800000	0.052680	0.000000	6.050563	0.000000	1.000000	0.132010	4.016000 
	2.362500	12.574566	0.000000	41.812500	35.310000	19.800000	0.052548	0.000000	6.048609	0.000000	1.000000	0.131681	4.006000 
	2.364583	12.574352	0.000000	41.822917	35.320000	19.800000	0.052415	0.000000	6.046661	0.000000	1.000000	0.131352	3.996000 
	2.366667	12.574352	0.000000	41.833333	35.330000	19.800000	0.052282	0.000000	6.044712	0.000000	1.000000	0.131024	3.986000 
	2.368750	12.574352	0.000000	41.843750	35.310000	19.800000	0.052140	0.000000	6.042551	0.000000	1.000000	0.130662	3.975000 
	2.370833	12.574352	0.000000	41.854167	35.360000	19.800000	0.052015	0.000000	6.040822	0.000000	1.000000	0.130366	3.966000 
	2.372917	12.574352	0.000000	41.864583	35.350000	19.800000	0.051870	0.000000	6.038666	0.000000	1.000000	0.130005	3.955000 
	2.375000	12.574352	0.000000	41.875000	35.360000	19.800000	0.051751	0.000000	6.036913	0.000000	1.000000	0.129709	3.946000 
	2.377083	12.574352	0.000000	41.885417	35.380000	19.800000	0.051615	0.000000	6.034971	0.000000	1.000000	0.129380	3.936000 
	2.379167	12.574352	0.000000	41.895833	35.390000	19.800000	0.051494	0.000000	6.033218	0.000000	1.000000	0.129084	3.927000 
	2.381250	12.574352	0.000000	41.906250	35.390000	19.800000	0.051363	0.000000	6.031264	0.000000	1.000000	0.128756	3.917000 
	2.383333	12.574352	0.000000	41.916667	35.410000	19.800000	0.051242	0.000000	6.029516	0.000000	1.000000	0.128460	3.908000 
	2.385417	12.574352	0.000000	41.927083	35.410000	19.800000	0.051124	0.000000	6.027758	0.000000	1.000000	0.128164	3.899000 
	2.387500	12.574352	0.000000	41.937500	35.430000	19.800000	0.051001	0.000000	6.026010	0.000000	1.000000	0.127868	3.890000 
	2.389583	12.574352	0.000000	41.947917	35.440000	19.800000	0.050882	0.000000	6.024257	0.000000	1.000000	0.127572	3.881000 
	2.391667	12.574352	0.000000	41.958333	35.450000	19.800000	0.050761	0.000000	6.022504	0.000000	1.000000	0.127276	3.872000 
	2.393750	12.574352	0.000000	41.968750	35.430000	19.800000	0.050634	0.000000	6.020538	0.000000	1.000000	0.126948	3.862000 
	2.395833	12.574352	0.000000	41.979167	35.470000	19.800000	0.050507	0.000000	6.018802	0.000000	1.000000	0.126652	3.853000 
	2.397917	12.574352	0.000000	41.989583	35.480000	19.800000	0.050402	0.000000	6.017245	0.000000	1.000000	0.126389	3.845000 
	2.400000	12.574352	0.000000	42.000000	35.470000	19.800000	0.050284	0.000000	6.015480	0.000000	1.000000	0.126093	3.836000 
	2.402083	12.574352	0.000000	42.010417	35.470000	19.800000	0.050178	0.000000	6.013916	0.000000	1.000000	0.125830	3.828000 
	2.404167	12.574352	0.000000	42.020833	35.480000	19.800000	0.050059	0.000000	6.012163	0.000000	1.000000	0.125534	3.819000 
	2.406250	12.574138	0.000000	42.031250	35.500000	19.800000	0.049951	0.000000	6.010611	0.000000	1.000000	0.125271	3.811000 
	2.408333	12.574138	0.000000	42.041667	35.500000	19.800000	0.049832	0.000000	6.008852	0.000000	1.000000	0.124975	3.802000 
	2.410417	12.574138	0.000000	42.052083	35.510000	19.800000	0.049726	0.000000	6.007294	0.000000	1.000000	0.124712	3.794000 
	2.412500	12.574138	0.000000	42.062500	35.520000	19.800000	0.049619	0.000000	6.005736	0.000000	1.000000	0.124449	3.786000 
	2.414583	12.574138	0.000000	42.072917	35.530000	19.800000	0.049499	0.000000	6.003983	0.000000	1.000000	0.124154	3.777000 
	2.416667	12.574138	0.000000	42.083333	35.550000	19.800000	0.049390	0.000000	6.002431	0.000000	1.000000	0.123891	3.769000 
	2.418750	12.574138	0.000000	42.093750	35.560000	19.800000	0.049270	0.000000	6.000677	0.000000	1.000000	0.123595	3.760000 
	2.420833	12.574138	0.000000	42.104167	35.570000	19.800000	0.049150	0.000000	5.998924	0.000000	1.000000	0.123299	3.751000 
	2.422917	12.574138	0.000000	42.114583	35.560000	19.800000	0.049045	0.000000	5.997354	0.000000	1.000000	0.123036	3.743000 
	2.425000	12.574138	0.000000	42.125000	35.590000	19.800000	0.048949	0.000000	5.996003	0.000000	1.000000	0.122806	3.736000 
	2.427083	12.574138	0.000000	42.135417	35.590000	19.800000	0.048846	0.000000	5.994439	0.000000	1.000000	0.122543	3.728000 
	2.429167	12.574138	0.000000	42.145833	35.590000	19.800000	0.048753	0.000000	5.993071	0.000000	1.000000	0.122313	3.721000 
	2.431250	12.574138	0.000000	42.156250	35.610000	19.800000	0.048655	0.000000	5.991714	0.000000	1.000000	0.122083	3.714000 
	2.433333	12.574138	0.000000	42.166667	35.610000	19.800000	0.048563	0.000000	5.990346	0.000000	1.000000	0.121853	3.707000 
	2.435417	12.574138	0.000000	42.177083	35.620000	19.800000	0.048470	0.000000	5.988983	0.000000	1.000000	0.121623	3.700000 
	2.437500	12.574138	0.000000	42.187500	35.640000	19.800000	0.048363	0.000000	5.987430	0.000000	1.000000	0.121360	3.692000 
	2.439583	12.574138	0.000000	42.197917	35.630000	19.800000	0.048284	0.000000	5.986252	0.000000	1.000000	0.121162	3.686000 
	2.441667	12.574138	0.000000	42.208333	35.650000	19.800000	0.048163	0.000000	5.984504	0.000000	1.000000	0.120866	3.677000 
	2.443750	12.574138	0.000000	42.218750	35.670000	19.800000	0.048029	0.000000	5.982560	0.000000	1.000000	0.120538	3.667000 
	2.445833	12.574138	0.000000	42.229167	35.650000	19.800000	0.047940	0.000000	5.981181	0.000000	1.000000	0.120308	3.660000 
	2.447917	12.574138	0.000000	42.239583	35.670000	19.800000	0.047831	0.000000	5.979628	0.000000	1.000000	0.120045	3.652000 
	2.450000	12.574138	0.000000	42.250000	35.680000	19.800000	0.047737	0.000000	5.978265	0.000000	1.000000	0.119815	3.645000 
	2.452083	12.574138	0.000000	42.260417	35.680000	19.800000	0.047659	0.000000	5.977093	0.000000	1.000000	0.119617	3.639000 
	2.454167	12.574138	0.000000	42.270833	35.690000	19.800000	0.047579	0.000000	5.975925	0.000000	1.000000	0.119420	3.633000 
	2.456250	12.574138	0.000000	42.281250	35.730000	19.800000	0.047505	0.000000	5.974969	0.000000	1.000000	0.119256	3.628000 
	2.458333	12.574138	0.000000	42.291667	35.740000	19.800000	0.047439	0.000000	5.973997	0.000000	1.000000	0.119091	3.623000 
	2.460417	12.574138	0.000000	42.302083	35.720000	19.800000	0.047390	0.000000	5.973205	0.000000	1.000000	0.118960	3.619000 
	2.462500	12.574138	0.000000	42.312500	35.740000	19.800000	0.047346	0.000000	5.972629	0.000000	1.000000	0.118861	3.616000 
	2.464583	12.574138	0.000000	42.322917	35.740000	19.800000	0.047280	0.000000	5.971652	0.000000	1.000000	0.118697	3.611000 
	2.466667	12.573925	0.000000	42.333333	35.760000	19.800000	0.047197	0.000000	5.970490	0.000000	1.000000	0.118500	3.605000 
	2.468750	12.573925	0.000000	42.343750	35.750000	19.800000	0.047109	0.000000	5.969116	0.000000	1.000000	0.118270	3.598000 
	2.470833	12.573925	0.000000	42.354167	35.760000	19.800000	0.047028	0.000000	5.967948	0.000000	1.000000	0.118072	3.592000 
	2.472917	12.573925	0.000000	42.364583	35.780000	19.800000	0.046943	0.000000	5.966786	0.000000	1.000000	0.117875	3.586000 
	2.475000	12.573925	0.000000	42.375000	35.820000	19.800000	0.046847	0.000000	5.965439	0.000000	1.000000	0.117645	3.579000 
	2.477083	12.573925	0.000000	42.385417	35.800000	19.800000	0.046744	0.000000	5.963864	0.000000	1.000000	0.117382	3.571000 
	2.479167	12.573925	0.000000	42.395833	35.800000	19.800000	0.046640	0.000000	5.962301	0.000000	1.000000	0.117119	3.563000 
	2.481250	12.573925	0.000000	42.406250	35.830000	19.800000	0.046543	0.000000	5.960948	0.000000	1.000000	0.116889	3.556000 
	2.483333	12.573925	0.000000	42.416667	35.850000	19.800000	0.046448	0.000000	5.959590	0.000000	1.000000	0.116659	3.549000 
	2.485417	12.573925	0.000000	42.427083	35.830000	19.800000	0.046360	0.000000	5.958211	0.000000	1.000000	0.116429	3.542000 
	2.487500	12.573925	0.000000	42.437500	35.860000	19.800000	0.046249	0.000000	5.956663	0.000000	1.000000	0.116166	3.534000 
	2.489583	12.573925	0.000000	42.447917	35.850000	19.800000	0.046158	0.000000	5.955289	0.000000	1.000000	0.115936	3.527000 
	2.491667	12.573925	0.000000	42.458333	35.850000	19.800000	0.046053	0.000000	5.953725	0.000000	1.000000	0.115673	3.519000 
	2.493750	12.573925	0.000000	42.468750	35.860000	19.800000	0.045934	0.000000	5.951971	0.000000	1.000000	0.115377	3.510000 
	2.495833	12.573925	0.000000	42.479167	35.880000	19.800000	0.045839	0.000000	5.950613	0.000000	1.000000	0.115147	3.503000 
	2.497917	12.573925	0.000000	42.489583	35.890000	19.800000	0.045733	0.000000	5.949054	0.000000	1.000000	0.114884	3.495000 
	2.500000	12.573925	0.000000	42.500000	35.890000	19.800000	0.045626	0.000000	5.947490	0.000000	1.000000	0.114621	3.487000 
	2.502083	12.573925	0.000000	42.510417	35.900000	19.800000	0.045520	0.000000	5.945932	0.000000	1.000000	0.114358	3.479000 
	2.504167	12.573925	0.000000	42.520833	35.910000	19.800000	0.045401	0.000000	5.944177	0.000000	1.000000	0.114062	3.470000 
	2.506250	12.573925	0.000000	42.531250	35.930000	19.800000	0.045280	0.000000	5.942428	0.000000	1.000000	0.113766	3.461000 
	2.508333	12.573925	0.000000	42.541667	35.930000	19.800000	0.045174	0.000000	5.940864	0.000000	1.000000	0.113503	3.453000 
	2.510417	12.573925	0.000000	42.552083	35.940000	19.800000	0.045069	0.000000	5.939305	0.000000	1.000000	0.113240	3.445000 
	2.512500	12.573925	0.000000	42.562500	35.950000	19.800000	0.044948	0.000000	5.937551	0.000000	1.000000	0.112945	3.436000 
	2.514583	12.573925	0.000000	42.572917	35.950000	19.800000	0.044844	0.000000	5.935987	0.000000	1.000000	0.112682	3.428000 
	2.516667	12.573925	0.000000	42.583333	35.960000	19.800000	0.044723	0.000000	5.934232	0.000000	1.000000	0.112386	3.419000 
	2.518750	12.573925	0.000000	42.593750	35.970000	19.800000	0.044605	0.000000	5.932478	0.000000	1.000000	0.112090	3.410000 
	2.520833	12.573925	0.000000	42.604167	35.980000	19.800000	0.044512	0.000000	5.931114	0.000000	1.000000	0.111860	3.403000 
	2.522917	12.573925	0.000000	42.614583	35.990000	19.800000	0.044404	0.000000	5.929555	0.000000	1.000000	0.111597	3.395000 
	2.525000	12.573711	0.000000	42.625000	36.000000	19.800000	0.044298	0.000000	5.927996	0.000000	1.000000	0.111334	3.387000 
	2.527083	12.573711	0.000000	42.635417	36.000000	19.800000	0.044181	0.000000	5.926236	0.000000	1.000000	0.111038	3.378000 
	2.529167	12.573711	0.000000	42.645833	36.020000	19.800000	0.044060	0.000000	5.924487	0.000000	1.000000	0.110742	3.369000 
	2.531250	12.573711	0.000000	42.656250	36.040000	19.800000	0.043952	0.000000	5.922933	0.000000	1.000000	0.110479	3.361000 
	2.533333	12.573711	0.000000	42.666667	36.040000	19.800000	0.043834	0.000000	5.921173	0.000000	1.000000	0.110183	3.352000 
	2.535417	12.573711	0.000000	42.677083	36.050000	19.800000	0.043727	0.000000	5.919614	0.000000	1.000000	0.109920	3.344000 
	2.537500	12.573711	0.000000	42.687500	36.070000	19.800000	0.043646	0.000000	5.918450	0.000000	1.000000	0.109723	3.338000 
	2.539583	12.573711	0.000000	42.697917	36.080000	19.800000	0.043525	0.000000	5.916696	0.000000	1.000000	0.109427	3.329000 
	2.541667	12.573711	0.000000	42.708333	36.070000	19.800000	0.043422	0.000000	5.915127	0.000000	1.000000	0.109164	3.321000 
	2.543750	12.573711	0.000000	42.718750	36.080000	19.800000	0.043316	0.000000	5.913567	0.000000	1.000000	0.108901	3.313000 
	2.545833	12.573711	0.000000	42.729167	36.090000	19.800000	0.043209	0.000000	5.912008	0.000000	1.000000	0.108638	3.305000 
	2.547917	12.573711	0.000000	42.739583	36.090000	19.800000	0.043105	0.000000	5.910444	0.000000	1.000000	0.108376	3.297000 
	2.550000	12.573711	0.000000	42.750000	36.110000	19.800000	0.042997	0.000000	5.908889	0.000000	1.000000	0.108113	3.289000 
	2.552083	12.573711	0.000000	42.760417	36.110000	19.800000	0.042919	0.000000	5.907716	0.000000	1.000000	0.107915	3.283000 
	2.554167	12.573711	0.000000	42.770833	36.120000	19.800000	0.042825	0.000000	5.906352	0.000000	1.000000	0.107685	3.276000 
	2.556250	12.573711	0.000000	42.781250	36.120000	19.800000	0.042746	0.000000	5.905179	0.000000	1.000000	0.107488	3.270000 
	2.558333	12.573711	0.000000	42.791667	36.130000	19.800000	0.042652	0.000000	5.903815	0.000000	1.000000	0.107258	3.263000 
	2.560417	12.573497	0.000000	42.802083	36.140000	19.800000	0.042546	0.000000	5.902256	0.000000	1.000000	0.106995	3.255000 
	2.562500	12.573497	0.000000	42.812500	36.160000	19.800000	0.042451	0.000000	5.900897	0.000000	1.000000	0.106765	3.248000 
	2.564583	12.573497	0.000000	42.822917	36.160000	19.800000	0.042359	0.000000	5.899528	0.000000	1.000000	0.106535	3.241000 
	2.566667	12.573497	0.000000	42.833333	36.170000	19.800000	0.042267	0.000000	5.898164	0.000000	1.000000	0.106305	3.234000 
	2.568750	12.573711	0.000000	42.843750	36.180000	19.800000	0.042161	0.000000	5.896604	0.000000	1.000000	0.106042	3.226000 
	2.570833	12.573711	0.000000	42.854167	36.190000	19.800000	0.042068	0.000000	5.895240	0.000000	1.000000	0.105812	3.219000 
	2.572917	12.573711	0.000000	42.864583	36.210000	19.800000	0.041959	0.000000	5.893686	0.000000	1.000000	0.105549	3.211000 
	2.575000	12.573711	0.000000	42.875000	36.210000	19.800000	0.041854	0.000000	5.892121	0.000000	1.000000	0.105286	3.203000 
	2.577083	12.573711	0.000000	42.885417	36.210000	19.800000	0.041777	0.000000	5.890948	0.000000	1.000000	0.105088	3.197000 
	2.579167	12.573711	0.000000	42.895833	36.220000	19.800000	0.041669	0.000000	5.889388	0.000000	1.000000	0.104825	3.189000 
	2.581250	12.573711	0.000000	42.906250	36.230000	19.800000	0.041563	0.000000	5.887829	0.000000	1.000000	0.104562	3.181000 
	2.583333	12.573497	0.000000	42.916667	36.230000	19.800000	0.041459	0.000000	5.886264	0.000000	1.000000	0.104300	3.173000 
	2.585417	12.573497	0.000000	42.927083	36.250000	19.800000	0.041364	0.000000	5.884905	0.000000	1.000000	0.104069	3.166000 
	2.587500	12.573497	0.000000	42.937500	36.280000	19.800000	0.041254	0.000000	5.883355	0.000000	1.000000	0.103806	3.158000 
	2.589583	12.573497	0.000000	42.947917	36.270000	19.800000	0.041165	0.000000	5.881981	0.000000	1.000000	0.103576	3.151000 
	2.591667	12.573497	0.000000	42.958333	36.270000	19.800000	0.041060	0.000000	5.880417	0.000000	1.000000	0.103313	3.143000 
	2.593750	12.573497	0.000000	42.968750	36.290000	19.800000	0.040966	0.000000	5.879057	0.000000	1.000000	0.103083	3.136000 
	2.595833	12.573497	0.000000	42.979167	36.290000	19.800000	0.040873	0.000000	5.877688	0.000000	1.000000	0.102853	3.129000 
	2.597917	12.573497	0.000000	42.989583	36.320000	19.800000	0.040764	0.000000	5.876138	0.000000	1.000000	0.102590	3.121000 
	2.600000	12.573497	0.000000	43.000000	36.310000	19.800000	0.040660	0.000000	5.874568	0.000000	1.000000	0.102327	3.113000 
	2.602083	12.573497	0.000000	43.010417	36.320000	19.800000	0.040554	0.000000	5.873009	0.000000	1.000000	0.102064	3.105000 
	2.604167	12.573497	0.000000	43.020833	36.330000	19.800000	0.040462	0.000000	5.871644	0.000000	1.000000	0.101834	3.098000 
	2.606250	12.573497	0.000000	43.031250	36.350000	19.800000	0.040355	0.000000	5.870089	0.000000	1.000000	0.101571	3.090000 
	2.608333	12.573497	0.000000	43.041667	36.350000	19.800000	0.040263	0.000000	5.868720	0.000000	1.000000	0.101341	3.083000 
	2.610417	12.573497	0.000000	43.052083	36.340000	19.800000	0.040171	0.000000	5.867346	0.000000	1.000000	0.101111	3.076000 
	2.612500	12.573497	0.000000	43.062500	36.380000	19.800000	0.040062	0.000000	5.865800	0.000000	1.000000	0.100848	3.068000 
	2.614583	12.573497	0.000000	43.072917	36.380000	19.800000	0.039957	0.000000	5.864236	0.000000	1.000000	0.100585	3.060000 
	2.616667	12.573497	0.000000	43.083333	36.400000	19.800000	0.039851	0.000000	5.862680	0.000000	1.000000	0.100322	3.052000 
	2.618750	12.573497	0.000000	43.093750	36.390000	19.800000	0.039761	0.000000	5.861307	0.000000	1.000000	0.100092	3.045000 
	2.620833	12.573497	0.000000	43.104167	36.420000	19.800000	0.039676	0.000000	5.860147	0.000000	1.000000	0.099895	3.039000 
	2.622917	12.573497	0.000000	43.114583	36.420000	19.800000	0.039584	0.000000	5.858778	0.000000	1.000000	0.099665	3.032000 
	2.625000	12.573497	0.000000	43.125000	36.430000	19.800000	0.039479	0.000000	5.857217	0.000000	1.000000	0.099402	3.024000 
	2.627083	12.573497	0.000000	43.135417	36.420000	19.800000	0.039389	0.000000	5.855844	0.000000	1.000000	0.099172	3.017000 
	2.629167	12.573497	0.000000	43.145833	36.450000	19.800000	0.039305	0.000000	5.854684	0.000000	1.000000	0.098974	3.011000 
	2.631250	12.573497	0.000000	43.156250	36.470000	19.800000	0.039211	0.000000	5.853324	0.000000	1.000000	0.098744	3.004000 
	2.633333	12.573497	0.000000	43.166667	36.470000	19.800000	0.039120	0.000000	5.851955	0.000000	1.000000	0.098514	2.997000 
	2.635417	12.573497	0.000000	43.177083	36.460000	19.800000	0.039043	0.000000	5.850777	0.000000	1.000000	0.098317	2.991000 
	2.637500	12.573497	0.000000	43.187500	36.470000	19.800000	0.038963	0.000000	5.849608	0.000000	1.000000	0.098120	2.985000 
	2.639583	12.573497	0.000000	43.197917	36.480000	19.800000	0.038882	0.000000	5.848439	0.000000	1.000000	0.097923	2.979000 
	2.641667	12.573497	0.000000	43.208333	36.480000	19.800000	0.038791	0.000000	5.847070	0.000000	1.000000	0.097692	2.972000 
	2.643750	12.573497	0.000000	43.218750	36.490000	19.800000	0.038712	0.000000	5.845900	0.000000	1.000000	0.097495	2.966000 
	2.645833	12.573497	0.000000	43.229167	36.500000	19.800000	0.038632	0.000000	5.844731	0.000000	1.000000	0.097298	2.960000 
	2.647917	12.573497	0.000000	43.239583	36.520000	19.800000	0.038550	0.000000	5.843567	0.000000	1.000000	0.097101	2.954000 
	2.650000	12.573497	0.000000	43.250000	36.520000	19.800000	0.038459	0.000000	5.842197	0.000000	1.000000	0.096871	2.947000 
	2.652083	12.573284	0.000000	43.260417	36.530000	19.800000	0.038378	0.000000	5.841028	0.000000	1.000000	0.096673	2.941000 
	2.654167	12.573284	0.000000	43.270833	36.550000	19.800000	0.038284	0.000000	5.839668	0.000000	1.000000	0.096443	2.934000 
	2.656250	12.573284	0.000000	43.281250	36.560000	19.800000	0.038191	0.000000	5.838303	0.000000	1.000000	0.096213	2.927000 
	2.658333	12.573497	0.000000	43.291667	36.560000	19.800000	0.038114	0.000000	5.837129	0.000000	1.000000	0.096016	2.921000 
	2.660417	12.573497	0.000000	43.302083	36.560000	19.800000	0.038022	0.000000	5.835760	0.000000	1.000000	0.095786	2.914000 
	2.662500	12.573497	0.000000	43.312500	36.590000	19.800000	0.037938	0.000000	5.834600	0.000000	1.000000	0.095589	2.908000 
	2.664583	12.573497	0.000000	43.322917	36.600000	19.800000	0.037858	0.000000	5.833430	0.000000	1.000000	0.095391	2.902000 
	2.666667	12.573284	0.000000	43.333333	36.600000	19.800000	0.037768	0.000000	5.832061	0.000000	1.000000	0.095161	2.895000 
	2.668750	12.573284	0.000000	43.343750	36.630000	19.800000	0.037672	0.000000	5.830705	0.000000	1.000000	0.094931	2.888000 
	2.670833	12.573284	0.000000	43.354167	36.630000	19.800000	0.037606	0.000000	5.829727	0.000000	1.000000	0.094767	2.883000 
	2.672917	12.573284	0.000000	43.364583	36.630000	19.800000	0.037515	0.000000	5.828357	0.000000	1.000000	0.094537	2.876000 
	2.675000	12.573284	0.000000	43.375000	36.640000	19.800000	0.037421	0.000000	5.826992	0.000000	1.000000	0.094307	2.869000 
	2.677083	12.573284	0.000000	43.385417	36.640000	19.800000	0.037343	0.000000	5.825819	0.000000	1.000000	0.094110	2.863000 
	2.679167	12.573284	0.000000	43.395833	36.660000	19.800000	0.037250	0.000000	5.824458	0.000000	1.000000	0.093879	2.856000 
	2.681250	12.573284	0.000000	43.406250	36.680000	19.800000	0.037143	0.000000	5.822902	0.000000	1.000000	0.093616	2.848000 
	2.683333	12.573284	0.000000	43.416667	36.680000	19.800000	0.037063	0.000000	5.821728	0.000000	1.000000	0.093419	2.842000 
	2.685417	12.573284	0.000000	43.427083	36.690000	19.800000	0.036971	0.000000	5.820363	0.000000	1.000000	0.093189	2.835000 
	2.687500	12.573284	0.000000	43.437500	36.690000	19.800000	0.036867	0.000000	5.818798	0.000000	1.000000	0.092926	2.827000 
	2.689583	12.573284	0.000000	43.447917	36.690000	19.800000	0.036787	0.000000	5.817624	0.000000	1.000000	0.092729	2.821000 
	2.691667	12.573497	0.000000	43.458333	36.710000	19.800000	0.036681	0.000000	5.816068	0.000000	1.000000	0.092466	2.813000 
	2.693750	12.573497	0.000000	43.468750	36.720000	19.800000	0.036588	0.000000	5.814702	0.000000	1.000000	0.092236	2.806000 
	2.695833	12.573497	0.000000	43.479167	36.730000	19.800000	0.036509	0.000000	5.813533	0.000000	1.000000	0.092039	2.800000 
	2.697917	12.573497	0.000000	43.489583	36.760000	19.800000	0.036400	0.000000	5.811980	0.000000	1.000000	0.091776	2.792000 
	2.700000	12.573497	0.000000	43.500000	36.750000	19.800000	0.036310	0.000000	5.810607	0.000000	1.000000	0.091546	2.785000 
	2.702083	12.573497	0.000000	43.510417	36.760000	19.800000	0.036229	0.000000	5.809437	0.000000	1.000000	0.091348	2.779000 
	2.704167	12.573497	0.000000	43.520833	36.770000	19.800000	0.036136	0.000000	5.808072	0.000000	1.000000	0.091118	2.772000 
	2.706250	12.573497	0.000000	43.531250	36.780000	19.800000	0.036057	0.000000	5.806902	0.000000	1.000000	0.090921	2.766000 
	2.708333	12.573497	0.000000	43.541667	36.760000	19.800000	0.035969	0.000000	5.805525	0.000000	1.000000	0.090691	2.759000 
	2.710417	12.573497	0.000000	43.552083	36.800000	19.800000	0.035872	0.000000	5.804172	0.000000	1.000000	0.090461	2.752000 
	2.712500	12.573497	0.000000	43.562500	36.800000	19.800000	0.035793	0.000000	5.802998	0.000000	1.000000	0.090264	2.746000 
	2.714583	12.573497	0.000000	43.572917	36.820000	19.800000	0.035687	0.000000	5.801441	0.000000	1.000000	0.090001	2.738000 
	2.716667	12.573497	0.000000	43.583333	36.800000	19.800000	0.035624	0.000000	5.800455	0.000000	1.000000	0.089836	2.733000 
	2.718750	12.573497	0.000000	43.593750	36.840000	19.800000	0.035527	0.000000	5.799101	0.000000	1.000000	0.089606	2.726000 
	2.720833	12.573497	0.000000	43.604167	36.840000	19.800000	0.035422	0.000000	5.797536	0.000000	1.000000	0.089343	2.718000 
	2.722917	12.573497	0.000000	43.614583	36.840000	19.800000	0.035345	0.000000	5.796362	0.000000	1.000000	0.089146	2.712000 
	2.725000	12.573497	0.000000	43.625000	36.850000	19.800000	0.035239	0.000000	5.794801	0.000000	1.000000	0.088883	2.704000 
	2.727083	12.573497	0.000000	43.635417	36.860000	19.800000	0.035159	0.000000	5.793631	0.000000	1.000000	0.088686	2.698000 
	2.729167	12.573497	0.000000	43.645833	36.880000	19.800000	0.035064	0.000000	5.792270	0.000000	1.000000	0.088456	2.691000 
	2.731250	12.573497	0.000000	43.656250	36.870000	19.800000	0.034961	0.000000	5.790701	0.000000	1.000000	0.088193	2.683000 
	2.733333	12.573497	0.000000	43.666667	36.890000	19.800000	0.034854	0.000000	5.789144	0.000000	1.000000	0.087930	2.675000 
	2.735417	12.573497	0.000000	43.677083	36.900000	19.800000	0.034749	0.000000	5.787582	0.000000	1.000000	0.087667	2.667000 
	2.737500	12.573497	0.000000	43.687500	36.900000	19.800000	0.034644	0.000000	5.786017	0.000000	1.000000	0.087404	2.659000 
	2.739583	12.573497	0.000000	43.697917	36.910000	19.800000	0.034526	0.000000	5.784260	0.000000	1.000000	0.087108	2.650000 
	2.741667	12.573497	0.000000	43.708333	36.930000	19.800000	0.034419	0.000000	5.782703	0.000000	1.000000	0.086845	2.642000 
	2.743750	12.573497	0.000000	43.718750	36.940000	19.800000	0.034300	0.000000	5.780946	0.000000	1.000000	0.086549	2.633000 
	2.745833	12.573497	0.000000	43.729167	36.950000	19.800000	0.034195	0.000000	5.779385	0.000000	1.000000	0.086286	2.625000 
	2.747917	12.573497	0.000000	43.739583	36.970000	19.800000	0.034088	0.000000	5.777827	0.000000	1.000000	0.086023	2.617000 
	2.750000	12.573497	0.000000	43.750000	36.980000	19.800000	0.033969	0.000000	5.776070	0.000000	1.000000	0.085727	2.608000 
	2.752083	12.573497	0.000000	43.760417	36.980000	19.800000	0.033865	0.000000	5.774505	0.000000	1.000000	0.085464	2.600000 
	2.754167	12.573497	0.000000	43.770833	36.980000	19.800000	0.033747	0.000000	5.772744	0.000000	1.000000	0.085169	2.591000 
	2.756250	12.573497	0.000000	43.781250	36.990000	19.800000	0.033654	0.000000	5.771378	0.000000	1.000000	0.084939	2.584000 
	2.758333	12.573497	0.000000	43.791667	37.000000	19.800000	0.033536	0.000000	5.769621	0.000000	1.000000	0.084643	2.575000 
	2.760417	12.573497	0.000000	43.802083	37.020000	19.800000	0.033443	0.000000	5.768259	0.000000	1.000000	0.084413	2.568000 
	2.762500	12.573497	0.000000	43.812500	37.020000	19.800000	0.033325	0.000000	5.766498	0.000000	1.000000	0.084117	2.559000 
	2.764583	12.573497	0.000000	43.822917	37.030000	19.800000	0.033232	0.000000	5.765132	0.000000	1.000000	0.083887	2.552000 
	2.766667	12.573497	0.000000	43.833333	37.030000	19.800000	0.033128	0.000000	5.763567	0.000000	1.000000	0.083624	2.544000 
	2.768750	12.573497	0.000000	43.843750	37.040000	19.800000	0.033022	0.000000	5.762005	0.000000	1.000000	0.083361	2.536000 
	2.770833	12.573497	0.000000	43.854167	37.040000	19.800000	0.032932	0.000000	5.760636	0.000000	1.000000	0.083131	2.529000 
	2.772917	12.573497	0.000000	43.864583	37.060000	19.800000	0.032812	0.000000	5.758882	0.000000	1.000000	0.082835	2.520000 
	2.775000	12.573497	0.000000	43.875000	37.090000	19.800000	0.032703	0.000000	5.757328	0.000000	1.000000	0.082572	2.512000 
	2.777083	12.573497	0.000000	43.885417	37.090000	19.800000	0.032587	0.000000	5.755567	0.000000	1.000000	0.082276	2.503000 
	2.779167	12.573497	0.000000	43.895833	37.100000	19.800000	0.032482	0.000000	5.754005	0.000000	1.000000	0.082013	2.495000 
	2.781250	12.573497	0.000000	43.906250	37.100000	19.800000	0.032376	0.000000	5.752440	0.000000	1.000000	0.081750	2.487000 
	2.783333	12.573497	0.000000	43.916667	37.120000	19.800000	0.032271	0.000000	5.750882	0.000000	1.000000	0.081487	2.479000 
	2.785417	12.573497	0.000000	43.927083	37.120000	19.800000	0.032153	0.000000	5.749121	0.000000	1.000000	0.081191	2.470000 
	2.787500	12.573497	0.000000	43.937500	37.120000	19.800000	0.032062	0.000000	5.747751	0.000000	1.000000	0.080961	2.463000 
	2.789583	12.573497	0.000000	43.947917	37.130000	19.800000	0.031956	0.000000	5.746189	0.000000	1.000000	0.080698	2.455000 
	2.791667	12.573497	0.000000	43.958333	37.140000	19.800000	0.031863	0.000000	5.744823	0.000000	1.000000	0.080468	2.448000 
	2.793750	12.573497	0.000000	43.968750	37.150000	19.800000	0.031758	0.000000	5.743261	0.000000	1.000000	0.080205	2.440000 
	2.795833	12.573497	0.000000	43.979167	37.170000	19.800000	0.031664	0.000000	5.741898	0.000000	1.000000	0.079975	2.433000 
	2.797917	12.573497	0.000000	43.989583	37.180000	19.800000	0.031546	0.000000	5.740141	0.000000	1.000000	0.079679	2.424000 
	2.800000	12.573497	0.000000	44.000000	37.180000	19.800000	0.031455	0.000000	5.738771	0.000000	1.000000	0.079449	2.417000 
	2.802083	12.573497	0.000000	44.010417	37.200000	19.800000	0.031374	0.000000	5.737604	0.000000	1.000000	0.079252	2.411000 
	2.804167	12.573497	0.000000	44.020833	37.200000	19.800000	0.031256	0.000000	5.735843	0.000000	1.000000	0.078956	2.402000 
	2.806250	12.573497	0.000000	44.031250	37.220000	19.800000	0.031150	0.000000	5.734284	0.000000	1.000000	0.078693	2.394000 
	2.808333	12.573497	0.000000	44.041667	37.220000	19.800000	0.031059	0.000000	5.732915	0.000000	1.000000	0.078463	2.387000 
	2.810417	12.573497	0.000000	44.052083	37.230000	19.800000	0.030979	0.000000	5.731744	0.000000	1.000000	0.078266	2.381000 
	2.812500	12.573497	0.000000	44.062500	37.250000	19.800000	0.030887	0.000000	5.730381	0.000000	1.000000	0.078036	2.374000 
	2.814583	12.573497	0.000000	44.072917	37.240000	19.800000	0.030796	0.000000	5.729008	0.000000	1.000000	0.077806	2.367000 
	2.816667	12.573497	0.000000	44.083333	37.250000	19.800000	0.030692	0.000000	5.727446	0.000000	1.000000	0.077543	2.359000 
	2.818750	12.573497	0.000000	44.093750	37.240000	19.800000	0.030614	0.000000	5.726268	0.000000	1.000000	0.077345	2.353000 
	2.820833	12.573497	0.000000	44.104167	37.270000	19.800000	0.030506	0.000000	5.724713	0.000000	1.000000	0.077082	2.345000 
	2.822917	12.573497	0.000000	44.114583	37.280000	19.800000	0.030414	0.000000	5.723346	0.000000	1.000000	0.076852	2.338000 
	2.825000	12.573497	0.000000	44.125000	37.300000	19.800000	0.030308	0.000000	5.721788	0.000000	1.000000	0.076589	2.330000 
	2.827083	12.573497	0.000000	44.135417	37.310000	19.800000	0.030216	0.000000	5.720421	0.000000	1.000000	0.076359	2.323000 
	2.829167	12.573497	0.000000	44.145833	37.300000	19.800000	0.030111	0.000000	5.718852	0.000000	1.000000	0.076096	2.315000 
	2.831250	12.573497	0.000000	44.156250	37.310000	19.800000	0.030032	0.000000	5.717681	0.000000	1.000000	0.075899	2.309000 
	2.833333	12.573497	0.000000	44.166667	37.330000	19.800000	0.029940	0.000000	5.716318	0.000000	1.000000	0.075669	2.302000 
	2.835417	12.573497	0.000000	44.177083	37.340000	19.800000	0.029848	0.000000	5.714952	0.000000	1.000000	0.075439	2.295000 
	2.837500	12.573497	0.000000	44.187500	37.360000	19.800000	0.029753	0.000000	5.713588	0.000000	1.000000	0.075209	2.288000 
	2.839583	12.573497	0.000000	44.197917	37.350000	19.800000	0.029663	0.000000	5.712215	0.000000	1.000000	0.074979	2.281000 
	2.841667	12.573497	0.000000	44.208333	37.360000	19.800000	0.029584	0.000000	5.711044	0.000000	1.000000	0.074781	2.275000 
	2.843750	12.573497	0.000000	44.218750	37.370000	19.800000	0.029492	0.000000	5.709677	0.000000	1.000000	0.074551	2.268000 
	2.845833	12.573497	0.000000	44.229167	37.390000	19.800000	0.029424	0.000000	5.708706	0.000000	1.000000	0.074387	2.263000 
	2.847917	12.573497	0.000000	44.239583	37.400000	19.800000	0.029346	0.000000	5.707535	0.000000	1.000000	0.074190	2.257000 
	2.850000	12.573497	0.000000	44.250000	37.400000	19.800000	0.029254	0.000000	5.706165	0.000000	1.000000	0.073960	2.250000 
	2.852083	12.573497	0.000000	44.260417	37.410000	19.800000	0.029188	0.000000	5.705189	0.000000	1.000000	0.073795	2.245000 
	2.854167	12.573497	0.000000	44.270833	37.430000	19.800000	0.029094	0.000000	5.703826	0.000000	1.000000	0.073565	2.238000 
	2.856250	12.573497	0.000000	44.281250	37.430000	19.800000	0.029003	0.000000	5.702456	0.000000	1.000000	0.073335	2.231000 
	2.858333	12.573497	0.000000	44.291667	37.450000	19.800000	0.028923	0.000000	5.701288	0.000000	1.000000	0.073138	2.225000 
	2.860417	12.573497	0.000000	44.302083	37.450000	19.800000	0.028819	0.000000	5.699722	0.000000	1.000000	0.072875	2.217000 
	2.862500	12.573711	0.000000	44.312500	37.460000	19.800000	0.028726	0.000000	5.698355	0.000000	1.000000	0.072645	2.210000 
	2.864583	12.573497	0.000000	44.322917	37.480000	19.800000	0.028621	0.000000	5.696796	0.000000	1.000000	0.072382	2.202000 
	2.866667	12.573497	0.000000	44.333333	37.470000	19.800000	0.028518	0.000000	5.695227	0.000000	1.000000	0.072119	2.194000 
	2.868750	12.573497	0.000000	44.343750	37.490000	19.800000	0.028425	0.000000	5.693863	0.000000	1.000000	0.071889	2.187000 
	2.870833	12.573497	0.000000	44.354167	37.500000	19.800000	0.028307	0.000000	5.692105	0.000000	1.000000	0.071593	2.178000 
	2.872917	12.573497	0.000000	44.364583	37.500000	19.800000	0.028215	0.000000	5.690735	0.000000	1.000000	0.071363	2.171000 
	2.875000	12.573711	0.000000	44.375000	37.510000	19.800000	0.028111	0.000000	5.689172	0.000000	1.000000	0.071100	2.163000 
	2.877083	12.573711	0.000000	44.385417	37.530000	19.800000	0.028018	0.000000	5.687808	0.000000	1.000000	0.070870	2.156000 
	2.879167	12.573497	0.000000	44.395833	37.540000	19.800000	0.027925	0.000000	5.686441	0.000000	1.000000	0.070640	2.149000 
	2.881250	12.573497	0.000000	44.406250	37.540000	19.800000	0.027834	0.000000	5.685071	0.000000	1.000000	0.070410	2.142000 
	2.883333	12.573497	0.000000	44.416667	37.540000	19.800000	0.027743	0.000000	5.683701	0.000000	1.000000	0.070179	2.135000 
	2.885417	12.573497	0.000000	44.427083	37.560000	19.800000	0.027663	0.000000	5.682533	0.000000	1.000000	0.069982	2.129000 
	2.887500	12.573497	0.000000	44.437500	37.570000	19.800000	0.027557	0.000000	5.680970	0.000000	1.000000	0.069719	2.121000 
	2.889583	12.573497	0.000000	44.447917	37.550000	19.800000	0.027482	0.000000	5.679789	0.000000	1.000000	0.069522	2.115000 
	2.891667	12.573497	0.000000	44.458333	37.580000	19.800000	0.027401	0.000000	5.678624	0.000000	1.000000	0.069325	2.109000 
	2.893750	12.573497	0.000000	44.468750	37.590000	19.800000	0.027308	0.000000	5.677257	0.000000	1.000000	0.069095	2.102000 
	2.895833	12.573497	0.000000	44.479167	37.600000	19.800000	0.027229	0.000000	5.676086	0.000000	1.000000	0.068898	2.096000 
	2.897917	12.573497	0.000000	44.489583	37.610000	19.800000	0.027150	0.000000	5.674914	0.000000	1.000000	0.068700	2.090000 
	2.900000	12.573497	0.000000	44.500000	37.620000	19.800000	0.027057	0.000000	5.673547	0.000000	1.000000	0.068470	2.083000 
	2.902083	12.573497	0.000000	44.510417	37.640000	19.800000	0.026978	0.000000	5.672379	0.000000	1.000000	0.068273	2.077000 
	2.904167	12.573497	0.000000	44.520833	37.650000	19.800000	0.026886	0.000000	5.671011	0.000000	1.000000	0.068043	2.070000 
	2.906250	12.573497	0.000000	44.531250	37.640000	19.800000	0.026809	0.000000	5.669834	0.000000	1.000000	0.067846	2.064000 
	2.908333	12.573497	0.000000	44.541667	37.650000	19.800000	0.026730	0.000000	5.668662	0.000000	1.000000	0.067648	2.058000 
	2.910417	12.573497	0.000000	44.552083	37.660000	19.800000	0.026650	0.000000	5.667491	0.000000	1.000000	0.067451	2.052000 
	2.912500	12.573497	0.000000	44.562500	37.680000	19.800000	0.026557	0.000000	5.666127	0.000000	1.000000	0.067221	2.045000 
	2.914583	12.573497	0.000000	44.572917	37.680000	19.800000	0.026480	0.000000	5.664952	0.000000	1.000000	0.067024	2.039000 
	2.916667	12.573497	0.000000	44.583333	37.680000	19.800000	0.026402	0.000000	5.663777	0.000000	1.000000	0.066827	2.033000 
	2.918750	12.573497	0.000000	44.593750	37.710000	19.800000	0.026322	0.000000	5.662612	0.000000	1.000000	0.066629	2.027000 
	2.920833	12.573497	0.000000	44.604167	37.710000	19.800000	0.026256	0.000000	5.661633	0.000000	1.000000	0.066465	2.022000 
	2.922917	12.573497	0.000000	44.614583	37.720000	19.800000	0.026177	0.000000	5.660461	0.000000	1.000000	0.066268	2.016000 
	2.925000	12.573497	0.000000	44.625000	37.710000	19.800000	0.026100	0.000000	5.659284	0.000000	1.000000	0.066071	2.010000 
	2.927083	12.573497	0.000000	44.635417	37.740000	19.800000	0.026032	0.000000	5.658314	0.000000	1.000000	0.065906	2.005000 
	2.929167	12.573497	0.000000	44.645833	37.760000	19.800000	0.025965	0.000000	5.657341	0.000000	1.000000	0.065742	2.000000 
	2.931250	12.573497	0.000000	44.656250	37.750000	19.800000	0.025888	0.000000	5.656163	0.000000	1.000000	0.065545	1.994000 
	2.933333	12.573497	0.000000	44.666667	37.750000	19.800000	0.025823	0.000000	5.655185	0.000000	1.000000	0.065380	1.989000 
	2.935417	12.573497	0.000000	44.677083	37.780000	19.800000	0.025754	0.000000	5.654215	0.000000	1.000000	0.065216	1.984000 
	2.937500	12.573497	0.000000	44.687500	37.780000	19.800000	0.025677	0.000000	5.653040	0.000000	1.000000	0.065019	1.978000 
	2.939583	12.573497	0.000000	44.697917	37.780000	19.800000	0.025599	0.000000	5.651865	0.000000	1.000000	0.064822	1.972000 
	2.941667	12.573497	0.000000	44.708333	37.800000	19.800000	0.025532	0.000000	5.650892	0.000000	1.000000	0.064657	1.967000 
	2.943750	12.573497	0.000000	44.718750	37.820000	19.800000	0.025452	0.000000	5.649723	0.000000	1.000000	0.064460	1.961000 
	2.945833	12.573497	0.000000	44.729167	37.830000	19.800000	0.025373	0.000000	5.648552	0.000000	1.000000	0.064263	1.955000 
	2.947917	12.573497	0.000000	44.739583	37.810000	19.800000	0.025284	0.000000	5.647175	0.000000	1.000000	0.064033	1.948000 
	2.950000	12.573497	0.000000	44.750000	37.820000	19.800000	0.025192	0.000000	5.645808	0.000000	1.000000	0.063803	1.941000 
	2.952083	12.573497	0.000000	44.760417	37.860000	19.800000	0.025111	0.000000	5.644644	0.000000	1.000000	0.063605	1.935000 
	2.954167	12.573497	0.000000	44.770833	37.880000	19.800000	0.025004	0.000000	5.643084	0.000000	1.000000	0.063342	1.927000 
	2.956250	12.573497	0.000000	44.781250	37.870000	19.800000	0.024915	0.000000	5.641710	0.000000	1.000000	0.063112	1.920000 
	2.958333	12.573497	0.000000	44.791667	37.870000	19.800000	0.024824	0.000000	5.640340	0.000000	1.000000	0.062882	1.913000 
	2.960417	12.573497	0.000000	44.802083	37.910000	19.800000	0.024729	0.000000	5.638981	0.000000	1.000000	0.062652	1.906000 
	2.962500	12.573497	0.000000	44.812500	37.890000	19.800000	0.024627	0.000000	5.637409	0.000000	1.000000	0.062389	1.898000 
	2.964583	12.573497	0.000000	44.822917	37.910000	19.800000	0.024535	0.000000	5.636044	0.000000	1.000000	0.062159	1.891000 
	2.966667	12.573497	0.000000	44.833333	37.930000	19.800000	0.024455	0.000000	5.634875	0.000000	1.000000	0.061962	1.885000 
	2.968750	12.573284	0.000000	44.843750	37.920000	19.800000	0.024390	0.000000	5.633893	0.000000	1.000000	0.061797	1.880000 
	2.970833	12.573284	0.000000	44.854167	37.940000	19.800000	0.024311	0.000000	5.632724	0.000000	1.000000	0.061600	1.874000 
	2.972917	12.573284	0.000000	44.864583	37.950000	19.800000	0.024232	0.000000	5.631551	0.000000	1.000000	0.061403	1.868000 
	2.975000	12.573284	0.000000	44.875000	37.970000	19.800000	0.024166	0.000000	5.630578	0.000000	1.000000	0.061239	1.863000 
	2.977083	12.573284	0.000000	44.885417	37.960000	19.800000	0.024101	0.000000	5.629596	0.000000	1.000000	0.061074	1.858000 
	2.979167	12.573284	0.000000	44.895833	37.980000	19.800000	0.024034	0.000000	5.628623	0.000000	1.000000	0.060910	1.853000 
	2.981250	12.573284	0.000000	44.906250	37.970000	19.800000	0.023957	0.000000	5.627445	0.000000	1.000000	0.060713	1.847000 
	2.983333	12.573284	0.000000	44.916667	37.980000	19.800000	0.023892	0.000000	5.626469	0.000000	1.000000	0.060548	1.842000 
	2.985417	12.573284	0.000000	44.927083	38.000000	19.800000	0.023824	0.000000	5.625495	0.000000	1.000000	0.060384	1.837000 
	2.987500	12.573284	0.000000	44.937500	37.990000	19.800000	0.023760	0.000000	5.624513	0.000000	1.000000	0.060220	1.832000 
	2.989583	12.573284	0.000000	44.947917	38.020000	19.800000	0.023707	0.000000	5.623738	0.000000	1.000000	0.060088	1.828000 
	2.991667	12.573284	0.000000	44.958333	38.020000	19.800000	0.023628	0.000000	5.622563	0.000000	1.000000	0.059891	1.822000 
	2.993750	12.573284	0.000000	44.968750	38.040000	19.800000	0.023562	0.000000	5.621590	0.000000	1.000000	0.059727	1.817000 
	2.995833	12.573284	0.000000	44.979167	38.050000	19.800000	0.023496	0.000000	5.620613	0.000000	1.000000	0.059562	1.812000 
	2.997917	12.573284	0.000000	44.989583	38.060000	19.800000	0.023431	0.000000	5.619637	0.000000	1.000000	0.059398	1.807000 
	3.000000	12.573284	0.000000	45.000000	38.060000	19.800000	0.023352	0.000000	5.618462	0.000000	1.000000	0.059201	1.801000 
	3.002083	12.573284	0.000000	45.010417	38.080000	19.800000	0.023285	0.000000	5.617488	0.000000	1.000000	0.059036	1.796000 
	3.004167	12.573284	0.000000	45.020833	38.090000	19.800000	0.023219	0.000000	5.616512	0.000000	1.000000	0.058872	1.791000 
	3.006250	12.573497	0.000000	45.031250	38.090000	19.800000	0.023142	0.000000	5.615337	0.000000	1.000000	0.058675	1.785000 
	3.008333	12.573497	0.000000	45.041667	38.110000	19.800000	0.023075	0.000000	5.614363	0.000000	1.000000	0.058510	1.780000 
	3.010417	12.573497	0.000000	45.052083	38.120000	19.800000	0.023008	0.000000	5.613387	0.000000	1.000000	0.058346	1.775000 
	3.012500	12.573497	0.000000	45.062500	38.110000	19.800000	0.022919	0.000000	5.612013	0.000000	1.000000	0.058116	1.768000 
	3.014583	12.573497	0.000000	45.072917	38.120000	19.800000	0.022828	0.000000	5.610645	0.000000	1.000000	0.057886	1.761000 
	3.016667	12.573497	0.000000	45.083333	38.130000	19.800000	0.022749	0.000000	5.609473	0.000000	1.000000	0.057689	1.755000 
	3.018750	12.573497	0.000000	45.093750	38.150000	19.800000	0.022656	0.000000	5.608107	0.000000	1.000000	0.057458	1.748000 
	3.020833	12.573497	0.000000	45.104167	38.150000	19.800000	0.022565	0.000000	5.606736	0.000000	1.000000	0.057228	1.741000 
	3.022917	12.573497	0.000000	45.114583	38.140000	19.800000	0.022462	0.000000	5.605167	0.000000	1.000000	0.056965	1.733000 
	3.025000	12.573497	0.000000	45.125000	38.170000	19.800000	0.022344	0.000000	5.603412	0.000000	1.000000	0.056670	1.724000 
	3.027083	12.573497	0.000000	45.135417	38.200000	19.800000	0.022251	0.000000	5.602049	0.000000	1.000000	0.056439	1.717000 
	3.029167	12.573497	0.000000	45.145833	38.170000	19.800000	0.022149	0.000000	5.600475	0.000000	1.000000	0.056176	1.709000 
	3.031250	12.573497	0.000000	45.156250	38.200000	19.800000	0.022055	0.000000	5.599111	0.000000	1.000000	0.055946	1.702000 
	3.033333	12.573497	0.000000	45.166667	38.210000	19.800000	0.021951	0.000000	5.597547	0.000000	1.000000	0.055683	1.694000 
	3.035417	12.573284	0.000000	45.177083	38.210000	19.800000	0.021847	0.000000	5.595980	0.000000	1.000000	0.055420	1.686000 
	3.037500	12.573284	0.000000	45.187500	38.240000	19.800000	0.021729	0.000000	5.594225	0.000000	1.000000	0.055125	1.677000 
	3.039583	12.573284	0.000000	45.197917	38.240000	19.800000	0.021638	0.000000	5.592854	0.000000	1.000000	0.054894	1.670000 
	3.041667	12.573284	0.000000	45.208333	38.230000	19.800000	0.021547	0.000000	5.591481	0.000000	1.000000	0.054664	1.663000 
	3.043750	12.573284	0.000000	45.218750	38.250000	19.800000	0.021455	0.000000	5.590115	0.000000	1.000000	0.054434	1.656000 
	3.045833	12.573284	0.000000	45.229167	38.280000	19.800000	0.021362	0.000000	5.588751	0.000000	1.000000	0.054204	1.649000 
	3.047917	12.573284	0.000000	45.239583	38.270000	19.800000	0.021285	0.000000	5.587574	0.000000	1.000000	0.054007	1.643000 
	3.050000	12.573284	0.000000	45.250000	38.290000	19.800000	0.021205	0.000000	5.586404	0.000000	1.000000	0.053810	1.637000 
	3.052083	12.573284	0.000000	45.260417	38.300000	19.800000	0.021127	0.000000	5.585231	0.000000	1.000000	0.053613	1.631000 
	3.054167	12.573284	0.000000	45.270833	38.310000	19.800000	0.021035	0.000000	5.583862	0.000000	1.000000	0.053382	1.624000 
	3.056250	12.573284	0.000000	45.281250	38.330000	19.800000	0.020969	0.000000	5.582888	0.000000	1.000000	0.053218	1.619000 
	3.058333	12.573284	0.000000	45.291667	38.320000	19.800000	0.020917	0.000000	5.582102	0.000000	1.000000	0.053087	1.615000 
	3.060417	12.573284	0.000000	45.302083	38.340000	19.800000	0.020865	0.000000	5.581323	0.000000	1.000000	0.052955	1.611000 
	3.062500	12.573284	0.000000	45.312500	38.340000	19.800000	0.020800	0.000000	5.580344	0.000000	1.000000	0.052791	1.606000 
	3.064583	12.573284	0.000000	45.322917	38.350000	19.800000	0.020747	0.000000	5.579563	0.000000	1.000000	0.052659	1.602000 
	3.066667	12.573284	0.000000	45.333333	38.360000	19.800000	0.020681	0.000000	5.578586	0.000000	1.000000	0.052495	1.597000 
	3.068750	12.573284	0.000000	45.343750	38.370000	19.800000	0.020628	0.000000	5.577805	0.000000	1.000000	0.052363	1.593000 
	3.070833	12.573284	0.000000	45.354167	38.350000	19.800000	0.020565	0.000000	5.576821	0.000000	1.000000	0.052199	1.588000 
	3.072917	12.573284	0.000000	45.364583	38.380000	19.800000	0.020486	0.000000	5.575653	0.000000	1.000000	0.052002	1.582000 
	3.075000	12.573284	0.000000	45.375000	38.410000	19.800000	0.020418	0.000000	5.574680	0.000000	1.000000	0.051837	1.577000 
	3.077083	12.573284	0.000000	45.385417	38.410000	19.800000	0.020353	0.000000	5.573701	0.000000	1.000000	0.051673	1.572000 
	3.079167	12.573284	0.000000	45.395833	38.400000	19.800000	0.020276	0.000000	5.572524	0.000000	1.000000	0.051476	1.566000 
	3.081250	12.573284	0.000000	45.406250	38.410000	19.800000	0.020210	0.000000	5.571547	0.000000	1.000000	0.051312	1.561000 
	3.083333	12.573284	0.000000	45.416667	38.440000	19.800000	0.020144	0.000000	5.570574	0.000000	1.000000	0.051147	1.556000 
	3.085417	12.573284	0.000000	45.427083	38.450000	19.800000	0.020078	0.000000	5.569597	0.000000	1.000000	0.050983	1.551000 
	3.087500	12.573284	0.000000	45.437500	38.440000	19.800000	0.020014	0.000000	5.568615	0.000000	1.000000	0.050818	1.546000 
	3.089583	12.573284	0.000000	45.447917	38.450000	19.800000	0.019935	0.000000	5.567442	0.000000	1.000000	0.050621	1.540000 
	3.091667	12.573284	0.000000	45.458333	38.480000	19.800000	0.019868	0.000000	5.566470	0.000000	1.000000	0.050457	1.535000 
	3.093750	12.573284	0.000000	45.468750	38.480000	19.800000	0.019804	0.000000	5.565490	0.000000	1.000000	0.050293	1.530000 
	3.095833	12.573284	0.000000	45.479167	38.470000	19.800000	0.019752	0.000000	5.564705	0.000000	1.000000	0.050161	1.526000 
	3.097917	12.573284	0.000000	45.489583	38.490000	19.800000	0.019686	0.000000	5.563730	0.000000	1.000000	0.049997	1.521000 
	3.100000	12.573284	0.000000	45.500000	38.500000	19.800000	0.019621	0.000000	5.562753	0.000000	1.000000	0.049832	1.516000 
	3.102083	12.573284	0.000000	45.510417	38.520000	19.800000	0.019555	0.000000	5.561778	0.000000	1.000000	0.049668	1.511000 
	3.104167	12.573284	0.000000	45.520833	38.530000	19.800000	0.019489	0.000000	5.560800	0.000000	1.000000	0.049504	1.506000 
	3.106250	12.573284	0.000000	45.531250	38.540000	19.800000	0.019423	0.000000	5.559823	0.000000	1.000000	0.049339	1.501000 
	3.108333	12.573284	0.000000	45.541667	38.560000	19.800000	0.019370	0.000000	5.559044	0.000000	1.000000	0.049208	1.497000 
	3.110417	12.573070	0.000000	45.552083	38.550000	19.800000	0.019319	0.000000	5.558258	0.000000	1.000000	0.049076	1.493000 
	3.112500	12.573070	0.000000	45.562500	38.560000	19.800000	0.019267	0.000000	5.557477	0.000000	1.000000	0.048945	1.489000 
	3.114583	12.573070	0.000000	45.572917	38.590000	19.800000	0.019213	0.000000	5.556700	0.000000	1.000000	0.048813	1.485000 
	3.116667	12.573070	0.000000	45.583333	38.570000	19.800000	0.019162	0.000000	5.555912	0.000000	1.000000	0.048682	1.481000 
	3.118750	12.573070	0.000000	45.593750	38.580000	19.800000	0.019096	0.000000	5.554935	0.000000	1.000000	0.048518	1.476000 
	3.120833	12.573070	0.000000	45.604167	38.590000	19.800000	0.019031	0.000000	5.553957	0.000000	1.000000	0.048353	1.471000 
	3.122917	12.573070	0.000000	45.614583	38.600000	19.800000	0.018953	0.000000	5.552784	0.000000	1.000000	0.048156	1.465000 
	3.125000	12.573070	0.000000	45.625000	38.630000	19.800000	0.018873	0.000000	5.551615	0.000000	1.000000	0.047959	1.459000 
	3.127083	12.573070	0.000000	45.635417	38.630000	19.800000	0.018796	0.000000	5.550440	0.000000	1.000000	0.047761	1.453000 
	3.129167	12.573070	0.000000	45.645833	38.630000	19.800000	0.018718	0.000000	5.549264	0.000000	1.000000	0.047564	1.447000 
	3.131250	12.573070	0.000000	45.656250	38.640000	19.800000	0.018652	0.000000	5.548287	0.000000	1.000000	0.047400	1.442000 
	3.133333	12.573070	0.000000	45.666667	38.650000	19.800000	0.018574	0.000000	5.547114	0.000000	1.000000	0.047203	1.436000 
	3.135417	12.573070	0.000000	45.677083	38.670000	19.800000	0.018495	0.000000	5.545943	0.000000	1.000000	0.047005	1.430000 
	3.137500	12.573070	0.000000	45.687500	38.660000	19.800000	0.018418	0.000000	5.544765	0.000000	1.000000	0.046808	1.424000 
	3.139583	12.573070	0.000000	45.697917	38.690000	19.800000	0.018351	0.000000	5.543792	0.000000	1.000000	0.046644	1.419000 
	3.141667	12.573070	0.000000	45.708333	38.690000	19.800000	0.018273	0.000000	5.542616	0.000000	1.000000	0.046447	1.413000 
	3.143750	12.573070	0.000000	45.718750	38.700000	19.800000	0.018208	0.000000	5.541639	0.000000	1.000000	0.046282	1.408000 
	3.145833	12.573070	0.000000	45.729167	38.710000	19.800000	0.018143	0.000000	5.540661	0.000000	1.000000	0.046118	1.403000 
	3.147917	12.573070	0.000000	45.739583	38.730000	19.800000	0.018063	0.000000	5.539490	0.000000	1.000000	0.045921	1.397000 
	3.150000	12.573070	0.000000	45.750000	38.730000	19.800000	0.017986	0.000000	5.538314	0.000000	1.000000	0.045723	1.391000 
	3.152083	12.573070	0.000000	45.760417	38.730000	19.800000	0.017921	0.000000	5.537335	0.000000	1.000000	0.045559	1.386000 
	3.154167	12.573070	0.000000	45.770833	38.740000	19.800000	0.017843	0.000000	5.536161	0.000000	1.000000	0.045362	1.380000 
	3.156250	12.573070	0.000000	45.781250	38.750000	19.800000	0.017777	0.000000	5.535184	0.000000	1.000000	0.045198	1.375000 
	3.158333	12.573070	0.000000	45.791667	38.780000	19.800000	0.017698	0.000000	5.534014	0.000000	1.000000	0.045000	1.369000 
	3.160417	12.573070	0.000000	45.802083	38.770000	19.800000	0.017634	0.000000	5.533033	0.000000	1.000000	0.044836	1.364000 
	3.162500	12.573070	0.000000	45.812500	38.780000	19.800000	0.017569	0.000000	5.532055	0.000000	1.000000	0.044672	1.359000 
	3.164583	12.573070	0.000000	45.822917	38.800000	19.800000	0.017489	0.000000	5.530884	0.000000	1.000000	0.044474	1.353000 
	3.166667	12.573070	0.000000	45.833333	38.810000	19.800000	0.017411	0.000000	5.529710	0.000000	1.000000	0.044277	1.347000 
	3.168750	12.573070	0.000000	45.843750	38.800000	19.800000	0.017347	0.000000	5.528728	0.000000	1.000000	0.044113	1.342000 
	3.170833	12.573070	0.000000	45.854167	38.830000	19.800000	0.017268	0.000000	5.527559	0.000000	1.000000	0.043916	1.336000 
	3.172917	12.573070	0.000000	45.864583	38.840000	19.800000	0.017189	0.000000	5.526385	0.000000	1.000000	0.043718	1.330000 
	3.175000	12.573070	0.000000	45.875000	38.840000	19.800000	0.017112	0.000000	5.525210	0.000000	1.000000	0.043521	1.324000 
	3.177083	12.573284	0.000000	45.885417	38.840000	19.800000	0.017021	0.000000	5.523838	0.000000	1.000000	0.043291	1.317000 
	3.179167	12.573070	0.000000	45.895833	38.870000	19.800000	0.016929	0.000000	5.522472	0.000000	1.000000	0.043061	1.310000 
	3.181250	12.573070	0.000000	45.906250	38.870000	19.800000	0.016838	0.000000	5.521101	0.000000	1.000000	0.042831	1.303000 
	3.183333	12.573070	0.000000	45.916667	38.870000	19.800000	0.016760	0.000000	5.519925	0.000000	1.000000	0.042634	1.297000 
	3.185417	12.573070	0.000000	45.927083	38.880000	19.800000	0.016682	0.000000	5.518751	0.000000	1.000000	0.042436	1.291000 
	3.187500	12.573070	0.000000	45.937500	38.900000	19.800000	0.016604	0.000000	5.517579	0.000000	1.000000	0.042239	1.285000 
	3.189583	12.573070	0.000000	45.947917	38.920000	19.800000	0.016525	0.000000	5.516408	0.000000	1.000000	0.042042	1.279000 
	3.191667	12.573070	0.000000	45.958333	38.920000	19.800000	0.016447	0.000000	5.515232	0.000000	1.000000	0.041845	1.273000 
	3.193750	12.573070	0.000000	45.968750	38.920000	19.800000	0.016370	0.000000	5.514056	0.000000	1.000000	0.041647	1.267000 
	3.195833	12.573070	0.000000	45.979167	38.940000	19.800000	0.016291	0.000000	5.512884	0.000000	1.000000	0.041450	1.261000 
	3.197917	12.573070	0.000000	45.989583	38.960000	19.800000	0.016212	0.000000	5.511712	0.000000	1.000000	0.041253	1.255000 
	3.200000	12.573070	0.000000	46.000000	38.960000	19.800000	0.016135	0.000000	5.510537	0.000000	1.000000	0.041056	1.249000 
	3.202083	12.573070	0.000000	46.010417	38.950000	19.800000	0.016070	0.000000	5.509555	0.000000	1.000000	0.040891	1.244000 
	3.204167	12.573070	0.000000	46.020833	38.980000	19.800000	0.015991	0.000000	5.508385	0.000000	1.000000	0.040694	1.238000 
	3.206250	12.573070	0.000000	46.031250	38.990000	19.800000	0.015913	0.000000	5.507211	0.000000	1.000000	0.040497	1.232000 
	3.208333	12.573070	0.000000	46.041667	38.990000	19.800000	0.015836	0.000000	5.506035	0.000000	1.000000	0.040300	1.226000 
	3.210417	12.573070	0.000000	46.052083	38.990000	19.800000	0.015770	0.000000	5.505055	0.000000	1.000000	0.040135	1.221000 
	3.212500	12.573070	0.000000	46.062500	39.020000	19.800000	0.015691	0.000000	5.503885	0.000000	1.000000	0.039938	1.215000 
	3.214583	12.573070	0.000000	46.072917	39.020000	19.800000	0.015614	0.000000	5.502709	0.000000	1.000000	0.039741	1.209000 
	3.216667	12.573070	0.000000	46.083333	39.030000	19.800000	0.015536	0.000000	5.501535	0.000000	1.000000	0.039544	1.203000 
	3.218750	12.573070	0.000000	46.093750	39.020000	19.800000	0.015446	0.000000	5.500162	0.000000	1.000000	0.039314	1.196000 
	3.220833	12.573070	0.000000	46.104167	39.050000	19.800000	0.015379	0.000000	5.499187	0.000000	1.000000	0.039149	1.191000 
	3.222917	12.573070	0.000000	46.114583	39.060000	19.800000	0.015289	0.000000	5.497817	0.000000	1.000000	0.038919	1.184000 
	3.225000	12.573070	0.000000	46.125000	39.070000	19.800000	0.015198	0.000000	5.496447	0.000000	1.000000	0.038689	1.177000 
	3.227083	12.573070	0.000000	46.135417	39.060000	19.800000	0.015120	0.000000	5.495270	0.000000	1.000000	0.038492	1.171000 
	3.229167	12.573070	0.000000	46.145833	39.070000	19.800000	0.015030	0.000000	5.493900	0.000000	1.000000	0.038262	1.164000 
	3.231250	12.573070	0.000000	46.156250	39.090000	19.800000	0.014938	0.000000	5.492531	0.000000	1.000000	0.038032	1.157000 
	3.233333	12.573070	0.000000	46.166667	39.100000	19.800000	0.014847	0.000000	5.491161	0.000000	1.000000	0.037802	1.150000 
	3.235417	12.573070	0.000000	46.177083	39.110000	19.800000	0.014769	0.000000	5.489987	0.000000	1.000000	0.037604	1.144000 
	3.237500	12.573070	0.000000	46.187500	39.130000	19.800000	0.014678	0.000000	5.488619	0.000000	1.000000	0.037374	1.137000 
	3.239583	12.573070	0.000000	46.197917	39.120000	19.800000	0.014587	0.000000	5.487245	0.000000	1.000000	0.037144	1.130000 
	3.241667	12.573070	0.000000	46.208333	39.140000	19.800000	0.014496	0.000000	5.485877	0.000000	1.000000	0.036914	1.123000 
	3.243750	12.573070	0.000000	46.218750	39.150000	19.800000	0.014405	0.000000	5.484506	0.000000	1.000000	0.036684	1.116000 
	3.245833	12.573070	0.000000	46.229167	39.150000	19.800000	0.014315	0.000000	5.483134	0.000000	1.000000	0.036454	1.109000 
	3.247917	12.573070	0.000000	46.239583	39.160000	19.800000	0.014211	0.000000	5.481568	0.000000	1.000000	0.036191	1.101000 
	3.250000	12.573070	0.000000	46.250000	39.170000	19.800000	0.014120	0.000000	5.480198	0.000000	1.000000	0.035961	1.094000 
	3.252083	12.573070	0.000000	46.260417	39.180000	19.800000	0.014055	0.000000	5.479220	0.000000	1.000000	0.035796	1.089000 
	3.254167	12.573070	0.000000	46.270833	39.200000	19.800000	0.013964	0.000000	5.477851	0.000000	1.000000	0.035566	1.082000 
	3.256250	12.573070	0.000000	46.281250	39.220000	19.800000	0.013872	0.000000	5.476482	0.000000	1.000000	0.035336	1.075000 
	3.258333	12.573070	0.000000	46.291667	39.210000	19.800000	0.013782	0.000000	5.475109	0.000000	1.000000	0.035106	1.068000 
	3.260417	12.573070	0.000000	46.302083	39.230000	19.800000	0.013691	0.000000	5.473740	0.000000	1.000000	0.034876	1.061000 
	3.262500	12.573070	0.000000	46.312500	39.230000	19.800000	0.013613	0.000000	5.472564	0.000000	1.000000	0.034679	1.055000 
	3.264583	12.573070	0.000000	46.322917	39.250000	19.800000	0.013522	0.000000	5.471195	0.000000	1.000000	0.034449	1.048000 
	3.266667	12.573070	0.000000	46.333333	39.250000	19.800000	0.013432	0.000000	5.469823	0.000000	1.000000	0.034219	1.041000 
	3.268750	12.573070	0.000000	46.343750	39.270000	19.800000	0.013340	0.000000	5.468454	0.000000	1.000000	0.033989	1.034000 
	3.270833	12.573070	0.000000	46.354167	39.290000	19.800000	0.013249	0.000000	5.467085	0.000000	1.000000	0.033758	1.027000 
	3.272917	12.573070	0.000000	46.364583	39.300000	19.800000	0.013171	0.000000	5.465911	0.000000	1.000000	0.033561	1.021000 
	3.275000	12.573070	0.000000	46.375000	39.300000	19.800000	0.013081	0.000000	5.464539	0.000000	1.000000	0.033331	1.014000 
	3.277083	12.573070	0.000000	46.385417	39.320000	19.800000	0.012989	0.000000	5.463170	0.000000	1.000000	0.033101	1.007000 
	3.279167	12.573070	0.000000	46.395833	39.320000	19.800000	0.012899	0.000000	5.461798	0.000000	1.000000	0.032871	1.000000 
	3.281250	12.573070	0.000000	46.406250	39.330000	19.800000	0.012808	0.000000	5.460427	0.000000	1.000000	0.032641	0.993000 
	3.283333	12.573070	0.000000	46.416667	39.330000	19.800000	0.012731	0.000000	5.459251	0.000000	1.000000	0.032444	0.987000 
	3.285417	12.573070	0.000000	46.427083	39.320000	19.800000	0.012641	0.000000	5.457878	0.000000	1.000000	0.032214	0.980000 
	3.287500	12.573070	0.000000	46.437500	39.340000	19.800000	0.012549	0.000000	5.456508	0.000000	1.000000	0.031983	0.973000 
	3.289583	12.573070	0.000000	46.447917	39.370000	19.800000	0.012458	0.000000	5.455141	0.000000	1.000000	0.031753	0.966000 
	3.291667	12.573284	0.000000	46.458333	39.370000	19.800000	0.012367	0.000000	5.453769	0.000000	1.000000	0.031523	0.959000 
	3.293750	12.573284	0.000000	46.468750	39.370000	19.800000	0.012290	0.000000	5.452592	0.000000	1.000000	0.031326	0.953000 
	3.295833	12.573284	0.000000	46.479167	39.400000	19.800000	0.012198	0.000000	5.451225	0.000000	1.000000	0.031096	0.946000 
	3.297917	12.573284	0.000000	46.489583	39.390000	19.800000	0.012108	0.000000	5.449851	0.000000	1.000000	0.030866	0.939000 
	3.300000	12.573284	0.000000	46.500000	39.400000	19.800000	0.012018	0.000000	5.448480	0.000000	1.000000	0.030636	0.932000 
	3.302083	12.573284	0.000000	46.510417	39.420000	19.800000	0.011927	0.000000	5.447111	0.000000	1.000000	0.030406	0.925000 
	3.304167	12.573284	0.000000	46.520833	39.420000	19.800000	0.011836	0.000000	5.445739	0.000000	1.000000	0.030176	0.918000 
	3.306250	12.573284	0.000000	46.531250	39.430000	19.800000	0.011758	0.000000	5.444564	0.000000	1.000000	0.029978	0.912000 
	3.308333	12.573284	0.000000	46.541667	39.420000	19.800000	0.011668	0.000000	5.443190	0.000000	1.000000	0.029748	0.905000 
	3.310417	12.573284	0.000000	46.552083	39.440000	19.800000	0.011590	0.000000	5.442017	0.000000	1.000000	0.029551	0.899000 
	3.312500	12.573284	0.000000	46.562500	39.460000	19.800000	0.011499	0.000000	5.440647	0.000000	1.000000	0.029321	0.892000 
	3.314583	12.573284	0.000000	46.572917	39.480000	19.800000	0.011421	0.000000	5.439474	0.000000	1.000000	0.029124	0.886000 
	3.316667	12.573284	0.000000	46.583333	39.480000	19.800000	0.011344	0.000000	5.438298	0.000000	1.000000	0.028926	0.880000 
	3.318750	12.573284	0.000000	46.593750	39.480000	19.800000	0.011279	0.000000	5.437318	0.000000	1.000000	0.028762	0.875000 
	3.320833	12.573284	0.000000	46.604167	39.490000	19.800000	0.011214	0.000000	5.436339	0.000000	1.000000	0.028598	0.870000 
	3.322917	12.573284	0.000000	46.614583	39.490000	19.800000	0.011136	0.000000	5.435163	0.000000	1.000000	0.028400	0.864000 
	3.325000	12.573284	0.000000	46.625000	39.530000	19.800000	0.011071	0.000000	5.434188	0.000000	1.000000	0.028236	0.859000 
	3.327083	12.573284	0.000000	46.635417	39.520000	19.800000	0.011007	0.000000	5.433206	0.000000	1.000000	0.028072	0.854000 
	3.329167	12.573284	0.000000	46.645833	39.530000	19.800000	0.010941	0.000000	5.432227	0.000000	1.000000	0.027907	0.849000 
	3.331250	12.573284	0.000000	46.656250	39.530000	19.800000	0.010877	0.000000	5.431247	0.000000	1.000000	0.027743	0.844000 
	3.333333	12.573284	0.000000	46.666667	39.560000	19.800000	0.010799	0.000000	5.430074	0.000000	1.000000	0.027546	0.838000 
	3.335417	12.573284	0.000000	46.677083	39.570000	19.800000	0.010747	0.000000	5.429292	0.000000	1.000000	0.027414	0.834000 
	3.337500	12.573284	0.000000	46.687500	39.570000	19.800000	0.010669	0.000000	5.428115	0.000000	1.000000	0.027217	0.828000 
	3.339583	12.573284	0.000000	46.697917	39.580000	19.800000	0.010604	0.000000	5.427136	0.000000	1.000000	0.027053	0.823000 
	3.341667	12.573284	0.000000	46.708333	39.580000	19.800000	0.010540	0.000000	5.426156	0.000000	1.000000	0.026888	0.818000 
	3.343750	12.573284	0.000000	46.718750	39.600000	19.800000	0.010462	0.000000	5.424982	0.000000	1.000000	0.026691	0.812000 
	3.345833	12.573284	0.000000	46.729167	39.630000	19.800000	0.010383	0.000000	5.423809	0.000000	1.000000	0.026494	0.806000 
	3.347917	12.573284	0.000000	46.739583	39.640000	19.800000	0.010306	0.000000	5.422634	0.000000	1.000000	0.026297	0.800000 
	3.350000	12.573284	0.000000	46.750000	39.630000	19.800000	0.010254	0.000000	5.421849	0.000000	1.000000	0.026165	0.796000 
	3.352083	12.573284	0.000000	46.760417	39.630000	19.800000	0.010177	0.000000	5.420673	0.000000	1.000000	0.025968	0.790000 
	3.354167	12.573284	0.000000	46.770833	39.640000	19.800000	0.010099	0.000000	5.419497	0.000000	1.000000	0.025771	0.784000 
	3.356250	12.573284	0.000000	46.781250	39.650000	19.800000	0.010022	0.000000	5.418322	0.000000	1.000000	0.025574	0.778000 
	3.358333	12.573284	0.000000	46.791667	39.660000	19.800000	0.009944	0.000000	5.417147	0.000000	1.000000	0.025376	0.772000 
	3.360417	12.573284	0.000000	46.802083	39.680000	19.800000	0.009866	0.000000	5.415973	0.000000	1.000000	0.025179	0.766000 
	3.362500	12.573284	0.000000	46.812500	39.680000	19.800000	0.009802	0.000000	5.414993	0.000000	1.000000	0.025015	0.761000 
	3.364583	12.573284	0.000000	46.822917	39.690000	19.800000	0.009724	0.000000	5.413817	0.000000	1.000000	0.024818	0.755000 
	3.366667	12.573284	0.000000	46.833333	39.710000	19.800000	0.009646	0.000000	5.412643	0.000000	1.000000	0.024620	0.749000 
	3.368750	12.573284	0.000000	46.843750	39.730000	19.800000	0.009581	0.000000	5.411665	0.000000	1.000000	0.024456	0.744000 
	3.370833	12.573284	0.000000	46.854167	39.730000	19.800000	0.009503	0.000000	5.410489	0.000000	1.000000	0.024259	0.738000 
	3.372917	12.573284	0.000000	46.864583	39.750000	19.800000	0.009426	0.000000	5.409315	0.000000	1.000000	0.024062	0.732000 
	3.375000	12.573284	0.000000	46.875000	39.750000	19.800000	0.009374	0.000000	5.408530	0.000000	1.000000	0.023930	0.728000 
	3.377083	12.573284	0.000000	46.885417	39.760000	19.800000	0.009309	0.000000	5.407551	0.000000	1.000000	0.023766	0.723000 
	3.379167	12.573284	0.000000	46.895833	39.770000	19.800000	0.009244	0.000000	5.406572	0.000000	1.000000	0.023601	0.718000 
	3.381250	12.573284	0.000000	46.906250	39.770000	19.800000	0.009193	0.000000	5.405787	0.000000	1.000000	0.023470	0.714000 
	3.383333	12.573070	0.000000	46.916667	39.770000	19.800000	0.009116	0.000000	5.404611	0.000000	1.000000	0.023273	0.708000 
	3.385417	12.573070	0.000000	46.927083	39.790000	19.800000	0.009050	0.000000	5.403633	0.000000	1.000000	0.023108	0.703000 
	3.387500	12.573284	0.000000	46.937500	39.810000	19.800000	0.008985	0.000000	5.402654	0.000000	1.000000	0.022944	0.698000 
	3.389583	12.573284	0.000000	46.947917	39.810000	19.800000	0.008908	0.000000	5.401478	0.000000	1.000000	0.022747	0.692000 
	3.391667	12.573284	0.000000	46.958333	39.820000	19.800000	0.008843	0.000000	5.400499	0.000000	1.000000	0.022582	0.687000 
	3.393750	12.573284	0.000000	46.968750	39.830000	19.800000	0.008778	0.000000	5.399519	0.000000	1.000000	0.022418	0.682000 
	3.395833	12.573284	0.000000	46.979167	39.850000	19.800000	0.008701	0.000000	5.398345	0.000000	1.000000	0.022221	0.676000 
	3.397917	12.573284	0.000000	46.989583	39.850000	19.800000	0.008624	0.000000	5.397168	0.000000	1.000000	0.022024	0.670000 
	3.400000	12.573284	0.000000	47.000000	39.850000	19.800000	0.008559	0.000000	5.396188	0.000000	1.000000	0.021859	0.665000 
	3.402083	12.573284	0.000000	47.010417	39.880000	19.800000	0.008481	0.000000	5.395014	0.000000	1.000000	0.021662	0.659000 
	3.404167	12.573284	0.000000	47.020833	39.890000	19.800000	0.008416	0.000000	5.394035	0.000000	1.000000	0.021498	0.654000 
	3.406250	12.573284	0.000000	47.031250	39.880000	19.800000	0.008352	0.000000	5.393053	0.000000	1.000000	0.021333	0.649000 
	3.408333	12.573284	0.000000	47.041667	39.870000	19.800000	0.008275	0.000000	5.391876	0.000000	1.000000	0.021136	0.643000 
	3.410417	12.573070	0.000000	47.052083	39.920000	19.800000	0.008222	0.000000	5.391096	0.000000	1.000000	0.021005	0.639000 
	3.412500	12.573284	0.000000	47.062500	39.920000	19.800000	0.008145	0.000000	5.389920	0.000000	1.000000	0.020807	0.633000 
	3.414583	12.573070	0.000000	47.072917	39.920000	19.800000	0.008093	0.000000	5.389135	0.000000	1.000000	0.020676	0.629000 
	3.416667	12.573070	0.000000	47.083333	39.940000	19.800000	0.008016	0.000000	5.387960	0.000000	1.000000	0.020479	0.623000 
	3.418750	12.573070	0.000000	47.093750	39.940000	19.800000	0.007938	0.000000	5.386784	0.000000	1.000000	0.020281	0.617000 
	3.420833	12.573070	0.000000	47.104167	39.960000	19.800000	0.007873	0.000000	5.385805	0.000000	1.000000	0.020117	0.612000 
	3.422917	12.573070	0.000000	47.114583	39.950000	19.800000	0.007783	0.000000	5.384432	0.000000	1.000000	0.019887	0.605000 
	3.425000	12.573070	0.000000	47.125000	39.970000	19.800000	0.007706	0.000000	5.383257	0.000000	1.000000	0.019690	0.599000 
	3.427083	12.573070	0.000000	47.135417	39.980000	19.800000	0.007641	0.000000	5.382277	0.000000	1.000000	0.019525	0.594000 
	3.429167	12.573070	0.000000	47.145833	39.990000	19.800000	0.007551	0.000000	5.380905	0.000000	1.000000	0.019295	0.587000 
	3.431250	12.573070	0.000000	47.156250	39.980000	19.800000	0.007474	0.000000	5.379728	0.000000	1.000000	0.019098	0.581000 
	3.433333	12.573070	0.000000	47.166667	40.010000	19.800000	0.007396	0.000000	5.378554	0.000000	1.000000	0.018901	0.575000 
	3.435417	12.573070	0.000000	47.177083	40.020000	19.800000	0.007318	0.000000	5.377378	0.000000	1.000000	0.018704	0.569000 
	3.437500	12.573070	0.000000	47.187500	40.040000	19.800000	0.007228	0.000000	5.376007	0.000000	1.000000	0.018473	0.562000 
	3.439583	12.573070	0.000000	47.197917	40.040000	19.800000	0.007163	0.000000	5.375026	0.000000	1.000000	0.018309	0.557000 
	3.441667	12.573070	0.000000	47.208333	40.040000	19.800000	0.007073	0.000000	5.373653	0.000000	1.000000	0.018079	0.550000 
	3.443750	12.573070	0.000000	47.218750	40.070000	19.800000	0.006995	0.000000	5.372479	0.000000	1.000000	0.017882	0.544000 
	3.445833	12.573070	0.000000	47.229167	40.070000	19.800000	0.006918	0.000000	5.371302	0.000000	1.000000	0.017685	0.538000 
	3.447917	12.573070	0.000000	47.239583	40.090000	19.800000	0.006841	0.000000	5.370127	0.000000	1.000000	0.017487	0.532000 
	3.450000	12.573070	0.000000	47.250000	40.100000	19.800000	0.006776	0.000000	5.369147	0.000000	1.000000	0.017323	0.527000 
	3.452083	12.573070	0.000000	47.260417	40.100000	19.800000	0.006699	0.000000	5.367971	0.000000	1.000000	0.017126	0.521000 
	3.454167	12.573070	0.000000	47.270833	40.120000	19.800000	0.006634	0.000000	5.366992	0.000000	1.000000	0.016961	0.516000 
	3.456250	12.573070	0.000000	47.281250	40.110000	19.800000	0.006557	0.000000	5.365814	0.000000	1.000000	0.016764	0.510000 
	3.458333	12.573070	0.000000	47.291667	40.130000	19.800000	0.006505	0.000000	5.365031	0.000000	1.000000	0.016633	0.506000 
	3.460417	12.573070	0.000000	47.302083	40.130000	19.800000	0.006441	0.000000	5.364050	0.000000	1.000000	0.016468	0.501000 
	3.462500	12.573070	0.000000	47.312500	40.150000	19.800000	0.006376	0.000000	5.363071	0.000000	1.000000	0.016304	0.496000 
	3.464583	12.573070	0.000000	47.322917	40.170000	19.800000	0.006324	0.000000	5.362288	0.000000	1.000000	0.016173	0.492000 
	3.466667	12.573070	0.000000	47.333333	40.160000	19.800000	0.006273	0.000000	5.361503	0.000000	1.000000	0.016041	0.488000 
	3.468750	12.573070	0.000000	47.343750	40.160000	19.800000	0.006221	0.000000	5.360718	0.000000	1.000000	0.015910	0.484000 
	3.470833	12.573070	0.000000	47.354167	40.190000	19.800000	0.006156	0.000000	5.359740	0.000000	1.000000	0.015745	0.479000 
	3.472917	12.573070	0.000000	47.364583	40.190000	19.800000	0.006118	0.000000	5.359152	0.000000	1.000000	0.015647	0.476000 
	3.475000	12.573070	0.000000	47.375000	40.200000	19.800000	0.006053	0.000000	5.358172	0.000000	1.000000	0.015482	0.471000 
	3.477083	12.573070	0.000000	47.385417	40.210000	19.800000	0.006002	0.000000	5.357388	0.000000	1.000000	0.015351	0.467000 
	3.479167	12.573070	0.000000	47.395833	40.230000	19.800000	0.005937	0.000000	5.356408	0.000000	1.000000	0.015186	0.462000 
	3.481250	12.573070	0.000000	47.406250	40.230000	19.800000	0.005886	0.000000	5.355624	0.000000	1.000000	0.015055	0.458000 
	3.483333	12.573070	0.000000	47.416667	40.240000	19.800000	0.005821	0.000000	5.354644	0.000000	1.000000	0.014891	0.453000 
	3.485417	12.573070	0.000000	47.427083	40.270000	19.800000	0.005769	0.000000	5.353861	0.000000	1.000000	0.014759	0.449000 
	3.487500	12.573070	0.000000	47.437500	40.230000	19.800000	0.005706	0.000000	5.352878	0.000000	1.000000	0.014595	0.444000 
	3.489583	12.573070	0.000000	47.447917	40.270000	19.800000	0.005641	0.000000	5.351900	0.000000	1.000000	0.014430	0.439000 
	3.491667	12.573070	0.000000	47.458333	40.260000	19.800000	0.005576	0.000000	5.350918	0.000000	1.000000	0.014266	0.434000 
	3.493750	12.573070	0.000000	47.468750	40.290000	19.800000	0.005537	0.000000	5.350332	0.000000	1.000000	0.014167	0.431000 
	3.495833	12.573070	0.000000	47.479167	40.290000	19.800000	0.005460	0.000000	5.349155	0.000000	1.000000	0.013970	0.425000 
	3.497917	12.573070	0.000000	47.489583	40.300000	19.800000	0.005409	0.000000	5.348371	0.000000	1.000000	0.013839	0.421000 
	3.500000	12.572856	0.000000	47.500000	40.330000	19.800000	0.005344	0.000000	5.347392	0.000000	1.000000	0.013674	0.416000 
	3.502083	12.572856	0.000000	47.510417	40.330000	19.800000	0.005292	0.000000	5.346607	0.000000	1.000000	0.013543	0.412000 
	3.504167	12.572856	0.000000	47.520833	40.320000	19.800000	0.005215	0.000000	5.345430	0.000000	1.000000	0.013346	0.406000 
	3.506250	12.572856	0.000000	47.531250	40.320000	19.800000	0.005164	0.000000	5.344645	0.000000	1.000000	0.013214	0.402000 
	3.508333	12.572856	0.000000	47.541667	40.370000	19.800000	0.005099	0.000000	5.343667	0.000000	1.000000	0.013050	0.397000 
	3.510417	12.572856	0.000000	47.552083	40.380000	19.800000	0.005034	0.000000	5.342687	0.000000	1.000000	0.012885	0.392000 
	3.512500	12.572856	0.000000	47.562500	40.370000	19.800000	0.004970	0.000000	5.341706	0.000000	1.000000	0.012721	0.387000 
	3.514583	12.572856	0.000000	47.572917	40.380000	19.800000	0.004919	0.000000	5.340922	0.000000	1.000000	0.012590	0.383000 
	3.516667	12.572856	0.000000	47.583333	40.400000	19.800000	0.004854	0.000000	5.339942	0.000000	1.000000	0.012425	0.378000 
	3.518750	12.572856	0.000000	47.593750	40.410000	19.800000	0.004790	0.000000	5.338962	0.000000	1.000000	0.012261	0.373000 
	3.520833	12.572856	0.000000	47.604167	40.410000	19.800000	0.004738	0.000000	5.338177	0.000000	1.000000	0.012129	0.369000 
	3.522917	12.572856	0.000000	47.614583	40.420000	19.800000	0.004661	0.000000	5.337001	0.000000	1.000000	0.011932	0.363000 
	3.525000	12.572856	0.000000	47.625000	40.440000	19.800000	0.004596	0.000000	5.336021	0.000000	1.000000	0.011768	0.358000 
	3.527083	12.572856	0.000000	47.635417	40.460000	19.800000	0.004545	0.000000	5.335237	0.000000	1.000000	0.011636	0.354000 
	3.529167	12.572856	0.000000	47.645833	40.440000	19.800000	0.004481	0.000000	5.334255	0.000000	1.000000	0.011472	0.349000 
	3.531250	12.572856	0.000000	47.656250	40.460000	19.800000	0.004416	0.000000	5.333275	0.000000	1.000000	0.011308	0.344000 
	3.533333	12.572856	0.000000	47.666667	40.480000	19.800000	0.004365	0.000000	5.332492	0.000000	1.000000	0.011176	0.340000 
	3.535417	12.572856	0.000000	47.677083	40.490000	19.800000	0.004300	0.000000	5.331511	0.000000	1.000000	0.011012	0.335000 
	3.537500	12.572856	0.000000	47.687500	40.490000	19.800000	0.004249	0.000000	5.330726	0.000000	1.000000	0.010880	0.331000 
	3.539583	12.572856	0.000000	47.697917	40.530000	19.800000	0.004197	0.000000	5.329944	0.000000	1.000000	0.010749	0.327000 
	3.541667	12.572856	0.000000	47.708333	40.510000	19.800000	0.004146	0.000000	5.329158	0.000000	1.000000	0.010617	0.323000 
	3.543750	12.572856	0.000000	47.718750	40.520000	19.800000	0.004094	0.000000	5.328374	0.000000	1.000000	0.010486	0.319000 
	3.545833	12.572856	0.000000	47.729167	40.510000	19.800000	0.004030	0.000000	5.327392	0.000000	1.000000	0.010321	0.314000 
	3.547917	12.572856	0.000000	47.739583	40.530000	19.800000	0.003979	0.000000	5.326609	0.000000	1.000000	0.010190	0.310000 
	3.550000	12.572856	0.000000	47.750000	40.550000	19.800000	0.003927	0.000000	5.325825	0.000000	1.000000	0.010059	0.306000 
	3.552083	12.572856	0.000000	47.760417	40.560000	19.800000	0.003876	0.000000	5.325040	0.000000	1.000000	0.009927	0.302000 
	3.554167	12.572856	0.000000	47.770833	40.560000	19.800000	0.003824	0.000000	5.324256	0.000000	1.000000	0.009796	0.298000 
	3.556250	12.572856	0.000000	47.781250	40.580000	19.800000	0.003773	0.000000	5.323472	0.000000	1.000000	0.009664	0.294000 
	3.558333	12.572856	0.000000	47.791667	40.580000	19.800000	0.003721	0.000000	5.322687	0.000000	1.000000	0.009533	0.290000 
	3.560417	12.572856	0.000000	47.802083	40.580000	19.800000	0.003670	0.000000	5.321902	0.000000	1.000000	0.009401	0.286000 
	3.562500	12.572643	0.000000	47.812500	40.590000	19.800000	0.003618	0.000000	5.321118	0.000000	1.000000	0.009270	0.282000 
	3.564583	12.572643	0.000000	47.822917	40.600000	19.800000	0.003567	0.000000	5.320333	0.000000	1.000000	0.009138	0.278000 
	3.566667	12.572643	0.000000	47.833333	40.630000	19.800000	0.003502	0.000000	5.319354	0.000000	1.000000	0.008974	0.273000 
	3.568750	12.572643	0.000000	47.843750	40.630000	19.800000	0.003438	0.000000	5.318373	0.000000	1.000000	0.008809	0.268000 
	3.570833	12.572643	0.000000	47.854167	40.630000	19.800000	0.003374	0.000000	5.317392	0.000000	1.000000	0.008645	0.263000 
	3.572917	12.572643	0.000000	47.864583	40.650000	19.800000	0.003322	0.000000	5.316608	0.000000	1.000000	0.008514	0.259000 
	3.575000	12.572643	0.000000	47.875000	40.650000	19.800000	0.003258	0.000000	5.315627	0.000000	1.000000	0.008349	0.254000 
	3.577083	12.572643	0.000000	47.885417	40.680000	19.800000	0.003207	0.000000	5.314843	0.000000	1.000000	0.008218	0.250000 
	3.579167	12.572643	0.000000	47.895833	40.680000	19.800000	0.003155	0.000000	5.314058	0.000000	1.000000	0.008086	0.246000 
	3.581250	12.572643	0.000000	47.906250	40.700000	19.800000	0.003104	0.000000	5.313274	0.000000	1.000000	0.007955	0.242000 
	3.583333	12.572643	0.000000	47.916667	40.690000	19.800000	0.003052	0.000000	5.312489	0.000000	1.000000	0.007823	0.238000 
	3.585417	12.572643	0.000000	47.927083	40.710000	19.800000	0.003014	0.000000	5.311901	0.000000	1.000000	0.007725	0.235000 
	3.587500	12.572643	0.000000	47.937500	40.730000	19.800000	0.002962	0.000000	5.311117	0.000000	1.000000	0.007593	0.231000 
	3.589583	12.572643	0.000000	47.947917	40.740000	19.800000	0.002911	0.000000	5.310332	0.000000	1.000000	0.007462	0.227000 
	3.591667	12.572643	0.000000	47.958333	40.740000	19.800000	0.002872	0.000000	5.309743	0.000000	1.000000	0.007363	0.224000 
	3.593750	12.572643	0.000000	47.968750	40.760000	19.800000	0.002808	0.000000	5.308763	0.000000	1.000000	0.007199	0.219000 
	3.595833	12.572856	0.000000	47.979167	40.750000	19.800000	0.002757	0.000000	5.307978	0.000000	1.000000	0.007067	0.215000 
	3.597917	12.572856	0.000000	47.989583	40.770000	19.800000	0.002705	0.000000	5.307194	0.000000	1.000000	0.006936	0.211000 
	3.600000	12.572856	0.000000	48.000000	40.790000	19.800000	0.002641	0.000000	5.306213	0.000000	1.000000	0.006771	0.206000 
	3.602083	12.572856	0.000000	48.010417	40.790000	19.800000	0.002590	0.000000	5.305428	0.000000	1.000000	0.006640	0.202000 
	3.604167	12.572856	0.000000	48.020833	40.790000	19.800000	0.002526	0.000000	5.304447	0.000000	1.000000	0.006476	0.197000 
	3.606250	12.572856	0.000000	48.031250	40.820000	19.800000	0.002474	0.000000	5.303663	0.000000	1.000000	0.006344	0.193000 
	3.608333	12.572856	0.000000	48.041667	40.810000	19.800000	0.002410	0.000000	5.302682	0.000000	1.000000	0.006180	0.188000 
	3.610417	12.572856	0.000000	48.052083	40.830000	19.800000	0.002346	0.000000	5.301701	0.000000	1.000000	0.006015	0.183000 
	3.612500	12.572856	0.000000	48.062500	40.820000	19.800000	0.002294	0.000000	5.300916	0.000000	1.000000	0.005884	0.179000 
	3.614583	12.572856	0.000000	48.072917	40.830000	19.800000	0.002243	0.000000	5.300131	0.000000	1.000000	0.005752	0.175000 
	3.616667	12.572856	0.000000	48.083333	40.850000	19.800000	0.002179	0.000000	5.299150	0.000000	1.000000	0.005588	0.170000 
	3.618750	12.572856	0.000000	48.093750	40.850000	19.800000	0.002115	0.000000	5.298169	0.000000	1.000000	0.005424	0.165000 
	3.620833	12.572856	0.000000	48.104167	40.870000	19.800000	0.002050	0.000000	5.297189	0.000000	1.000000	0.005259	0.160000 
	3.622917	12.572856	0.000000	48.114583	40.880000	19.800000	0.001986	0.000000	5.296208	0.000000	1.000000	0.005095	0.155000 
	3.625000	12.572856	0.000000	48.125000	40.910000	19.800000	0.001922	0.000000	5.295227	0.000000	1.000000	0.004931	0.150000 
	3.627083	12.572856	0.000000	48.135417	40.890000	19.800000	0.001858	0.000000	5.294245	0.000000	1.000000	0.004766	0.145000 
	3.629167	12.572856	0.000000	48.145833	40.890000	19.800000	0.001820	0.000000	5.293657	0.000000	1.000000	0.004668	0.142000 
	3.631250	12.572856	0.000000	48.156250	40.920000	19.800000	0.001755	0.000000	5.292676	0.000000	1.000000	0.004503	0.137000 
	3.633333	12.572856	0.000000	48.166667	40.950000	19.800000	0.001704	0.000000	5.291892	0.000000	1.000000	0.004372	0.133000 
	3.635417	12.572856	0.000000	48.177083	40.940000	19.800000	0.001665	0.000000	5.291303	0.000000	1.000000	0.004273	0.130000 
	3.637500	12.572856	0.000000	48.187500	40.940000	19.800000	0.001601	0.000000	5.290322	0.000000	1.000000	0.004109	0.125000 
	3.639583	12.572856	0.000000	48.197917	40.960000	19.800000	0.001563	0.000000	5.289733	0.000000	1.000000	0.004010	0.122000 
	3.641667	12.572856	0.000000	48.208333	40.980000	19.800000	0.001511	0.000000	5.288948	0.000000	1.000000	0.003879	0.118000 
	3.643750	12.572856	0.000000	48.218750	40.980000	19.800000	0.001460	0.000000	5.288163	0.000000	1.000000	0.003747	0.114000 
	3.645833	12.572856	0.000000	48.229167	40.970000	19.800000	0.001409	0.000000	5.287378	0.000000	1.000000	0.003616	0.110000 
	3.647917	12.572856	0.000000	48.239583	40.990000	19.800000	0.001345	0.000000	5.286397	0.000000	1.000000	0.003451	0.105000 
	3.650000	12.572856	0.000000	48.250000	41.020000	19.800000	0.001293	0.000000	5.285613	0.000000	1.000000	0.003320	0.101000 
	3.652083	12.572856	0.000000	48.260417	41.020000	19.800000	0.001242	0.000000	5.284828	0.000000	1.000000	0.003188	0.097000 
	3.654167	12.572856	0.000000	48.270833	41.010000	19.800000	0.001191	0.000000	5.284043	0.000000	1.000000	0.003057	0.093000 
	3.656250	12.572856	0.000000	48.281250	41.030000	19.800000	0.001140	0.000000	5.283258	0.000000	1.000000	0.002926	0.089000 
	3.658333	12.572856	0.000000	48.291667	41.060000	19.800000	0.001088	0.000000	5.282473	0.000000	1.000000	0.002794	0.085000 
	3.660417	12.572856	0.000000	48.302083	41.050000	19.800000	0.001037	0.000000	5.281688	0.000000	1.000000	0.002663	0.081000 
	3.662500	12.572856	0.000000	48.312500	41.050000	19.800000	0.001011	0.000000	5.281295	0.000000	1.000000	0.002597	0.079000 
	3.664583	12.572856	0.000000	48.322917	41.080000	19.800000	0.000973	0.000000	5.280707	0.000000	1.000000	0.002498	0.076000 
	3.666667	12.572856	0.000000	48.333333	41.080000	19.800000	0.000922	0.000000	5.279922	0.000000	1.000000	0.002367	0.072000 
	3.668750	12.572856	0.000000	48.343750	41.090000	19.800000	0.000858	0.000000	5.278941	0.000000	1.000000	0.002202	0.067000 
	3.670833	12.572856	0.000000	48.354167	41.120000	19.800000	0.000806	0.000000	5.278156	0.000000	1.000000	0.002071	0.063000 
	3.672917	12.572856	0.000000	48.364583	41.120000	19.800000	0.000729	0.000000	5.276978	0.000000	1.000000	0.001874	0.057000 
	3.675000	12.572856	0.000000	48.375000	41.130000	19.800000	0.000627	0.000000	5.275408	0.000000	1.000000	0.001611	0.049000 
	3.677083	12.572856	0.000000	48.385417	41.140000	19.800000	0.000524	0.000000	5.273838	0.000000	1.000000	0.001348	0.041000 
	3.679167	12.572856	0.000000	48.395833	41.130000	19.800000	0.000409	0.000000	5.272071	0.000000	1.000000	0.001052	0.032000 
	3.681250	12.572856	0.000000	48.406250	41.140000	19.800000	0.000281	0.000000	5.270109	0.000000	1.000000	0.000723	0.022000 
	3.683333	12.572856	0.000000	48.416667	41.150000	19.800000	0.000153	0.000000	5.268146	0.000000	1.000000	0.000394	0.012000 
	3.685417	12.572856	0.000000	48.427083	41.180000	19.800000	0.000012	0.000000	5.265987	0.000000	1.000000	0.000033	0.001000 
	3.687500	12.572856	0.000000	48.437500	41.170000	19.800000	-0.000128	0.000000	5.263828	0.000000	1.000000	-0.000329	-0.010000 
	3.689583	12.572856	0.000000	48.447917	41.180000	19.800000	-0.000281	0.000000	5.261472	0.000000	1.000000	-0.000723	-0.022000 
	3.691667	12.572856	0.000000	48.458333	41.210000	19.800000	-0.000396	0.000000	5.259706	0.000000	1.000000	-0.001019	-0.031000 
	3.693750	12.572856	0.000000	48.468750	41.210000	19.800000	-0.000512	0.000000	5.257939	0.000000	1.000000	-0.001315	-0.040000 
	3.695833	12.572856	0.000000	48.479167	41.220000	19.800000	-0.000601	0.000000	5.256565	0.000000	1.000000	-0.001545	-0.047000 
	3.697917	12.572856	0.000000	48.489583	41.220000	19.800000	-0.000691	0.000000	5.255191	0.000000	1.000000	-0.001775	-0.054000 
	3.700000	12.572856	0.000000	48.500000	41.250000	19.800000	-0.000780	0.000000	5.253817	0.000000	1.000000	-0.002005	-0.061000 
	3.702083	12.572856	0.000000	48.510417	41.250000	19.800000	-0.000870	0.000000	5.252442	0.000000	1.000000	-0.002235	-0.068000 
	3.704167	12.572856	0.000000	48.520833	41.270000	19.800000	-0.000959	0.000000	5.251068	0.000000	1.000000	-0.002465	-0.075000 
	3.706250	12.572856	0.000000	48.531250	41.280000	19.800000	-0.001023	0.000000	5.250087	0.000000	1.000000	-0.002630	-0.080000 
	3.708333	12.572856	0.000000	48.541667	41.280000	19.800000	-0.001087	0.000000	5.249105	0.000000	1.000000	-0.002794	-0.085000 
	3.710417	12.572856	0.000000	48.552083	41.300000	19.800000	-0.001164	0.000000	5.247927	0.000000	1.000000	-0.002991	-0.091000 
	3.712500	12.572856	0.000000	48.562500	41.310000	19.800000	-0.001241	0.000000	5.246749	0.000000	1.000000	-0.003188	-0.097000 
	3.714583	12.572856	0.000000	48.572917	41.310000	19.800000	-0.001305	0.000000	5.245768	0.000000	1.000000	-0.003353	-0.102000 
	3.716667	12.572856	0.000000	48.583333	41.300000	19.800000	-0.001407	0.000000	5.244197	0.000000	1.000000	-0.003616	-0.110000 
	3.718750	12.572856	0.000000	48.593750	41.320000	19.800000	-0.001484	0.000000	5.243019	0.000000	1.000000	-0.003813	-0.116000 
	3.720833	12.572856	0.000000	48.604167	41.350000	19.800000	-0.001560	0.000000	5.241841	0.000000	1.000000	-0.004010	-0.122000 
	3.722917	12.572856	0.000000	48.614583	41.350000	19.800000	-0.001637	0.000000	5.240663	0.000000	1.000000	-0.004207	-0.128000 
	3.725000	12.572856	0.000000	48.625000	41.350000	19.800000	-0.001701	0.000000	5.239681	0.000000	1.000000	-0.004372	-0.133000 
	3.727083	12.572856	0.000000	48.635417	41.350000	19.800000	-0.001778	0.000000	5.238503	0.000000	1.000000	-0.004569	-0.139000 
	3.729167	12.572856	0.000000	48.645833	41.380000	19.800000	-0.001867	0.000000	5.237129	0.000000	1.000000	-0.004799	-0.146000 
	3.731250	12.572856	0.000000	48.656250	41.380000	19.800000	-0.001944	0.000000	5.235951	0.000000	1.000000	-0.004996	-0.152000 
	3.733333	12.572856	0.000000	48.666667	41.390000	19.800000	-0.002021	0.000000	5.234773	0.000000	1.000000	-0.005194	-0.158000 
	3.735417	12.572856	0.000000	48.677083	41.390000	19.800000	-0.002085	0.000000	5.233791	0.000000	1.000000	-0.005358	-0.163000 
	3.737500	12.572856	0.000000	48.687500	41.420000	19.800000	-0.002161	0.000000	5.232612	0.000000	1.000000	-0.005555	-0.169000 
	3.739583	12.572856	0.000000	48.697917	41.410000	19.800000	-0.002225	0.000000	5.231631	0.000000	1.000000	-0.005720	-0.174000 
	3.741667	12.572856	0.000000	48.708333	41.430000	19.800000	-0.002302	0.000000	5.230453	0.000000	1.000000	-0.005917	-0.180000 
	3.743750	12.572856	0.000000	48.718750	41.440000	19.800000	-0.002378	0.000000	5.229274	0.000000	1.000000	-0.006114	-0.186000 
	3.745833	12.572856	0.000000	48.729167	41.450000	19.800000	-0.002442	0.000000	5.228293	0.000000	1.000000	-0.006278	-0.191000 
	3.747917	12.572856	0.000000	48.739583	41.460000	19.800000	-0.002493	0.000000	5.227507	0.000000	1.000000	-0.006410	-0.195000 
	3.750000	12.572856	0.000000	48.750000	41.460000	19.800000	-0.002557	0.000000	5.226525	0.000000	1.000000	-0.006574	-0.200000 
	3.752083	12.572856	0.000000	48.760417	41.480000	19.800000	-0.002621	0.000000	5.225543	0.000000	1.000000	-0.006739	-0.205000 
	3.754167	12.572856	0.000000	48.770833	41.510000	19.800000	-0.002697	0.000000	5.224364	0.000000	1.000000	-0.006936	-0.211000 
	3.756250	12.572856	0.000000	48.781250	41.500000	19.800000	-0.002761	0.000000	5.223383	0.000000	1.000000	-0.007100	-0.216000 
	3.758333	12.572856	0.000000	48.791667	41.490000	19.800000	-0.002825	0.000000	5.222402	0.000000	1.000000	-0.007264	-0.221000 
	3.760417	12.572856	0.000000	48.802083	41.520000	19.800000	-0.002902	0.000000	5.221223	0.000000	1.000000	-0.007462	-0.227000 
	3.762500	12.572856	0.000000	48.812500	41.560000	19.800000	-0.002978	0.000000	5.220043	0.000000	1.000000	-0.007659	-0.233000 
	3.764583	12.572856	0.000000	48.822917	41.540000	19.800000	-0.003042	0.000000	5.219062	0.000000	1.000000	-0.007823	-0.238000 
	3.766667	12.572856	0.000000	48.833333	41.550000	19.800000	-0.003119	0.000000	5.217884	0.000000	1.000000	-0.008021	-0.244000 
	3.768750	12.572856	0.000000	48.843750	41.560000	19.800000	-0.003183	0.000000	5.216902	0.000000	1.000000	-0.008185	-0.249000 
	3.770833	12.572856	0.000000	48.854167	41.570000	19.800000	-0.003259	0.000000	5.215723	0.000000	1.000000	-0.008382	-0.255000 
	3.772917	12.572856	0.000000	48.864583	41.580000	19.800000	-0.003348	0.000000	5.214348	0.000000	1.000000	-0.008612	-0.262000 
	3.775000	12.572856	0.000000	48.875000	41.580000	19.800000	-0.003438	0.000000	5.212974	0.000000	1.000000	-0.008842	-0.269000 
	3.777083	12.572856	0.000000	48.885417	41.600000	19.800000	-0.003514	0.000000	5.211795	0.000000	1.000000	-0.009040	-0.275000 
	3.779167	12.572856	0.000000	48.895833	41.620000	19.800000	-0.003578	0.000000	5.210813	0.000000	1.000000	-0.009204	-0.280000 
	3.781250	12.572856	0.000000	48.906250	41.600000	19.800000	-0.003642	0.000000	5.209832	0.000000	1.000000	-0.009368	-0.285000 
	3.783333	12.572856	0.000000	48.916667	41.620000	19.800000	-0.003706	0.000000	5.208849	0.000000	1.000000	-0.009533	-0.290000 
	3.785417	12.572856	0.000000	48.927083	41.630000	19.800000	-0.003782	0.000000	5.207671	0.000000	1.000000	-0.009730	-0.296000 
	3.787500	12.572856	0.000000	48.937500	41.640000	19.800000	-0.003859	0.000000	5.206492	0.000000	1.000000	-0.009927	-0.302000 
	3.789583	12.572856	0.000000	48.947917	41.650000	19.800000	-0.003935	0.000000	5.205313	0.000000	1.000000	-0.010124	-0.308000 
	3.791667	12.572856	0.000000	48.958333	41.670000	19.800000	-0.003999	0.000000	5.204331	0.000000	1.000000	-0.010289	-0.313000 
	3.793750	12.572856	0.000000	48.968750	41.660000	19.800000	-0.004076	0.000000	5.203153	0.000000	1.000000	-0.010486	-0.319000 
	3.795833	12.572856	0.000000	48.979167	41.680000	19.800000	-0.004127	0.000000	5.202367	0.000000	1.000000	-0.010617	-0.323000 
	3.797917	12.572856	0.000000	48.989583	41.690000	19.800000	-0.004203	0.000000	5.201188	0.000000	1.000000	-0.010815	-0.329000 
	3.800000	12.572856	0.000000	49.000000	41.700000	19.800000	-0.004267	0.000000	5.200206	0.000000	1.000000	-0.010979	-0.334000 
	3.802083	12.572856	0.000000	49.010417	41.720000	19.800000	-0.004330	0.000000	5.199223	0.000000	1.000000	-0.011143	-0.339000 
	3.804167	12.572856	0.000000	49.020833	41.720000	19.800000	-0.004394	0.000000	5.198241	0.000000	1.000000	-0.011308	-0.344000 
	3.806250	12.572856	0.000000	49.031250	41.730000	19.800000	-0.004471	0.000000	5.197062	0.000000	1.000000	-0.011505	-0.350000 
	3.808333	12.572856	0.000000	49.041667	41.730000	19.800000	-0.004534	0.000000	5.196081	0.000000	1.000000	-0.011669	-0.355000 
	3.810417	12.572643	0.000000	49.052083	41.760000	19.800000	-0.004611	0.000000	5.194901	0.000000	1.000000	-0.011866	-0.361000 
	3.812500	12.572643	0.000000	49.062500	41.780000	19.800000	-0.004687	0.000000	5.193721	0.000000	1.000000	-0.012064	-0.367000 
	3.814583	12.572643	0.000000	49.072917	41.760000	19.800000	-0.004777	0.000000	5.192348	0.000000	1.000000	-0.012294	-0.374000 
	3.816667	12.572643	0.000000	49.083333	41.780000	19.800000	-0.004853	0.000000	5.191169	0.000000	1.000000	-0.012491	-0.380000 
	3.818750	12.572643	0.000000	49.093750	41.780000	19.800000	-0.004929	0.000000	5.189990	0.000000	1.000000	-0.012688	-0.386000 
	3.820833	12.572643	0.000000	49.104167	41.790000	19.800000	-0.005019	0.000000	5.188615	0.000000	1.000000	-0.012918	-0.393000 
	3.822917	12.572643	0.000000	49.114583	41.800000	19.800000	-0.005095	0.000000	5.187436	0.000000	1.000000	-0.013116	-0.399000 
	3.825000	12.572643	0.000000	49.125000	41.820000	19.800000	-0.005184	0.000000	5.186060	0.000000	1.000000	-0.013346	-0.406000 
	3.827083	12.572643	0.000000	49.135417	41.830000	19.800000	-0.005260	0.000000	5.184882	0.000000	1.000000	-0.013543	-0.412000 
	3.829167	12.572643	0.000000	49.145833	41.840000	19.800000	-0.005363	0.000000	5.183310	0.000000	1.000000	-0.013806	-0.420000 
	3.831250	12.572643	0.000000	49.156250	41.850000	19.800000	-0.005464	0.000000	5.181738	0.000000	1.000000	-0.014069	-0.428000 
	3.833333	12.572643	0.000000	49.166667	41.850000	19.800000	-0.005554	0.000000	5.180364	0.000000	1.000000	-0.014299	-0.435000 
	3.835417	12.572643	0.000000	49.177083	41.880000	19.800000	-0.005642	0.000000	5.178987	0.000000	1.000000	-0.014529	-0.442000 
	3.837500	12.572643	0.000000	49.187500	41.870000	19.800000	-0.005758	0.000000	5.177220	0.000000	1.000000	-0.014825	-0.451000 
	3.839583	12.572643	0.000000	49.197917	41.890000	19.800000	-0.005834	0.000000	5.176040	0.000000	1.000000	-0.015022	-0.457000 
	3.841667	12.572643	0.000000	49.208333	41.890000	19.800000	-0.005949	0.000000	5.174273	0.000000	1.000000	-0.015318	-0.466000 
	3.843750	12.572643	0.000000	49.218750	41.900000	19.800000	-0.006038	0.000000	5.172897	0.000000	1.000000	-0.015548	-0.473000 
	3.845833	12.572643	0.000000	49.229167	41.920000	19.800000	-0.006114	0.000000	5.171718	0.000000	1.000000	-0.015745	-0.479000 
	3.847917	12.572643	0.000000	49.239583	41.930000	19.800000	-0.006216	0.000000	5.170146	0.000000	1.000000	-0.016008	-0.487000 
	3.850000	12.572643	0.000000	49.250000	41.940000	19.800000	-0.006305	0.000000	5.168770	0.000000	1.000000	-0.016238	-0.494000 
	3.852083	12.572643	0.000000	49.260417	41.940000	19.800000	-0.006381	0.000000	5.167592	0.000000	1.000000	-0.016435	-0.500000 
	3.854167	12.572643	0.000000	49.270833	41.940000	19.800000	-0.006496	0.000000	5.165824	0.000000	1.000000	-0.016731	-0.509000 
	3.856250	12.572643	0.000000	49.281250	41.980000	19.800000	-0.006585	0.000000	5.164446	0.000000	1.000000	-0.016961	-0.516000 
	3.858333	12.572643	0.000000	49.291667	41.970000	19.800000	-0.006662	0.000000	5.163269	0.000000	1.000000	-0.017159	-0.522000 
	3.860417	12.572643	0.000000	49.302083	41.980000	19.800000	-0.006763	0.000000	5.161697	0.000000	1.000000	-0.017422	-0.530000 
	3.862500	12.572643	0.000000	49.312500	41.990000	19.800000	-0.006852	0.000000	5.160321	0.000000	1.000000	-0.017652	-0.537000 
	3.864583	12.572643	0.000000	49.322917	41.990000	19.800000	-0.006929	0.000000	5.159143	0.000000	1.000000	-0.017849	-0.543000 
	3.866667	12.572643	0.000000	49.333333	42.010000	19.800000	-0.007030	0.000000	5.157570	0.000000	1.000000	-0.018112	-0.551000 
	3.868750	12.572643	0.000000	49.343750	42.030000	19.800000	-0.007119	0.000000	5.156193	0.000000	1.000000	-0.018342	-0.558000 
	3.870833	12.572643	0.000000	49.354167	42.030000	19.800000	-0.007208	0.000000	5.154818	0.000000	1.000000	-0.018572	-0.565000 
	3.872917	12.572643	0.000000	49.364583	42.050000	19.800000	-0.007310	0.000000	5.153246	0.000000	1.000000	-0.018835	-0.573000 
	3.875000	12.572643	0.000000	49.375000	42.050000	19.800000	-0.007399	0.000000	5.151871	0.000000	1.000000	-0.019065	-0.580000 
	3.877083	12.572643	0.000000	49.385417	42.070000	19.800000	-0.007501	0.000000	5.150298	0.000000	1.000000	-0.019328	-0.588000 
	3.879167	12.572643	0.000000	49.395833	42.070000	19.800000	-0.007590	0.000000	5.148923	0.000000	1.000000	-0.019558	-0.595000 
	3.881250	12.572643	0.000000	49.406250	42.070000	19.800000	-0.007667	0.000000	5.147744	0.000000	1.000000	-0.019755	-0.601000 
	3.883333	12.572643	0.000000	49.416667	42.100000	19.800000	-0.007755	0.000000	5.146366	0.000000	1.000000	-0.019986	-0.608000 
	3.885417	12.572856	0.000000	49.427083	42.090000	19.800000	-0.007844	0.000000	5.144992	0.000000	1.000000	-0.020216	-0.615000 
	3.887500	12.572643	0.000000	49.437500	42.110000	19.800000	-0.007933	0.000000	5.143616	0.000000	1.000000	-0.020446	-0.622000 
	3.889583	12.572856	0.000000	49.447917	42.110000	19.800000	-0.008022	0.000000	5.142241	0.000000	1.000000	-0.020676	-0.629000 
	3.891667	12.572856	0.000000	49.458333	42.150000	19.800000	-0.008098	0.000000	5.141058	0.000000	1.000000	-0.020873	-0.635000 
	3.893750	12.572856	0.000000	49.468750	42.150000	19.800000	-0.008187	0.000000	5.139683	0.000000	1.000000	-0.021103	-0.642000 
	3.895833	12.572856	0.000000	49.479167	42.160000	19.800000	-0.008276	0.000000	5.138307	0.000000	1.000000	-0.021333	-0.649000 
	3.897917	12.572856	0.000000	49.489583	42.150000	19.800000	-0.008366	0.000000	5.136933	0.000000	1.000000	-0.021563	-0.656000 
	3.900000	12.572856	0.000000	49.500000	42.180000	19.800000	-0.008454	0.000000	5.135555	0.000000	1.000000	-0.021793	-0.663000 
	3.902083	12.572856	0.000000	49.510417	42.200000	19.800000	-0.008555	0.000000	5.133982	0.000000	1.000000	-0.022056	-0.671000 
	3.904167	12.572856	0.000000	49.520833	42.200000	19.800000	-0.008645	0.000000	5.132607	0.000000	1.000000	-0.022287	-0.678000 
	3.906250	12.572856	0.000000	49.531250	42.200000	19.800000	-0.008734	0.000000	5.131232	0.000000	1.000000	-0.022517	-0.685000 
	3.908333	12.572856	0.000000	49.541667	42.230000	19.800000	-0.008797	0.000000	5.130247	0.000000	1.000000	-0.022681	-0.690000 
	3.910417	12.572643	0.000000	49.552083	42.230000	19.800000	-0.008886	0.000000	5.128872	0.000000	1.000000	-0.022911	-0.697000 
	3.912500	12.572856	0.000000	49.562500	42.230000	19.800000	-0.008962	0.000000	5.127693	0.000000	1.000000	-0.023108	-0.703000 
	3.914583	12.572856	0.000000	49.572917	42.240000	19.800000	-0.009038	0.000000	5.126513	0.000000	1.000000	-0.023306	-0.709000 
	3.916667	12.572856	0.000000	49.583333	42.260000	19.800000	-0.009114	0.000000	5.125332	0.000000	1.000000	-0.023503	-0.715000 
	3.918750	12.572856	0.000000	49.593750	42.270000	19.800000	-0.009190	0.000000	5.124153	0.000000	1.000000	-0.023700	-0.721000 
	3.920833	12.572856	0.000000	49.604167	42.260000	19.800000	-0.009254	0.000000	5.123172	0.000000	1.000000	-0.023864	-0.726000 
	3.922917	12.572856	0.000000	49.614583	42.280000	19.800000	-0.009330	0.000000	5.121991	0.000000	1.000000	-0.024062	-0.732000 
	3.925000	12.572856	0.000000	49.625000	42.290000	19.800000	-0.009406	0.000000	5.120811	0.000000	1.000000	-0.024259	-0.738000 
	3.927083	12.572856	0.000000	49.635417	42.310000	19.800000	-0.009469	0.000000	5.119826	0.000000	1.000000	-0.024423	-0.743000 
	3.929167	12.572856	0.000000	49.645833	42.310000	19.800000	-0.009546	0.000000	5.118648	0.000000	1.000000	-0.024620	-0.749000 
	3.931250	12.572856	0.000000	49.656250	42.300000	19.800000	-0.009610	0.000000	5.117667	0.000000	1.000000	-0.024785	-0.754000 
	3.933333	12.572856	0.000000	49.666667	42.340000	19.800000	-0.009672	0.000000	5.116680	0.000000	1.000000	-0.024949	-0.759000 
	3.935417	12.572856	0.000000	49.677083	42.340000	19.800000	-0.009748	0.000000	5.115501	0.000000	1.000000	-0.025146	-0.765000 
	3.937500	12.572856	0.000000	49.687500	42.350000	19.800000	-0.009812	0.000000	5.114518	0.000000	1.000000	-0.025311	-0.770000 
	3.939583	12.572856	0.000000	49.697917	42.360000	19.800000	-0.009888	0.000000	5.113338	0.000000	1.000000	-0.025508	-0.776000 
	3.941667	12.572856	0.000000	49.708333	42.360000	19.800000	-0.009964	0.000000	5.112159	0.000000	1.000000	-0.025705	-0.782000 
	3.943750	12.572856	0.000000	49.718750	42.360000	19.800000	-0.010028	0.000000	5.111177	0.000000	1.000000	-0.025869	-0.787000 
	3.945833	12.572856	0.000000	49.729167	42.400000	19.800000	-0.010090	0.000000	5.110190	0.000000	1.000000	-0.026034	-0.792000 
	3.947917	12.572856	0.000000	49.739583	42.390000	19.800000	-0.010167	0.000000	5.109012	0.000000	1.000000	-0.026231	-0.798000 
	3.950000	12.572856	0.000000	49.750000	42.410000	19.800000	-0.010230	0.000000	5.108027	0.000000	1.000000	-0.026395	-0.803000 
	3.952083	12.572856	0.000000	49.760417	42.410000	19.800000	-0.010294	0.000000	5.107045	0.000000	1.000000	-0.026560	-0.808000 
	3.954167	12.572856	0.000000	49.770833	42.420000	19.800000	-0.010370	0.000000	5.105865	0.000000	1.000000	-0.026757	-0.814000 
	3.956250	12.572856	0.000000	49.781250	42.450000	19.800000	-0.010432	0.000000	5.104879	0.000000	1.000000	-0.026921	-0.819000 
	3.958333	12.572856	0.000000	49.791667	42.440000	19.800000	-0.010496	0.000000	5.103898	0.000000	1.000000	-0.027086	-0.824000 
	3.960417	12.572856	0.000000	49.802083	42.460000	19.800000	-0.010534	0.000000	5.103306	0.000000	1.000000	-0.027184	-0.827000 
	3.962500	12.572856	0.000000	49.812500	42.470000	19.800000	-0.010597	0.000000	5.102322	0.000000	1.000000	-0.027349	-0.832000 
	3.964583	12.572856	0.000000	49.822917	42.470000	19.800000	-0.010660	0.000000	5.101340	0.000000	1.000000	-0.027513	-0.837000 
	3.966667	12.572856	0.000000	49.833333	42.490000	19.800000	-0.010723	0.000000	5.100355	0.000000	1.000000	-0.027677	-0.842000 
	3.968750	12.572856	0.000000	49.843750	42.500000	19.800000	-0.010787	0.000000	5.099371	0.000000	1.000000	-0.027842	-0.847000 
	3.970833	12.572856	0.000000	49.854167	42.500000	19.800000	-0.010838	0.000000	5.098585	0.000000	1.000000	-0.027973	-0.851000 
	3.972917	12.572856	0.000000	49.864583	42.510000	19.800000	-0.010901	0.000000	5.097602	0.000000	1.000000	-0.028138	-0.856000 
	3.975000	12.572856	0.000000	49.875000	42.530000	19.800000	-0.010951	0.000000	5.096813	0.000000	1.000000	-0.028269	-0.860000 
	3.977083	12.572856	0.000000	49.885417	42.530000	19.800000	-0.011014	0.000000	5.095831	0.000000	1.000000	-0.028433	-0.865000 
	3.979167	12.572856	0.000000	49.895833	42.540000	19.800000	-0.011078	0.000000	5.094847	0.000000	1.000000	-0.028598	-0.870000 
	3.981250	12.572856	0.000000	49.906250	42.560000	19.800000	-0.011140	0.000000	5.093862	0.000000	1.000000	-0.028762	-0.875000 
	3.983333	12.573070	0.000000	49.916667	42.560000	19.800000	-0.011204	0.000000	5.092880	0.000000	1.000000	-0.028926	-0.880000 
	3.985417	12.573070	0.000000	49.927083	42.560000	19.800000	-0.011255	0.000000	5.092094	0.000000	1.000000	-0.029058	-0.884000 
	3.987500	12.573070	0.000000	49.937500	42.570000	19.800000	-0.011318	0.000000	5.091110	0.000000	1.000000	-0.029222	-0.889000 
	3.989583	12.573070	0.000000	49.947917	42.600000	19.800000	-0.011381	0.000000	5.090123	0.000000	1.000000	-0.029387	-0.894000 
	3.991667	12.573070	0.000000	49.958333	42.600000	19.800000	-0.011445	0.000000	5.089141	0.000000	1.000000	-0.029551	-0.899000 
	3.993750	12.572856	0.000000	49.968750	42.590000	19.800000	-0.011495	0.000000	5.088356	0.000000	1.000000	-0.029682	-0.903000 
	3.995833	12.573070	0.000000	49.979167	42.630000	19.800000	-0.011532	0.000000	5.087761	0.000000	1.000000	-0.029781	-0.906000 
	3.997917	12.572856	0.000000	49.989583	42.650000	19.800000	-0.011595	0.000000	5.086776	0.000000	1.000000	-0.029945	-0.911000 
	4.000000	12.572856	0.000000	50.000000	42.640000	19.800000	-0.011646	0.000000	5.085992	0.000000	1.000000	-0.030077	-0.915000 
	4.002083	12.572856	0.000000	50.010417	42.640000	19.800000	-0.011697	0.000000	5.085206	0.000000	1.000000	-0.030208	-0.919000 
	4.004167	12.572856	0.000000	50.020833	42.650000	19.800000	-0.011747	0.000000	5.084418	0.000000	1.000000	-0.030340	-0.923000 
	4.006250	12.572856	0.000000	50.031250	42.670000	19.800000	-0.011798	0.000000	5.083629	0.000000	1.000000	-0.030471	-0.927000 
	4.008333	12.572856	0.000000	50.041667	42.670000	19.800000	-0.011836	0.000000	5.083040	0.000000	1.000000	-0.030570	-0.930000 
	4.010417	12.572856	0.000000	50.052083	42.690000	19.800000	-0.011898	0.000000	5.082055	0.000000	1.000000	-0.030734	-0.935000 
	4.012500	12.573070	0.000000	50.062500	42.720000	19.800000	-0.011948	0.000000	5.081264	0.000000	1.000000	-0.030866	-0.939000 
	4.014583	12.573070	0.000000	50.072917	42.720000	19.800000	-0.011999	0.000000	5.080478	0.000000	1.000000	-0.030997	-0.943000 
	4.016667	12.573070	0.000000	50.083333	42.720000	19.800000	-0.012037	0.000000	5.079889	0.000000	1.000000	-0.031096	-0.946000 
	4.018750	12.573070	0.000000	50.093750	42.720000	19.800000	-0.012087	0.000000	5.079103	0.000000	1.000000	-0.031227	-0.950000 
	4.020833	12.573070	0.000000	50.104167	42.740000	19.800000	-0.012151	0.000000	5.078117	0.000000	1.000000	-0.031392	-0.955000 
	4.022917	12.573070	0.000000	50.114583	42.740000	19.800000	-0.012201	0.000000	5.077331	0.000000	1.000000	-0.031523	-0.959000 
	4.025000	12.573070	0.000000	50.125000	42.760000	19.800000	-0.012252	0.000000	5.076542	0.000000	1.000000	-0.031655	-0.963000 
	4.027083	12.573070	0.000000	50.135417	42.750000	19.800000	-0.012303	0.000000	5.075758	0.000000	1.000000	-0.031786	-0.967000 
	4.029167	12.573070	0.000000	50.145833	42.780000	19.800000	-0.012352	0.000000	5.074967	0.000000	1.000000	-0.031918	-0.971000 
	4.031250	12.573070	0.000000	50.156250	42.780000	19.800000	-0.012403	0.000000	5.074181	0.000000	1.000000	-0.032049	-0.975000 
	4.033333	12.573070	0.000000	50.166667	42.780000	19.800000	-0.012454	0.000000	5.073395	0.000000	1.000000	-0.032181	-0.979000 
	4.035417	12.573070	0.000000	50.177083	42.790000	19.800000	-0.012504	0.000000	5.072608	0.000000	1.000000	-0.032312	-0.983000 
	4.037500	12.573070	0.000000	50.187500	42.820000	19.800000	-0.012566	0.000000	5.071621	0.000000	1.000000	-0.032476	-0.988000 
	4.039583	12.573070	0.000000	50.197917	42.820000	19.800000	-0.012617	0.000000	5.070834	0.000000	1.000000	-0.032608	-0.992000 
	4.041667	12.573070	0.000000	50.208333	42.830000	19.800000	-0.012655	0.000000	5.070243	0.000000	1.000000	-0.032707	-0.995000 
	4.043750	12.573070	0.000000	50.218750	42.840000	19.800000	-0.012705	0.000000	5.069456	0.000000	1.000000	-0.032838	-0.999000 
	4.045833	12.573070	0.000000	50.229167	42.850000	19.800000	-0.012743	0.000000	5.068865	0.000000	1.000000	-0.032937	-1.002000 
	4.047917	12.573070	0.000000	50.239583	42.870000	19.800000	-0.012793	0.000000	5.068075	0.000000	1.000000	-0.033068	-1.006000 
	4.050000	12.573070	0.000000	50.250000	42.850000	19.800000	-0.012819	0.000000	5.067685	0.000000	1.000000	-0.033134	-1.008000 
	4.052083	12.573070	0.000000	50.260417	42.870000	19.800000	-0.012869	0.000000	5.066896	0.000000	1.000000	-0.033265	-1.012000 
	4.054167	12.573070	0.000000	50.270833	42.910000	19.800000	-0.012918	0.000000	5.066104	0.000000	1.000000	-0.033397	-1.016000 
	4.056250	12.573070	0.000000	50.281250	42.910000	19.800000	-0.012969	0.000000	5.065318	0.000000	1.000000	-0.033528	-1.020000 
	4.058333	12.573070	0.000000	50.291667	42.900000	19.800000	-0.013008	0.000000	5.064730	0.000000	1.000000	-0.033627	-1.023000 
	4.060417	12.573070	0.000000	50.302083	42.930000	19.800000	-0.013070	0.000000	5.063743	0.000000	1.000000	-0.033791	-1.028000 
	4.062500	12.573070	0.000000	50.312500	42.940000	19.800000	-0.013133	0.000000	5.062758	0.000000	1.000000	-0.033956	-1.033000 
	4.064583	12.573070	0.000000	50.322917	42.940000	19.800000	-0.013171	0.000000	5.062169	0.000000	1.000000	-0.034054	-1.036000 
	4.066667	12.573070	0.000000	50.333333	42.940000	19.800000	-0.013234	0.000000	5.061186	0.000000	1.000000	-0.034219	-1.041000 
	4.068750	12.573070	0.000000	50.343750	42.960000	19.800000	-0.013284	0.000000	5.060397	0.000000	1.000000	-0.034350	-1.045000 
	4.070833	12.573070	0.000000	50.354167	42.980000	19.800000	-0.013334	0.000000	5.059607	0.000000	1.000000	-0.034482	-1.049000 
	4.072917	12.573070	0.000000	50.364583	42.980000	19.800000	-0.013385	0.000000	5.058821	0.000000	1.000000	-0.034613	-1.053000 
	4.075000	12.573070	0.000000	50.375000	42.970000	19.800000	-0.013436	0.000000	5.058036	0.000000	1.000000	-0.034745	-1.057000 
	4.077083	12.573070	0.000000	50.385417	42.990000	19.800000	-0.013473	0.000000	5.057444	0.000000	1.000000	-0.034843	-1.060000 
	4.079167	12.573070	0.000000	50.395833	43.010000	19.800000	-0.013536	0.000000	5.056458	0.000000	1.000000	-0.035008	-1.065000 
	4.081250	12.573070	0.000000	50.406250	43.020000	19.800000	-0.013586	0.000000	5.055670	0.000000	1.000000	-0.035139	-1.069000 
	4.083333	12.573070	0.000000	50.416667	43.030000	19.800000	-0.013624	0.000000	5.055079	0.000000	1.000000	-0.035238	-1.072000 
	4.085417	12.573070	0.000000	50.427083	43.040000	19.800000	-0.013686	0.000000	5.054094	0.000000	1.000000	-0.035402	-1.077000 
	4.087500	12.573070	0.000000	50.437500	43.040000	19.800000	-0.013750	0.000000	5.053111	0.000000	1.000000	-0.035566	-1.082000 
	4.089583	12.573070	0.000000	50.447917	43.070000	19.800000	-0.013799	0.000000	5.052320	0.000000	1.000000	-0.035698	-1.086000 
	4.091667	12.573070	0.000000	50.458333	43.070000	19.800000	-0.013837	0.000000	5.051731	0.000000	1.000000	-0.035796	-1.089000 
	4.093750	12.573070	0.000000	50.468750	43.080000	19.800000	-0.013913	0.000000	5.050550	0.000000	1.000000	-0.035994	-1.095000 
	4.095833	12.573070	0.000000	50.479167	43.110000	19.800000	-0.013975	0.000000	5.049562	0.000000	1.000000	-0.036158	-1.100000 
	4.097917	12.573070	0.000000	50.489583	43.100000	19.800000	-0.014026	0.000000	5.048777	0.000000	1.000000	-0.036290	-1.104000 
	4.100000	12.573070	0.000000	50.500000	43.100000	19.800000	-0.014103	0.000000	5.047598	0.000000	1.000000	-0.036487	-1.110000 
	4.102083	12.573070	0.000000	50.510417	43.110000	19.800000	-0.014153	0.000000	5.046810	0.000000	1.000000	-0.036618	-1.114000 
	4.104167	12.573070	0.000000	50.520833	43.120000	19.800000	-0.014216	0.000000	5.045825	0.000000	1.000000	-0.036783	-1.119000 
	4.106250	12.573070	0.000000	50.531250	43.130000	19.800000	-0.014291	0.000000	5.044644	0.000000	1.000000	-0.036980	-1.125000 
	4.108333	12.573070	0.000000	50.541667	43.140000	19.800000	-0.014342	0.000000	5.043856	0.000000	1.000000	-0.037111	-1.129000 
	4.110417	12.573070	0.000000	50.552083	43.170000	19.800000	-0.014417	0.000000	5.042672	0.000000	1.000000	-0.037309	-1.135000 
	4.112500	12.573070	0.000000	50.562500	43.170000	19.800000	-0.014493	0.000000	5.041492	0.000000	1.000000	-0.037506	-1.141000 
	4.114583	12.573070	0.000000	50.572917	43.180000	19.800000	-0.014555	0.000000	5.040508	0.000000	1.000000	-0.037670	-1.146000 
	4.116667	12.573070	0.000000	50.583333	43.180000	19.800000	-0.014632	0.000000	5.039328	0.000000	1.000000	-0.037867	-1.152000 
	4.118750	12.573070	0.000000	50.593750	43.200000	19.800000	-0.014707	0.000000	5.038145	0.000000	1.000000	-0.038065	-1.158000 
	4.120833	12.573070	0.000000	50.604167	43.230000	19.800000	-0.014768	0.000000	5.037157	0.000000	1.000000	-0.038229	-1.163000 
	4.122917	12.573070	0.000000	50.614583	43.220000	19.800000	-0.014846	0.000000	5.035979	0.000000	1.000000	-0.038426	-1.169000 
	4.125000	12.573070	0.000000	50.625000	43.210000	19.800000	-0.014935	0.000000	5.034605	0.000000	1.000000	-0.038656	-1.176000 
	4.127083	12.573070	0.000000	50.635417	43.240000	19.800000	-0.014997	0.000000	5.033617	0.000000	1.000000	-0.038821	-1.181000 
	4.129167	12.573070	0.000000	50.645833	43.260000	19.800000	-0.015071	0.000000	5.032434	0.000000	1.000000	-0.039018	-1.187000 
	4.131250	12.573070	0.000000	50.656250	43.260000	19.800000	-0.015148	0.000000	5.031254	0.000000	1.000000	-0.039215	-1.193000 
	4.133333	12.573070	0.000000	50.666667	43.260000	19.800000	-0.015211	0.000000	5.030271	0.000000	1.000000	-0.039379	-1.198000 
	4.135417	12.573070	0.000000	50.677083	43.270000	19.800000	-0.015287	0.000000	5.029090	0.000000	1.000000	-0.039577	-1.204000 
	4.137500	12.573070	0.000000	50.687500	43.300000	19.800000	-0.015349	0.000000	5.028101	0.000000	1.000000	-0.039741	-1.209000 
	4.139583	12.573070	0.000000	50.697917	43.290000	19.800000	-0.015425	0.000000	5.026923	0.000000	1.000000	-0.039938	-1.215000 
	4.141667	12.573070	0.000000	50.708333	43.320000	19.800000	-0.015499	0.000000	5.025738	0.000000	1.000000	-0.040135	-1.221000 
	4.143750	12.573070	0.000000	50.718750	43.320000	19.800000	-0.015588	0.000000	5.024362	0.000000	1.000000	-0.040366	-1.228000 
	4.145833	12.573070	0.000000	50.729167	43.320000	19.800000	-0.015678	0.000000	5.022986	0.000000	1.000000	-0.040596	-1.235000 
	4.147917	12.573070	0.000000	50.739583	43.320000	19.800000	-0.015754	0.000000	5.021806	0.000000	1.000000	-0.040793	-1.241000 
	4.150000	12.573070	0.000000	50.750000	43.350000	19.800000	-0.015841	0.000000	5.020425	0.000000	1.000000	-0.041023	-1.248000 
	4.152083	12.573070	0.000000	50.760417	43.350000	19.800000	-0.015916	0.000000	5.019245	0.000000	1.000000	-0.041220	-1.254000 
	4.154167	12.573070	0.000000	50.770833	43.360000	19.800000	-0.016017	0.000000	5.017670	0.000000	1.000000	-0.041483	-1.262000 
	4.156250	12.573070	0.000000	50.781250	43.370000	19.800000	-0.016106	0.000000	5.016292	0.000000	1.000000	-0.041713	-1.269000 
	4.158333	12.573070	0.000000	50.791667	43.390000	19.800000	-0.016194	0.000000	5.014912	0.000000	1.000000	-0.041943	-1.276000 
	4.160417	12.573070	0.000000	50.802083	43.400000	19.800000	-0.016282	0.000000	5.013534	0.000000	1.000000	-0.042173	-1.283000 
	4.162500	12.573070	0.000000	50.812500	43.400000	19.800000	-0.016370	0.000000	5.012157	0.000000	1.000000	-0.042404	-1.290000 
	4.164583	12.573070	0.000000	50.822917	43.400000	19.800000	-0.016447	0.000000	5.010978	0.000000	1.000000	-0.042601	-1.296000 
	4.166667	12.573070	0.000000	50.833333	43.420000	19.800000	-0.016522	0.000000	5.009794	0.000000	1.000000	-0.042798	-1.302000 
	4.168750	12.573070	0.000000	50.843750	43.450000	19.800000	-0.016596	0.000000	5.008609	0.000000	1.000000	-0.042995	-1.308000 
	4.170833	12.573070	0.000000	50.854167	43.450000	19.800000	-0.016672	0.000000	5.007429	0.000000	1.000000	-0.043192	-1.314000 
	4.172917	12.573070	0.000000	50.864583	43.450000	19.800000	-0.016735	0.000000	5.006446	0.000000	1.000000	-0.043357	-1.319000 
	4.175000	12.573070	0.000000	50.875000	43.470000	19.800000	-0.016810	0.000000	5.005262	0.000000	1.000000	-0.043554	-1.325000 
	4.177083	12.573070	0.000000	50.885417	43.480000	19.800000	-0.016873	0.000000	5.004277	0.000000	1.000000	-0.043718	-1.330000 
	4.179167	12.573070	0.000000	50.895833	43.500000	19.800000	-0.016960	0.000000	5.002897	0.000000	1.000000	-0.043948	-1.337000 
	4.181250	12.572856	0.000000	50.906250	43.500000	19.800000	-0.017036	0.000000	5.001717	0.000000	1.000000	-0.044146	-1.343000 
	4.183333	12.572856	0.000000	50.916667	43.520000	19.800000	-0.017124	0.000000	5.000336	0.000000	1.000000	-0.044376	-1.350000 
	4.185417	12.572856	0.000000	50.927083	43.520000	19.800000	-0.017187	0.000000	4.999353	0.000000	1.000000	-0.044540	-1.355000 
	4.187500	12.572856	0.000000	50.937500	43.520000	19.800000	-0.017263	0.000000	4.998173	0.000000	1.000000	-0.044737	-1.361000 
	4.189583	12.572856	0.000000	50.947917	43.540000	19.800000	-0.017326	0.000000	4.997186	0.000000	1.000000	-0.044902	-1.366000 
	4.191667	12.572856	0.000000	50.958333	43.530000	19.800000	-0.017389	0.000000	4.996205	0.000000	1.000000	-0.045066	-1.371000 
	4.193750	12.572856	0.000000	50.968750	43.550000	19.800000	-0.017464	0.000000	4.995021	0.000000	1.000000	-0.045263	-1.377000 
	4.195833	12.573070	0.000000	50.979167	43.550000	19.800000	-0.017528	0.000000	4.994038	0.000000	1.000000	-0.045428	-1.382000 
	4.197917	12.573070	0.000000	50.989583	43.560000	19.800000	-0.017603	0.000000	4.992856	0.000000	1.000000	-0.045625	-1.388000 
	4.200000	12.573070	0.000000	51.000000	43.590000	19.800000	-0.017665	0.000000	4.991867	0.000000	1.000000	-0.045789	-1.393000 
	4.202083	12.573070	0.000000	51.010417	43.580000	19.800000	-0.017741	0.000000	4.990689	0.000000	1.000000	-0.045986	-1.399000 
	4.204167	12.573070	0.000000	51.020833	43.590000	19.800000	-0.017804	0.000000	4.989704	0.000000	1.000000	-0.046151	-1.404000 
	4.206250	12.573070	0.000000	51.031250	43.620000	19.800000	-0.017878	0.000000	4.988517	0.000000	1.000000	-0.046348	-1.410000 
	4.208333	12.573070	0.000000	51.041667	43.630000	19.800000	-0.017940	0.000000	4.987532	0.000000	1.000000	-0.046512	-1.415000 
	4.210417	12.573070	0.000000	51.052083	43.650000	19.800000	-0.018028	0.000000	4.986151	0.000000	1.000000	-0.046742	-1.422000 
	4.212500	12.573070	0.000000	51.062500	43.640000	19.800000	-0.018105	0.000000	4.984973	0.000000	1.000000	-0.046940	-1.428000 
	4.214583	12.573070	0.000000	51.072917	43.650000	19.800000	-0.018180	0.000000	4.983791	0.000000	1.000000	-0.047137	-1.434000 
	4.216667	12.573070	0.000000	51.083333	43.660000	19.800000	-0.018243	0.000000	4.982806	0.000000	1.000000	-0.047301	-1.439000 
	4.218750	12.573070	0.000000	51.093750	43.680000	19.800000	-0.018318	0.000000	4.981622	0.000000	1.000000	-0.047499	-1.445000 
	4.220833	12.573070	0.000000	51.104167	43.690000	19.800000	-0.018381	0.000000	4.980636	0.000000	1.000000	-0.047663	-1.450000 
	4.222917	12.573070	0.000000	51.114583	43.670000	19.800000	-0.018445	0.000000	4.979657	0.000000	1.000000	-0.047827	-1.455000 
	4.225000	12.573070	0.000000	51.125000	43.720000	19.800000	-0.018493	0.000000	4.978860	0.000000	1.000000	-0.047959	-1.459000 
	4.227083	12.573070	0.000000	51.135417	43.720000	19.800000	-0.018556	0.000000	4.977877	0.000000	1.000000	-0.048123	-1.464000 
	4.229167	12.573070	0.000000	51.145833	43.720000	19.800000	-0.018606	0.000000	4.977090	0.000000	1.000000	-0.048255	-1.468000 
	4.231250	12.573070	0.000000	51.156250	43.730000	19.800000	-0.018669	0.000000	4.976104	0.000000	1.000000	-0.048419	-1.473000 
	4.233333	12.573070	0.000000	51.166667	43.750000	19.800000	-0.018718	0.000000	4.975313	0.000000	1.000000	-0.048550	-1.477000 
	4.235417	12.573070	0.000000	51.177083	43.750000	19.800000	-0.018781	0.000000	4.974330	0.000000	1.000000	-0.048715	-1.482000 
	4.237500	12.573070	0.000000	51.187500	43.750000	19.800000	-0.018845	0.000000	4.973347	0.000000	1.000000	-0.048879	-1.487000 
	4.239583	12.573070	0.000000	51.197917	43.770000	19.800000	-0.018894	0.000000	4.972556	0.000000	1.000000	-0.049011	-1.491000 
	4.241667	12.573070	0.000000	51.208333	43.780000	19.800000	-0.018957	0.000000	4.971570	0.000000	1.000000	-0.049175	-1.496000 
	4.243750	12.573070	0.000000	51.218750	43.800000	19.800000	-0.019019	0.000000	4.970582	0.000000	1.000000	-0.049339	-1.501000 
	4.245833	12.573070	0.000000	51.229167	43.800000	19.800000	-0.019069	0.000000	4.969795	0.000000	1.000000	-0.049471	-1.505000 
	4.247917	12.573070	0.000000	51.239583	43.820000	19.800000	-0.019106	0.000000	4.969201	0.000000	1.000000	-0.049569	-1.508000 
	4.250000	12.573070	0.000000	51.250000	43.820000	19.800000	-0.019157	0.000000	4.968414	0.000000	1.000000	-0.049701	-1.512000 
	4.252083	12.573070	0.000000	51.260417	43.840000	19.800000	-0.019206	0.000000	4.967623	0.000000	1.000000	-0.049832	-1.516000 
	4.254167	12.573070	0.000000	51.270833	43.860000	19.800000	-0.019255	0.000000	4.966832	0.000000	1.000000	-0.049964	-1.520000 
	4.256250	12.573070	0.000000	51.281250	43.850000	19.800000	-0.019306	0.000000	4.966047	0.000000	1.000000	-0.050095	-1.524000 
	4.258333	12.573070	0.000000	51.291667	43.860000	19.800000	-0.019369	0.000000	4.965062	0.000000	1.000000	-0.050260	-1.529000 
	4.260417	12.573070	0.000000	51.302083	43.860000	19.800000	-0.019419	0.000000	4.964275	0.000000	1.000000	-0.050391	-1.533000 
	4.262500	12.573070	0.000000	51.312500	43.860000	19.800000	-0.019483	0.000000	4.963291	0.000000	1.000000	-0.050556	-1.538000 
	4.264583	12.573070	0.000000	51.322917	43.880000	19.800000	-0.019532	0.000000	4.962500	0.000000	1.000000	-0.050687	-1.542000 
	4.266667	12.573070	0.000000	51.333333	43.910000	19.800000	-0.019593	0.000000	4.961510	0.000000	1.000000	-0.050851	-1.547000 
	4.268750	12.573070	0.000000	51.343750	43.900000	19.800000	-0.019669	0.000000	4.960332	0.000000	1.000000	-0.051049	-1.553000 
	4.270833	12.573070	0.000000	51.354167	43.900000	19.800000	-0.019733	0.000000	4.959349	0.000000	1.000000	-0.051213	-1.558000 
	4.272917	12.573070	0.000000	51.364583	43.920000	19.800000	-0.019795	0.000000	4.958360	0.000000	1.000000	-0.051377	-1.563000 
	4.275000	12.573070	0.000000	51.375000	43.950000	19.800000	-0.019856	0.000000	4.957370	0.000000	1.000000	-0.051542	-1.568000 
	4.277083	12.573070	0.000000	51.385417	43.960000	19.800000	-0.019919	0.000000	4.956384	0.000000	1.000000	-0.051706	-1.573000 
	4.279167	12.573070	0.000000	51.395833	43.960000	19.800000	-0.019982	0.000000	4.955401	0.000000	1.000000	-0.051870	-1.578000 
	4.281250	12.573070	0.000000	51.406250	43.970000	19.800000	-0.020032	0.000000	4.954611	0.000000	1.000000	-0.052002	-1.582000 
	4.283333	12.573070	0.000000	51.416667	43.970000	19.800000	-0.020107	0.000000	4.953431	0.000000	1.000000	-0.052199	-1.588000 
	4.285417	12.573070	0.000000	51.427083	43.970000	19.800000	-0.020170	0.000000	4.952448	0.000000	1.000000	-0.052363	-1.593000 
	4.287500	12.573070	0.000000	51.437500	44.000000	19.800000	-0.020245	0.000000	4.951260	0.000000	1.000000	-0.052561	-1.599000 
	4.289583	12.573070	0.000000	51.447917	44.020000	19.800000	-0.020306	0.000000	4.950272	0.000000	1.000000	-0.052725	-1.604000 
	4.291667	12.573070	0.000000	51.458333	44.030000	19.800000	-0.020369	0.000000	4.949286	0.000000	1.000000	-0.052889	-1.609000 
	4.293750	12.573070	0.000000	51.468750	44.010000	19.800000	-0.020446	0.000000	4.948111	0.000000	1.000000	-0.053087	-1.615000 
	4.295833	12.573070	0.000000	51.479167	44.030000	19.800000	-0.020495	0.000000	4.947319	0.000000	1.000000	-0.053218	-1.619000 
	4.297917	12.573070	0.000000	51.489583	44.060000	19.800000	-0.020569	0.000000	4.946132	0.000000	1.000000	-0.053415	-1.625000 
	4.300000	12.573070	0.000000	51.500000	44.070000	19.800000	-0.020619	0.000000	4.945342	0.000000	1.000000	-0.053547	-1.629000 
	4.302083	12.573070	0.000000	51.510417	44.080000	19.800000	-0.020669	0.000000	4.944553	0.000000	1.000000	-0.053678	-1.633000 
	4.304167	12.573070	0.000000	51.520833	44.060000	19.800000	-0.020733	0.000000	4.943574	0.000000	1.000000	-0.053843	-1.638000 
	4.306250	12.573070	0.000000	51.531250	44.090000	19.800000	-0.020794	0.000000	4.942583	0.000000	1.000000	-0.054007	-1.643000 
	4.308333	12.573070	0.000000	51.541667	44.090000	19.800000	-0.020845	0.000000	4.941796	0.000000	1.000000	-0.054138	-1.647000 
	4.310417	12.573070	0.000000	51.552083	44.100000	19.800000	-0.020921	0.000000	4.940614	0.000000	1.000000	-0.054336	-1.653000 
	4.312500	12.573070	0.000000	51.562500	44.130000	19.800000	-0.020969	0.000000	4.939819	0.000000	1.000000	-0.054467	-1.657000 
	4.314583	12.573070	0.000000	51.572917	44.140000	19.800000	-0.021031	0.000000	4.938833	0.000000	1.000000	-0.054632	-1.662000 
	4.316667	12.573070	0.000000	51.583333	44.140000	19.800000	-0.021081	0.000000	4.938046	0.000000	1.000000	-0.054763	-1.666000 
	4.318750	12.573070	0.000000	51.593750	44.140000	19.800000	-0.021144	0.000000	4.937063	0.000000	1.000000	-0.054927	-1.671000 
	4.320833	12.573070	0.000000	51.604167	44.150000	19.800000	-0.021207	0.000000	4.936077	0.000000	1.000000	-0.055092	-1.676000 
	4.322917	12.573070	0.000000	51.614583	44.160000	19.800000	-0.021256	0.000000	4.935287	0.000000	1.000000	-0.055223	-1.680000 
	4.325000	12.573070	0.000000	51.625000	44.190000	19.800000	-0.021305	0.000000	4.934493	0.000000	1.000000	-0.055355	-1.684000 
	4.327083	12.573070	0.000000	51.635417	44.170000	19.800000	-0.021382	0.000000	4.933317	0.000000	1.000000	-0.055552	-1.690000 
	4.329167	12.573070	0.000000	51.645833	44.200000	19.800000	-0.021431	0.000000	4.932523	0.000000	1.000000	-0.055683	-1.694000 
	4.331250	12.573070	0.000000	51.656250	44.220000	19.800000	-0.021492	0.000000	4.931534	0.000000	1.000000	-0.055848	-1.699000 
	4.333333	12.573070	0.000000	51.666667	44.210000	19.800000	-0.021556	0.000000	4.930553	0.000000	1.000000	-0.056012	-1.704000 
	4.335417	12.573070	0.000000	51.677083	44.230000	19.800000	-0.021605	0.000000	4.929761	0.000000	1.000000	-0.056144	-1.708000 
	4.337500	12.573070	0.000000	51.687500	44.220000	19.800000	-0.021669	0.000000	4.928780	0.000000	1.000000	-0.056308	-1.713000 
	4.339583	12.573070	0.000000	51.697917	44.230000	19.800000	-0.021732	0.000000	4.927794	0.000000	1.000000	-0.056472	-1.718000 
	4.341667	12.573070	0.000000	51.708333	44.260000	19.800000	-0.021780	0.000000	4.926999	0.000000	1.000000	-0.056604	-1.722000 
	4.343750	12.573070	0.000000	51.718750	44.260000	19.800000	-0.021830	0.000000	4.926212	0.000000	1.000000	-0.056735	-1.726000 
	4.345833	12.573070	0.000000	51.729167	44.260000	19.800000	-0.021893	0.000000	4.925228	0.000000	1.000000	-0.056900	-1.731000 
	4.347917	12.573070	0.000000	51.739583	44.280000	19.800000	-0.021942	0.000000	4.924436	0.000000	1.000000	-0.057031	-1.735000 
	4.350000	12.573070	0.000000	51.750000	44.290000	19.800000	-0.022005	0.000000	4.923450	0.000000	1.000000	-0.057195	-1.740000 
	4.352083	12.573070	0.000000	51.760417	44.290000	19.800000	-0.022081	0.000000	4.922269	0.000000	1.000000	-0.057393	-1.746000 
	4.354167	12.573070	0.000000	51.770833	44.310000	19.800000	-0.022142	0.000000	4.921280	0.000000	1.000000	-0.057557	-1.751000 
	4.356250	12.573070	0.000000	51.781250	44.340000	19.800000	-0.022203	0.000000	4.920289	0.000000	1.000000	-0.057721	-1.756000 
	4.358333	12.573070	0.000000	51.791667	44.340000	19.800000	-0.022279	0.000000	4.919108	0.000000	1.000000	-0.057919	-1.762000 
	4.360417	12.573070	0.000000	51.802083	44.350000	19.800000	-0.022342	0.000000	4.918122	0.000000	1.000000	-0.058083	-1.767000 
	4.362500	12.573070	0.000000	51.812500	44.360000	19.800000	-0.022391	0.000000	4.917332	0.000000	1.000000	-0.058214	-1.771000 
	4.364583	12.573070	0.000000	51.822917	44.380000	19.800000	-0.022453	0.000000	4.916343	0.000000	1.000000	-0.058379	-1.776000 
	4.366667	12.573070	0.000000	51.833333	44.380000	19.800000	-0.022529	0.000000	4.915163	0.000000	1.000000	-0.058576	-1.782000 
	4.368750	12.573070	0.000000	51.843750	44.370000	19.800000	-0.022592	0.000000	4.914181	0.000000	1.000000	-0.058740	-1.787000 
	4.370833	12.573070	0.000000	51.854167	44.400000	19.800000	-0.022640	0.000000	4.913386	0.000000	1.000000	-0.058872	-1.791000 
	4.372917	12.573070	0.000000	51.864583	44.410000	19.800000	-0.022703	0.000000	4.912400	0.000000	1.000000	-0.059036	-1.796000 
	4.375000	12.573070	0.000000	51.875000	44.410000	19.800000	-0.022766	0.000000	4.911416	0.000000	1.000000	-0.059201	-1.801000 
	4.377083	12.573070	0.000000	51.885417	44.410000	19.800000	-0.022816	0.000000	4.910629	0.000000	1.000000	-0.059332	-1.805000 
	4.379167	12.573284	0.000000	51.895833	44.440000	19.800000	-0.022877	0.000000	4.909637	0.000000	1.000000	-0.059496	-1.810000 
	4.381250	12.573284	0.000000	51.906250	44.450000	19.800000	-0.022926	0.000000	4.908847	0.000000	1.000000	-0.059628	-1.814000 
	4.383333	12.573284	0.000000	51.916667	44.460000	19.800000	-0.022976	0.000000	4.908057	0.000000	1.000000	-0.059759	-1.818000 
	4.385417	12.573284	0.000000	51.927083	44.460000	19.800000	-0.023026	0.000000	4.907270	0.000000	1.000000	-0.059891	-1.822000 
	4.387500	12.573284	0.000000	51.937500	44.470000	19.800000	-0.023089	0.000000	4.906284	0.000000	1.000000	-0.060055	-1.827000 
	4.389583	12.573284	0.000000	51.947917	44.490000	19.800000	-0.023138	0.000000	4.905491	0.000000	1.000000	-0.060187	-1.831000 
	4.391667	12.573284	0.000000	51.958333	44.500000	19.800000	-0.023200	0.000000	4.904505	0.000000	1.000000	-0.060351	-1.836000 
	4.393750	12.573284	0.000000	51.968750	44.510000	19.800000	-0.023276	0.000000	4.903321	0.000000	1.000000	-0.060548	-1.842000 
	4.395833	12.573284	0.000000	51.979167	44.530000	19.800000	-0.023324	0.000000	4.902529	0.000000	1.000000	-0.060680	-1.846000 
	4.397917	12.573284	0.000000	51.989583	44.530000	19.800000	-0.023387	0.000000	4.901545	0.000000	1.000000	-0.060844	-1.851000 
	4.400000	12.573284	0.000000	52.000000	44.540000	19.800000	-0.023449	0.000000	4.900558	0.000000	1.000000	-0.061008	-1.856000 
	4.402083	12.573284	0.000000	52.010417	44.540000	19.800000	-0.023512	0.000000	4.899574	0.000000	1.000000	-0.061173	-1.861000 
	4.404167	12.573284	0.000000	52.020833	44.550000	19.800000	-0.023587	0.000000	4.898390	0.000000	1.000000	-0.061370	-1.867000 
	4.406250	12.573284	0.000000	52.031250	44.560000	19.800000	-0.023650	0.000000	4.897404	0.000000	1.000000	-0.061534	-1.872000 
	4.408333	12.573284	0.000000	52.041667	44.580000	19.800000	-0.023712	0.000000	4.896414	0.000000	1.000000	-0.061699	-1.877000 
	4.410417	12.573284	0.000000	52.052083	44.580000	19.800000	-0.023761	0.000000	4.895627	0.000000	1.000000	-0.061830	-1.881000 
	4.412500	12.573284	0.000000	52.062500	44.610000	19.800000	-0.023835	0.000000	4.894438	0.000000	1.000000	-0.062027	-1.887000 
	4.414583	12.573284	0.000000	52.072917	44.600000	19.800000	-0.023886	0.000000	4.893654	0.000000	1.000000	-0.062159	-1.891000 
	4.416667	12.573284	0.000000	52.083333	44.600000	19.800000	-0.023949	0.000000	4.892670	0.000000	1.000000	-0.062323	-1.896000 
	4.418750	12.573284	0.000000	52.093750	44.630000	19.800000	-0.023997	0.000000	4.891874	0.000000	1.000000	-0.062455	-1.900000 
	4.420833	12.573284	0.000000	52.104167	44.620000	19.800000	-0.024073	0.000000	4.890696	0.000000	1.000000	-0.062652	-1.906000 
	4.422917	12.573284	0.000000	52.114583	44.640000	19.800000	-0.024135	0.000000	4.889706	0.000000	1.000000	-0.062816	-1.911000 
	4.425000	12.573284	0.000000	52.125000	44.650000	19.800000	-0.024197	0.000000	4.888719	0.000000	1.000000	-0.062981	-1.916000 
	4.427083	12.573284	0.000000	52.135417	44.680000	19.800000	-0.024258	0.000000	4.887727	0.000000	1.000000	-0.063145	-1.921000 
	4.429167	12.573284	0.000000	52.145833	44.700000	19.800000	-0.024319	0.000000	4.886737	0.000000	1.000000	-0.063309	-1.926000 
	4.431250	12.573284	0.000000	52.156250	44.690000	19.800000	-0.024396	0.000000	4.885559	0.000000	1.000000	-0.063507	-1.932000 
	4.433333	12.573284	0.000000	52.166667	44.670000	19.800000	-0.024460	0.000000	4.884581	0.000000	1.000000	-0.063671	-1.937000 
	4.435417	12.573284	0.000000	52.177083	44.710000	19.800000	-0.024533	0.000000	4.883388	0.000000	1.000000	-0.063868	-1.943000 
	4.437500	12.573284	0.000000	52.187500	44.720000	19.800000	-0.024594	0.000000	4.882401	0.000000	1.000000	-0.064033	-1.948000 
	4.439583	12.573284	0.000000	52.197917	44.720000	19.800000	-0.024657	0.000000	4.881417	0.000000	1.000000	-0.064197	-1.953000 
	4.441667	12.573284	0.000000	52.208333	44.740000	19.800000	-0.024732	0.000000	4.880231	0.000000	1.000000	-0.064394	-1.959000 
	4.443750	12.573284	0.000000	52.218750	44.750000	19.800000	-0.024794	0.000000	4.879244	0.000000	1.000000	-0.064559	-1.964000 
	4.445833	12.573284	0.000000	52.229167	44.770000	19.800000	-0.024855	0.000000	4.878254	0.000000	1.000000	-0.064723	-1.969000 
	4.447917	12.573284	0.000000	52.239583	44.750000	19.800000	-0.024908	0.000000	4.877472	0.000000	1.000000	-0.064854	-1.973000 
	4.450000	12.573284	0.000000	52.250000	44.760000	19.800000	-0.024982	0.000000	4.876288	0.000000	1.000000	-0.065052	-1.979000 
	4.452083	12.573284	0.000000	52.260417	44.790000	19.800000	-0.025030	0.000000	4.875492	0.000000	1.000000	-0.065183	-1.983000 
	4.454167	12.573284	0.000000	52.270833	44.800000	19.800000	-0.025080	0.000000	4.874702	0.000000	1.000000	-0.065315	-1.987000 
	4.456250	12.573284	0.000000	52.281250	44.800000	19.800000	-0.025143	0.000000	4.873718	0.000000	1.000000	-0.065479	-1.992000 
	4.458333	12.573284	0.000000	52.291667	44.800000	19.800000	-0.025192	0.000000	4.872931	0.000000	1.000000	-0.065610	-1.996000 
	4.460417	12.573284	0.000000	52.302083	44.820000	19.800000	-0.025241	0.000000	4.872137	0.000000	1.000000	-0.065742	-2.000000 
	4.462500	12.573497	0.000000	52.312500	44.840000	19.800000	-0.025303	0.000000	4.871147	0.000000	1.000000	-0.065906	-2.005000 
	4.464583	12.573497	0.000000	52.322917	44.830000	19.800000	-0.025354	0.000000	4.870363	0.000000	1.000000	-0.066038	-2.009000 
	4.466667	12.573497	0.000000	52.333333	44.860000	19.800000	-0.025402	0.000000	4.869567	0.000000	1.000000	-0.066169	-2.013000 
	4.468750	12.573497	0.000000	52.343750	44.870000	19.800000	-0.025452	0.000000	4.868776	0.000000	1.000000	-0.066301	-2.017000 
	4.470833	12.573497	0.000000	52.354167	44.870000	19.800000	-0.025502	0.000000	4.867989	0.000000	1.000000	-0.066432	-2.021000 
	4.472917	12.573497	0.000000	52.364583	44.890000	19.800000	-0.025563	0.000000	4.866999	0.000000	1.000000	-0.066597	-2.026000 
	4.475000	12.573497	0.000000	52.375000	44.900000	19.800000	-0.025625	0.000000	4.866011	0.000000	1.000000	-0.066761	-2.031000 
	4.477083	12.573497	0.000000	52.385417	44.900000	19.800000	-0.025688	0.000000	4.865027	0.000000	1.000000	-0.066925	-2.036000 
	4.479167	12.573497	0.000000	52.395833	44.910000	19.800000	-0.025738	0.000000	4.864237	0.000000	1.000000	-0.067057	-2.040000 
	4.481250	12.573497	0.000000	52.406250	44.930000	19.800000	-0.025799	0.000000	4.863247	0.000000	1.000000	-0.067221	-2.045000 
	4.483333	12.573497	0.000000	52.416667	44.930000	19.800000	-0.025849	0.000000	4.862459	0.000000	1.000000	-0.067353	-2.049000 
	4.485417	12.573497	0.000000	52.427083	44.940000	19.800000	-0.025911	0.000000	4.861472	0.000000	1.000000	-0.067517	-2.054000 
	4.487500	12.573497	0.000000	52.437500	44.950000	19.800000	-0.025973	0.000000	4.860485	0.000000	1.000000	-0.067681	-2.059000 
	4.489583	12.573497	0.000000	52.447917	44.960000	19.800000	-0.026035	0.000000	4.859497	0.000000	1.000000	-0.067846	-2.064000 
	4.491667	12.573497	0.000000	52.458333	44.970000	19.800000	-0.026097	0.000000	4.858510	0.000000	1.000000	-0.068010	-2.069000 
	4.493750	12.573497	0.000000	52.468750	44.990000	19.800000	-0.026158	0.000000	4.857520	0.000000	1.000000	-0.068174	-2.074000 
	4.495833	12.573497	0.000000	52.479167	45.000000	19.800000	-0.026221	0.000000	4.856532	0.000000	1.000000	-0.068339	-2.079000 
	4.497917	12.573497	0.000000	52.489583	45.000000	19.800000	-0.026271	0.000000	4.855745	0.000000	1.000000	-0.068470	-2.083000 
	4.500000	12.573497	0.000000	52.500000	45.010000	19.800000	-0.026333	0.000000	4.854757	0.000000	1.000000	-0.068635	-2.088000 
	4.502083	12.573497	0.000000	52.510417	45.020000	19.800000	-0.026382	0.000000	4.853967	0.000000	1.000000	-0.068766	-2.092000 
	4.504167	12.573284	0.000000	52.520833	45.030000	19.800000	-0.026432	0.000000	4.853176	0.000000	1.000000	-0.068898	-2.096000 
	4.506250	12.573284	0.000000	52.531250	45.020000	19.800000	-0.026483	0.000000	4.852392	0.000000	1.000000	-0.069029	-2.100000 
	4.508333	12.573284	0.000000	52.541667	45.070000	19.800000	-0.026542	0.000000	4.851392	0.000000	1.000000	-0.069193	-2.105000 
	4.510417	12.573497	0.000000	52.552083	45.070000	19.800000	-0.026617	0.000000	4.850211	0.000000	1.000000	-0.069391	-2.111000 
	4.512500	12.573497	0.000000	52.562500	45.070000	19.800000	-0.026680	0.000000	4.849227	0.000000	1.000000	-0.069555	-2.116000 
	4.514583	12.573497	0.000000	52.572917	45.080000	19.800000	-0.026730	0.000000	4.848436	0.000000	1.000000	-0.069686	-2.120000 
	4.516667	12.573497	0.000000	52.583333	45.090000	19.800000	-0.026804	0.000000	4.847252	0.000000	1.000000	-0.069884	-2.126000 
	4.518750	12.573497	0.000000	52.593750	45.100000	19.800000	-0.026866	0.000000	4.846264	0.000000	1.000000	-0.070048	-2.131000 
	4.520833	12.573497	0.000000	52.604167	45.110000	19.800000	-0.026940	0.000000	4.845080	0.000000	1.000000	-0.070245	-2.137000 
	4.522917	12.573497	0.000000	52.614583	45.120000	19.800000	-0.027003	0.000000	4.844092	0.000000	1.000000	-0.070410	-2.142000 
	4.525000	12.573497	0.000000	52.625000	45.130000	19.800000	-0.027065	0.000000	4.843105	0.000000	1.000000	-0.070574	-2.147000 
	4.527083	12.573497	0.000000	52.635417	45.140000	19.800000	-0.027126	0.000000	4.842117	0.000000	1.000000	-0.070738	-2.152000 
	4.529167	12.573497	0.000000	52.645833	45.150000	19.800000	-0.027176	0.000000	4.841326	0.000000	1.000000	-0.070870	-2.156000 
	4.531250	12.573497	0.000000	52.656250	45.150000	19.800000	-0.027239	0.000000	4.840342	0.000000	1.000000	-0.071034	-2.161000 
	4.533333	12.573497	0.000000	52.666667	45.180000	19.800000	-0.027286	0.000000	4.839545	0.000000	1.000000	-0.071166	-2.165000 
	4.535417	12.573497	0.000000	52.677083	45.180000	19.800000	-0.027349	0.000000	4.838560	0.000000	1.000000	-0.071330	-2.170000 
	4.537500	12.573497	0.000000	52.687500	45.190000	19.800000	-0.027399	0.000000	4.837769	0.000000	1.000000	-0.071461	-2.174000 
	4.539583	12.573497	0.000000	52.697917	45.200000	19.800000	-0.027448	0.000000	4.836979	0.000000	1.000000	-0.071593	-2.178000 
	4.541667	12.573497	0.000000	52.708333	45.210000	19.800000	-0.027497	0.000000	4.836188	0.000000	1.000000	-0.071724	-2.182000 
	4.543750	12.573497	0.000000	52.718750	45.210000	19.800000	-0.027547	0.000000	4.835400	0.000000	1.000000	-0.071856	-2.186000 
	4.545833	12.573497	0.000000	52.729167	45.230000	19.800000	-0.027596	0.000000	4.834606	0.000000	1.000000	-0.071987	-2.190000 
	4.547917	12.573497	0.000000	52.739583	45.240000	19.800000	-0.027645	0.000000	4.833815	0.000000	1.000000	-0.072119	-2.194000 
	4.550000	12.573497	0.000000	52.750000	45.240000	19.800000	-0.027695	0.000000	4.833028	0.000000	1.000000	-0.072250	-2.198000 
	4.552083	12.573497	0.000000	52.760417	45.280000	19.800000	-0.027742	0.000000	4.832227	0.000000	1.000000	-0.072382	-2.202000 
	4.554167	12.573497	0.000000	52.770833	45.260000	19.800000	-0.027807	0.000000	4.831249	0.000000	1.000000	-0.072546	-2.207000 
	4.556250	12.573497	0.000000	52.781250	45.290000	19.800000	-0.027855	0.000000	4.830452	0.000000	1.000000	-0.072678	-2.211000 
	4.558333	12.573497	0.000000	52.791667	45.290000	19.800000	-0.027916	0.000000	4.829467	0.000000	1.000000	-0.072842	-2.216000 
	4.560417	12.573497	0.000000	52.802083	45.300000	19.800000	-0.027979	0.000000	4.828480	0.000000	1.000000	-0.073006	-2.221000 
	4.562500	12.573497	0.000000	52.812500	45.300000	19.800000	-0.028042	0.000000	4.827495	0.000000	1.000000	-0.073171	-2.226000 
	4.564583	12.573497	0.000000	52.822917	45.320000	19.800000	-0.028115	0.000000	4.826307	0.000000	1.000000	-0.073368	-2.232000 
	4.566667	12.573497	0.000000	52.833333	45.330000	19.800000	-0.028177	0.000000	4.825319	0.000000	1.000000	-0.073532	-2.237000 
	4.568750	12.573497	0.000000	52.843750	45.330000	19.800000	-0.028241	0.000000	4.824335	0.000000	1.000000	-0.073697	-2.242000 
	4.570833	12.573497	0.000000	52.854167	45.350000	19.800000	-0.028301	0.000000	4.823343	0.000000	1.000000	-0.073861	-2.247000 
	4.572917	12.573497	0.000000	52.864583	45.370000	19.800000	-0.028362	0.000000	4.822352	0.000000	1.000000	-0.074025	-2.252000 
	4.575000	12.573497	0.000000	52.875000	45.380000	19.800000	-0.028437	0.000000	4.821167	0.000000	1.000000	-0.074223	-2.258000 
	4.577083	12.573497	0.000000	52.885417	45.370000	19.800000	-0.028488	0.000000	4.820383	0.000000	1.000000	-0.074354	-2.262000 
	4.579167	12.573497	0.000000	52.895833	45.390000	19.800000	-0.028549	0.000000	4.819392	0.000000	1.000000	-0.074518	-2.267000 
	4.581250	12.573497	0.000000	52.906250	45.410000	19.800000	-0.028622	0.000000	4.818204	0.000000	1.000000	-0.074716	-2.273000 
	4.583333	12.573497	0.000000	52.916667	45.420000	19.800000	-0.028672	0.000000	4.817413	0.000000	1.000000	-0.074847	-2.277000 
	4.585417	12.573497	0.000000	52.927083	45.410000	19.800000	-0.028747	0.000000	4.816234	0.000000	1.000000	-0.075044	-2.283000 
	4.587500	12.573497	0.000000	52.937500	45.430000	19.800000	-0.028809	0.000000	4.815243	0.000000	1.000000	-0.075209	-2.288000 
	4.589583	12.573497	0.000000	52.947917	45.450000	19.800000	-0.028857	0.000000	4.814448	0.000000	1.000000	-0.075340	-2.292000 
	4.591667	12.573497	0.000000	52.958333	45.450000	19.800000	-0.028932	0.000000	4.813267	0.000000	1.000000	-0.075537	-2.298000 
	4.593750	12.573497	0.000000	52.968750	45.450000	19.800000	-0.028995	0.000000	4.812282	0.000000	1.000000	-0.075702	-2.303000 
	4.595833	12.573497	0.000000	52.979167	45.460000	19.800000	-0.029044	0.000000	4.811491	0.000000	1.000000	-0.075833	-2.307000 
	4.597917	12.573497	0.000000	52.989583	45.470000	19.800000	-0.029119	0.000000	4.810306	0.000000	1.000000	-0.076031	-2.313000 
	4.600000	12.573497	0.000000	53.000000	45.490000	19.800000	-0.029193	0.000000	4.809118	0.000000	1.000000	-0.076228	-2.319000 
	4.602083	12.573497	0.000000	53.010417	45.500000	19.800000	-0.029242	0.000000	4.808327	0.000000	1.000000	-0.076359	-2.323000 
	4.604167	12.573497	0.000000	53.020833	45.500000	19.800000	-0.029304	0.000000	4.807342	0.000000	1.000000	-0.076524	-2.328000 
	4.606250	12.573497	0.000000	53.031250	45.500000	19.800000	-0.029366	0.000000	4.806357	0.000000	1.000000	-0.076688	-2.333000 
	4.608333	12.573497	0.000000	53.041667	45.530000	19.800000	-0.029427	0.000000	4.805362	0.000000	1.000000	-0.076852	-2.338000 
	4.610417	12.573497	0.000000	53.052083	45.540000	19.800000	-0.029502	0.000000	4.804177	0.000000	1.000000	-0.077050	-2.344000 
	4.612500	12.573497	0.000000	53.062500	45.560000	19.800000	-0.029562	0.000000	4.803185	0.000000	1.000000	-0.077214	-2.349000 
	4.614583	12.573497	0.000000	53.072917	45.570000	19.800000	-0.029625	0.000000	4.802197	0.000000	1.000000	-0.077378	-2.354000 
	4.616667	12.573497	0.000000	53.083333	45.590000	19.800000	-0.029673	0.000000	4.801402	0.000000	1.000000	-0.077510	-2.358000 
	4.618750	12.573497	0.000000	53.093750	45.590000	19.800000	-0.029735	0.000000	4.800418	0.000000	1.000000	-0.077674	-2.363000 
	4.620833	12.573497	0.000000	53.104167	45.610000	19.800000	-0.029784	0.000000	4.799623	0.000000	1.000000	-0.077806	-2.367000 
	4.622917	12.573497	0.000000	53.114583	45.590000	19.800000	-0.029835	0.000000	4.798842	0.000000	1.000000	-0.077937	-2.371000 
	4.625000	12.573497	0.000000	53.125000	45.590000	19.800000	-0.029885	0.000000	4.798054	0.000000	1.000000	-0.078069	-2.375000 
	4.627083	12.573497	0.000000	53.135417	45.600000	19.800000	-0.029948	0.000000	4.797066	0.000000	1.000000	-0.078233	-2.380000 
	4.629167	12.573497	0.000000	53.145833	45.620000	19.800000	-0.029995	0.000000	4.796271	0.000000	1.000000	-0.078364	-2.384000 
	4.631250	12.573497	0.000000	53.156250	45.640000	19.800000	-0.030056	0.000000	4.795279	0.000000	1.000000	-0.078529	-2.389000 
	4.633333	12.573497	0.000000	53.166667	45.650000	19.800000	-0.030118	0.000000	4.794291	0.000000	1.000000	-0.078693	-2.394000 
	4.635417	12.573497	0.000000	53.177083	45.650000	19.800000	-0.030194	0.000000	4.793109	0.000000	1.000000	-0.078890	-2.400000 
	4.637500	12.573497	0.000000	53.187500	45.670000	19.800000	-0.030254	0.000000	4.792117	0.000000	1.000000	-0.079055	-2.405000 
	4.639583	12.573497	0.000000	53.197917	45.680000	19.800000	-0.030316	0.000000	4.791129	0.000000	1.000000	-0.079219	-2.410000 
	4.641667	12.573497	0.000000	53.208333	45.680000	19.800000	-0.030391	0.000000	4.789947	0.000000	1.000000	-0.079416	-2.416000 
	4.643750	12.573497	0.000000	53.218750	45.690000	19.800000	-0.030453	0.000000	4.788959	0.000000	1.000000	-0.079581	-2.421000 
	4.645833	12.573497	0.000000	53.229167	45.710000	19.800000	-0.030501	0.000000	4.788164	0.000000	1.000000	-0.079712	-2.425000 
	4.647917	12.573497	0.000000	53.239583	45.730000	19.800000	-0.030562	0.000000	4.787172	0.000000	1.000000	-0.079876	-2.430000 
	4.650000	12.573497	0.000000	53.250000	45.710000	19.800000	-0.030639	0.000000	4.785997	0.000000	1.000000	-0.080074	-2.436000 
	4.652083	12.573497	0.000000	53.260417	45.730000	19.800000	-0.030700	0.000000	4.785005	0.000000	1.000000	-0.080238	-2.441000 
	4.654167	12.573497	0.000000	53.270833	45.770000	19.800000	-0.030772	0.000000	4.783809	0.000000	1.000000	-0.080435	-2.447000 
	4.656250	12.573497	0.000000	53.281250	45.760000	19.800000	-0.030835	0.000000	4.782828	0.000000	1.000000	-0.080600	-2.452000 
	4.658333	12.573497	0.000000	53.291667	45.760000	19.800000	-0.030911	0.000000	4.781646	0.000000	1.000000	-0.080797	-2.458000 
	4.660417	12.573497	0.000000	53.302083	45.780000	19.800000	-0.030971	0.000000	4.780654	0.000000	1.000000	-0.080961	-2.463000 
	4.662500	12.573497	0.000000	53.312500	45.810000	19.800000	-0.031044	0.000000	4.779461	0.000000	1.000000	-0.081158	-2.469000 
	4.664583	12.573284	0.000000	53.322917	45.800000	19.800000	-0.031107	0.000000	4.778480	0.000000	1.000000	-0.081323	-2.474000 
	4.666667	12.573284	0.000000	53.333333	45.810000	19.800000	-0.031182	0.000000	4.777294	0.000000	1.000000	-0.081520	-2.480000 
	4.668750	12.573284	0.000000	53.343750	45.840000	19.800000	-0.031227	0.000000	4.776495	0.000000	1.000000	-0.081651	-2.484000 
	4.670833	12.573284	0.000000	53.354167	45.840000	19.800000	-0.031291	0.000000	4.775510	0.000000	1.000000	-0.081816	-2.489000 
	4.672917	12.573284	0.000000	53.364583	45.830000	19.800000	-0.031367	0.000000	4.774332	0.000000	1.000000	-0.082013	-2.495000 
	4.675000	12.573284	0.000000	53.375000	45.860000	19.800000	-0.031427	0.000000	4.773336	0.000000	1.000000	-0.082177	-2.500000 
	4.677083	12.573284	0.000000	53.385417	45.860000	19.800000	-0.031502	0.000000	4.772154	0.000000	1.000000	-0.082375	-2.506000 
	4.679167	12.573284	0.000000	53.395833	45.860000	19.800000	-0.031577	0.000000	4.770972	0.000000	1.000000	-0.082572	-2.512000 
	4.681250	12.573284	0.000000	53.406250	45.890000	19.800000	-0.031637	0.000000	4.769976	0.000000	1.000000	-0.082736	-2.517000 
	4.683333	12.573284	0.000000	53.416667	45.880000	19.800000	-0.031713	0.000000	4.768798	0.000000	1.000000	-0.082933	-2.523000 
	4.685417	12.573284	0.000000	53.427083	45.900000	19.800000	-0.031762	0.000000	4.768002	0.000000	1.000000	-0.083065	-2.527000 
	4.687500	12.573497	0.000000	53.437500	45.910000	19.800000	-0.031823	0.000000	4.767014	0.000000	1.000000	-0.083229	-2.532000 
	4.689583	12.573284	0.000000	53.447917	45.930000	19.800000	-0.031896	0.000000	4.765824	0.000000	1.000000	-0.083426	-2.538000 
	4.691667	12.573284	0.000000	53.458333	45.940000	19.800000	-0.031958	0.000000	4.764835	0.000000	1.000000	-0.083591	-2.543000 
	4.693750	12.573284	0.000000	53.468750	45.940000	19.800000	-0.032033	0.000000	4.763653	0.000000	1.000000	-0.083788	-2.549000 
	4.695833	12.573497	0.000000	53.479167	45.960000	19.800000	-0.032094	0.000000	4.762661	0.000000	1.000000	-0.083952	-2.554000 
	4.697917	12.573497	0.000000	53.489583	45.970000	19.800000	-0.032155	0.000000	4.761672	0.000000	1.000000	-0.084117	-2.559000 
	4.700000	12.573497	0.000000	53.500000	45.950000	19.800000	-0.032220	0.000000	4.760695	0.000000	1.000000	-0.084281	-2.564000 
	4.702083	12.573284	0.000000	53.510417	45.990000	19.800000	-0.032278	0.000000	4.759694	0.000000	1.000000	-0.084445	-2.569000 
	4.704167	12.573284	0.000000	53.520833	46.000000	19.800000	-0.032339	0.000000	4.758706	0.000000	1.000000	-0.084610	-2.574000 
	4.706250	12.573284	0.000000	53.531250	46.000000	19.800000	-0.032415	0.000000	4.757524	0.000000	1.000000	-0.084807	-2.580000 
	4.708333	12.573284	0.000000	53.541667	46.010000	19.800000	-0.032490	0.000000	4.756338	0.000000	1.000000	-0.085004	-2.586000 
	4.710417	12.573497	0.000000	53.552083	46.040000	19.800000	-0.032549	0.000000	4.755341	0.000000	1.000000	-0.085169	-2.591000 
	4.712500	12.573497	0.000000	53.562500	46.030000	19.800000	-0.032624	0.000000	4.754163	0.000000	1.000000	-0.085366	-2.597000 
	4.714583	12.573284	0.000000	53.572917	46.030000	19.800000	-0.032687	0.000000	4.753178	0.000000	1.000000	-0.085530	-2.602000 
	4.716667	12.573284	0.000000	53.583333	46.050000	19.800000	-0.032760	0.000000	4.751988	0.000000	1.000000	-0.085727	-2.608000 
	4.718750	12.573284	0.000000	53.593750	46.080000	19.800000	-0.032833	0.000000	4.750794	0.000000	1.000000	-0.085925	-2.614000 
	4.720833	12.573284	0.000000	53.604167	46.080000	19.800000	-0.032908	0.000000	4.749612	0.000000	1.000000	-0.086122	-2.620000 
	4.722917	12.573284	0.000000	53.614583	46.080000	19.800000	-0.032983	0.000000	4.748430	0.000000	1.000000	-0.086319	-2.626000 
	4.725000	12.573284	0.000000	53.625000	46.100000	19.800000	-0.033055	0.000000	4.747240	0.000000	1.000000	-0.086516	-2.632000 
	4.727083	12.573284	0.000000	53.635417	46.120000	19.800000	-0.033104	0.000000	4.746444	0.000000	1.000000	-0.086648	-2.636000 
	4.729167	12.573284	0.000000	53.645833	46.100000	19.800000	-0.033194	0.000000	4.745073	0.000000	1.000000	-0.086878	-2.643000 
	4.731250	12.573284	0.000000	53.656250	46.110000	19.800000	-0.033268	0.000000	4.743887	0.000000	1.000000	-0.087075	-2.649000 
	4.733333	12.573284	0.000000	53.666667	46.140000	19.800000	-0.033339	0.000000	4.742693	0.000000	1.000000	-0.087272	-2.655000 
	4.735417	12.573284	0.000000	53.677083	46.160000	19.800000	-0.033400	0.000000	4.741700	0.000000	1.000000	-0.087437	-2.660000 
	4.737500	12.573284	0.000000	53.687500	46.140000	19.800000	-0.033465	0.000000	4.740723	0.000000	1.000000	-0.087601	-2.665000 
	4.739583	12.573284	0.000000	53.697917	46.150000	19.800000	-0.033540	0.000000	4.739536	0.000000	1.000000	-0.087798	-2.671000 
	4.741667	12.573284	0.000000	53.708333	46.160000	19.800000	-0.033613	0.000000	4.738350	0.000000	1.000000	-0.087996	-2.677000 
	4.743750	12.573284	0.000000	53.718750	46.190000	19.800000	-0.033685	0.000000	4.737156	0.000000	1.000000	-0.088193	-2.683000 
	4.745833	12.573284	0.000000	53.729167	46.190000	19.800000	-0.033735	0.000000	4.736368	0.000000	1.000000	-0.088324	-2.687000 
	4.747917	12.573284	0.000000	53.739583	46.190000	19.800000	-0.033798	0.000000	4.735383	0.000000	1.000000	-0.088489	-2.692000 
	4.750000	12.573284	0.000000	53.750000	46.210000	19.800000	-0.033857	0.000000	4.734390	0.000000	1.000000	-0.088653	-2.697000 
	4.752083	12.573284	0.000000	53.760417	46.210000	19.800000	-0.033933	0.000000	4.733207	0.000000	1.000000	-0.088850	-2.703000 
	4.754167	12.573284	0.000000	53.770833	46.220000	19.800000	-0.033995	0.000000	4.732218	0.000000	1.000000	-0.089015	-2.708000 
	4.756250	12.573284	0.000000	53.781250	46.230000	19.800000	-0.034056	0.000000	4.731229	0.000000	1.000000	-0.089179	-2.713000 
	4.758333	12.573284	0.000000	53.791667	46.250000	19.800000	-0.034116	0.000000	4.730236	0.000000	1.000000	-0.089343	-2.718000 
	4.760417	12.573284	0.000000	53.802083	46.270000	19.800000	-0.034177	0.000000	4.729242	0.000000	1.000000	-0.089508	-2.723000 
	4.762500	12.573284	0.000000	53.812500	46.280000	19.800000	-0.034239	0.000000	4.728253	0.000000	1.000000	-0.089672	-2.728000 
	4.764583	12.573284	0.000000	53.822917	46.300000	19.800000	-0.034299	0.000000	4.727260	0.000000	1.000000	-0.089836	-2.733000 
	4.766667	12.573284	0.000000	53.833333	46.300000	19.800000	-0.034361	0.000000	4.726274	0.000000	1.000000	-0.090001	-2.738000 
	4.768750	12.573284	0.000000	53.843750	46.320000	19.800000	-0.034422	0.000000	4.725281	0.000000	1.000000	-0.090165	-2.743000 
	4.770833	12.573284	0.000000	53.854167	46.310000	19.800000	-0.034497	0.000000	4.724103	0.000000	1.000000	-0.090362	-2.749000 
	4.772917	12.573284	0.000000	53.864583	46.320000	19.800000	-0.034572	0.000000	4.722916	0.000000	1.000000	-0.090559	-2.755000 
	4.775000	12.573284	0.000000	53.875000	46.320000	19.800000	-0.034622	0.000000	4.722128	0.000000	1.000000	-0.090691	-2.759000 
	4.777083	12.573284	0.000000	53.885417	46.350000	19.800000	-0.034681	0.000000	4.721131	0.000000	1.000000	-0.090855	-2.764000 
	4.779167	12.573284	0.000000	53.895833	46.350000	19.800000	-0.034744	0.000000	4.720145	0.000000	1.000000	-0.091020	-2.769000 
	4.781250	12.573284	0.000000	53.906250	46.360000	19.800000	-0.034792	0.000000	4.719353	0.000000	1.000000	-0.091151	-2.773000 
	4.783333	12.573284	0.000000	53.916667	46.380000	19.800000	-0.034839	0.000000	4.718556	0.000000	1.000000	-0.091283	-2.777000 
	4.785417	12.573284	0.000000	53.927083	46.390000	19.800000	-0.034913	0.000000	4.717370	0.000000	1.000000	-0.091480	-2.783000 
	4.787500	12.573284	0.000000	53.937500	46.400000	19.800000	-0.034963	0.000000	4.716578	0.000000	1.000000	-0.091611	-2.787000 
	4.789583	12.573284	0.000000	53.947917	46.400000	19.800000	-0.035013	0.000000	4.715789	0.000000	1.000000	-0.091743	-2.791000 
	4.791667	12.573284	0.000000	53.958333	46.410000	19.800000	-0.035073	0.000000	4.714800	0.000000	1.000000	-0.091907	-2.796000 
	4.793750	12.573284	0.000000	53.968750	46.410000	19.800000	-0.035136	0.000000	4.713814	0.000000	1.000000	-0.092072	-2.801000 
	4.795833	12.573284	0.000000	53.979167	46.440000	19.800000	-0.035196	0.000000	4.712817	0.000000	1.000000	-0.092236	-2.806000 
	4.797917	12.573284	0.000000	53.989583	46.440000	19.800000	-0.035247	0.000000	4.712028	0.000000	1.000000	-0.092367	-2.810000 
	4.800000	12.573284	0.000000	54.000000	46.450000	19.800000	-0.035294	0.000000	4.711236	0.000000	1.000000	-0.092499	-2.814000 
	4.802083	12.573284	0.000000	54.010417	46.470000	19.800000	-0.035355	0.000000	4.710242	0.000000	1.000000	-0.092663	-2.819000 
	4.804167	12.573284	0.000000	54.020833	46.490000	19.800000	-0.035403	0.000000	4.709445	0.000000	1.000000	-0.092795	-2.823000 
	4.806250	12.573284	0.000000	54.031250	46.490000	19.800000	-0.035453	0.000000	4.708657	0.000000	1.000000	-0.092926	-2.827000 
	4.808333	12.573284	0.000000	54.041667	46.510000	19.800000	-0.035500	0.000000	4.707860	0.000000	1.000000	-0.093058	-2.831000 
	4.810417	12.573284	0.000000	54.052083	46.520000	19.800000	-0.035562	0.000000	4.706871	0.000000	1.000000	-0.093222	-2.836000 
	4.812500	12.573284	0.000000	54.062500	46.510000	19.800000	-0.035600	0.000000	4.706284	0.000000	1.000000	-0.093321	-2.839000 
	4.814583	12.573284	0.000000	54.072917	46.520000	19.800000	-0.035662	0.000000	4.705294	0.000000	1.000000	-0.093485	-2.844000 
	4.816667	12.573284	0.000000	54.083333	46.530000	19.800000	-0.035711	0.000000	4.704501	0.000000	1.000000	-0.093616	-2.848000 
	4.818750	12.573284	0.000000	54.093750	46.530000	19.800000	-0.035774	0.000000	4.703516	0.000000	1.000000	-0.093781	-2.853000 
	4.820833	12.573284	0.000000	54.104167	46.550000	19.800000	-0.035808	0.000000	4.702916	0.000000	1.000000	-0.093879	-2.856000 
	4.822917	12.573284	0.000000	54.114583	46.560000	19.800000	-0.035857	0.000000	4.702124	0.000000	1.000000	-0.094011	-2.860000 
	4.825000	12.573284	0.000000	54.125000	46.580000	19.800000	-0.035904	0.000000	4.701327	0.000000	1.000000	-0.094142	-2.864000 
	4.827083	12.573284	0.000000	54.135417	46.590000	19.800000	-0.035940	0.000000	4.700731	0.000000	1.000000	-0.094241	-2.867000 
	4.829167	12.573284	0.000000	54.145833	46.580000	19.800000	-0.036005	0.000000	4.699750	0.000000	1.000000	-0.094405	-2.872000 
	4.831250	12.573284	0.000000	54.156250	46.610000	19.800000	-0.036050	0.000000	4.698949	0.000000	1.000000	-0.094537	-2.876000 
	4.833333	12.573284	0.000000	54.166667	46.630000	19.800000	-0.036087	0.000000	4.698349	0.000000	1.000000	-0.094635	-2.879000 
	4.835417	12.573284	0.000000	54.177083	46.620000	19.800000	-0.036137	0.000000	4.697565	0.000000	1.000000	-0.094767	-2.883000 
	4.837500	12.573284	0.000000	54.187500	46.620000	19.800000	-0.036187	0.000000	4.696776	0.000000	1.000000	-0.094898	-2.887000 
	4.839583	12.573284	0.000000	54.197917	46.650000	19.800000	-0.036233	0.000000	4.695975	0.000000	1.000000	-0.095030	-2.891000 
	4.841667	12.573284	0.000000	54.208333	46.660000	19.800000	-0.036295	0.000000	4.694985	0.000000	1.000000	-0.095194	-2.896000 
	4.843750	12.573284	0.000000	54.218750	46.660000	19.800000	-0.036345	0.000000	4.694197	0.000000	1.000000	-0.095326	-2.900000 
	4.845833	12.573284	0.000000	54.229167	46.660000	19.800000	-0.036395	0.000000	4.693408	0.000000	1.000000	-0.095457	-2.904000 
	4.847917	12.573284	0.000000	54.239583	46.690000	19.800000	-0.036441	0.000000	4.692607	0.000000	1.000000	-0.095589	-2.908000 
	4.850000	12.573284	0.000000	54.250000	46.690000	19.800000	-0.036490	0.000000	4.691819	0.000000	1.000000	-0.095720	-2.912000 
	4.852083	12.573284	0.000000	54.260417	46.700000	19.800000	-0.036538	0.000000	4.691026	0.000000	1.000000	-0.095852	-2.916000 
	4.854167	12.573284	0.000000	54.270833	46.700000	19.800000	-0.036602	0.000000	4.690040	0.000000	1.000000	-0.096016	-2.921000 
	4.856250	12.573284	0.000000	54.281250	46.730000	19.800000	-0.036674	0.000000	4.688844	0.000000	1.000000	-0.096213	-2.927000 
	4.858333	12.573284	0.000000	54.291667	46.730000	19.800000	-0.036724	0.000000	4.688056	0.000000	1.000000	-0.096345	-2.931000 
	4.860417	12.573284	0.000000	54.302083	46.730000	19.800000	-0.036798	0.000000	4.686873	0.000000	1.000000	-0.096542	-2.937000 
	4.862500	12.573284	0.000000	54.312500	46.760000	19.800000	-0.036858	0.000000	4.685875	0.000000	1.000000	-0.096706	-2.942000 
	4.864583	12.573284	0.000000	54.322917	46.750000	19.800000	-0.036920	0.000000	4.684893	0.000000	1.000000	-0.096871	-2.947000 
	4.866667	12.573284	0.000000	54.333333	46.780000	19.800000	-0.036980	0.000000	4.683895	0.000000	1.000000	-0.097035	-2.952000 
	4.868750	12.573284	0.000000	54.343750	46.790000	19.800000	-0.037029	0.000000	4.683102	0.000000	1.000000	-0.097167	-2.956000 
	4.870833	12.573284	0.000000	54.354167	46.800000	19.800000	-0.037090	0.000000	4.682112	0.000000	1.000000	-0.097331	-2.961000 
	4.872917	12.573284	0.000000	54.364583	46.800000	19.800000	-0.037153	0.000000	4.681126	0.000000	1.000000	-0.097495	-2.966000 
	4.875000	12.573284	0.000000	54.375000	46.810000	19.800000	-0.037188	0.000000	4.680530	0.000000	1.000000	-0.097594	-2.969000 
	4.877083	12.573284	0.000000	54.385417	46.820000	19.800000	-0.037236	0.000000	4.679737	0.000000	1.000000	-0.097725	-2.973000 
	4.879167	12.573284	0.000000	54.395833	46.830000	19.800000	-0.037273	0.000000	4.679142	0.000000	1.000000	-0.097824	-2.976000 
	4.881250	12.573284	0.000000	54.406250	46.840000	19.800000	-0.037322	0.000000	4.678349	0.000000	1.000000	-0.097955	-2.980000 
	4.883333	12.573284	0.000000	54.416667	46.850000	19.800000	-0.037371	0.000000	4.677556	0.000000	1.000000	-0.098087	-2.984000 
	4.885417	12.573284	0.000000	54.427083	46.870000	19.800000	-0.037419	0.000000	4.676758	0.000000	1.000000	-0.098218	-2.988000 
	4.887500	12.573284	0.000000	54.437500	46.900000	19.800000	-0.037477	0.000000	4.675759	0.000000	1.000000	-0.098383	-2.993000 
	4.889583	12.573284	0.000000	54.447917	46.880000	19.800000	-0.037528	0.000000	4.674980	0.000000	1.000000	-0.098514	-2.997000 
	4.891667	12.573284	0.000000	54.458333	46.880000	19.800000	-0.037591	0.000000	4.673994	0.000000	1.000000	-0.098679	-3.002000 
	4.893750	12.573284	0.000000	54.468750	46.910000	19.800000	-0.037651	0.000000	4.672995	0.000000	1.000000	-0.098843	-3.007000 
	4.895833	12.573284	0.000000	54.479167	46.920000	19.800000	-0.037699	0.000000	4.672202	0.000000	1.000000	-0.098974	-3.011000 
	4.897917	12.573284	0.000000	54.489583	46.930000	19.800000	-0.037772	0.000000	4.671014	0.000000	1.000000	-0.099172	-3.017000 
	4.900000	12.573284	0.000000	54.500000	46.940000	19.800000	-0.037833	0.000000	4.670024	0.000000	1.000000	-0.099336	-3.022000 
	4.902083	12.573284	0.000000	54.510417	46.940000	19.800000	-0.037884	0.000000	4.669236	0.000000	1.000000	-0.099467	-3.026000 
	4.904167	12.573284	0.000000	54.520833	46.960000	19.800000	-0.037944	0.000000	4.668241	0.000000	1.000000	-0.099632	-3.031000 
	4.906250	12.573284	0.000000	54.531250	46.950000	19.800000	-0.038007	0.000000	4.667260	0.000000	1.000000	-0.099796	-3.036000 
	4.908333	12.573497	0.000000	54.541667	46.980000	19.800000	-0.038067	0.000000	4.666260	0.000000	1.000000	-0.099961	-3.041000 
	4.910417	12.573497	0.000000	54.552083	46.970000	19.800000	-0.038117	0.000000	4.665476	0.000000	1.000000	-0.100092	-3.045000 
	4.912500	12.573497	0.000000	54.562500	47.010000	19.800000	-0.038187	0.000000	4.664275	0.000000	1.000000	-0.100289	-3.051000 
	4.914583	12.573497	0.000000	54.572917	47.010000	19.800000	-0.038250	0.000000	4.663289	0.000000	1.000000	-0.100454	-3.056000 
	4.916667	12.573497	0.000000	54.583333	47.000000	19.800000	-0.038326	0.000000	4.662111	0.000000	1.000000	-0.100651	-3.062000 
	4.918750	12.573497	0.000000	54.593750	47.020000	19.800000	-0.038398	0.000000	4.660919	0.000000	1.000000	-0.100848	-3.068000 
	4.920833	12.573497	0.000000	54.604167	47.060000	19.800000	-0.038468	0.000000	4.659718	0.000000	1.000000	-0.101045	-3.074000 
	4.922917	12.573497	0.000000	54.614583	47.040000	19.800000	-0.038545	0.000000	4.658544	0.000000	1.000000	-0.101243	-3.080000 
	4.925000	12.573497	0.000000	54.625000	47.060000	19.800000	-0.038605	0.000000	4.657549	0.000000	1.000000	-0.101407	-3.085000 
	4.927083	12.573497	0.000000	54.635417	47.050000	19.800000	-0.038681	0.000000	4.656370	0.000000	1.000000	-0.101604	-3.091000 
	4.929167	12.573497	0.000000	54.645833	47.080000	19.800000	-0.038740	0.000000	4.655371	0.000000	1.000000	-0.101768	-3.096000 
	4.931250	12.573497	0.000000	54.656250	47.090000	19.800000	-0.038813	0.000000	4.654183	0.000000	1.000000	-0.101966	-3.102000 
	4.933333	12.573497	0.000000	54.666667	47.100000	19.800000	-0.038862	0.000000	4.653390	0.000000	1.000000	-0.102097	-3.106000 
	4.935417	12.573497	0.000000	54.677083	47.100000	19.800000	-0.038937	0.000000	4.652207	0.000000	1.000000	-0.102294	-3.112000 
	4.937500	12.573497	0.000000	54.687500	47.120000	19.800000	-0.038996	0.000000	4.651212	0.000000	1.000000	-0.102459	-3.117000 
	4.939583	12.573497	0.000000	54.697917	47.130000	19.800000	-0.039058	0.000000	4.650221	0.000000	1.000000	-0.102623	-3.122000 
	4.941667	12.573497	0.000000	54.708333	47.130000	19.800000	-0.039120	0.000000	4.649235	0.000000	1.000000	-0.102787	-3.127000 
	4.943750	12.573497	0.000000	54.718750	47.140000	19.800000	-0.039169	0.000000	4.648442	0.000000	1.000000	-0.102919	-3.131000 
	4.945833	12.573497	0.000000	54.729167	47.170000	19.800000	-0.039228	0.000000	4.647442	0.000000	1.000000	-0.103083	-3.136000 
	4.947917	12.573497	0.000000	54.739583	47.180000	19.800000	-0.039276	0.000000	4.646649	0.000000	1.000000	-0.103215	-3.140000 
	4.950000	12.573497	0.000000	54.750000	47.180000	19.800000	-0.039338	0.000000	4.645663	0.000000	1.000000	-0.103379	-3.145000 
	4.952083	12.573497	0.000000	54.760417	47.190000	19.800000	-0.039398	0.000000	4.644672	0.000000	1.000000	-0.103543	-3.150000 
	4.954167	12.573497	0.000000	54.770833	47.190000	19.800000	-0.039460	0.000000	4.643686	0.000000	1.000000	-0.103708	-3.155000 
	4.956250	12.573497	0.000000	54.781250	47.210000	19.800000	-0.039522	0.000000	4.642691	0.000000	1.000000	-0.103872	-3.160000 
	4.958333	12.573497	0.000000	54.791667	47.210000	19.800000	-0.039596	0.000000	4.641508	0.000000	1.000000	-0.104069	-3.166000 
	4.960417	12.573497	0.000000	54.802083	47.230000	19.800000	-0.039644	0.000000	4.640710	0.000000	1.000000	-0.104201	-3.170000 
	4.962500	12.573497	0.000000	54.812500	47.250000	19.800000	-0.039704	0.000000	4.639714	0.000000	1.000000	-0.104365	-3.175000 
	4.964583	12.573497	0.000000	54.822917	47.250000	19.800000	-0.039766	0.000000	4.638728	0.000000	1.000000	-0.104530	-3.180000 
	4.966667	12.573497	0.000000	54.833333	47.260000	19.800000	-0.039827	0.000000	4.637737	0.000000	1.000000	-0.104694	-3.185000 
	4.968750	12.573497	0.000000	54.843750	47.270000	19.800000	-0.039888	0.000000	4.636747	0.000000	1.000000	-0.104858	-3.190000 
	4.970833	12.573497	0.000000	54.854167	47.270000	19.800000	-0.039962	0.000000	4.635564	0.000000	1.000000	-0.105056	-3.196000 
	4.972917	12.573497	0.000000	54.864583	47.270000	19.800000	-0.040025	0.000000	4.634578	0.000000	1.000000	-0.105220	-3.201000 
	4.975000	12.573497	0.000000	54.875000	47.290000	19.800000	-0.040097	0.000000	4.633385	0.000000	1.000000	-0.105417	-3.207000 
	4.977083	12.573497	0.000000	54.885417	47.320000	19.800000	-0.040154	0.000000	4.632385	0.000000	1.000000	-0.105581	-3.212000 
	4.979167	12.573497	0.000000	54.895833	47.330000	19.800000	-0.040228	0.000000	4.631197	0.000000	1.000000	-0.105779	-3.218000 
	4.981250	12.573497	0.000000	54.906250	47.310000	19.800000	-0.040305	0.000000	4.630023	0.000000	1.000000	-0.105976	-3.224000 
	4.983333	12.573497	0.000000	54.916667	47.350000	19.800000	-0.040376	0.000000	4.628820	0.000000	1.000000	-0.106173	-3.230000 
	4.985417	12.573497	0.000000	54.927083	47.350000	19.800000	-0.040451	0.000000	4.627637	0.000000	1.000000	-0.106370	-3.236000 
	4.987500	12.573497	0.000000	54.937500	47.370000	19.800000	-0.040535	0.000000	4.626247	0.000000	1.000000	-0.106600	-3.243000 
	4.989583	12.573497	0.000000	54.947917	47.380000	19.800000	-0.040596	0.000000	4.625256	0.000000	1.000000	-0.106765	-3.248000 
	4.991667	12.573497	0.000000	54.958333	47.380000	19.800000	-0.040671	0.000000	4.624073	0.000000	1.000000	-0.106962	-3.254000 
	4.993750	12.573497	0.000000	54.968750	47.390000	19.800000	-0.040744	0.000000	4.622885	0.000000	1.000000	-0.107159	-3.260000 
	4.995833	12.573497	0.000000	54.979167	47.400000	19.800000	-0.040805	0.000000	4.621894	0.000000	1.000000	-0.107324	-3.265000 
	4.997917	12.573497	0.000000	54.989583	47.400000	19.800000	-0.040893	0.000000	4.620513	0.000000	1.000000	-0.107554	-3.272000 
	5.000000	12.573497	0.000000	55.000000	47.420000	19.800000	-0.040966	0.000000	4.619320	0.000000	1.000000	-0.107751	-3.278000 
	5.002083	12.573497	0.000000	55.010417	47.420000	19.800000	-0.041039	0.000000	4.618137	0.000000	1.000000	-0.107948	-3.284000 
	5.004167	12.573497	0.000000	55.020833	47.430000	19.800000	-0.041099	0.000000	4.617146	0.000000	1.000000	-0.108113	-3.289000 
	5.006250	12.573497	0.000000	55.031250	47.440000	19.800000	-0.041186	0.000000	4.615761	0.000000	1.000000	-0.108343	-3.296000 
	5.008333	12.573497	0.000000	55.041667	47.460000	19.800000	-0.041258	0.000000	4.614567	0.000000	1.000000	-0.108540	-3.302000 
	5.010417	12.573497	0.000000	55.052083	47.460000	19.800000	-0.041333	0.000000	4.613384	0.000000	1.000000	-0.108737	-3.308000 
	5.012500	12.573497	0.000000	55.062500	47.480000	19.800000	-0.041406	0.000000	4.612191	0.000000	1.000000	-0.108934	-3.314000 
	5.014583	12.573497	0.000000	55.072917	47.490000	19.800000	-0.041491	0.000000	4.610805	0.000000	1.000000	-0.109164	-3.321000 
	5.016667	12.573497	0.000000	55.083333	47.510000	19.800000	-0.041551	0.000000	4.609809	0.000000	1.000000	-0.109329	-3.326000 
	5.018750	12.573497	0.000000	55.093750	47.520000	19.800000	-0.041612	0.000000	4.608818	0.000000	1.000000	-0.109493	-3.331000 
	5.020833	12.573497	0.000000	55.104167	47.530000	19.800000	-0.041673	0.000000	4.607827	0.000000	1.000000	-0.109657	-3.336000 
	5.022917	12.573497	0.000000	55.114583	47.530000	19.800000	-0.041724	0.000000	4.607038	0.000000	1.000000	-0.109789	-3.340000 
	5.025000	12.573497	0.000000	55.125000	47.520000	19.800000	-0.041799	0.000000	4.605860	0.000000	1.000000	-0.109986	-3.346000 
	5.027083	12.573497	0.000000	55.135417	47.560000	19.800000	-0.041843	0.000000	4.605051	0.000000	1.000000	-0.110118	-3.350000 
	5.029167	12.573497	0.000000	55.145833	47.560000	19.800000	-0.041917	0.000000	4.603867	0.000000	1.000000	-0.110315	-3.356000 
	5.031250	12.573497	0.000000	55.156250	47.560000	19.800000	-0.041967	0.000000	4.603078	0.000000	1.000000	-0.110446	-3.360000 
	5.033333	12.573497	0.000000	55.166667	47.590000	19.800000	-0.042026	0.000000	4.602077	0.000000	1.000000	-0.110611	-3.365000 
	5.035417	12.573497	0.000000	55.177083	47.590000	19.800000	-0.042100	0.000000	4.600894	0.000000	1.000000	-0.110808	-3.371000 
	5.037500	12.573497	0.000000	55.187500	47.600000	19.800000	-0.042161	0.000000	4.599903	0.000000	1.000000	-0.110972	-3.376000 
	5.039583	12.573497	0.000000	55.197917	47.610000	19.800000	-0.042235	0.000000	4.598714	0.000000	1.000000	-0.111170	-3.382000 
	5.041667	12.573497	0.000000	55.208333	47.620000	19.800000	-0.042294	0.000000	4.597723	0.000000	1.000000	-0.111334	-3.387000 
	5.043750	12.573497	0.000000	55.218750	47.640000	19.800000	-0.042367	0.000000	4.596529	0.000000	1.000000	-0.111531	-3.393000 
	5.045833	12.573497	0.000000	55.229167	47.650000	19.800000	-0.042428	0.000000	4.595538	0.000000	1.000000	-0.111695	-3.398000 
	5.047917	12.573497	0.000000	55.239583	47.660000	19.800000	-0.042489	0.000000	4.594546	0.000000	1.000000	-0.111860	-3.403000 
	5.050000	12.573497	0.000000	55.250000	47.660000	19.800000	-0.042576	0.000000	4.593166	0.000000	1.000000	-0.112090	-3.410000 
	5.052083	12.573711	0.000000	55.260417	47.680000	19.800000	-0.042635	0.000000	4.592169	0.000000	1.000000	-0.112254	-3.415000 
	5.054167	12.573711	0.000000	55.270833	47.690000	19.800000	-0.042709	0.000000	4.590981	0.000000	1.000000	-0.112452	-3.421000 
	5.056250	12.573711	0.000000	55.281250	47.680000	19.800000	-0.042786	0.000000	4.589802	0.000000	1.000000	-0.112649	-3.427000 
	5.058333	12.573711	0.000000	55.291667	47.710000	19.800000	-0.042844	0.000000	4.588801	0.000000	1.000000	-0.112813	-3.432000 
	5.060417	12.573711	0.000000	55.302083	47.730000	19.800000	-0.042915	0.000000	4.587607	0.000000	1.000000	-0.113010	-3.438000 
	5.062500	12.573711	0.000000	55.312500	47.720000	19.800000	-0.042966	0.000000	4.586823	0.000000	1.000000	-0.113142	-3.442000 
	5.064583	12.573711	0.000000	55.322917	47.730000	19.800000	-0.043027	0.000000	4.585831	0.000000	1.000000	-0.113306	-3.447000 
	5.066667	12.573711	0.000000	55.333333	47.740000	19.800000	-0.043100	0.000000	4.584643	0.000000	1.000000	-0.113503	-3.453000 
	5.068750	12.573711	0.000000	55.343750	47.760000	19.800000	-0.043160	0.000000	4.583646	0.000000	1.000000	-0.113668	-3.458000 
	5.070833	12.573711	0.000000	55.354167	47.760000	19.800000	-0.043222	0.000000	4.582660	0.000000	1.000000	-0.113832	-3.463000 
	5.072917	12.573711	0.000000	55.364583	47.770000	19.800000	-0.043295	0.000000	4.581471	0.000000	1.000000	-0.114029	-3.469000 
	5.075000	12.573711	0.000000	55.375000	47.790000	19.800000	-0.043342	0.000000	4.580671	0.000000	1.000000	-0.114161	-3.473000 
	5.077083	12.573711	0.000000	55.385417	47.790000	19.800000	-0.043392	0.000000	4.579882	0.000000	1.000000	-0.114292	-3.477000 
	5.079167	12.573711	0.000000	55.395833	47.790000	19.800000	-0.043466	0.000000	4.578699	0.000000	1.000000	-0.114490	-3.483000 
	5.081250	12.573711	0.000000	55.406250	47.810000	19.800000	-0.043526	0.000000	4.577702	0.000000	1.000000	-0.114654	-3.488000 
	5.083333	12.573711	0.000000	55.416667	47.820000	19.800000	-0.043575	0.000000	4.576908	0.000000	1.000000	-0.114785	-3.492000 
	5.085417	12.573711	0.000000	55.427083	47.830000	19.800000	-0.043647	0.000000	4.575719	0.000000	1.000000	-0.114983	-3.498000 
	5.087500	12.573711	0.000000	55.437500	47.830000	19.800000	-0.043709	0.000000	4.574732	0.000000	1.000000	-0.115147	-3.503000 
	5.089583	12.573711	0.000000	55.447917	47.870000	19.800000	-0.043753	0.000000	4.573922	0.000000	1.000000	-0.115278	-3.507000 
	5.091667	12.573711	0.000000	55.458333	47.870000	19.800000	-0.043815	0.000000	4.572936	0.000000	1.000000	-0.115443	-3.512000 
	5.093750	12.573711	0.000000	55.468750	47.870000	19.800000	-0.043877	0.000000	4.571950	0.000000	1.000000	-0.115607	-3.517000 
	5.095833	12.573711	0.000000	55.479167	47.890000	19.800000	-0.043925	0.000000	4.571150	0.000000	1.000000	-0.115739	-3.521000 
	5.097917	12.573711	0.000000	55.489583	47.900000	19.800000	-0.043998	0.000000	4.569961	0.000000	1.000000	-0.115936	-3.527000 
	5.100000	12.573711	0.000000	55.500000	47.920000	19.800000	-0.044033	0.000000	4.569358	0.000000	1.000000	-0.116034	-3.530000 
	5.102083	12.573711	0.000000	55.510417	47.910000	19.800000	-0.044083	0.000000	4.568575	0.000000	1.000000	-0.116166	-3.534000 
	5.104167	12.573711	0.000000	55.520833	47.920000	19.800000	-0.044144	0.000000	4.567583	0.000000	1.000000	-0.116330	-3.539000 
	5.106250	12.573711	0.000000	55.531250	47.940000	19.800000	-0.044178	0.000000	4.566980	0.000000	1.000000	-0.116429	-3.542000 
	5.108333	12.573711	0.000000	55.541667	47.950000	19.800000	-0.044226	0.000000	4.566186	0.000000	1.000000	-0.116560	-3.546000 
	5.110417	12.573711	0.000000	55.552083	47.960000	19.800000	-0.044288	0.000000	4.565194	0.000000	1.000000	-0.116725	-3.551000 
	5.112500	12.573711	0.000000	55.562500	47.970000	19.800000	-0.044335	0.000000	4.564400	0.000000	1.000000	-0.116856	-3.555000 
	5.114583	12.573711	0.000000	55.572917	47.970000	19.800000	-0.044373	0.000000	4.563808	0.000000	1.000000	-0.116955	-3.558000 
	5.116667	12.573711	0.000000	55.583333	47.980000	19.800000	-0.044433	0.000000	4.562816	0.000000	1.000000	-0.117119	-3.563000 
	5.118750	12.573711	0.000000	55.593750	47.990000	19.800000	-0.044481	0.000000	4.562021	0.000000	1.000000	-0.117251	-3.567000 
	5.120833	12.573711	0.000000	55.604167	48.010000	19.800000	-0.044528	0.000000	4.561222	0.000000	1.000000	-0.117382	-3.571000 
	5.122917	12.573711	0.000000	55.614583	48.010000	19.800000	-0.044591	0.000000	4.560235	0.000000	1.000000	-0.117547	-3.576000 
	5.125000	12.573711	0.000000	55.625000	48.030000	19.800000	-0.044638	0.000000	4.559435	0.000000	1.000000	-0.117678	-3.580000 
	5.127083	12.573711	0.000000	55.635417	48.030000	19.800000	-0.044687	0.000000	4.558646	0.000000	1.000000	-0.117809	-3.584000 
	5.129167	12.573711	0.000000	55.645833	48.040000	19.800000	-0.044735	0.000000	4.557851	0.000000	1.000000	-0.117941	-3.588000 
	5.131250	12.573711	0.000000	55.656250	48.060000	19.800000	-0.044782	0.000000	4.557051	0.000000	1.000000	-0.118072	-3.592000 
	5.133333	12.573711	0.000000	55.666667	48.070000	19.800000	-0.044830	0.000000	4.556257	0.000000	1.000000	-0.118204	-3.596000 
	5.135417	12.573711	0.000000	55.677083	48.080000	19.800000	-0.044879	0.000000	4.555462	0.000000	1.000000	-0.118335	-3.600000 
	5.137500	12.573711	0.000000	55.687500	48.100000	19.800000	-0.044926	0.000000	4.554662	0.000000	1.000000	-0.118467	-3.604000 
	5.139583	12.573711	0.000000	55.697917	48.110000	19.800000	-0.044973	0.000000	4.553867	0.000000	1.000000	-0.118598	-3.608000 
	5.141667	12.573711	0.000000	55.708333	48.120000	19.800000	-0.045010	0.000000	4.553270	0.000000	1.000000	-0.118697	-3.611000 
	5.143750	12.573711	0.000000	55.718750	48.110000	19.800000	-0.045072	0.000000	4.552289	0.000000	1.000000	-0.118861	-3.616000 
	5.145833	12.573711	0.000000	55.729167	48.130000	19.800000	-0.045106	0.000000	4.551686	0.000000	1.000000	-0.118960	-3.619000 
	5.147917	12.573711	0.000000	55.739583	48.140000	19.800000	-0.045155	0.000000	4.550891	0.000000	1.000000	-0.119091	-3.623000 
	5.150000	12.573711	0.000000	55.750000	48.160000	19.800000	-0.045202	0.000000	4.550091	0.000000	1.000000	-0.119223	-3.627000 
	5.152083	12.573711	0.000000	55.760417	48.140000	19.800000	-0.045255	0.000000	4.549313	0.000000	1.000000	-0.119354	-3.631000 
	5.154167	12.573711	0.000000	55.770833	48.180000	19.800000	-0.045311	0.000000	4.548304	0.000000	1.000000	-0.119519	-3.636000 
	5.156250	12.573711	0.000000	55.781250	48.180000	19.800000	-0.045347	0.000000	4.547712	0.000000	1.000000	-0.119617	-3.639000 
	5.158333	12.573711	0.000000	55.791667	48.170000	19.800000	-0.045399	0.000000	4.546929	0.000000	1.000000	-0.119749	-3.643000 
	5.160417	12.573711	0.000000	55.802083	48.190000	19.800000	-0.045445	0.000000	4.546128	0.000000	1.000000	-0.119880	-3.647000 
	5.162500	12.573711	0.000000	55.812500	48.210000	19.800000	-0.045492	0.000000	4.545328	0.000000	1.000000	-0.120012	-3.651000 
	5.164583	12.573711	0.000000	55.822917	48.220000	19.800000	-0.045540	0.000000	4.544533	0.000000	1.000000	-0.120143	-3.655000 
	5.166667	12.573711	0.000000	55.833333	48.230000	19.800000	-0.045589	0.000000	4.543739	0.000000	1.000000	-0.120275	-3.659000 
	5.168750	12.573711	0.000000	55.843750	48.240000	19.800000	-0.045650	0.000000	4.542746	0.000000	1.000000	-0.120439	-3.664000 
	5.170833	12.573711	0.000000	55.854167	48.240000	19.800000	-0.045686	0.000000	4.542154	0.000000	1.000000	-0.120538	-3.667000 
	5.172917	12.573711	0.000000	55.864583	48.260000	19.800000	-0.045732	0.000000	4.541354	0.000000	1.000000	-0.120669	-3.671000 
	5.175000	12.573711	0.000000	55.875000	48.260000	19.800000	-0.045783	0.000000	4.540565	0.000000	1.000000	-0.120801	-3.675000 
	5.177083	12.573711	0.000000	55.885417	48.280000	19.800000	-0.045817	0.000000	4.539962	0.000000	1.000000	-0.120899	-3.678000 
	5.179167	12.573711	0.000000	55.895833	48.290000	19.800000	-0.045877	0.000000	4.538969	0.000000	1.000000	-0.121064	-3.683000 
	5.181250	12.573711	0.000000	55.906250	48.290000	19.800000	-0.045928	0.000000	4.538180	0.000000	1.000000	-0.121195	-3.687000 
	5.183333	12.573711	0.000000	55.916667	48.310000	19.800000	-0.045974	0.000000	4.537380	0.000000	1.000000	-0.121327	-3.691000 
	5.185417	12.573711	0.000000	55.927083	48.330000	19.800000	-0.046008	0.000000	4.536777	0.000000	1.000000	-0.121425	-3.694000 
	5.187500	12.573711	0.000000	55.937500	48.330000	19.800000	-0.046069	0.000000	4.535790	0.000000	1.000000	-0.121590	-3.699000 
	5.189583	12.573711	0.000000	55.947917	48.330000	19.800000	-0.046119	0.000000	4.535000	0.000000	1.000000	-0.121721	-3.703000 
	5.191667	12.573711	0.000000	55.958333	48.340000	19.800000	-0.046156	0.000000	4.534403	0.000000	1.000000	-0.121820	-3.706000 
	5.193750	12.573711	0.000000	55.968750	48.350000	19.800000	-0.046203	0.000000	4.533608	0.000000	1.000000	-0.121951	-3.710000 
	5.195833	12.573711	0.000000	55.979167	48.360000	19.800000	-0.046238	0.000000	4.533010	0.000000	1.000000	-0.122050	-3.713000 
	5.197917	12.573711	0.000000	55.989583	48.390000	19.800000	-0.046285	0.000000	4.532204	0.000000	1.000000	-0.122181	-3.717000 
	5.200000	12.573711	0.000000	56.000000	48.400000	19.800000	-0.046320	0.000000	4.531607	0.000000	1.000000	-0.122280	-3.720000 
	5.202083	12.573711	0.000000	56.010417	48.400000	19.800000	-0.046355	0.000000	4.531014	0.000000	1.000000	-0.122379	-3.723000 
	5.204167	12.573711	0.000000	56.020833	48.400000	19.800000	-0.046394	0.000000	4.530422	0.000000	1.000000	-0.122477	-3.726000 
	5.206250	12.573925	0.000000	56.031250	48.420000	19.800000	-0.046440	0.000000	4.529622	0.000000	1.000000	-0.122609	-3.730000 
	5.208333	12.573925	0.000000	56.041667	48.430000	19.800000	-0.046489	0.000000	4.528827	0.000000	1.000000	-0.122740	-3.734000 
	5.210417	12.573925	0.000000	56.052083	48.450000	19.800000	-0.046548	0.000000	4.527829	0.000000	1.000000	-0.122904	-3.739000 
	5.212500	12.573925	0.000000	56.062500	48.470000	19.800000	-0.046595	0.000000	4.527028	0.000000	1.000000	-0.123036	-3.743000 
	5.214583	12.573711	0.000000	56.072917	48.470000	19.800000	-0.046645	0.000000	4.526239	0.000000	1.000000	-0.123167	-3.747000 
	5.216667	12.573711	0.000000	56.083333	48.470000	19.800000	-0.046681	0.000000	4.525646	0.000000	1.000000	-0.123266	-3.750000 
	5.218750	12.573711	0.000000	56.093750	48.480000	19.800000	-0.046716	0.000000	4.525049	0.000000	1.000000	-0.123365	-3.753000 
	5.220833	12.573711	0.000000	56.104167	48.480000	19.800000	-0.046765	0.000000	4.524259	0.000000	1.000000	-0.123496	-3.757000 
	5.222917	12.573711	0.000000	56.114583	48.490000	19.800000	-0.046827	0.000000	4.523267	0.000000	1.000000	-0.123661	-3.762000 
	5.225000	12.573711	0.000000	56.125000	48.510000	19.800000	-0.046861	0.000000	4.522663	0.000000	1.000000	-0.123759	-3.765000 
	5.227083	12.573711	0.000000	56.135417	48.530000	19.800000	-0.046907	0.000000	4.521863	0.000000	1.000000	-0.123891	-3.769000 
	5.229167	12.573711	0.000000	56.145833	48.550000	19.800000	-0.046953	0.000000	4.521062	0.000000	1.000000	-0.124022	-3.773000 
	5.231250	12.573711	0.000000	56.156250	48.550000	19.800000	-0.047003	0.000000	4.520272	0.000000	1.000000	-0.124154	-3.777000 
	5.233333	12.573711	0.000000	56.166667	48.550000	19.800000	-0.047053	0.000000	4.519483	0.000000	1.000000	-0.124285	-3.781000 
	5.235417	12.573711	0.000000	56.177083	48.570000	19.800000	-0.047124	0.000000	4.518287	0.000000	1.000000	-0.124482	-3.787000 
	5.237500	12.573925	0.000000	56.187500	48.580000	19.800000	-0.047172	0.000000	4.517492	0.000000	1.000000	-0.124614	-3.791000 
	5.239583	12.573925	0.000000	56.197917	48.580000	19.800000	-0.047234	0.000000	4.516505	0.000000	1.000000	-0.124778	-3.796000 
	5.241667	12.573925	0.000000	56.208333	48.590000	19.800000	-0.047281	0.000000	4.515710	0.000000	1.000000	-0.124910	-3.800000 
	5.243750	12.573925	0.000000	56.218750	48.610000	19.800000	-0.047340	0.000000	4.514711	0.000000	1.000000	-0.125074	-3.805000 
	5.245833	12.573925	0.000000	56.229167	48.610000	19.800000	-0.047390	0.000000	4.513922	0.000000	1.000000	-0.125205	-3.809000 
	5.247917	12.573925	0.000000	56.239583	48.620000	19.800000	-0.047451	0.000000	4.512929	0.000000	1.000000	-0.125370	-3.814000 
	5.250000	12.573925	0.000000	56.250000	48.640000	19.800000	-0.047523	0.000000	4.511733	0.000000	1.000000	-0.125567	-3.820000 
	5.252083	12.573925	0.000000	56.260417	48.650000	19.800000	-0.047583	0.000000	4.510741	0.000000	1.000000	-0.125731	-3.825000 
	5.254167	12.573711	0.000000	56.270833	48.660000	19.800000	-0.047644	0.000000	4.509748	0.000000	1.000000	-0.125896	-3.830000 
	5.256250	12.573711	0.000000	56.281250	48.660000	19.800000	-0.047705	0.000000	4.508761	0.000000	1.000000	-0.126060	-3.835000 
	5.258333	12.573711	0.000000	56.291667	48.680000	19.800000	-0.047765	0.000000	4.507762	0.000000	1.000000	-0.126224	-3.840000 
	5.260417	12.573711	0.000000	56.302083	48.690000	19.800000	-0.047812	0.000000	4.506967	0.000000	1.000000	-0.126356	-3.844000 
	5.262500	12.573711	0.000000	56.312500	48.690000	19.800000	-0.047861	0.000000	4.506177	0.000000	1.000000	-0.126487	-3.848000 
	5.264583	12.573711	0.000000	56.322917	48.720000	19.800000	-0.047918	0.000000	4.505173	0.000000	1.000000	-0.126652	-3.853000 
	5.266667	12.573711	0.000000	56.333333	48.700000	19.800000	-0.047983	0.000000	4.504198	0.000000	1.000000	-0.126816	-3.858000 
	5.268750	12.573711	0.000000	56.343750	48.730000	19.800000	-0.048040	0.000000	4.503193	0.000000	1.000000	-0.126980	-3.863000 
	5.270833	12.573711	0.000000	56.354167	48.730000	19.800000	-0.048090	0.000000	4.502404	0.000000	1.000000	-0.127112	-3.867000 
	5.272917	12.573711	0.000000	56.364583	48.740000	19.800000	-0.048151	0.000000	4.501411	0.000000	1.000000	-0.127276	-3.872000 
	5.275000	12.573711	0.000000	56.375000	48.760000	19.800000	-0.048210	0.000000	4.500412	0.000000	1.000000	-0.127441	-3.877000 
	5.277083	12.573711	0.000000	56.385417	48.770000	19.800000	-0.048271	0.000000	4.499419	0.000000	1.000000	-0.127605	-3.882000 
	5.279167	12.573711	0.000000	56.395833	48.780000	19.800000	-0.048331	0.000000	4.498426	0.000000	1.000000	-0.127769	-3.887000 
	5.281250	12.573711	0.000000	56.406250	48.790000	19.800000	-0.048378	0.000000	4.497631	0.000000	1.000000	-0.127901	-3.891000 
	5.283333	12.573711	0.000000	56.416667	48.800000	19.800000	-0.048439	0.000000	4.496638	0.000000	1.000000	-0.128065	-3.896000 
	5.285417	12.573711	0.000000	56.427083	48.810000	19.800000	-0.048499	0.000000	4.495645	0.000000	1.000000	-0.128230	-3.901000 
	5.287500	12.573711	0.000000	56.437500	48.830000	19.800000	-0.048558	0.000000	4.494646	0.000000	1.000000	-0.128394	-3.906000 
	5.289583	12.573925	0.000000	56.447917	48.820000	19.800000	-0.048622	0.000000	4.493665	0.000000	1.000000	-0.128558	-3.911000 
	5.291667	12.573925	0.000000	56.458333	48.840000	19.800000	-0.048667	0.000000	4.492863	0.000000	1.000000	-0.128690	-3.915000 
	5.293750	12.573925	0.000000	56.468750	48.840000	19.800000	-0.048717	0.000000	4.492074	0.000000	1.000000	-0.128821	-3.919000 
	5.295833	12.573925	0.000000	56.479167	48.860000	19.800000	-0.048776	0.000000	4.491075	0.000000	1.000000	-0.128986	-3.924000 
	5.297917	12.573711	0.000000	56.489583	48.870000	19.800000	-0.048825	0.000000	4.490279	0.000000	1.000000	-0.129117	-3.928000 
	5.300000	12.573711	0.000000	56.500000	48.890000	19.800000	-0.048882	0.000000	4.489280	0.000000	1.000000	-0.129281	-3.933000 
	5.302083	12.573711	0.000000	56.510417	48.910000	19.800000	-0.048942	0.000000	4.488281	0.000000	1.000000	-0.129446	-3.938000 
	5.304167	12.573925	0.000000	56.520833	48.910000	19.800000	-0.049004	0.000000	4.487294	0.000000	1.000000	-0.129610	-3.943000 
	5.306250	12.573711	0.000000	56.531250	48.900000	19.800000	-0.049055	0.000000	4.486510	0.000000	1.000000	-0.129742	-3.947000 
	5.308333	12.573711	0.000000	56.541667	48.940000	19.800000	-0.049109	0.000000	4.485500	0.000000	1.000000	-0.129906	-3.952000 
	5.310417	12.573711	0.000000	56.552083	48.940000	19.800000	-0.049173	0.000000	4.484512	0.000000	1.000000	-0.130070	-3.957000 
	5.312500	12.573925	0.000000	56.562500	48.950000	19.800000	-0.049221	0.000000	4.483717	0.000000	1.000000	-0.130202	-3.961000 
	5.314583	12.573925	0.000000	56.572917	48.950000	19.800000	-0.049283	0.000000	4.482729	0.000000	1.000000	-0.130366	-3.966000 
	5.316667	12.573925	0.000000	56.583333	48.970000	19.800000	-0.049327	0.000000	4.481928	0.000000	1.000000	-0.130498	-3.970000 
	5.318750	12.573925	0.000000	56.593750	48.970000	19.800000	-0.049403	0.000000	4.480743	0.000000	1.000000	-0.130695	-3.976000 
	5.320833	12.573925	0.000000	56.604167	48.980000	19.800000	-0.049438	0.000000	4.480145	0.000000	1.000000	-0.130794	-3.979000 
	5.322917	12.573925	0.000000	56.614583	49.000000	19.800000	-0.049497	0.000000	4.479146	0.000000	1.000000	-0.130958	-3.984000 
	5.325000	12.573925	0.000000	56.625000	49.010000	19.800000	-0.049557	0.000000	4.478152	0.000000	1.000000	-0.131122	-3.989000 
	5.327083	12.573925	0.000000	56.635417	49.010000	19.800000	-0.049606	0.000000	4.477363	0.000000	1.000000	-0.131254	-3.993000 
	5.329167	12.573925	0.000000	56.645833	49.030000	19.800000	-0.049666	0.000000	4.476363	0.000000	1.000000	-0.131418	-3.998000 
	5.331250	12.573925	0.000000	56.656250	49.020000	19.800000	-0.049716	0.000000	4.475580	0.000000	1.000000	-0.131550	-4.002000 
	5.333333	12.573925	0.000000	56.666667	49.040000	19.800000	-0.049762	0.000000	4.474778	0.000000	1.000000	-0.131681	-4.006000 
	5.335417	12.573925	0.000000	56.677083	49.040000	19.800000	-0.049825	0.000000	4.473791	0.000000	1.000000	-0.131845	-4.011000 
	5.337500	12.573925	0.000000	56.687500	49.070000	19.800000	-0.049870	0.000000	4.472983	0.000000	1.000000	-0.131977	-4.015000 
	5.339583	12.573925	0.000000	56.697917	49.070000	19.800000	-0.049919	0.000000	4.472193	0.000000	1.000000	-0.132108	-4.019000 
	5.341667	12.573925	0.000000	56.708333	49.090000	19.800000	-0.049965	0.000000	4.471391	0.000000	1.000000	-0.132240	-4.023000 
	5.343750	12.573925	0.000000	56.718750	49.080000	19.800000	-0.050016	0.000000	4.470607	0.000000	1.000000	-0.132371	-4.027000 
	5.345833	12.573925	0.000000	56.729167	49.100000	19.800000	-0.050074	0.000000	4.469608	0.000000	1.000000	-0.132536	-4.032000 
	5.347917	12.573925	0.000000	56.739583	49.110000	19.800000	-0.050134	0.000000	4.468614	0.000000	1.000000	-0.132700	-4.037000 
	5.350000	12.573925	0.000000	56.750000	49.120000	19.800000	-0.050182	0.000000	4.467818	0.000000	1.000000	-0.132832	-4.041000 
	5.352083	12.573925	0.000000	56.760417	49.150000	19.800000	-0.050240	0.000000	4.466813	0.000000	1.000000	-0.132996	-4.046000 
	5.354167	12.573925	0.000000	56.770833	49.150000	19.800000	-0.050289	0.000000	4.466023	0.000000	1.000000	-0.133127	-4.050000 
	5.356250	12.573925	0.000000	56.781250	49.150000	19.800000	-0.050338	0.000000	4.465233	0.000000	1.000000	-0.133259	-4.054000 
	5.358333	12.573925	0.000000	56.791667	49.160000	19.800000	-0.050386	0.000000	4.464437	0.000000	1.000000	-0.133390	-4.058000 
	5.360417	12.573925	0.000000	56.802083	49.180000	19.800000	-0.050432	0.000000	4.463635	0.000000	1.000000	-0.133522	-4.062000 
	5.362500	12.573925	0.000000	56.812500	49.180000	19.800000	-0.050482	0.000000	4.462845	0.000000	1.000000	-0.133653	-4.066000 
	5.364583	12.573925	0.000000	56.822917	49.200000	19.800000	-0.050527	0.000000	4.462043	0.000000	1.000000	-0.133785	-4.070000 
	5.366667	12.573925	0.000000	56.833333	49.230000	19.800000	-0.050571	0.000000	4.461235	0.000000	1.000000	-0.133916	-4.074000 
	5.368750	12.573925	0.000000	56.843750	49.210000	19.800000	-0.050638	0.000000	4.460260	0.000000	1.000000	-0.134081	-4.079000 
	5.370833	12.573925	0.000000	56.854167	49.240000	19.800000	-0.050682	0.000000	4.459451	0.000000	1.000000	-0.134212	-4.083000 
	5.372917	12.573925	0.000000	56.864583	49.250000	19.800000	-0.050730	0.000000	4.458655	0.000000	1.000000	-0.134344	-4.087000 
	5.375000	12.573925	0.000000	56.875000	49.240000	19.800000	-0.050780	0.000000	4.457872	0.000000	1.000000	-0.134475	-4.091000 
	5.377083	12.573925	0.000000	56.885417	49.240000	19.800000	-0.050843	0.000000	4.456884	0.000000	1.000000	-0.134639	-4.096000 
	5.379167	12.573925	0.000000	56.895833	49.250000	19.800000	-0.050892	0.000000	4.456088	0.000000	1.000000	-0.134771	-4.100000 
	5.381250	12.573925	0.000000	56.906250	49.280000	19.800000	-0.050935	0.000000	4.455280	0.000000	1.000000	-0.134902	-4.104000 
	5.383333	12.573925	0.000000	56.916667	49.290000	19.800000	-0.050970	0.000000	4.454681	0.000000	1.000000	-0.135001	-4.107000 
	5.385417	12.573925	0.000000	56.927083	49.290000	19.800000	-0.051020	0.000000	4.453891	0.000000	1.000000	-0.135132	-4.111000 
	5.387500	12.573925	0.000000	56.937500	49.310000	19.800000	-0.051067	0.000000	4.453089	0.000000	1.000000	-0.135264	-4.115000 
	5.389583	12.573925	0.000000	56.947917	49.320000	19.800000	-0.051125	0.000000	4.452095	0.000000	1.000000	-0.135428	-4.120000 
	5.391667	12.573925	0.000000	56.958333	49.330000	19.800000	-0.051174	0.000000	4.451299	0.000000	1.000000	-0.135560	-4.124000 
	5.393750	12.573925	0.000000	56.968750	49.350000	19.800000	-0.051232	0.000000	4.450299	0.000000	1.000000	-0.135724	-4.129000 
	5.395833	12.573925	0.000000	56.979167	49.360000	19.800000	-0.051293	0.000000	4.449305	0.000000	1.000000	-0.135889	-4.134000 
	5.397917	12.573925	0.000000	56.989583	49.370000	19.800000	-0.051353	0.000000	4.448312	0.000000	1.000000	-0.136053	-4.139000 
	5.400000	12.573925	0.000000	57.000000	49.380000	19.800000	-0.051413	0.000000	4.447318	0.000000	1.000000	-0.136217	-4.144000 
	5.402083	12.573925	0.000000	57.010417	49.360000	19.800000	-0.051490	0.000000	4.446145	0.000000	1.000000	-0.136414	-4.150000 
	5.404167	12.573925	0.000000	57.020833	49.390000	19.800000	-0.051548	0.000000	4.445139	0.000000	1.000000	-0.136579	-4.155000 
	5.406250	12.573925	0.000000	57.031250	49.390000	19.800000	-0.051622	0.000000	4.443954	0.000000	1.000000	-0.136776	-4.161000 
	5.408333	12.573925	0.000000	57.041667	49.400000	19.800000	-0.051693	0.000000	4.442763	0.000000	1.000000	-0.136973	-4.167000 
	5.410417	12.573925	0.000000	57.052083	49.400000	19.800000	-0.051767	0.000000	4.441578	0.000000	1.000000	-0.137170	-4.173000 
	5.412500	12.573925	0.000000	57.062500	49.440000	19.800000	-0.051824	0.000000	4.440565	0.000000	1.000000	-0.137335	-4.178000 
	5.414583	12.573925	0.000000	57.072917	49.430000	19.800000	-0.051899	0.000000	4.439386	0.000000	1.000000	-0.137532	-4.184000 
	5.416667	12.573925	0.000000	57.083333	49.450000	19.800000	-0.051959	0.000000	4.438386	0.000000	1.000000	-0.137696	-4.189000 
	5.418750	12.573925	0.000000	57.093750	49.450000	19.800000	-0.052031	0.000000	4.437201	0.000000	1.000000	-0.137894	-4.195000 
	5.420833	12.573925	0.000000	57.104167	49.470000	19.800000	-0.052103	0.000000	4.436003	0.000000	1.000000	-0.138091	-4.201000 
	5.422917	12.573925	0.000000	57.114583	49.490000	19.800000	-0.052173	0.000000	4.434806	0.000000	1.000000	-0.138288	-4.207000 
	5.425000	12.573925	0.000000	57.125000	49.480000	19.800000	-0.052248	0.000000	4.433627	0.000000	1.000000	-0.138485	-4.213000 
	5.427083	12.573925	0.000000	57.135417	49.480000	19.800000	-0.052336	0.000000	4.432244	0.000000	1.000000	-0.138715	-4.220000 
	5.429167	12.573925	0.000000	57.145833	49.520000	19.800000	-0.052404	0.000000	4.431034	0.000000	1.000000	-0.138913	-4.226000 
	5.431250	12.573925	0.000000	57.156250	49.540000	19.800000	-0.052486	0.000000	4.429638	0.000000	1.000000	-0.139143	-4.233000 
	5.433333	12.573925	0.000000	57.166667	49.520000	19.800000	-0.052564	0.000000	4.428466	0.000000	1.000000	-0.139340	-4.239000 
	5.435417	12.573925	0.000000	57.177083	49.540000	19.800000	-0.052648	0.000000	4.427071	0.000000	1.000000	-0.139570	-4.246000 
	5.437500	12.573925	0.000000	57.187500	49.550000	19.800000	-0.052719	0.000000	4.425879	0.000000	1.000000	-0.139767	-4.252000 
	5.439583	12.573925	0.000000	57.197917	49.580000	19.800000	-0.052789	0.000000	4.424675	0.000000	1.000000	-0.139964	-4.258000 
	5.441667	12.573925	0.000000	57.208333	49.550000	19.800000	-0.052881	0.000000	4.423311	0.000000	1.000000	-0.140195	-4.265000 
	5.443750	12.573925	0.000000	57.218750	49.570000	19.800000	-0.052952	0.000000	4.422113	0.000000	1.000000	-0.140392	-4.271000 
	5.445833	12.573925	0.000000	57.229167	49.590000	19.800000	-0.053021	0.000000	4.420915	0.000000	1.000000	-0.140589	-4.277000 
	5.447917	12.573925	0.000000	57.239583	49.610000	19.800000	-0.053105	0.000000	4.419519	0.000000	1.000000	-0.140819	-4.284000 
	5.450000	12.573925	0.000000	57.250000	49.600000	19.800000	-0.053181	0.000000	4.418341	0.000000	1.000000	-0.141016	-4.290000 
	5.452083	12.573925	0.000000	57.260417	49.630000	19.800000	-0.053263	0.000000	4.416939	0.000000	1.000000	-0.141246	-4.297000 
	5.454167	12.573925	0.000000	57.270833	49.630000	19.800000	-0.053336	0.000000	4.415753	0.000000	1.000000	-0.141444	-4.303000 
	5.456250	12.573925	0.000000	57.281250	49.650000	19.800000	-0.053395	0.000000	4.414753	0.000000	1.000000	-0.141608	-4.308000 
	5.458333	12.573925	0.000000	57.291667	49.650000	19.800000	-0.053469	0.000000	4.413567	0.000000	1.000000	-0.141805	-4.314000 
	5.460417	12.573925	0.000000	57.302083	49.660000	19.800000	-0.053540	0.000000	4.412376	0.000000	1.000000	-0.142002	-4.320000 
	5.462500	12.573925	0.000000	57.312500	49.670000	19.800000	-0.053613	0.000000	4.411184	0.000000	1.000000	-0.142200	-4.326000 
	5.464583	12.573925	0.000000	57.322917	49.690000	19.800000	-0.053672	0.000000	4.410183	0.000000	1.000000	-0.142364	-4.331000 
	5.466667	12.573925	0.000000	57.333333	49.690000	19.800000	-0.053746	0.000000	4.408998	0.000000	1.000000	-0.142561	-4.337000 
	5.468750	12.573925	0.000000	57.343750	49.700000	19.800000	-0.053806	0.000000	4.408004	0.000000	1.000000	-0.142726	-4.342000 
	5.470833	12.573925	0.000000	57.354167	49.710000	19.800000	-0.053854	0.000000	4.407207	0.000000	1.000000	-0.142857	-4.346000 
	5.472917	12.573925	0.000000	57.364583	49.710000	19.800000	-0.053927	0.000000	4.406021	0.000000	1.000000	-0.143054	-4.352000 
	5.475000	12.573925	0.000000	57.375000	49.730000	19.800000	-0.053997	0.000000	4.404823	0.000000	1.000000	-0.143252	-4.358000 
	5.477083	12.573925	0.000000	57.385417	49.740000	19.800000	-0.054071	0.000000	4.403631	0.000000	1.000000	-0.143449	-4.364000 
	5.479167	12.573925	0.000000	57.395833	49.760000	19.800000	-0.054153	0.000000	4.402235	0.000000	1.000000	-0.143679	-4.371000 
	5.481250	12.573925	0.000000	57.406250	49.760000	19.800000	-0.054228	0.000000	4.401050	0.000000	1.000000	-0.143876	-4.377000 
	5.483333	12.573925	0.000000	57.416667	49.780000	19.800000	-0.054287	0.000000	4.400049	0.000000	1.000000	-0.144040	-4.382000 
	5.485417	12.573925	0.000000	57.427083	49.790000	19.800000	-0.054345	0.000000	4.399054	0.000000	1.000000	-0.144205	-4.387000 
	5.487500	12.573925	0.000000	57.437500	49.800000	19.800000	-0.054406	0.000000	4.398060	0.000000	1.000000	-0.144369	-4.392000 
	5.489583	12.573925	0.000000	57.447917	49.800000	19.800000	-0.054481	0.000000	4.396875	0.000000	1.000000	-0.144566	-4.398000 
	5.491667	12.573925	0.000000	57.458333	49.810000	19.800000	-0.054539	0.000000	4.395880	0.000000	1.000000	-0.144731	-4.403000 
	5.493750	12.573925	0.000000	57.468750	49.830000	19.800000	-0.054599	0.000000	4.394879	0.000000	1.000000	-0.144895	-4.408000 
	5.495833	12.573925	0.000000	57.479167	49.840000	19.800000	-0.054658	0.000000	4.393885	0.000000	1.000000	-0.145059	-4.413000 
	5.497917	12.573925	0.000000	57.489583	49.850000	19.800000	-0.054718	0.000000	4.392890	0.000000	1.000000	-0.145224	-4.418000 
	5.500000	12.573925	0.000000	57.500000	49.850000	19.800000	-0.054781	0.000000	4.391902	0.000000	1.000000	-0.145388	-4.423000 
	5.502083	12.573925	0.000000	57.510417	49.870000	19.800000	-0.054837	0.000000	4.390901	0.000000	1.000000	-0.145553	-4.428000 
	5.504167	12.573925	0.000000	57.520833	49.890000	19.800000	-0.054909	0.000000	4.389702	0.000000	1.000000	-0.145750	-4.434000 
	5.506250	12.573925	0.000000	57.531250	49.880000	19.800000	-0.054960	0.000000	4.388919	0.000000	1.000000	-0.145881	-4.438000 
	5.508333	12.573925	0.000000	57.541667	49.900000	19.800000	-0.055005	0.000000	4.388115	0.000000	1.000000	-0.146013	-4.442000 
	5.510417	12.573925	0.000000	57.552083	49.920000	19.800000	-0.055051	0.000000	4.387311	0.000000	1.000000	-0.146144	-4.446000 
	5.512500	12.574138	0.000000	57.562500	49.920000	19.800000	-0.055113	0.000000	4.386323	0.000000	1.000000	-0.146309	-4.451000 
	5.514583	12.574138	0.000000	57.572917	49.930000	19.800000	-0.055161	0.000000	4.385526	0.000000	1.000000	-0.146440	-4.455000 
	5.516667	12.574138	0.000000	57.583333	49.930000	19.800000	-0.055197	0.000000	4.384934	0.000000	1.000000	-0.146539	-4.458000 
	5.518750	12.574138	0.000000	57.593750	49.950000	19.800000	-0.055243	0.000000	4.384130	0.000000	1.000000	-0.146670	-4.462000 
	5.520833	12.573925	0.000000	57.604167	49.950000	19.800000	-0.055292	0.000000	4.383340	0.000000	1.000000	-0.146802	-4.466000 
	5.522917	12.573925	0.000000	57.614583	49.970000	19.800000	-0.055350	0.000000	4.382338	0.000000	1.000000	-0.146966	-4.471000 
	5.525000	12.573925	0.000000	57.625000	49.970000	19.800000	-0.055400	0.000000	4.381548	0.000000	1.000000	-0.147097	-4.475000 
	5.527083	12.573925	0.000000	57.635417	50.000000	19.800000	-0.055431	0.000000	4.380935	0.000000	1.000000	-0.147196	-4.478000 
	5.529167	12.573925	0.000000	57.645833	50.000000	19.800000	-0.055481	0.000000	4.380145	0.000000	1.000000	-0.147328	-4.482000 
	5.531250	12.573925	0.000000	57.656250	50.010000	19.800000	-0.055540	0.000000	4.379150	0.000000	1.000000	-0.147492	-4.487000 
	5.533333	12.573925	0.000000	57.666667	50.040000	19.800000	-0.055584	0.000000	4.378339	0.000000	1.000000	-0.147623	-4.491000 
	5.535417	12.573925	0.000000	57.677083	50.040000	19.800000	-0.055633	0.000000	4.377549	0.000000	1.000000	-0.147755	-4.495000 
	5.537500	12.573925	0.000000	57.687500	50.040000	19.800000	-0.055694	0.000000	4.376561	0.000000	1.000000	-0.147919	-4.500000 
	5.539583	12.573925	0.000000	57.697917	50.050000	19.800000	-0.055754	0.000000	4.375566	0.000000	1.000000	-0.148084	-4.505000 
	5.541667	12.573925	0.000000	57.708333	50.060000	19.800000	-0.055814	0.000000	4.374571	0.000000	1.000000	-0.148248	-4.510000 
	5.543750	12.573925	0.000000	57.718750	50.090000	19.800000	-0.055884	0.000000	4.373365	0.000000	1.000000	-0.148445	-4.516000 
	5.545833	12.573925	0.000000	57.729167	50.080000	19.800000	-0.055935	0.000000	4.372582	0.000000	1.000000	-0.148577	-4.520000 
	5.547917	12.573925	0.000000	57.739583	50.090000	19.800000	-0.055994	0.000000	4.371587	0.000000	1.000000	-0.148741	-4.525000 
	5.550000	12.574138	0.000000	57.750000	50.120000	19.800000	-0.056063	0.000000	4.370381	0.000000	1.000000	-0.148938	-4.531000 
	5.552083	12.574138	0.000000	57.760417	50.130000	19.800000	-0.056111	0.000000	4.369583	0.000000	1.000000	-0.149070	-4.535000 
	5.554167	12.573925	0.000000	57.770833	50.120000	19.800000	-0.056173	0.000000	4.368602	0.000000	1.000000	-0.149234	-4.540000 
	5.556250	12.573925	0.000000	57.781250	50.120000	19.800000	-0.056234	0.000000	4.367614	0.000000	1.000000	-0.149398	-4.545000 
	5.558333	12.574138	0.000000	57.791667	50.150000	19.800000	-0.056290	0.000000	4.366606	0.000000	1.000000	-0.149563	-4.550000 
	5.560417	12.574138	0.000000	57.802083	50.160000	19.800000	-0.056351	0.000000	4.365611	0.000000	1.000000	-0.149727	-4.555000 
	5.562500	12.574138	0.000000	57.812500	50.170000	19.800000	-0.056423	0.000000	4.364418	0.000000	1.000000	-0.149924	-4.561000 
	5.564583	12.574138	0.000000	57.822917	50.170000	19.800000	-0.056497	0.000000	4.363232	0.000000	1.000000	-0.150122	-4.567000 
	5.566667	12.574138	0.000000	57.833333	50.190000	19.800000	-0.056554	0.000000	4.362230	0.000000	1.000000	-0.150286	-4.572000 
	5.568750	12.574138	0.000000	57.843750	50.200000	19.800000	-0.056615	0.000000	4.361236	0.000000	1.000000	-0.150450	-4.577000 
	5.570833	12.574138	0.000000	57.854167	50.210000	19.800000	-0.056675	0.000000	4.360240	0.000000	1.000000	-0.150615	-4.582000 
	5.572917	12.574138	0.000000	57.864583	50.220000	19.800000	-0.056748	0.000000	4.359048	0.000000	1.000000	-0.150812	-4.588000 
	5.575000	12.574138	0.000000	57.875000	50.240000	19.800000	-0.056805	0.000000	4.358046	0.000000	1.000000	-0.150976	-4.593000 
	5.577083	12.574138	0.000000	57.885417	50.260000	19.800000	-0.056864	0.000000	4.357044	0.000000	1.000000	-0.151141	-4.598000 
	5.579167	12.574138	0.000000	57.895833	50.260000	19.800000	-0.056925	0.000000	4.356056	0.000000	1.000000	-0.151305	-4.603000 
	5.581250	12.574138	0.000000	57.906250	50.240000	19.800000	-0.057001	0.000000	4.354884	0.000000	1.000000	-0.151502	-4.609000 
	5.583333	12.574138	0.000000	57.916667	50.260000	19.800000	-0.057059	0.000000	4.353882	0.000000	1.000000	-0.151667	-4.614000 
	5.585417	12.574138	0.000000	57.927083	50.280000	19.800000	-0.057118	0.000000	4.352880	0.000000	1.000000	-0.151831	-4.619000 
	5.587500	12.574138	0.000000	57.937500	50.290000	19.800000	-0.057190	0.000000	4.351687	0.000000	1.000000	-0.152028	-4.625000 
	5.589583	12.574138	0.000000	57.947917	50.300000	19.800000	-0.057251	0.000000	4.350692	0.000000	1.000000	-0.152192	-4.630000 
	5.591667	12.574138	0.000000	57.958333	50.310000	19.800000	-0.057323	0.000000	4.349499	0.000000	1.000000	-0.152390	-4.636000 
	5.593750	12.574138	0.000000	57.968750	50.310000	19.800000	-0.057383	0.000000	4.348511	0.000000	1.000000	-0.152554	-4.641000 
	5.595833	12.574138	0.000000	57.979167	50.320000	19.800000	-0.057443	0.000000	4.347516	0.000000	1.000000	-0.152718	-4.646000 
	5.597917	12.574138	0.000000	57.989583	50.330000	19.800000	-0.057501	0.000000	4.346520	0.000000	1.000000	-0.152883	-4.651000 
	5.600000	12.574138	0.000000	58.000000	50.370000	19.800000	-0.057557	0.000000	4.345504	0.000000	1.000000	-0.153047	-4.656000 
	5.602083	12.574138	0.000000	58.010417	50.360000	19.800000	-0.057596	0.000000	4.344918	0.000000	1.000000	-0.153146	-4.659000 
	5.604167	12.574138	0.000000	58.020833	50.340000	19.800000	-0.057661	0.000000	4.343944	0.000000	1.000000	-0.153310	-4.664000 
	5.606250	12.574138	0.000000	58.031250	50.390000	19.800000	-0.057713	0.000000	4.342921	0.000000	1.000000	-0.153474	-4.669000 
	5.608333	12.574138	0.000000	58.041667	50.390000	19.800000	-0.057750	0.000000	4.342328	0.000000	1.000000	-0.153573	-4.672000 
	5.610417	12.574138	0.000000	58.052083	50.380000	19.800000	-0.057813	0.000000	4.341346	0.000000	1.000000	-0.153737	-4.677000 
	5.612500	12.574138	0.000000	58.062500	50.400000	19.800000	-0.057870	0.000000	4.340344	0.000000	1.000000	-0.153902	-4.682000 
	5.614583	12.574138	0.000000	58.072917	50.430000	19.800000	-0.057928	0.000000	4.339335	0.000000	1.000000	-0.154066	-4.687000 
	5.616667	12.574138	0.000000	58.083333	50.430000	19.800000	-0.057988	0.000000	4.338346	0.000000	1.000000	-0.154230	-4.692000 
	5.618750	12.574138	0.000000	58.093750	50.450000	19.800000	-0.058060	0.000000	4.337146	0.000000	1.000000	-0.154428	-4.698000 
	5.620833	12.574138	0.000000	58.104167	50.450000	19.800000	-0.058122	0.000000	4.336158	0.000000	1.000000	-0.154592	-4.703000 
	5.622917	12.574138	0.000000	58.114583	50.470000	19.800000	-0.058191	0.000000	4.334958	0.000000	1.000000	-0.154789	-4.709000 
	5.625000	12.574138	0.000000	58.125000	50.480000	19.800000	-0.058250	0.000000	4.333963	0.000000	1.000000	-0.154954	-4.714000 
	5.627083	12.574138	0.000000	58.135417	50.480000	19.800000	-0.058312	0.000000	4.332974	0.000000	1.000000	-0.155118	-4.719000 
	5.629167	12.574138	0.000000	58.145833	50.490000	19.800000	-0.058371	0.000000	4.331979	0.000000	1.000000	-0.155282	-4.724000 
	5.631250	12.574138	0.000000	58.156250	50.500000	19.800000	-0.058432	0.000000	4.330983	0.000000	1.000000	-0.155447	-4.729000 
	5.633333	12.574138	0.000000	58.166667	50.510000	19.800000	-0.058491	0.000000	4.329988	0.000000	1.000000	-0.155611	-4.734000 
	5.635417	12.574138	0.000000	58.177083	50.520000	19.800000	-0.058539	0.000000	4.329190	0.000000	1.000000	-0.155743	-4.738000 
	5.637500	12.574138	0.000000	58.187500	50.530000	19.800000	-0.058598	0.000000	4.328195	0.000000	1.000000	-0.155907	-4.743000 
	5.639583	12.574138	0.000000	58.197917	50.550000	19.800000	-0.058632	0.000000	4.327587	0.000000	1.000000	-0.156006	-4.746000 
	5.641667	12.574138	0.000000	58.208333	50.570000	19.800000	-0.058690	0.000000	4.326585	0.000000	1.000000	-0.156170	-4.751000 
	5.643750	12.574138	0.000000	58.218750	50.550000	19.800000	-0.058742	0.000000	4.325808	0.000000	1.000000	-0.156301	-4.755000 
	5.645833	12.574138	0.000000	58.229167	50.570000	19.800000	-0.058774	0.000000	4.325201	0.000000	1.000000	-0.156400	-4.758000 
	5.647917	12.574138	0.000000	58.239583	50.590000	19.800000	-0.058820	0.000000	4.324396	0.000000	1.000000	-0.156531	-4.762000 
	5.650000	12.574138	0.000000	58.250000	50.600000	19.800000	-0.058880	0.000000	4.323400	0.000000	1.000000	-0.156696	-4.767000 
	5.652083	12.574138	0.000000	58.260417	50.610000	19.800000	-0.058915	0.000000	4.322800	0.000000	1.000000	-0.156794	-4.770000 
	5.654167	12.574138	0.000000	58.270833	50.610000	19.800000	-0.058977	0.000000	4.321812	0.000000	1.000000	-0.156959	-4.775000 
	5.656250	12.574352	0.000000	58.281250	50.620000	19.800000	-0.059024	0.000000	4.321014	0.000000	1.000000	-0.157090	-4.779000 
	5.658333	12.574352	0.000000	58.291667	50.620000	19.800000	-0.059086	0.000000	4.320025	0.000000	1.000000	-0.157255	-4.784000 
	5.660417	12.574352	0.000000	58.302083	50.650000	19.800000	-0.059141	0.000000	4.319015	0.000000	1.000000	-0.157419	-4.789000 
	5.662500	12.574138	0.000000	58.312500	50.660000	19.800000	-0.059200	0.000000	4.318020	0.000000	1.000000	-0.157583	-4.794000 
	5.664583	12.574138	0.000000	58.322917	50.660000	19.800000	-0.059274	0.000000	4.316833	0.000000	1.000000	-0.157781	-4.800000 
	5.666667	12.574138	0.000000	58.333333	50.670000	19.800000	-0.059321	0.000000	4.316035	0.000000	1.000000	-0.157912	-4.804000 
	5.668750	12.574138	0.000000	58.343750	50.700000	19.800000	-0.059390	0.000000	4.314828	0.000000	1.000000	-0.158109	-4.810000 
	5.670833	12.574352	0.000000	58.354167	50.710000	19.800000	-0.059437	0.000000	4.314030	0.000000	1.000000	-0.158241	-4.814000 
	5.672917	12.574352	0.000000	58.364583	50.710000	19.800000	-0.059510	0.000000	4.312843	0.000000	1.000000	-0.158438	-4.820000 
	5.675000	12.574352	0.000000	58.375000	50.710000	19.800000	-0.059574	0.000000	4.311855	0.000000	1.000000	-0.158602	-4.825000 
	5.677083	12.574352	0.000000	58.385417	50.720000	19.800000	-0.059632	0.000000	4.310859	0.000000	1.000000	-0.158767	-4.830000 
	5.679167	12.574352	0.000000	58.395833	50.740000	19.800000	-0.059689	0.000000	4.309856	0.000000	1.000000	-0.158931	-4.835000 
	5.681250	12.574352	0.000000	58.406250	50.740000	19.800000	-0.059738	0.000000	4.309065	0.000000	1.000000	-0.159063	-4.839000 
	5.683333	12.574138	0.000000	58.416667	50.760000	19.800000	-0.059809	0.000000	4.307864	0.000000	1.000000	-0.159260	-4.845000 
	5.685417	12.574138	0.000000	58.427083	50.760000	19.800000	-0.059871	0.000000	4.306876	0.000000	1.000000	-0.159424	-4.850000 
	5.687500	12.574138	0.000000	58.437500	50.780000	19.800000	-0.059903	0.000000	4.306268	0.000000	1.000000	-0.159523	-4.853000 
	5.689583	12.574138	0.000000	58.447917	50.780000	19.800000	-0.059964	0.000000	4.305280	0.000000	1.000000	-0.159687	-4.858000 
	5.691667	12.574138	0.000000	58.458333	50.790000	19.800000	-0.060011	0.000000	4.304481	0.000000	1.000000	-0.159819	-4.862000 
	5.693750	12.574352	0.000000	58.468750	50.800000	19.800000	-0.060071	0.000000	4.303486	0.000000	1.000000	-0.159983	-4.867000 
	5.695833	12.574352	0.000000	58.479167	50.810000	19.800000	-0.060118	0.000000	4.302687	0.000000	1.000000	-0.160114	-4.871000 
	5.697917	12.574352	0.000000	58.489583	50.820000	19.800000	-0.060189	0.000000	4.301494	0.000000	1.000000	-0.160312	-4.877000 
	5.700000	12.574352	0.000000	58.500000	50.840000	19.800000	-0.060246	0.000000	4.300490	0.000000	1.000000	-0.160476	-4.882000 
	5.702083	12.574352	0.000000	58.510417	50.850000	19.800000	-0.060295	0.000000	4.299692	0.000000	1.000000	-0.160607	-4.886000 
	5.704167	12.574352	0.000000	58.520833	50.850000	19.800000	-0.060355	0.000000	4.298704	0.000000	1.000000	-0.160772	-4.891000 
	5.706250	12.574352	0.000000	58.531250	50.860000	19.800000	-0.060416	0.000000	4.297708	0.000000	1.000000	-0.160936	-4.896000 
	5.708333	12.574352	0.000000	58.541667	50.880000	19.800000	-0.060473	0.000000	4.296704	0.000000	1.000000	-0.161101	-4.901000 
	5.710417	12.574352	0.000000	58.552083	50.900000	19.800000	-0.060531	0.000000	4.295701	0.000000	1.000000	-0.161265	-4.906000 
	5.712500	12.574352	0.000000	58.562500	50.910000	19.800000	-0.060603	0.000000	4.294507	0.000000	1.000000	-0.161462	-4.912000 
	5.714583	12.574352	0.000000	58.572917	50.910000	19.800000	-0.060664	0.000000	4.293519	0.000000	1.000000	-0.161626	-4.917000 
	5.716667	12.574352	0.000000	58.583333	50.910000	19.800000	-0.060738	0.000000	4.292332	0.000000	1.000000	-0.161824	-4.923000 
	5.718750	12.574138	0.000000	58.593750	50.950000	19.800000	-0.060780	0.000000	4.291512	0.000000	1.000000	-0.161955	-4.927000 
	5.720833	12.574138	0.000000	58.604167	50.950000	19.800000	-0.060854	0.000000	4.290325	0.000000	1.000000	-0.162152	-4.933000 
	5.722917	12.574138	0.000000	58.614583	50.960000	19.800000	-0.060912	0.000000	4.289329	0.000000	1.000000	-0.162317	-4.938000 
	5.725000	12.574138	0.000000	58.625000	50.950000	19.800000	-0.060987	0.000000	4.288150	0.000000	1.000000	-0.162514	-4.944000 
	5.727083	12.574138	0.000000	58.635417	50.990000	19.800000	-0.061031	0.000000	4.287329	0.000000	1.000000	-0.162645	-4.948000 
	5.729167	12.574138	0.000000	58.645833	50.980000	19.800000	-0.061104	0.000000	4.286150	0.000000	1.000000	-0.162843	-4.954000 
	5.731250	12.574138	0.000000	58.656250	50.980000	19.800000	-0.061166	0.000000	4.285162	0.000000	1.000000	-0.163007	-4.959000 
	5.733333	12.574138	0.000000	58.666667	50.990000	19.800000	-0.061226	0.000000	4.284165	0.000000	1.000000	-0.163171	-4.964000 
	5.735417	12.574138	0.000000	58.677083	51.010000	19.800000	-0.061295	0.000000	4.282964	0.000000	1.000000	-0.163369	-4.970000 
	5.737500	12.574138	0.000000	58.687500	51.030000	19.800000	-0.061354	0.000000	4.281960	0.000000	1.000000	-0.163533	-4.975000 
	5.739583	12.574138	0.000000	58.697917	51.030000	19.800000	-0.061425	0.000000	4.280774	0.000000	1.000000	-0.163730	-4.981000 
	5.741667	12.574138	0.000000	58.708333	51.040000	19.800000	-0.061498	0.000000	4.279580	0.000000	1.000000	-0.163927	-4.987000 
	5.743750	12.574138	0.000000	58.718750	51.050000	19.800000	-0.061569	0.000000	4.278386	0.000000	1.000000	-0.164125	-4.993000 
	5.745833	12.574138	0.000000	58.729167	51.070000	19.800000	-0.061629	0.000000	4.277382	0.000000	1.000000	-0.164289	-4.998000 
	5.747917	12.574138	0.000000	58.739583	51.080000	19.800000	-0.061701	0.000000	4.276188	0.000000	1.000000	-0.164486	-5.004000 
	5.750000	12.574138	0.000000	58.750000	51.080000	19.800000	-0.061762	0.000000	4.275199	0.000000	1.000000	-0.164651	-5.009000 
	5.752083	12.574138	0.000000	58.760417	51.100000	19.800000	-0.061819	0.000000	4.274195	0.000000	1.000000	-0.164815	-5.014000 
	5.754167	12.574138	0.000000	58.770833	51.090000	19.800000	-0.061883	0.000000	4.273214	0.000000	1.000000	-0.164979	-5.019000 
	5.756250	12.574138	0.000000	58.781250	51.120000	19.800000	-0.061950	0.000000	4.272005	0.000000	1.000000	-0.165177	-5.025000 
	5.758333	12.574138	0.000000	58.791667	51.140000	19.800000	-0.062009	0.000000	4.271001	0.000000	1.000000	-0.165341	-5.030000 
	5.760417	12.574352	0.000000	58.802083	51.140000	19.800000	-0.062094	0.000000	4.269617	0.000000	1.000000	-0.165571	-5.037000 
	5.762500	12.574138	0.000000	58.812500	51.160000	19.800000	-0.062152	0.000000	4.268613	0.000000	1.000000	-0.165735	-5.042000 
	5.764583	12.574138	0.000000	58.822917	51.170000	19.800000	-0.062211	0.000000	4.267616	0.000000	1.000000	-0.165900	-5.047000 
	5.766667	12.574138	0.000000	58.833333	51.170000	19.800000	-0.062273	0.000000	4.266627	0.000000	1.000000	-0.166064	-5.052000 
	5.768750	12.574138	0.000000	58.843750	51.190000	19.800000	-0.062330	0.000000	4.265623	0.000000	1.000000	-0.166228	-5.057000 
	5.770833	12.574138	0.000000	58.854167	51.180000	19.800000	-0.062391	0.000000	4.264642	0.000000	1.000000	-0.166393	-5.062000 
	5.772917	12.574138	0.000000	58.864583	51.200000	19.800000	-0.062436	0.000000	4.263836	0.000000	1.000000	-0.166524	-5.066000 
	5.775000	12.574138	0.000000	58.875000	51.220000	19.800000	-0.062492	0.000000	4.262832	0.000000	1.000000	-0.166689	-5.071000 
	5.777083	12.574138	0.000000	58.885417	51.230000	19.800000	-0.062554	0.000000	4.261835	0.000000	1.000000	-0.166853	-5.076000 
	5.779167	12.574138	0.000000	58.895833	51.240000	19.800000	-0.062626	0.000000	4.260641	0.000000	1.000000	-0.167050	-5.082000 
	5.781250	12.574138	0.000000	58.906250	51.240000	19.800000	-0.062675	0.000000	4.259850	0.000000	1.000000	-0.167182	-5.086000 
	5.783333	12.574138	0.000000	58.916667	51.250000	19.800000	-0.062746	0.000000	4.258655	0.000000	1.000000	-0.167379	-5.092000 
	5.785417	12.574138	0.000000	58.927083	51.280000	19.800000	-0.062789	0.000000	4.257841	0.000000	1.000000	-0.167510	-5.096000 
	5.787500	12.574138	0.000000	58.937500	51.280000	19.800000	-0.062851	0.000000	4.256852	0.000000	1.000000	-0.167675	-5.101000 
	5.789583	12.574138	0.000000	58.947917	51.280000	19.800000	-0.062912	0.000000	4.255863	0.000000	1.000000	-0.167839	-5.106000 
	5.791667	12.574138	0.000000	58.958333	51.310000	19.800000	-0.062955	0.000000	4.255049	0.000000	1.000000	-0.167971	-5.110000 
	5.793750	12.574138	0.000000	58.968750	51.300000	19.800000	-0.063030	0.000000	4.253870	0.000000	1.000000	-0.168168	-5.116000 
	5.795833	12.574138	0.000000	58.979167	51.280000	19.800000	-0.063108	0.000000	4.252699	0.000000	1.000000	-0.168365	-5.122000 
	5.797917	12.574138	0.000000	58.989583	51.310000	19.800000	-0.063189	0.000000	4.251291	0.000000	1.000000	-0.168595	-5.129000 
	5.800000	12.574138	0.000000	59.000000	51.340000	19.800000	-0.063243	0.000000	4.250279	0.000000	1.000000	-0.168759	-5.134000 
	5.802083	12.574352	0.000000	59.010417	51.350000	19.800000	-0.063315	0.000000	4.249085	0.000000	1.000000	-0.168957	-5.140000 
	5.804167	12.574352	0.000000	59.020833	51.340000	19.800000	-0.063379	0.000000	4.248103	0.000000	1.000000	-0.169121	-5.145000 
	5.806250	12.574352	0.000000	59.031250	51.360000	19.800000	-0.063461	0.000000	4.246703	0.000000	1.000000	-0.169351	-5.152000 
	5.808333	12.574352	0.000000	59.041667	51.380000	19.800000	-0.063531	0.000000	4.245501	0.000000	1.000000	-0.169548	-5.158000 
	5.810417	12.574352	0.000000	59.052083	51.380000	19.800000	-0.063591	0.000000	4.244512	0.000000	1.000000	-0.169713	-5.163000 
	5.812500	12.574352	0.000000	59.062500	51.400000	19.800000	-0.063674	0.000000	4.243112	0.000000	1.000000	-0.169943	-5.170000 
	5.814583	12.574352	0.000000	59.072917	51.390000	19.800000	-0.063738	0.000000	4.242130	0.000000	1.000000	-0.170107	-5.175000 
	5.816667	12.574352	0.000000	59.083333	51.410000	19.800000	-0.063818	0.000000	4.240730	0.000000	1.000000	-0.170337	-5.182000 
	5.818750	12.574352	0.000000	59.093750	51.440000	19.800000	-0.063875	0.000000	4.239718	0.000000	1.000000	-0.170502	-5.187000 
	5.820833	12.574352	0.000000	59.104167	51.440000	19.800000	-0.063947	0.000000	4.238531	0.000000	1.000000	-0.170699	-5.193000 
	5.822917	12.574352	0.000000	59.114583	51.450000	19.800000	-0.064018	0.000000	4.237336	0.000000	1.000000	-0.170896	-5.199000 
	5.825000	12.574352	0.000000	59.125000	51.450000	19.800000	-0.064079	0.000000	4.236347	0.000000	1.000000	-0.171060	-5.204000 
	5.827083	12.574352	0.000000	59.135417	51.450000	19.800000	-0.064142	0.000000	4.235358	0.000000	1.000000	-0.171225	-5.209000 
	5.829167	12.574352	0.000000	59.145833	51.460000	19.800000	-0.064212	0.000000	4.234163	0.000000	1.000000	-0.171422	-5.215000 
	5.831250	12.574352	0.000000	59.156250	51.480000	19.800000	-0.064270	0.000000	4.233159	0.000000	1.000000	-0.171586	-5.220000 
	5.833333	12.574352	0.000000	59.166667	51.510000	19.800000	-0.064338	0.000000	4.231948	0.000000	1.000000	-0.171784	-5.226000 
	5.835417	12.574352	0.000000	59.177083	51.510000	19.800000	-0.064400	0.000000	4.230959	0.000000	1.000000	-0.171948	-5.231000 
	5.837500	12.574352	0.000000	59.187500	51.500000	19.800000	-0.064475	0.000000	4.229780	0.000000	1.000000	-0.172145	-5.237000 
	5.839583	12.574352	0.000000	59.197917	51.540000	19.800000	-0.064529	0.000000	4.228760	0.000000	1.000000	-0.172310	-5.242000 
	5.841667	12.574352	0.000000	59.208333	51.550000	19.800000	-0.064588	0.000000	4.227763	0.000000	1.000000	-0.172474	-5.247000 
	5.843750	12.574352	0.000000	59.218750	51.550000	19.800000	-0.064660	0.000000	4.226576	0.000000	1.000000	-0.172671	-5.253000 
	5.845833	12.574352	0.000000	59.229167	51.540000	19.800000	-0.064723	0.000000	4.225594	0.000000	1.000000	-0.172835	-5.258000 
	5.847917	12.574352	0.000000	59.239583	51.580000	19.800000	-0.064789	0.000000	4.224376	0.000000	1.000000	-0.173033	-5.264000 
	5.850000	12.574352	0.000000	59.250000	51.580000	19.800000	-0.064850	0.000000	4.223387	0.000000	1.000000	-0.173197	-5.269000 
	5.852083	12.574352	0.000000	59.260417	51.590000	19.800000	-0.064908	0.000000	4.222389	0.000000	1.000000	-0.173361	-5.274000 
	5.854167	12.574352	0.000000	59.270833	51.600000	19.800000	-0.064970	0.000000	4.221392	0.000000	1.000000	-0.173526	-5.279000 
	5.856250	12.574352	0.000000	59.281250	51.630000	19.800000	-0.065026	0.000000	4.220379	0.000000	1.000000	-0.173690	-5.284000 
	5.858333	12.574352	0.000000	59.291667	51.630000	19.800000	-0.065074	0.000000	4.219588	0.000000	1.000000	-0.173822	-5.288000 
	5.860417	12.574352	0.000000	59.302083	51.620000	19.800000	-0.065124	0.000000	4.218805	0.000000	1.000000	-0.173953	-5.292000 
	5.862500	12.574352	0.000000	59.312500	51.630000	19.800000	-0.065172	0.000000	4.218005	0.000000	1.000000	-0.174085	-5.296000 
	5.864583	12.574352	0.000000	59.322917	51.640000	19.800000	-0.065219	0.000000	4.217206	0.000000	1.000000	-0.174216	-5.300000 
	5.866667	12.574352	0.000000	59.333333	51.660000	19.800000	-0.065274	0.000000	4.216201	0.000000	1.000000	-0.174380	-5.305000 
	5.868750	12.574352	0.000000	59.343750	51.670000	19.800000	-0.065310	0.000000	4.215599	0.000000	1.000000	-0.174479	-5.308000 
	5.870833	12.574352	0.000000	59.354167	51.680000	19.800000	-0.065356	0.000000	4.214800	0.000000	1.000000	-0.174610	-5.312000 
	5.872917	12.574352	0.000000	59.364583	51.690000	19.800000	-0.065415	0.000000	4.213803	0.000000	1.000000	-0.174775	-5.317000 
	5.875000	12.574352	0.000000	59.375000	51.710000	19.800000	-0.065446	0.000000	4.213193	0.000000	1.000000	-0.174873	-5.320000 
	5.877083	12.574352	0.000000	59.385417	51.700000	19.800000	-0.065498	0.000000	4.212410	0.000000	1.000000	-0.175005	-5.324000 
	5.879167	12.574352	0.000000	59.395833	51.720000	19.800000	-0.065556	0.000000	4.211405	0.000000	1.000000	-0.175169	-5.329000 
	5.881250	12.574352	0.000000	59.406250	51.730000	19.800000	-0.065603	0.000000	4.210605	0.000000	1.000000	-0.175301	-5.333000 
	5.883333	12.574352	0.000000	59.416667	51.740000	19.800000	-0.065650	0.000000	4.209806	0.000000	1.000000	-0.175432	-5.337000 
	5.885417	12.574566	0.000000	59.427083	51.750000	19.800000	-0.065721	0.000000	4.208611	0.000000	1.000000	-0.175629	-5.343000 
	5.887500	12.574566	0.000000	59.437500	51.760000	19.800000	-0.065767	0.000000	4.207811	0.000000	1.000000	-0.175761	-5.347000 
	5.889583	12.574566	0.000000	59.447917	51.780000	19.800000	-0.065824	0.000000	4.206806	0.000000	1.000000	-0.175925	-5.352000 
	5.891667	12.574566	0.000000	59.458333	51.780000	19.800000	-0.065885	0.000000	4.205816	0.000000	1.000000	-0.176090	-5.357000 
	5.893750	12.574566	0.000000	59.468750	51.780000	19.800000	-0.065948	0.000000	4.204827	0.000000	1.000000	-0.176254	-5.362000 
	5.895833	12.574566	0.000000	59.479167	51.810000	19.800000	-0.065990	0.000000	4.204011	0.000000	1.000000	-0.176386	-5.366000 
	5.897917	12.574566	0.000000	59.489583	51.830000	19.800000	-0.066036	0.000000	4.203204	0.000000	1.000000	-0.176517	-5.370000 
	5.900000	12.574566	0.000000	59.500000	51.810000	19.800000	-0.066101	0.000000	4.202231	0.000000	1.000000	-0.176681	-5.375000 
	5.902083	12.574566	0.000000	59.510417	51.820000	19.800000	-0.066146	0.000000	4.201431	0.000000	1.000000	-0.176813	-5.379000 
	5.904167	12.574566	0.000000	59.520833	51.860000	19.800000	-0.066188	0.000000	4.200607	0.000000	1.000000	-0.176944	-5.383000 
	5.906250	12.574566	0.000000	59.531250	51.870000	19.800000	-0.066247	0.000000	4.199610	0.000000	1.000000	-0.177109	-5.388000 
	5.908333	12.574566	0.000000	59.541667	51.860000	19.800000	-0.066297	0.000000	4.198826	0.000000	1.000000	-0.177240	-5.392000 
	5.910417	12.574566	0.000000	59.552083	51.890000	19.800000	-0.066342	0.000000	4.198011	0.000000	1.000000	-0.177372	-5.396000 
	5.912500	12.574566	0.000000	59.562500	51.890000	19.800000	-0.066389	0.000000	4.197219	0.000000	1.000000	-0.177503	-5.400000 
	5.914583	12.574566	0.000000	59.572917	51.900000	19.800000	-0.066425	0.000000	4.196617	0.000000	1.000000	-0.177602	-5.403000 
	5.916667	12.574566	0.000000	59.583333	51.900000	19.800000	-0.066472	0.000000	4.195826	0.000000	1.000000	-0.177733	-5.407000 
	5.918750	12.574566	0.000000	59.593750	51.920000	19.800000	-0.066505	0.000000	4.195216	0.000000	1.000000	-0.177832	-5.410000 
	5.920833	12.574566	0.000000	59.604167	51.920000	19.800000	-0.066554	0.000000	4.194424	0.000000	1.000000	-0.177963	-5.414000 
	5.922917	12.574566	0.000000	59.614583	51.940000	19.800000	-0.066598	0.000000	4.193617	0.000000	1.000000	-0.178095	-5.418000 
	5.925000	12.574566	0.000000	59.625000	51.960000	19.800000	-0.066631	0.000000	4.193007	0.000000	1.000000	-0.178193	-5.421000 
	5.927083	12.574566	0.000000	59.635417	51.960000	19.800000	-0.066667	0.000000	4.192413	0.000000	1.000000	-0.178292	-5.424000 
	5.929167	12.574779	0.000000	59.645833	51.960000	19.800000	-0.066716	0.000000	4.191621	0.000000	1.000000	-0.178424	-5.428000 
	5.931250	12.574779	0.000000	59.656250	51.980000	19.800000	-0.066760	0.000000	4.190814	0.000000	1.000000	-0.178555	-5.432000 
	5.933333	12.574779	0.000000	59.666667	52.000000	19.800000	-0.066805	0.000000	4.190006	0.000000	1.000000	-0.178686	-5.436000 
	5.935417	12.574779	0.000000	59.677083	52.010000	19.800000	-0.066865	0.000000	4.189008	0.000000	1.000000	-0.178851	-5.441000 
	5.937500	12.574779	0.000000	59.687500	52.010000	19.800000	-0.066915	0.000000	4.188216	0.000000	1.000000	-0.178982	-5.445000 
	5.939583	12.574779	0.000000	59.697917	52.020000	19.800000	-0.066960	0.000000	4.187417	0.000000	1.000000	-0.179114	-5.449000 
	5.941667	12.574779	0.000000	59.708333	52.020000	19.800000	-0.066997	0.000000	4.186823	0.000000	1.000000	-0.179212	-5.452000 
	5.943750	12.574779	0.000000	59.718750	52.050000	19.800000	-0.067052	0.000000	4.185809	0.000000	1.000000	-0.179377	-5.457000 
	5.945833	12.574779	0.000000	59.729167	52.070000	19.800000	-0.067084	0.000000	4.185199	0.000000	1.000000	-0.179475	-5.460000 
	5.947917	12.574779	0.000000	59.739583	52.060000	19.800000	-0.067112	0.000000	4.184811	0.000000	1.000000	-0.179541	-5.462000 
	5.950000	12.574779	0.000000	59.750000	52.070000	19.800000	-0.067144	0.000000	4.184209	0.000000	1.000000	-0.179640	-5.465000 
	5.952083	12.574779	0.000000	59.760417	52.090000	19.800000	-0.067177	0.000000	4.183599	0.000000	1.000000	-0.179738	-5.468000 
	5.954167	12.574779	0.000000	59.770833	52.100000	19.800000	-0.067223	0.000000	4.182799	0.000000	1.000000	-0.179870	-5.472000 
	5.956250	12.574779	0.000000	59.781250	52.080000	19.800000	-0.067264	0.000000	4.182222	0.000000	1.000000	-0.179968	-5.475000 
	5.958333	12.574779	0.000000	59.791667	52.110000	19.800000	-0.067294	0.000000	4.181604	0.000000	1.000000	-0.180067	-5.478000 
	5.960417	12.574779	0.000000	59.802083	52.130000	19.800000	-0.067340	0.000000	4.180796	0.000000	1.000000	-0.180199	-5.482000 
	5.962500	12.574779	0.000000	59.812500	52.130000	19.800000	-0.067402	0.000000	4.179806	0.000000	1.000000	-0.180363	-5.487000 
	5.964583	12.574779	0.000000	59.822917	52.130000	19.800000	-0.067449	0.000000	4.179014	0.000000	1.000000	-0.180494	-5.491000 
	5.966667	12.574779	0.000000	59.833333	52.160000	19.800000	-0.067480	0.000000	4.178396	0.000000	1.000000	-0.180593	-5.494000 
	5.968750	12.574779	0.000000	59.843750	52.180000	19.800000	-0.067513	0.000000	4.177786	0.000000	1.000000	-0.180692	-5.497000 
	5.970833	12.574779	0.000000	59.854167	52.160000	19.800000	-0.067576	0.000000	4.176812	0.000000	1.000000	-0.180856	-5.502000 
	5.972917	12.574779	0.000000	59.864583	52.180000	19.800000	-0.067608	0.000000	4.176202	0.000000	1.000000	-0.180955	-5.505000 
	5.975000	12.574779	0.000000	59.875000	52.200000	19.800000	-0.067642	0.000000	4.175592	0.000000	1.000000	-0.181053	-5.508000 
	5.977083	12.574779	0.000000	59.885417	52.210000	19.800000	-0.067689	0.000000	4.174792	0.000000	1.000000	-0.181185	-5.512000 
	5.979167	12.574779	0.000000	59.895833	52.210000	19.800000	-0.067726	0.000000	4.174198	0.000000	1.000000	-0.181283	-5.515000 
	5.981250	12.574779	0.000000	59.906250	52.240000	19.800000	-0.067768	0.000000	4.173382	0.000000	1.000000	-0.181415	-5.519000 
	5.983333	12.574779	0.000000	59.916667	52.260000	19.800000	-0.067813	0.000000	4.172573	0.000000	1.000000	-0.181546	-5.523000 
	5.985417	12.574779	0.000000	59.927083	52.250000	19.800000	-0.067851	0.000000	4.171988	0.000000	1.000000	-0.181645	-5.526000 
	5.987500	12.574779	0.000000	59.937500	52.280000	19.800000	-0.067882	0.000000	4.171369	0.000000	1.000000	-0.181743	-5.529000 
	5.989583	12.574779	0.000000	59.947917	52.270000	19.800000	-0.067920	0.000000	4.170784	0.000000	1.000000	-0.181842	-5.532000 
	5.991667	12.574779	0.000000	59.958333	52.270000	19.800000	-0.067969	0.000000	4.169992	0.000000	1.000000	-0.181974	-5.536000 
	5.993750	12.574779	0.000000	59.968750	52.300000	19.800000	-0.067999	0.000000	4.169373	0.000000	1.000000	-0.182072	-5.539000 
	5.995833	12.574779	0.000000	59.979167	52.310000	19.800000	-0.068032	0.000000	4.168771	0.000000	1.000000	-0.182171	-5.542000 
	5.997917	12.574779	0.000000	59.989583	52.310000	19.800000	-0.068069	0.000000	4.168177	0.000000	1.000000	-0.182269	-5.545000 
	6.000000	12.574779	0.000000	60.000000	52.320000	19.800000	-0.068104	0.000000	4.167575	0.000000	1.000000	-0.182368	-5.548000 
	6.002083	12.574779	0.000000	60.010417	52.340000	19.800000	-0.068137	0.000000	4.166964	0.000000	1.000000	-0.182467	-5.551000 
	6.004167	12.574779	0.000000	60.020833	52.320000	19.800000	-0.068203	0.000000	4.165991	0.000000	1.000000	-0.182631	-5.556000 
	6.006250	12.574779	0.000000	60.031250	52.340000	19.800000	-0.068234	0.000000	4.165381	0.000000	1.000000	-0.182730	-5.559000 
	6.008333	12.574779	0.000000	60.041667	52.370000	19.800000	-0.068263	0.000000	4.164762	0.000000	1.000000	-0.182828	-5.562000 
	6.010417	12.574779	0.000000	60.052083	52.380000	19.800000	-0.068299	0.000000	4.164160	0.000000	1.000000	-0.182927	-5.565000 
	6.012500	12.574779	0.000000	60.062500	52.370000	19.800000	-0.068337	0.000000	4.163574	0.000000	1.000000	-0.183025	-5.568000 
	6.014583	12.574779	0.000000	60.072917	52.390000	19.800000	-0.068369	0.000000	4.162964	0.000000	1.000000	-0.183124	-5.571000 
	6.016667	12.574779	0.000000	60.083333	52.410000	19.800000	-0.068414	0.000000	4.162155	0.000000	1.000000	-0.183256	-5.575000 
	6.018750	12.574779	0.000000	60.093750	52.410000	19.800000	-0.068437	0.000000	4.161759	0.000000	1.000000	-0.183321	-5.577000 
	6.020833	12.574779	0.000000	60.104167	52.430000	19.800000	-0.068471	0.000000	4.161149	0.000000	1.000000	-0.183420	-5.580000 
	6.022917	12.574779	0.000000	60.114583	52.430000	19.800000	-0.068495	0.000000	4.160753	0.000000	1.000000	-0.183486	-5.582000 
	6.025000	12.574779	0.000000	60.125000	52.450000	19.800000	-0.068514	0.000000	4.160340	0.000000	1.000000	-0.183551	-5.584000 
	6.027083	12.574566	0.000000	60.135417	52.460000	19.800000	-0.068548	0.000000	4.159738	0.000000	1.000000	-0.183650	-5.587000 
	6.029167	12.574566	0.000000	60.145833	52.460000	19.800000	-0.068586	0.000000	4.159144	0.000000	1.000000	-0.183749	-5.590000 
	6.031250	12.574566	0.000000	60.156250	52.470000	19.800000	-0.068619	0.000000	4.158542	0.000000	1.000000	-0.183847	-5.593000 
	6.033333	12.574566	0.000000	60.166667	52.470000	19.800000	-0.068644	0.000000	4.158146	0.000000	1.000000	-0.183913	-5.595000 
	6.035417	12.574566	0.000000	60.177083	52.490000	19.800000	-0.068678	0.000000	4.157535	0.000000	1.000000	-0.184012	-5.598000 
	6.037500	12.574566	0.000000	60.187500	52.500000	19.800000	-0.068698	0.000000	4.157131	0.000000	1.000000	-0.184077	-5.600000 
	6.039583	12.574566	0.000000	60.197917	52.520000	19.800000	-0.068731	0.000000	4.156520	0.000000	1.000000	-0.184176	-5.603000 
	6.041667	12.574566	0.000000	60.208333	52.530000	19.800000	-0.068752	0.000000	4.156115	0.000000	1.000000	-0.184242	-5.605000 
	6.043750	12.574566	0.000000	60.218750	52.540000	19.800000	-0.068800	0.000000	4.155315	0.000000	1.000000	-0.184373	-5.609000 
	6.045833	12.574566	0.000000	60.229167	52.550000	19.800000	-0.068821	0.000000	4.154911	0.000000	1.000000	-0.184439	-5.611000 
	6.047917	12.574566	0.000000	60.239583	52.550000	19.800000	-0.068856	0.000000	4.154317	0.000000	1.000000	-0.184538	-5.614000 
	6.050000	12.574566	0.000000	60.250000	52.580000	19.800000	-0.068888	0.000000	4.153698	0.000000	1.000000	-0.184636	-5.617000 
	6.052083	12.574566	0.000000	60.260417	52.560000	19.800000	-0.068928	0.000000	4.153121	0.000000	1.000000	-0.184735	-5.620000 
	6.054167	12.574566	0.000000	60.270833	52.580000	19.800000	-0.068973	0.000000	4.152312	0.000000	1.000000	-0.184866	-5.624000 
	6.056250	12.574566	0.000000	60.281250	52.600000	19.800000	-0.069005	0.000000	4.151701	0.000000	1.000000	-0.184965	-5.627000 
	6.058333	12.574566	0.000000	60.291667	52.600000	19.800000	-0.069053	0.000000	4.150909	0.000000	1.000000	-0.185096	-5.631000 
	6.060417	12.574566	0.000000	60.302083	52.600000	19.800000	-0.069115	0.000000	4.149919	0.000000	1.000000	-0.185261	-5.636000 
	6.062500	12.574566	0.000000	60.312500	52.620000	19.800000	-0.069171	0.000000	4.148912	0.000000	1.000000	-0.185425	-5.641000 
	6.064583	12.574566	0.000000	60.322917	52.660000	19.800000	-0.069213	0.000000	4.148086	0.000000	1.000000	-0.185557	-5.645000 
	6.066667	12.574566	0.000000	60.333333	52.660000	19.800000	-0.069261	0.000000	4.147294	0.000000	1.000000	-0.185688	-5.649000 
	6.068750	12.574566	0.000000	60.343750	52.670000	19.800000	-0.069306	0.000000	4.146494	0.000000	1.000000	-0.185819	-5.653000 
	6.070833	12.574566	0.000000	60.354167	52.660000	19.800000	-0.069369	0.000000	4.145512	0.000000	1.000000	-0.185984	-5.658000 
	6.072917	12.574566	0.000000	60.364583	52.690000	19.800000	-0.069412	0.000000	4.144695	0.000000	1.000000	-0.186115	-5.662000 
	6.075000	12.574566	0.000000	60.375000	52.680000	19.800000	-0.069475	0.000000	4.143713	0.000000	1.000000	-0.186280	-5.667000 
	6.077083	12.574566	0.000000	60.385417	52.700000	19.800000	-0.069519	0.000000	4.142904	0.000000	1.000000	-0.186411	-5.671000 
	6.079167	12.574566	0.000000	60.395833	52.710000	19.800000	-0.069580	0.000000	4.141906	0.000000	1.000000	-0.186576	-5.676000 
	6.081250	12.574566	0.000000	60.406250	52.720000	19.800000	-0.069626	0.000000	4.141105	0.000000	1.000000	-0.186707	-5.680000 
	6.083333	12.574566	0.000000	60.416667	52.730000	19.800000	-0.069683	0.000000	4.140107	0.000000	1.000000	-0.186871	-5.685000 
	6.085417	12.574566	0.000000	60.427083	52.750000	19.800000	-0.069741	0.000000	4.139100	0.000000	1.000000	-0.187036	-5.690000 
	6.087500	12.574566	0.000000	60.437500	52.780000	19.800000	-0.069796	0.000000	4.138084	0.000000	1.000000	-0.187200	-5.695000 
	6.089583	12.574566	0.000000	60.447917	52.770000	19.800000	-0.069846	0.000000	4.137300	0.000000	1.000000	-0.187332	-5.699000 
	6.091667	12.574566	0.000000	60.458333	52.760000	19.800000	-0.069910	0.000000	4.136319	0.000000	1.000000	-0.187496	-5.704000 
	6.093750	12.574566	0.000000	60.468750	52.780000	19.800000	-0.069967	0.000000	4.135312	0.000000	1.000000	-0.187660	-5.709000 
	6.095833	12.574566	0.000000	60.479167	52.780000	19.800000	-0.070015	0.000000	4.134520	0.000000	1.000000	-0.187792	-5.713000 
	6.097917	12.574566	0.000000	60.489583	52.800000	19.800000	-0.070059	0.000000	4.133710	0.000000	1.000000	-0.187923	-5.717000 
	6.100000	12.574566	0.000000	60.500000	52.820000	19.800000	-0.070115	0.000000	4.132703	0.000000	1.000000	-0.188088	-5.722000 
	6.102083	12.574566	0.000000	60.510417	52.810000	19.800000	-0.070168	0.000000	4.131920	0.000000	1.000000	-0.188219	-5.726000 
	6.104167	12.574566	0.000000	60.520833	52.830000	19.800000	-0.070211	0.000000	4.131110	0.000000	1.000000	-0.188351	-5.730000 
	6.106250	12.574566	0.000000	60.531250	52.840000	19.800000	-0.070258	0.000000	4.130310	0.000000	1.000000	-0.188482	-5.734000 
	6.108333	12.574566	0.000000	60.541667	52.850000	19.800000	-0.070316	0.000000	4.129311	0.000000	1.000000	-0.188646	-5.739000 
	6.110417	12.574566	0.000000	60.552083	52.850000	19.800000	-0.070377	0.000000	4.128321	0.000000	1.000000	-0.188811	-5.744000 
	6.112500	12.574566	0.000000	60.562500	52.880000	19.800000	-0.070418	0.000000	4.127503	0.000000	1.000000	-0.188942	-5.748000 
	6.114583	12.574566	0.000000	60.572917	52.880000	19.800000	-0.070467	0.000000	4.126711	0.000000	1.000000	-0.189074	-5.752000 
	6.116667	12.574566	0.000000	60.583333	52.880000	19.800000	-0.070527	0.000000	4.125721	0.000000	1.000000	-0.189238	-5.757000 
	6.118750	12.574566	0.000000	60.593750	52.900000	19.800000	-0.070599	0.000000	4.124515	0.000000	1.000000	-0.189435	-5.763000 
	6.120833	12.574566	0.000000	60.604167	52.910000	19.800000	-0.070667	0.000000	4.123318	0.000000	1.000000	-0.189633	-5.769000 
	6.122917	12.574566	0.000000	60.614583	52.910000	19.800000	-0.070753	0.000000	4.121932	0.000000	1.000000	-0.189863	-5.776000 
	6.125000	12.574566	0.000000	60.625000	52.930000	19.800000	-0.070834	0.000000	4.120528	0.000000	1.000000	-0.190093	-5.783000 
	6.127083	12.574566	0.000000	60.635417	52.940000	19.800000	-0.070932	0.000000	4.118935	0.000000	1.000000	-0.190356	-5.791000 
	6.129167	12.574566	0.000000	60.645833	52.950000	19.800000	-0.071014	0.000000	4.117540	0.000000	1.000000	-0.190586	-5.798000 
	6.131250	12.574566	0.000000	60.656250	52.970000	19.800000	-0.071106	0.000000	4.115939	0.000000	1.000000	-0.190849	-5.806000 
	6.133333	12.574566	0.000000	60.666667	52.970000	19.800000	-0.071178	0.000000	4.114750	0.000000	1.000000	-0.191046	-5.812000 
	6.135417	12.574566	0.000000	60.677083	52.980000	19.800000	-0.071275	0.000000	4.113157	0.000000	1.000000	-0.191309	-5.820000 
	6.137500	12.574566	0.000000	60.687500	53.010000	19.800000	-0.071367	0.000000	4.111547	0.000000	1.000000	-0.191572	-5.828000 
	6.139583	12.574566	0.000000	60.697917	53.010000	19.800000	-0.071440	0.000000	4.110358	0.000000	1.000000	-0.191769	-5.834000 
	6.141667	12.574566	0.000000	60.708333	53.020000	19.800000	-0.071548	0.000000	4.108567	0.000000	1.000000	-0.192065	-5.843000 
	6.143750	12.574566	0.000000	60.718750	53.040000	19.800000	-0.071630	0.000000	4.107163	0.000000	1.000000	-0.192295	-5.850000 
	6.145833	12.574566	0.000000	60.729167	53.040000	19.800000	-0.071701	0.000000	4.105975	0.000000	1.000000	-0.192492	-5.856000 
	6.147917	12.574566	0.000000	60.739583	53.050000	19.800000	-0.071797	0.000000	4.104382	0.000000	1.000000	-0.192755	-5.864000 
	6.150000	12.574566	0.000000	60.750000	53.050000	19.800000	-0.071881	0.000000	4.102995	0.000000	1.000000	-0.192985	-5.871000 
	6.152083	12.574566	0.000000	60.760417	53.070000	19.800000	-0.071939	0.000000	4.101987	0.000000	1.000000	-0.193150	-5.876000 
	6.154167	12.574566	0.000000	60.770833	53.090000	19.800000	-0.072045	0.000000	4.100187	0.000000	1.000000	-0.193446	-5.885000 
	6.156250	12.574566	0.000000	60.781250	53.100000	19.800000	-0.072126	0.000000	4.098792	0.000000	1.000000	-0.193676	-5.892000 
	6.158333	12.574566	0.000000	60.791667	53.100000	19.800000	-0.072200	0.000000	4.097604	0.000000	1.000000	-0.193873	-5.898000 
	6.160417	12.574566	0.000000	60.802083	53.110000	19.800000	-0.072284	0.000000	4.096208	0.000000	1.000000	-0.194103	-5.905000 
	6.162500	12.574566	0.000000	60.812500	53.140000	19.800000	-0.072376	0.000000	4.094597	0.000000	1.000000	-0.194366	-5.913000 
	6.164583	12.574566	0.000000	60.822917	53.130000	19.800000	-0.072450	0.000000	4.093418	0.000000	1.000000	-0.194563	-5.919000 
	6.166667	12.574566	0.000000	60.833333	53.130000	19.800000	-0.072523	0.000000	4.092229	0.000000	1.000000	-0.194760	-5.925000 
	6.168750	12.574566	0.000000	60.843750	53.160000	19.800000	-0.072602	0.000000	4.090816	0.000000	1.000000	-0.194990	-5.932000 
	6.170833	12.574566	0.000000	60.854167	53.180000	19.800000	-0.072670	0.000000	4.089610	0.000000	1.000000	-0.195188	-5.938000 
	6.172917	12.574566	0.000000	60.864583	53.160000	19.800000	-0.072759	0.000000	4.088241	0.000000	1.000000	-0.195418	-5.945000 
	6.175000	12.574566	0.000000	60.875000	53.170000	19.800000	-0.072831	0.000000	4.087044	0.000000	1.000000	-0.195615	-5.951000 
	6.177083	12.574566	0.000000	60.885417	53.200000	19.800000	-0.072909	0.000000	4.085630	0.000000	1.000000	-0.195845	-5.958000 
	6.179167	12.574566	0.000000	60.895833	53.200000	19.800000	-0.072995	0.000000	4.084244	0.000000	1.000000	-0.196075	-5.965000 
	6.181250	12.574566	0.000000	60.906250	53.220000	19.800000	-0.073065	0.000000	4.083037	0.000000	1.000000	-0.196272	-5.971000 
	6.183333	12.574566	0.000000	60.916667	53.230000	19.800000	-0.073145	0.000000	4.081642	0.000000	1.000000	-0.196503	-5.978000 
	6.185417	12.574566	0.000000	60.927083	53.240000	19.800000	-0.073228	0.000000	4.080246	0.000000	1.000000	-0.196733	-5.985000 
	6.187500	12.574566	0.000000	60.937500	53.250000	19.800000	-0.073311	0.000000	4.078851	0.000000	1.000000	-0.196963	-5.992000 
	6.189583	12.574566	0.000000	60.947917	53.260000	19.800000	-0.073384	0.000000	4.077653	0.000000	1.000000	-0.197160	-5.998000 
	6.191667	12.574566	0.000000	60.958333	53.290000	19.800000	-0.073462	0.000000	4.076240	0.000000	1.000000	-0.197390	-6.005000 
	6.193750	12.574566	0.000000	60.968750	53.280000	19.800000	-0.073549	0.000000	4.074862	0.000000	1.000000	-0.197620	-6.012000 
	6.195833	12.574566	0.000000	60.979167	53.300000	19.800000	-0.073630	0.000000	4.073457	0.000000	1.000000	-0.197850	-6.019000 
	6.197917	12.574566	0.000000	60.989583	53.300000	19.800000	-0.073703	0.000000	4.072269	0.000000	1.000000	-0.198047	-6.025000 
	6.200000	12.574566	0.000000	61.000000	53.320000	19.800000	-0.073784	0.000000	4.070864	0.000000	1.000000	-0.198278	-6.032000 
	6.202083	12.574566	0.000000	61.010417	53.310000	19.800000	-0.073848	0.000000	4.069883	0.000000	1.000000	-0.198442	-6.037000 
	6.204167	12.574566	0.000000	61.020833	53.320000	19.800000	-0.073917	0.000000	4.068685	0.000000	1.000000	-0.198639	-6.043000 
	6.206250	12.574566	0.000000	61.031250	53.330000	19.800000	-0.073989	0.000000	4.067487	0.000000	1.000000	-0.198836	-6.049000 
	6.208333	12.574566	0.000000	61.041667	53.350000	19.800000	-0.074069	0.000000	4.066082	0.000000	1.000000	-0.199066	-6.056000 
	6.210417	12.574566	0.000000	61.052083	53.360000	19.800000	-0.074139	0.000000	4.064885	0.000000	1.000000	-0.199264	-6.062000 
	6.212500	12.574566	0.000000	61.062500	53.350000	19.800000	-0.074215	0.000000	4.063705	0.000000	1.000000	-0.199461	-6.068000 
	6.214583	12.574566	0.000000	61.072917	53.390000	19.800000	-0.074279	0.000000	4.062480	0.000000	1.000000	-0.199658	-6.074000 
	6.216667	12.574566	0.000000	61.083333	53.390000	19.800000	-0.074351	0.000000	4.061291	0.000000	1.000000	-0.199855	-6.080000 
	6.218750	12.574566	0.000000	61.093750	53.420000	19.800000	-0.074419	0.000000	4.060075	0.000000	1.000000	-0.200053	-6.086000 
	6.220833	12.574566	0.000000	61.104167	53.410000	19.800000	-0.074482	0.000000	4.059094	0.000000	1.000000	-0.200217	-6.091000 
	6.222917	12.574566	0.000000	61.114583	53.430000	19.800000	-0.074551	0.000000	4.057887	0.000000	1.000000	-0.200414	-6.097000 
	6.225000	12.574566	0.000000	61.125000	53.440000	19.800000	-0.074608	0.000000	4.056887	0.000000	1.000000	-0.200579	-6.102000 
	6.227083	12.574566	0.000000	61.135417	53.440000	19.800000	-0.074670	0.000000	4.055897	0.000000	1.000000	-0.200743	-6.107000 
	6.229167	12.574566	0.000000	61.145833	53.430000	19.800000	-0.074733	0.000000	4.054915	0.000000	1.000000	-0.200907	-6.112000 
	6.231250	12.574566	0.000000	61.156250	53.460000	19.800000	-0.074786	0.000000	4.053897	0.000000	1.000000	-0.201072	-6.117000 
	6.233333	12.574566	0.000000	61.166667	53.480000	19.800000	-0.074854	0.000000	4.052690	0.000000	1.000000	-0.201269	-6.123000 
	6.235417	12.574566	0.000000	61.177083	53.480000	19.800000	-0.074916	0.000000	4.051700	0.000000	1.000000	-0.201433	-6.128000 
	6.237500	12.574566	0.000000	61.187500	53.490000	19.800000	-0.074974	0.000000	4.050700	0.000000	1.000000	-0.201598	-6.133000 
	6.239583	12.574566	0.000000	61.197917	53.510000	19.800000	-0.075031	0.000000	4.049691	0.000000	1.000000	-0.201762	-6.138000 
	6.241667	12.574566	0.000000	61.208333	53.530000	19.800000	-0.075087	0.000000	4.048682	0.000000	1.000000	-0.201926	-6.143000 
	6.243750	12.574566	0.000000	61.218750	53.530000	19.800000	-0.075161	0.000000	4.047493	0.000000	1.000000	-0.202123	-6.149000 
	6.245833	12.574566	0.000000	61.229167	53.540000	19.800000	-0.075206	0.000000	4.046691	0.000000	1.000000	-0.202255	-6.153000 
	6.247917	12.574566	0.000000	61.239583	53.540000	19.800000	-0.075266	0.000000	4.045700	0.000000	1.000000	-0.202419	-6.158000 
	6.250000	12.574566	0.000000	61.250000	53.560000	19.800000	-0.075323	0.000000	4.044691	0.000000	1.000000	-0.202584	-6.163000 
	6.252083	12.574566	0.000000	61.260417	53.560000	19.800000	-0.075383	0.000000	4.043701	0.000000	1.000000	-0.202748	-6.168000 
	6.254167	12.574566	0.000000	61.270833	53.590000	19.800000	-0.075438	0.000000	4.042682	0.000000	1.000000	-0.202912	-6.173000 
	6.256250	12.574566	0.000000	61.281250	53.600000	19.800000	-0.075497	0.000000	4.041682	0.000000	1.000000	-0.203077	-6.178000 
	6.258333	12.574566	0.000000	61.291667	53.610000	19.800000	-0.075553	0.000000	4.040682	0.000000	1.000000	-0.203241	-6.183000 
	6.260417	12.574566	0.000000	61.302083	53.610000	19.800000	-0.075603	0.000000	4.039890	0.000000	1.000000	-0.203373	-6.187000 
	6.262500	12.574566	0.000000	61.312500	53.620000	19.800000	-0.075661	0.000000	4.038890	0.000000	1.000000	-0.203537	-6.192000 
	6.264583	12.574566	0.000000	61.322917	53.640000	19.800000	-0.075718	0.000000	4.037880	0.000000	1.000000	-0.203701	-6.197000 
	6.266667	12.574566	0.000000	61.333333	53.650000	19.800000	-0.075775	0.000000	4.036880	0.000000	1.000000	-0.203866	-6.202000 
	6.268750	12.574779	0.000000	61.343750	53.640000	19.800000	-0.075839	0.000000	4.035899	0.000000	1.000000	-0.204030	-6.207000 
	6.270833	12.574779	0.000000	61.354167	53.660000	19.800000	-0.075895	0.000000	4.034890	0.000000	1.000000	-0.204194	-6.212000 
	6.272917	12.574566	0.000000	61.364583	53.650000	19.800000	-0.075957	0.000000	4.033908	0.000000	1.000000	-0.204359	-6.217000 
	6.275000	12.574566	0.000000	61.375000	53.660000	19.800000	-0.076015	0.000000	4.032908	0.000000	1.000000	-0.204523	-6.222000 
	6.277083	12.574566	0.000000	61.385417	53.680000	19.800000	-0.076072	0.000000	4.031899	0.000000	1.000000	-0.204687	-6.227000 
	6.279167	12.574566	0.000000	61.395833	53.690000	19.800000	-0.076130	0.000000	4.030899	0.000000	1.000000	-0.204852	-6.232000 
	6.281250	12.574566	0.000000	61.406250	53.720000	19.800000	-0.076183	0.000000	4.029880	0.000000	1.000000	-0.205016	-6.237000 
	6.283333	12.574566	0.000000	61.416667	53.730000	19.800000	-0.076242	0.000000	4.028880	0.000000	1.000000	-0.205180	-6.242000 
	6.285417	12.574566	0.000000	61.427083	53.740000	19.800000	-0.076301	0.000000	4.027879	0.000000	1.000000	-0.205345	-6.247000 
	6.287500	12.574566	0.000000	61.437500	53.730000	19.800000	-0.076352	0.000000	4.027096	0.000000	1.000000	-0.205476	-6.251000 
	6.289583	12.574566	0.000000	61.447917	53.760000	19.800000	-0.076405	0.000000	4.026077	0.000000	1.000000	-0.205641	-6.256000 
	6.291667	12.574566	0.000000	61.458333	53.760000	19.800000	-0.076466	0.000000	4.025086	0.000000	1.000000	-0.205805	-6.261000 
	6.293750	12.574566	0.000000	61.468750	53.780000	19.800000	-0.076510	0.000000	4.024275	0.000000	1.000000	-0.205936	-6.265000 
	6.295833	12.574566	0.000000	61.479167	53.780000	19.800000	-0.076570	0.000000	4.023284	0.000000	1.000000	-0.206101	-6.270000 
	6.297917	12.574566	0.000000	61.489583	53.780000	19.800000	-0.076618	0.000000	4.022492	0.000000	1.000000	-0.206232	-6.274000 
	6.300000	12.574566	0.000000	61.500000	53.810000	19.800000	-0.076650	0.000000	4.021869	0.000000	1.000000	-0.206331	-6.277000 
	6.302083	12.574566	0.000000	61.510417	53.810000	19.800000	-0.076710	0.000000	4.020878	0.000000	1.000000	-0.206495	-6.282000 
	6.304167	12.574566	0.000000	61.520833	53.830000	19.800000	-0.076752	0.000000	4.020066	0.000000	1.000000	-0.206627	-6.286000 
	6.306250	12.574566	0.000000	61.531250	53.830000	19.800000	-0.076802	0.000000	4.019274	0.000000	1.000000	-0.206758	-6.290000 
	6.308333	12.574566	0.000000	61.541667	53.840000	19.800000	-0.076847	0.000000	4.018472	0.000000	1.000000	-0.206890	-6.294000 
	6.310417	12.574566	0.000000	61.552083	53.860000	19.800000	-0.076891	0.000000	4.017660	0.000000	1.000000	-0.207021	-6.298000 
	6.312500	12.574566	0.000000	61.562500	53.860000	19.800000	-0.076938	0.000000	4.016867	0.000000	1.000000	-0.207153	-6.302000 
	6.314583	12.574566	0.000000	61.572917	53.870000	19.800000	-0.077010	0.000000	4.015669	0.000000	1.000000	-0.207350	-6.308000 
	6.316667	12.574566	0.000000	61.583333	53.880000	19.800000	-0.077057	0.000000	4.014867	0.000000	1.000000	-0.207481	-6.312000 
	6.318750	12.574566	0.000000	61.593750	53.890000	19.800000	-0.077113	0.000000	4.013866	0.000000	1.000000	-0.207646	-6.317000 
	6.320833	12.574566	0.000000	61.604167	53.910000	19.800000	-0.077159	0.000000	4.013054	0.000000	1.000000	-0.207777	-6.321000 
	6.322917	12.574566	0.000000	61.614583	53.940000	19.800000	-0.077200	0.000000	4.012233	0.000000	1.000000	-0.207909	-6.325000 
	6.325000	12.574566	0.000000	61.625000	53.920000	19.800000	-0.077253	0.000000	4.011459	0.000000	1.000000	-0.208040	-6.329000 
	6.327083	12.574566	0.000000	61.635417	53.930000	19.800000	-0.077312	0.000000	4.010459	0.000000	1.000000	-0.208205	-6.334000 
	6.329167	12.574566	0.000000	61.645833	53.930000	19.800000	-0.077346	0.000000	4.009864	0.000000	1.000000	-0.208303	-6.337000 
	6.331250	12.574566	0.000000	61.656250	53.960000	19.800000	-0.077414	0.000000	4.008647	0.000000	1.000000	-0.208500	-6.343000 
	6.333333	12.574566	0.000000	61.666667	53.950000	19.800000	-0.077476	0.000000	4.007665	0.000000	1.000000	-0.208665	-6.348000 
	6.335417	12.574566	0.000000	61.677083	53.970000	19.800000	-0.077532	0.000000	4.006655	0.000000	1.000000	-0.208829	-6.353000 
	6.337500	12.574566	0.000000	61.687500	53.980000	19.800000	-0.077589	0.000000	4.005655	0.000000	1.000000	-0.208993	-6.358000 
	6.339583	12.574566	0.000000	61.697917	54.000000	19.800000	-0.077633	0.000000	4.004843	0.000000	1.000000	-0.209125	-6.362000 
	6.341667	12.574566	0.000000	61.708333	54.010000	19.800000	-0.077705	0.000000	4.003644	0.000000	1.000000	-0.209322	-6.368000 
	6.343750	12.574566	0.000000	61.718750	54.030000	19.800000	-0.077762	0.000000	4.002634	0.000000	1.000000	-0.209487	-6.373000 
	6.345833	12.574566	0.000000	61.729167	54.040000	19.800000	-0.077818	0.000000	4.001633	0.000000	1.000000	-0.209651	-6.378000 
	6.347917	12.574566	0.000000	61.739583	54.050000	19.800000	-0.077878	0.000000	4.000633	0.000000	1.000000	-0.209815	-6.383000 
	6.350000	12.574566	0.000000	61.750000	54.050000	19.800000	-0.077937	0.000000	3.999642	0.000000	1.000000	-0.209980	-6.388000 
	6.352083	12.574566	0.000000	61.760417	54.060000	19.800000	-0.077997	0.000000	3.998641	0.000000	1.000000	-0.210144	-6.393000 
	6.354167	12.574566	0.000000	61.770833	54.080000	19.800000	-0.078027	0.000000	3.998027	0.000000	1.000000	-0.210243	-6.396000 
	6.356250	12.574566	0.000000	61.781250	54.090000	19.800000	-0.078073	0.000000	3.997225	0.000000	1.000000	-0.210374	-6.400000 
	6.358333	12.574566	0.000000	61.791667	54.090000	19.800000	-0.078123	0.000000	3.996432	0.000000	1.000000	-0.210506	-6.404000 
	6.360417	12.574566	0.000000	61.802083	54.100000	19.800000	-0.078168	0.000000	3.995630	0.000000	1.000000	-0.210637	-6.408000 
	6.362500	12.574566	0.000000	61.812500	54.110000	19.800000	-0.078215	0.000000	3.994827	0.000000	1.000000	-0.210769	-6.412000 
	6.364583	12.574566	0.000000	61.822917	54.140000	19.800000	-0.078256	0.000000	3.994005	0.000000	1.000000	-0.210900	-6.416000 
	6.366667	12.574566	0.000000	61.833333	54.140000	19.800000	-0.078304	0.000000	3.993213	0.000000	1.000000	-0.211031	-6.420000 
	6.368750	12.574566	0.000000	61.843750	54.150000	19.800000	-0.078338	0.000000	3.992608	0.000000	1.000000	-0.211130	-6.423000 
	6.370833	12.574566	0.000000	61.854167	54.160000	19.800000	-0.078384	0.000000	3.991806	0.000000	1.000000	-0.211262	-6.427000 
	6.372917	12.574566	0.000000	61.864583	54.170000	19.800000	-0.078430	0.000000	3.991003	0.000000	1.000000	-0.211393	-6.431000 
	6.375000	12.574566	0.000000	61.875000	54.200000	19.800000	-0.078483	0.000000	3.989983	0.000000	1.000000	-0.211557	-6.436000 
	6.377083	12.574566	0.000000	61.885417	54.190000	19.800000	-0.078534	0.000000	3.989200	0.000000	1.000000	-0.211689	-6.440000 
	6.379167	12.574566	0.000000	61.895833	54.210000	19.800000	-0.078590	0.000000	3.988189	0.000000	1.000000	-0.211853	-6.445000 
	6.381250	12.574566	0.000000	61.906250	54.200000	19.800000	-0.078652	0.000000	3.987208	0.000000	1.000000	-0.212018	-6.450000 
	6.383333	12.574566	0.000000	61.916667	54.200000	19.800000	-0.078714	0.000000	3.986217	0.000000	1.000000	-0.212182	-6.455000 
	6.385417	12.574566	0.000000	61.927083	54.230000	19.800000	-0.078755	0.000000	3.985395	0.000000	1.000000	-0.212313	-6.459000 
	6.387500	12.574566	0.000000	61.937500	54.240000	19.800000	-0.078800	0.000000	3.984592	0.000000	1.000000	-0.212445	-6.463000 
	6.389583	12.574566	0.000000	61.947917	54.250000	19.800000	-0.078848	0.000000	3.983789	0.000000	1.000000	-0.212576	-6.467000 
	6.391667	12.574566	0.000000	61.958333	54.250000	19.800000	-0.078883	0.000000	3.983195	0.000000	1.000000	-0.212675	-6.470000 
	6.393750	12.574566	0.000000	61.968750	54.290000	19.800000	-0.078934	0.000000	3.982165	0.000000	1.000000	-0.212839	-6.475000 
	6.395833	12.574566	0.000000	61.979167	54.290000	19.800000	-0.078983	0.000000	3.981372	0.000000	1.000000	-0.212971	-6.479000 
	6.397917	12.574566	0.000000	61.989583	54.300000	19.800000	-0.079027	0.000000	3.980569	0.000000	1.000000	-0.213102	-6.483000 
	6.400000	12.574566	0.000000	62.000000	54.290000	19.800000	-0.079092	0.000000	3.979588	0.000000	1.000000	-0.213267	-6.488000 
	6.402083	12.574779	0.000000	62.010417	54.330000	19.800000	-0.079144	0.000000	3.978557	0.000000	1.000000	-0.213431	-6.493000 
	6.404167	12.574779	0.000000	62.020833	54.330000	19.800000	-0.079215	0.000000	3.977368	0.000000	1.000000	-0.213628	-6.499000 
	6.406250	12.574779	0.000000	62.031250	54.330000	19.800000	-0.079264	0.000000	3.976575	0.000000	1.000000	-0.213760	-6.503000 
	6.408333	12.574566	0.000000	62.041667	54.340000	19.800000	-0.079321	0.000000	3.975574	0.000000	1.000000	-0.213924	-6.508000 
	6.410417	12.574566	0.000000	62.052083	54.350000	19.800000	-0.079381	0.000000	3.974573	0.000000	1.000000	-0.214088	-6.513000 
	6.412500	12.574566	0.000000	62.062500	54.350000	19.800000	-0.079426	0.000000	3.973780	0.000000	1.000000	-0.214220	-6.517000 
	6.414583	12.574779	0.000000	62.072917	54.350000	19.800000	-0.079499	0.000000	3.972590	0.000000	1.000000	-0.214417	-6.523000 
	6.416667	12.574566	0.000000	62.083333	54.370000	19.800000	-0.079557	0.000000	3.971579	0.000000	1.000000	-0.214582	-6.528000 
	6.418750	12.574566	0.000000	62.093750	54.400000	19.800000	-0.079610	0.000000	3.970559	0.000000	1.000000	-0.214746	-6.533000 
	6.420833	12.574566	0.000000	62.104167	54.410000	19.800000	-0.079681	0.000000	3.969359	0.000000	1.000000	-0.214943	-6.539000 
	6.422917	12.574779	0.000000	62.114583	54.410000	19.800000	-0.079741	0.000000	3.968368	0.000000	1.000000	-0.215107	-6.544000 
	6.425000	12.574779	0.000000	62.125000	54.420000	19.800000	-0.079786	0.000000	3.967565	0.000000	1.000000	-0.215239	-6.548000 
	6.427083	12.574779	0.000000	62.135417	54.450000	19.800000	-0.079841	0.000000	3.966544	0.000000	1.000000	-0.215403	-6.553000 
	6.429167	12.574779	0.000000	62.145833	54.460000	19.800000	-0.079887	0.000000	3.965742	0.000000	1.000000	-0.215535	-6.557000 
	6.431250	12.574779	0.000000	62.156250	54.460000	19.800000	-0.079934	0.000000	3.964948	0.000000	1.000000	-0.215666	-6.561000 
	6.433333	12.574779	0.000000	62.166667	54.470000	19.800000	-0.079994	0.000000	3.963947	0.000000	1.000000	-0.215831	-6.566000 
	6.435417	12.574779	0.000000	62.177083	54.470000	19.800000	-0.080041	0.000000	3.963154	0.000000	1.000000	-0.215962	-6.570000 
	6.437500	12.574779	0.000000	62.187500	54.500000	19.800000	-0.080095	0.000000	3.962133	0.000000	1.000000	-0.216126	-6.575000 
	6.439583	12.574779	0.000000	62.197917	54.500000	19.800000	-0.080141	0.000000	3.961340	0.000000	1.000000	-0.216258	-6.579000 
	6.441667	12.574779	0.000000	62.208333	54.510000	19.800000	-0.080189	0.000000	3.960537	0.000000	1.000000	-0.216389	-6.583000 
	6.443750	12.574779	0.000000	62.218750	54.520000	19.800000	-0.080247	0.000000	3.959536	0.000000	1.000000	-0.216554	-6.588000 
	6.445833	12.574779	0.000000	62.229167	54.530000	19.800000	-0.080294	0.000000	3.958733	0.000000	1.000000	-0.216685	-6.592000 
	6.447917	12.574779	0.000000	62.239583	54.550000	19.800000	-0.080336	0.000000	3.957920	0.000000	1.000000	-0.216817	-6.596000 
	6.450000	12.574779	0.000000	62.250000	54.540000	19.800000	-0.080399	0.000000	3.956938	0.000000	1.000000	-0.216981	-6.601000 
	6.452083	12.574779	0.000000	62.260417	54.530000	19.800000	-0.080447	0.000000	3.956155	0.000000	1.000000	-0.217113	-6.605000 
	6.454167	12.574779	0.000000	62.270833	54.580000	19.800000	-0.080498	0.000000	3.955114	0.000000	1.000000	-0.217277	-6.610000 
	6.456250	12.574779	0.000000	62.281250	54.580000	19.800000	-0.080572	0.000000	3.953925	0.000000	1.000000	-0.217474	-6.616000 
	6.458333	12.574779	0.000000	62.291667	54.580000	19.800000	-0.080619	0.000000	3.953131	0.000000	1.000000	-0.217606	-6.620000 
	6.460417	12.574779	0.000000	62.302083	54.600000	19.800000	-0.080687	0.000000	3.951922	0.000000	1.000000	-0.217803	-6.626000 
	6.462500	12.574779	0.000000	62.312500	54.610000	19.800000	-0.080744	0.000000	3.950920	0.000000	1.000000	-0.217967	-6.631000 
	6.464583	12.574779	0.000000	62.322917	54.620000	19.800000	-0.080790	0.000000	3.950117	0.000000	1.000000	-0.218099	-6.635000 
	6.466667	12.574779	0.000000	62.333333	54.630000	19.800000	-0.080860	0.000000	3.948918	0.000000	1.000000	-0.218296	-6.641000 
	6.468750	12.574779	0.000000	62.343750	54.650000	19.800000	-0.080906	0.000000	3.948104	0.000000	1.000000	-0.218427	-6.645000 
	6.470833	12.574779	0.000000	62.354167	54.640000	19.800000	-0.080969	0.000000	3.947123	0.000000	1.000000	-0.218592	-6.650000 
	6.472917	12.574779	0.000000	62.364583	54.660000	19.800000	-0.081025	0.000000	3.946111	0.000000	1.000000	-0.218756	-6.655000 
	6.475000	12.574779	0.000000	62.375000	54.700000	19.800000	-0.081063	0.000000	3.945278	0.000000	1.000000	-0.218888	-6.659000 
	6.477083	12.574779	0.000000	62.385417	54.710000	19.800000	-0.081121	0.000000	3.944277	0.000000	1.000000	-0.219052	-6.664000 
	6.479167	12.574779	0.000000	62.395833	54.690000	19.800000	-0.081160	0.000000	3.943702	0.000000	1.000000	-0.219151	-6.667000 
	6.481250	12.574779	0.000000	62.406250	54.710000	19.800000	-0.081215	0.000000	3.942690	0.000000	1.000000	-0.219315	-6.672000 
	6.483333	12.574779	0.000000	62.416667	54.730000	19.800000	-0.081260	0.000000	3.941877	0.000000	1.000000	-0.219446	-6.676000 
	6.485417	12.574779	0.000000	62.427083	54.740000	19.800000	-0.081317	0.000000	3.940876	0.000000	1.000000	-0.219611	-6.681000 
	6.487500	12.574779	0.000000	62.437500	54.720000	19.800000	-0.081382	0.000000	3.939904	0.000000	1.000000	-0.219775	-6.686000 
	6.489583	12.574779	0.000000	62.447917	54.750000	19.800000	-0.081424	0.000000	3.939081	0.000000	1.000000	-0.219907	-6.690000 
	6.491667	12.574779	0.000000	62.458333	54.760000	19.800000	-0.081482	0.000000	3.938079	0.000000	1.000000	-0.220071	-6.695000 
	6.493750	12.574779	0.000000	62.468750	54.770000	19.800000	-0.081540	0.000000	3.937077	0.000000	1.000000	-0.220235	-6.700000 
	6.495833	12.574779	0.000000	62.479167	54.770000	19.800000	-0.081601	0.000000	3.936086	0.000000	1.000000	-0.220400	-6.705000 
	6.497917	12.574779	0.000000	62.489583	54.780000	19.800000	-0.081660	0.000000	3.935084	0.000000	1.000000	-0.220564	-6.710000 
	6.500000	12.574779	0.000000	62.500000	54.800000	19.800000	-0.081702	0.000000	3.934271	0.000000	1.000000	-0.220696	-6.714000 
	6.502083	12.574779	0.000000	62.510417	54.810000	19.800000	-0.081747	0.000000	3.933467	0.000000	1.000000	-0.220827	-6.718000 
	6.504167	12.574779	0.000000	62.520833	54.830000	19.800000	-0.081779	0.000000	3.932852	0.000000	1.000000	-0.220926	-6.721000 
	6.506250	12.574779	0.000000	62.531250	54.820000	19.800000	-0.081841	0.000000	3.931871	0.000000	1.000000	-0.221090	-6.726000 
	6.508333	12.574779	0.000000	62.541667	54.850000	19.800000	-0.081869	0.000000	3.931246	0.000000	1.000000	-0.221189	-6.729000 
	6.510417	12.574779	0.000000	62.552083	54.850000	19.800000	-0.081918	0.000000	3.930452	0.000000	1.000000	-0.221320	-6.733000 
	6.512500	12.574779	0.000000	62.562500	54.850000	19.800000	-0.081955	0.000000	3.929857	0.000000	1.000000	-0.221419	-6.736000 
	6.514583	12.574993	0.000000	62.572917	54.870000	19.800000	-0.082011	0.000000	3.928845	0.000000	1.000000	-0.221583	-6.741000 
	6.516667	12.574993	0.000000	62.583333	54.880000	19.800000	-0.082056	0.000000	3.928042	0.000000	1.000000	-0.221715	-6.745000 
	6.518750	12.574993	0.000000	62.593750	54.880000	19.800000	-0.082091	0.000000	3.927447	0.000000	1.000000	-0.221813	-6.748000 
	6.520833	12.574993	0.000000	62.604167	54.890000	19.800000	-0.082138	0.000000	3.926643	0.000000	1.000000	-0.221945	-6.752000 
	6.522917	12.574993	0.000000	62.614583	54.910000	19.800000	-0.082169	0.000000	3.926028	0.000000	1.000000	-0.222043	-6.755000 
	6.525000	12.574993	0.000000	62.625000	54.910000	19.800000	-0.082228	0.000000	3.925037	0.000000	1.000000	-0.222208	-6.760000 
	6.527083	12.574993	0.000000	62.635417	54.930000	19.800000	-0.082260	0.000000	3.924421	0.000000	1.000000	-0.222306	-6.763000 
	6.529167	12.574993	0.000000	62.645833	54.940000	19.800000	-0.082319	0.000000	3.923419	0.000000	1.000000	-0.222471	-6.768000 
	6.531250	12.574993	0.000000	62.656250	54.960000	19.800000	-0.082350	0.000000	3.922804	0.000000	1.000000	-0.222569	-6.771000 
	6.533333	12.574993	0.000000	62.666667	54.950000	19.800000	-0.082411	0.000000	3.921822	0.000000	1.000000	-0.222734	-6.776000 
	6.535417	12.574993	0.000000	62.677083	54.970000	19.800000	-0.082455	0.000000	3.921009	0.000000	1.000000	-0.222865	-6.780000 
	6.537500	12.574993	0.000000	62.687500	54.980000	19.800000	-0.082502	0.000000	3.920205	0.000000	1.000000	-0.222997	-6.784000 
	6.539583	12.574993	0.000000	62.697917	54.980000	19.800000	-0.082551	0.000000	3.919412	0.000000	1.000000	-0.223128	-6.788000 
	6.541667	12.574993	0.000000	62.708333	55.000000	19.800000	-0.082606	0.000000	3.918400	0.000000	1.000000	-0.223292	-6.793000 
	6.543750	12.574993	0.000000	62.718750	55.010000	19.800000	-0.082651	0.000000	3.917596	0.000000	1.000000	-0.223424	-6.797000 
	6.545833	12.574993	0.000000	62.729167	55.000000	19.800000	-0.082703	0.000000	3.916813	0.000000	1.000000	-0.223555	-6.801000 
	6.547917	12.574993	0.000000	62.739583	55.030000	19.800000	-0.082741	0.000000	3.915989	0.000000	1.000000	-0.223687	-6.805000 
	6.550000	12.574993	0.000000	62.750000	55.060000	19.800000	-0.082795	0.000000	3.914966	0.000000	1.000000	-0.223851	-6.810000 
	6.552083	12.574993	0.000000	62.760417	55.060000	19.800000	-0.082845	0.000000	3.914173	0.000000	1.000000	-0.223983	-6.814000 
	6.554167	12.574993	0.000000	62.770833	55.050000	19.800000	-0.082918	0.000000	3.912993	0.000000	1.000000	-0.224180	-6.820000 
	6.556250	12.574993	0.000000	62.781250	55.080000	19.800000	-0.082960	0.000000	3.912169	0.000000	1.000000	-0.224311	-6.824000 
	6.558333	12.574993	0.000000	62.791667	55.090000	19.800000	-0.083019	0.000000	3.911167	0.000000	1.000000	-0.224476	-6.829000 
	6.560417	12.574993	0.000000	62.802083	55.080000	19.800000	-0.083056	0.000000	3.910582	0.000000	1.000000	-0.224574	-6.832000 
	6.562500	12.574993	0.000000	62.812500	55.090000	19.800000	-0.083115	0.000000	3.909580	0.000000	1.000000	-0.224739	-6.837000 
	6.564583	12.574993	0.000000	62.822917	55.130000	19.800000	-0.083153	0.000000	3.908745	0.000000	1.000000	-0.224870	-6.841000 
	6.566667	12.574993	0.000000	62.833333	55.140000	19.800000	-0.083209	0.000000	3.907743	0.000000	1.000000	-0.225035	-6.846000 
	6.568750	12.574993	0.000000	62.843750	55.140000	19.800000	-0.083259	0.000000	3.906950	0.000000	1.000000	-0.225166	-6.850000 
	6.570833	12.574993	0.000000	62.854167	55.150000	19.800000	-0.083304	0.000000	3.906146	0.000000	1.000000	-0.225297	-6.854000 
	6.572917	12.574993	0.000000	62.864583	55.180000	19.800000	-0.083358	0.000000	3.905123	0.000000	1.000000	-0.225462	-6.859000 
	6.575000	12.574993	0.000000	62.875000	55.180000	19.800000	-0.083418	0.000000	3.904131	0.000000	1.000000	-0.225626	-6.864000 
	6.577083	12.574993	0.000000	62.885417	55.180000	19.800000	-0.083466	0.000000	3.903338	0.000000	1.000000	-0.225758	-6.868000 
	6.579167	12.574993	0.000000	62.895833	55.190000	19.800000	-0.083523	0.000000	3.902336	0.000000	1.000000	-0.225922	-6.873000 
	6.581250	12.574993	0.000000	62.906250	55.190000	19.800000	-0.083572	0.000000	3.901542	0.000000	1.000000	-0.226054	-6.877000 
	6.583333	12.574993	0.000000	62.916667	55.210000	19.800000	-0.083616	0.000000	3.900728	0.000000	1.000000	-0.226185	-6.881000 
	6.585417	12.574993	0.000000	62.927083	55.220000	19.800000	-0.083649	0.000000	3.900123	0.000000	1.000000	-0.226284	-6.884000 
	6.587500	12.574993	0.000000	62.937500	55.240000	19.800000	-0.083704	0.000000	3.899110	0.000000	1.000000	-0.226448	-6.889000 
	6.589583	12.574993	0.000000	62.947917	55.260000	19.800000	-0.083734	0.000000	3.898494	0.000000	1.000000	-0.226547	-6.892000 
	6.591667	12.574993	0.000000	62.958333	55.260000	19.800000	-0.083783	0.000000	3.897701	0.000000	1.000000	-0.226678	-6.896000 
	6.593750	12.574993	0.000000	62.968750	55.250000	19.800000	-0.083833	0.000000	3.896917	0.000000	1.000000	-0.226810	-6.900000 
	6.595833	12.574993	0.000000	62.979167	55.280000	19.800000	-0.083862	0.000000	3.896291	0.000000	1.000000	-0.226908	-6.903000 
	6.597917	12.574993	0.000000	62.989583	55.290000	19.800000	-0.083920	0.000000	3.895289	0.000000	1.000000	-0.227073	-6.908000 
	6.600000	12.574993	0.000000	63.000000	55.290000	19.800000	-0.083966	0.000000	3.894495	0.000000	1.000000	-0.227204	-6.912000 
	6.602083	12.574993	0.000000	63.010417	55.310000	19.800000	-0.084010	0.000000	3.893681	0.000000	1.000000	-0.227335	-6.916000 
	6.604167	12.574993	0.000000	63.020833	55.310000	19.800000	-0.084061	0.000000	3.892887	0.000000	1.000000	-0.227467	-6.920000 
	6.606250	12.574993	0.000000	63.031250	55.310000	19.800000	-0.084119	0.000000	3.891895	0.000000	1.000000	-0.227631	-6.925000 
	6.608333	12.574993	0.000000	63.041667	55.340000	19.800000	-0.084174	0.000000	3.890872	0.000000	1.000000	-0.227796	-6.930000 
	6.610417	12.574993	0.000000	63.052083	55.340000	19.800000	-0.084219	0.000000	3.890078	0.000000	1.000000	-0.227927	-6.934000 
	6.612500	12.574993	0.000000	63.062500	55.360000	19.800000	-0.084290	0.000000	3.888867	0.000000	1.000000	-0.228124	-6.940000 
	6.614583	12.574993	0.000000	63.072917	55.390000	19.800000	-0.084339	0.000000	3.887844	0.000000	1.000000	-0.228289	-6.945000 
	6.616667	12.574993	0.000000	63.083333	55.380000	19.800000	-0.084415	0.000000	3.886664	0.000000	1.000000	-0.228486	-6.951000 
	6.618750	12.574993	0.000000	63.093750	55.380000	19.800000	-0.084488	0.000000	3.885474	0.000000	1.000000	-0.228683	-6.957000 
	6.620833	12.574993	0.000000	63.104167	55.410000	19.800000	-0.084541	0.000000	3.884450	0.000000	1.000000	-0.228848	-6.962000 
	6.622917	12.574993	0.000000	63.114583	55.420000	19.800000	-0.084611	0.000000	3.883249	0.000000	1.000000	-0.229045	-6.968000 
	6.625000	12.574993	0.000000	63.125000	55.410000	19.800000	-0.084673	0.000000	3.882268	0.000000	1.000000	-0.229209	-6.973000 
	6.627083	12.574993	0.000000	63.135417	55.430000	19.800000	-0.084742	0.000000	3.881056	0.000000	1.000000	-0.229406	-6.979000 
	6.629167	12.574993	0.000000	63.145833	55.450000	19.800000	-0.084797	0.000000	3.880043	0.000000	1.000000	-0.229571	-6.984000 
	6.631250	12.574993	0.000000	63.156250	55.450000	19.800000	-0.084882	0.000000	3.878654	0.000000	1.000000	-0.229801	-6.991000 
	6.633333	12.574993	0.000000	63.166667	55.460000	19.800000	-0.084939	0.000000	3.877652	0.000000	1.000000	-0.229965	-6.996000 
	6.635417	12.574993	0.000000	63.177083	55.450000	19.800000	-0.085002	0.000000	3.876670	0.000000	1.000000	-0.230130	-7.001000 
	6.637500	12.574993	0.000000	63.187500	55.470000	19.800000	-0.085081	0.000000	3.875260	0.000000	1.000000	-0.230360	-7.008000 
	6.639583	12.574993	0.000000	63.197917	55.500000	19.800000	-0.085146	0.000000	3.874038	0.000000	1.000000	-0.230557	-7.014000 
	6.641667	12.574993	0.000000	63.208333	55.500000	19.800000	-0.085219	0.000000	3.872847	0.000000	1.000000	-0.230754	-7.020000 
	6.643750	12.574993	0.000000	63.218750	55.500000	19.800000	-0.085292	0.000000	3.871657	0.000000	1.000000	-0.230951	-7.026000 
	6.645833	12.574993	0.000000	63.229167	55.520000	19.800000	-0.085358	0.000000	3.870445	0.000000	1.000000	-0.231149	-7.032000 
	6.647917	12.574993	0.000000	63.239583	55.530000	19.800000	-0.085428	0.000000	3.869244	0.000000	1.000000	-0.231346	-7.038000 
	6.650000	12.574993	0.000000	63.250000	55.540000	19.800000	-0.085486	0.000000	3.868241	0.000000	1.000000	-0.231510	-7.043000 
	6.652083	12.574993	0.000000	63.260417	55.540000	19.800000	-0.085558	0.000000	3.867051	0.000000	1.000000	-0.231707	-7.049000 
	6.654167	12.574993	0.000000	63.270833	55.580000	19.800000	-0.085633	0.000000	3.865619	0.000000	1.000000	-0.231937	-7.056000 
	6.656250	12.574993	0.000000	63.281250	55.580000	19.800000	-0.085693	0.000000	3.864627	0.000000	1.000000	-0.232102	-7.061000 
	6.658333	12.574993	0.000000	63.291667	55.590000	19.800000	-0.085774	0.000000	3.863228	0.000000	1.000000	-0.232332	-7.068000 
	6.660417	12.574993	0.000000	63.302083	55.590000	19.800000	-0.085836	0.000000	3.862235	0.000000	1.000000	-0.232496	-7.073000 
	6.662500	12.574993	0.000000	63.312500	55.600000	19.800000	-0.085904	0.000000	3.861034	0.000000	1.000000	-0.232693	-7.079000
[truncated: 8,100,927 more chars]
