# Supplementary material for: Novel terpolymers based on methyl methacrylate with superior thermal stability and optical transparency for high-value applications
Source: PLoS One. 2025 Oct 8;20(10):e0332300. doi: 10.1371/journal.pone.0332300 (PMC12507251; doi:10.1371/journal.pone.0332300)
Supplement: S1 File — (ZIP) [file pone.0332300.s001.zip › Supporting_Information/Fig. 5. Derivative thermogravimetric (DTG) curves comparing the thermal degradation rates of the synthesized/TGA-DSC/DTG(poly(MMA(50)-VBC(20)-MI(30))/DTG VBC 20% (07.10.95).txt]

Filename:	D:\save\Dr.atabaki\geramifar\VBC 20% (07.10.95).stad
Temperature (�C)	Derivative Weight (mg/mi
29.11	-0.513
29.10	-0.158
29.10	-0.097
29.10	-0.078
29.13	-0.065
29.12	-0.058
29.11	-0.054
29.12	-0.051
29.12	-0.048
29.14	-0.046
29.13	-0.043
29.14	-0.042
29.16	-0.039
29.14	-0.038
29.14	-0.037
29.13	-0.036
29.14	-0.035
29.14	-0.035
29.14	-0.035
29.15	-0.035
29.15	-0.034
29.16	-0.033
29.14	-0.033
29.13	-0.034
29.15	-0.035
29.15	-0.035
29.15	-0.035
29.16	-0.035
29.16	-0.034
29.16	-0.034
29.14	-0.033
29.16	-0.033
29.15	-0.033
29.15	-0.033
29.17	-0.032
29.18	-0.032
29.16	-0.032
29.19	-0.032
29.17	-0.031
29.19	-0.031
29.18	-0.031
29.18	-0.030
29.17	-0.030
29.17	-0.030
29.20	-0.030
29.19	-0.029
29.17	-0.028
29.16	-0.028
29.18	-0.028
29.19	-0.028
29.19	-0.027
29.18	-0.022
29.21	-0.023
29.21	-0.023
29.20	-0.023
29.18	-0.023
29.19	-0.023
29.20	-0.023
29.21	-0.023
29.19	-0.022
29.20	-0.022
29.20	-0.022
29.19	-0.021
29.20	-0.021
29.21	-0.021
29.20	-0.021
29.20	-0.020
29.23	-0.020
29.22	-0.020
29.22	-0.020
29.22	-0.020
29.22	-0.020
29.21	-0.020
29.21	-0.020
29.20	-0.019
29.23	-0.019
29.23	-0.019
29.23	-0.019
29.23	-0.019
29.24	-0.019
29.25	-0.019
29.24	-0.019
29.25	-0.019
29.24	-0.019
29.25	-0.018
29.23	-0.018
29.24	-0.018
29.26	-0.017
29.26	-0.017
29.26	-0.017
29.24	-0.016
29.25	-0.016
29.25	-0.016
29.25	-0.016
29.26	-0.016
29.25	-0.015
29.25	-0.015
29.27	-0.014
29.28	-0.014
29.27	-0.013
29.26	-0.013
29.28	-0.012
29.27	-0.012
29.29	-0.012
29.27	-0.011
29.30	-0.011
29.28	-0.011
29.27	-0.011
29.29	-0.011
29.28	-0.011
29.28	-0.011
29.27	-0.011
29.29	-0.011
29.28	-0.010
29.28	-0.010
29.28	-0.010
29.29	-9.888e-003
29.28	-9.555e-003
29.29	-9.392e-003
29.31	-9.181e-003
29.30	-8.900e-003
29.32	-8.554e-003
29.31	-8.385e-003
29.30	-8.170e-003
29.32	-7.887e-003
29.31	-7.547e-003
29.30	-7.348e-003
29.33	-7.207e-003
29.33	-7.297e-003
29.31	-7.372e-003
29.32	-7.439e-003
29.34	-7.308e-003
29.33	-7.204e-003
29.34	-7.160e-003
29.33	-7.168e-003
29.33	-7.039e-003
29.35	-6.808e-003
29.34	-6.496e-003
29.34	-6.306e-003
29.36	-6.216e-003
29.37	-6.160e-003
29.36	-6.131e-003
29.36	-6.114e-003
29.36	-6.104e-003
29.36	-6.099e-003
29.37	-6.096e-003
29.37	-6.094e-003
29.38	-6.094e-003
29.38	-6.093e-003
29.37	-6.093e-003
29.38	-6.093e-003
29.39	-6.093e-003
29.38	-6.092e-003
29.37	-6.092e-003
29.39	-6.092e-003
29.40	-6.092e-003
29.41	-6.092e-003
29.39	-6.099e-003
29.40	-6.057e-003
29.40	-6.215e-003
29.41	-6.286e-003
29.41	-6.487e-003
29.42	-6.589e-003
29.41	-6.799e-003
29.43	-6.952e-003
29.40	-7.015e-003
29.42	-7.051e-003
29.42	-7.108e-003
29.44	-7.005e-003
29.42	-6.790e-003
29.44	-6.485e-003
29.45	-6.307e-003
29.45	-6.183e-003
29.44	-6.245e-003
29.45	-6.439e-003
29.46	-6.730e-003
29.47	-6.909e-003
29.46	-6.999e-003
29.47	-7.009e-003
29.48	-7.188e-003
29.49	-7.311e-003
29.46	-7.405e-003
29.45	-7.296e-003
29.48	-7.164e-003
29.49	-7.248e-003
29.47	-7.445e-003
29.48	-7.741e-003
29.52	-7.921e-003
29.51	-8.013e-003
29.49	-8.030e-003
29.49	-8.174e-003
29.51	-8.413e-003
29.51	-8.729e-003
29.50	-8.928e-003
29.52	-8.984e-003
29.53	-9.157e-003
29.54	-9.409e-003
29.52	-9.735e-003
29.52	-9.931e-003
29.54	-0.010
29.53	-0.010
29.52	-0.010
29.52	-0.010
29.56	-0.011
29.56	-0.011
29.55	-0.011
29.55	-0.011
29.56	-0.011
29.57	-0.011
29.57	-0.011
29.57	-0.011
29.58	-0.011
29.58	-0.011
29.58	-0.011
29.60	-0.011
29.60	-0.011
29.60	-0.011
29.60	-0.011
29.62	-0.012
29.61	-0.012
29.62	-0.012
29.61	-0.012
29.62	-0.012
29.63	-0.013
29.64	-0.013
29.62	-0.013
29.64	-0.013
29.63	-0.013
29.63	-0.013
29.64	-0.013
29.66	-0.014
29.66	-0.013
29.67	-0.013
29.67	-0.013
29.65	-0.013
29.68	-0.014
29.68	-0.014
29.67	-0.014
29.68	-0.014
29.67	-0.014
29.70	-0.014
29.71	-0.014
29.72	-0.014
29.71	-0.014
29.70	-0.014
29.72	-0.015
29.71	-0.014
29.71	-0.014
29.72	-0.014
29.73	-0.014
29.73	-0.014
29.74	-0.014
29.75	-0.014
29.74	-0.015
29.75	-0.015
29.77	-0.015
29.76	-0.014
29.76	-0.014
29.76	-0.014
29.78	-0.014
29.78	-0.014
29.78	-0.014
29.78	-0.014
29.78	-0.014
29.78	-0.013
29.79	-0.013
29.80	-0.014
29.81	-0.014
29.82	-0.014
29.80	-0.014
29.81	-0.014
29.83	-0.014
29.83	-0.014
29.82	-0.014
29.83	-0.014
29.82	-0.014
29.85	-0.014
29.85	-0.014
29.84	-0.014
29.86	-0.014
29.86	-0.014
29.86	-0.014
29.86	-0.014
29.87	-0.013
29.88	-0.013
29.88	-0.013
29.89	-0.013
29.88	-0.013
29.87	-0.012
29.90	-0.012
29.90	-0.013
29.90	-0.013
29.91	-0.013
29.92	-0.012
29.92	-0.012
29.92	-0.012
29.93	-0.012
29.95	-0.012
29.94	-0.012
29.94	-0.012
29.94	-0.012
29.95	-0.012
29.96	-0.012
29.98	-0.012
29.97	-0.012
29.96	-0.011
29.97	-0.011
29.97	-0.011
29.99	-0.011
29.97	-0.011
30.00	-0.011
30.00	-0.011
29.99	-0.011
29.99	-0.011
30.00	-0.010
30.00	-0.010
30.01	-0.011
30.01	-0.011
30.02	-0.011
30.03	-0.010
30.04	-0.010
30.04	-0.010
30.05	-0.010
30.04	-9.872e-003
30.05	-9.558e-003
30.06	-9.329e-003
30.06	-9.352e-003
30.07	-9.510e-003
30.06	-9.824e-003
30.07	-9.878e-003
30.09	-9.735e-003
30.09	-9.477e-003
30.09	-9.315e-003
30.07	-9.235e-003
30.09	-9.224e-003
30.10	-9.083e-003
30.11	-8.847e-003
30.10	-8.531e-003
30.12	-8.339e-003
30.12	-8.248e-003
30.11	-8.191e-003
30.13	-8.162e-003
30.13	-8.145e-003
30.15	-8.142e-003
30.15	-8.094e-003
30.14	-8.243e-003
30.16	-8.348e-003
30.17	-8.432e-003
30.15	-8.311e-003
30.14	-8.212e-003
30.16	-8.179e-003
30.17	-8.145e-003
30.18	-8.169e-003
30.18	-8.052e-003
30.19	-7.790e-003
30.19	-7.596e-003
30.21	-7.629e-003
30.20	-7.848e-003
30.22	-7.980e-003
30.20	-8.039e-003
30.21	-8.078e-003
30.21	-8.097e-003
30.23	-8.109e-003
30.23	-8.115e-003
30.24	-8.112e-003
30.24	-8.150e-003
30.26	-8.035e-003
30.25	-7.813e-003
30.26	-7.505e-003
30.26	-7.318e-003
30.28	-7.229e-003
30.28	-7.174e-003
30.29	-7.145e-003
30.28	-7.135e-003
30.28	-7.084e-003
30.27	-7.230e-003
30.28	-7.334e-003
30.28	-7.418e-003
30.30	-7.296e-003
30.31	-7.197e-003
30.30	-7.163e-003
30.32	-7.137e-003
30.32	-7.125e-003
30.34	-7.117e-003
30.33	-7.113e-003
30.33	-7.111e-003
30.34	-7.109e-003
30.33	-7.109e-003
30.34	-7.102e-003
30.36	-7.137e-003
30.36	-7.021e-003
30.37	-6.798e-003
30.37	-6.490e-003
30.37	-6.303e-003
30.40	-6.214e-003
30.39	-6.159e-003
30.38	-6.130e-003
30.39	-6.106e-003
30.42	-6.140e-003
30.43	-5.983e-003
30.42	-5.874e-003
30.41	-5.786e-003
30.43	-5.906e-003
30.45	-6.004e-003
30.43	-6.037e-003
30.44	-6.064e-003
30.44	-6.076e-003
30.46	-6.083e-003
30.44	-6.087e-003
30.46	-6.090e-003
30.47	-6.091e-003
30.47	-6.092e-003
30.47	-6.092e-003
30.48	-6.092e-003
30.48	-6.085e-003
30.50	-6.121e-003
30.48	-6.005e-003
30.49	-5.783e-003
30.52	-5.475e-003
30.52	-5.288e-003
30.52	-5.199e-003
30.52	-5.143e-003
30.54	-5.121e-003
30.54	-5.069e-003
30.52	-5.176e-003
30.55	-5.386e-003
30.55	-5.727e-003
30.57	-5.797e-003
30.57	-5.662e-003
30.56	-5.409e-003
30.58	-5.250e-003
30.57	-5.178e-003
30.57	-5.132e-003
30.58	-5.115e-003
30.60	-5.065e-003
30.60	-5.174e-003
30.61	-5.392e-003
30.60	-5.697e-003
30.60	-5.883e-003
30.63	-5.972e-003
30.63	-6.026e-003
30.62	-6.055e-003
30.63	-6.072e-003
30.64	-6.074e-003
30.65	-6.115e-003
30.63	-6.002e-003
30.65	-5.781e-003
30.67	-5.474e-003
30.66	-5.287e-003
30.67	-5.198e-003
30.67	-5.150e-003
30.68	-5.085e-003
30.70	-5.185e-003
30.69	-5.398e-003
30.71	-5.694e-003
30.71	-5.914e-003
30.71	-5.886e-003
30.70	-5.718e-003
30.73	-5.438e-003
30.74	-5.267e-003
30.73	-5.187e-003
30.74	-5.137e-003
30.74	-5.111e-003
30.74	-5.096e-003
30.74	-5.094e-003
30.76	-5.054e-003
30.76	-5.167e-003
30.78	-5.388e-003
30.77	-5.695e-003
30.77	-5.882e-003
30.79	-5.971e-003
30.78	-6.026e-003
30.80	-6.055e-003
30.80	-6.072e-003
30.80	-6.074e-003
30.81	-6.115e-003
30.82	-6.002e-003
30.83	-5.788e-003
30.84	-5.445e-003
30.84	-5.374e-003
30.85	-5.508e-003
30.85	-5.761e-003
30.85	-5.919e-003
30.85	-5.991e-003
30.86	-6.038e-003
30.85	-6.061e-003
30.87	-6.075e-003
30.89	-6.083e-003
30.88	-6.087e-003
30.89	-6.096e-003
30.90	-6.062e-003
30.91	-6.178e-003
30.92	-6.401e-003
30.92	-6.710e-003
30.93	-6.897e-003
30.94	-6.986e-003
30.95	-7.041e-003
30.94	-7.070e-003
30.96	-7.087e-003
30.94	-7.089e-003
30.95	-7.130e-003
30.96	-7.017e-003
30.97	-6.796e-003
30.97	-6.496e-003
30.98	-6.273e-003
30.98	-6.301e-003
30.98	-6.468e-003
30.98	-6.747e-003
31.01	-6.918e-003
31.01	-6.998e-003
31.00	-7.048e-003
31.03	-7.074e-003
31.03	-7.096e-003
31.04	-7.061e-003
31.04	-7.225e-003
31.06	-7.298e-003
31.05	-7.501e-003
31.07	-7.604e-003
31.06	-7.814e-003
31.07	-7.967e-003
31.08	-8.030e-003
31.07	-8.073e-003
31.07	-8.095e-003
31.09	-8.101e-003
31.10	-8.143e-003
31.11	-8.031e-003
31.12	-7.811e-003
31.11	-7.504e-003
31.12	-7.318e-003
31.12	-7.229e-003
31.12	-7.174e-003
31.15	-7.145e-003
31.14	-7.129e-003
31.13	-7.119e-003
31.15	-7.108e-003
31.16	-7.141e-003
31.17	-7.023e-003
31.18	-6.806e-003
31.18	-6.462e-003
31.19	-6.390e-003
31.19	-6.524e-003
31.20	-6.776e-003
31.20	-6.935e-003
31.21	-7.007e-003
31.22	-7.053e-003
31.22	-7.077e-003
31.23	-7.091e-003
31.23	-7.098e-003
31.24	-7.102e-003
31.23	-7.105e-003
31.27	-7.106e-003
31.26	-7.100e-003
31.27	-7.136e-003
31.26	-7.021e-003
31.28	-6.805e-003
31.29	-6.461e-003
31.31	-6.390e-003
31.29	-6.524e-003
31.31	-6.776e-003
31.30	-6.935e-003
31.31	-7.007e-003
31.33	-7.053e-003
31.34	-7.077e-003
31.33	-7.091e-003
31.34	-7.098e-003
31.33	-7.096e-003
31.34	-7.134e-003
31.35	-7.019e-003
31.34	-6.804e-003
31.39	-6.461e-003
31.39	-6.390e-003
31.39	-6.523e-003
31.39	-6.776e-003
31.39	-6.935e-003
31.40	-7.007e-003
31.41	-7.053e-003
31.41	-7.077e-003
31.42	-7.091e-003
31.41	-7.091e-003
31.43	-7.132e-003
31.44	-7.018e-003
31.44	-6.797e-003
31.45	-6.489e-003
31.46	-6.303e-003
31.45	-6.214e-003
31.46	-6.159e-003
31.49	-6.137e-003
31.49	-6.084e-003
31.50	-6.191e-003
31.48	-6.408e-003
31.51	-6.707e-003
31.52	-6.928e-003
31.53	-6.900e-003
31.51	-6.733e-003
31.53	-6.453e-003
31.52	-6.282e-003
31.53	-6.203e-003
31.55	-6.152e-003
31.56	-6.126e-003
31.57	-6.111e-003
31.57	-6.103e-003
31.56	-6.098e-003
31.58	-6.096e-003
31.58	-6.094e-003
31.59	-6.087e-003
31.59	-6.122e-003
31.59	-6.013e-003
31.61	-5.754e-003
31.62	-5.555e-003
31.62	-5.633e-003
31.64	-5.700e-003
31.62	-5.726e-003
31.65	-5.700e-003
31.63	-5.853e-003
31.64	-6.013e-003
31.67	-5.900e-003
31.65	-5.862e-003
31.66	-5.676e-003
31.69	-5.584e-003
31.69	-5.379e-003
31.68	-5.229e-003
31.69	-5.168e-003
31.69	-5.132e-003
31.72	-5.076e-003
31.72	-5.179e-003
31.72	-5.388e-003
31.72	-5.735e-003
31.74	-5.762e-003
31.76	-5.779e-003
31.74	-5.632e-003
31.75	-5.565e-003
31.77	-5.336e-003
31.76	-5.301e-003
31.76	-5.509e-003
31.78	-5.624e-003
31.80	-5.686e-003
31.79	-5.677e-003
31.79	-5.847e-003
31.80	-5.964e-003
31.82	-6.048e-003
31.83	-5.966e-003
31.83	-5.760e-003
31.82	-5.463e-003
31.84	-5.281e-003
31.85	-5.195e-003
31.86	-5.141e-003
31.86	-5.113e-003
31.86	-5.097e-003
31.88	-5.088e-003
31.86	-5.083e-003
31.89	-5.081e-003
31.91	-5.086e-003
31.89	-5.049e-003
31.89	-5.165e-003
31.91	-5.387e-003
31.93	-5.688e-003
31.93	-5.904e-003
31.94	-5.920e-003
31.94	-5.601e-003
31.96	-5.215e-003
31.97	-4.959e-003
31.95	-5.000e-003
31.96	-5.048e-003
31.97	-5.056e-003
31.97	-5.067e-003
31.99	-5.071e-003
31.99	-5.074e-003
32.00	-5.075e-003
32.01	-5.076e-003
32.02	-5.070e-003
32.03	-5.106e-003
32.03	-4.990e-003
32.04	-4.767e-003
32.04	-4.460e-003
32.06	-4.272e-003
32.06	-4.183e-003
32.07	-4.128e-003
32.06	-4.099e-003
32.08	-4.082e-003
32.08	-4.080e-003
32.08	-4.039e-003
32.09	-4.152e-003
32.11	-4.373e-003
32.10	-4.680e-003
32.11	-4.867e-003
32.13	-4.956e-003
32.12	-5.011e-003
32.13	-5.033e-003
32.14	-5.085e-003
32.15	-4.978e-003
32.17	-4.761e-003
32.17	-4.456e-003
32.16	-4.270e-003
32.18	-4.182e-003
32.20	-4.127e-003
32.19	-4.099e-003
32.22	-4.082e-003
32.21	-4.073e-003
32.21	-4.068e-003
32.21	-4.065e-003
32.22	-4.064e-003
32.21	-4.063e-003
32.22	-4.069e-003
32.24	-4.033e-003
32.25	-4.149e-003
32.26	-4.371e-003
32.25	-4.679e-003
32.26	-4.860e-003
32.27	-4.984e-003
32.28	-4.930e-003
32.29	-4.694e-003
32.30	-4.555e-003
32.30	-4.483e-003
32.31	-4.485e-003
32.32	-4.312e-003
32.33	-4.186e-003
32.34	-4.137e-003
32.34	-4.101e-003
32.34	-4.085e-003
32.35	-4.074e-003
32.37	-4.069e-003
32.38	-4.066e-003
32.37	-4.071e-003
32.40	-4.027e-003
32.39	-4.178e-003
32.39	-4.284e-003
32.40	-4.377e-003
32.42	-4.213e-003
32.41	-4.273e-003
32.42	-4.310e-003
32.42	-4.485e-003
32.43	-4.575e-003
32.44	-4.777e-003
32.45	-4.934e-003
32.46	-4.944e-003
32.46	-5.181e-003
32.47	-5.156e-003
32.47	-5.147e-003
32.49	-4.948e-003
32.51	-4.974e-003
32.50	-5.041e-003
32.51	-5.049e-003
32.51	-5.064e-003
32.52	-5.069e-003
32.54	-5.073e-003
32.52	-5.075e-003
32.54	-5.076e-003
32.54	-5.076e-003
32.55	-5.077e-003
32.57	-5.077e-003
32.57	-5.077e-003
32.57	-5.077e-003
32.58	-5.070e-003
32.60	-5.113e-003
32.59	-4.961e-003
32.59	-4.854e-003
32.62	-4.769e-003
32.63	-4.896e-003
32.61	-4.952e-003
32.63	-5.138e-003
32.66	-5.271e-003
32.64	-5.368e-003
32.66	-5.255e-003
32.67	-5.161e-003
32.67	-5.129e-003
32.66	-5.104e-003
32.68	-5.093e-003
32.69	-5.086e-003
32.68	-5.082e-003
32.71	-5.080e-003
32.71	-5.085e-003
32.74	-5.049e-003
32.73	-5.164e-003
32.72	-5.380e-003
32.74	-5.724e-003
32.74	-5.795e-003
32.74	-5.661e-003
32.76	-5.409e-003
32.76	-5.250e-003
32.77	-5.178e-003
32.79	-5.125e-003
32.79	-5.144e-003
32.80	-4.978e-003
32.82	-4.864e-003
32.81	-4.774e-003
32.82	-4.893e-003
32.83	-4.990e-003
32.84	-5.023e-003
32.84	-5.049e-003
32.84	-5.060e-003
32.85	-5.068e-003
32.86	-5.072e-003
32.87	-5.074e-003
32.87	-5.075e-003
32.87	-5.076e-003
32.88	-5.077e-003
32.92	-5.077e-003
32.89	-5.077e-003
32.91	-5.077e-003
32.94	-5.077e-003
32.94	-5.084e-003
32.93	-5.048e-003
32.93	-5.164e-003
32.97	-5.380e-003
32.96	-5.724e-003
32.95	-5.795e-003
32.96	-5.661e-003
32.98	-5.408e-003
32.98	-5.250e-003
32.98	-5.178e-003
32.98	-5.132e-003
33.01	-5.108e-003
33.02	-5.094e-003
33.02	-5.087e-003
33.02	-5.082e-003
33.06	-5.080e-003
33.04	-5.079e-003
33.05	-5.078e-003
33.04	-5.078e-003
33.07	-5.077e-003
33.05	-5.077e-003
33.06	-5.077e-003
33.08	-5.077e-003
33.09	-5.070e-003
33.09	-5.106e-003
33.12	-4.990e-003
33.10	-4.768e-003
33.12	-4.460e-003
33.13	-4.272e-003
33.12	-4.183e-003
33.13	-4.128e-003
33.15	-4.099e-003
33.16	-4.076e-003
33.16	-4.109e-003
33.18	-3.945e-003
33.20	-3.879e-003
33.21	-3.640e-003
33.18	-3.646e-003
33.20	-3.701e-003
33.22	-3.703e-003
33.22	-3.722e-003
33.23	-3.682e-003
33.24	-3.836e-003
33.25	-3.951e-003
33.25	-3.994e-003
33.26	-4.026e-003
33.26	-4.041e-003
33.29	-4.050e-003
33.28	-4.055e-003
33.29	-4.058e-003
33.28	-4.060e-003
33.30	-4.060e-003
33.32	-4.061e-003
33.31	-4.061e-003
33.34	-4.055e-003
33.33	-4.091e-003
33.33	-3.975e-003
33.33	-3.752e-003
33.34	-3.444e-003
33.37	-3.257e-003
33.38	-3.168e-003
33.37	-3.119e-003
33.37	-3.055e-003
33.40	-3.154e-003
33.40	-3.367e-003
33.40	-3.670e-003
33.41	-3.855e-003
33.43	-3.942e-003
33.43	-3.996e-003
33.43	-4.025e-003
33.44	-4.041e-003
33.47	-4.043e-003
33.46	-4.084e-003
33.45	-3.971e-003
33.45	-3.757e-003
33.46	-3.414e-003
33.50	-3.343e-003
33.49	-3.477e-003
33.50	-3.730e-003
33.52	-3.888e-003
33.52	-3.961e-003
33.53	-4.007e-003
33.55	-4.024e-003
33.56	-4.074e-003
33.56	-3.965e-003
33.56	-3.747e-003
33.57	-3.441e-003
33.58	-3.255e-003
33.59	-3.167e-003
33.59	-3.112e-003
33.60	-3.084e-003
33.62	-3.067e-003
33.61	-3.058e-003
33.61	-3.053e-003
33.61	-3.050e-003
33.64	-3.048e-003
33.64	-3.047e-003
33.65	-3.047e-003
33.66	-3.047e-003
33.67	-3.046e-003
33.68	-3.046e-003
33.68	-3.039e-003
33.70	-3.075e-003
33.69	-2.959e-003
33.72	-2.737e-003
33.70	-2.429e-003
33.72	-2.241e-003
33.72	-2.153e-003
33.72	-2.097e-003
33.74	-2.068e-003
33.76	-2.052e-003
33.76	-2.042e-003
33.76	-2.037e-003
33.77	-2.034e-003
33.79	-2.033e-003
33.80	-2.032e-003
33.79	-2.031e-003
33.80	-2.031e-003
33.81	-2.038e-003
33.83	-2.002e-003
33.83	-2.118e-003
33.84	-2.340e-003
33.83	-2.648e-003
33.86	-2.836e-003
33.84	-2.924e-003
33.87	-2.980e-003
33.86	-3.009e-003
33.87	-3.019e-003
33.89	-3.064e-003
33.90	-2.960e-003
33.91	-2.704e-003
33.92	-2.514e-003
33.92	-2.550e-003
33.92	-2.769e-003
33.94	-2.895e-003
33.95	-2.998e-003
33.95	-2.884e-003
33.97	-2.791e-003
33.96	-2.760e-003
33.96	-2.728e-003
33.98	-2.759e-003
33.97	-2.594e-003
34.00	-2.519e-003
33.99	-2.322e-003
34.02	-2.177e-003
34.02	-2.118e-003
34.03	-2.077e-003
34.04	-2.058e-003
34.04	-2.045e-003
34.05	-2.039e-003
34.05	-2.035e-003
34.07	-2.033e-003
34.08	-2.032e-003
34.09	-2.032e-003
34.10	-2.031e-003
34.10	-2.031e-003
34.11	-2.031e-003
34.12	-2.031e-003
34.12	-2.031e-003
34.14	-2.031e-003
34.15	-2.031e-003
34.14	-2.031e-003
34.17	-2.024e-003
34.17	-2.060e-003
34.16	-1.944e-003
34.16	-1.721e-003
34.16	-1.413e-003
34.17	-1.226e-003
34.18	-1.137e-003
34.22	-1.082e-003
34.23	-1.060e-003
34.22	-1.007e-003
34.23	-1.107e-003
34.26	-1.360e-003
34.25	-1.556e-003
34.26	-1.477e-003
34.26	-1.409e-003
34.27	-1.383e-003
34.29	-1.408e-003
34.29	-1.255e-003
34.30	-1.101e-003
34.29	-1.165e-003
34.30	-1.391e-003
34.32	-1.574e-003
34.34	-1.493e-003
34.33	-1.385e-003
34.35	-1.473e-003
34.34	-1.719e-003
34.35	-1.867e-003
34.37	-1.936e-003
34.38	-1.979e-003
34.39	-2.001e-003
34.39	-2.015e-003
34.40	-2.022e-003
34.41	-2.026e-003
34.42	-2.028e-003
34.42	-2.029e-003
34.44	-2.030e-003
34.43	-2.030e-003
34.43	-2.031e-003
34.44	-2.031e-003
34.46	-2.031e-003
34.48	-2.031e-003
34.49	-2.031e-003
34.49	-2.031e-003
34.49	-2.031e-003
34.51	-2.031e-003
34.51	-2.031e-003
34.51	-2.031e-003
34.51	-2.031e-003
34.53	-2.031e-003
34.56	-2.031e-003
34.56	-2.031e-003
34.56	-2.031e-003
34.57	-2.031e-003
34.58	-2.031e-003
34.58	-2.031e-003
34.58	-2.031e-003
34.60	-2.031e-003
34.61	-2.024e-003
34.61	-2.060e-003
34.62	-1.944e-003
34.63	-1.721e-003
34.65	-1.413e-003
34.66	-1.226e-003
34.65	-1.137e-003
34.65	-1.082e-003
34.67	-1.053e-003
34.68	-1.043e-003
34.68	-9.980e-004
34.70	-1.109e-003
34.72	-1.322e-003
34.73	-1.664e-003
34.71	-1.734e-003
34.73	-1.600e-003
34.73	-1.347e-003
34.76	-1.195e-003
34.76	-1.081e-003
34.77	-1.186e-003
34.79	-1.276e-003
34.78	-1.312e-003
34.78	-1.299e-003
34.79	-1.419e-003
34.79	-1.691e-003
34.81	-1.851e-003
34.83	-1.927e-003
34.82	-1.974e-003
34.83	-1.999e-003
34.83	-2.013e-003
34.83	-2.021e-003
34.86	-2.025e-003
34.86	-2.028e-003
34.87	-2.029e-003
34.87	-2.030e-003
34.89	-2.030e-003
34.90	-2.030e-003
34.90	-2.031e-003
34.90	-2.031e-003
34.92	-2.031e-003
34.96	-2.031e-003
34.93	-2.031e-003
34.94	-2.031e-003
34.96	-2.031e-003
34.98	-2.031e-003
34.97	-2.031e-003
34.98	-2.031e-003
34.97	-2.031e-003
34.99	-2.031e-003
35.01	-2.031e-003
35.00	-2.031e-003
35.03	-2.031e-003
35.03	-2.024e-003
35.03	-2.060e-003
35.04	-1.951e-003
35.06	-1.692e-003
35.05	-1.494e-003
35.06	-1.571e-003
35.06	-1.639e-003
35.10	-1.664e-003
35.10	-1.639e-003
35.11	-1.791e-003
35.11	-1.952e-003
35.11	-1.852e-003
35.13	-1.742e-003
35.13	-1.782e-003
35.14	-2.170e-003
35.17	-2.466e-003
35.16	-2.467e-003
35.16	-2.276e-003
35.17	-2.157e-003
35.17	-2.105e-003
35.18	-2.071e-003
35.21	-2.054e-003
35.19	-2.043e-003
35.24	-2.038e-003
35.22	-2.035e-003
35.24	-2.033e-003
35.23	-2.032e-003
35.25	-2.031e-003
35.27	-2.031e-003
35.26	-2.031e-003
35.28	-2.031e-003
35.29	-2.031e-003
35.31	-2.031e-003
35.31	-2.031e-003
35.29	-2.031e-003
35.34	-2.031e-003
35.33	-2.031e-003
35.32	-2.031e-003
35.34	-2.031e-003
35.36	-2.031e-003
35.36	-2.031e-003
35.36	-2.031e-003
35.35	-2.031e-003
35.38	-2.031e-003
35.40	-2.031e-003
35.41	-2.031e-003
35.40	-2.031e-003
35.43	-2.038e-003
35.44	-2.002e-003
35.43	-2.118e-003
35.44	-2.340e-003
35.46	-2.648e-003
35.46	-2.836e-003
35.46	-2.924e-003
35.47	-2.980e-003
35.47	-3.009e-003
35.51	-3.025e-003
35.50	-3.035e-003
35.50	-3.040e-003
35.52	-3.043e-003
35.53	-3.037e-003
35.54	-3.081e-003
35.54	-2.930e-003
35.55	-2.823e-003
35.55	-2.738e-003
35.57	-2.859e-003
35.57	-2.950e-003
35.59	-3.027e-003
35.60	-2.901e-003
35.61	-2.800e-003
35.60	-2.758e-003
35.62	-2.767e-003
35.63	-2.645e-003
35.63	-2.372e-003
35.64	-2.212e-003
35.66	-2.135e-003
35.66	-2.088e-003
35.64	-2.070e-003
35.66	-2.020e-003
35.68	-2.128e-003
35.69	-2.346e-003
35.70	-2.651e-003
35.71	-2.837e-003
35.73	-2.925e-003
35.73	-2.980e-003
35.72	-3.009e-003
35.75	-3.026e-003
35.77	-3.035e-003
35.77	-3.040e-003
35.76	-3.043e-003
35.78	-3.044e-003
35.81	-3.045e-003
35.80	-3.039e-003
35.80	-3.075e-003
35.81	-2.959e-003
35.82	-2.743e-003
35.83	-2.400e-003
35.83	-2.328e-003
35.83	-2.462e-003
35.85	-2.715e-003
35.86	-2.873e-003
35.86	-2.945e-003
35.87	-2.991e-003
35.89	-3.015e-003
35.89	-3.029e-003
35.90	-3.043e-003
35.90	-3.005e-003
35.90	-3.159e-003
35.93	-3.274e-003
35.93	-3.317e-003
35.92	-3.349e-003
35.96	-3.351e-003
35.98	-3.438e-003
35.97	-3.175e-003
35.96	-2.842e-003
35.98	-2.493e-003
36.01	-2.275e-003
36.00	-2.172e-003
36.01	-2.108e-003
36.02	-2.075e-003
36.03	-2.055e-003
36.04	-2.044e-003
36.04	-2.038e-003
36.06	-2.035e-003
36.07	-2.033e-003
36.06	-2.039e-003
36.07	-1.996e-003
36.10	-2.147e-003
36.10	-2.254e-003
36.09	-2.346e-003
36.11	-2.189e-003
36.12	-2.200e-003
36.13	-2.431e-003
36.12	-2.554e-003
36.15	-2.666e-003
36.16	-2.510e-003
36.17	-2.575e-003
36.19	-2.614e-003
36.18	-2.784e-003
36.20	-2.918e-003
36.20	-2.968e-003
36.20	-3.005e-003
36.21	-3.022e-003
36.23	-3.033e-003
36.23	-3.039e-003
36.24	-3.042e-003
36.25	-3.044e-003
36.26	-3.045e-003
36.28	-3.039e-003
36.27	-3.075e-003
36.29	-2.959e-003
36.30	-2.737e-003
36.29	-2.429e-003
36.32	-2.241e-003
36.32	-2.152e-003
36.31	-2.097e-003
36.33	-2.068e-003
36.35	-2.052e-003
36.34	-2.042e-003
36.36	-2.037e-003
36.37	-2.034e-003
36.36	-2.033e-003
36.39	-2.032e-003
36.40	-2.031e-003
36.39	-2.031e-003
36.41	-2.031e-003
36.41	-2.031e-003
36.43	-2.031e-003
36.44	-2.031e-003
36.44	-2.031e-003
36.45	-2.031e-003
36.45	-2.031e-003
36.46	-2.031e-003
36.49	-2.031e-003
36.49	-2.031e-003
36.50	-2.031e-003
36.51	-2.031e-003
36.51	-2.031e-003
36.52	-2.024e-003
36.52	-2.060e-003
36.55	-1.944e-003
36.55	-1.721e-003
36.57	-1.413e-003
36.57	-1.226e-003
36.59	-1.137e-003
36.59	-1.082e-003
36.58	-1.053e-003
36.60	-1.029e-003
36.60	-1.056e-003
36.61	-9.350e-004
36.63	-7.096e-004
36.65	-4.068e-004
36.64	-1.827e-004
36.65	-2.160e-004
36.66	-3.471e-004
36.66	-7.422e-004
36.66	-1.128e-003
36.67	-1.552e-003
36.70	-1.673e-003
36.71	-1.566e-003
36.71	-1.328e-003
36.72	-1.171e-003
36.72	-1.140e-003
36.74	-9.800e-004
36.73	-7.353e-004
36.77	-4.141e-004
36.75	-2.130e-004
36.77	-1.626e-004
36.78	4.673e-005
36.79	1.900e-004
36.79	2.504e-004
36.79	2.912e-004
36.82	3.046e-004
36.81	3.595e-004
36.84	2.141e-004
36.85	1.046e-004
36.86	6.372e-005
36.87	3.365e-005
36.87	1.948e-005
36.89	1.063e-005
36.89	6.020e-006
36.91	3.329e-006
36.89	1.870e-006
36.92	1.040e-006
36.93	5.819e-007
36.92	3.244e-007
36.95	6.951e-006
36.95	-3.578e-005
36.96	1.093e-004
36.97	2.584e-004
36.98	1.988e-004
36.99	-6.426e-005
36.99	-1.389e-004
36.99	2.132e-004
37.00	4.346e-004
37.02	5.797e-004
37.03	4.499e-004
37.03	5.275e-004
37.05	5.746e-004
37.03	7.484e-004
37.05	8.840e-004
37.07	9.357e-004
37.08	9.732e-004
37.10	9.910e-004
37.11	1.002e-003
37.10	1.008e-003
37.11	1.011e-003
37.13	1.013e-003
37.14	1.014e-003
37.15	1.015e-003
37.16	1.015e-003
37.17	1.015e-003
37.17	1.015e-003
37.20	1.015e-003
37.19	1.015e-003
37.20	1.015e-003
37.19	1.015e-003
37.24	1.015e-003
37.24	1.015e-003
37.23	1.015e-003
37.23	1.015e-003
37.26	1.015e-003
37.26	1.015e-003
37.27	1.015e-003
37.28	1.015e-003
37.29	1.015e-003
37.30	1.015e-003
37.30	1.015e-003
37.31	1.015e-003
37.30	1.015e-003
37.33	1.015e-003
37.33	1.015e-003
37.35	1.015e-003
37.36	1.015e-003
37.36	1.015e-003
37.37	1.015e-003
37.37	1.015e-003
37.39	1.015e-003
37.39	1.015e-003
37.38	1.015e-003
37.41	1.022e-003
37.43	9.863e-004
37.44	1.102e-003
37.43	1.325e-003
37.46	1.633e-003
37.46	1.813e-003
37.46	1.938e-003
37.48	1.877e-003
37.49	1.677e-003
37.51	1.422e-003
37.51	1.127e-003
37.51	8.280e-004
37.52	4.385e-004
37.52	2.973e-004
37.53	5.668e-004
37.57	9.175e-004
37.56	1.157e-003
37.56	1.105e-003
37.56	1.058e-003
37.59	1.005e-003
37.59	1.144e-003
37.60	1.245e-003
37.61	1.321e-003
37.63	1.234e-003
37.62	1.019e-003
37.64	7.619e-004
37.65	4.272e-004
37.65	2.277e-004
37.67	1.310e-004
37.68	7.173e-005
37.68	4.054e-005
37.69	2.245e-005
37.70	1.260e-005
37.72	7.011e-006
37.72	3.922e-006
37.73	2.187e-006
37.74	1.222e-006
37.74	6.816e-007
37.76	3.807e-007
37.76	2.125e-007
37.77	1.186e-007
37.78	6.622e-008
37.78	3.697e-008
37.80	2.064e-008
37.82	1.152e-008
37.81	6.432e-009
37.83	3.591e-009
37.82	2.005e-009
37.85	1.119e-009
37.85	6.770e-006
37.85	-3.588e-005
37.87	1.160e-004
37.88	2.225e-004
37.90	3.080e-004
37.90	1.873e-004
37.90	8.892e-005
37.91	5.525e-005
37.94	2.883e-005
37.94	1.682e-005
37.94	9.130e-006
37.95	5.189e-006
37.97	2.864e-006
37.97	1.611e-006
37.98	8.949e-007
37.99	5.011e-007
37.99	2.792e-007
38.00	1.561e-007
38.03	8.705e-008
38.01	4.862e-008
38.03	2.714e-008
38.03	1.515e-008
38.05	8.458e-009
38.06	4.722e-009
38.06	2.636e-009
38.08	1.472e-009
38.08	8.219e-010
38.08	-6.769e-006
38.10	2.911e-005
38.12	-8.692e-005
38.12	-3.094e-004
38.11	-6.174e-004
38.13	-8.048e-004
38.15	-8.937e-004
38.14	-9.489e-004
38.15	-9.778e-004
38.16	-9.946e-004
38.18	-1.004e-003
38.20	-1.009e-003
38.20	-1.012e-003
38.21	-1.013e-003
38.21	-1.014e-003
38.23	-1.015e-003
38.22	-1.015e-003
38.25	-1.015e-003
38.26	-1.015e-003
38.26	-1.015e-003
38.25	-1.015e-003
38.27	-1.015e-003
38.30	-1.015e-003
38.30	-1.015e-003
38.30	-1.015e-003
38.30	-1.022e-003
38.32	-9.863e-004
38.34	-1.102e-003
38.34	-1.325e-003
38.35	-1.633e-003
38.35	-1.813e-003
38.37	-1.938e-003
38.38	-1.877e-003
38.38	-1.684e-003
38.41	-1.393e-003
38.41	-1.214e-003
38.42	-1.137e-003
38.42	-1.049e-003
38.44	-1.131e-003
38.44	-1.374e-003
38.45	-1.557e-003
38.45	-1.517e-003
38.48	-1.295e-003
38.48	-1.168e-003
38.48	-1.065e-003
38.48	-1.178e-003
38.50	-1.264e-003
38.50	-1.338e-003
38.51	-1.211e-003
38.52	-1.109e-003
38.55	-1.073e-003
38.55	-1.046e-003
38.56	-1.033e-003
38.57	-1.025e-003
38.58	-1.021e-003
38.61	-1.018e-003
38.61	-1.017e-003
38.61	-1.016e-003
38.64	-1.016e-003
38.62	-1.016e-003
38.63	-1.016e-003
38.65	-1.015e-003
38.66	-1.015e-003
38.67	-1.015e-003
38.68	-1.015e-003
38.67	-1.015e-003
38.69	-1.015e-003
38.70	-1.015e-003
38.69	-1.015e-003
38.70	-1.015e-003
38.73	-1.015e-003
38.73	-1.015e-003
38.74	-1.015e-003
38.75	-1.015e-003
38.76	-1.015e-003
38.77	-1.015e-003
38.78	-1.015e-003
38.78	-1.015e-003
38.81	-1.015e-003
38.81	-1.015e-003
38.81	-1.015e-003
38.82	-1.015e-003
38.86	-1.015e-003
38.87	-1.015e-003
38.86	-1.015e-003
38.86	-1.015e-003
38.88	-1.015e-003
38.88	-1.015e-003
38.87	-1.015e-003
38.89	-1.015e-003
38.93	-1.015e-003
38.92	-1.015e-003
38.92	-1.015e-003
38.92	-1.015e-003
38.95	-1.015e-003
38.96	-1.015e-003
38.94	-1.015e-003
38.96	-1.015e-003
38.99	-1.015e-003
38.99	-1.015e-003
38.99	-1.015e-003
38.99	-1.009e-003
39.03	-1.045e-003
39.04	-9.285e-004
39.04	-7.060e-004
39.03	-3.980e-004
39.05	-2.106e-004
39.07	-1.217e-004
39.06	-6.647e-005
39.08	-3.764e-005
39.09	-2.082e-005
39.09	-1.169e-005
39.09	-6.503e-006
39.11	-3.639e-006
39.14	-2.028e-006
39.15	-1.133e-006
39.15	-6.324e-007
39.15	-7.122e-006
39.18	2.891e-005
39.17	-8.703e-005
39.18	-3.095e-004
39.20	-6.175e-004
39.20	-8.048e-004
39.22	-8.937e-004
39.22	-9.489e-004
39.22	-9.778e-004
39.24	-9.946e-004
39.24	-1.004e-003
39.24	-1.009e-003
39.26	-1.012e-003
39.26	-1.013e-003
39.28	-1.014e-003
39.29	-1.015e-003
39.29	-1.015e-003
39.31	-1.015e-003
39.33	-1.015e-003
39.32	-1.015e-003
39.33	-1.015e-003
39.35	-1.015e-003
39.36	-1.015e-003
39.36	-1.015e-003
39.36	-1.015e-003
39.39	-1.015e-003
39.40	-1.015e-003
39.40	-1.015e-003
39.41	-1.015e-003
39.44	-1.015e-003
39.42	-1.015e-003
39.43	-1.015e-003
39.44	-1.015e-003
39.45	-1.015e-003
39.46	-1.015e-003
39.47	-1.015e-003
39.47	-1.015e-003
39.51	-1.015e-003
39.51	-1.015e-003
39.50	-1.015e-003
39.53	-1.015e-003
39.53	-1.015e-003
39.55	-1.015e-003
39.54	-1.015e-003
39.55	-1.015e-003
39.56	-1.015e-003
39.58	-1.015e-003
39.58	-1.015e-003
39.59	-1.015e-003
39.60	-1.015e-003
39.61	-1.015e-003
39.61	-1.015e-003
39.62	-1.015e-003
39.64	-1.015e-003
39.65	-1.015e-003
39.64	-1.015e-003
39.65	-1.015e-003
39.68	-1.015e-003
39.70	-1.015e-003
39.69	-1.015e-003
39.70	-1.015e-003
39.70	-1.015e-003
39.73	-1.015e-003
39.71	-1.015e-003
39.73	-1.015e-003
39.75	-1.015e-003
39.75	-1.015e-003
39.76	-1.015e-003
39.77	-1.015e-003
39.79	-1.015e-003
39.80	-1.015e-003
39.80	-1.015e-003
39.82	-1.015e-003
39.83	-1.015e-003
39.84	-1.015e-003
39.83	-1.015e-003
39.85	-1.015e-003
39.88	-1.015e-003
39.88	-1.015e-003
39.87	-1.015e-003
39.87	-1.015e-003
39.92	-1.015e-003
39.92	-1.015e-003
39.92	-1.015e-003
39.92	-1.015e-003
39.94	-1.015e-003
39.94	-1.015e-003
39.95	-1.015e-003
39.98	-1.015e-003
39.97	-1.015e-003
40.00	-1.022e-003
40.00	-9.795e-004
40.01	-1.138e-003
40.03	-1.202e-003
40.02	-1.439e-003
40.03	-1.425e-003
40.04	-1.412e-003
40.06	-1.258e-003
40.07	-1.133e-003
40.06	-1.087e-003
40.07	-1.053e-003
40.08	-1.031e-003
40.09	-1.057e-003
40.11	-9.353e-004
40.12	-7.097e-004
40.13	-4.001e-004
40.15	-2.118e-004
40.13	-1.224e-004
40.14	-6.684e-005
40.16	-3.784e-005
40.18	-2.094e-005
40.17	-1.176e-005
40.18	-6.538e-006
40.20	-3.659e-006
40.21	-2.039e-006
40.21	-1.140e-006
40.23	-6.358e-007
40.22	-3.551e-007
40.23	-1.982e-007
40.26	-1.107e-007
40.25	-6.177e-008
40.26	-3.448e-008
40.28	-1.925e-008
40.29	-1.075e-008
40.30	-5.999e-009
40.31	-3.349e-009
40.32	-1.869e-009
40.33	-1.043e-009
40.34	-5.823e-010
40.35	-3.249e-010
40.36	-1.812e-010
40.36	-1.009e-010
40.38	-5.614e-011
40.38	-6.769e-006
40.40	2.911e-005
40.40	-8.692e-005
40.41	-3.094e-004
40.42	-6.174e-004
40.43	-8.048e-004
40.43	-8.937e-004
40.45	-9.489e-004
40.47	-9.778e-004
40.48	-9.946e-004
40.48	-1.004e-003
40.49	-1.009e-003
40.49	-1.012e-003
40.50	-1.013e-003
40.50	-1.014e-003
40.52	-1.015e-003
40.54	-1.015e-003
40.54	-1.015e-003
40.56	-1.015e-003
40.55	-1.015e-003
40.59	-1.015e-003
40.59	-1.015e-003
40.59	-1.015e-003
40.58	-1.015e-003
40.60	-1.015e-003
40.63	-1.015e-003
40.62	-1.015e-003
40.63	-1.015e-003
40.64	-1.015e-003
40.64	-1.015e-003
40.66	-1.015e-003
40.67	-1.015e-003
40.68	-1.015e-003
40.70	-1.015e-003
40.71	-1.015e-003
40.70	-1.015e-003
40.72	-1.015e-003
40.73	-1.015e-003
40.74	-1.015e-003
40.74	-1.015e-003
40.76	-1.015e-003
40.76	-1.015e-003
40.78	-1.015e-003
40.80	-1.015e-003
40.80	-1.015e-003
40.81	-1.015e-003
40.82	-1.015e-003
40.82	-1.015e-003
40.82	-1.015e-003
40.85	-1.015e-003
40.86	-1.015e-003
40.85	-1.015e-003
40.88	-1.015e-003
40.88	-1.015e-003
40.88	-1.015e-003
40.89	-1.015e-003
40.91	-1.015e-003
40.90	-1.015e-003
40.93	-1.009e-003
40.93	-1.051e-003
40.94	-8.926e-004
40.96	-8.288e-004
40.96	-5.914e-004
40.97	-6.056e-004
40.99	-6.185e-004
40.99	-7.728e-004
40.99	-8.977e-004
41.00	-9.433e-004
41.03	-9.774e-004
41.02	-9.934e-004
41.04	-1.003e-003
41.05	-1.015e-003
41.05	-9.758e-004
41.07	-1.129e-003
41.10	-1.237e-003
41.09	-1.323e-003
41.12	-1.202e-003
41.11	-1.104e-003
41.13	-1.077e-003
41.14	-1.015e-003
41.13	-1.119e-003
41.16	-1.334e-003
41.16	-1.631e-003
41.16	-1.852e-003
41.16	-1.824e-003
41.19	-1.663e-003
41.20	-1.347e-003
41.20	-1.292e-003
41.21	-1.435e-003
41.22	-1.693e-003
41.23	-1.854e-003
41.25	-1.921e-003
41.24	-2.004e-003
41.26	-1.912e-003
41.27	-1.704e-003
41.26	-1.404e-003
41.28	-1.221e-003
41.29	-1.134e-003
41.31	-1.080e-003
41.31	-1.052e-003
41.32	-1.036e-003
41.34	-1.020e-003
41.33	-1.051e-003
41.34	-9.320e-004
41.37	-7.080e-004
41.36	-3.991e-004
41.37	-2.113e-004
41.38	-1.221e-004
41.38	-6.666e-005
41.39	-3.775e-005
41.41	-2.088e-005
41.41	-1.173e-005
41.44	-6.522e-006
41.44	-3.649e-006
41.45	-8.804e-006
41.45	2.797e-005
41.48	-8.755e-005
41.50	-3.098e-004
41.50	-6.176e-004
41.51	-8.049e-004
41.51	-8.937e-004
41.50	-9.490e-004
41.53	-9.778e-004
41.54	-9.946e-004
41.55	-1.004e-003
41.54	-1.009e-003
41.55	-1.012e-003
41.56	-1.013e-003
41.57	-1.014e-003
41.59	-1.008e-003
41.60	-1.051e-003
41.60	-8.924e-004
41.63	-8.219e-004
41.64	-6.204e-004
41.64	-5.186e-004
41.64	-3.090e-004
41.66	-1.621e-004
41.68	-6.377e-005
41.69	-1.366e-004
41.69	-3.379e-004
41.71	-6.331e-004
41.71	-8.136e-004
41.71	-8.986e-004
41.73	-9.517e-004
41.74	-9.793e-004
41.75	-9.954e-004
41.76	-1.004e-003
41.76	-1.009e-003
41.77	-1.012e-003
41.78	-1.013e-003
41.78	-1.014e-003
41.81	-1.015e-003
41.82	-1.015e-003
41.82	-1.015e-003
41.83	-1.015e-003
41.84	-1.015e-003
41.87	-1.015e-003
41.86	-1.015e-003
41.86	-1.015e-003
41.88	-1.015e-003
41.91	-1.015e-003
41.90	-1.015e-003
41.91	-1.015e-003
41.91	-1.015e-003
41.93	-1.015e-003
41.95	-1.015e-003
41.94	-1.015e-003
41.95	-1.015e-003
41.98	-1.015e-003
41.97	-1.015e-003
41.98	-1.015e-003
42.01	-1.015e-003
42.01	-1.009e-003
42.00	-1.051e-003
42.01	-8.994e-004
42.04	-7.929e-004
42.04	-7.074e-004
42.06	-8.281e-004
42.06	-9.265e-004
42.07	-9.534e-004
42.08	-1.016e-003
42.10	-9.117e-004
42.10	-6.969e-004
42.11	-3.996e-004
42.12	-1.787e-004
42.12	-2.070e-004
42.12	-3.682e-004
42.17	-6.837e-004
42.17	-7.384e-004
42.17	-5.958e-004
42.18	-3.379e-004
42.20	-1.766e-004
42.21	-1.097e-004
42.20	-3.356e-005
42.22	-8.957e-005
42.23	-4.139e-004
42.24	-9.367e-004
42.24	-1.428e-003
42.23	-1.702e-003
42.25	-1.844e-003
42.27	-1.928e-003
42.26	-1.973e-003
42.28	-1.999e-003
42.32	-2.013e-003
42.31	-2.021e-003
42.31	-2.025e-003
42.32	-2.028e-003
42.34	-2.029e-003
42.35	-2.030e-003
42.36	-2.030e-003
42.37	-2.030e-003
42.39	-2.031e-003
42.39	-2.031e-003
42.39	-2.031e-003
42.40	-2.031e-003
42.43	-2.024e-003
42.42	-2.060e-003
42.44	-1.944e-003
42.44	-1.721e-003
42.46	-1.413e-003
42.46	-1.226e-003
42.46	-1.137e-003
42.46	-1.082e-003
42.52	-1.046e-003
42.51	-1.065e-003
42.51	-9.402e-004
42.51	-7.193e-004
42.52	-3.725e-004
42.54	-2.996e-004
42.54	-4.323e-004
42.56	-6.913e-004
42.57	-8.069e-004
42.59	-1.037e-003
42.58	-1.154e-003
42.57	-1.379e-003
42.62	-1.495e-003
42.62	-1.705e-003
42.61	-1.892e-003
42.61	-1.884e-003
42.64	-1.547e-003
42.64	-1.191e-003
42.66	-8.149e-004
42.65	-6.313e-004
42.68	-3.705e-004
42.70	-1.902e-004
42.69	-1.121e-004
42.71	-6.046e-005
42.72	-3.452e-005
42.73	-1.900e-005
42.73	-1.070e-005
42.76	-5.940e-006
42.77	-3.329e-006
42.79	-1.854e-006
42.79	-1.036e-006
42.77	-5.780e-007
42.81	-3.229e-007
42.81	-1.802e-007
42.82	-1.006e-007
42.83	-5.616e-008
42.86	-3.136e-008
42.87	-1.750e-008
42.85	-9.772e-009
42.85	-5.455e-009
42.88	-3.045e-009
42.88	-1.700e-009
42.90	-9.489e-010
42.91	-5.296e-010
42.92	-2.955e-010
42.94	-1.649e-010
42.92	-9.194e-011
42.93	-5.122e-011
42.95	-2.849e-011
42.94	-1.580e-011
42.97	-8.710e-012
42.97	-4.755e-012
43.00	-2.547e-012
43.00	-1.315e-012
43.02	-6.265e-013
43.01	-2.423e-013
43.05	-2.789e-014
43.05	9.183e-014
43.05	1.587e-013
43.06	1.960e-013
43.09	2.168e-013
43.09	2.284e-013
43.08	2.349e-013
43.09	2.386e-013
43.13	2.406e-013
43.11	2.417e-013
43.13	2.423e-013
43.14	2.427e-013
43.14	2.429e-013
43.15	2.430e-013
43.16	2.431e-013
43.18	6.769e-006
43.20	-2.911e-005
43.21	8.692e-005
43.20	3.094e-004
43.21	6.174e-004
43.22	8.048e-004
43.25	8.937e-004
43.24	9.489e-004
43.26	9.778e-004
43.26	9.946e-004
43.28	1.004e-003
43.27	1.009e-003
43.29	1.012e-003
43.30	1.013e-003
43.31	1.014e-003
43.31	1.015e-003
43.32	1.015e-003
43.35	1.015e-003
43.35	1.015e-003
43.37	1.015e-003
43.36	1.015e-003
43.38	1.015e-003
43.40	1.015e-003
43.39	1.015e-003
43.42	1.015e-003
43.42	1.015e-003
43.45	1.015e-003
[truncated: 63,283 more rows]
