# Supplementary material for: Novel terpolymers based on methyl methacrylate with superior thermal stability and optical transparency for high-value applications
Source: PLoS One. 2025 Oct 8;20(10):e0332300. doi: 10.1371/journal.pone.0332300 (PMC12507251; doi:10.1371/journal.pone.0332300)
Supplement: S1 File — (ZIP) [file pone.0332300.s001.zip › Supporting_Information/Fig. 5. Derivative thermogravimetric (DTG) curves comparing the thermal degradation rates of the synthesized/TGA-DSC/DTG(poly(MMA(50)-VBC(20)-MI(30))/VBC 20% (07.10.95).txt]

Filename:	D:\save\Dr.atabaki\geramifar\VBC 20% (07.10.95).stad 
Operator ID:	 
Sample ID:	 
Comment: 	 
Serial Number:	002112210 
Data Collected:	2016/12/28 02:50:27 �.� 
Sample Weight:	12.567 mg 
Display Weight:	12.567 
Validation 
Validated:	No 
By:	 
Date:	 
Calibration Information 
Filename:	C:\Program Files\PerkinElmer\Pyris\Calibrations\11.12.94 calibration(silver).stac 
Date/Time:	 
Initial Conditions 
Temperature:	 30.00 �C 
Baseline Filename:	 
End Condition:	Go To:	30.00�C 
Total Points in Run:	65281 
Method Steps: 
Pre-Run Actions 
Start the Run 
	Action occurs Immediately 
Switch the Gas to Nitrogen at 20.0 ml/min  
	Action occurs Immediately 
1)	Heat from 30.00�C to 710.00�C at 5.00�C/min 
 
1) STA6000/8000 Temperature Scan 
	Time     	Unsubtracted	Baseline     	Program     	Sample     	Approx.     	Unsubtracted	Baseline     	Unsubtracted	Baseline     	Heat Flow     	Unsubstracted	R25 Diagnostic 
	          	Weight     	Weight     	Temperature	Temperature	Gas Flow     	Delta T     	Delta T     	Heat Flow     	Heat Flow     	Calibration	Microvolt     	Temperature 
	0.000000	12.557259	0.000000	30.010417	29.110000	19.800000	0.538309	0.000000	19.891084	0.000000	1.000000	1.301361	39.590000 
	0.002083	12.557046	0.000000	30.010417	29.100000	19.800000	0.536669	0.000000	19.866908	0.000000	1.000000	1.297285	39.466000 
	0.004167	12.557259	0.000000	30.020833	29.100000	19.800000	0.534977	0.000000	19.842791	0.000000	1.000000	1.293209	39.342000 
	0.006250	12.557259	0.000000	30.031250	29.100000	19.800000	0.533275	0.000000	19.818480	0.000000	1.000000	1.289100	39.217000 
	0.008333	12.557259	0.000000	30.041667	29.130000	19.800000	0.531539	0.000000	19.794536	0.000000	1.000000	1.285024	39.093000 
	0.010417	12.557259	0.000000	30.052083	29.120000	19.800000	0.529838	0.000000	19.769972	0.000000	1.000000	1.280882	38.967000 
	0.012500	12.557259	0.000000	30.062500	29.110000	19.800000	0.528175	0.000000	19.745798	0.000000	1.000000	1.276806	38.843000 
	0.014583	12.557046	0.000000	30.072917	29.120000	19.800000	0.526451	0.000000	19.721543	0.000000	1.000000	1.272697	38.718000 
	0.016667	12.557046	0.000000	30.083333	29.120000	19.800000	0.524722	0.000000	19.696842	0.000000	1.000000	1.268523	38.591000 
	0.018750	12.557046	0.000000	30.093750	29.140000	19.800000	0.522982	0.000000	19.672644	0.000000	1.000000	1.264414	38.466000 
	0.020833	12.557046	0.000000	30.104167	29.130000	19.800000	0.521314	0.000000	19.648275	0.000000	1.000000	1.260305	38.341000 
	0.022917	12.556832	0.000000	30.114583	29.140000	19.800000	0.519611	0.000000	19.624214	0.000000	1.000000	1.256229	38.217000 
	0.025000	12.556832	0.000000	30.125000	29.160000	19.800000	0.517872	0.000000	19.600209	0.000000	1.000000	1.252153	38.093000 
	0.027083	12.556832	0.000000	30.135417	29.140000	19.800000	0.516220	0.000000	19.576174	0.000000	1.000000	1.248110	37.970000 
	0.029167	12.556619	0.000000	30.145833	29.140000	19.800000	0.514571	0.000000	19.552250	0.000000	1.000000	1.244067	37.847000 
	0.031250	12.556619	0.000000	30.156250	29.130000	19.800000	0.512918	0.000000	19.528271	0.000000	1.000000	1.240024	37.724000 
	0.033333	12.556619	0.000000	30.166667	29.140000	19.800000	0.511263	0.000000	19.504793	0.000000	1.000000	1.236046	37.603000 
	0.035417	12.556619	0.000000	30.177083	29.140000	19.800000	0.509600	0.000000	19.481259	0.000000	1.000000	1.232069	37.482000 
	0.037500	12.556405	0.000000	30.187500	29.140000	19.800000	0.508010	0.000000	19.458308	0.000000	1.000000	1.228190	37.364000 
	0.039583	12.556405	0.000000	30.197917	29.150000	19.800000	0.506373	0.000000	19.435218	0.000000	1.000000	1.224278	37.245000 
	0.041667	12.556405	0.000000	30.208333	29.150000	19.800000	0.504764	0.000000	19.412267	0.000000	1.000000	1.220400	37.127000 
	0.043750	12.556405	0.000000	30.218750	29.160000	19.800000	0.503117	0.000000	19.389176	0.000000	1.000000	1.216488	37.008000 
	0.045833	12.556405	0.000000	30.229167	29.140000	19.800000	0.501574	0.000000	19.366311	0.000000	1.000000	1.212642	36.891000 
	0.047917	12.556191	0.000000	30.239583	29.130000	19.800000	0.499991	0.000000	19.343306	0.000000	1.000000	1.208763	36.773000 
	0.050000	12.556191	0.000000	30.250000	29.150000	19.800000	0.498365	0.000000	19.320658	0.000000	1.000000	1.204917	36.656000 
	0.052083	12.556191	0.000000	30.260417	29.150000	19.800000	0.496767	0.000000	19.298096	0.000000	1.000000	1.201104	36.540000 
	0.054167	12.556191	0.000000	30.270833	29.150000	19.800000	0.495169	0.000000	19.275145	0.000000	1.000000	1.197226	36.422000 
	0.056250	12.556191	0.000000	30.281250	29.160000	19.800000	0.493549	0.000000	19.252248	0.000000	1.000000	1.193347	36.304000 
	0.058333	12.555978	0.000000	30.291667	29.160000	19.800000	0.491965	0.000000	19.229492	0.000000	1.000000	1.189501	36.187000 
	0.060417	12.555978	0.000000	30.302083	29.160000	19.800000	0.490396	0.000000	19.207124	0.000000	1.000000	1.185721	36.072000 
	0.062500	12.555978	0.000000	30.312500	29.140000	19.800000	0.488871	0.000000	19.184456	0.000000	1.000000	1.181908	35.956000 
	0.064583	12.555978	0.000000	30.322917	29.160000	19.800000	0.487279	0.000000	19.162583	0.000000	1.000000	1.178193	35.843000 
	0.066667	12.555978	0.000000	30.333333	29.150000	19.800000	0.485750	0.000000	19.140552	0.000000	1.000000	1.174479	35.730000 
	0.068750	12.555764	0.000000	30.343750	29.150000	19.800000	0.484217	0.000000	19.118379	0.000000	1.000000	1.170732	35.616000 
	0.070833	12.555764	0.000000	30.354167	29.170000	19.800000	0.482648	0.000000	19.096506	0.000000	1.000000	1.167017	35.503000 
	0.072917	12.555764	0.000000	30.364583	29.180000	19.800000	0.481058	0.000000	19.074190	0.000000	1.000000	1.163237	35.388000 
	0.075000	12.555550	0.000000	30.375000	29.160000	19.800000	0.479530	0.000000	19.051718	0.000000	1.000000	1.159457	35.273000 
	0.077083	12.555550	0.000000	30.385417	29.190000	19.800000	0.477969	0.000000	19.030285	0.000000	1.000000	1.155808	35.162000 
	0.079167	12.555550	0.000000	30.395833	29.170000	19.800000	0.476486	0.000000	19.008396	0.000000	1.000000	1.152127	35.050000 
	0.081250	12.555337	0.000000	30.406250	29.190000	19.800000	0.474925	0.000000	18.986715	0.000000	1.000000	1.148445	34.938000 
	0.083333	12.555337	0.000000	30.416667	29.180000	19.800000	0.473423	0.000000	18.965074	0.000000	1.000000	1.144797	34.827000 
	0.085417	12.555337	0.000000	30.427083	29.180000	19.800000	0.471934	0.000000	18.943484	0.000000	1.000000	1.141148	34.716000 
	0.087500	12.555337	0.000000	30.437500	29.170000	19.800000	0.470410	0.000000	18.921648	0.000000	1.000000	1.137466	34.604000 
	0.089583	12.555337	0.000000	30.447917	29.170000	19.800000	0.468904	0.000000	18.900059	0.000000	1.000000	1.133818	34.493000 
	0.091667	12.555337	0.000000	30.458333	29.200000	19.800000	0.467350	0.000000	18.878622	0.000000	1.000000	1.130169	34.382000 
	0.093750	12.555123	0.000000	30.468750	29.190000	19.800000	0.465857	0.000000	18.856981	0.000000	1.000000	1.126520	34.271000 
	0.095833	12.554909	0.000000	30.479167	29.170000	19.800000	0.464400	0.000000	18.835484	0.000000	1.000000	1.122904	34.161000 
	0.097917	12.554909	0.000000	30.489583	29.160000	19.800000	0.462905	0.000000	18.813844	0.000000	1.000000	1.119256	34.050000 
	0.100000	12.554696	0.000000	30.500000	29.180000	19.800000	0.461377	0.000000	18.792549	0.000000	1.000000	1.115640	33.940000 
	0.102083	12.554696	0.000000	30.510417	29.190000	19.800000	0.459876	0.000000	18.771399	0.000000	1.000000	1.112057	33.831000 
	0.104167	12.554482	0.000000	30.520833	29.190000	19.800000	0.458354	0.000000	18.749808	0.000000	1.000000	1.108408	33.720000 
	0.106250	12.554482	0.000000	30.531250	29.180000	19.800000	0.456881	0.000000	18.728363	0.000000	1.000000	1.104793	33.610000 
	0.108333	12.554482	0.000000	30.541667	29.210000	19.800000	0.455345	0.000000	18.707116	0.000000	1.000000	1.101177	33.500000 
	0.110417	12.554268	0.000000	30.552083	29.210000	19.800000	0.453858	0.000000	18.685915	0.000000	1.000000	1.097594	33.391000 
	0.112500	12.554268	0.000000	30.562500	29.200000	19.800000	0.452373	0.000000	18.664470	0.000000	1.000000	1.093978	33.281000 
	0.114583	12.554268	0.000000	30.572917	29.180000	19.800000	0.450925	0.000000	18.643171	0.000000	1.000000	1.090395	33.172000 
	0.116667	12.554268	0.000000	30.583333	29.190000	19.800000	0.449425	0.000000	18.622019	0.000000	1.000000	1.086812	33.063000 
	0.118750	12.554268	0.000000	30.593750	29.200000	19.800000	0.447948	0.000000	18.601061	0.000000	1.000000	1.083262	32.955000 
	0.120833	12.554055	0.000000	30.604167	29.210000	19.800000	0.446455	0.000000	18.580103	0.000000	1.000000	1.079712	32.847000 
	0.122917	12.554055	0.000000	30.614583	29.190000	19.800000	0.445032	0.000000	18.558999	0.000000	1.000000	1.076162	32.739000 
	0.125000	12.554055	0.000000	30.625000	29.200000	19.800000	0.443551	0.000000	18.538235	0.000000	1.000000	1.072645	32.632000 
	0.127083	12.554055	0.000000	30.635417	29.200000	19.800000	0.442105	0.000000	18.517618	0.000000	1.000000	1.069160	32.526000 
	0.129167	12.554055	0.000000	30.645833	29.190000	19.800000	0.440666	0.000000	18.496369	0.000000	1.000000	1.065578	32.417000 
	0.131250	12.553841	0.000000	30.656250	29.200000	19.800000	0.439191	0.000000	18.475604	0.000000	1.000000	1.062060	32.310000 
	0.133333	12.553841	0.000000	30.666667	29.210000	19.800000	0.437697	0.000000	18.454645	0.000000	1.000000	1.058510	32.202000 
	0.135417	12.553841	0.000000	30.677083	29.200000	19.800000	0.436276	0.000000	18.434174	0.000000	1.000000	1.055059	32.097000 
	0.137500	12.553841	0.000000	30.687500	29.200000	19.800000	0.434815	0.000000	18.413362	0.000000	1.000000	1.051542	31.990000 
	0.139583	12.553627	0.000000	30.697917	29.230000	19.800000	0.433325	0.000000	18.392886	0.000000	1.000000	1.048057	31.884000 
	0.141667	12.553627	0.000000	30.708333	29.220000	19.800000	0.431893	0.000000	18.372026	0.000000	1.000000	1.044540	31.777000 
	0.143750	12.553627	0.000000	30.718750	29.220000	19.800000	0.430452	0.000000	18.351214	0.000000	1.000000	1.041023	31.670000 
	0.145833	12.553627	0.000000	30.729167	29.220000	19.800000	0.429006	0.000000	18.330596	0.000000	1.000000	1.037539	31.564000 
	0.147917	12.553414	0.000000	30.739583	29.220000	19.800000	0.427566	0.000000	18.309978	0.000000	1.000000	1.034054	31.458000 
	0.150000	12.553414	0.000000	30.750000	29.210000	19.800000	0.426108	0.000000	18.288925	0.000000	1.000000	1.030504	31.350000 
	0.152083	12.553414	0.000000	30.760417	29.210000	19.800000	0.424652	0.000000	18.268112	0.000000	1.000000	1.026987	31.243000 
	0.154167	12.553414	0.000000	30.770833	29.200000	19.800000	0.423176	0.000000	18.246670	0.000000	1.000000	1.023371	31.133000 
	0.156250	12.553200	0.000000	30.781250	29.230000	19.800000	0.421650	0.000000	18.225607	0.000000	1.000000	1.019788	31.024000 
	0.158333	12.553200	0.000000	30.791667	29.230000	19.800000	0.420169	0.000000	18.204405	0.000000	1.000000	1.016205	30.915000 
	0.160417	12.553200	0.000000	30.802083	29.230000	19.800000	0.418698	0.000000	18.183398	0.000000	1.000000	1.012655	30.807000 
	0.162500	12.553200	0.000000	30.812500	29.230000	19.800000	0.417254	0.000000	18.162780	0.000000	1.000000	1.009171	30.701000 
	0.164583	12.553200	0.000000	30.822917	29.240000	19.800000	0.415800	0.000000	18.142207	0.000000	1.000000	1.005687	30.595000 
	0.166667	12.553200	0.000000	30.833333	29.250000	19.800000	0.414344	0.000000	18.121634	0.000000	1.000000	1.002202	30.489000 
	0.168750	12.552986	0.000000	30.843750	29.240000	19.800000	0.412920	0.000000	18.100970	0.000000	1.000000	0.998718	30.383000 
	0.170833	12.552986	0.000000	30.854167	29.250000	19.800000	0.411453	0.000000	18.080397	0.000000	1.000000	0.995234	30.277000 
	0.172917	12.552986	0.000000	30.864583	29.240000	19.800000	0.410026	0.000000	18.059539	0.000000	1.000000	0.991717	30.170000 
	0.175000	12.552986	0.000000	30.875000	29.250000	19.800000	0.408589	0.000000	18.039354	0.000000	1.000000	0.988298	30.066000 
	0.177083	12.552986	0.000000	30.885417	29.230000	19.800000	0.407180	0.000000	18.018647	0.000000	1.000000	0.984814	29.960000 
	0.179167	12.552986	0.000000	30.895833	29.240000	19.800000	0.405726	0.000000	17.998073	0.000000	1.000000	0.981329	29.854000 
	0.181250	12.552773	0.000000	30.906250	29.260000	19.800000	0.404399	0.000000	17.979683	0.000000	1.000000	0.978207	29.759000 
	0.183333	12.552773	0.000000	30.916667	29.260000	19.800000	0.403134	0.000000	17.961398	0.000000	1.000000	0.975117	29.665000 
	0.185417	12.552773	0.000000	30.927083	29.260000	19.800000	0.401897	0.000000	17.943892	0.000000	1.000000	0.972158	29.575000 
	0.187500	12.552773	0.000000	30.937500	29.240000	19.800000	0.400715	0.000000	17.926298	0.000000	1.000000	0.969200	29.485000 
	0.189583	12.552773	0.000000	30.947917	29.250000	19.800000	0.399494	0.000000	17.909030	0.000000	1.000000	0.966274	29.396000 
	0.191667	12.552773	0.000000	30.958333	29.250000	19.800000	0.398257	0.000000	17.891329	0.000000	1.000000	0.963283	29.305000 
	0.193750	12.552773	0.000000	30.968750	29.250000	19.800000	0.397065	0.000000	17.874212	0.000000	1.000000	0.960391	29.217000 
	0.195833	12.552773	0.000000	30.979167	29.260000	19.800000	0.395894	0.000000	17.857722	0.000000	1.000000	0.957596	29.132000 
	0.197917	12.552773	0.000000	30.989583	29.250000	19.800000	0.394746	0.000000	17.841145	0.000000	1.000000	0.954802	29.047000 
	0.200000	12.552559	0.000000	31.000000	29.250000	19.800000	0.393569	0.000000	17.824417	0.000000	1.000000	0.951976	28.961000 
	0.202083	12.552559	0.000000	31.010417	29.270000	19.800000	0.392342	0.000000	17.807385	0.000000	1.000000	0.949083	28.873000 
	0.204167	12.552559	0.000000	31.020833	29.280000	19.800000	0.391119	0.000000	17.790115	0.000000	1.000000	0.946157	28.784000 
	0.206250	12.552559	0.000000	31.031250	29.270000	19.800000	0.389894	0.000000	17.772372	0.000000	1.000000	0.943166	28.693000 
	0.208333	12.552559	0.000000	31.041667	29.260000	19.800000	0.388702	0.000000	17.755018	0.000000	1.000000	0.940241	28.604000 
	0.210417	12.552559	0.000000	31.052083	29.280000	19.800000	0.387462	0.000000	17.737790	0.000000	1.000000	0.937315	28.515000 
	0.212500	12.552559	0.000000	31.062500	29.270000	19.800000	0.386304	0.000000	17.720825	0.000000	1.000000	0.934455	28.428000 
	0.214583	12.552559	0.000000	31.072917	29.290000	19.800000	0.385114	0.000000	17.704569	0.000000	1.000000	0.931694	28.344000 
	0.216667	12.552559	0.000000	31.083333	29.270000	19.800000	0.384004	0.000000	17.687952	0.000000	1.000000	0.928900	28.259000 
	0.218750	12.552345	0.000000	31.093750	29.300000	19.800000	0.382807	0.000000	17.671737	0.000000	1.000000	0.926139	28.175000 
	0.220833	12.552345	0.000000	31.104167	29.280000	19.800000	0.381705	0.000000	17.655509	0.000000	1.000000	0.923411	28.092000 
	0.222917	12.552345	0.000000	31.114583	29.270000	19.800000	0.380580	0.000000	17.639128	0.000000	1.000000	0.920650	28.008000 
	0.225000	12.552345	0.000000	31.125000	29.290000	19.800000	0.379414	0.000000	17.622871	0.000000	1.000000	0.917888	27.924000 
	0.227083	12.552345	0.000000	31.135417	29.280000	19.800000	0.378313	0.000000	17.606879	0.000000	1.000000	0.915193	27.842000 
	0.229167	12.552345	0.000000	31.145833	29.280000	19.800000	0.377197	0.000000	17.590929	0.000000	1.000000	0.912498	27.760000 
	0.231250	12.552345	0.000000	31.156250	29.270000	19.800000	0.376113	0.000000	17.575132	0.000000	1.000000	0.909835	27.679000 
	0.233333	12.552345	0.000000	31.166667	29.290000	19.800000	0.374984	0.000000	17.559458	0.000000	1.000000	0.907172	27.598000 
	0.235417	12.552345	0.000000	31.177083	29.280000	19.800000	0.373880	0.000000	17.543466	0.000000	1.000000	0.904477	27.516000 
	0.237500	12.552345	0.000000	31.187500	29.280000	19.800000	0.372800	0.000000	17.528099	0.000000	1.000000	0.901880	27.437000 
	0.239583	12.552345	0.000000	31.197917	29.280000	19.800000	0.371731	0.000000	17.512538	0.000000	1.000000	0.899251	27.357000 
	0.241667	12.552345	0.000000	31.208333	29.290000	19.800000	0.370642	0.000000	17.497406	0.000000	1.000000	0.896687	27.279000 
	0.243750	12.552345	0.000000	31.218750	29.280000	19.800000	0.369574	0.000000	17.481804	0.000000	1.000000	0.894057	27.199000 
	0.245833	12.552345	0.000000	31.229167	29.290000	19.800000	0.368487	0.000000	17.466477	0.000000	1.000000	0.891460	27.120000 
	0.247917	12.552345	0.000000	31.239583	29.310000	19.800000	0.367372	0.000000	17.451190	0.000000	1.000000	0.888863	27.041000 
	0.250000	12.552132	0.000000	31.250000	29.300000	19.800000	0.366322	0.000000	17.435783	0.000000	1.000000	0.886267	26.962000 
	0.252083	12.552132	0.000000	31.260417	29.320000	19.800000	0.365225	0.000000	17.420690	0.000000	1.000000	0.883703	26.884000 
	0.254167	12.552132	0.000000	31.270833	29.310000	19.800000	0.364169	0.000000	17.405088	0.000000	1.000000	0.881073	26.804000 
	0.256250	12.552132	0.000000	31.281250	29.300000	19.800000	0.363128	0.000000	17.390070	0.000000	1.000000	0.878542	26.727000 
	0.258333	12.552132	0.000000	31.291667	29.320000	19.800000	0.362037	0.000000	17.374977	0.000000	1.000000	0.875978	26.649000 
	0.260417	12.552132	0.000000	31.302083	29.310000	19.800000	0.360981	0.000000	17.359570	0.000000	1.000000	0.873381	26.570000 
	0.262500	12.552132	0.000000	31.312500	29.300000	19.800000	0.359901	0.000000	17.343969	0.000000	1.000000	0.870751	26.490000 
	0.264583	12.552132	0.000000	31.322917	29.330000	19.800000	0.358798	0.000000	17.328913	0.000000	1.000000	0.868187	26.412000 
	0.266667	12.552132	0.000000	31.333333	29.330000	19.800000	0.357745	0.000000	17.313740	0.000000	1.000000	0.865624	26.334000 
	0.268750	12.552132	0.000000	31.343750	29.310000	19.800000	0.356718	0.000000	17.298490	0.000000	1.000000	0.863060	26.256000 
	0.270833	12.552132	0.000000	31.354167	29.320000	19.800000	0.355644	0.000000	17.283356	0.000000	1.000000	0.860496	26.178000 
	0.272917	12.552132	0.000000	31.364583	29.340000	19.800000	0.354561	0.000000	17.268455	0.000000	1.000000	0.857965	26.101000 
	0.275000	12.551918	0.000000	31.375000	29.330000	19.800000	0.353512	0.000000	17.253243	0.000000	1.000000	0.855401	26.023000 
	0.277083	12.551918	0.000000	31.385417	29.340000	19.800000	0.352452	0.000000	17.238303	0.000000	1.000000	0.852870	25.946000 
	0.279167	12.551918	0.000000	31.395833	29.330000	19.800000	0.351464	0.000000	17.223870	0.000000	1.000000	0.850437	25.872000 
	0.281250	12.551918	0.000000	31.406250	29.330000	19.800000	0.350484	0.000000	17.209864	0.000000	1.000000	0.848070	25.800000 
	0.283333	12.551918	0.000000	31.416667	29.350000	19.800000	0.349454	0.000000	17.195545	0.000000	1.000000	0.845638	25.726000 
	0.285417	12.551918	0.000000	31.427083	29.340000	19.800000	0.348505	0.000000	17.181696	0.000000	1.000000	0.843304	25.655000 
	0.287500	12.551918	0.000000	31.437500	29.340000	19.800000	0.347517	0.000000	17.167690	0.000000	1.000000	0.840937	25.583000 
	0.289583	12.551918	0.000000	31.447917	29.360000	19.800000	0.346519	0.000000	17.153759	0.000000	1.000000	0.838571	25.511000 
	0.291667	12.551918	0.000000	31.458333	29.370000	19.800000	0.345503	0.000000	17.139596	0.000000	1.000000	0.836171	25.438000 
	0.293750	12.551918	0.000000	31.468750	29.360000	19.800000	0.344548	0.000000	17.125552	0.000000	1.000000	0.833804	25.366000 
	0.295833	12.551918	0.000000	31.479167	29.360000	19.800000	0.343604	0.000000	17.111935	0.000000	1.000000	0.831504	25.296000 
	0.297917	12.551918	0.000000	31.489583	29.360000	19.800000	0.342641	0.000000	17.098318	0.000000	1.000000	0.829203	25.226000 
	0.300000	12.551918	0.000000	31.500000	29.360000	19.800000	0.341700	0.000000	17.084895	0.000000	1.000000	0.826934	25.157000 
	0.302083	12.551918	0.000000	31.510417	29.370000	19.800000	0.340711	0.000000	17.070926	0.000000	1.000000	0.824568	25.085000 
	0.304167	12.551918	0.000000	31.520833	29.370000	19.800000	0.339790	0.000000	17.057698	0.000000	1.000000	0.822333	25.017000 
	0.306250	12.551918	0.000000	31.531250	29.380000	19.800000	0.338868	0.000000	17.044702	0.000000	1.000000	0.820130	24.950000 
	0.308333	12.551918	0.000000	31.541667	29.380000	19.800000	0.338015	0.000000	17.032641	0.000000	1.000000	0.818092	24.888000 
	0.310417	12.551918	0.000000	31.552083	29.370000	19.800000	0.337203	0.000000	17.020737	0.000000	1.000000	0.816087	24.827000 
	0.312500	12.551918	0.000000	31.562500	29.380000	19.800000	0.336386	0.000000	17.009102	0.000000	1.000000	0.814115	24.767000 
	0.314583	12.551918	0.000000	31.572917	29.390000	19.800000	0.335582	0.000000	16.998050	0.000000	1.000000	0.812241	24.710000 
	0.316667	12.551918	0.000000	31.583333	29.380000	19.800000	0.334833	0.000000	16.986925	0.000000	1.000000	0.810367	24.653000 
	0.318750	12.551918	0.000000	31.593750	29.370000	19.800000	0.334077	0.000000	16.975995	0.000000	1.000000	0.808527	24.597000 
	0.320833	12.551918	0.000000	31.604167	29.390000	19.800000	0.333280	0.000000	16.964979	0.000000	1.000000	0.806653	24.540000 
	0.322917	12.551918	0.000000	31.614583	29.400000	19.800000	0.332500	0.000000	16.954122	0.000000	1.000000	0.804812	24.484000 
	0.325000	12.551918	0.000000	31.625000	29.410000	19.800000	0.331706	0.000000	16.943069	0.000000	1.000000	0.802939	24.427000 
	0.327083	12.551918	0.000000	31.635417	29.390000	19.800000	0.330989	0.000000	16.932298	0.000000	1.000000	0.801131	24.372000 
	0.329167	12.551704	0.000000	31.645833	29.400000	19.800000	0.330184	0.000000	16.921050	0.000000	1.000000	0.799224	24.314000 
	0.331250	12.551918	0.000000	31.656250	29.400000	19.800000	0.329355	0.000000	16.909184	0.000000	1.000000	0.797219	24.253000 
	0.333333	12.551918	0.000000	31.666667	29.410000	19.800000	0.328533	0.000000	16.897547	0.000000	1.000000	0.795247	24.193000 
	0.335417	12.551704	0.000000	31.677083	29.410000	19.800000	0.327720	0.000000	16.885875	0.000000	1.000000	0.793275	24.133000 
	0.337500	12.551918	0.000000	31.687500	29.420000	19.800000	0.326891	0.000000	16.874239	0.000000	1.000000	0.791302	24.073000 
	0.339583	12.551704	0.000000	31.697917	29.410000	19.800000	0.326079	0.000000	16.862531	0.000000	1.000000	0.789330	24.013000 
	0.341667	12.551704	0.000000	31.708333	29.430000	19.800000	0.325252	0.000000	16.850929	0.000000	1.000000	0.787358	23.953000 
	0.343750	12.551704	0.000000	31.718750	29.400000	19.800000	0.324481	0.000000	16.839345	0.000000	1.000000	0.785418	23.894000 
	0.345833	12.551704	0.000000	31.729167	29.420000	19.800000	0.323660	0.000000	16.827938	0.000000	1.000000	0.783479	23.835000 
	0.347917	12.551704	0.000000	31.739583	29.420000	19.800000	0.322887	0.000000	16.816850	0.000000	1.000000	0.781605	23.778000 
	0.350000	12.551704	0.000000	31.750000	29.440000	19.800000	0.322037	0.000000	16.805247	0.000000	1.000000	0.779633	23.718000 
	0.352083	12.551704	0.000000	31.760417	29.420000	19.800000	0.321308	0.000000	16.794283	0.000000	1.000000	0.777792	23.662000 
	0.354167	12.551704	0.000000	31.770833	29.440000	19.800000	0.320510	0.000000	16.783459	0.000000	1.000000	0.775952	23.606000 
	0.356250	12.551704	0.000000	31.781250	29.450000	19.800000	0.319768	0.000000	16.772988	0.000000	1.000000	0.774177	23.552000 
	0.358333	12.551704	0.000000	31.791667	29.450000	19.800000	0.319033	0.000000	16.762483	0.000000	1.000000	0.772402	23.498000 
	0.360417	12.551704	0.000000	31.802083	29.440000	19.800000	0.318337	0.000000	16.752332	0.000000	1.000000	0.770692	23.446000 
	0.362500	12.551704	0.000000	31.812500	29.450000	19.800000	0.317586	0.000000	16.741667	0.000000	1.000000	0.768884	23.391000 
	0.364583	12.551704	0.000000	31.822917	29.460000	19.800000	0.316843	0.000000	16.731390	0.000000	1.000000	0.767142	23.338000 
	0.366667	12.551704	0.000000	31.833333	29.470000	19.800000	0.316103	0.000000	16.720920	0.000000	1.000000	0.765367	23.284000 
	0.368750	12.551704	0.000000	31.843750	29.460000	19.800000	0.315372	0.000000	16.710185	0.000000	1.000000	0.763559	23.229000 
	0.370833	12.551704	0.000000	31.854167	29.470000	19.800000	0.314591	0.000000	16.699325	0.000000	1.000000	0.761718	23.173000 
	0.372917	12.551704	0.000000	31.864583	29.480000	19.800000	0.313821	0.000000	16.688464	0.000000	1.000000	0.759878	23.117000 
	0.375000	12.551704	0.000000	31.875000	29.490000	19.800000	0.313049	0.000000	16.677604	0.000000	1.000000	0.758037	23.061000 
	0.377083	12.551491	0.000000	31.885417	29.460000	19.800000	0.312330	0.000000	16.666607	0.000000	1.000000	0.756196	23.005000 
	0.379167	12.551491	0.000000	31.895833	29.450000	19.800000	0.311528	0.000000	16.655095	0.000000	1.000000	0.754257	22.946000 
	0.381250	12.551491	0.000000	31.906250	29.480000	19.800000	0.310657	0.000000	16.643329	0.000000	1.000000	0.752252	22.885000 
	0.383333	12.551491	0.000000	31.916667	29.490000	19.800000	0.309798	0.000000	16.631107	0.000000	1.000000	0.750181	22.822000 
	0.385417	12.551491	0.000000	31.927083	29.470000	19.800000	0.308994	0.000000	16.619172	0.000000	1.000000	0.748176	22.761000 
	0.387500	12.551491	0.000000	31.937500	29.480000	19.800000	0.308157	0.000000	16.607338	0.000000	1.000000	0.746171	22.700000 
	0.389583	12.551491	0.000000	31.947917	29.520000	19.800000	0.307285	0.000000	16.595799	0.000000	1.000000	0.744198	22.640000 
	0.391667	12.551491	0.000000	31.958333	29.510000	19.800000	0.306523	0.000000	16.584676	0.000000	1.000000	0.742325	22.583000 
	0.393750	12.551491	0.000000	31.968750	29.490000	19.800000	0.305774	0.000000	16.573520	0.000000	1.000000	0.740451	22.526000 
	0.395833	12.551491	0.000000	31.979167	29.490000	19.800000	0.305054	0.000000	16.563209	0.000000	1.000000	0.738709	22.473000 
	0.397917	12.551491	0.000000	31.989583	29.510000	19.800000	0.304490	0.000000	16.555493	0.000000	1.000000	0.737394	22.433000 
	0.400000	12.551491	0.000000	32.000000	29.510000	19.800000	0.303950	0.000000	16.547711	0.000000	1.000000	0.736079	22.393000 
	0.402083	12.551491	0.000000	32.010417	29.500000	19.800000	0.303437	0.000000	16.540285	0.000000	1.000000	0.734830	22.355000 
	0.404167	12.551491	0.000000	32.020833	29.520000	19.800000	0.302819	0.000000	16.531791	0.000000	1.000000	0.733384	22.311000 
	0.406250	12.551491	0.000000	32.031250	29.530000	19.800000	0.302215	0.000000	16.523458	0.000000	1.000000	0.731970	22.268000 
	0.408333	12.551491	0.000000	32.041667	29.540000	19.800000	0.301622	0.000000	16.515125	0.000000	1.000000	0.730557	22.225000 
	0.410417	12.551277	0.000000	32.052083	29.520000	19.800000	0.301052	0.000000	16.506499	0.000000	1.000000	0.729111	22.181000 
	0.412500	12.551277	0.000000	32.062500	29.520000	19.800000	0.300408	0.000000	16.497355	0.000000	1.000000	0.727566	22.134000 
	0.414583	12.551277	0.000000	32.072917	29.540000	19.800000	0.299719	0.000000	16.487693	0.000000	1.000000	0.725922	22.084000 
	0.416667	12.551277	0.000000	32.083333	29.530000	19.800000	0.299052	0.000000	16.478127	0.000000	1.000000	0.724311	22.035000 
	0.418750	12.551277	0.000000	32.093750	29.520000	19.800000	0.298372	0.000000	16.468172	0.000000	1.000000	0.722635	21.984000 
	0.420833	12.551277	0.000000	32.104167	29.520000	19.800000	0.297658	0.000000	16.458055	0.000000	1.000000	0.720926	21.932000 
	0.422917	12.551277	0.000000	32.114583	29.560000	19.800000	0.296888	0.000000	16.447873	0.000000	1.000000	0.719183	21.879000 
	0.425000	12.551277	0.000000	32.125000	29.560000	19.800000	0.296180	0.000000	16.437562	0.000000	1.000000	0.717441	21.826000 
	0.427083	12.551277	0.000000	32.135417	29.550000	19.800000	0.295511	0.000000	16.427801	0.000000	1.000000	0.715798	21.776000 
	0.429167	12.551063	0.000000	32.145833	29.550000	19.800000	0.294833	0.000000	16.418073	0.000000	1.000000	0.714154	21.726000 
	0.431250	12.551063	0.000000	32.156250	29.560000	19.800000	0.294149	0.000000	16.408572	0.000000	1.000000	0.712544	21.677000 
	0.433333	12.551063	0.000000	32.166667	29.570000	19.800000	0.293453	0.000000	16.398876	0.000000	1.000000	0.710900	21.627000 
	0.435417	12.551063	0.000000	32.177083	29.570000	19.800000	0.292778	0.000000	16.388954	0.000000	1.000000	0.709224	21.576000 
	0.437500	12.551063	0.000000	32.187500	29.570000	19.800000	0.292107	0.000000	16.379420	0.000000	1.000000	0.707613	21.527000 
	0.439583	12.551063	0.000000	32.197917	29.580000	19.800000	0.291428	0.000000	16.369918	0.000000	1.000000	0.706002	21.478000 
	0.441667	12.550850	0.000000	32.208333	29.580000	19.800000	0.290764	0.000000	16.360579	0.000000	1.000000	0.704424	21.430000 
	0.443750	12.551063	0.000000	32.218750	29.580000	19.800000	0.290131	0.000000	16.351435	0.000000	1.000000	0.702879	21.383000 
	0.445833	12.550850	0.000000	32.229167	29.600000	19.800000	0.289492	0.000000	16.342548	0.000000	1.000000	0.701367	21.337000 
	0.447917	12.550850	0.000000	32.239583	29.600000	19.800000	0.288867	0.000000	16.333598	0.000000	1.000000	0.699855	21.291000 
	0.450000	12.550850	0.000000	32.250000	29.600000	19.800000	0.288227	0.000000	16.324453	0.000000	1.000000	0.698310	21.244000 
	0.452083	12.550850	0.000000	32.260417	29.600000	19.800000	0.287591	0.000000	16.315503	0.000000	1.000000	0.696798	21.198000 
	0.454167	12.550850	0.000000	32.270833	29.620000	19.800000	0.286904	0.000000	16.306032	0.000000	1.000000	0.695188	21.149000 
	0.456250	12.550850	0.000000	32.281250	29.610000	19.800000	0.286261	0.000000	16.296467	0.000000	1.000000	0.693577	21.100000 
	0.458333	12.550850	0.000000	32.291667	29.620000	19.800000	0.285612	0.000000	16.287354	0.000000	1.000000	0.692032	21.053000 
	0.460417	12.550850	0.000000	32.302083	29.610000	19.800000	0.284958	0.000000	16.277789	0.000000	1.000000	0.690421	21.004000 
	0.462500	12.550850	0.000000	32.312500	29.620000	19.800000	0.284292	0.000000	16.268481	0.000000	1.000000	0.688844	20.956000 
	0.464583	12.550850	0.000000	32.322917	29.630000	19.800000	0.283627	0.000000	16.259172	0.000000	1.000000	0.687266	20.908000 
	0.466667	12.550850	0.000000	32.333333	29.640000	19.800000	0.282967	0.000000	16.249864	0.000000	1.000000	0.685688	20.860000 
	0.468750	12.550850	0.000000	32.343750	29.620000	19.800000	0.282325	0.000000	16.240463	0.000000	1.000000	0.684110	20.812000 
	0.470833	12.550636	0.000000	32.354167	29.640000	19.800000	0.281676	0.000000	16.231379	0.000000	1.000000	0.682565	20.765000 
	0.472917	12.550636	0.000000	32.364583	29.630000	19.800000	0.281058	0.000000	16.222399	0.000000	1.000000	0.681053	20.719000 
	0.475000	12.550636	0.000000	32.375000	29.630000	19.800000	0.280435	0.000000	16.213448	0.000000	1.000000	0.679541	20.673000 
	0.477083	12.550636	0.000000	32.385417	29.640000	19.800000	0.279828	0.000000	16.204918	0.000000	1.000000	0.678095	20.629000 
	0.479167	12.550636	0.000000	32.395833	29.660000	19.800000	0.279208	0.000000	16.196417	0.000000	1.000000	0.676648	20.585000 
	0.481250	12.550636	0.000000	32.406250	29.660000	19.800000	0.278587	0.000000	16.187662	0.000000	1.000000	0.675169	20.540000 
	0.483333	12.550422	0.000000	32.416667	29.670000	19.800000	0.277989	0.000000	16.179131	0.000000	1.000000	0.673723	20.496000 
	0.485417	12.550422	0.000000	32.427083	29.670000	19.800000	0.277388	0.000000	16.170569	0.000000	1.000000	0.672277	20.452000 
	0.487500	12.550422	0.000000	32.437500	29.650000	19.800000	0.276789	0.000000	16.161753	0.000000	1.000000	0.670797	20.407000 
	0.489583	12.550422	0.000000	32.447917	29.680000	19.800000	0.276157	0.000000	16.153088	0.000000	1.000000	0.669318	20.362000 
	0.491667	12.550422	0.000000	32.458333	29.680000	19.800000	0.275534	0.000000	16.144137	0.000000	1.000000	0.667806	20.316000 
	0.493750	12.550209	0.000000	32.468750	29.670000	19.800000	0.274927	0.000000	16.135351	0.000000	1.000000	0.666327	20.271000 
	0.495833	12.550209	0.000000	32.479167	29.680000	19.800000	0.274302	0.000000	16.126625	0.000000	1.000000	0.664848	20.226000 
	0.497917	12.550209	0.000000	32.489583	29.670000	19.800000	0.273697	0.000000	16.117645	0.000000	1.000000	0.663336	20.180000 
	0.500000	12.550209	0.000000	32.500000	29.700000	19.800000	0.273034	0.000000	16.108784	0.000000	1.000000	0.661824	20.134000 
	0.502083	12.550209	0.000000	32.510417	29.710000	19.800000	0.272418	0.000000	16.100057	0.000000	1.000000	0.660344	20.089000 
	0.504167	12.550209	0.000000	32.520833	29.720000	19.800000	0.271792	0.000000	16.091331	0.000000	1.000000	0.658865	20.044000 
	0.506250	12.549995	0.000000	32.531250	29.710000	19.800000	0.271184	0.000000	16.082350	0.000000	1.000000	0.657353	19.998000 
	0.508333	12.549995	0.000000	32.541667	29.700000	19.800000	0.270573	0.000000	16.073565	0.000000	1.000000	0.655874	19.953000 
	0.510417	12.549995	0.000000	32.552083	29.720000	19.800000	0.269929	0.000000	16.064673	0.000000	1.000000	0.654362	19.907000 
	0.512500	12.549995	0.000000	32.562500	29.710000	19.800000	0.269323	0.000000	16.055693	0.000000	1.000000	0.652850	19.861000 
	0.514583	12.549995	0.000000	32.572917	29.710000	19.800000	0.268689	0.000000	16.046742	0.000000	1.000000	0.651338	19.815000 
	0.516667	12.549781	0.000000	32.583333	29.720000	19.800000	0.268073	0.000000	16.038015	0.000000	1.000000	0.649859	19.770000 
	0.518750	12.549781	0.000000	32.593750	29.730000	19.800000	0.267436	0.000000	16.029093	0.000000	1.000000	0.648347	19.724000 
	0.520833	12.549781	0.000000	32.604167	29.730000	19.800000	0.266820	0.000000	16.020337	0.000000	1.000000	0.646867	19.679000 
	0.522917	12.549781	0.000000	32.614583	29.740000	19.800000	0.266169	0.000000	16.011220	0.000000	1.000000	0.645322	19.632000 
	0.525000	12.549781	0.000000	32.625000	29.750000	19.800000	0.265543	0.000000	16.002298	0.000000	1.000000	0.643810	19.586000 
	0.527083	12.549781	0.000000	32.635417	29.740000	19.800000	0.264922	0.000000	15.993124	0.000000	1.000000	0.642265	19.539000 
	0.529167	12.549568	0.000000	32.645833	29.750000	19.800000	0.264277	0.000000	15.984202	0.000000	1.000000	0.640753	19.493000 
	0.531250	12.549568	0.000000	32.656250	29.770000	19.800000	0.263626	0.000000	15.975114	0.000000	1.000000	0.639208	19.446000 
	0.533333	12.549568	0.000000	32.666667	29.760000	19.800000	0.263026	0.000000	15.966328	0.000000	1.000000	0.637729	19.401000 
	0.535417	12.549568	0.000000	32.677083	29.760000	19.800000	0.262381	0.000000	15.957183	0.000000	1.000000	0.636184	19.354000 
	0.537500	12.549568	0.000000	32.687500	29.760000	19.800000	0.261749	0.000000	15.948037	0.000000	1.000000	0.634639	19.307000 
	0.539583	12.549568	0.000000	32.697917	29.780000	19.800000	0.261102	0.000000	15.939143	0.000000	1.000000	0.633127	19.261000 
	0.541667	12.549568	0.000000	32.708333	29.780000	19.800000	0.260468	0.000000	15.930192	0.000000	1.000000	0.631615	19.215000 
	0.543750	12.549568	0.000000	32.718750	29.780000	19.800000	0.259864	0.000000	15.921435	0.000000	1.000000	0.630136	19.170000 
	0.545833	12.549568	0.000000	32.729167	29.780000	19.800000	0.259256	0.000000	15.912678	0.000000	1.000000	0.628657	19.125000 
	0.547917	12.549354	0.000000	32.739583	29.780000	19.800000	0.258639	0.000000	15.903922	0.000000	1.000000	0.627178	19.080000 
	0.550000	12.549354	0.000000	32.750000	29.780000	19.800000	0.258024	0.000000	15.894970	0.000000	1.000000	0.625666	19.034000 
	0.552083	12.549354	0.000000	32.760417	29.790000	19.800000	0.257383	0.000000	15.886047	0.000000	1.000000	0.624154	18.988000 
	0.554167	12.549354	0.000000	32.770833	29.800000	19.800000	0.256743	0.000000	15.877124	0.000000	1.000000	0.622642	18.942000 
	0.556250	12.549354	0.000000	32.781250	29.810000	19.800000	0.256114	0.000000	15.868201	0.000000	1.000000	0.621129	18.896000 
	0.558333	12.549354	0.000000	32.791667	29.820000	19.800000	0.255481	0.000000	15.859277	0.000000	1.000000	0.619617	18.850000 
	0.560417	12.549141	0.000000	32.802083	29.800000	19.800000	0.254875	0.000000	15.850270	0.000000	1.000000	0.618105	18.804000 
	0.562500	12.549141	0.000000	32.812500	29.810000	19.800000	0.254240	0.000000	15.841346	0.000000	1.000000	0.616593	18.758000 
	0.564583	12.549141	0.000000	32.822917	29.830000	19.800000	0.253601	0.000000	15.832645	0.000000	1.000000	0.615114	18.713000 
	0.566667	12.549141	0.000000	32.833333	29.830000	19.800000	0.252979	0.000000	15.823693	0.000000	1.000000	0.613602	18.667000 
	0.568750	12.549141	0.000000	32.843750	29.820000	19.800000	0.252371	0.000000	15.814714	0.000000	1.000000	0.612090	18.621000 
	0.570833	12.548927	0.000000	32.854167	29.830000	19.800000	0.251751	0.000000	15.805985	0.000000	1.000000	0.610611	18.576000 
	0.572917	12.548927	0.000000	32.864583	29.820000	19.800000	0.251112	0.000000	15.796811	0.000000	1.000000	0.609066	18.529000 
	0.575000	12.548927	0.000000	32.875000	29.850000	19.800000	0.250464	0.000000	15.787942	0.000000	1.000000	0.607554	18.483000 
	0.577083	12.548927	0.000000	32.885417	29.850000	19.800000	0.249843	0.000000	15.778795	0.000000	1.000000	0.606009	18.436000 
	0.579167	12.548927	0.000000	32.895833	29.840000	19.800000	0.249232	0.000000	15.770011	0.000000	1.000000	0.604530	18.391000 
	0.581250	12.548927	0.000000	32.906250	29.860000	19.800000	0.248581	0.000000	15.761114	0.000000	1.000000	0.603018	18.345000 
	0.583333	12.548927	0.000000	32.916667	29.860000	19.800000	0.247957	0.000000	15.752162	0.000000	1.000000	0.601505	18.299000 
	0.585417	12.548713	0.000000	32.927083	29.860000	19.800000	0.247340	0.000000	15.743210	0.000000	1.000000	0.599993	18.253000 
	0.587500	12.548713	0.000000	32.937500	29.860000	19.800000	0.246728	0.000000	15.734453	0.000000	1.000000	0.598514	18.208000 
	0.589583	12.548713	0.000000	32.947917	29.870000	19.800000	0.246087	0.000000	15.725528	0.000000	1.000000	0.597002	18.162000 
	0.591667	12.548713	0.000000	32.958333	29.880000	19.800000	0.245461	0.000000	15.716603	0.000000	1.000000	0.595490	18.116000 
	0.593750	12.548713	0.000000	32.968750	29.880000	19.800000	0.244835	0.000000	15.707651	0.000000	1.000000	0.593978	18.070000 
	0.595833	12.548713	0.000000	32.979167	29.890000	19.800000	0.244226	0.000000	15.699115	0.000000	1.000000	0.592532	18.026000 
	0.597917	12.548500	0.000000	32.989583	29.880000	19.800000	0.243633	0.000000	15.690331	0.000000	1.000000	0.591053	17.981000 
	0.600000	12.548500	0.000000	33.000000	29.870000	19.800000	0.243009	0.000000	15.681352	0.000000	1.000000	0.589540	17.935000 
	0.602083	12.548500	0.000000	33.010417	29.900000	19.800000	0.242384	0.000000	15.672869	0.000000	1.000000	0.588094	17.891000 
	0.604167	12.548500	0.000000	33.020833	29.900000	19.800000	0.241773	0.000000	15.664112	0.000000	1.000000	0.586615	17.846000 
	0.606250	12.548500	0.000000	33.031250	29.900000	19.800000	0.241164	0.000000	15.655354	0.000000	1.000000	0.585136	17.801000 
	0.608333	12.548500	0.000000	33.041667	29.910000	19.800000	0.240577	0.000000	15.647012	0.000000	1.000000	0.583722	17.758000 
	0.610417	12.548500	0.000000	33.052083	29.920000	19.800000	0.239957	0.000000	15.638281	0.000000	1.000000	0.582243	17.713000 
	0.612500	12.548500	0.000000	33.062500	29.920000	19.800000	0.239342	0.000000	15.629523	0.000000	1.000000	0.580764	17.668000 
	0.614583	12.548500	0.000000	33.072917	29.920000	19.800000	0.238745	0.000000	15.620960	0.000000	1.000000	0.579318	17.624000 
	0.616667	12.548286	0.000000	33.083333	29.930000	19.800000	0.238148	0.000000	15.612424	0.000000	1.000000	0.577871	17.580000 
	0.618750	12.548500	0.000000	33.093750	29.950000	19.800000	0.237525	0.000000	15.603912	0.000000	1.000000	0.576425	17.536000 
	0.620833	12.548286	0.000000	33.104167	29.940000	19.800000	0.236922	0.000000	15.595129	0.000000	1.000000	0.574946	17.491000 
	0.622917	12.548286	0.000000	33.114583	29.940000	19.800000	0.236326	0.000000	15.586566	0.000000	1.000000	0.573499	17.447000 
	0.625000	12.548286	0.000000	33.125000	29.940000	19.800000	0.235726	0.000000	15.578003	0.000000	1.000000	0.572053	17.403000 
	0.627083	12.548286	0.000000	33.135417	29.950000	19.800000	0.235121	0.000000	15.569271	0.000000	1.000000	0.570574	17.358000 
	0.629167	12.548286	0.000000	33.145833	29.960000	19.800000	0.234517	0.000000	15.560928	0.000000	1.000000	0.569160	17.315000 
	0.631250	12.548286	0.000000	33.156250	29.980000	19.800000	0.233887	0.000000	15.552221	0.000000	1.000000	0.567681	17.270000 
	0.633333	12.548286	0.000000	33.166667	29.970000	19.800000	0.233283	0.000000	15.543437	0.000000	1.000000	0.566202	17.225000 
	0.635417	12.548072	0.000000	33.177083	29.960000	19.800000	0.232698	0.000000	15.534849	0.000000	1.000000	0.564756	17.181000 
	0.637500	12.548072	0.000000	33.187500	29.970000	19.800000	0.232068	0.000000	15.525922	0.000000	1.000000	0.563244	17.135000 
	0.639583	12.548072	0.000000	33.197917	29.970000	19.800000	0.231443	0.000000	15.516969	0.000000	1.000000	0.561732	17.089000 
	0.641667	12.548072	0.000000	33.208333	29.990000	19.800000	0.230821	0.000000	15.508262	0.000000	1.000000	0.560252	17.044000 
	0.643750	12.548072	0.000000	33.218750	29.970000	19.800000	0.230209	0.000000	15.499259	0.000000	1.000000	0.558740	16.998000 
	0.645833	12.548072	0.000000	33.229167	30.000000	19.800000	0.229578	0.000000	15.490576	0.000000	1.000000	0.557261	16.953000 
	0.647917	12.548072	0.000000	33.239583	30.000000	19.800000	0.228976	0.000000	15.482012	0.000000	1.000000	0.555815	16.909000 
	0.650000	12.548072	0.000000	33.250000	29.990000	19.800000	0.228387	0.000000	15.473424	0.000000	1.000000	0.554369	16.865000 
	0.652083	12.548072	0.000000	33.260417	29.990000	19.800000	0.227791	0.000000	15.464861	0.000000	1.000000	0.552922	16.821000 
	0.654167	12.548072	0.000000	33.270833	30.000000	19.800000	0.227183	0.000000	15.456322	0.000000	1.000000	0.551476	16.777000 
	0.656250	12.548072	0.000000	33.281250	30.000000	19.800000	0.226588	0.000000	15.447758	0.000000	1.000000	0.550030	16.733000 
	0.658333	12.548072	0.000000	33.291667	30.010000	19.800000	0.225989	0.000000	15.439414	0.000000	1.000000	0.548616	16.690000 
	0.660417	12.548072	0.000000	33.302083	30.010000	19.800000	0.225413	0.000000	15.431045	0.000000	1.000000	0.547203	16.647000 
	0.662500	12.547859	0.000000	33.312500	30.020000	19.800000	0.224809	0.000000	15.422506	0.000000	1.000000	0.545756	16.603000 
	0.664583	12.547859	0.000000	33.322917	30.030000	19.800000	0.224231	0.000000	15.414357	0.000000	1.000000	0.544376	16.561000 
	0.666667	12.547859	0.000000	33.333333	30.040000	19.800000	0.223640	0.000000	15.406012	0.000000	1.000000	0.542962	16.518000 
	0.668750	12.547859	0.000000	33.343750	30.040000	19.800000	0.223070	0.000000	15.397837	0.000000	1.000000	0.541582	16.476000 
	0.670833	12.547859	0.000000	33.354167	30.050000	19.800000	0.222517	0.000000	15.390077	0.000000	1.000000	0.540267	16.436000 
	0.672917	12.547859	0.000000	33.364583	30.040000	19.800000	0.221953	0.000000	15.381878	0.000000	1.000000	0.538886	16.394000 
	0.675000	12.547859	0.000000	33.375000	30.050000	19.800000	0.221407	0.000000	15.374117	0.000000	1.000000	0.537571	16.354000 
	0.677083	12.547859	0.000000	33.385417	30.060000	19.800000	0.220851	0.000000	15.366356	0.000000	1.000000	0.536257	16.314000 
	0.679167	12.547859	0.000000	33.395833	30.060000	19.800000	0.220323	0.000000	15.358765	0.000000	1.000000	0.534975	16.275000 
	0.681250	12.547859	0.000000	33.406250	30.070000	19.800000	0.219777	0.000000	15.351003	0.000000	1.000000	0.533660	16.235000 
	0.683333	12.547645	0.000000	33.416667	30.060000	19.800000	0.219255	0.000000	15.343389	0.000000	1.000000	0.532378	16.196000 
	0.685417	12.547645	0.000000	33.427083	30.070000	19.800000	0.218759	0.000000	15.336406	0.000000	1.000000	0.531195	16.160000 
	0.687500	12.547645	0.000000	33.437500	30.090000	19.800000	0.218230	0.000000	15.329057	0.000000	1.000000	0.529945	16.122000 
	0.689583	12.547645	0.000000	33.447917	30.090000	19.800000	0.217763	0.000000	15.322440	0.000000	1.000000	0.528828	16.088000 
	0.691667	12.547645	0.000000	33.458333	30.090000	19.800000	0.217265	0.000000	15.315238	0.000000	1.000000	0.527612	16.051000 
	0.693750	12.547645	0.000000	33.468750	30.070000	19.800000	0.216787	0.000000	15.308184	0.000000	1.000000	0.526428	16.015000 
	0.695833	12.547645	0.000000	33.479167	30.090000	19.800000	0.216280	0.000000	15.301224	0.000000	1.000000	0.525245	15.979000 
	0.697917	12.547645	0.000000	33.489583	30.100000	19.800000	0.215786	0.000000	15.294241	0.000000	1.000000	0.524062	15.943000 
	0.700000	12.547645	0.000000	33.500000	30.110000	19.800000	0.215291	0.000000	15.287257	0.000000	1.000000	0.522878	15.907000 
	0.702083	12.547645	0.000000	33.510417	30.100000	19.800000	0.214799	0.000000	15.280032	0.000000	1.000000	0.521662	15.870000 
	0.704167	12.547645	0.000000	33.520833	30.120000	19.800000	0.214302	0.000000	15.273267	0.000000	1.000000	0.520511	15.835000 
	0.706250	12.547645	0.000000	33.531250	30.120000	19.800000	0.213808	0.000000	15.266065	0.000000	1.000000	0.519295	15.798000 
	0.708333	12.547645	0.000000	33.541667	30.110000	19.800000	0.213326	0.000000	15.259034	0.000000	1.000000	0.518112	15.762000 
	0.710417	12.547645	0.000000	33.552083	30.130000	19.800000	0.212827	0.000000	15.252074	0.000000	1.000000	0.516929	15.726000 
	0.712500	12.547431	0.000000	33.562500	30.130000	19.800000	0.212338	0.000000	15.245067	0.000000	1.000000	0.515745	15.690000 
	0.714583	12.547431	0.000000	33.572917	30.150000	19.800000	0.211846	0.000000	15.238300	0.000000	1.000000	0.514595	15.655000 
	0.716667	12.547431	0.000000	33.583333	30.150000	19.800000	0.211365	0.000000	15.231488	0.000000	1.000000	0.513444	15.620000 
	0.718750	12.547431	0.000000	33.593750	30.140000	19.800000	0.210916	0.000000	15.224847	0.000000	1.000000	0.512327	15.586000 
	0.720833	12.547431	0.000000	33.604167	30.160000	19.800000	0.210421	0.000000	15.218080	0.000000	1.000000	0.511176	15.551000 
	0.722917	12.547431	0.000000	33.614583	30.170000	19.800000	0.209968	0.000000	15.211680	0.000000	1.000000	0.510091	15.518000 
	0.725000	12.547431	0.000000	33.625000	30.150000	19.800000	0.209524	0.000000	15.205016	0.000000	1.000000	0.508974	15.484000 
	0.727083	12.547431	0.000000	33.635417	30.140000	19.800000	0.209090	0.000000	15.198570	0.000000	1.000000	0.507889	15.451000 
	0.729167	12.547431	0.000000	33.645833	30.160000	19.800000	0.208619	0.000000	15.192192	0.000000	1.000000	0.506804	15.418000 
	0.731250	12.547218	0.000000	33.656250	30.170000	19.800000	0.208150	0.000000	15.185597	0.000000	1.000000	0.505687	15.384000 
	0.733333	12.547218	0.000000	33.666667	30.180000	19.800000	0.207712	0.000000	15.179391	0.000000	1.000000	0.504635	15.352000 
	0.735417	12.547218	0.000000	33.677083	30.180000	19.800000	0.207291	0.000000	15.173356	0.000000	1.000000	0.503616	15.321000 
	0.737500	12.547218	0.000000	33.687500	30.190000	19.800000	0.206850	0.000000	15.167150	0.000000	1.000000	0.502564	15.289000 
	0.739583	12.547218	0.000000	33.697917	30.190000	19.800000	0.206426	0.000000	15.161116	0.000000	1.000000	0.501545	15.258000 
	0.741667	12.547218	0.000000	33.708333	30.210000	19.800000	0.205970	0.000000	15.154737	0.000000	1.000000	0.500460	15.225000 
	0.743750	12.547218	0.000000	33.718750	30.200000	19.800000	0.205518	0.000000	15.148097	0.000000	1.000000	0.499343	15.191000 
	0.745833	12.547218	0.000000	33.729167	30.220000	19.800000	0.205062	0.000000	15.141913	0.000000	1.000000	0.498291	15.159000 
	0.747917	12.547218	0.000000	33.739583	30.200000	19.800000	0.204647	0.000000	15.135639	0.000000	1.000000	0.497239	15.127000 
	0.750000	12.547218	0.000000	33.750000	30.210000	19.800000	0.204190	0.000000	15.129238	0.000000	1.000000	0.496154	15.094000 
	0.752083	12.547218	0.000000	33.760417	30.210000	19.800000	0.203775	0.000000	15.123203	0.000000	1.000000	0.495135	15.063000 
	0.754167	12.547218	0.000000	33.770833	30.230000	19.800000	0.203312	0.000000	15.117019	0.000000	1.000000	0.494083	15.031000 
	0.756250	12.547218	0.000000	33.781250	30.230000	19.800000	0.202891	0.000000	15.110790	0.000000	1.000000	0.493031	14.999000 
	0.758333	12.547218	0.000000	33.791667	30.240000	19.800000	0.202433	0.000000	15.104388	0.000000	1.000000	0.491947	14.966000 
	0.760417	12.547218	0.000000	33.802083	30.240000	19.800000	0.202016	0.000000	15.098354	0.000000	1.000000	0.490928	14.935000 
	0.762500	12.547218	0.000000	33.812500	30.260000	19.800000	0.201564	0.000000	15.092169	0.000000	1.000000	0.489876	14.903000 
	0.764583	12.547218	0.000000	33.822917	30.250000	19.800000	0.201145	0.000000	15.086112	0.000000	1.000000	0.488857	14.872000 
	0.766667	12.547004	0.000000	33.833333	30.260000	19.800000	0.200724	0.000000	15.080099	0.000000	1.000000	0.487838	14.841000 
	0.768750	12.547004	0.000000	33.843750	30.260000	19.800000	0.200323	0.000000	15.074260	0.000000	1.000000	0.486852	14.811000 
	0.770833	12.547004	0.000000	33.854167	30.280000	19.800000	0.199897	0.000000	15.068463	0.000000	1.000000	0.485865	14.781000 
	0.772917	12.547004	0.000000	33.864583	30.280000	19.800000	0.199502	0.000000	15.062818	0.000000	1.000000	0.484912	14.752000 
	0.775000	12.547004	0.000000	33.875000	30.290000	19.800000	0.199072	0.000000	15.056805	0.000000	1.000000	0.483893	14.721000 
	0.777083	12.547004	0.000000	33.885417	30.280000	19.800000	0.198664	0.000000	15.050749	0.000000	1.000000	0.482874	14.690000 
	0.779167	12.547004	0.000000	33.895833	30.280000	19.800000	0.198228	0.000000	15.044519	0.000000	1.000000	0.481822	14.658000 
	0.781250	12.547004	0.000000	33.906250	30.270000	19.800000	0.197815	0.000000	15.038463	0.000000	1.000000	0.480803	14.627000 
	0.783333	12.547004	0.000000	33.916667	30.280000	19.800000	0.197400	0.000000	15.032645	0.000000	1.000000	0.479817	14.597000 
	0.785417	12.547004	0.000000	33.927083	30.280000	19.800000	0.196982	0.000000	15.026610	0.000000	1.000000	0.478798	14.566000 
	0.787500	12.547004	0.000000	33.937500	30.300000	19.800000	0.196571	0.000000	15.021008	0.000000	1.000000	0.477845	14.537000 
	0.789583	12.546790	0.000000	33.947917	30.310000	19.800000	0.196144	0.000000	15.014995	0.000000	1.000000	0.476826	14.506000 
	0.791667	12.546790	0.000000	33.958333	30.300000	19.800000	0.195750	0.000000	15.009133	0.000000	1.000000	0.475840	14.476000 
	0.793750	12.546790	0.000000	33.968750	30.320000	19.800000	0.195331	0.000000	15.003336	0.000000	1.000000	0.474854	14.446000 
	0.795833	12.546790	0.000000	33.979167	30.320000	19.800000	0.194928	0.000000	14.997690	0.000000	1.000000	0.473900	14.417000 
	0.797917	12.546790	0.000000	33.989583	30.340000	19.800000	0.194521	0.000000	14.992087	0.000000	1.000000	0.472947	14.388000 
	0.800000	12.546790	0.000000	34.000000	30.330000	19.800000	0.194109	0.000000	14.986031	0.000000	1.000000	0.471928	14.357000 
	0.802083	12.546790	0.000000	34.010417	30.330000	19.800000	0.193687	0.000000	14.979996	0.000000	1.000000	0.470909	14.326000 
	0.804167	12.546790	0.000000	34.020833	30.340000	19.800000	0.193263	0.000000	14.973983	0.000000	1.000000	0.469890	14.295000 
	0.806250	12.546790	0.000000	34.031250	30.330000	19.800000	0.192846	0.000000	14.967927	0.000000	1.000000	0.468871	14.264000 
	0.808333	12.546790	0.000000	34.041667	30.340000	19.800000	0.192406	0.000000	14.961718	0.000000	1.000000	0.467819	14.232000 
	0.810417	12.546790	0.000000	34.052083	30.360000	19.800000	0.191947	0.000000	14.955336	0.000000	1.000000	0.466735	14.199000 
	0.812500	12.546790	0.000000	34.062500	30.360000	19.800000	0.191527	0.000000	14.949301	0.000000	1.000000	0.465716	14.168000 
	0.814583	12.546790	0.000000	34.072917	30.370000	19.800000	0.191083	0.000000	14.943092	0.000000	1.000000	0.464664	14.136000 
	0.816667	12.546790	0.000000	34.083333	30.370000	19.800000	0.190680	0.000000	14.937252	0.000000	1.000000	0.463678	14.106000 
	0.818750	12.546790	0.000000	34.093750	30.370000	19.800000	0.190247	0.000000	14.931022	0.000000	1.000000	0.462626	14.074000 
	0.820833	12.546790	0.000000	34.104167	30.400000	19.800000	0.189817	0.000000	14.925244	0.000000	1.000000	0.461640	14.044000 
	0.822917	12.546790	0.000000	34.114583	30.390000	19.800000	0.189399	0.000000	14.919188	0.000000	1.000000	0.460621	14.013000 
	0.825000	12.546790	0.000000	34.125000	30.380000	19.800000	0.188976	0.000000	14.912937	0.000000	1.000000	0.459569	13.981000 
	0.827083	12.546577	0.000000	34.135417	30.390000	19.800000	0.188556	0.000000	14.906923	0.000000	1.000000	0.458550	13.950000 
	0.829167	12.546577	0.000000	34.145833	30.420000	19.800000	0.188110	0.000000	14.900950	0.000000	1.000000	0.457531	13.919000 
	0.831250	12.546577	0.000000	34.156250	30.430000	19.800000	0.187678	0.000000	14.894935	0.000000	1.000000	0.456512	13.888000 
	0.833333	12.546577	0.000000	34.166667	30.420000	19.800000	0.187274	0.000000	14.888879	0.000000	1.000000	0.455493	13.857000 
	0.835417	12.546577	0.000000	34.177083	30.410000	19.800000	0.186874	0.000000	14.883018	0.000000	1.000000	0.454507	13.827000 
	0.837500	12.546577	0.000000	34.187500	30.430000	19.800000	0.186435	0.000000	14.877023	0.000000	1.000000	0.453488	13.796000 
	0.839583	12.546577	0.000000	34.197917	30.450000	19.800000	0.186017	0.000000	14.871224	0.000000	1.000000	0.452501	13.766000 
	0.841667	12.546577	0.000000	34.208333	30.430000	19.800000	0.185615	0.000000	14.865147	0.000000	1.000000	0.451482	13.735000 
	0.843750	12.546577	0.000000	34.218750	30.440000	19.800000	0.185216	0.000000	14.859522	0.000000	1.000000	0.450529	13.706000 
	0.845833	12.546577	0.000000	34.229167	30.440000	19.800000	0.184821	0.000000	14.853876	0.000000	1.000000	0.449576	13.677000 
	0.847917	12.546577	0.000000	34.239583	30.460000	19.800000	0.184413	0.000000	14.848270	0.000000	1.000000	0.448623	13.648000 
	0.850000	12.546363	0.000000	34.250000	30.440000	19.800000	0.184050	0.000000	14.842778	0.000000	1.000000	0.447702	13.620000 
	0.852083	12.546363	0.000000	34.260417	30.460000	19.800000	0.183653	0.000000	14.837367	0.000000	1.000000	0.446782	13.592000 
	0.854167	12.546363	0.000000	34.270833	30.470000	19.800000	0.183255	0.000000	14.831741	0.000000	1.000000	0.445829	13.563000 
	0.856250	12.546363	0.000000	34.281250	30.470000	19.800000	0.182872	0.000000	14.826290	0.000000	1.000000	0.444908	13.535000 
	0.858333	12.546363	0.000000	34.291667	30.470000	19.800000	0.182493	0.000000	14.820838	0.000000	1.000000	0.443988	13.507000 
	0.860417	12.546363	0.000000	34.302083	30.480000	19.800000	0.182094	0.000000	14.815212	0.000000	1.000000	0.443035	13.478000 
	0.862500	12.546363	0.000000	34.312500	30.480000	19.800000	0.181715	0.000000	14.809761	0.000000	1.000000	0.442114	13.450000 
	0.864583	12.546363	0.000000	34.322917	30.500000	19.800000	0.181341	0.000000	14.804544	0.000000	1.000000	0.441227	13.423000 
	0.866667	12.546363	0.000000	34.333333	30.480000	19.800000	0.180968	0.000000	14.799053	0.000000	1.000000	0.440306	13.395000 
	0.868750	12.546363	0.000000	34.343750	30.490000	19.800000	0.180600	0.000000	14.793816	0.000000	1.000000	0.439419	13.368000 
	0.870833	12.546363	0.000000	34.354167	30.520000	19.800000	0.180182	0.000000	14.788229	0.000000	1.000000	0.438466	13.339000 
	0.872917	12.546363	0.000000	34.364583	30.520000	19.800000	0.179794	0.000000	14.782582	0.000000	1.000000	0.437512	13.310000 
	0.875000	12.546363	0.000000	34.375000	30.520000	19.800000	0.179387	0.000000	14.776741	0.000000	1.000000	0.436526	13.280000 
	0.877083	12.546363	0.000000	34.385417	30.520000	19.800000	0.178984	0.000000	14.770900	0.000000	1.000000	0.435540	13.250000 
	0.879167	12.546363	0.000000	34.395833	30.540000	19.800000	0.178578	0.000000	14.765293	0.000000	1.000000	0.434587	13.221000 
	0.881250	12.546363	0.000000	34.406250	30.540000	19.800000	0.178158	0.000000	14.759257	0.000000	1.000000	0.433568	13.190000 
	0.883333	12.546363	0.000000	34.416667	30.520000	19.800000	0.177795	0.000000	14.753766	0.000000	1.000000	0.432647	13.162000 
	0.885417	12.546363	0.000000	34.427083	30.550000	19.800000	0.177396	0.000000	14.748373	0.000000	1.000000	0.431727	13.134000 
	0.887500	12.546363	0.000000	34.437500	30.550000	19.800000	0.177009	0.000000	14.742921	0.000000	1.000000	0.430807	13.106000 
	0.889583	12.546363	0.000000	34.447917	30.570000	19.800000	0.176647	0.000000	14.737898	0.000000	1.000000	0.429952	13.080000 
	0.891667	12.546149	0.000000	34.458333	30.570000	19.800000	0.176316	0.000000	14.733030	0.000000	1.000000	0.429130	13.055000 
	0.893750	12.546149	0.000000	34.468750	30.560000	19.800000	0.175976	0.000000	14.728143	0.000000	1.000000	0.428308	13.030000 
	0.895833	12.546149	0.000000	34.479167	30.580000	19.800000	0.175625	0.000000	14.723314	0.000000	1.000000	0.427487	13.005000 
	0.897917	12.546149	0.000000	34.489583	30.570000	19.800000	0.175291	0.000000	14.718427	0.000000	1.000000	0.426665	12.980000 
	0.900000	12.546149	0.000000	34.500000	30.570000	19.800000	0.174938	0.000000	14.713364	0.000000	1.000000	0.425810	12.954000 
	0.902083	12.546149	0.000000	34.510417	30.580000	19.800000	0.174584	0.000000	14.708321	0.000000	1.000000	0.424956	12.928000 
	0.904167	12.546149	0.000000	34.520833	30.600000	19.800000	0.174216	0.000000	14.703297	0.000000	1.000000	0.424101	12.902000 
	0.906250	12.546149	0.000000	34.531250	30.600000	19.800000	0.173877	0.000000	14.698429	0.000000	1.000000	0.423279	12.877000 
	0.908333	12.546149	0.000000	34.541667	30.610000	19.800000	0.173550	0.000000	14.693775	0.000000	1.000000	0.422490	12.853000 
	0.910417	12.546149	0.000000	34.552083	30.600000	19.800000	0.173228	0.000000	14.689083	0.000000	1.000000	0.421701	12.829000 
	0.912500	12.546149	0.000000	34.562500	30.600000	19.800000	0.172921	0.000000	14.684604	0.000000	1.000000	0.420945	12.806000 
	0.914583	12.546149	0.000000	34.572917	30.630000	19.800000	0.172575	0.000000	14.679988	0.000000	1.000000	0.420156	12.782000 
	0.916667	12.546149	0.000000	34.583333	30.630000	19.800000	0.172250	0.000000	14.675315	0.000000	1.000000	0.419368	12.758000 
	0.918750	12.546149	0.000000	34.593750	30.620000	19.800000	0.171929	0.000000	14.670622	0.000000	1.000000	0.418579	12.734000 
	0.920833	12.546149	0.000000	34.604167	30.630000	19.800000	0.171594	0.000000	14.665968	0.000000	1.000000	0.417790	12.710000 
	0.922917	12.546149	0.000000	34.614583	30.640000	19.800000	0.171254	0.000000	14.661119	0.000000	1.000000	0.416968	12.685000 
	0.925000	12.546149	0.000000	34.625000	30.650000	19.800000	0.170925	0.000000	14.656464	0.000000	1.000000	0.416179	12.661000 
	0.927083	12.546149	0.000000	34.635417	30.630000	19.800000	0.170628	0.000000	14.651948	0.000000	1.000000	0.415423	12.638000 
	0.929167	12.546149	0.000000	34.645833	30.650000	19.800000	0.170283	0.000000	14.647313	0.000000	1.000000	0.414634	12.614000 
	0.931250	12.546149	0.000000	34.656250	30.670000	19.800000	0.169961	0.000000	14.642871	0.000000	1.000000	0.413878	12.591000 
	0.933333	12.546149	0.000000	34.666667	30.660000	19.800000	0.169667	0.000000	14.638569	0.000000	1.000000	0.413155	12.569000 
	0.935417	12.546149	0.000000	34.677083	30.670000	19.800000	0.169384	0.000000	14.634498	0.000000	1.000000	0.412465	12.548000 
	0.937500	12.546149	0.000000	34.687500	30.670000	19.800000	0.169082	0.000000	14.630214	0.000000	1.000000	0.411742	12.526000 
	0.939583	12.546149	0.000000	34.697917	30.680000	19.800000	0.168790	0.000000	14.626143	0.000000	1.000000	0.411051	12.505000 
	0.941667	12.546149	0.000000	34.708333	30.700000	19.800000	0.168494	0.000000	14.622091	0.000000	1.000000	0.410361	12.484000 
	0.943750	12.545936	0.000000	34.718750	30.690000	19.800000	0.168220	0.000000	14.617983	0.000000	1.000000	0.409671	12.463000 
	0.945833	12.545936	0.000000	34.729167	30.710000	19.800000	0.167932	0.000000	14.614126	0.000000	1.000000	0.409013	12.443000 
	0.947917	12.545936	0.000000	34.739583	30.710000	19.800000	0.167617	0.000000	14.609647	0.000000	1.000000	0.408257	12.420000 
	0.950000	12.545936	0.000000	34.750000	30.710000	19.800000	0.167320	0.000000	14.605363	0.000000	1.000000	0.407534	12.398000 
	0.952083	12.545936	0.000000	34.760417	30.700000	19.800000	0.167030	0.000000	14.601061	0.000000	1.000000	0.406811	12.376000 
	0.954167	12.545936	0.000000	34.770833	30.730000	19.800000	0.166714	0.000000	14.596831	0.000000	1.000000	0.406088	12.354000 
	0.956250	12.545936	0.000000	34.781250	30.740000	19.800000	0.166408	0.000000	14.592566	0.000000	1.000000	0.405365	12.332000 
	0.958333	12.545936	0.000000	34.791667	30.730000	19.800000	0.166146	0.000000	14.588653	0.000000	1.000000	0.404707	12.312000 
	0.960417	12.545936	0.000000	34.802083	30.740000	19.800000	0.165852	0.000000	14.584581	0.000000	1.000000	0.404017	12.291000 
	0.962500	12.545936	0.000000	34.812500	30.740000	19.800000	0.165556	0.000000	14.580297	0.000000	1.000000	0.403294	12.269000 
	0.964583	12.545936	0.000000	34.822917	30.740000	19.800000	0.165260	0.000000	14.576013	0.000000	1.000000	0.402571	12.247000 
	0.966667	12.545936	0.000000	34.833333	30.740000	19.800000	0.164957	0.000000	14.571729	0.000000	1.000000	0.401847	12.225000 
	0.968750	12.545936	0.000000	34.843750	30.760000	19.800000	0.164670	0.000000	14.567676	0.000000	1.000000	0.401157	12.204000 
	0.970833	12.545936	0.000000	34.854167	30.760000	19.800000	0.164380	0.000000	14.563586	0.000000	1.000000	0.400467	12.183000 
	0.972917	12.545936	0.000000	34.864583	30.780000	19.800000	0.164101	0.000000	14.559727	0.000000	1.000000	0.399809	12.163000 
	0.975000	12.545936	0.000000	34.875000	30.770000	19.800000	0.163833	0.000000	14.555815	0.000000	1.000000	0.399152	12.143000 
	0.977083	12.545936	0.000000	34.885417	30.770000	19.800000	0.163578	0.000000	14.552115	0.000000	1.000000	0.398527	12.124000 
	0.979167	12.545936	0.000000	34.895833	30.790000	19.800000	0.163295	0.000000	14.548256	0.000000	1.000000	0.397870	12.104000 
	0.981250	12.545936	0.000000	34.906250	30.780000	19.800000	0.163044	0.000000	14.544538	0.000000	1.000000	0.397245	12.085000 
	0.983333	12.545936	0.000000	34.916667	30.800000	19.800000	0.162775	0.000000	14.540873	0.000000	1.000000	0.396621	12.066000 
	0.985417	12.545936	0.000000	34.927083	30.800000	19.800000	0.162527	0.000000	14.537368	0.000000	1.000000	0.396029	12.048000 
	0.987500	12.545936	0.000000	34.937500	30.800000	19.800000	0.162289	0.000000	14.533863	0.000000	1.000000	0.395438	12.030000 
	0.989583	12.545936	0.000000	34.947917	30.810000	19.800000	0.162019	0.000000	14.530180	0.000000	1.000000	0.394813	12.011000 
	0.991667	12.545936	0.000000	34.958333	30.820000	19.800000	0.161755	0.000000	14.526498	0.000000	1.000000	0.394188	11.992000 
	0.993750	12.545722	0.000000	34.968750	30.830000	19.800000	0.161495	0.000000	14.522815	0.000000	1.000000	0.393564	11.973000 
	0.995833	12.545722	0.000000	34.979167	30.840000	19.800000	0.161248	0.000000	14.519328	0.000000	1.000000	0.392972	11.955000 
	0.997917	12.545722	0.000000	34.989583	30.840000	19.800000	0.160971	0.000000	14.515433	0.000000	1.000000	0.392315	11.935000 
	1.000000	12.545722	0.000000	35.000000	30.850000	19.800000	0.160709	0.000000	14.511750	0.000000	1.000000	0.391690	11.916000 
	1.002083	12.545722	0.000000	35.010417	30.850000	19.800000	0.160468	0.000000	14.508245	0.000000	1.000000	0.391099	11.898000 
	1.004167	12.545722	0.000000	35.020833	30.850000	19.800000	0.160211	0.000000	14.504544	0.000000	1.000000	0.390474	11.879000 
	1.006250	12.545722	0.000000	35.031250	30.850000	19.800000	0.159965	0.000000	14.501039	0.000000	1.000000	0.389882	11.861000 
	1.008333	12.545722	0.000000	35.041667	30.860000	19.800000	0.159700	0.000000	14.497356	0.000000	1.000000	0.389258	11.842000 
	1.010417	12.545722	0.000000	35.052083	30.850000	19.800000	0.159453	0.000000	14.493638	0.000000	1.000000	0.388633	11.823000 
	1.012500	12.545722	0.000000	35.062500	30.870000	19.800000	0.159184	0.000000	14.489973	0.000000	1.000000	0.388009	11.804000 
	1.014583	12.545722	0.000000	35.072917	30.890000	19.800000	0.158930	0.000000	14.486502	0.000000	1.000000	0.387417	11.786000 
	1.016667	12.545508	0.000000	35.083333	30.880000	19.800000	0.158663	0.000000	14.482590	0.000000	1.000000	0.386760	11.766000 
	1.018750	12.545508	0.000000	35.093750	30.890000	19.800000	0.158413	0.000000	14.479102	0.000000	1.000000	0.386168	11.748000 
	1.020833	12.545508	0.000000	35.104167	30.900000	19.800000	0.158151	0.000000	14.475419	0.000000	1.000000	0.385543	11.729000 
	1.022917	12.545508	0.000000	35.114583	30.910000	19.800000	0.157891	0.000000	14.471735	0.000000	1.000000	0.384919	11.710000 
	1.025000	12.545508	0.000000	35.125000	30.920000	19.800000	0.157624	0.000000	14.468052	0.000000	1.000000	0.384294	11.691000 
	1.027083	12.545508	0.000000	35.135417	30.920000	19.800000	0.157386	0.000000	14.464547	0.000000	1.000000	0.383703	11.673000 
	1.029167	12.545508	0.000000	35.145833	30.930000	19.800000	0.157133	0.000000	14.461058	0.000000	1.000000	0.383111	11.655000 
	1.031250	12.545508	0.000000	35.156250	30.940000	19.800000	0.156901	0.000000	14.457764	0.000000	1.000000	0.382552	11.638000 
	1.033333	12.545508	0.000000	35.166667	30.950000	19.800000	0.156648	0.000000	14.454276	0.000000	1.000000	0.381960	11.620000 
	1.035417	12.545508	0.000000	35.177083	30.940000	19.800000	0.156425	0.000000	14.450948	0.000000	1.000000	0.381402	11.603000 
	1.037500	12.545508	0.000000	35.187500	30.960000	19.800000	0.156167	0.000000	14.447476	0.000000	1.000000	0.380810	11.585000 
	1.039583	12.545508	0.000000	35.197917	30.940000	19.800000	0.155942	0.000000	14.444131	0.000000	1.000000	0.380251	11.568000 
	1.041667	12.545508	0.000000	35.208333	30.950000	19.800000	0.155686	0.000000	14.440448	0.000000	1.000000	0.379627	11.549000 
	1.043750	12.545508	0.000000	35.218750	30.960000	19.800000	0.155438	0.000000	14.436959	0.000000	1.000000	0.379035	11.531000 
	1.045833	12.545508	0.000000	35.229167	30.970000	19.800000	0.155177	0.000000	14.433275	0.000000	1.000000	0.378410	11.512000 
	1.047917	12.545508	0.000000	35.239583	30.970000	19.800000	0.154935	0.000000	14.429770	0.000000	1.000000	0.377819	11.494000 
	1.050000	12.545508	0.000000	35.250000	30.980000	19.800000	0.154698	0.000000	14.426475	0.000000	1.000000	0.377260	11.477000 
	1.052083	12.545295	0.000000	35.260417	30.980000	19.800000	0.154455	0.000000	14.422970	0.000000	1.000000	0.376668	11.459000 
	1.054167	12.545295	0.000000	35.270833	30.980000	19.800000	0.154220	0.000000	14.419659	0.000000	1.000000	0.376109	11.442000 
	1.056250	12.545295	0.000000	35.281250	30.980000	19.800000	0.153988	0.000000	14.416347	0.000000	1.000000	0.375551	11.425000 
	1.058333	12.545295	0.000000	35.291667	31.010000	19.800000	0.153728	0.000000	14.412892	0.000000	1.000000	0.374959	11.407000 
	1.060417	12.545295	0.000000	35.302083	31.010000	19.800000	0.153504	0.000000	14.409581	0.000000	1.000000	0.374400	11.390000 
	1.062500	12.545295	0.000000	35.312500	31.000000	19.800000	0.153262	0.000000	14.406058	0.000000	1.000000	0.373808	11.372000 
	1.064583	12.545295	0.000000	35.322917	31.030000	19.800000	0.153012	0.000000	14.402798	0.000000	1.000000	0.373250	11.355000 
	1.066667	12.545295	0.000000	35.333333	31.030000	19.800000	0.152775	0.000000	14.399292	0.000000	1.000000	0.372658	11.337000 
	1.068750	12.545295	0.000000	35.343750	31.040000	19.800000	0.152521	0.000000	14.395802	0.000000	1.000000	0.372066	11.319000 
	1.070833	12.545295	0.000000	35.354167	31.040000	19.800000	0.152279	0.000000	14.392296	0.000000	1.000000	0.371475	11.301000 
	1.072917	12.545295	0.000000	35.364583	31.060000	19.800000	0.152007	0.000000	14.388629	0.000000	1.000000	0.370850	11.282000 
	1.075000	12.545295	0.000000	35.375000	31.050000	19.800000	0.151758	0.000000	14.384911	0.000000	1.000000	0.370225	11.263000 
	1.077083	12.545295	0.000000	35.385417	31.070000	19.800000	0.151494	0.000000	14.381244	0.000000	1.000000	0.369601	11.244000 
	1.079167	12.545295	0.000000	35.395833	31.060000	19.800000	0.151240	0.000000	14.377526	0.000000	1.000000	0.368976	11.225000 
	1.081250	12.545081	0.000000	35.406250	31.070000	19.800000	0.150977	0.000000	14.373842	0.000000	1.000000	0.368352	11.206000 
	1.083333	12.545081	0.000000	35.416667	31.080000	19.800000	0.150730	0.000000	14.370353	0.000000	1.000000	0.367760	11.188000 
	1.085417	12.545081	0.000000	35.427083	31.070000	19.800000	0.150478	0.000000	14.366635	0.000000	1.000000	0.367136	11.169000 
	1.087500	12.545081	0.000000	35.437500	31.070000	19.800000	0.150224	0.000000	14.362934	0.000000	1.000000	0.366511	11.150000 
	1.089583	12.545081	0.000000	35.447917	31.090000	19.800000	0.149964	0.000000	14.359461	0.000000	1.000000	0.365919	11.132000 
	1.091667	12.545081	0.000000	35.458333	31.100000	19.800000	0.149703	0.000000	14.355777	0.000000	1.000000	0.365295	11.113000 
	1.093750	12.545081	0.000000	35.468750	31.110000	19.800000	0.149442	0.000000	14.352092	0.000000	1.000000	0.364670	11.094000 
	1.095833	12.545081	0.000000	35.479167	31.120000	19.800000	0.149180	0.000000	14.348408	0.000000	1.000000	0.364046	11.075000 
	1.097917	12.545081	0.000000	35.489583	31.110000	19.800000	0.148927	0.000000	14.344690	0.000000	1.000000	0.363421	11.056000 
	1.100000	12.545081	0.000000	35.500000	31.120000	19.800000	0.148669	0.000000	14.341006	0.000000	1.000000	0.362797	11.037000 
	1.102083	12.545081	0.000000	35.510417	31.120000	19.800000	0.148405	0.000000	14.337305	0.000000	1.000000	0.362172	11.018000 
	1.104167	12.545081	0.000000	35.520833	31.120000	19.800000	0.148148	0.000000	14.333603	0.000000	1.000000	0.361548	10.999000 
	1.106250	12.545081	0.000000	35.531250	31.150000	19.800000	0.147881	0.000000	14.329951	0.000000	1.000000	0.360923	10.980000 
	1.108333	12.544867	0.000000	35.541667	31.140000	19.800000	0.147628	0.000000	14.326234	0.000000	1.000000	0.360298	10.961000 
	1.110417	12.544867	0.000000	35.552083	31.130000	19.800000	0.147379	0.000000	14.322517	0.000000	1.000000	0.359674	10.942000 
	1.112500	12.544867	0.000000	35.562500	31.150000	19.800000	0.147107	0.000000	14.318848	0.000000	1.000000	0.359049	10.923000 
	1.114583	12.544867	0.000000	35.572917	31.160000	19.800000	0.146846	0.000000	14.315163	0.000000	1.000000	0.358425	10.904000 
	1.116667	12.544867	0.000000	35.583333	31.170000	19.800000	0.146588	0.000000	14.311478	0.000000	1.000000	0.357800	10.885000 
	1.118750	12.544867	0.000000	35.593750	31.180000	19.800000	0.146336	0.000000	14.307988	0.000000	1.000000	0.357209	10.867000 
	1.120833	12.544867	0.000000	35.604167	31.180000	19.800000	0.146074	0.000000	14.304286	0.000000	1.000000	0.356584	10.848000 
	1.122917	12.544867	0.000000	35.614583	31.190000	19.800000	0.145813	0.000000	14.300601	0.000000	1.000000	0.355960	10.829000 
	1.125000	12.544867	0.000000	35.625000	31.190000	19.800000	0.145558	0.000000	14.296900	0.000000	1.000000	0.355335	10.810000 
	1.127083	12.544867	0.000000	35.635417	31.200000	19.800000	0.145292	0.000000	14.293215	0.000000	1.000000	0.354710	10.791000 
	1.129167	12.544867	0.000000	35.645833	31.200000	19.800000	0.145025	0.000000	14.289319	0.000000	1.000000	0.354053	10.771000 
	1.131250	12.544867	0.000000	35.656250	31.210000	19.800000	0.144752	0.000000	14.285439	0.000000	1.000000	0.353396	10.751000 
	1.133333	12.544654	0.000000	35.666667	31.220000	19.800000	0.144479	0.000000	14.281559	0.000000	1.000000	0.352738	10.731000 
	1.135417	12.544654	0.000000	35.677083	31.220000	19.800000	0.144220	0.000000	14.277857	0.000000	1.000000	0.352114	10.712000 
	1.137500	12.544654	0.000000	35.687500	31.230000	19.800000	0.143946	0.000000	14.273977	0.000000	1.000000	0.351456	10.692000 
	1.139583	12.544654	0.000000	35.697917	31.230000	19.800000	0.143689	0.000000	14.270276	0.000000	1.000000	0.350832	10.673000 
	1.141667	12.544654	0.000000	35.708333	31.240000	19.800000	0.143413	0.000000	14.266395	0.000000	1.000000	0.350174	10.653000 
	1.143750	12.544654	0.000000	35.718750	31.230000	19.800000	0.143147	0.000000	14.262483	0.000000	1.000000	0.349517	10.633000 
	1.145833	12.544654	0.000000	35.729167	31.270000	19.800000	0.142854	0.000000	14.258650	0.000000	1.000000	0.348859	10.613000 
	1.147917	12.544654	0.000000	35.739583	31.260000	19.800000	0.142594	0.000000	14.254738	0.000000	1.000000	0.348202	10.593000 
	1.150000	12.544654	0.000000	35.750000	31.270000	19.800000	0.142315	0.000000	14.250858	0.000000	1.000000	0.347545	10.573000 
	1.152083	12.544654	0.000000	35.760417	31.260000	19.800000	0.142062	0.000000	14.247140	0.000000	1.000000	0.346920	10.554000 
	1.154167	12.544654	0.000000	35.770833	31.280000	19.800000	0.141783	0.000000	14.243275	0.000000	1.000000	0.346263	10.534000 
	1.156250	12.544654	0.000000	35.781250	31.290000	19.800000	0.141508	0.000000	14.239395	0.000000	1.000000	0.345605	10.514000 
	1.158333	12.544654	0.000000	35.791667	31.310000	19.800000	0.141225	0.000000	14.235529	0.000000	1.000000	0.344948	10.494000 
	1.160417	12.544654	0.000000	35.802083	31.290000	19.800000	0.140967	0.000000	14.231602	0.000000	1.000000	0.344290	10.474000 
	1.162500	12.544440	0.000000	35.812500	31.310000	19.800000	0.140686	0.000000	14.227737	0.000000	1.000000	0.343633	10.454000 
	1.164583	12.544440	0.000000	35.822917	31.300000	19.800000	0.140424	0.000000	14.223825	0.000000	1.000000	0.342975	10.434000 
	1.166667	12.544440	0.000000	35.833333	31.310000	19.800000	0.140147	0.000000	14.219944	0.000000	1.000000	0.342318	10.414000 
	1.168750	12.544440	0.000000	35.843750	31.330000	19.800000	0.139869	0.000000	14.216078	0.000000	1.000000	0.341661	10.394000 
	1.170833	12.544440	0.000000	35.854167	31.340000	19.800000	0.139608	0.000000	14.212392	0.000000	1.000000	0.341036	10.375000 
	1.172917	12.544440	0.000000	35.864583	31.330000	19.800000	0.139353	0.000000	14.208675	0.000000	1.000000	0.340412	10.356000 
	1.175000	12.544440	0.000000	35.875000	31.340000	19.800000	0.139094	0.000000	14.204989	0.000000	1.000000	0.339787	10.337000 
	1.177083	12.544440	0.000000	35.885417	31.330000	19.800000	0.138828	0.000000	14.201077	0.000000	1.000000	0.339130	10.317000 
	1.179167	12.544440	0.000000	35.895833	31.340000	19.800000	0.138568	0.000000	14.197391	0.000000	1.000000	0.338505	10.298000 
	1.181250	12.544226	0.000000	35.906250	31.350000	19.800000	0.138310	0.000000	14.193704	0.000000	1.000000	0.337880	10.279000 
	1.183333	12.544440	0.000000	35.916667	31.340000	19.800000	0.138055	0.000000	14.189988	0.000000	1.000000	0.337256	10.260000 
	1.185417	12.544226	0.000000	35.927083	31.390000	19.800000	0.137797	0.000000	14.186751	0.000000	1.000000	0.336697	10.243000 
	1.187500	12.544226	0.000000	35.937500	31.390000	19.800000	0.137544	0.000000	14.183050	0.000000	1.000000	0.336073	10.224000 
	1.189583	12.544226	0.000000	35.947917	31.390000	19.800000	0.137297	0.000000	14.179543	0.000000	1.000000	0.335481	10.206000 
	1.191667	12.544226	0.000000	35.958333	31.390000	19.800000	0.137063	0.000000	14.176036	0.000000	1.000000	0.334889	10.188000 
	1.193750	12.544226	0.000000	35.968750	31.390000	19.800000	0.136828	0.000000	14.172724	0.000000	1.000000	0.334330	10.171000 
	1.195833	12.544226	0.000000	35.979167	31.400000	19.800000	0.136577	0.000000	14.169232	0.000000	1.000000	0.333739	10.153000 
	1.197917	12.544226	0.000000	35.989583	31.410000	19.800000	0.136345	0.000000	14.165935	0.000000	1.000000	0.333180	10.136000 
	1.200000	12.544226	0.000000	36.000000	31.410000	19.800000	0.136126	0.000000	14.162817	0.000000	1.000000	0.332654	10.120000 
	1.202083	12.544226	0.000000	36.010417	31.420000	19.800000	0.135895	0.000000	14.159520	0.000000	1.000000	0.332095	10.103000 
	1.204167	12.544226	0.000000	36.020833	31.410000	19.800000	0.135655	0.000000	14.155998	0.000000	1.000000	0.331504	10.085000 
	1.206250	12.544226	0.000000	36.031250	31.430000	19.800000	0.135400	0.000000	14.152521	0.000000	1.000000	0.330912	10.067000 
	1.208333	12.544226	0.000000	36.041667	31.440000	19.800000	0.135142	0.000000	14.148834	0.000000	1.000000	0.330287	10.048000 
	1.210417	12.544226	0.000000	36.052083	31.440000	19.800000	0.134888	0.000000	14.145132	0.000000	1.000000	0.329663	10.029000 
	1.212500	12.544226	0.000000	36.062500	31.450000	19.800000	0.134610	0.000000	14.141250	0.000000	1.000000	0.329005	10.009000 
	1.214583	12.544226	0.000000	36.072917	31.460000	19.800000	0.134337	0.000000	14.137368	0.000000	1.000000	0.328348	9.989000 
	1.216667	12.544226	0.000000	36.083333	31.450000	19.800000	0.134082	0.000000	14.133651	0.000000	1.000000	0.327723	9.970000 
	1.218750	12.544226	0.000000	36.093750	31.460000	19.800000	0.133834	0.000000	14.130159	0.000000	1.000000	0.327132	9.952000 
	1.220833	12.544226	0.000000	36.104167	31.490000	19.800000	0.133580	0.000000	14.126696	0.000000	1.000000	0.326540	9.934000 
	1.222917	12.544226	0.000000	36.114583	31.490000	19.800000	0.133353	0.000000	14.123383	0.000000	1.000000	0.325981	9.917000 
	1.225000	12.544226	0.000000	36.125000	31.500000	19.800000	0.133117	0.000000	14.120086	0.000000	1.000000	0.325422	9.900000 
	1.227083	12.544226	0.000000	36.135417	31.480000	19.800000	0.132882	0.000000	14.116549	0.000000	1.000000	0.324831	9.882000 
	1.229167	12.544226	0.000000	36.145833	31.510000	19.800000	0.132641	0.000000	14.113281	0.000000	1.000000	0.324272	9.865000 
	1.231250	12.544226	0.000000	36.156250	31.520000	19.800000	0.132419	0.000000	14.110178	0.000000	1.000000	0.323746	9.849000 
	1.233333	12.544013	0.000000	36.166667	31.530000	19.800000	0.132208	0.000000	14.107270	0.000000	1.000000	0.323253	9.834000 
	1.235417	12.544013	0.000000	36.177083	31.510000	19.800000	0.132004	0.000000	14.104123	0.000000	1.000000	0.322727	9.818000 
	1.237500	12.544013	0.000000	36.187500	31.530000	19.800000	0.131791	0.000000	14.101229	0.000000	1.000000	0.322234	9.803000 
	1.239583	12.544013	0.000000	36.197917	31.520000	19.800000	0.131618	0.000000	14.098682	0.000000	1.000000	0.321807	9.790000 
	1.241667	12.544013	0.000000	36.208333	31.530000	19.800000	0.131398	0.000000	14.095578	0.000000	1.000000	0.321281	9.774000 
	1.243750	12.544013	0.000000	36.218750	31.550000	19.800000	0.131192	0.000000	14.092685	0.000000	1.000000	0.320788	9.759000 
	1.245833	12.544013	0.000000	36.229167	31.560000	19.800000	0.130980	0.000000	14.089776	0.000000	1.000000	0.320295	9.744000 
	1.247917	12.544013	0.000000	36.239583	31.570000	19.800000	0.130772	0.000000	14.086868	0.000000	1.000000	0.319801	9.729000 
	1.250000	12.544013	0.000000	36.250000	31.570000	19.800000	0.130598	0.000000	14.084335	0.000000	1.000000	0.319374	9.716000 
	1.252083	12.544013	0.000000	36.260417	31.560000	19.800000	0.130414	0.000000	14.081592	0.000000	1.000000	0.318914	9.702000 
	1.254167	12.544013	0.000000	36.270833	31.580000	19.800000	0.130228	0.000000	14.079088	0.000000	1.000000	0.318487	9.689000 
	1.256250	12.544013	0.000000	36.281250	31.580000	19.800000	0.130067	0.000000	14.076750	0.000000	1.000000	0.318092	9.677000 
	1.258333	12.544013	0.000000	36.291667	31.590000	19.800000	0.129915	0.000000	14.074620	0.000000	1.000000	0.317731	9.666000 
	1.260417	12.544013	0.000000	36.302083	31.590000	19.800000	0.129739	0.000000	14.072087	0.000000	1.000000	0.317303	9.653000 
	1.262500	12.544013	0.000000	36.312500	31.590000	19.800000	0.129546	0.000000	14.069359	0.000000	1.000000	0.316843	9.639000 
	1.264583	12.544013	0.000000	36.322917	31.610000	19.800000	0.129366	0.000000	14.066855	0.000000	1.000000	0.316416	9.626000 
	1.266667	12.544013	0.000000	36.333333	31.620000	19.800000	0.129193	0.000000	14.064530	0.000000	1.000000	0.316021	9.614000 
	1.268750	12.543799	0.000000	36.343750	31.620000	19.800000	0.129036	0.000000	14.062192	0.000000	1.000000	0.315627	9.602000 
	1.270833	12.543799	0.000000	36.354167	31.640000	19.800000	0.128876	0.000000	14.060077	0.000000	1.000000	0.315265	9.591000 
	1.272917	12.543799	0.000000	36.364583	31.620000	19.800000	0.128734	0.000000	14.057905	0.000000	1.000000	0.314904	9.580000 
	1.275000	12.543799	0.000000	36.375000	31.650000	19.800000	0.128535	0.000000	14.055219	0.000000	1.000000	0.314443	9.566000 
	1.277083	12.543799	0.000000	36.385417	31.630000	19.800000	0.128354	0.000000	14.052463	0.000000	1.000000	0.313983	9.552000 
	1.279167	12.543799	0.000000	36.395833	31.640000	19.800000	0.128148	0.000000	14.049554	0.000000	1.000000	0.313490	9.537000 
	1.281250	12.543799	0.000000	36.406250	31.670000	19.800000	0.127958	0.000000	14.047063	0.000000	1.000000	0.313063	9.524000 
	1.283333	12.543799	0.000000	36.416667	31.650000	19.800000	0.127769	0.000000	14.044112	0.000000	1.000000	0.312570	9.509000 
	1.285417	12.543799	0.000000	36.427083	31.660000	19.800000	0.127586	0.000000	14.041593	0.000000	1.000000	0.312143	9.496000 
	1.287500	12.543799	0.000000	36.437500	31.690000	19.800000	0.127396	0.000000	14.039101	0.000000	1.000000	0.311715	9.483000 
	1.289583	12.543799	0.000000	36.447917	31.690000	19.800000	0.127219	0.000000	14.036568	0.000000	1.000000	0.311288	9.470000 
	1.291667	12.543799	0.000000	36.458333	31.680000	19.800000	0.127044	0.000000	14.034021	0.000000	1.000000	0.310861	9.457000 
	1.293750	12.543799	0.000000	36.468750	31.690000	19.800000	0.126855	0.000000	14.031306	0.000000	1.000000	0.310400	9.443000 
	1.295833	12.543799	0.000000	36.479167	31.690000	19.800000	0.126681	0.000000	14.028773	0.000000	1.000000	0.309973	9.430000 
	1.297917	12.543585	0.000000	36.489583	31.720000	19.800000	0.126450	0.000000	14.025697	0.000000	1.000000	0.309447	9.414000 
	1.300000	12.543585	0.000000	36.500000	31.720000	19.800000	0.126245	0.000000	14.022774	0.000000	1.000000	0.308954	9.399000 
	1.302083	12.543585	0.000000	36.510417	31.720000	19.800000	0.126071	0.000000	14.020240	0.000000	1.000000	0.308527	9.386000 
	1.304167	12.543585	0.000000	36.520833	31.720000	19.800000	0.125857	0.000000	14.017122	0.000000	1.000000	0.308001	9.370000 
	1.306250	12.543585	0.000000	36.531250	31.740000	19.800000	0.125654	0.000000	14.014422	0.000000	1.000000	0.307541	9.356000 
	1.308333	12.543585	0.000000	36.541667	31.760000	19.800000	0.125473	0.000000	14.011916	0.000000	1.000000	0.307113	9.343000 
	1.310417	12.543585	0.000000	36.552083	31.740000	19.800000	0.125278	0.000000	14.008965	0.000000	1.000000	0.306620	9.328000 
	1.312500	12.543585	0.000000	36.562500	31.750000	19.800000	0.125088	0.000000	14.006250	0.000000	1.000000	0.306160	9.314000 
	1.314583	12.543585	0.000000	36.572917	31.770000	19.800000	0.124889	0.000000	14.003550	0.000000	1.000000	0.305700	9.300000 
	1.316667	12.543585	0.000000	36.583333	31.760000	19.800000	0.124688	0.000000	14.000613	0.000000	1.000000	0.305207	9.285000 
	1.318750	12.543585	0.000000	36.593750	31.760000	19.800000	0.124490	0.000000	13.997689	0.000000	1.000000	0.304714	9.270000 
	1.320833	12.543585	0.000000	36.604167	31.780000	19.800000	0.124289	0.000000	13.994988	0.000000	1.000000	0.304254	9.256000 
	1.322917	12.543585	0.000000	36.614583	31.800000	19.800000	0.124080	0.000000	13.992092	0.000000	1.000000	0.303760	9.241000 
	1.325000	12.543585	0.000000	36.625000	31.790000	19.800000	0.123884	0.000000	13.989155	0.000000	1.000000	0.303267	9.226000 
	1.327083	12.543585	0.000000	36.635417	31.790000	19.800000	0.123695	0.000000	13.986427	0.000000	1.000000	0.302807	9.212000 
	1.329167	12.543585	0.000000	36.645833	31.800000	19.800000	0.123504	0.000000	13.983712	0.000000	1.000000	0.302347	9.198000 
	1.331250	12.543585	0.000000	36.656250	31.820000	19.800000	0.123316	0.000000	13.981206	0.000000	1.000000	0.301920	9.185000 
	1.333333	12.543585	0.000000	36.666667	31.830000	19.800000	0.123134	0.000000	13.978686	0.000000	1.000000	0.301492	9.172000 
	1.335417	12.543372	0.000000	36.677083	31.830000	19.800000	0.122947	0.000000	13.975957	0.000000	1.000000	0.301032	9.158000 
	1.337500	12.543372	0.000000	36.687500	31.820000	19.800000	0.122789	0.000000	13.973605	0.000000	1.000000	0.300638	9.146000 
	1.339583	12.543372	0.000000	36.697917	31.840000	19.800000	0.122608	0.000000	13.971098	0.000000	1.000000	0.300210	9.133000 
	1.341667	12.543372	0.000000	36.708333	31.850000	19.800000	0.122412	0.000000	13.968383	0.000000	1.000000	0.299750	9.119000 
	1.343750	12.543372	0.000000	36.718750	31.860000	19.800000	0.122247	0.000000	13.966058	0.000000	1.000000	0.299356	9.107000 
	1.345833	12.543372	0.000000	36.729167	31.860000	19.800000	0.122074	0.000000	13.963524	0.000000	1.000000	0.298928	9.094000 
	1.347917	12.543372	0.000000	36.739583	31.860000	19.800000	0.121896	0.000000	13.960990	0.000000	1.000000	0.298501	9.081000 
	1.350000	12.543372	0.000000	36.750000	31.880000	19.800000	0.121711	0.000000	13.958484	0.000000	1.000000	0.298074	9.068000 
	1.352083	12.543372	0.000000	36.760417	31.860000	19.800000	0.121544	0.000000	13.955923	0.000000	1.000000	0.297646	9.055000 
	1.354167	12.543372	0.000000	36.770833	31.890000	19.800000	0.121372	0.000000	13.953624	0.000000	1.000000	0.297252	9.043000 
	1.356250	12.543372	0.000000	36.781250	31.910000	19.800000	0.121171	0.000000	13.950922	0.000000	1.000000	0.296792	9.029000 
	1.358333	12.543372	0.000000	36.791667	31.890000	19.800000	0.121003	0.000000	13.948362	0.000000	1.000000	0.296364	9.016000 
	1.360417	12.543372	0.000000	36.802083	31.890000	19.800000	0.120834	0.000000	13.945828	0.000000	1.000000	0.295937	9.003000 
	1.362500	12.543372	0.000000	36.812500	31.910000	19.800000	0.120648	0.000000	13.943321	0.000000	1.000000	0.295510	8.990000 
	1.364583	12.543372	0.000000	36.822917	31.930000	19.800000	0.120474	0.000000	13.941009	0.000000	1.000000	0.295115	8.978000 
	1.366667	12.543372	0.000000	36.833333	31.930000	19.800000	0.120313	0.000000	13.938670	0.000000	1.000000	0.294721	8.966000 
	1.368750	12.543372	0.000000	36.843750	31.940000	19.800000	0.120151	0.000000	13.936344	0.000000	1.000000	0.294326	8.954000 
	1.370833	12.543372	0.000000	36.854167	31.940000	19.800000	0.120012	0.000000	13.934395	0.000000	1.000000	0.293998	8.944000 
	1.372917	12.543372	0.000000	36.864583	31.960000	19.800000	0.119841	0.000000	13.932083	0.000000	1.000000	0.293603	8.932000 
	1.375000	12.543372	0.000000	36.875000	31.970000	19.800000	0.119674	0.000000	13.929757	0.000000	1.000000	0.293209	8.920000 
	1.377083	12.543158	0.000000	36.885417	31.950000	19.800000	0.119509	0.000000	13.927197	0.000000	1.000000	0.292782	8.907000 
	1.379167	12.543158	0.000000	36.895833	31.960000	19.800000	0.119370	0.000000	13.925261	0.000000	1.000000	0.292453	8.897000 
	1.381250	12.543372	0.000000	36.906250	31.970000	19.800000	0.119221	0.000000	13.923130	0.000000	1.000000	0.292091	8.886000 
	1.383333	12.543158	0.000000	36.916667	31.970000	19.800000	0.119081	0.000000	13.921181	0.000000	1.000000	0.291763	8.876000 
	1.385417	12.543158	0.000000	36.927083	31.990000	19.800000	0.118910	0.000000	13.918868	0.000000	1.000000	0.291368	8.864000 
	1.387500	12.543158	0.000000	36.937500	31.990000	19.800000	0.118761	0.000000	13.916724	0.000000	1.000000	0.291007	8.853000 
	1.389583	12.543158	0.000000	36.947917	32.000000	19.800000	0.118627	0.000000	13.914788	0.000000	1.000000	0.290678	8.843000 
	1.391667	12.543158	0.000000	36.958333	32.010000	19.800000	0.118471	0.000000	13.912657	0.000000	1.000000	0.290316	8.832000 
	1.393750	12.543158	0.000000	36.968750	32.020000	19.800000	0.118334	0.000000	13.910720	0.000000	1.000000	0.289988	8.822000 
	1.395833	12.543158	0.000000	36.979167	32.030000	19.800000	0.118182	0.000000	13.908589	0.000000	1.000000	0.289626	8.811000 
	1.397917	12.543158	0.000000	36.989583	32.030000	19.800000	0.118045	0.000000	13.906640	0.000000	1.000000	0.289297	8.801000 
	1.400000	12.543158	0.000000	37.000000	32.040000	19.800000	0.117893	0.000000	13.904509	0.000000	1.000000	0.288936	8.790000 
	1.402083	12.543158	0.000000	37.010417	32.040000	19.800000	0.117774	0.000000	13.902755	0.000000	1.000000	0.288640	8.781000 
	1.404167	12.543158	0.000000	37.020833	32.060000	19.800000	0.117626	0.000000	13.900831	0.000000	1.000000	0.288311	8.771000 
	1.406250	12.543158	0.000000	37.031250	32.060000	19.800000	0.117506	0.000000	13.899077	0.000000	1.000000	0.288015	8.762000 
	1.408333	12.543158	0.000000	37.041667	32.070000	19.800000	0.117366	0.000000	13.897141	0.000000	1.000000	0.287687	8.752000 
	1.410417	12.542944	0.000000	37.052083	32.060000	19.800000	0.117237	0.000000	13.895178	0.000000	1.000000	0.287358	8.742000 
	1.412500	12.542944	0.000000	37.062500	32.080000	19.800000	0.117092	0.000000	13.893255	0.000000	1.000000	0.287029	8.732000 
	1.414583	12.542944	0.000000	37.072917	32.080000	19.800000	0.116960	0.000000	13.891306	0.000000	1.000000	0.286700	8.722000 
	1.416667	12.543158	0.000000	37.083333	32.080000	19.800000	0.116834	0.000000	13.889551	0.000000	1.000000	0.286405	8.713000 
	1.418750	12.542944	0.000000	37.093750	32.090000	19.800000	0.116684	0.000000	13.887420	0.000000	1.000000	0.286043	8.702000 
	1.420833	12.543158	0.000000	37.104167	32.110000	19.800000	0.116553	0.000000	13.885691	0.000000	1.000000	0.285747	8.693000 
	1.422917	12.543158	0.000000	37.114583	32.100000	19.800000	0.116436	0.000000	13.883924	0.000000	1.000000	0.285451	8.684000 
	1.425000	12.543158	0.000000	37.125000	32.110000	19.800000	0.116313	0.000000	13.882182	0.000000	1.000000	0.285155	8.675000 
	1.427083	12.542944	0.000000	37.135417	32.130000	19.800000	0.116193	0.000000	13.880648	0.000000	1.000000	0.284893	8.667000 
	1.429167	12.542944	0.000000	37.145833	32.120000	19.800000	0.116050	0.000000	13.878491	0.000000	1.000000	0.284531	8.656000 
	1.431250	12.543158	0.000000	37.156250	32.130000	19.800000	0.115938	0.000000	13.876945	0.000000	1.000000	0.284268	8.648000 
	1.433333	12.542944	0.000000	37.166667	32.140000	19.800000	0.115824	0.000000	13.875398	0.000000	1.000000	0.284005	8.640000 
	1.435417	12.542944	0.000000	37.177083	32.150000	19.800000	0.115727	0.000000	13.874046	0.000000	1.000000	0.283775	8.633000 
	1.437500	12.542944	0.000000	37.187500	32.170000	19.800000	0.115625	0.000000	13.872707	0.000000	1.000000	0.283545	8.626000 
	1.439583	12.542944	0.000000	37.197917	32.170000	19.800000	0.115527	0.000000	13.871342	0.000000	1.000000	0.283315	8.619000 
	1.441667	12.542944	0.000000	37.208333	32.160000	19.800000	0.115396	0.000000	13.869380	0.000000	1.000000	0.282986	8.609000 
	1.443750	12.542944	0.000000	37.218750	32.180000	19.800000	0.115271	0.000000	13.867651	0.000000	1.000000	0.282690	8.600000 
	1.445833	12.542944	0.000000	37.229167	32.200000	19.800000	0.115127	0.000000	13.865727	0.000000	1.000000	0.282361	8.590000 
	1.447917	12.542944	0.000000	37.239583	32.190000	19.800000	0.115007	0.000000	13.863960	0.000000	1.000000	0.282066	8.581000 
	1.450000	12.542944	0.000000	37.250000	32.220000	19.800000	0.114863	0.000000	13.862048	0.000000	1.000000	0.281737	8.571000 
	1.452083	12.542944	0.000000	37.260417	32.210000	19.800000	0.114757	0.000000	13.860476	0.000000	1.000000	0.281474	8.563000 
	1.454167	12.542944	0.000000	37.270833	32.210000	19.800000	0.114651	0.000000	13.858917	0.000000	1.000000	0.281211	8.555000 
	1.456250	12.542944	0.000000	37.281250	32.210000	19.800000	0.114543	0.000000	13.857357	0.000000	1.000000	0.280948	8.547000 
	1.458333	12.542944	0.000000	37.291667	32.220000	19.800000	0.114414	0.000000	13.855615	0.000000	1.000000	0.280652	8.538000 
	1.460417	12.542944	0.000000	37.302083	32.210000	19.800000	0.114298	0.000000	13.853848	0.000000	1.000000	0.280356	8.529000 
	1.462500	12.542944	0.000000	37.312500	32.220000	19.800000	0.114147	0.000000	13.851716	0.000000	1.000000	0.279995	8.518000 
	1.464583	12.542944	0.000000	37.322917	32.240000	19.800000	0.113972	0.000000	13.849402	0.000000	1.000000	0.279600	8.506000 
	1.466667	12.542944	0.000000	37.333333	32.250000	19.800000	0.113811	0.000000	13.847075	0.000000	1.000000	0.279206	8.494000 
	1.468750	12.542944	0.000000	37.343750	32.260000	19.800000	0.113631	0.000000	13.844553	0.000000	1.000000	0.278779	8.481000 
	1.470833	12.542731	0.000000	37.354167	32.250000	19.800000	0.113489	0.000000	13.842396	0.000000	1.000000	0.278417	8.470000 
	1.472917	12.542731	0.000000	37.364583	32.260000	19.800000	0.113324	0.000000	13.840069	0.000000	1.000000	0.278022	8.458000 
	1.475000	12.542731	0.000000	37.375000	32.270000	19.800000	0.113183	0.000000	13.838132	0.000000	1.000000	0.277694	8.448000 
	1.477083	12.542731	0.000000	37.385417	32.280000	19.800000	0.113042	0.000000	13.836195	0.000000	1.000000	0.277365	8.438000 
	1.479167	12.542731	0.000000	37.395833	32.290000	19.800000	0.112892	0.000000	13.834063	0.000000	1.000000	0.277003	8.427000 
	1.481250	12.542944	0.000000	37.406250	32.300000	19.800000	0.112768	0.000000	13.832320	0.000000	1.000000	0.276708	8.418000 
	1.483333	12.542731	0.000000	37.416667	32.300000	19.800000	0.112632	0.000000	13.830371	0.000000	1.000000	0.276379	8.408000 
	1.485417	12.542731	0.000000	37.427083	32.310000	19.800000	0.112507	0.000000	13.828628	0.000000	1.000000	0.276083	8.399000 
	1.487500	12.542731	0.000000	37.437500	32.320000	19.800000	0.112352	0.000000	13.826496	0.000000	1.000000	0.275722	8.388000 
	1.489583	12.542731	0.000000	37.447917	32.330000	19.800000	0.112229	0.000000	13.824754	0.000000	1.000000	0.275426	8.379000 
	1.491667	12.542731	0.000000	37.458333	32.340000	19.800000	0.112104	0.000000	13.823012	0.000000	1.000000	0.275130	8.370000 
	1.493750	12.542731	0.000000	37.468750	32.340000	19.800000	0.111953	0.000000	13.820867	0.000000	1.000000	0.274768	8.359000 
	1.495833	12.542731	0.000000	37.479167	32.340000	19.800000	0.111822	0.000000	13.818917	0.000000	1.000000	0.274440	8.349000 
	1.497917	12.542731	0.000000	37.489583	32.350000	19.800000	0.111670	0.000000	13.816785	0.000000	1.000000	0.274078	8.338000 
	1.500000	12.542731	0.000000	37.500000	32.370000	19.800000	0.111537	0.000000	13.815055	0.000000	1.000000	0.273782	8.329000 
	1.502083	12.542731	0.000000	37.510417	32.380000	19.800000	0.111400	0.000000	13.813117	0.000000	1.000000	0.273453	8.319000 
	1.504167	12.542731	0.000000	37.520833	32.370000	19.800000	0.111270	0.000000	13.811155	0.000000	1.000000	0.273125	8.309000 
	1.506250	12.542731	0.000000	37.531250	32.400000	19.800000	0.111138	0.000000	13.809437	0.000000	1.000000	0.272829	8.300000 
	1.508333	12.542731	0.000000	37.541667	32.390000	19.800000	0.111009	0.000000	13.807475	0.000000	1.000000	0.272500	8.290000 
	1.510417	12.542731	0.000000	37.552083	32.390000	19.800000	0.110884	0.000000	13.805721	0.000000	1.000000	0.272204	8.281000 
	1.512500	12.542731	0.000000	37.562500	32.400000	19.800000	0.110774	0.000000	13.804173	0.000000	1.000000	0.271941	8.273000 
	1.514583	12.542731	0.000000	37.572917	32.420000	19.800000	0.110643	0.000000	13.802443	0.000000	1.000000	0.271646	8.264000 
	1.516667	12.542731	0.000000	37.583333	32.410000	19.800000	0.110539	0.000000	13.800871	0.000000	1.000000	0.271383	8.256000 
	1.518750	12.542731	0.000000	37.593750	32.420000	19.800000	0.110429	0.000000	13.799323	0.000000	1.000000	0.271120	8.248000 
	1.520833	12.542731	0.000000	37.604167	32.420000	19.800000	0.110307	0.000000	13.797568	0.000000	1.000000	0.270824	8.239000 
	1.522917	12.542731	0.000000	37.614583	32.430000	19.800000	0.110207	0.000000	13.796215	0.000000	1.000000	0.270594	8.232000 
	1.525000	12.542731	0.000000	37.625000	32.440000	19.800000	0.110096	0.000000	13.794668	0.000000	1.000000	0.270331	8.224000 
	1.527083	12.542731	0.000000	37.635417	32.450000	19.800000	0.109972	0.000000	13.792925	0.000000	1.000000	0.270035	8.215000 
	1.529167	12.542517	0.000000	37.645833	32.460000	19.800000	0.109858	0.000000	13.791377	0.000000	1.000000	0.269772	8.207000 
	1.531250	12.542517	0.000000	37.656250	32.460000	19.800000	0.109753	0.000000	13.789817	0.000000	1.000000	0.269509	8.199000 
	1.533333	12.542517	0.000000	37.666667	32.470000	19.800000	0.109638	0.000000	13.788270	0.000000	1.000000	0.269246	8.191000 
	1.535417	12.542517	0.000000	37.677083	32.470000	19.800000	0.109529	0.000000	13.786710	0.000000	1.000000	0.268983	8.183000 
	1.537500	12.542517	0.000000	37.687500	32.490000	19.800000	0.109389	0.000000	13.784784	0.000000	1.000000	0.268654	8.173000 
	1.539583	12.542517	0.000000	37.697917	32.510000	19.800000	0.109256	0.000000	13.783053	0.000000	1.000000	0.268358	8.164000 
	1.541667	12.542517	0.000000	37.708333	32.500000	19.800000	0.109142	0.000000	13.781286	0.000000	1.000000	0.268063	8.155000 
	1.543750	12.542517	0.000000	37.718750	32.510000	19.800000	0.109017	0.000000	13.779543	0.000000	1.000000	0.267767	8.146000 
	1.545833	12.542517	0.000000	37.729167	32.510000	19.800000	0.108896	0.000000	13.777788	0.000000	1.000000	0.267471	8.137000 
	1.547917	12.542517	0.000000	37.739583	32.520000	19.800000	0.108766	0.000000	13.776045	0.000000	1.000000	0.267175	8.128000 
	1.550000	12.542517	0.000000	37.750000	32.540000	19.800000	0.108644	0.000000	13.774314	0.000000	1.000000	0.266879	8.119000 
	1.552083	12.542517	0.000000	37.760417	32.520000	19.800000	0.108514	0.000000	13.772340	0.000000	1.000000	0.266551	8.109000 
	1.554167	12.542517	0.000000	37.770833	32.540000	19.800000	0.108400	0.000000	13.770804	0.000000	1.000000	0.266288	8.101000 
	1.556250	12.542517	0.000000	37.781250	32.540000	19.800000	0.108279	0.000000	13.769049	0.000000	1.000000	0.265992	8.092000 
	1.558333	12.542517	0.000000	37.791667	32.550000	19.800000	0.108139	0.000000	13.767111	0.000000	1.000000	0.265663	8.082000 
	1.560417	12.542517	0.000000	37.802083	32.570000	19.800000	0.108012	0.000000	13.765380	0.000000	1.000000	0.265367	8.073000 
	1.562500	12.542517	0.000000	37.812500	32.570000	19.800000	0.107893	0.000000	13.763625	0.000000	1.000000	0.265071	8.064000 
	1.564583	12.542517	0.000000	37.822917	32.570000	19.800000	0.107781	0.000000	13.762065	0.000000	1.000000	0.264808	8.056000 
	1.566667	12.542517	0.000000	37.833333	32.580000	19.800000	0.107642	0.000000	13.760127	0.000000	1.000000	0.264480	8.046000 
	1.568750	12.542517	0.000000	37.843750	32.600000	19.800000	0.107515	0.000000	13.758396	0.000000	1.000000	0.264184	8.037000 
	1.570833	12.542517	0.000000	37.854167	32.590000	19.800000	0.107409	0.000000	13.756824	0.000000	1.000000	0.263921	8.029000 
	1.572917	12.542517	0.000000	37.864583	32.590000	19.800000	0.107278	0.000000	13.754874	0.000000	1.000000	0.263592	8.019000 
	1.575000	12.542517	0.000000	37.875000	32.620000	19.800000	0.107157	0.000000	13.753349	0.000000	1.000000	0.263329	8.011000 
	1.577083	12.542304	0.000000	37.885417	32.630000	19.800000	0.107062	0.000000	13.751996	0.000000	1.000000	0.263099	8.004000 
	1.579167	12.542304	0.000000	37.895833	32.610000	19.800000	0.106958	0.000000	13.750412	0.000000	1.000000	0.262836	7.996000 
	1.581250	12.542304	0.000000	37.906250	32.630000	19.800000	0.106826	0.000000	13.748681	0.000000	1.000000	0.262540	7.987000 
	1.583333	12.542304	0.000000	37.916667	32.660000	19.800000	0.106704	0.000000	13.747156	0.000000	1.000000	0.262277	7.979000 
	1.585417	12.542304	0.000000	37.927083	32.640000	19.800000	0.106609	0.000000	13.745572	0.000000	1.000000	0.262014	7.971000 
	1.587500	12.542304	0.000000	37.937500	32.660000	19.800000	0.106482	0.000000	13.743841	0.000000	1.000000	0.261718	7.962000 
	1.589583	12.542304	0.000000	37.947917	32.670000	19.800000	0.106358	0.000000	13.742097	0.000000	1.000000	0.261423	7.953000 
	1.591667	12.542304	0.000000	37.958333	32.670000	19.800000	0.106246	0.000000	13.740537	0.000000	1.000000	0.261160	7.945000 
	1.593750	12.542304	0.000000	37.968750	32.660000	19.800000	0.106133	0.000000	13.738770	0.000000	1.000000	0.260864	7.936000 
	1.595833	12.542304	0.000000	37.979167	32.680000	19.800000	0.106017	0.000000	13.737234	0.000000	1.000000	0.260601	7.928000 
	1.597917	12.542304	0.000000	37.989583	32.690000	19.800000	0.105890	0.000000	13.735490	0.000000	1.000000	0.260305	7.919000 
	1.600000	12.542304	0.000000	38.000000	32.680000	19.800000	0.105785	0.000000	13.733918	0.000000	1.000000	0.260042	7.911000 
	1.602083	12.542304	0.000000	38.010417	32.710000	19.800000	0.105667	0.000000	13.732393	0.000000	1.000000	0.259779	7.903000 
	1.604167	12.542304	0.000000	38.020833	32.710000	19.800000	0.105535	0.000000	13.730443	0.000000	1.000000	0.259450	7.893000 
	1.606250	12.542304	0.000000	38.031250	32.740000	19.800000	0.105413	0.000000	13.728918	0.000000	1.000000	0.259187	7.885000 
	1.608333	12.542304	0.000000	38.041667	32.730000	19.800000	0.105294	0.000000	13.727151	0.000000	1.000000	0.258892	7.876000 
	1.610417	12.542304	0.000000	38.052083	32.720000	19.800000	0.105180	0.000000	13.725384	0.000000	1.000000	0.258596	7.867000 
	1.612500	12.542304	0.000000	38.062500	32.740000	19.800000	0.105040	0.000000	13.723457	0.000000	1.000000	0.258267	7.857000 
	1.614583	12.542304	0.000000	38.072917	32.740000	19.800000	0.104929	0.000000	13.721897	0.000000	1.000000	0.258004	7.849000 
	1.616667	12.542304	0.000000	38.083333	32.740000	19.800000	0.104822	0.000000	13.720337	0.000000	1.000000	0.257741	7.841000 
	1.618750	12.542090	0.000000	38.093750	32.760000	19.800000	0.104696	0.000000	13.718604	0.000000	1.000000	0.257445	7.832000 
	1.620833	12.542090	0.000000	38.104167	32.760000	19.800000	0.104587	0.000000	13.717044	0.000000	1.000000	0.257182	7.824000 
	1.622917	12.542090	0.000000	38.114583	32.770000	19.800000	0.104464	0.000000	13.715301	0.000000	1.000000	0.256886	7.815000 
	1.625000	12.542090	0.000000	38.125000	32.790000	19.800000	0.104334	0.000000	13.713568	0.000000	1.000000	0.256591	7.806000 
	1.627083	12.542090	0.000000	38.135417	32.790000	19.800000	0.104225	0.000000	13.712008	0.000000	1.000000	0.256328	7.798000 
	1.629167	12.542090	0.000000	38.145833	32.800000	19.800000	0.104128	0.000000	13.710654	0.000000	1.000000	0.256098	7.791000 
	1.631250	12.542090	0.000000	38.156250	32.820000	19.800000	0.104014	0.000000	13.709117	0.000000	1.000000	0.255835	7.783000 
	1.633333	12.542090	0.000000	38.166667	32.810000	19.800000	0.103910	0.000000	13.707545	0.000000	1.000000	0.255572	7.775000 
	1.635417	12.542090	0.000000	38.177083	32.820000	19.800000	0.103797	0.000000	13.705996	0.000000	1.000000	0.255309	7.767000 
	1.637500	12.541876	0.000000	38.187500	32.830000	19.800000	0.103699	0.000000	13.704643	0.000000	1.000000	0.255079	7.760000 
	1.639583	12.541876	0.000000	38.197917	32.840000	19.800000	0.103585	0.000000	13.703094	0.000000	1.000000	0.254816	7.752000 
	1.641667	12.541876	0.000000	38.208333	32.840000	19.800000	0.103494	0.000000	13.701728	0.000000	1.000000	0.254585	7.745000 
	1.643750	12.542090	0.000000	38.218750	32.840000	19.800000	0.103374	0.000000	13.699973	0.000000	1.000000	0.254290	7.736000 
	1.645833	12.541876	0.000000	38.229167	32.850000	19.800000	0.103275	0.000000	13.698619	0.000000	1.000000	0.254060	7.729000 
	1.647917	12.541876	0.000000	38.239583	32.860000	19.800000	0.103163	0.000000	13.697070	0.000000	1.000000	0.253797	7.721000 
	1.650000	12.541876	0.000000	38.250000	32.870000	19.800000	0.103064	0.000000	13.695716	0.000000	1.000000	0.253566	7.714000 
	1.652083	12.541876	0.000000	38.260417	32.870000	19.800000	0.102959	0.000000	13.694156	0.000000	1.000000	0.253304	7.706000 
	1.654167	12.541876	0.000000	38.270833	32.870000	19.800000	0.102849	0.000000	13.692596	0.000000	1.000000	0.253041	7.698000 
	1.656250	12.541876	0.000000	38.281250	32.880000	19.800000	0.102724	0.000000	13.690851	0.000000	1.000000	0.252745	7.689000 
	1.658333	12.541876	0.000000	38.291667	32.920000	19.800000	0.102604	0.000000	13.689337	0.000000	1.000000	0.252482	7.681000 
	1.660417	12.541876	0.000000	38.302083	32.890000	19.800000	0.102505	0.000000	13.687742	0.000000	1.000000	0.252219	7.673000 
	1.662500	12.541876	0.000000	38.312500	32.910000	19.800000	0.102405	0.000000	13.686399	0.000000	1.000000	0.251989	7.666000 
	1.664583	12.541876	0.000000	38.322917	32.940000	19.800000	0.102286	0.000000	13.684873	0.000000	1.000000	0.251726	7.658000 
	1.666667	12.541876	0.000000	38.333333	32.940000	19.800000	0.102176	0.000000	13.683312	0.000000	1.000000	0.251463	7.650000 
	1.668750	12.541876	0.000000	38.343750	32.930000	19.800000	0.102074	0.000000	13.681741	0.000000	1.000000	0.251200	7.642000 
	1.670833	12.541876	0.000000	38.354167	32.930000	19.800000	0.101965	0.000000	13.680180	0.000000	1.000000	0.250937	7.634000 
	1.672917	12.541876	0.000000	38.364583	32.970000	19.800000	0.101828	0.000000	13.678470	0.000000	1.000000	0.250641	7.625000 
	1.675000	12.541876	0.000000	38.375000	32.960000	19.800000	0.101727	0.000000	13.676898	0.000000	1.000000	0.250378	7.617000 
	1.677083	12.541876	0.000000	38.385417	32.950000	19.800000	0.101621	0.000000	13.675326	0.000000	1.000000	0.250115	7.609000 
	1.679167	12.541876	0.000000	38.395833	32.960000	19.800000	0.101499	0.000000	13.673582	0.000000	1.000000	0.249819	7.600000 
	1.681250	12.541876	0.000000	38.406250	32.980000	19.800000	0.101383	0.000000	13.672044	0.000000	1.000000	0.249556	7.592000 
	1.683333	12.541663	0.000000	38.416667	32.980000	19.800000	0.101277	0.000000	13.670483	0.000000	1.000000	0.249293	7.584000 
	1.685417	12.541663	0.000000	38.427083	32.980000	19.800000	0.101167	0.000000	13.668923	0.000000	1.000000	0.249030	7.576000 
	1.687500	12.541663	0.000000	38.437500	32.980000	19.800000	0.101049	0.000000	13.667167	0.000000	1.000000	0.248734	7.567000 
	1.689583	12.541663	0.000000	38.447917	33.010000	19.800000	0.100942	0.000000	13.665836	0.000000	1.000000	0.248504	7.560000 
	1.691667	12.541663	0.000000	38.458333	33.020000	19.800000	0.100831	0.000000	13.664286	0.000000	1.000000	0.248241	7.552000 
	1.693750	12.541663	0.000000	38.468750	33.020000	19.800000	0.100724	0.000000	13.662726	0.000000	1.000000	0.247978	7.544000 
	1.695833	12.541663	0.000000	38.479167	33.020000	19.800000	0.100614	0.000000	13.661165	0.000000	1.000000	0.247715	7.536000 
	1.697917	12.541663	0.000000	38.489583	33.060000	19.800000	0.100494	0.000000	13.659649	0.000000	1.000000	0.247453	7.528000 
	1.700000	12.541663	0.000000	38.500000	33.040000	19.800000	0.100406	0.000000	13.658261	0.000000	1.000000	0.247222	7.521000 
	1.702083	12.541663	0.000000	38.510417	33.050000	19.800000	0.100294	0.000000	13.656712	0.000000	1.000000	0.246959	7.513000 
	1.704167	12.541663	0.000000	38.520833	33.040000	19.800000	0.100192	0.000000	13.655140	0.000000	1.000000	0.246696	7.505000 
	1.706250	12.541663	0.000000	38.531250	33.070000	19.800000	0.100061	0.000000	13.653418	0.000000	1.000000	0.246401	7.496000 
	1.708333	12.541663	0.000000	38.541667	33.050000	19.800000	0.099962	0.000000	13.651835	0.000000	1.000000	0.246138	7.488000 
	1.710417	12.541663	0.000000	38.552083	33.060000	19.800000	0.099852	0.000000	13.650285	0.000000	1.000000	0.245875	7.480000 
	1.712500	12.541663	0.000000	38.562500	33.080000	19.800000	0.099733	0.000000	13.648747	0.000000	1.000000	0.245612	7.472000 
	1.714583	12.541663	0.000000	38.572917	33.090000	19.800000	0.099621	0.000000	13.647197	0.000000	1.000000	0.245349	7.464000 
	1.716667	12.541663	0.000000	38.583333	33.090000	19.800000	0.099518	0.000000	13.645637	0.000000	1.000000	0.245086	7.456000 
	1.718750	12.541449	0.000000	38.593750	33.120000	19.800000	0.099399	0.000000	13.644109	0.000000	1.000000	0.244823	7.448000 
	1.720833	12.541449	0.000000	38.604167	33.100000	19.800000	0.099299	0.000000	13.642526	0.000000	1.000000	0.244560	7.440000 
	1.722917	12.541449	0.000000	38.614583	33.120000	19.800000	0.099196	0.000000	13.641183	0.000000	1.000000	0.244330	7.433000 
	1.725000	12.541663	0.000000	38.625000	33.130000	19.800000	0.099085	0.000000	13.639633	0.000000	1.000000	0.244067	7.425000 
	1.727083	12.541663	0.000000	38.635417	33.120000	19.800000	0.098994	0.000000	13.638256	0.000000	1.000000	0.243837	7.418000 
	1.729167	12.541663	0.000000	38.645833	33.130000	19.800000	0.098884	0.000000	13.636707	0.000000	1.000000	0.243574	7.410000 
	1.731250	12.541663	0.000000	38.656250	33.150000	19.800000	0.098782	0.000000	13.635363	0.000000	1.000000	0.243344	7.403000 
	1.733333	12.541663	0.000000	38.666667	33.160000	19.800000	0.098686	0.000000	13.634008	0.000000	1.000000	0.243114	7.396000 
	1.735417	12.541663	0.000000	38.677083	33.160000	19.800000	0.098589	0.000000	13.632643	0.000000	1.000000	0.242883	7.389000 
	1.737500	12.541663	0.000000	38.687500	33.180000	19.800000	0.098488	0.000000	13.631299	0.000000	1.000000	0.242653	7.382000 
	1.739583	12.541663	0.000000	38.697917	33.200000	19.800000	0.098374	0.000000	13.629760	0.000000	1.000000	0.242390	7.374000 
	1.741667	12.541449	0.000000	38.708333	33.210000	19.800000	0.098265	0.000000	13.628210	0.000000	1.000000	0.242127	7.366000 
	1.743750	12.541449	0.000000	38.718750	33.180000	19.800000	0.098179	0.000000	13.626812	0.000000	1.000000	0.241897	7.359000 
	1.745833	12.541449	0.000000	38.729167	33.200000	19.800000	0.098079	0.000000	13.625468	0.000000	1.000000	0.241667	7.352000 
	1.747917	12.541449	0.000000	38.739583	33.220000	19.800000	0.097978	0.000000	13.624124	0.000000	1.000000	0.241437	7.345000 
	1.750000	12.541449	0.000000	38.750000	33.220000	19.800000	0.097871	0.000000	13.622563	0.000000	1.000000	0.241174	7.337000 
	1.752083	12.541449	0.000000	38.760417	33.230000	19.800000	0.097786	0.000000	13.621403	0.000000	1.000000	0.240977	7.331000 
	1.754167	12.541449	0.000000	38.770833	33.240000	19.800000	0.097689	0.000000	13.620049	0.000000	1.000000	0.240747	7.324000 
	1.756250	12.541449	0.000000	38.781250	33.250000	19.800000	0.097578	0.000000	13.618499	0.000000	1.000000	0.240484	7.316000 
	1.758333	12.541449	0.000000	38.791667	33.250000	19.800000	0.097499	0.000000	13.617328	0.000000	1.000000	0.240287	7.310000 
	1.760417	12.541449	0.000000	38.802083	33.260000	19.800000	0.097385	0.000000	13.615778	0.000000	1.000000	0.240024	7.302000 
	1.762500	12.541449	0.000000	38.812500	33.260000	19.800000	0.097276	0.000000	13.614217	0.000000	1.000000	0.239761	7.294000 
	1.764583	12.541449	0.000000	38.822917	33.290000	19.800000	0.097175	0.000000	13.612884	0.000000	1.000000	0.239531	7.287000 
	1.766667	12.541449	0.000000	38.833333	33.280000	19.800000	0.097056	0.000000	13.611117	0.000000	1.000000	0.239235	7.278000 
	1.768750	12.541449	0.000000	38.843750	33.290000	19.800000	0.096962	0.000000	13.609762	0.000000	1.000000	0.239005	7.271000 
	1.770833	12.541449	0.000000	38.854167	33.280000	19.800000	0.096884	0.000000	13.608580	0.000000	1.000000	0.238807	7.265000 
	1.772917	12.541449	0.000000	38.864583	33.300000	19.800000	0.096766	0.000000	13.607041	0.000000	1.000000	0.238544	7.257000 
	1.775000	12.541449	0.000000	38.875000	33.320000	19.800000	0.096654	0.000000	13.605502	0.000000	1.000000	0.238282	7.249000 
	1.777083	12.541449	0.000000	38.885417	33.310000	19.800000	0.096562	0.000000	13.604125	0.000000	1.000000	0.238051	7.242000 
	1.779167	12.541449	0.000000	38.895833	33.340000	19.800000	0.096446	0.000000	13.602596	0.000000	1.000000	0.237788	7.234000 
	1.781250	12.541235	0.000000	38.906250	33.330000	19.800000	0.096356	0.000000	13.601220	0.000000	1.000000	0.237558	7.227000 
	1.783333	12.541235	0.000000	38.916667	33.330000	19.800000	0.096247	0.000000	13.599659	0.000000	1.000000	0.237295	7.219000 
	1.785417	12.541235	0.000000	38.927083	33.330000	19.800000	0.096141	0.000000	13.598098	0.000000	1.000000	0.237032	7.211000 
	1.787500	12.541235	0.000000	38.937500	33.340000	19.800000	0.096042	0.000000	13.596743	0.000000	1.000000	0.236802	7.204000 
	1.789583	12.541235	0.000000	38.947917	33.370000	19.800000	0.095923	0.000000	13.595214	0.000000	1.000000	0.236539	7.196000 
	1.791667	12.541235	0.000000	38.958333	33.380000	19.800000	0.095813	0.000000	13.593664	0.000000	1.000000	0.236276	7.188000 
	1.793750	12.541235	0.000000	38.968750	33.370000	19.800000	0.095708	0.000000	13.592092	0.000000	1.000000	0.236013	7.180000 
	1.795833	12.541235	0.000000	38.979167	33.370000	19.800000	0.095603	0.000000	13.590531	0.000000	1.000000	0.235750	7.172000 
	1.797917	12.541235	0.000000	38.989583	33.400000	19.800000	0.095488	0.000000	13.589002	0.000000	1.000000	0.235487	7.164000 
	1.800000	12.541235	0.000000	39.000000	33.400000	19.800000	0.095378	0.000000	13.587441	0.000000	1.000000	0.235225	7.156000 
	1.802083	12.541235	0.000000	39.010417	33.400000	19.800000	0.095272	0.000000	13.585880	0.000000	1.000000	0.234962	7.148000 
	1.804167	12.541235	0.000000	39.020833	33.410000	19.800000	0.095159	0.000000	13.584329	0.000000	1.000000	0.234699	7.140000 
	1.806250	12.541235	0.000000	39.031250	33.430000	19.800000	0.095046	0.000000	13.582789	0.000000	1.000000	0.234436	7.132000 
	1.808333	12.541235	0.000000	39.041667	33.430000	19.800000	0.094939	0.000000	13.581228	0.000000	1.000000	0.234173	7.124000 
	1.810417	12.541235	0.000000	39.052083	33.430000	19.800000	0.094832	0.000000	13.579667	0.000000	1.000000	0.233910	7.116000 
	1.812500	12.541235	0.000000	39.062500	33.440000	19.800000	0.094722	0.000000	13.578117	0.000000	1.000000	0.233647	7.108000 
	1.814583	12.541235	0.000000	39.072917	33.470000	19.800000	0.094601	0.000000	13.576587	0.000000	1.000000	0.233384	7.100000 
	1.816667	12.541235	0.000000	39.083333	33.460000	19.800000	0.094500	0.000000	13.575016	0.000000	1.000000	0.233121	7.092000 
	1.818750	12.541235	0.000000	39.093750	33.450000	19.800000	0.094396	0.000000	13.573444	0.000000	1.000000	0.232858	7.084000 
	1.820833	12.541235	0.000000	39.104167	33.450000	19.800000	0.094303	0.000000	13.572078	0.000000	1.000000	0.232628	7.077000 
	1.822917	12.541235	0.000000	39.114583	33.460000	19.800000	0.094203	0.000000	13.570723	0.000000	1.000000	0.232398	7.070000 
	1.825000	12.541235	0.000000	39.125000	33.500000	19.800000	0.094083	0.000000	13.569203	0.000000	1.000000	0.232135	7.062000 
	1.827083	12.541235	0.000000	39.135417	33.490000	19.800000	0.093980	0.000000	13.567632	0.000000	1.000000	0.231872	7.054000 
	1.829167	12.541235	0.000000	39.145833	33.500000	19.800000	0.093868	0.000000	13.566081	0.000000	1.000000	0.231609	7.046000 
	1.831250	12.541235	0.000000	39.156250	33.520000	19.800000	0.093756	0.000000	13.564541	0.000000	1.000000	0.231346	7.038000 
	1.833333	12.541235	0.000000	39.166667	33.520000	19.800000	0.093646	0.000000	13.562980	0.000000	1.000000	0.231083	7.030000 
	1.835417	12.541235	0.000000	39.177083	33.530000	19.800000	0.093549	0.000000	13.561624	0.000000	1.000000	0.230853	7.023000 
	1.837500	12.541235	0.000000	39.187500	33.550000	19.800000	0.093437	0.000000	13.560084	0.000000	1.000000	0.230590	7.015000 
	1.839583	12.541235	0.000000	39.197917	33.560000	19.800000	0.093341	0.000000	13.558728	0.000000	1.000000	0.230360	7.008000 
	1.841667	12.541235	0.000000	39.208333	33.560000	19.800000	0.093244	0.000000	13.557362	0.000000	1.000000	0.230130	7.001000 
	1.843750	12.541235	0.000000	39.218750	33.560000	19.800000	0.093152	0.000000	13.555996	0.000000	1.000000	0.229899	6.994000 
	1.845833	12.541235	0.000000	39.229167	33.570000	19.800000	0.093056	0.000000	13.554640	0.000000	1.000000	0.229669	6.987000 
	1.847917	12.541235	0.000000	39.239583	33.580000	19.800000	0.092955	0.000000	13.553284	0.000000	1.000000	0.229439	6.980000 
	1.850000	12.541022	0.000000	39.250000	33.590000	19.800000	0.092857	0.000000	13.551929	0.000000	1.000000	0.229209	6.973000 
	1.852083	12.541235	0.000000	39.260417	33.590000	19.800000	0.092749	0.000000	13.550367	0.000000	1.000000	0.228946	6.965000 
	1.854167	12.541235	0.000000	39.270833	33.600000	19.800000	0.092655	0.000000	13.549012	0.000000	1.000000	0.228716	6.958000 
	1.856250	12.541022	0.000000	39.281250	33.620000	19.800000	0.092541	0.000000	13.547471	0.000000	1.000000	0.228453	6.950000 
	1.858333	12.541235	0.000000	39.291667	33.610000	19.800000	0.092462	0.000000	13.546290	0.000000	1.000000	0.228256	6.944000 
	1.860417	12.541022	0.000000	39.302083	33.610000	19.800000	0.092358	0.000000	13.544728	0.000000	1.000000	0.227993	6.936000 
	1.862500	12.541022	0.000000	39.312500	33.610000	19.800000	0.092264	0.000000	13.543362	0.000000	1.000000	0.227763	6.929000 
	1.864583	12.541022	0.000000	39.322917	33.640000	19.800000	0.092162	0.000000	13.542027	0.000000	1.000000	0.227533	6.922000 
	1.866667	12.541022	0.000000	39.333333	33.640000	19.800000	0.092081	0.000000	13.540856	0.000000	1.000000	0.227335	6.916000 
	1.868750	12.541022	0.000000	39.343750	33.650000	19.800000	0.091983	0.000000	13.539500	0.000000	1.000000	0.227105	6.909000 
	1.870833	12.541022	0.000000	39.354167	33.660000	19.800000	0.091912	0.000000	13.538535	0.000000	1.000000	0.226941	6.904000 
	1.872917	12.541022	0.000000	39.364583	33.670000	19.800000	0.091828	0.000000	13.537374	0.000000	1.000000	0.226744	6.898000 
	1.875000	12.541022	0.000000	39.375000	33.680000	19.800000	0.091744	0.000000	13.536213	0.000000	1.000000	0.226547	6.892000 
	1.877083	12.541022	0.000000	39.385417	33.680000	19.800000	0.091651	0.000000	13.534847	0.000000	1.000000	0.226316	6.885000 
	1.879167	12.541022	0.000000	39.395833	33.700000	19.800000	0.091564	0.000000	13.533696	0.000000	1.000000	0.226119	6.879000 
	1.881250	12.541022	0.000000	39.406250	33.690000	19.800000	0.091486	0.000000	13.532515	0.000000	1.000000	0.225922	6.873000 
	1.883333	12.541022	0.000000	39.416667	33.720000	19.800000	0.091408	0.000000	13.531570	0.000000	1.000000	0.225758	6.868000 
	1.885417	12.541022	0.000000	39.427083	33.700000	19.800000	0.091336	0.000000	13.530378	0.000000	1.000000	0.225560	6.862000 
	1.887500	12.541022	0.000000	39.437500	33.720000	19.800000	0.091234	0.000000	13.529032	0.000000	1.000000	0.225330	6.855000 
	1.889583	12.541022	0.000000	39.447917	33.720000	19.800000	0.091155	0.000000	13.527861	0.000000	1.000000	0.225133	6.849000 
	1.891667	12.541022	0.000000	39.458333	33.720000	19.800000	0.091073	0.000000	13.526690	0.000000	1.000000	0.224936	6.843000 
	1.893750	12.541022	0.000000	39.468750	33.740000	19.800000	0.091002	0.000000	13.525735	0.000000	1.000000	0.224772	6.838000 
	1.895833	12.541022	0.000000	39.479167	33.760000	19.800000	0.090925	0.000000	13.524779	0.000000	1.000000	0.224607	6.833000 
	1.897917	12.541022	0.000000	39.489583	33.760000	19.800000	0.090859	0.000000	13.523803	0.000000	1.000000	0.224443	6.828000 
	1.900000	12.541022	0.000000	39.500000	33.760000	19.800000	0.090777	0.000000	13.522632	0.000000	1.000000	0.224246	6.822000 
	1.902083	12.541022	0.000000	39.510417	33.770000	19.800000	0.090695	0.000000	13.521471	0.000000	1.000000	0.224048	6.816000 
	1.904167	12.541022	0.000000	39.520833	33.790000	19.800000	0.090607	0.000000	13.520320	0.000000	1.000000	0.223851	6.810000 
	1.906250	12.541022	0.000000	39.531250	33.800000	19.800000	0.090535	0.000000	13.519354	0.000000	1.000000	0.223687	6.805000 
	1.908333	12.540808	0.000000	39.541667	33.790000	19.800000	0.090459	0.000000	13.518173	0.000000	1.000000	0.223490	6.799000 
	1.910417	12.540808	0.000000	39.552083	33.800000	19.800000	0.090378	0.000000	13.517012	0.000000	1.000000	0.223292	6.793000 
	1.912500	12.540808	0.000000	39.562500	33.810000	19.800000	0.090305	0.000000	13.516046	0.000000	1.000000	0.223128	6.788000 
	1.914583	12.540808	0.000000	39.572917	33.830000	19.800000	0.090231	0.000000	13.515090	0.000000	1.000000	0.222964	6.783000 
	1.916667	12.540808	0.000000	39.583333	33.830000	19.800000	0.090151	0.000000	13.513919	0.000000	1.000000	0.222766	6.777000 
	1.918750	12.540808	0.000000	39.593750	33.840000	19.800000	0.090082	0.000000	13.512953	0.000000	1.000000	0.222602	6.772000 
	1.920833	12.540808	0.000000	39.604167	33.830000	19.800000	0.090003	0.000000	13.511772	0.000000	1.000000	0.222405	6.766000 
	1.922917	12.540808	0.000000	39.614583	33.860000	19.800000	0.089929	0.000000	13.510826	0.000000	1.000000	0.222240	6.761000 
	1.925000	12.540808	0.000000	39.625000	33.840000	19.800000	0.089880	0.000000	13.510025	0.000000	1.000000	0.222109	6.757000 
	1.927083	12.540808	0.000000	39.635417	33.870000	19.800000	0.089789	0.000000	13.508884	0.000000	1.000000	0.221912	6.751000 
	1.929167	12.540808	0.000000	39.645833	33.860000	19.800000	0.089711	0.000000	13.507703	0.000000	1.000000	0.221715	6.745000 
	1.931250	12.540808	0.000000	39.656250	33.870000	19.800000	0.089641	0.000000	13.506737	0.000000	1.000000	0.221550	6.740000 
	1.933333	12.540808	0.000000	39.666667	33.890000	19.800000	0.089569	0.000000	13.505781	0.000000	1.000000	0.221386	6.735000 
	1.935417	12.540808	0.000000	39.677083	33.900000	19.800000	0.089486	0.000000	13.504620	0.000000	1.000000	0.221189	6.729000 
	1.937500	12.540808	0.000000	39.687500	33.910000	19.800000	0.089413	0.000000	13.503654	0.000000	1.000000	0.221024	6.724000 
	1.939583	12.540808	0.000000	39.697917	33.920000	19.800000	0.089330	0.000000	13.502492	0.000000	1.000000	0.220827	6.718000 
	1.941667	12.540808	0.000000	39.708333	33.920000	19.800000	0.089262	0.000000	13.501516	0.000000	1.000000	0.220663	6.713000 
	1.943750	12.540808	0.000000	39.718750	33.920000	19.800000	0.089181	0.000000	13.500345	0.000000	1.000000	0.220465	6.707000 
	1.945833	12.540808	0.000000	39.729167	33.940000	19.800000	0.089094	0.000000	13.499194	0.000000	1.000000	0.220268	6.701000 
	1.947917	12.540808	0.000000	39.739583	33.950000	19.800000	0.089010	0.000000	13.498033	0.000000	1.000000	0.220071	6.695000 
	1.950000	12.540808	0.000000	39.750000	33.950000	19.800000	0.088944	0.000000	13.497056	0.000000	1.000000	0.219907	6.690000 
	1.952083	12.540808	0.000000	39.760417	33.970000	19.800000	0.088859	0.000000	13.495905	0.000000	1.000000	0.219709	6.684000 
	1.954167	12.540808	0.000000	39.770833	33.960000	19.800000	0.088780	0.000000	13.494724	0.000000	1.000000	0.219512	6.678000 
	1.956250	12.540808	0.000000	39.781250	33.960000	19.800000	0.088702	0.000000	13.493553	0.000000	1.000000	0.219315	6.672000 
	1.958333	12.540808	0.000000	39.791667	33.980000	19.800000	0.088629	0.000000	13.492596	0.000000	1.000000	0.219151	6.667000 
	1.960417	12.540808	0.000000	39.802083	33.970000	19.800000	0.088549	0.000000	13.491415	0.000000	1.000000	0.218953	6.661000 
	1.962500	12.540808	0.000000	39.812500	34.000000	19.800000	0.088449	0.000000	13.490078	0.000000	1.000000	0.218723	6.654000 
	1.964583	12.540808	0.000000	39.822917	33.990000	19.800000	0.088383	0.000000	13.489092	0.000000	1.000000	0.218559	6.649000 
	1.966667	12.540808	0.000000	39.833333	34.020000	19.800000	0.088279	0.000000	13.487755	0.000000	1.000000	0.218329	6.642000 
	1.968750	12.540808	0.000000	39.843750	34.020000	19.800000	0.088199	0.000000	13.486584	0.000000	1.000000	0.218132	6.636000 
	1.970833	12.540808	0.000000	39.854167	34.030000	19.800000	0.088129	0.000000	13.485618	0.000000	1.000000	0.217967	6.631000 
	1.972917	12.540808	0.000000	39.864583	34.040000	19.800000	0.088047	0.000000	13.484456	0.000000	1.000000	0.217770	6.625000 
	1.975000	12.540808	0.000000	39.875000	34.040000	19.800000	0.087950	0.000000	13.483090	0.000000	1.000000	0.217540	6.618000 
	1.977083	12.540808	0.000000	39.885417	34.050000	19.800000	0.087882	0.000000	13.482123	0.000000	1.000000	0.217376	6.613000 
	1.979167	12.540808	0.000000	39.895833	34.050000	19.800000	0.087788	0.000000	13.480757	0.000000	1.000000	0.217145	6.606000 
	1.981250	12.540808	0.000000	39.906250	34.070000	19.800000	0.087703	0.000000	13.479605	0.000000	1.000000	0.216948	6.600000 
	1.983333	12.540808	0.000000	39.916667	34.080000	19.800000	0.087632	0.000000	13.478639	0.000000	1.000000	0.216784	6.595000 
	1.985417	12.540808	0.000000	39.927083	34.090000	19.800000	0.087536	0.000000	13.477282	0.000000	1.000000	0.216554	6.588000 
	1.987500	12.540808	0.000000	39.937500	34.100000	19.800000	0.087439	0.000000	13.475925	0.000000	1.000000	0.216324	6.581000 
	1.989583	12.540808	0.000000	39.947917	34.100000	19.800000	0.087371	0.000000	13.474949	0.000000	1.000000	0.216159	6.576000 
	1.991667	12.540808	0.000000	39.958333	34.110000	19.800000	0.087271	0.000000	13.473592	0.000000	1.000000	0.215929	6.569000 
	1.993750	12.540808	0.000000	39.968750	34.120000	19.800000	0.087187	0.000000	13.472430	0.000000	1.000000	0.215732	6.563000 
	1.995833	12.540808	0.000000	39.979167	34.120000	19.800000	0.087109	0.000000	13.471259	0.000000	1.000000	0.215535	6.557000 
	1.997917	12.540808	0.000000	39.989583	34.140000	19.800000	0.087019	0.000000	13.470107	0.000000	1.000000	0.215338	6.551000 
	2.000000	12.540808	0.000000	40.000000	34.150000	19.800000	0.086927	0.000000	13.468750	0.000000	1.000000	0.215107	6.544000 
	2.002083	12.540808	0.000000	40.010417	34.140000	19.800000	0.086862	0.000000	13.467764	0.000000	1.000000	0.214943	6.539000 
	2.004167	12.540808	0.000000	40.020833	34.170000	19.800000	0.086762	0.000000	13.466426	0.000000	1.000000	0.214713	6.532000 
	2.006250	12.540808	0.000000	40.031250	34.170000	19.800000	0.086681	0.000000	13.465255	0.000000	1.000000	0.214516	6.526000 
	2.008333	12.540808	0.000000	40.041667	34.160000	19.800000	0.086615	0.000000	13.464269	0.000000	1.000000	0.214351	6.521000 
	2.010417	12.540808	0.000000	40.052083	34.160000	19.800000	0.086525	0.000000	13.462902	0.000000	1.000000	0.214121	6.514000 
	2.012500	12.540808	0.000000	40.062500	34.160000	19.800000	0.086442	0.000000	13.461731	0.000000	1.000000	0.213924	6.508000 
	2.014583	12.540808	0.000000	40.072917	34.170000	19.800000	0.086358	0.000000	13.460569	0.000000	1.000000	0.213727	6.502000 
	2.016667	12.540808	0.000000	40.083333	34.180000	19.800000	0.086260	0.000000	13.459212	0.000000	1.000000	0.213497	6.495000 
	2.018750	12.540808	0.000000	40.093750	34.220000	19.800000	0.086170	0.000000	13.458079	0.000000	1.000000	0.213300	6.489000 
	2.020833	12.540808	0.000000	40.104167	34.230000	19.800000	0.086086	0.000000	13.456917	0.000000	1.000000	0.213102	6.483000 
	2.022917	12.540808	0.000000	40.114583	34.220000	19.800000	0.085994	0.000000	13.455541	0.000000	1.000000	0.212872	6.476000 
	2.025000	12.540808	0.000000	40.125000	34.230000	19.800000	0.085913	0.000000	13.454379	0.000000	1.000000	0.212675	6.470000 
	2.027083	12.540594	0.000000	40.135417	34.260000	19.800000	0.085824	0.000000	13.453236	0.000000	1.000000	0.212478	6.464000 
	2.029167	12.540594	0.000000	40.145833	34.250000	19.800000	0.085731	0.000000	13.451860	0.000000	1.000000	0.212248	6.457000 
	2.031250	12.540594	0.000000	40.156250	34.260000	19.800000	0.085648	0.000000	13.450698	0.000000	1.000000	0.212050	6.451000 
	2.033333	12.540594	0.000000	40.166667	34.260000	19.800000	0.085538	0.000000	13.449136	0.000000	1.000000	0.211788	6.443000 
	2.035417	12.540594	0.000000	40.177083	34.270000	19.800000	0.085432	0.000000	13.447583	0.000000	1.000000	0.211525	6.435000 
	2.037500	12.540594	0.000000	40.187500	34.290000	19.800000	0.085344	0.000000	13.446431	0.000000	1.000000	0.211327	6.429000 
	2.039583	12.540594	0.000000	40.197917	34.290000	19.800000	0.085253	0.000000	13.445064	0.000000	1.000000	0.211097	6.422000 
	2.041667	12.540594	0.000000	40.208333	34.300000	19.800000	0.085155	0.000000	13.443707	0.000000	1.000000	0.210867	6.415000 
	2.043750	12.540594	0.000000	40.218750	34.290000	19.800000	0.085076	0.000000	13.442526	0.000000	1.000000	0.210670	6.409000 
	2.045833	12.540808	0.000000	40.229167	34.300000	19.800000	0.084980	0.000000	13.441168	0.000000	1.000000	0.210440	6.402000 
	2.047917	12.540808	0.000000	40.239583	34.320000	19.800000	0.084882	0.000000	13.439821	0.000000	1.000000	0.210210	6.395000 
	2.050000	12.540594	0.000000	40.250000	34.340000	19.800000	0.084782	0.000000	13.438473	0.000000	1.000000	0.209980	6.388000 
	2.052083	12.540594	0.000000	40.260417	34.330000	19.800000	0.084704	0.000000	13.437292	0.000000	1.000000	0.209782	6.382000 
	2.054167	12.540594	0.000000	40.270833	34.350000	19.800000	0.084607	0.000000	13.435944	0.000000	1.000000	0.209552	6.375000 
	2.056250	12.540594	0.000000	40.281250	34.340000	19.800000	0.084528	0.000000	13.434763	0.000000	1.000000	0.209355	6.369000 
	2.058333	12.540594	0.000000	40.291667	34.350000	19.800000	0.084419	0.000000	13.433210	0.000000	1.000000	0.209092	6.361000 
	2.060417	12.540594	0.000000	40.302083	34.370000	19.800000	0.084335	0.000000	13.432057	0.000000	1.000000	0.208895	6.355000 
	2.062500	12.540594	0.000000	40.312500	34.380000	19.800000	0.084235	0.000000	13.430700	0.000000	1.000000	0.208665	6.348000 
	2.064583	12.540594	0.000000	40.322917	34.390000	19.800000	0.084138	0.000000	13.429342	0.000000	1.000000	0.208435	6.341000 
	2.066667	12.540594	0.000000	40.333333	34.390000	19.800000	0.084058	0.000000	13.428170	0.000000	1.000000	0.208237	6.335000 
	2.068750	12.540594	0.000000	40.343750	34.400000	19.800000	0.083977	0.000000	13.427008	0.000000	1.000000	0.208040	6.329000 
	2.070833	12.540594	0.000000	40.354167	34.410000	19.800000	0.083891	0.000000	13.425846	0.000000	1.000000	0.207843	6.323000 
	2.072917	12.540594	0.000000	40.364583	34.420000	19.800000	0.083811	0.000000	13.424684	0.000000	1.000000	0.207646	6.317000 
	2.075000	12.540594	0.000000	40.375000	34.420000	19.800000	0.083730	0.000000	13.423512	0.000000	1.000000	0.207449	6.311000 
	2.077083	12.540594	0.000000	40.385417	34.440000	19.800000	0.083631	0.000000	13.422164	0.000000	1.000000	0.207218	6.304000 
	2.079167	12.540594	0.000000	40.395833	34.430000	19.800000	0.083565	0.000000	13.421178	0.000000	1.000000	0.207054	6.299000 
	2.081250	12.540594	0.000000	40.406250	34.430000	19.800000	0.083486	0.000000	13.420006	0.000000	1.000000	0.206857	6.293000 
	2.083333	12.540594	0.000000	40.416667	34.440000	19.800000	0.083428	0.000000	13.419234	0.000000	1.000000	0.206725	6.289000 
	2.085417	12.540594	0.000000	40.427083	34.460000	19.800000	0.083342	0.000000	13.418081	0.000000	1.000000	0.206528	6.283000 
	2.087500	12.540594	0.000000	40.437500	34.480000	19.800000	0.083258	0.000000	13.416928	0.000000	1.000000	0.206331	6.277000 
	2.089583	12.540594	0.000000	40.447917	34.490000	19.800000	0.083200	0.000000	13.416156	0.000000	1.000000	0.206199	6.273000 
	2.091667	12.540594	0.000000	40.458333	34.490000	19.800000	0.083132	0.000000	13.415180	0.000000	1.000000	0.206035	6.268000 
	2.093750	12.540594	0.000000	40.468750	34.490000	19.800000	0.083078	0.000000	13.414399	0.000000	1.000000	0.205904	6.264000 
	2.095833	12.540594	0.000000	40.479167	34.510000	19.800000	0.083007	0.000000	13.413441	0.000000	1.000000	0.205739	6.259000 
	2.097917	12.540594	0.000000	40.489583	34.510000	19.800000	0.082953	0.000000	13.412660	0.000000	1.000000	0.205608	6.255000 
	2.100000	12.540594	0.000000	40.500000	34.510000	19.800000	0.082871	0.000000	13.411488	0.000000	1.000000	0.205411	6.249000 
	2.102083	12.540594	0.000000	40.510417	34.510000	19.800000	0.082818	0.000000	13.410707	0.000000	1.000000	0.205279	6.245000 
	2.104167	12.540594	0.000000	40.520833	34.530000	19.800000	0.082732	0.000000	13.409554	0.000000	1.000000	0.205082	6.239000 
	2.106250	12.540594	0.000000	40.531250	34.560000	19.800000	0.082659	0.000000	13.408605	0.000000	1.000000	0.204917	6.234000 
	2.108333	12.540594	0.000000	40.541667	34.560000	19.800000	0.082591	0.000000	13.407628	0.000000	1.000000	0.204753	6.229000 
	2.110417	12.540594	0.000000	40.552083	34.560000	19.800000	0.082538	0.000000	13.406847	0.000000	1.000000	0.204622	6.225000 
	2.112500	12.540594	0.000000	40.562500	34.570000	19.800000	0.082454	0.000000	13.405685	0.000000	1.000000	0.204424	6.219000 
	2.114583	12.540594	0.000000	40.572917	34.580000	19.800000	0.082399	0.000000	13.404913	0.000000	1.000000	0.204293	6.215000 
	2.116667	12.540594	0.000000	40.583333	34.580000	19.800000	0.082342	0.000000	13.404131	0.000000	1.000000	0.204161	6.211000 
	2.118750	12.540594	0.000000	40.593750	34.580000	19.800000	0.082290	0.000000	13.403350	0.000000	1.000000	0.204030	6.207000 
	2.120833	12.540594	0.000000	40.604167	34.600000	19.800000	0.082231	0.000000	13.402587	0.000000	1.000000	0.203898	6.203000 
	2.122917	12.540594	0.000000	40.614583	34.610000	19.800000	0.082159	0.000000	13.401620	0.000000	1.000000	0.203734	6.198000 
	2.125000	12.540594	0.000000	40.625000	34.610000	19.800000	0.082106	0.000000	13.400839	0.000000	1.000000	0.203603	6.194000 
	2.127083	12.540594	0.000000	40.635417	34.620000	19.800000	0.082052	0.000000	13.400067	0.000000	1.000000	0.203471	6.190000 
	2.129167	12.540594	0.000000	40.645833	34.630000	19.800000	0.082006	0.000000	13.399490	0.000000	1.000000	0.203373	6.187000 
	2.131250	12.540594	0.000000	40.656250	34.650000	19.800000	0.081937	0.000000	13.398532	0.000000	1.000000	0.203208	6.182000 
	2.133333	12.540594	0.000000	40.666667	34.660000	19.800000	0.081906	0.000000	13.398150	0.000000	1.000000	0.203142	6.180000 
	2.135417	12.540381	0.000000	40.677083	34.650000	19.800000	0.081867	0.000000	13.397555	0.000000	1.000000	0.203044	6.177000 
	2.137500	12.540381	0.000000	40.687500	34.650000	19.800000	0.081839	0.000000	13.397165	0.000000	1.000000	0.202978	6.175000 
	2.139583	12.540594	0.000000	40.697917	34.670000	19.800000	0.081792	0.000000	13.396597	0.000000	1.000000	0.202879	6.172000 
	2.141667	12.540594	0.000000	40.708333	34.680000	19.800000	0.081762	0.000000	13.396215	0.000000	1.000000	0.202814	6.170000 
	2.143750	12.540381	0.000000	40.718750	34.680000	19.800000	0.081725	0.000000	13.395629	0.000000	1.000000	0.202715	6.167000 
	2.145833	12.540594	0.000000	40.729167	34.700000	19.800000	0.081691	0.000000	13.395257	0.000000	1.000000	0.202649	6.165000 
	2.147917	12.540594	0.000000	40.739583	34.720000	19.800000	0.081644	0.000000	13.394689	0.000000	1.000000	0.202551	6.162000 
	2.150000	12.540594	0.000000	40.750000	34.730000	19.800000	0.081600	0.000000	13.394113	0.000000	1.000000	0.202452	6.159000 
	2.152083	12.540594	0.000000	40.760417	34.710000	19.800000	0.081580	0.000000	13.393704	0.000000	1.000000	0.202386	6.157000 
	2.154167	12.540381	0.000000	40.770833	34.730000	19.800000	0.081533	0.000000	13.393136	0.000000	1.000000	0.202288	6.154000 
	2.156250	12.540381	0.000000	40.781250	34.730000	19.800000	0.081491	0.000000	13.392550	0.000000	1.000000	0.202189	6.151000 
	2.158333	12.540594	0.000000	40.791667	34.760000	19.800000	0.081430	0.000000	13.391796	0.000000	1.000000	0.202058	6.147000 
	2.160417	12.540594	0.000000	40.802083	34.760000	19.800000	0.081391	0.000000	13.391210	0.000000	1.000000	0.201959	6.144000 
	2.162500	12.540381	0.000000	40.812500	34.770000	19.800000	0.081334	0.000000	13.390438	0.000000	1.000000	0.201828	6.140000 
	2.164583	12.540381	0.000000	40.822917	34.790000	19.800000	0.081301	0.000000	13.390065	0.000000	1.000000	0.201762	6.138000 
	2.166667	12.540381	0.000000	40.833333	34.780000	19.800000	0.081265	0.000000	13.389470	0.000000	1.000000	0.201663	6.135000 
	2.168750	12.540381	0.000000	40.843750	34.780000	19.800000	0.081225	0.000000	13.388884	0.000000	1.000000	0.201565	6.132000 
	2.170833	12.540381	0.000000	40.854167	34.790000	19.800000	0.081192	0.000000	13.388503	0.000000	1.000000	0.201499	6.130000 
	2.172917	12.540381	0.000000	40.864583	34.790000	19.800000	0.081152	0.000000	13.387917	0.000000	1.000000	0.201400	6.127000 
	2.175000	12.540381	0.000000	40.875000	34.810000	19.800000	0.081094	0.000000	13.387154	0.000000	1.000000	0.201269	6.123000 
	2.177083	12.540381	0.000000	40.885417	34.830000	19.800000	0.081062	0.000000	13.386781	0.000000	1.000000	0.201203	6.121000 
	2.179167	12.540381	0.000000	40.895833	34.820000	19.800000	0.081010	0.000000	13.385991	0.000000	1.000000	0.201072	6.117000 
	2.181250	12.540381	0.000000	40.906250	34.830000	19.800000	0.080981	0.000000	13.385609	0.000000	1.000000	0.201006	6.115000 
	2.183333	12.540381	0.000000	40.916667	34.830000	19.800000	0.080940	0.000000	13.385023	0.000000	1.000000	0.200907	6.112000 
	2.185417	12.540381	0.000000	40.927083	34.830000	19.800000	0.080872	0.000000	13.384046	0.000000	1.000000	0.200743	6.107000 
	2.187500	12.540381	0.000000	40.937500	34.860000	19.800000	0.080811	0.000000	13.383292	0.000000	1.000000	0.200611	6.103000 
	2.189583	12.540381	0.000000	40.947917	34.860000	19.800000	0.080757	0.000000	13.382511	0.000000	1.000000	0.200480	6.099000 
	2.191667	12.540381	0.000000	40.958333	34.870000	19.800000	0.080701	0.000000	13.381738	0.000000	1.000000	0.200348	6.095000 
	2.193750	12.540381	0.000000	40.968750	34.870000	19.800000	0.080647	0.000000	13.380957	0.000000	1.000000	0.200217	6.091000 
	2.195833	12.540381	0.000000	40.979167	34.890000	19.800000	0.080572	0.000000	13.379998	0.000000	1.000000	0.200053	6.086000 
	2.197917	12.540381	0.000000	40.989583	34.900000	19.800000	0.080506	0.000000	13.379031	0.000000	1.000000	0.199888	6.081000 
	2.200000	12.540381	0.000000	41.000000	34.900000	19.800000	0.080440	0.000000	13.378054	0.000000	1.000000	0.199724	6.076000 
	2.202083	12.540381	0.000000	41.010417	34.900000	19.800000	0.080373	0.000000	13.377077	0.000000	1.000000	0.199560	6.071000 
	2.204167	12.540381	0.000000	41.020833	34.920000	19.800000	0.080299	0.000000	13.376118	0.000000	1.000000	0.199395	6.066000 
	2.206250	12.540381	0.000000	41.031250	34.960000	19.800000	0.080221	0.000000	13.375178	0.000000	1.000000	0.199231	6.061000 
	2.208333	12.540381	0.000000	41.041667	34.930000	19.800000	0.080176	0.000000	13.374369	0.000000	1.000000	0.199099	6.057000 
	2.210417	12.540381	0.000000	41.052083	34.940000	19.800000	0.080107	0.000000	13.373401	0.000000	1.000000	0.198935	6.052000 
	2.212500	12.540381	0.000000	41.062500	34.960000	19.800000	0.080032	0.000000	13.372443	0.000000	1.000000	0.198771	6.047000 
	2.214583	12.540381	0.000000	41.072917	34.980000	19.800000	0.079960	0.000000	13.371484	0.000000	1.000000	0.198606	6.042000 
	2.216667	12.540381	0.000000	41.083333	34.970000	19.800000	0.079913	0.000000	13.370693	0.000000	1.000000	0.198475	6.038000 
	2.218750	12.540381	0.000000	41.093750	34.980000	19.800000	0.079842	0.000000	13.369725	0.000000	1.000000	0.198310	6.033000 
	2.220833	12.540381	0.000000	41.104167	34.970000	19.800000	0.079777	0.000000	13.368740	0.000000	1.000000	0.198146	6.028000 
	2.222917	12.540381	0.000000	41.114583	34.990000	19.800000	0.079705	0.000000	13.367781	0.000000	1.000000	0.197982	6.023000 
	2.225000	12.540381	0.000000	41.125000	35.010000	19.800000	0.079618	0.000000	13.366626	0.000000	1.000000	0.197784	6.017000 
	2.227083	12.540381	0.000000	41.135417	35.000000	19.800000	0.079558	0.000000	13.365641	0.000000	1.000000	0.197620	6.012000 
	2.229167	12.540381	0.000000	41.145833	35.030000	19.800000	0.079480	0.000000	13.364691	0.000000	1.000000	0.197456	6.007000 
	2.231250	12.540381	0.000000	41.156250	35.030000	19.800000	0.079399	0.000000	13.363518	0.000000	1.000000	0.197259	6.001000 
	2.233333	12.540381	0.000000	41.166667	35.030000	19.800000	0.079320	0.000000	13.362346	0.000000	1.000000	0.197061	5.995000 
	2.235417	12.540381	0.000000	41.177083	35.040000	19.800000	0.079251	0.000000	13.361378	0.000000	1.000000	0.196897	5.990000 
	2.237500	12.540381	0.000000	41.187500	35.060000	19.800000	0.079180	0.000000	13.360419	0.000000	1.000000	0.196733	5.985000 
	2.239583	12.540381	0.000000	41.197917	35.050000	19.800000	0.079100	0.000000	13.359238	0.000000	1.000000	0.196535	5.979000 
	2.241667	12.540381	0.000000	41.208333	35.060000	19.800000	0.079030	0.000000	13.358270	0.000000	1.000000	0.196371	5.974000 
	2.243750	12.540381	0.000000	41.218750	35.060000	19.800000	0.078979	0.000000	13.357488	0.000000	1.000000	0.196240	5.970000 
	2.245833	12.540381	0.000000	41.229167	35.100000	19.800000	0.078914	0.000000	13.356742	0.000000	1.000000	0.196108	5.966000 
	2.247917	12.540381	0.000000	41.239583	35.100000	19.800000	0.078858	0.000000	13.355961	0.000000	1.000000	0.195977	5.962000 
	2.250000	12.540381	0.000000	41.250000	35.110000	19.800000	0.078803	0.000000	13.355188	0.000000	1.000000	0.195845	5.958000 
	2.252083	12.540381	0.000000	41.260417	35.110000	19.800000	0.078764	0.000000	13.354602	0.000000	1.000000	0.195746	5.955000 
	2.254167	12.540381	0.000000	41.270833	35.110000	19.800000	0.078696	0.000000	13.353625	0.000000	1.000000	0.195582	5.950000 
	2.256250	12.540381	0.000000	41.281250	35.130000	19.800000	0.078637	0.000000	13.352861	0.000000	1.000000	0.195451	5.946000 
	2.258333	12.540381	0.000000	41.291667	35.130000	19.800000	0.078585	0.000000	13.352080	0.000000	1.000000	0.195319	5.942000 
	2.260417	12.540167	0.000000	41.302083	35.140000	19.800000	0.078514	0.000000	13.351112	0.000000	1.000000	0.195155	5.937000 
	2.262500	12.540381	0.000000	41.312500	35.170000	19.800000	0.078452	0.000000	13.350356	0.000000	1.000000	0.195023	5.933000 
	2.264583	12.540381	0.000000	41.322917	35.160000	19.800000	0.078414	0.000000	13.349761	0.000000	1.000000	0.194925	5.930000 
	2.266667	12.540381	0.000000	41.333333	35.160000	19.800000	0.078362	0.000000	13.348980	0.000000	1.000000	0.194793	5.926000 
	2.268750	12.540381	0.000000	41.343750	35.170000	19.800000	0.078293	0.000000	13.348012	0.000000	1.000000	0.194629	5.921000 
	2.270833	12.540381	0.000000	41.354167	35.170000	19.800000	0.078251	0.000000	13.347426	0.000000	1.000000	0.194530	5.918000 
	2.272917	12.540167	0.000000	41.364583	35.180000	19.800000	0.078183	0.000000	13.346457	0.000000	1.000000	0.194366	5.913000 
	2.275000	12.540381	0.000000	41.375000	35.210000	19.800000	0.078122	0.000000	13.345702	0.000000	1.000000	0.194234	5.909000 
	2.277083	12.540381	0.000000	41.385417	35.190000	19.800000	0.078062	0.000000	13.344708	0.000000	1.000000	0.194070	5.904000 
	2.279167	12.540167	0.000000	41.395833	35.240000	19.800000	0.077993	0.000000	13.343970	0.000000	1.000000	0.193939	5.900000 
	2.281250	12.540167	0.000000	41.406250	35.220000	19.800000	0.077959	0.000000	13.343366	0.000000	1.000000	0.193840	5.897000 
	2.283333	12.540167	0.000000	41.416667	35.240000	19.800000	0.077914	0.000000	13.342797	0.000000	1.000000	0.193741	5.894000 
	2.285417	12.540167	0.000000	41.427083	35.230000	19.800000	0.077862	0.000000	13.342007	0.000000	1.000000	0.193610	5.890000 
	2.287500	12.540167	0.000000	41.437500	35.250000	19.800000	0.077816	0.000000	13.341438	0.000000	1.000000	0.193511	5.887000 
	2.289583	12.540167	0.000000	41.447917	35.270000	19.800000	0.077756	0.000000	13.340674	0.000000	1.000000	0.193380	5.883000 
	2.291667	12.540167	0.000000	41.458333	35.260000	19.800000	0.077732	0.000000	13.340275	0.000000	1.000000	0.193314	5.881000 
	2.293750	12.540167	0.000000	41.468750	35.280000	19.800000	0.077672	0.000000	13.339510	0.000000	1.000000	0.193183	5.877000 
	2.295833	12.540167	0.000000	41.479167	35.290000	19.800000	0.077630	0.000000	13.338933	0.000000	1.000000	0.193084	5.874000 
	2.297917	12.540167	0.000000	41.489583	35.310000	19.800000	0.077597	0.000000	13.338560	0.000000	1.000000	0.193018	5.872000 
	2.300000	12.540167	0.000000	41.500000	35.310000	19.800000	0.077570	0.000000	13.338169	0.000000	1.000000	0.192952	5.870000 
	2.302083	12.540167	0.000000	41.510417	35.290000	19.800000	0.077536	0.000000	13.337565	0.000000	1.000000	0.192854	5.867000 
	2.304167	12.540167	0.000000	41.520833	35.340000	19.800000	0.077483	0.000000	13.337022	0.000000	1.000000	0.192755	5.864000 
	2.306250	12.540167	0.000000	41.531250	35.330000	19.800000	0.077443	0.000000	13.336427	0.000000	1.000000	0.192657	5.861000 
	2.308333	12.540167	0.000000	41.541667	35.320000	19.800000	0.077422	0.000000	13.336028	0.000000	1.000000	0.192591	5.859000 
	2.310417	12.540167	0.000000	41.552083	35.340000	19.800000	0.077375	0.000000	13.335459	0.000000	1.000000	0.192492	5.856000 
	2.312500	12.540167	0.000000	41.562500	35.360000	19.800000	0.077328	0.000000	13.334890	0.000000	1.000000	0.192394	5.853000 
	2.314583	12.540167	0.000000	41.572917	35.360000	19.800000	0.077302	0.000000	13.334499	0.000000	1.000000	0.192328	5.851000 
	2.316667	12.540167	0.000000	41.583333	35.360000	19.800000	0.077251	0.000000	13.333718	0.000000	1.000000	0.192196	5.847000 
	2.318750	12.540167	0.000000	41.593750	35.350000	19.800000	0.077225	0.000000	13.333318	0.000000	1.000000	0.192131	5.845000 
	2.320833	12.540167	0.000000	41.604167	35.380000	19.800000	0.077191	0.000000	13.332953	0.000000	1.000000	0.192065	5.843000 
	2.322917	12.540167	0.000000	41.614583	35.400000	19.800000	0.077157	0.000000	13.332580	0.000000	1.000000	0.191999	5.841000 
	2.325000	12.540167	0.000000	41.625000	35.410000	19.800000	0.077115	0.000000	13.332002	0.000000	1.000000	0.191901	5.838000 
	2.327083	12.540167	0.000000	41.635417	35.400000	19.800000	0.077089	0.000000	13.331603	0.000000	1.000000	0.191835	5.836000 
	2.329167	12.540167	0.000000	41.645833	35.430000	19.800000	0.077054	0.000000	13.331238	0.000000	1.000000	0.191769	5.834000 
	2.331250	12.540167	0.000000	41.656250	35.440000	19.800000	0.077025	0.000000	13.330856	0.000000	1.000000	0.191703	5.832000 
	2.333333	12.540167	0.000000	41.666667	35.430000	19.800000	0.076999	0.000000	13.330456	0.000000	1.000000	0.191638	5.830000 
	2.335417	12.540167	0.000000	41.677083	35.440000	19.800000	0.076970	0.000000	13.330074	0.000000	1.000000	0.191572	5.828000 
	2.337500	12.540167	0.000000	41.687500	35.460000	19.800000	0.076911	0.000000	13.329309	0.000000	1.000000	0.191440	5.824000 
	2.339583	12.540167	0.000000	41.697917	35.460000	19.800000	0.076872	0.000000	13.328723	0.000000	1.000000	0.191342	5.821000 
	2.341667	12.540167	0.000000	41.708333	35.460000	19.800000	0.076832	0.000000	13.328137	0.000000	1.000000	0.191243	5.818000 
	2.343750	12.540167	0.000000	41.718750	35.470000	19.800000	0.076804	0.000000	13.327755	0.000000	1.000000	0.191177	5.816000 
	2.345833	12.540167	0.000000	41.729167	35.470000	19.800000	0.076763	0.000000	13.327168	0.000000	1.000000	0.191079	5.813000 
	2.347917	12.540167	0.000000	41.739583	35.510000	19.800000	0.076710	0.000000	13.326616	0.000000	1.000000	0.190980	5.810000 
	2.350000	12.540167	0.000000	41.750000	35.500000	19.800000	0.076675	0.000000	13.326022	0.000000	1.000000	0.190882	5.807000 
	2.352083	12.540167	0.000000	41.760417	35.500000	19.800000	0.076646	0.000000	13.325631	0.000000	1.000000	0.190816	5.805000 
	2.354167	12.540167	0.000000	41.770833	35.520000	19.800000	0.076587	0.000000	13.324866	0.000000	1.000000	0.190684	5.801000 
	2.356250	12.540167	0.000000	41.781250	35.530000	19.800000	0.076544	0.000000	13.324288	0.000000	1.000000	0.190586	5.798000 
	2.358333	12.540167	0.000000	41.791667	35.540000	19.800000	0.076514	0.000000	13.323906	0.000000	1.000000	0.190520	5.796000 
	2.360417	12.540167	0.000000	41.802083	35.540000	19.800000	0.076476	0.000000	13.323320	0.000000	1.000000	0.190421	5.793000 
	2.362500	12.540167	0.000000	41.812500	35.550000	19.800000	0.076444	0.000000	13.322937	0.000000	1.000000	0.190356	5.791000 
	2.364583	12.540167	0.000000	41.822917	35.550000	19.800000	0.076405	0.000000	13.322351	0.000000	1.000000	0.190257	5.788000 
	2.366667	12.539953	0.000000	41.833333	35.570000	19.800000	0.076373	0.000000	13.321977	0.000000	1.000000	0.190191	5.786000 
	2.368750	12.539953	0.000000	41.843750	35.570000	19.800000	0.076320	0.000000	13.321196	0.000000	1.000000	0.190060	5.782000 
	2.370833	12.539953	0.000000	41.854167	35.590000	19.800000	0.076299	0.000000	13.321017	0.000000	1.000000	0.190027	5.781000 
	2.372917	12.539953	0.000000	41.864583	35.600000	19.800000	0.076243	0.000000	13.320244	0.000000	1.000000	0.189895	5.777000 
	2.375000	12.539953	0.000000	41.875000	35.610000	19.800000	0.076200	0.000000	13.319666	0.000000	1.000000	0.189797	5.774000 
	2.377083	12.539953	0.000000	41.885417	35.600000	19.800000	0.076164	0.000000	13.319071	0.000000	1.000000	0.189698	5.771000 
	2.379167	12.539953	0.000000	41.895833	35.620000	19.800000	0.076118	0.000000	13.318502	0.000000	1.000000	0.189600	5.768000 
	2.381250	12.539953	0.000000	41.906250	35.630000	19.800000	0.076076	0.000000	13.317924	0.000000	1.000000	0.189501	5.765000 
	2.383333	12.539953	0.000000	41.916667	35.630000	19.800000	0.076049	0.000000	13.317533	0.000000	1.000000	0.189435	5.763000 
	2.385417	12.539953	0.000000	41.927083	35.640000	19.800000	0.076005	0.000000	13.316956	0.000000	1.000000	0.189337	5.760000 
	2.387500	12.539953	0.000000	41.937500	35.660000	19.800000	0.075959	0.000000	13.316386	0.000000	1.000000	0.189238	5.757000 
	2.389583	12.539953	0.000000	41.947917	35.660000	19.800000	0.075920	0.000000	13.315800	0.000000	1.000000	0.189139	5.754000 
	2.391667	12.539953	0.000000	41.958333	35.640000	19.800000	0.075887	0.000000	13.315196	0.000000	1.000000	0.189041	5.751000 
	2.393750	12.539953	0.000000	41.968750	35.660000	19.800000	0.075828	0.000000	13.314432	0.000000	1.000000	0.188909	5.747000 
	2.395833	12.539953	0.000000	41.979167	35.680000	19.800000	0.075767	0.000000	13.313667	0.000000	1.000000	0.188778	5.743000 
	2.397917	12.539953	0.000000	41.989583	35.690000	19.800000	0.075723	0.000000	13.313089	0.000000	1.000000	0.188679	5.740000 
	2.400000	12.539953	0.000000	42.000000	35.700000	19.800000	0.075668	0.000000	13.312316	0.000000	1.000000	0.188548	5.736000 
	2.402083	12.539953	0.000000	42.010417	35.710000	19.800000	0.075628	0.000000	13.311738	0.000000	1.000000	0.188449	5.733000 
	2.404167	12.539953	0.000000	42.020833	35.730000	19.800000	0.075580	0.000000	13.311168	0.000000	1.000000	0.188351	5.730000 
	2.406250	12.539953	0.000000	42.031250	35.730000	19.800000	0.075540	0.000000	13.310582	0.000000	1.000000	0.188252	5.727000 
	2.408333	12.539953	0.000000	42.041667	35.720000	19.800000	0.075491	0.000000	13.309791	0.000000	1.000000	0.188120	5.723000 
	2.410417	12.539953	0.000000	42.052083	35.750000	19.800000	0.075458	0.000000	13.309426	0.000000	1.000000	0.188055	5.721000 
	2.412500	12.539953	0.000000	42.062500	35.770000	19.800000	0.075410	0.000000	13.308857	0.000000	1.000000	0.187956	5.718000 
	2.414583	12.539953	0.000000	42.072917	35.770000	19.800000	0.075366	0.000000	13.308270	0.000000	1.000000	0.187857	5.715000 
	2.416667	12.539953	0.000000	42.083333	35.760000	19.800000	0.075330	0.000000	13.307675	0.000000	1.000000	0.187759	5.712000 
	2.418750	12.539953	0.000000	42.093750	35.780000	19.800000	0.075286	0.000000	13.307106	0.000000	1.000000	0.187660	5.709000 
	2.420833	12.539953	0.000000	42.104167	35.810000	19.800000	0.075238	0.000000	13.306545	0.000000	1.000000	0.187562	5.706000 
	2.422917	12.539953	0.000000	42.114583	35.800000	19.800000	0.075188	0.000000	13.305754	0.000000	1.000000	0.187430	5.702000 
	2.425000	12.539953	0.000000	42.125000	35.800000	19.800000	0.075148	0.000000	13.305168	0.000000	1.000000	0.187332	5.699000 
	2.427083	12.539953	0.000000	42.135417	35.810000	19.800000	0.075092	0.000000	13.304394	0.000000	1.000000	0.187200	5.695000 
	2.429167	12.539953	0.000000	42.145833	35.820000	19.800000	0.075047	0.000000	13.303816	0.000000	1.000000	0.187101	5.692000 
	2.431250	12.539953	0.000000	42.156250	35.830000	19.800000	0.075005	0.000000	13.303238	0.000000	1.000000	0.187003	5.689000 
	2.433333	12.539953	0.000000	42.166667	35.830000	19.800000	0.074954	0.000000	13.302456	0.000000	1.000000	0.186871	5.685000 
	2.435417	12.539953	0.000000	42.177083	35.830000	19.800000	0.074913	0.000000	13.301870	0.000000	1.000000	0.186773	5.682000 
	2.437500	12.539953	0.000000	42.187500	35.850000	19.800000	0.074841	0.000000	13.300909	0.000000	1.000000	0.186608	5.677000 
	2.439583	12.539953	0.000000	42.197917	35.860000	19.800000	0.074811	0.000000	13.300527	0.000000	1.000000	0.186543	5.675000 
	2.441667	12.539953	0.000000	42.208333	35.860000	19.800000	0.074760	0.000000	13.299745	0.000000	1.000000	0.186411	5.671000 
	2.443750	12.539740	0.000000	42.218750	35.870000	19.800000	0.074689	0.000000	13.298776	0.000000	1.000000	0.186247	5.666000 
	2.445833	12.539740	0.000000	42.229167	35.890000	19.800000	0.074644	0.000000	13.298206	0.000000	1.000000	0.186148	5.663000 
	2.447917	12.539740	0.000000	42.239583	35.890000	19.800000	0.074604	0.000000	13.297620	0.000000	1.000000	0.186050	5.660000 
	2.450000	12.539740	0.000000	42.250000	35.900000	19.800000	0.074536	0.000000	13.296650	0.000000	1.000000	0.185885	5.655000 
	2.452083	12.539740	0.000000	42.260417	35.900000	19.800000	0.074493	0.000000	13.296064	0.000000	1.000000	0.185787	5.652000 
	2.454167	12.539740	0.000000	42.270833	35.900000	19.800000	0.074441	0.000000	13.295282	0.000000	1.000000	0.185655	5.648000 
	2.456250	12.539740	0.000000	42.281250	35.930000	19.800000	0.074393	0.000000	13.294721	0.000000	1.000000	0.185557	5.645000 
	2.458333	12.539740	0.000000	42.291667	35.930000	19.800000	0.074340	0.000000	13.293939	0.000000	1.000000	0.185425	5.641000 
	2.460417	12.539740	0.000000	42.302083	35.920000	19.800000	0.074289	0.000000	13.293148	0.000000	1.000000	0.185294	5.637000 
	2.462500	12.539740	0.000000	42.312500	35.960000	19.800000	0.074240	0.000000	13.292595	0.000000	1.000000	0.185195	5.634000 
	2.464583	12.539740	0.000000	42.322917	35.980000	19.800000	0.074180	0.000000	13.291830	0.000000	1.000000	0.185063	5.630000 
	2.466667	12.539740	0.000000	42.333333	35.970000	19.800000	0.074130	0.000000	13.291039	0.000000	1.000000	0.184932	5.626000 
	2.468750	12.539740	0.000000	42.343750	35.960000	19.800000	0.074079	0.000000	13.290249	0.000000	1.000000	0.184800	5.622000 
	2.470833	12.539740	0.000000	42.354167	35.980000	19.800000	0.074035	0.000000	13.289679	0.000000	1.000000	0.184702	5.619000 
	2.472917	12.539740	0.000000	42.364583	36.010000	19.800000	0.073988	0.000000	13.289118	0.000000	1.000000	0.184603	5.616000 
	2.475000	12.539740	0.000000	42.375000	36.000000	19.800000	0.073951	0.000000	13.288523	0.000000	1.000000	0.184505	5.613000 
	2.477083	12.539740	0.000000	42.385417	36.010000	19.800000	0.073908	0.000000	13.287945	0.000000	1.000000	0.184406	5.610000 
	2.479167	12.539740	0.000000	42.395833	36.020000	19.800000	0.073863	0.000000	13.287366	0.000000	1.000000	0.184307	5.607000 
	2.481250	12.539740	0.000000	42.406250	36.030000	19.800000	0.073807	0.000000	13.286593	0.000000	1.000000	0.184176	5.603000 
	2.483333	12.539740	0.000000	42.416667	36.040000	19.800000	0.073765	0.000000	13.286014	0.000000	1.000000	0.184077	5.600000 
	2.485417	12.539740	0.000000	42.427083	36.040000	19.800000	0.073727	0.000000	13.285428	0.000000	1.000000	0.183979	5.597000 
	2.487500	12.539740	0.000000	42.437500	36.060000	19.800000	0.073665	0.000000	13.284662	0.000000	1.000000	0.183847	5.593000 
	2.489583	12.539740	0.000000	42.447917	36.070000	19.800000	0.073623	0.000000	13.284084	0.000000	1.000000	0.183749	5.590000 
	2.491667	12.539740	0.000000	42.458333	36.060000	19.800000	0.073586	0.000000	13.283489	0.000000	1.000000	0.183650	5.587000 
	2.493750	12.539740	0.000000	42.468750	36.070000	19.800000	0.073545	0.000000	13.282911	0.000000	1.000000	0.183551	5.584000 
	2.495833	12.539740	0.000000	42.479167	36.100000	19.800000	0.073509	0.000000	13.282545	0.000000	1.000000	0.183486	5.582000 
	2.497917	12.539740	0.000000	42.489583	36.100000	19.800000	0.073467	0.000000	13.281958	0.000000	1.000000	0.183387	5.579000 
	2.500000	12.539740	0.000000	42.500000	36.090000	19.800000	0.073434	0.000000	13.281363	0.000000	1.000000	0.183288	5.576000 
	2.502083	12.539740	0.000000	42.510417	36.110000	19.800000	0.073385	0.000000	13.280793	0.000000	1.000000	0.183190	5.573000 
	2.504167	12.539740	0.000000	42.520833	36.120000	19.800000	0.073329	0.000000	13.280019	0.000000	1.000000	0.183058	5.569000 
	2.506250	12.539526	0.000000	42.531250	36.130000	19.800000	0.073288	0.000000	13.279441	0.000000	1.000000	0.182960	5.566000 
	2.508333	12.539526	0.000000	42.541667	36.120000	19.800000	0.073238	0.000000	13.278651	0.000000	1.000000	0.182828	5.562000 
	2.510417	12.539526	0.000000	42.552083	36.150000	19.800000	0.073177	0.000000	13.277893	0.000000	1.000000	0.182697	5.558000 
	2.512500	12.539526	0.000000	42.562500	36.160000	19.800000	0.073119	0.000000	13.277119	0.000000	1.000000	0.182565	5.554000 
	2.514583	12.539526	0.000000	42.572917	36.170000	19.800000	0.073064	0.000000	13.276346	0.000000	1.000000	0.182434	5.550000 
	2.516667	12.539526	0.000000	42.583333	36.190000	19.800000	0.073005	0.000000	13.275580	0.000000	1.000000	0.182302	5.546000 
	2.518750	12.539526	0.000000	42.593750	36.180000	19.800000	0.072955	0.000000	13.274789	0.000000	1.000000	0.182171	5.542000 
	2.520833	12.539526	0.000000	42.604167	36.200000	19.800000	0.072923	0.000000	13.274415	0.000000	1.000000	0.182105	5.540000 
	2.522917	12.539526	0.000000	42.614583	36.200000	19.800000	0.072871	0.000000	13.273633	0.000000	1.000000	0.181974	5.536000 
	2.525000	12.539526	0.000000	42.625000	36.200000	19.800000	0.072832	0.000000	13.273046	0.000000	1.000000	0.181875	5.533000 
	2.527083	12.539526	0.000000	42.635417	36.210000	19.800000	0.072789	0.000000	13.272468	0.000000	1.000000	0.181776	5.530000 
	2.529167	12.539526	0.000000	42.645833	36.230000	19.800000	0.072742	0.000000	13.271897	0.000000	1.000000	0.181678	5.527000 
	2.531250	12.539526	0.000000	42.656250	36.230000	19.800000	0.072702	0.000000	13.271311	0.000000	1.000000	0.181579	5.524000 
	2.533333	12.539526	0.000000	42.666667	36.240000	19.800000	0.072647	0.000000	13.270537	0.000000	1.000000	0.181448	5.520000 
	2.535417	12.539526	0.000000	42.677083	36.250000	19.800000	0.072605	0.000000	13.269958	0.000000	1.000000	0.181349	5.517000 
	2.537500	12.539740	0.000000	42.687500	36.260000	19.800000	0.072587	0.000000	13.269771	0.000000	1.000000	0.181316	5.516000 
	2.539583	12.539740	0.000000	42.697917	36.280000	19.800000	0.072530	0.000000	13.269005	0.000000	1.000000	0.181185	5.512000 
	2.541667	12.539740	0.000000	42.708333	36.270000	19.800000	0.072508	0.000000	13.268606	0.000000	1.000000	0.181119	5.510000 
	2.543750	12.539526	0.000000	42.718750	36.290000	19.800000	0.072461	0.000000	13.268035	0.000000	1.000000	0.181020	5.507000 
	2.545833	12.539526	0.000000	42.729167	36.300000	19.800000	0.072417	0.000000	13.267457	0.000000	1.000000	0.180922	5.504000 
	2.547917	12.539526	0.000000	42.739583	36.290000	19.800000	0.072395	0.000000	13.267058	0.000000	1.000000	0.180856	5.502000 
	2.550000	12.539526	0.000000	42.750000	36.320000	19.800000	0.072360	0.000000	13.266691	0.000000	1.000000	0.180790	5.500000 
	2.552083	12.539526	0.000000	42.760417	36.320000	19.800000	0.072344	0.000000	13.266495	0.000000	1.000000	0.180757	5.499000 
	2.554167	12.539526	0.000000	42.770833	36.310000	19.800000	0.072321	0.000000	13.266096	0.000000	1.000000	0.180692	5.497000 
	2.556250	12.539526	0.000000	42.781250	36.330000	19.800000	0.072275	0.000000	13.265526	0.000000	1.000000	0.180593	5.494000 
	2.558333	12.539526	0.000000	42.791667	36.350000	19.800000	0.072245	0.000000	13.265151	0.000000	1.000000	0.180527	5.492000 
	2.560417	12.539526	0.000000	42.802083	36.340000	19.800000	0.072219	0.000000	13.264752	0.000000	1.000000	0.180462	5.490000 
	2.562500	12.539526	0.000000	42.812500	36.360000	19.800000	0.072187	0.000000	13.264377	0.000000	1.000000	0.180396	5.488000 
	2.564583	12.539312	0.000000	42.822917	36.370000	19.800000	0.072171	0.000000	13.264189	0.000000	1.000000	0.180363	5.487000 
	2.566667	12.539526	0.000000	42.833333	36.360000	19.800000	0.072147	0.000000	13.263790	0.000000	1.000000	0.180297	5.485000 
	2.568750	12.539526	0.000000	42.843750	36.390000	19.800000	0.072113	0.000000	13.263424	0.000000	1.000000	0.180231	5.483000 
	2.570833	12.539312	0.000000	42.854167	36.400000	19.800000	0.072083	0.000000	13.263041	0.000000	1.000000	0.180166	5.481000 
	2.572917	12.539526	0.000000	42.864583	36.390000	19.800000	0.072044	0.000000	13.262446	0.000000	1.000000	0.180067	5.478000 
	2.575000	12.539526	0.000000	42.875000	36.410000	19.800000	0.072000	0.000000	13.261875	0.000000	1.000000	0.179968	5.475000 
	2.577083	12.539526	0.000000	42.885417	36.410000	19.800000	0.071975	0.000000	13.261484	0.000000	1.000000	0.179903	5.473000 
	2.579167	12.539526	0.000000	42.895833	36.430000	19.800000	0.071931	0.000000	13.260914	0.000000	1.000000	0.179804	5.470000 
	2.581250	12.539526	0.000000	42.906250	36.440000	19.800000	0.071875	0.000000	13.260139	0.000000	1.000000	0.179673	5.466000 
	2.583333	12.539526	0.000000	42.916667	36.440000	19.800000	0.071834	0.000000	13.259553	0.000000	1.000000	0.179574	5.463000 
	2.585417	12.539526	0.000000	42.927083	36.450000	19.800000	0.071804	0.000000	13.259170	0.000000	1.000000	0.179508	5.461000 
	2.587500	12.539526	0.000000	42.937500	36.450000	19.800000	0.071764	0.000000	13.258583	0.000000	1.000000	0.179410	5.458000 
	2.589583	12.539526	0.000000	42.947917	36.460000	19.800000	0.071721	0.000000	13.258004	0.000000	1.000000	0.179311	5.455000 
	2.591667	12.539526	0.000000	42.958333	36.490000	19.800000	0.071676	0.000000	13.257442	0.000000	1.000000	0.179212	5.452000 
	2.593750	12.539526	0.000000	42.968750	36.490000	19.800000	0.071621	0.000000	13.256659	0.000000	1.000000	0.179081	5.448000 
	2.595833	12.539526	0.000000	42.979167	36.500000	19.800000	0.071593	0.000000	13.256276	0.000000	1.000000	0.179015	5.446000 
	2.597917	12.539526	0.000000	42.989583	36.510000	19.800000	0.071548	0.000000	13.255698	0.000000	1.000000	0.178917	5.443000 
	2.600000	12.539526	0.000000	43.000000	36.510000	19.800000	0.071496	0.000000	13.254915	0.000000	1.000000	0.178785	5.439000 
	2.602083	12.539526	0.000000	43.010417	36.520000	19.800000	0.071452	0.000000	13.254337	0.000000	1.000000	0.178686	5.436000 
	2.604167	12.539526	0.000000	43.020833	36.520000	19.800000	0.071414	0.000000	13.253750	0.000000	1.000000	0.178588	5.433000 
	2.606250	12.539312	0.000000	43.031250	36.550000	19.800000	0.071366	0.000000	13.253187	0.000000	1.000000	0.178489	5.430000 
	2.608333	12.539526	0.000000	43.041667	36.550000	19.800000	0.071328	0.000000	13.252600	0.000000	1.000000	0.178391	5.427000 
	2.610417	12.539526	0.000000	43.052083	36.570000	19.800000	0.071282	0.000000	13.252030	0.000000	1.000000	0.178292	5.424000 
	2.612500	12.539526	0.000000	43.062500	36.570000	19.800000	0.071254	0.000000	13.251639	0.000000	1.000000	0.178226	5.422000 
	2.614583	12.539312	0.000000	43.072917	36.590000	19.800000	0.071225	0.000000	13.251263	0.000000	1.000000	0.178161	5.420000 
	2.616667	12.539312	0.000000	43.083333	36.590000	19.800000	0.071185	0.000000	13.250677	0.000000	1.000000	0.178062	5.417000 
	2.618750	12.539526	0.000000	43.093750	36.580000	19.800000	0.071160	0.000000	13.250277	0.000000	1.000000	0.177996	5.415000 
	2.620833	12.539312	0.000000	43.104167	36.600000	19.800000	0.071139	0.000000	13.250098	0.000000	1.000000	0.177963	5.414000 
	2.622917	12.539526	0.000000	43.114583	36.600000	19.800000	0.071111	0.000000	13.249707	0.000000	1.000000	0.177898	5.412000 
	2.625000	12.539312	0.000000	43.125000	36.610000	19.800000	0.071083	0.000000	13.249324	0.000000	1.000000	0.177832	5.410000 
	2.627083	12.539312	0.000000	43.135417	36.630000	19.800000	0.071039	0.000000	13.248753	0.000000	1.000000	0.177733	5.407000 
	2.629167	12.539312	0.000000	43.145833	36.650000	19.800000	0.071019	0.000000	13.248573	0.000000	1.000000	0.177700	5.406000 
	2.631250	12.539312	0.000000	43.156250	36.640000	19.800000	0.070982	0.000000	13.247978	0.000000	1.000000	0.177602	5.403000 
	2.633333	12.539312	0.000000	43.166667	36.650000	19.800000	0.070955	0.000000	13.247595	0.000000	1.000000	0.177536	5.401000 
	2.635417	12.539312	0.000000	43.177083	36.660000	19.800000	0.070913	0.000000	13.247016	0.000000	1.000000	0.177437	5.398000 
	2.637500	12.539312	0.000000	43.187500	36.660000	19.800000	0.070899	0.000000	13.246821	0.000000	1.000000	0.177405	5.397000 
	2.639583	12.539312	0.000000	43.197917	36.660000	19.800000	0.070856	0.000000	13.246234	0.000000	1.000000	0.177306	5.394000 
	2.641667	12.539312	0.000000	43.208333	36.670000	19.800000	0.070816	0.000000	13.245655	0.000000	1.000000	0.177207	5.391000 
	2.643750	12.539312	0.000000	43.218750	36.700000	19.800000	0.070768	0.000000	13.245092	0.000000	1.000000	0.177109	5.388000 
	2.645833	12.539312	0.000000	43.229167	36.710000	19.800000	0.070740	0.000000	13.244709	0.000000	1.000000	0.177043	5.386000 
	2.647917	12.539312	0.000000	43.239583	36.710000	19.800000	0.070700	0.000000	13.244122	0.000000	1.000000	0.176944	5.383000 
	2.650000	12.539312	0.000000	43.250000	36.720000	19.800000	0.070658	0.000000	13.243543	0.000000	1.000000	0.176846	5.380000 
	2.652083	12.539312	0.000000	43.260417	36.720000	19.800000	0.070631	0.000000	13.243152	0.000000	1.000000	0.176780	5.378000 
	2.654167	12.539312	0.000000	43.270833	36.740000	19.800000	0.070584	0.000000	13.242581	0.000000	1.000000	0.176681	5.375000 
	2.656250	12.539312	0.000000	43.281250	36.730000	19.800000	0.070533	0.000000	13.241791	0.000000	1.000000	0.176550	5.371000 
	2.658333	12.539312	0.000000	43.291667	36.770000	19.800000	0.070486	0.000000	13.241236	0.000000	1.000000	0.176451	5.368000 
	2.660417	12.539312	0.000000	43.302083	36.750000	19.800000	0.070448	0.000000	13.240633	0.000000	1.000000	0.176353	5.365000 
	2.662500	12.539312	0.000000	43.312500	36.770000	19.800000	0.070390	0.000000	13.239866	0.000000	1.000000	0.176221	5.361000 
	2.664583	12.539312	0.000000	43.322917	36.780000	19.800000	0.070348	0.000000	13.239287	0.000000	1.000000	0.176123	5.358000 
	2.666667	12.539312	0.000000	43.333333	36.790000	19.800000	0.070309	0.000000	13.238708	0.000000	1.000000	0.176024	5.355000 
	2.668750	12.539312	0.000000	43.343750	36.790000	19.800000	0.070253	0.000000	13.237926	0.000000	1.000000	0.175892	5.351000 
	2.670833	12.539312	0.000000	43.354167	36.790000	19.800000	0.070213	0.000000	13.237339	0.000000	1.000000	0.175794	5.348000 
	2.672917	12.539312	0.000000	43.364583	36.820000	19.800000	0.070155	0.000000	13.236580	0.000000	1.000000	0.175662	5.344000 
	2.675000	12.539312	0.000000	43.375000	36.810000	19.800000	0.070118	0.000000	13.235985	0.000000	1.000000	0.175564	5.341000 
	2.677083	12.539312	0.000000	43.385417	36.840000	19.800000	0.070083	0.000000	13.235618	0.000000	1.000000	0.175498	5.339000 
	2.679167	12.539312	0.000000	43.395833	36.850000	19.800000	0.070027	0.000000	13.234843	0.000000	1.000000	0.175367	5.335000 
	2.681250	12.539312	0.000000	43.406250	36.860000	19.800000	0.069986	0.000000	13.234264	0.000000	1.000000	0.175268	5.332000 
	2.683333	12.539312	0.000000	43.416667	36.870000	19.800000	0.069968	0.000000	13.234077	0.000000	1.000000	0.175235	5.331000 
	2.685417	12.539312	0.000000	43.427083	36.870000	19.800000	0.069926	0.000000	13.233490	0.000000	1.000000	0.175136	5.328000 
	2.687500	12.539312	0.000000	43.437500	36.890000	19.800000	0.069884	0.000000	13.232919	0.000000	1.000000	0.175038	5.325000 
	2.689583	12.539312	0.000000	43.447917	36.890000	19.800000	0.069856	0.000000	13.232527	0.000000	1.000000	0.174972	5.323000 
	2.691667	12.539312	0.000000	43.458333	36.910000	19.800000	0.069800	0.000000	13.231760	0.000000	1.000000	0.174841	5.319000 
	2.693750	12.539312	0.000000	43.468750	36.890000	19.800000	0.069764	0.000000	13.231158	0.000000	1.000000	0.174742	5.316000 
	2.695833	12.539312	0.000000	43.479167	36.920000	19.800000	0.069730	0.000000	13.230790	0.000000	1.000000	0.174676	5.314000 
	2.697917	12.539312	0.000000	43.489583	36.930000	19.800000	0.069701	0.000000	13.230407	0.000000	1.000000	0.174610	5.312000 
	2.700000	12.539312	0.000000	43.500000	36.920000	19.800000	0.069662	0.000000	13.229812	0.000000	1.000000	0.174512	5.309000 
	2.702083	12.539312	0.000000	43.510417	36.950000	19.800000	0.069628	0.000000	13.229444	0.000000	1.000000	0.174446	5.307000 
	2.704167	12.539312	0.000000	43.520833	36.950000	19.800000	0.069589	0.000000	13.228857	0.000000	1.000000	0.174348	5.304000 
	2.706250	12.539312	0.000000	43.531250	36.960000	19.800000	0.069559	0.000000	13.228474	0.000000	1.000000	0.174282	5.302000 
	2.708333	12.539312	0.000000	43.541667	36.970000	19.800000	0.069531	0.000000	13.228090	0.000000	1.000000	0.174216	5.300000 
	2.710417	12.539312	0.000000	43.552083	36.980000	19.800000	0.069489	0.000000	13.227511	0.000000	1.000000	0.174117	5.297000 
	2.712500	12.539312	0.000000	43.562500	36.990000	19.800000	0.069458	0.000000	13.227128	0.000000	1.000000	0.174052	5.295000 
	2.714583	12.539312	0.000000	43.572917	36.990000	19.800000	0.069420	0.000000	13.226541	0.000000	1.000000	0.173953	5.292000 
	2.716667	12.539312	0.000000	43.583333	36.990000	19.800000	0.069393	0.000000	13.226150	0.000000	1.000000	0.173887	5.290000 
	2.718750	12.539312	0.000000	43.593750	37.000000	19.800000	0.069350	0.000000	13.225570	0.000000	1.000000	0.173789	5.287000 
	2.720833	12.539312	0.000000	43.604167	37.020000	19.800000	0.069306	0.000000	13.224999	0.000000	1.000000	0.173690	5.284000 
	2.722917	12.539312	0.000000	43.614583	37.030000	19.800000	0.069275	0.000000	13.224616	0.000000	1.000000	0.173624	5.282000 
	2.725000	12.539312	0.000000	43.625000	37.030000	19.800000	0.069235	0.000000	13.224029	0.000000	1.000000	0.173526	5.279000 
	2.727083	12.539312	0.000000	43.635417	37.050000	19.800000	0.069192	0.000000	13.223457	0.000000	1.000000	0.173427	5.276000 
	2.729167	12.539312	0.000000	43.645833	37.030000	19.800000	0.069157	0.000000	13.222855	0.000000	1.000000	0.173329	5.273000 
	2.731250	12.539312	0.000000	43.656250	37.050000	19.800000	0.069113	0.000000	13.222283	0.000000	1.000000	0.173230	5.270000 
	2.733333	12.539312	0.000000	43.666667	37.070000	19.800000	0.069081	0.000000	13.221908	0.000000	1.000000	0.173164	5.268000 
	2.735417	12.539526	0.000000	43.677083	37.080000	19.800000	0.069039	0.000000	13.221328	0.000000	1.000000	0.173066	5.265000 
	2.737500	12.539526	0.000000	43.687500	37.100000	19.800000	0.069020	0.000000	13.221148	0.000000	1.000000	0.173033	5.264000 
	2.739583	12.539526	0.000000	43.697917	37.110000	19.800000	0.068976	0.000000	13.220569	0.000000	1.000000	0.172934	5.261000 
	2.741667	12.539526	0.000000	43.708333	37.100000	19.800000	0.068954	0.000000	13.220170	0.000000	1.000000	0.172868	5.259000 
	2.743750	12.539312	0.000000	43.718750	37.110000	19.800000	0.068912	0.000000	13.219591	0.000000	1.000000	0.172770	5.256000 
	2.745833	12.539312	0.000000	43.729167	37.130000	19.800000	0.068879	0.000000	13.219215	0.000000	1.000000	0.172704	5.254000 
	2.747917	12.539312	0.000000	43.739583	37.140000	19.800000	0.068849	0.000000	13.218831	0.000000	1.000000	0.172638	5.252000 
	2.750000	12.539312	0.000000	43.750000	37.150000	19.800000	0.068811	0.000000	13.218252	0.000000	1.000000	0.172540	5.249000 
	2.752083	12.539312	0.000000	43.760417	37.160000	19.800000	0.068779	0.000000	13.217869	0.000000	1.000000	0.172474	5.247000 
	2.754167	12.539312	0.000000	43.770833	37.170000	19.800000	0.068737	0.000000	13.217289	0.000000	1.000000	0.172375	5.244000 
	2.756250	12.539312	0.000000	43.781250	37.170000	19.800000	0.068712	0.000000	13.216898	0.000000	1.000000	0.172310	5.242000 
	2.758333	12.539312	0.000000	43.791667	37.200000	19.800000	0.068664	0.000000	13.216334	0.000000	1.000000	0.172211	5.239000 
	2.760417	12.539312	0.000000	43.802083	37.190000	19.800000	0.068639	0.000000	13.215935	0.000000	1.000000	0.172145	5.237000 
	2.762500	12.539312	0.000000	43.812500	37.200000	19.800000	0.068597	0.000000	13.215356	0.000000	1.000000	0.172047	5.234000 
	2.764583	12.539526	0.000000	43.822917	37.190000	19.800000	0.068586	0.000000	13.215152	0.000000	1.000000	0.172014	5.233000 
	2.766667	12.539526	0.000000	43.833333	37.240000	19.800000	0.068534	0.000000	13.214604	0.000000	1.000000	0.171915	5.230000 
	2.768750	12.539526	0.000000	43.843750	37.240000	19.800000	0.068494	0.000000	13.214017	0.000000	1.000000	0.171816	5.227000 
	2.770833	12.539526	0.000000	43.854167	37.230000	19.800000	0.068469	0.000000	13.213618	0.000000	1.000000	0.171751	5.225000 
	2.772917	12.539526	0.000000	43.864583	37.230000	19.800000	0.068429	0.000000	13.213031	0.000000	1.000000	0.171652	5.222000 
	2.775000	12.539526	0.000000	43.875000	37.260000	19.800000	0.068396	0.000000	13.212663	0.000000	1.000000	0.171586	5.220000 
	2.777083	12.539526	0.000000	43.885417	37.260000	19.800000	0.068370	0.000000	13.212271	0.000000	1.000000	0.171521	5.218000 
	2.779167	12.539526	0.000000	43.895833	37.270000	19.800000	0.068339	0.000000	13.211888	0.000000	1.000000	0.171455	5.216000 
	2.781250	12.539526	0.000000	43.906250	37.280000	19.800000	0.068309	0.000000	13.211504	0.000000	1.000000	0.171389	5.214000 
	2.783333	12.539526	0.000000	43.916667	37.290000	19.800000	0.068281	0.000000	13.211120	0.000000	1.000000	0.171323	5.212000 
	2.785417	12.539526	0.000000	43.927083	37.300000	19.800000	0.068240	0.000000	13.210541	0.000000	1.000000	0.171225	5.209000 
	2.787500	12.539526	0.000000	43.937500	37.300000	19.800000	0.068214	0.000000	13.210149	0.000000	1.000000	0.171159	5.207000 
	2.789583	12.539526	0.000000	43.947917	37.310000	19.800000	0.068184	0.000000	13.209766	0.000000	1.000000	0.171093	5.205000 
	2.791667	12.539526	0.000000	43.958333	37.300000	19.800000	0.068161	0.000000	13.209367	0.000000	1.000000	0.171028	5.203000 
	2.793750	12.539526	0.000000	43.968750	37.330000	19.800000	0.068127	0.000000	13.208998	0.000000	1.000000	0.170962	5.201000 
	2.795833	12.539526	0.000000	43.979167	37.330000	19.800000	0.068113	0.000000	13.208803	0.000000	1.000000	0.170929	5.200000 
	2.797917	12.539526	0.000000	43.989583	37.350000	19.800000	0.068067	0.000000	13.208231	0.000000	1.000000	0.170830	5.197000 
	2.800000	12.539526	0.000000	44.000000	37.360000	19.800000	0.068052	0.000000	13.208043	0.000000	1.000000	0.170797	5.196000 
	2.802083	12.539526	0.000000	44.010417	37.360000	19.800000	0.068036	0.000000	13.207847	0.000000	1.000000	0.170765	5.195000 
	2.804167	12.539526	0.000000	44.020833	37.370000	19.800000	0.067995	0.000000	13.207268	0.000000	1.000000	0.170666	5.192000 
	2.806250	12.539526	0.000000	44.031250	37.370000	19.800000	0.067956	0.000000	13.206681	0.000000	1.000000	0.170567	5.189000 
	2.808333	12.539526	0.000000	44.041667	37.390000	19.800000	0.067937	0.000000	13.206500	0.000000	1.000000	0.170534	5.188000 
	2.810417	12.539526	0.000000	44.052083	37.390000	19.800000	0.067910	0.000000	13.206109	0.000000	1.000000	0.170469	5.186000 
	2.812500	12.539526	0.000000	44.062500	37.380000	19.800000	0.067874	0.000000	13.205514	0.000000	1.000000	0.170370	5.183000 
	2.814583	12.539526	0.000000	44.072917	37.410000	19.800000	0.067827	0.000000	13.204950	0.000000	1.000000	0.170272	5.180000 
	2.816667	12.539526	0.000000	44.083333	37.430000	19.800000	0.067783	0.000000	13.204378	0.000000	1.000000	0.170173	5.177000 
	2.818750	12.539526	0.000000	44.093750	37.440000	19.800000	0.067756	0.000000	13.203994	0.000000	1.000000	0.170107	5.175000 
	2.820833	12.539312	0.000000	44.104167	37.430000	19.800000	0.067716	0.000000	13.203400	0.000000	1.000000	0.170009	5.172000 
	2.822917	12.539526	0.000000	44.114583	37.460000	19.800000	0.067684	0.000000	13.203031	0.000000	1.000000	0.169943	5.170000 
	2.825000	12.539526	0.000000	44.125000	37.460000	19.800000	0.067643	0.000000	13.202444	0.000000	1.000000	0.169844	5.167000 
	2.827083	12.539526	0.000000	44.135417	37.460000	19.800000	0.067616	0.000000	13.202053	0.000000	1.000000	0.169778	5.165000 
	2.829167	12.539526	0.000000	44.145833	37.480000	19.800000	0.067572	0.000000	13.201481	0.000000	1.000000	0.169680	5.162000 
	2.831250	12.539526	0.000000	44.156250	37.490000	19.800000	0.067541	0.000000	13.201097	0.000000	1.000000	0.169614	5.160000 
	2.833333	12.539526	0.000000	44.166667	37.510000	19.800000	0.067511	0.000000	13.200721	0.000000	1.000000	0.169548	5.158000 
	2.835417	12.539526	0.000000	44.177083	37.510000	19.800000	0.067471	0.000000	13.200134	0.000000	1.000000	0.169450	5.155000 
	2.837500	12.539526	0.000000	44.187500	37.510000	19.800000	0.067457	0.000000	13.199938	0.000000	1.000000	0.169417	5.154000 
	2.839583	12.539526	0.000000	44.197917	37.520000	19.800000	0.067402	0.000000	13.199163	0.000000	1.000000	0.169285	5.150000 
	2.841667	12.539526	0.000000	44.208333	37.520000	19.800000	0.067376	0.000000	13.198771	0.000000	1.000000	0.169220	5.148000 
	2.843750	12.539526	0.000000	44.218750	37.530000	19.800000	0.067333	0.000000	13.198191	0.000000	1.000000	0.169121	5.145000 
	2.845833	12.539526	0.000000	44.229167	37.570000	19.800000	0.067284	0.000000	13.197635	0.000000	1.000000	0.169022	5.142000 
	2.847917	12.539526	0.000000	44.239583	37.560000	19.800000	0.067248	0.000000	13.197040	0.000000	1.000000	0.168924	5.139000 
	2.850000	12.539526	0.000000	44.250000	37.560000	19.800000	0.067194	0.000000	13.196257	0.000000	1.000000	0.168792	5.135000 
	2.852083	12.539526	0.000000	44.260417	37.560000	19.800000	0.067166	0.000000	13.195865	0.000000	1.000000	0.168727	5.133000 
	2.854167	12.539526	0.000000	44.270833	37.590000	19.800000	0.067108	0.000000	13.195105	0.000000	1.000000	0.168595	5.129000 
	2.856250	12.539526	0.000000	44.281250	37.590000	19.800000	0.067067	0.000000	13.194518	0.000000	1.000000	0.168496	5.126000 
	2.858333	12.539526	0.000000	44.291667	37.600000	19.800000	0.067027	0.000000	13.193938	0.000000	1.000000	0.168398	5.123000 
	2.860417	12.539526	0.000000	44.302083	37.610000	19.800000	0.066986	0.000000	13.193359	0.000000	1.000000	0.168299	5.120000 
	2.862500	12.539526	0.000000	44.312500	37.630000	19.800000	0.066952	0.000000	13.192983	0.000000	1.000000	0.168234	5.118000 
	2.864583	12.539526	0.000000	44.322917	37.620000	19.800000	0.066915	0.000000	13.192388	0.000000	1.000000	0.168135	5.115000 
	2.866667	12.539526	0.000000	44.333333	37.640000	19.800000	0.066898	0.000000	13.192207	0.000000	1.000000	0.168102	5.114000 
	2.868750	12.539526	0.000000	44.343750	37.650000	19.800000	0.066881	0.000000	13.192019	0.000000	1.000000	0.168069	5.113000 
	2.870833	12.539526	0.000000	44.354167	37.650000	19.800000	0.066853	0.000000	13.191627	0.000000	1.000000	0.168003	5.111000 
	2.872917	12.539526	0.000000	44.364583	37.670000	19.800000	0.066849	0.000000	13.191643	0.000000	1.000000	0.168003	5.111000 
	2.875000	12.539526	0.000000	44.375000	37.680000	19.800000	0.066819	0.000000	13.191259	0.000000	1.000000	0.167938	5.109000 
	2.877083	12.539526	0.000000	44.385417	37.680000	19.800000	0.066805	0.000000	13.191063	0.000000	1.000000	0.167905	5.108000 
	2.879167	12.539526	0.000000	44.395833	37.690000	19.800000	0.066803	0.000000	13.191070	0.000000	1.000000	0.167905	5.108000 
	2.881250	12.539526	0.000000	44.406250	37.700000	19.800000	0.066774	0.000000	13.190687	0.000000	1.000000	0.167839	5.106000 
	2.883333	12.539526	0.000000	44.416667	37.720000	19.800000	0.066758	0.000000	13.190506	0.000000	1.000000	0.167806	5.105000 
	2.885417	12.539526	0.000000	44.427083	37.720000	19.800000	0.066742	0.000000	13.190310	0.000000	1.000000	0.167773	5.104000 
	2.887500	12.539526	0.000000	44.437500	37.730000	19.800000	0.066715	0.000000	13.189926	0.000000	1.000000	0.167708	5.102000 
	2.889583	12.539526	0.000000	44.447917	37.740000	19.800000	0.066713	0.000000	13.189934	0.000000	1.000000	0.167708	5.102000 
	2.891667	12.539526	0.000000	44.458333	37.740000	19.800000	0.066696	0.000000	13.189738	0.000000	1.000000	0.167675	5.101000 
	2.893750	12.539526	0.000000	44.468750	37.760000	19.800000	0.066680	0.000000	13.189557	0.000000	1.000000	0.167642	5.100000 
	2.895833	12.539526	0.000000	44.479167	37.760000	19.800000	0.066666	0.000000	13.189362	0.000000	1.000000	0.167609	5.099000 
	2.897917	12.539526	0.000000	44.489583	37.770000	19.800000	0.066650	0.000000	13.189173	0.000000	1.000000	0.167576	5.098000 
	2.900000	12.539526	0.000000	44.500000	37.780000	19.800000	0.066633	0.000000	13.188985	0.000000	1.000000	0.167543	5.097000 
	2.902083	12.539526	0.000000	44.510417	37.780000	19.800000	0.066622	0.000000	13.188789	0.000000	1.000000	0.167510	5.096000 
	2.904167	12.539526	0.000000	44.520833	37.800000	19.800000	0.066602	0.000000	13.188609	0.000000	1.000000	0.167477	5.095000 
	2.906250	12.539526	0.000000	44.531250	37.820000	19.800000	0.066585	0.000000	13.188428	0.000000	1.000000	0.167445	5.094000 
	2.908333	12.539526	0.000000	44.541667	37.810000	19.800000	0.066586	0.000000	13.188421	0.000000	1.000000	0.167445	5.094000 
	2.910417	12.539526	0.000000	44.552083	37.830000	19.800000	0.066568	0.000000	13.188240	0.000000	1.000000	0.167412	5.093000 
	2.912500	12.539526	0.000000	44.562500	37.820000	19.800000	0.066570	0.000000	13.188232	0.000000	1.000000	0.167412	5.093000 
	2.914583	12.539526	0.000000	44.572917	37.850000	19.800000	0.066563	0.000000	13.188255	0.000000	1.000000	0.167412	5.093000 
	2.916667	12.539526	0.000000	44.583333	37.850000	19.800000	0.066575	0.000000	13.188451	0.000000	1.000000	0.167445	5.094000 
	2.918750	12.539526	0.000000	44.593750	37.850000	19.800000	0.066562	0.000000	13.188255	0.000000	1.000000	0.167412	5.093000 
	2.920833	12.539526	0.000000	44.604167	37.870000	19.800000	0.066571	0.000000	13.188466	0.000000	1.000000	0.167445	5.094000 
	2.922917	12.539526	0.000000	44.614583	37.880000	19.800000	0.066568	0.000000	13.188474	0.000000	1.000000	0.167445	5.094000 
	2.925000	12.539526	0.000000	44.625000	37.900000	19.800000	0.066562	0.000000	13.188489	0.000000	1.000000	0.167445	5.094000 
	2.927083	12.539526	0.000000	44.635417	37.900000	19.800000	0.066574	0.000000	13.188685	0.000000	1.000000	0.167477	5.095000 
	2.929167	12.539740	0.000000	44.645833	37.900000	19.800000	0.066587	0.000000	13.188880	0.000000	1.000000	0.167510	5.096000 
	2.931250	12.539740	0.000000	44.656250	37.910000	19.800000	0.066583	0.000000	13.188888	0.000000	1.000000	0.167510	5.096000 
	2.933333	12.539740	0.000000	44.666667	37.940000	19.800000	0.066604	0.000000	13.189302	0.000000	1.000000	0.167576	5.098000 
	2.935417	12.539740	0.000000	44.677083	37.940000	19.800000	0.066626	0.000000	13.189694	0.000000	1.000000	0.167642	5.100000 
	2.937500	12.539740	0.000000	44.687500	37.940000	19.800000	0.066628	0.000000	13.189694	0.000000	1.000000	0.167642	5.100000 
	2.939583	12.539526	0.000000	44.697917	37.950000	19.800000	0.066612	0.000000	13.189506	0.000000	1.000000	0.167609	5.099000 
	2.941667	12.539526	0.000000	44.708333	37.970000	19.800000	0.066608	0.000000	13.189521	0.000000	1.000000	0.167609	5.099000 
	2.943750	12.539526	0.000000	44.718750	37.970000	19.800000	0.066594	0.000000	13.189325	0.000000	1.000000	0.167576	5.098000 
	2.945833	12.539526	0.000000	44.729167	37.980000	19.800000	0.066591	0.000000	13.189333	0.000000	1.000000	0.167576	5.098000 
	2.947917	12.539526	0.000000	44.739583	37.990000	19.800000	0.066564	0.000000	13.188949	0.000000	1.000000	0.167510	5.096000 
	2.950000	12.539526	0.000000	44.750000	37.990000	19.800000	0.066561	0.000000	13.188949	0.000000	1.000000	0.167510	5.096000 
	2.952083	12.539740	0.000000	44.760417	38.000000	19.800000	0.066559	0.000000	13.188956	0.000000	1.000000	0.167510	5.096000 
	2.954167	12.539740	0.000000	44.770833	38.030000	19.800000	0.066537	0.000000	13.188783	0.000000	1.000000	0.167477	5.095000 
	2.956250	12.539526	0.000000	44.781250	38.010000	19.800000	0.066544	0.000000	13.188768	0.000000	1.000000	0.167477	5.095000 
	2.958333	12.539526	0.000000	44.791667	38.030000	19.800000	0.066551	0.000000	13.188979	0.000000	1.000000	0.167510	5.096000 
	2.960417	12.539526	0.000000	44.802083	38.030000	19.800000	0.066549	0.000000	13.188979	0.000000	1.000000	0.167510	5.096000 
	2.962500	12.539526	0.000000	44.812500	38.050000	19.800000	0.066544	0.000000	13.188994	0.000000	1.000000	0.167510	5.096000 
	2.964583	12.539526	0.000000	44.822917	38.060000	19.800000	0.066555	0.000000	13.189197	0.000000	1.000000	0.167543	5.097000 
	2.966667	12.539740	0.000000	44.833333	38.060000	19.800000	0.066554	0.000000	13.189197	0.000000	1.000000	0.167543	5.097000 
	2.968750	12.539526	0.000000	44.843750	38.080000	19.800000	0.066546	0.000000	13.189212	0.000000	1.000000	0.167543	5.097000 
	2.970833	12.539526	0.000000	44.854167	38.080000	19.800000	0.066535	0.000000	13.189017	0.000000	1.000000	0.167510	5.096000 
	2.972917	12.539526	0.000000	44.864583	38.080000	19.800000	0.066521	0.000000	13.188821	0.000000	1.000000	0.167477	5.095000 
	2.975000	12.539526	0.000000	44.875000	38.100000	19.800000	0.066504	0.000000	13.188640	0.000000	1.000000	0.167445	5.094000 
	2.977083	12.539526	0.000000	44.885417	38.120000	19.800000	0.066486	0.000000	13.188459	0.000000	1.000000	0.167412	5.093000 
	2.979167	12.539526	0.000000	44.895833	38.120000	19.800000	0.066484	0.000000	13.188459	0.000000	1.000000	0.167412	5.093000 
	2.981250	12.539526	0.000000	44.906250	38.110000	19.800000	0.066448	0.000000	13.187864	0.000000	1.000000	0.167313	5.090000 
	2.983333	12.539526	0.000000	44.916667	38.130000	19.800000	0.066403	0.000000	13.187292	0.000000	1.000000	0.167215	5.087000 
	2.985417	12.539526	0.000000	44.927083	38.150000	19.800000	0.066387	0.000000	13.187111	0.000000	1.000000	0.167182	5.086000 
	2.987500	12.539526	0.000000	44.937500	38.140000	19.800000	0.066387	0.000000	13.187104	0.000000	1.000000	0.167182	5.086000 
	2.989583	12.539526	0.000000	44.947917	38.150000	19.800000	0.066344	0.000000	13.186524	0.000000	1.000000	0.167083	5.083000 
	2.991667	12.539526	0.000000	44.958333	38.160000	19.800000	0.066278	0.000000	13.185552	0.000000	1.000000	0.166919	5.078000 
	2.993750	12.539526	0.000000	44.968750	38.180000	19.800000	0.066246	0.000000	13.185176	0.000000	1.000000	0.166853	5.076000 
	2.995833	12.539526	0.000000	44.979167	38.200000	19.800000	0.066228	0.000000	13.184995	0.000000	1.000000	0.166820	5.075000 
	2.997917	12.539526	0.000000	44.989583	38.200000	19.800000	0.066213	0.000000	13.184799	0.000000	1.000000	0.166787	5.074000 
	3.000000	12.539526	0.000000	45.000000	38.210000	19.800000	0.066171	0.000000	13.184219	0.000000	1.000000	0.166689	5.071000 
	3.002083	12.539526	0.000000	45.010417	38.210000	19.800000	0.066158	0.000000	13.184023	0.000000	1.000000	0.166656	5.070000 
	3.004167	12.539526	0.000000	45.020833	38.230000	19.800000	0.066113	0.000000	13.183451	0.000000	1.000000	0.166557	5.067000 
	3.006250	12.539526	0.000000	45.031250	38.220000	19.800000	0.066038	0.000000	13.182268	0.000000	1.000000	0.166360	5.061000 
	3.008333	12.539526	0.000000	45.041667	38.250000	19.800000	0.065954	0.000000	13.181116	0.000000	1.000000	0.166163	5.055000 
	3.010417	12.539526	0.000000	45.052083	38.260000	19.800000	0.065856	0.000000	13.179752	0.000000	1.000000	0.165933	5.048000 
	3.012500	12.539526	0.000000	45.062500	38.260000	19.800000	0.065752	0.000000	13.178185	0.000000	1.000000	0.165670	5.040000 
	3.014583	12.539526	0.000000	45.072917	38.250000	19.800000	0.065664	0.000000	13.176807	0.000000	1.000000	0.165439	5.033000 
	3.016667	12.539526	0.000000	45.083333	38.270000	19.800000	0.065581	0.000000	13.175647	0.000000	1.000000	0.165242	5.027000 
	3.018750	12.539526	0.000000	45.093750	38.300000	19.800000	0.065497	0.000000	13.174494	0.000000	1.000000	0.165045	5.021000 
	3.020833	12.539526	0.000000	45.104167	38.300000	19.800000	0.065458	0.000000	13.173907	0.000000	1.000000	0.164946	5.018000 
	3.022917	12.539526	0.000000	45.114583	38.300000	19.800000	0.065417	0.000000	13.173319	0.000000	1.000000	0.164848	5.015000 
	3.025000	12.539526	0.000000	45.125000	38.300000	19.800000	0.065365	0.000000	13.172536	0.000000	1.000000	0.164716	5.011000 
	3.027083	12.539526	0.000000	45.135417	38.320000	19.800000	0.065307	0.000000	13.171767	0.000000	1.000000	0.164585	5.007000 
	3.029167	12.539526	0.000000	45.145833	38.340000	19.800000	0.065262	0.000000	13.171194	0.000000	1.000000	0.164486	5.004000 
	3.031250	12.539526	0.000000	45.156250	38.340000	19.800000	0.065210	0.000000	13.170411	0.000000	1.000000	0.164355	5.000000 
	3.033333	12.539526	0.000000	45.166667	38.350000	19.800000	0.065182	0.000000	13.170027	0.000000	1.000000	0.164289	4.998000 
	3.035417	12.539526	0.000000	45.177083	38.350000	19.800000	0.065153	0.000000	13.169635	0.000000	1.000000	0.164223	4.996000 
	3.037500	12.539526	0.000000	45.187500	38.370000	19.800000	0.065097	0.000000	13.168866	0.000000	1.000000	0.164092	4.992000 
	3.039583	12.539526	0.000000	45.197917	38.380000	19.800000	0.065067	0.000000	13.168482	0.000000	1.000000	0.164026	4.990000 
	3.041667	12.539526	0.000000	45.208333	38.380000	19.800000	0.065028	0.000000	13.167894	0.000000	1.000000	0.163927	4.987000 
	3.043750	12.539526	0.000000	45.218750	38.410000	19.800000	0.064995	0.000000	13.167525	0.000000	1.000000	0.163862	4.985000 
	3.045833	12.539526	0.000000	45.229167	38.410000	19.800000	0.064968	0.000000	13.167133	0.000000	1.000000	0.163796	4.983000 
	3.047917	12.539526	0.000000	45.239583	38.420000	19.800000	0.064928	0.000000	13.166553	0.000000	1.000000	0.163697	4.980000 
	3.050000	12.539526	0.000000	45.250000	38.420000	19.800000	0.064863	0.000000	13.165574	0.000000	1.000000	0.163533	4.975000 
	3.052083	12.539526	0.000000	45.260417	38.440000	19.800000	0.064805	0.000000	13.164805	0.000000	1.000000	0.163401	4.971000 
	3.054167	12.539526	0.000000	45.270833	38.440000	19.800000	0.064739	0.000000	13.163825	0.000000	1.000000	0.163237	4.966000 
	3.056250	12.539526	0.000000	45.281250	38.450000	19.800000	0.064710	0.000000	13.163441	0.000000	1.000000	0.163171	4.964000 
	3.058333	12.539526	0.000000	45.291667	38.450000	19.800000	0.064684	0.000000	13.163049	0.000000	1.000000	0.163106	4.962000 
	3.060417	12.539526	0.000000	45.302083	38.480000	19.800000	0.064663	0.000000	13.162876	0.000000	1.000000	0.163073	4.961000 
	3.062500	12.539526	0.000000	45.312500	38.480000	19.800000	0.064649	0.000000	13.162680	0.000000	1.000000	0.163040	4.960000 
	3.064583	12.539526	0.000000	45.322917	38.480000	19.800000	0.064648	0.000000	13.162680	0.000000	1.000000	0.163040	4.960000 
	3.066667	12.539526	0.000000	45.333333	38.480000	19.800000	0.064650	0.000000	13.162680	0.000000	1.000000	0.163040	4.960000 
	3.068750	12.539526	0.000000	45.343750	38.500000	19.800000	0.064631	0.000000	13.162499	0.000000	1.000000	0.163007	4.959000 
	3.070833	12.539526	0.000000	45.354167	38.500000	19.800000	0.064603	0.000000	13.162107	0.000000	1.000000	0.162941	4.957000 
	3.072917	12.539526	0.000000	45.364583	38.510000	19.800000	0.064563	0.000000	13.161526	0.000000	1.000000	0.162843	4.954000 
	3.075000	12.539526	0.000000	45.375000	38.520000	19.800000	0.064548	0.000000	13.161338	0.000000	1.000000	0.162810	4.953000 
	3.077083	12.539526	0.000000	45.385417	38.550000	19.800000	0.064513	0.000000	13.160968	0.000000	1.000000	0.162744	4.951000 
	3.079167	12.539526	0.000000	45.395833	38.550000	19.800000	0.064501	0.000000	13.160772	0.000000	1.000000	0.162711	4.950000 
	3.081250	12.539526	0.000000	45.406250	38.560000	19.800000	0.064471	0.000000	13.160388	0.000000	1.000000	0.162645	4.948000 
	3.083333	12.539526	0.000000	45.416667	38.570000	19.800000	0.064442	0.000000	13.160004	0.000000	1.000000	0.162580	4.946000 
	3.085417	12.539526	0.000000	45.427083	38.580000	19.800000	0.064414	0.000000	13.159619	0.000000	1.000000	0.162514	4.944000 
	3.087500	12.539312	0.000000	45.437500	38.610000	19.800000	0.064381	0.000000	13.159249	0.000000	1.000000	0.162448	4.942000 
	3.089583	12.539312	0.000000	45.447917	38.610000	19.800000	0.064369	0.000000	13.159053	0.000000	1.000000	0.162415	4.941000 
	3.091667	12.539312	0.000000	45.458333	38.610000	19.800000	0.064342	0.000000	13.158662	0.000000	1.000000	0.162350	4.939000 
	3.093750	12.539312	0.000000	45.468750	38.640000	19.800000	0.064319	0.000000	13.158488	0.000000	1.000000	0.162317	4.938000 
	3.095833	12.539312	0.000000	45.479167	38.620000	19.800000	0.064299	0.000000	13.158081	0.000000	1.000000	0.162251	4.936000 
	3.097917	12.539312	0.000000	45.489583	38.630000	19.800000	0.064283	0.000000	13.157893	0.000000	1.000000	0.162218	4.935000 
	3.100000	12.539312	0.000000	45.500000	38.650000	19.800000	0.064251	0.000000	13.157516	0.000000	1.000000	0.162152	4.933000 
	3.102083	12.539312	0.000000	45.510417	38.660000	19.800000	0.064209	0.000000	13.156935	0.000000	1.000000	0.162054	4.930000 
	3.104167	12.539312	0.000000	45.520833	38.670000	19.800000	0.064166	0.000000	13.156355	0.000000	1.000000	0.161955	4.927000 
	3.106250	12.539312	0.000000	45.531250	38.680000	19.800000	0.064127	0.000000	13.155774	0.000000	1.000000	0.161857	4.924000 
	3.108333	12.539312	0.000000	45.541667	38.670000	19.800000	0.064102	0.000000	13.155375	0.000000	1.000000	0.161791	4.922000 
	3.110417	12.539312	0.000000	45.552083	38.690000	19.800000	0.064072	0.000000	13.154998	0.000000	1.000000	0.161725	4.920000 
	3.112500	12.539312	0.000000	45.562500	38.700000	19.800000	0.064057	0.000000	13.154809	0.000000	1.000000	0.161692	4.919000 
	3.114583	12.539312	0.000000	45.572917	38.690000	19.800000	0.064044	0.000000	13.154606	0.000000	1.000000	0.161659	4.918000 
	3.116667	12.539312	0.000000	45.583333	38.700000	19.800000	0.064028	0.000000	13.154418	0.000000	1.000000	0.161626	4.917000 
	3.118750	12.539312	0.000000	45.593750	38.730000	19.800000	0.064022	0.000000	13.154440	0.000000	1.000000	0.161626	4.917000 
	3.120833	12.539312	0.000000	45.604167	38.730000	19.800000	0.064007	0.000000	13.154244	0.000000	1.000000	0.161594	4.916000 
	3.122917	12.539312	0.000000	45.614583	38.740000	19.800000	0.063990	0.000000	13.154055	0.000000	1.000000	0.161561	4.915000 
	3.125000	12.539312	0.000000	45.625000	38.750000	19.800000	0.063990	0.000000	13.154062	0.000000	1.000000	0.161561	4.915000 
	3.127083	12.539312	0.000000	45.635417	38.760000	19.800000	0.063971	0.000000	13.153874	0.000000	1.000000	0.161528	4.914000 
	3.129167	12.539312	0.000000	45.645833	38.770000	19.800000	0.063972	0.000000	13.153881	0.000000	1.000000	0.161528	4.914000 
	3.131250	12.539312	0.000000	45.656250	38.780000	19.800000	0.063956	0.000000	13.153692	0.000000	1.000000	0.161495	4.913000 
	3.133333	12.539312	0.000000	45.666667	38.780000	19.800000	0.063956	0.000000	13.153692	0.000000	1.000000	0.161495	4.913000 
	3.135417	12.539312	0.000000	45.677083	38.810000	19.800000	0.063936	0.000000	13.153518	0.000000	1.000000	0.161462	4.912000 
	3.137500	12.539312	0.000000	45.687500	38.810000	19.800000	0.063934	0.000000	13.153518	0.000000	1.000000	0.161462	4.912000 
	3.139583	12.539312	0.000000	45.697917	38.810000	19.800000	0.063922	0.000000	13.153322	0.000000	1.000000	0.161429	4.911000 
	3.141667	12.539312	0.000000	45.708333	38.820000	19.800000	0.063920	0.000000	13.153330	0.000000	1.000000	0.161429	4.911000 
	3.143750	12.539312	0.000000	45.718750	38.860000	19.800000	0.063910	0.000000	13.153359	0.000000	1.000000	0.161429	4.911000 
	3.145833	12.539312	0.000000	45.729167	38.870000	19.800000	0.063892	0.000000	13.153170	0.000000	1.000000	0.161396	4.910000 
	3.147917	12.539312	0.000000	45.739583	38.860000	19.800000	0.063882	0.000000	13.152967	0.000000	1.000000	0.161363	4.909000 
	3.150000	12.539312	0.000000	45.750000	38.860000	19.800000	0.063868	0.000000	13.152771	0.000000	1.000000	0.161331	4.908000 
	3.152083	12.539312	0.000000	45.760417	38.880000	19.800000	0.063865	0.000000	13.152786	0.000000	1.000000	0.161331	4.908000 
	3.154167	12.539312	0.000000	45.770833	38.880000	19.800000	0.063852	0.000000	13.152590	0.000000	1.000000	0.161298	4.907000 
	3.156250	12.539312	0.000000	45.781250	38.870000	19.800000	0.063839	0.000000	13.152387	0.000000	1.000000	0.161265	4.906000 
	3.158333	12.539312	0.000000	45.791667	38.890000	19.800000	0.063822	0.000000	13.152205	0.000000	1.000000	0.161232	4.905000 
	3.160417	12.539312	0.000000	45.802083	38.930000	19.800000	0.063800	0.000000	13.152038	0.000000	1.000000	0.161199	4.904000 
	3.162500	12.539312	0.000000	45.812500	38.920000	19.800000	0.063788	0.000000	13.151835	0.000000	1.000000	0.161166	4.903000 
	3.164583	12.539312	0.000000	45.822917	38.920000	19.800000	0.063787	0.000000	13.151835	0.000000	1.000000	0.161166	4.903000 
	3.166667	12.539312	0.000000	45.833333	38.920000	19.800000	0.063776	0.000000	13.151639	0.000000	1.000000	0.161133	4.902000 
	3.168750	12.539312	0.000000	45.843750	38.950000	19.800000	0.063753	0.000000	13.151465	0.000000	1.000000	0.161101	4.901000 
	3.170833	12.539312	0.000000	45.854167	38.960000	19.800000	0.063764	0.000000	13.151668	0.000000	1.000000	0.161133	4.902000 
	3.172917	12.539312	0.000000	45.864583	38.940000	19.800000	0.063758	0.000000	13.151458	0.000000	1.000000	0.161101	4.901000 
	3.175000	12.539312	0.000000	45.875000	38.960000	19.800000	0.063751	0.000000	13.151472	0.000000	1.000000	0.161101	4.901000 
	3.177083	12.539312	0.000000	45.885417	38.990000	19.800000	0.063743	0.000000	13.151494	0.000000	1.000000	0.161101	4.901000 
	3.179167	12.539312	0.000000	45.895833	38.990000	19.800000	0.063742	0.000000	13.151494	0.000000	1.000000	0.161101	4.901000 
	3.181250	12.539312	0.000000	45.906250	38.990000	19.800000	0.063742	0.000000	13.151494	0.000000	1.000000	0.161101	4.901000 
	3.183333	12.539312	0.000000	45.916667	38.990000	19.800000	0.063756	0.000000	13.151690	0.000000	1.000000	0.161133	4.902000 
	3.185417	12.539312	0.000000	45.927083	39.030000	19.800000	0.063760	0.000000	13.151915	0.000000	1.000000	0.161166	4.903000 
	3.187500	12.539312	0.000000	45.937500	39.040000	19.800000	0.063781	0.000000	13.152315	0.000000	1.000000	0.161232	4.905000 
	3.189583	12.539312	0.000000	45.947917	39.040000	19.800000	0.063793	0.000000	13.152511	0.000000	1.000000	0.161265	4.906000 
	3.191667	12.539312	0.000000	45.958333	39.030000	19.800000	0.063808	0.000000	13.152699	0.000000	1.000000	0.161298	4.907000 
	3.193750	12.539312	0.000000	45.968750	39.050000	19.800000	0.063805	0.000000	13.152714	0.000000	1.000000	0.161298	4.907000 
	3.195833	12.539312	0.000000	45.979167	39.070000	19.800000	0.063786	0.000000	13.152532	0.000000	1.000000	0.161265	4.906000 
	3.197917	12.539312	0.000000	45.989583	39.060000	19.800000	0.063788	0.000000	13.152525	0.000000	1.000000	0.161265	4.906000 
	3.200000	12.539312	0.000000	46.000000	39.080000	19.800000	0.063770	0.000000	13.152344	0.000000	1.000000	0.161232	4.905000 
	3.202083	12.539312	0.000000	46.010417	39.090000	19.800000	0.063767	0.000000	13.152351	0.000000	1.000000	0.161232	4.905000 
	3.204167	12.539312	0.000000	46.020833	39.090000	19.800000	0.063755	0.000000	13.152155	0.000000	1.000000	0.161199	4.904000 
	3.206250	12.539312	0.000000	46.031250	39.090000	19.800000	0.063727	0.000000	13.151763	0.000000	1.000000	0.161133	4.902000 
	3.208333	12.539312	0.000000	46.041667	39.110000	19.800000	0.063685	0.000000	13.151190	0.000000	1.000000	0.161035	4.899000 
	3.210417	12.539312	0.000000	46.052083	39.140000	19.800000	0.063637	0.000000	13.150624	0.000000	1.000000	0.160936	4.896000 
	3.212500	12.539312	0.000000	46.062500	39.150000	19.800000	0.063597	0.000000	13.150043	0.000000	1.000000	0.160838	4.893000 
	3.214583	12.539312	0.000000	46.072917	39.150000	19.800000	0.063557	0.000000	13.149455	0.000000	1.000000	0.160739	4.890000 
	3.216667	12.539312	0.000000	46.083333	39.150000	19.800000	0.063518	0.000000	13.148867	0.000000	1.000000	0.160640	4.887000 
	3.218750	12.539312	0.000000	46.093750	39.180000	19.800000	0.063472	0.000000	13.148301	0.000000	1.000000	0.160542	4.884000 
	3.220833	12.539312	0.000000	46.104167	39.170000	19.800000	0.063446	0.000000	13.147902	0.000000	1.000000	0.160476	4.882000 
	3.222917	12.539312	0.000000	46.114583	39.180000	19.800000	0.063420	0.000000	13.147517	0.000000	1.000000	0.160410	4.880000 
	3.225000	12.539312	0.000000	46.125000	39.200000	19.800000	0.063387	0.000000	13.147140	0.000000	1.000000	0.160344	4.878000 
	3.227083	12.539312	0.000000	46.135417	39.200000	19.800000	0.063362	0.000000	13.146748	0.000000	1.000000	0.160279	4.876000 
	3.229167	12.539312	0.000000	46.145833	39.220000	19.800000	0.063345	0.000000	13.146566	0.000000	1.000000	0.160246	4.875000 
	3.231250	12.539312	0.000000	46.156250	39.220000	19.800000	0.063331	0.000000	13.146370	0.000000	1.000000	0.160213	4.874000 
	3.233333	12.539312	0.000000	46.166667	39.220000	19.800000	0.063330	0.000000	13.146370	0.000000	1.000000	0.160213	4.874000 
	3.235417	12.539312	0.000000	46.177083	39.240000	19.800000	0.063324	0.000000	13.146385	0.000000	1.000000	0.160213	4.874000 
	3.237500	12.539312	0.000000	46.187500	39.240000	19.800000	0.063312	0.000000	13.146189	0.000000	1.000000	0.160180	4.873000 
	3.239583	12.539312	0.000000	46.197917	39.240000	19.800000	0.063314	0.000000	13.146189	0.000000	1.000000	0.160180	4.873000 
	3.241667	12.539312	0.000000	46.208333	39.260000	19.800000	0.063306	0.000000	13.146203	0.000000	1.000000	0.160180	4.873000 
	3.243750	12.539312	0.000000	46.218750	39.260000	19.800000	0.063306	0.000000	13.146203	0.000000	1.000000	0.160180	4.873000 
	3.245833	12.539312	0.000000	46.229167	39.280000	19.800000	0.063301	0.000000	13.146218	0.000000	1.000000	0.160180	4.873000 
	3.247917	12.539312	0.000000	46.239583	39.290000	19.800000	0.063299	0.000000	13.146225	0.000000	1.000000	0.160180	4.873000 
	3.250000	12.539312	0.000000	46.250000	39.290000	19.800000	0.063299	0.000000	13.146225	0.000000	1.000000	0.160180	4.873000 
	3.252083	12.539312	0.000000	46.260417	39.310000	19.800000	0.063305	0.000000	13.146435	0.000000	1.000000	0.160213	4.874000 
	3.254167	12.539312	0.000000	46.270833	39.330000	19.800000	0.063301	0.000000	13.146450	0.000000	1.000000	0.160213	4.874000 
	3.256250	12.539312	0.000000	46.281250	39.320000	19.800000	0.063317	0.000000	13.146639	0.000000	1.000000	0.160246	4.875000 
	3.258333	12.539312	0.000000	46.291667	39.330000	19.800000	0.063313	0.000000	13.146646	0.000000	1.000000	0.160246	4.875000 
	3.260417	12.539312	0.000000	46.302083	39.350000	19.800000	0.063309	0.000000	13.146660	0.000000	1.000000	0.160246	4.875000 
	3.262500	12.539312	0.000000	46.312500	39.360000	19.800000	0.063305	0.000000	13.146668	0.000000	1.000000	0.160246	4.875000 
	3.264583	12.539312	0.000000	46.322917	39.360000	19.800000	0.063307	0.000000	13.146668	0.000000	1.000000	0.160246	4.875000 
	3.266667	12.539312	0.000000	46.333333	39.360000	19.800000	0.063294	0.000000	13.146472	0.000000	1.000000	0.160213	4.874000 
	3.268750	12.539312	0.000000	46.343750	39.390000	19.800000	0.063285	0.000000	13.146493	0.000000	1.000000	0.160213	4.874000 
	3.270833	12.539312	0.000000	46.354167	39.400000	19.800000	0.063269	0.000000	13.146305	0.000000	1.000000	0.160180	4.873000 
	3.272917	12.539312	0.000000	46.364583	39.400000	19.800000	0.063268	0.000000	13.146305	0.000000	1.000000	0.160180	4.873000 
	3.275000	12.539312	0.000000	46.375000	39.410000	19.800000	0.063253	0.000000	13.146116	0.000000	1.000000	0.160147	4.872000 
	3.277083	12.539312	0.000000	46.385417	39.440000	19.800000	0.063235	0.000000	13.145942	0.000000	1.000000	0.160114	4.871000 
	3.279167	12.539312	0.000000	46.395833	39.420000	19.800000	0.063224	0.000000	13.145731	0.000000	1.000000	0.160082	4.870000 
	3.281250	12.539312	0.000000	46.406250	39.430000	19.800000	0.063222	0.000000	13.145738	0.000000	1.000000	0.160082	4.870000 
	3.283333	12.539312	0.000000	46.416667	39.440000	19.800000	0.063233	0.000000	13.145942	0.000000	1.000000	0.160114	4.871000 
	3.285417	12.539312	0.000000	46.427083	39.450000	19.800000	0.063231	0.000000	13.145949	0.000000	1.000000	0.160114	4.871000 
	3.287500	12.539312	0.000000	46.437500	39.460000	19.800000	0.063215	0.000000	13.145760	0.000000	1.000000	0.160082	4.870000 
	3.289583	12.539312	0.000000	46.447917	39.470000	19.800000	0.063198	0.000000	13.145571	0.000000	1.000000	0.160049	4.869000 
	3.291667	12.539312	0.000000	46.458333	39.470000	19.800000	0.063172	0.000000	13.145179	0.000000	1.000000	0.159983	4.867000 
	3.293750	12.539312	0.000000	46.468750	39.510000	19.800000	0.063149	0.000000	13.145012	0.000000	1.000000	0.159950	4.866000 
	3.295833	12.539312	0.000000	46.479167	39.510000	19.800000	0.063137	0.000000	13.144816	0.000000	1.000000	0.159917	4.865000 
	3.297917	12.539312	0.000000	46.489583	39.500000	19.800000	0.063111	0.000000	13.144417	0.000000	1.000000	0.159851	4.863000 
	3.300000	12.539312	0.000000	46.500000	39.530000	19.800000	0.063066	0.000000	13.143850	0.000000	1.000000	0.159753	4.860000 
	3.302083	12.539312	0.000000	46.510417	39.530000	19.800000	0.063050	0.000000	13.143654	0.000000	1.000000	0.159720	4.859000 
	3.304167	12.539312	0.000000	46.520833	39.550000	19.800000	0.063008	0.000000	13.143081	0.000000	1.000000	0.159621	4.856000 
	3.306250	12.539312	0.000000	46.531250	39.540000	19.800000	0.062986	0.000000	13.142681	0.000000	1.000000	0.159556	4.854000 
	3.308333	12.539312	0.000000	46.541667	39.550000	19.800000	0.062944	0.000000	13.142100	0.000000	1.000000	0.159457	4.851000 
	3.310417	12.539312	0.000000	46.552083	39.560000	19.800000	0.062915	0.000000	13.141716	0.000000	1.000000	0.159391	4.849000 
	3.312500	12.539312	0.000000	46.562500	39.580000	19.800000	0.062871	0.000000	13.141142	0.000000	1.000000	0.159293	4.846000 
	3.314583	12.539312	0.000000	46.572917	39.580000	19.800000	0.062833	0.000000	13.140554	0.000000	1.000000	0.159194	4.843000 
	3.316667	12.539312	0.000000	46.583333	39.590000	19.800000	0.062790	0.000000	13.139973	0.000000	1.000000	0.159095	4.840000 
	3.318750	12.539312	0.000000	46.593750	39.600000	19.800000	0.062748	0.000000	13.139392	0.000000	1.000000	0.158997	4.837000 
	3.320833	12.539312	0.000000	46.604167	39.610000	19.800000	0.062720	0.000000	13.139007	0.000000	1.000000	0.158931	4.835000 
	3.322917	12.539312	0.000000	46.614583	39.610000	19.800000	0.062680	0.000000	13.138419	0.000000	1.000000	0.158832	4.832000 
	3.325000	12.539312	0.000000	46.625000	39.620000	19.800000	0.062640	0.000000	13.137838	0.000000	1.000000	0.158734	4.829000 
	3.327083	12.539312	0.000000	46.635417	39.640000	19.800000	0.062609	0.000000	13.137460	0.000000	1.000000	0.158668	4.827000 
	3.329167	12.539312	0.000000	46.645833	39.650000	19.800000	0.062567	0.000000	13.136879	0.000000	1.000000	0.158569	4.824000 
	3.331250	12.539099	0.000000	46.656250	39.640000	19.800000	0.062516	0.000000	13.136088	0.000000	1.000000	0.158438	4.820000 
	3.333333	12.539099	0.000000	46.666667	39.650000	19.800000	0.062450	0.000000	13.135115	0.000000	1.000000	0.158274	4.815000 
	3.335417	12.539099	0.000000	46.677083	39.680000	19.800000	0.062392	0.000000	13.134352	0.000000	1.000000	0.158142	4.811000 
	3.337500	12.539099	0.000000	46.687500	39.700000	19.800000	0.062334	0.000000	13.133582	0.000000	1.000000	0.158011	4.807000 
	3.339583	12.539099	0.000000	46.697917	39.690000	19.800000	0.062283	0.000000	13.132790	0.000000	1.000000	0.157879	4.803000 
	3.341667	12.539099	0.000000	46.708333	39.700000	19.800000	0.062242	0.000000	13.132209	0.000000	1.000000	0.157781	4.800000 
	3.343750	12.539099	0.000000	46.718750	39.700000	19.800000	0.062177	0.000000	13.131229	0.000000	1.000000	0.157616	4.795000 
	3.345833	12.539099	0.000000	46.729167	39.730000	19.800000	0.062092	0.000000	13.130074	0.000000	1.000000	0.157419	4.789000 
	3.347917	12.539099	0.000000	46.739583	39.710000	19.800000	0.062031	0.000000	13.129080	0.000000	1.000000	0.157255	4.784000 
	3.350000	12.539099	0.000000	46.750000	39.730000	19.800000	0.061963	0.000000	13.128113	0.000000	1.000000	0.157090	4.779000 
	3.352083	12.539099	0.000000	46.760417	39.750000	19.800000	0.061907	0.000000	13.127343	0.000000	1.000000	0.156959	4.775000 
	3.354167	12.539099	0.000000	46.770833	39.750000	19.800000	0.061854	0.000000	13.126559	0.000000	1.000000	0.156827	4.771000 
	3.356250	12.539099	0.000000	46.781250	39.760000	19.800000	0.061839	0.000000	13.126370	0.000000	1.000000	0.156794	4.770000 
	3.358333	12.539099	0.000000	46.791667	39.770000	19.800000	0.061823	0.000000	13.126181	0.000000	1.000000	0.156762	4.769000 
	3.360417	12.539099	0.000000	46.802083	39.790000	19.800000	0.061792	0.000000	13.125803	0.000000	1.000000	0.156696	4.767000 
	3.362500	12.539099	0.000000	46.812500	39.800000	19.800000	0.061789	0.000000	13.125810	0.000000	1.000000	0.156696	4.767000 
	3.364583	12.539099	0.000000	46.822917	39.800000	19.800000	0.061790	0.000000	13.125810	0.000000	1.000000	0.156696	4.767000 
	3.366667	12.539099	0.000000	46.833333	39.820000	19.800000	0.061772	0.000000	13.125628	0.000000	1.000000	0.156663	4.766000 
	3.368750	12.539099	0.000000	46.843750	39.830000	19.800000	0.061742	0.000000	13.125243	0.000000	1.000000	0.156597	4.764000 
	3.370833	12.539099	0.000000	46.854167	39.840000	19.800000	0.061701	0.000000	13.124662	0.000000	1.000000	0.156499	4.761000 
	3.372917	12.539099	0.000000	46.864583	39.830000	19.800000	0.061665	0.000000	13.124067	0.000000	1.000000	0.156400	4.758000 
	3.375000	12.539099	0.000000	46.875000	39.850000	19.800000	0.061621	0.000000	13.123493	0.000000	1.000000	0.156301	4.755000 
	3.377083	12.539099	0.000000	46.885417	39.880000	19.800000	0.061550	0.000000	13.122533	0.000000	1.000000	0.156137	4.750000 
	3.379167	12.539099	0.000000	46.895833	39.880000	19.800000	0.061472	0.000000	13.121357	0.000000	1.000000	0.155940	4.744000 
	3.381250	12.539099	0.000000	46.906250	39.870000	19.800000	0.061407	0.000000	13.120369	0.000000	1.000000	0.155775	4.739000 
	3.383333	12.539099	0.000000	46.916667	39.870000	19.800000	0.061330	0.000000	13.119193	0.000000	1.000000	0.155578	4.733000 
	3.385417	12.539099	0.000000	46.927083	39.920000	19.800000	0.061241	0.000000	13.118051	0.000000	1.000000	0.155381	4.727000 
	3.387500	12.539099	0.000000	46.937500	39.920000	19.800000	0.061175	0.000000	13.117071	0.000000	1.000000	0.155217	4.722000 
	3.389583	12.539099	0.000000	46.947917	39.920000	19.800000	0.061098	0.000000	13.115894	0.000000	1.000000	0.155019	4.716000 
	3.391667	12.539099	0.000000	46.958333	39.920000	19.800000	0.061019	0.000000	13.114718	0.000000	1.000000	0.154822	4.710000 
	3.393750	12.539099	0.000000	46.968750	39.940000	19.800000	0.060948	0.000000	13.113751	0.000000	1.000000	0.154658	4.705000 
	3.395833	12.539099	0.000000	46.979167	39.940000	19.800000	0.060872	0.000000	13.112575	0.000000	1.000000	0.154461	4.699000 
	3.397917	12.539099	0.000000	46.989583	39.950000	19.800000	0.060935	0.000000	13.113562	0.000000	1.000000	0.154625	4.704000 
	3.400000	12.539099	0.000000	47.000000	39.980000	19.800000	0.061019	0.000000	13.114956	0.000000	1.000000	0.154855	4.711000 
	3.402083	12.539099	0.000000	47.010417	39.970000	19.800000	0.061123	0.000000	13.116518	0.000000	1.000000	0.155118	4.719000 
	3.404167	12.539099	0.000000	47.020833	40.000000	19.800000	0.061274	0.000000	13.118892	0.000000	1.000000	0.155512	4.731000 
	3.406250	12.539099	0.000000	47.031250	40.000000	19.800000	0.061362	0.000000	13.120265	0.000000	1.000000	0.155743	4.738000 
	3.408333	12.539099	0.000000	47.041667	40.010000	19.800000	0.061464	0.000000	13.121841	0.000000	1.000000	0.156006	4.746000 
	3.410417	12.539099	0.000000	47.052083	40.030000	19.800000	0.061576	0.000000	13.123620	0.000000	1.000000	0.156301	4.755000 
	3.412500	12.539099	0.000000	47.062500	40.020000	19.800000	0.061628	0.000000	13.124397	0.000000	1.000000	0.156433	4.759000 
	3.414583	12.539099	0.000000	47.072917	40.030000	19.800000	0.061678	0.000000	13.125189	0.000000	1.000000	0.156564	4.763000 
	3.416667	12.539099	0.000000	47.083333	40.040000	19.800000	0.061714	0.000000	13.125784	0.000000	1.000000	0.156663	4.766000 
	3.418750	12.539099	0.000000	47.093750	40.060000	19.800000	0.061760	0.000000	13.126583	0.000000	1.000000	0.156794	4.770000 
	3.420833	12.539099	0.000000	47.104167	40.070000	19.800000	0.061862	0.000000	13.128159	0.000000	1.000000	0.157057	4.778000 
	3.422917	12.539099	0.000000	47.114583	40.060000	19.800000	0.061966	0.000000	13.129721	0.000000	1.000000	0.157320	4.786000 
	3.425000	12.539099	0.000000	47.125000	40.070000	19.800000	0.062017	0.000000	13.130512	0.000000	1.000000	0.157452	4.790000 
	3.427083	12.539099	0.000000	47.135417	40.080000	19.800000	0.062053	0.000000	13.131108	0.000000	1.000000	0.157550	4.793000 
	3.429167	12.539099	0.000000	47.145833	40.090000	19.800000	0.062049	0.000000	13.131115	0.000000	1.000000	0.157550	4.793000 
	3.431250	12.539099	0.000000	47.156250	40.110000	19.800000	0.062059	0.000000	13.131325	0.000000	1.000000	0.157583	4.794000 
	3.433333	12.539099	0.000000	47.166667	40.120000	19.800000	0.062031	0.000000	13.130940	0.000000	1.000000	0.157518	4.792000 
	3.435417	12.539099	0.000000	47.177083	40.130000	19.800000	0.062015	0.000000	13.130751	0.000000	1.000000	0.157485	4.791000 
	3.437500	12.539099	0.000000	47.187500	40.150000	19.800000	0.062008	0.000000	13.130766	0.000000	1.000000	0.157485	4.791000 
	3.439583	12.539099	0.000000	47.197917	40.130000	19.800000	0.062039	0.000000	13.131144	0.000000	1.000000	0.157550	4.793000 
	3.441667	12.539099	0.000000	47.208333	40.140000	19.800000	0.062064	0.000000	13.131543	0.000000	1.000000	0.157616	4.795000 
	3.443750	12.539099	0.000000	47.218750	40.160000	19.800000	0.062099	0.000000	13.132146	0.000000	1.000000	0.157715	4.798000 
	3.445833	12.539099	0.000000	47.229167	40.180000	19.800000	0.062158	0.000000	13.133141	0.000000	1.000000	0.157879	4.803000 
	3.447917	12.539099	0.000000	47.239583	40.170000	19.800000	0.062236	0.000000	13.134310	0.000000	1.000000	0.158076	4.809000 
	3.450000	12.539099	0.000000	47.250000	40.180000	19.800000	0.062311	0.000000	13.135494	0.000000	1.000000	0.158274	4.815000 
	3.452083	12.539099	0.000000	47.260417	40.200000	19.800000	0.062386	0.000000	13.136685	0.000000	1.000000	0.158471	4.821000 
	3.454167	12.539099	0.000000	47.270833	40.210000	19.800000	0.062460	0.000000	13.137869	0.000000	1.000000	0.158668	4.827000 
	3.456250	12.539099	0.000000	47.281250	40.210000	19.800000	0.062459	0.000000	13.137869	0.000000	1.000000	0.158668	4.827000 
	3.458333	12.539099	0.000000	47.291667	40.230000	19.800000	0.062455	0.000000	13.137884	0.000000	1.000000	0.158668	4.827000 
	3.460417	12.539099	0.000000	47.302083	40.220000	19.800000	0.062443	0.000000	13.137680	0.000000	1.000000	0.158635	4.826000 
	3.462500	12.539099	0.000000	47.312500	40.230000	19.800000	0.062404	0.000000	13.137099	0.000000	1.000000	0.158537	4.823000 
	3.464583	12.539099	0.000000	47.322917	40.260000	19.800000	0.062369	0.000000	13.136728	0.000000	1.000000	0.158471	4.821000 
	3.466667	12.539099	0.000000	47.333333	40.250000	19.800000	0.062306	0.000000	13.135741	0.000000	1.000000	0.158306	4.816000 
	3.468750	12.539099	0.000000	47.343750	40.260000	19.800000	0.062212	0.000000	13.134375	0.000000	1.000000	0.158076	4.809000 
	3.470833	12.539099	0.000000	47.354167	40.280000	19.800000	0.062103	0.000000	13.132820	0.000000	1.000000	0.157813	4.801000 
	3.472917	12.539099	0.000000	47.364583	40.290000	19.800000	0.062012	0.000000	13.131454	0.000000	1.000000	0.157583	4.794000 
	3.475000	12.539099	0.000000	47.375000	40.300000	19.800000	0.061919	0.000000	13.130088	0.000000	1.000000	0.157353	4.787000 
	3.477083	12.539099	0.000000	47.385417	40.310000	19.800000	0.061827	0.000000	13.128722	0.000000	1.000000	0.157123	4.780000 
	3.479167	12.539099	0.000000	47.395833	40.320000	19.800000	0.061732	0.000000	13.127356	0.000000	1.000000	0.156893	4.773000 
	3.481250	12.539099	0.000000	47.406250	40.330000	19.800000	0.061665	0.000000	13.126382	0.000000	1.000000	0.156729	4.768000 
	3.483333	12.539099	0.000000	47.416667	40.340000	19.800000	0.061599	0.000000	13.125409	0.000000	1.000000	0.156564	4.763000 
	3.485417	12.539099	0.000000	47.427083	40.350000	19.800000	0.061531	0.000000	13.124435	0.000000	1.000000	0.156400	4.758000 
	3.487500	12.539099	0.000000	47.437500	40.360000	19.800000	0.061479	0.000000	13.123657	0.000000	1.000000	0.156268	4.754000 
	3.489583	12.539099	0.000000	47.447917	40.360000	19.800000	0.061438	0.000000	13.123069	0.000000	1.000000	0.156170	4.751000 
	3.491667	12.539099	0.000000	47.458333	40.380000	19.800000	0.061395	0.000000	13.122495	0.000000	1.000000	0.156071	4.748000 
	3.493750	12.539099	0.000000	47.468750	40.380000	19.800000	0.061369	0.000000	13.122102	0.000000	1.000000	0.156006	4.746000 
	3.495833	12.539099	0.000000	47.479167	40.400000	19.800000	0.061338	0.000000	13.121724	0.000000	1.000000	0.155940	4.744000 
	3.497917	12.539099	0.000000	47.489583	40.400000	19.800000	0.061326	0.000000	13.121528	0.000000	1.000000	0.155907	4.743000 
	3.500000	12.539099	0.000000	47.500000	40.410000	19.800000	0.061295	0.000000	13.121143	0.000000	1.000000	0.155841	4.741000 
	3.502083	12.539099	0.000000	47.510417	40.420000	19.800000	0.061267	0.000000	13.120757	0.000000	1.000000	0.155775	4.739000 
	3.504167	12.539099	0.000000	47.520833	40.430000	19.800000	0.061226	0.000000	13.120176	0.000000	1.000000	0.155677	4.736000 
	3.506250	12.539099	0.000000	47.531250	40.430000	19.800000	0.061212	0.000000	13.119980	0.000000	1.000000	0.155644	4.735000 
	3.508333	12.539099	0.000000	47.541667	40.450000	19.800000	0.061183	0.000000	13.119601	0.000000	1.000000	0.155578	4.733000 
	3.510417	12.539099	0.000000	47.552083	40.470000	19.800000	0.061178	0.000000	13.119615	0.000000	1.000000	0.155578	4.733000 
	3.512500	12.539099	0.000000	47.562500	40.480000	19.800000	0.061149	0.000000	13.119230	0.000000	1.000000	0.155512	4.731000 
	3.514583	12.539099	0.000000	47.572917	40.480000	19.800000	0.061150	0.000000	13.119230	0.000000	1.000000	0.155512	4.731000 
	3.516667	12.539099	0.000000	47.583333	40.490000	19.800000	0.061120	0.000000	13.118845	0.000000	1.000000	0.155447	4.729000 
	3.518750	12.538885	0.000000	47.593750	40.490000	19.800000	0.061108	0.000000	13.118649	0.000000	1.000000	0.155414	4.728000 
	3.520833	12.539099	0.000000	47.604167	40.500000	19.800000	0.061106	0.000000	13.118656	0.000000	1.000000	0.155414	4.728000 
	3.522917	12.538885	0.000000	47.614583	40.500000	19.800000	0.061092	0.000000	13.118459	0.000000	1.000000	0.155381	4.727000 
	3.525000	12.539099	0.000000	47.625000	40.520000	19.800000	0.061073	0.000000	13.118277	0.000000	1.000000	0.155348	4.726000 
	3.527083	12.539099	0.000000	47.635417	40.540000	19.800000	0.061057	0.000000	13.118095	0.000000	1.000000	0.155315	4.725000 
	3.529167	12.539099	0.000000	47.645833	40.540000	19.800000	0.061055	0.000000	13.118095	0.000000	1.000000	0.155315	4.725000 
	3.531250	12.539099	0.000000	47.656250	40.560000	19.800000	0.061014	0.000000	13.117521	0.000000	1.000000	0.155217	4.722000 
	3.533333	12.539099	0.000000	47.666667	40.550000	19.800000	0.061001	0.000000	13.117318	0.000000	1.000000	0.155184	4.721000 
	3.535417	12.539099	0.000000	47.677083	40.590000	19.800000	0.060967	0.000000	13.116953	0.000000	1.000000	0.155118	4.719000 
	3.537500	12.539099	0.000000	47.687500	40.590000	19.800000	0.060954	0.000000	13.116757	0.000000	1.000000	0.155085	4.718000 
	3.539583	12.539099	0.000000	47.697917	40.590000	19.800000	0.060941	0.000000	13.116561	0.000000	1.000000	0.155052	4.717000 
	3.541667	12.539099	0.000000	47.708333	40.580000	19.800000	0.060917	0.000000	13.116161	0.000000	1.000000	0.154987	4.715000 
	3.543750	12.539099	0.000000	47.718750	40.600000	19.800000	0.060898	0.000000	13.115979	0.000000	1.000000	0.154954	4.714000 
	3.545833	12.539099	0.000000	47.729167	40.630000	19.800000	0.060866	0.000000	13.115608	0.000000	1.000000	0.154888	4.712000 
	3.547917	12.539099	0.000000	47.739583	40.620000	19.800000	0.060868	0.000000	13.115601	0.000000	1.000000	0.154888	4.712000 
	3.550000	12.539099	0.000000	47.750000	40.630000	19.800000	0.060840	0.000000	13.115216	0.000000	1.000000	0.154822	4.710000 
	3.552083	12.539099	0.000000	47.760417	40.640000	19.800000	0.060838	0.000000	13.115223	0.000000	1.000000	0.154822	4.710000 
	3.554167	12.539099	0.000000	47.770833	40.640000	19.800000	0.060836	0.000000	13.115223	0.000000	1.000000	0.154822	4.710000 
	3.556250	12.539099	0.000000	47.781250	40.660000	19.800000	0.060819	0.000000	13.115040	0.000000	1.000000	0.154789	4.709000 
	3.558333	12.539099	0.000000	47.791667	40.670000	19.800000	0.060817	0.000000	13.115047	0.000000	1.000000	0.154789	4.709000 
	3.560417	12.539099	0.000000	47.802083	40.680000	19.800000	0.060801	0.000000	13.114858	0.000000	1.000000	0.154756	4.708000 
	3.562500	12.539099	0.000000	47.812500	40.700000	19.800000	0.060796	0.000000	13.114872	0.000000	1.000000	0.154756	4.708000 
	3.564583	12.539099	0.000000	47.822917	40.710000	19.800000	0.060795	0.000000	13.114879	0.000000	1.000000	0.154756	4.708000 
	3.566667	12.539099	0.000000	47.833333	40.700000	19.800000	0.060784	0.000000	13.114676	0.000000	1.000000	0.154724	4.707000 
	3.568750	12.539099	0.000000	47.843750	40.720000	19.800000	0.060766	0.000000	13.114494	0.000000	1.000000	0.154691	4.706000 
	3.570833	12.539099	0.000000	47.854167	40.730000	19.800000	0.060750	0.000000	13.114305	0.000000	1.000000	0.154658	4.705000 
	3.572917	12.539099	0.000000	47.864583	40.740000	19.800000	0.060747	0.000000	13.114312	0.000000	1.000000	0.154658	4.705000 
	3.575000	12.539099	0.000000	47.875000	40.740000	19.800000	0.060733	0.000000	13.114115	0.000000	1.000000	0.154625	4.704000 
	3.577083	12.539099	0.000000	47.885417	40.760000	19.800000	0.060731	0.000000	13.114129	0.000000	1.000000	0.154625	4.704000 
	3.579167	12.539099	0.000000	47.895833	40.760000	19.800000	0.060729	0.000000	13.114129	0.000000	1.000000	0.154625	4.704000 
	3.581250	12.539099	0.000000	47.906250	40.780000	19.800000	0.060698	0.000000	13.113751	0.000000	1.000000	0.154559	4.702000 
	3.583333	12.539099	0.000000	47.916667	40.800000	19.800000	0.060694	0.000000	13.113765	0.000000	1.000000	0.154559	4.702000 
	3.585417	12.539099	0.000000	47.927083	40.800000	19.800000	0.060681	0.000000	13.113569	0.000000	1.000000	0.154526	4.701000 
	3.587500	12.539099	0.000000	47.937500	40.810000	19.800000	0.060666	0.000000	13.113379	0.000000	1.000000	0.154493	4.700000 
	3.589583	12.539099	0.000000	47.947917	40.820000	19.800000	0.060662	0.000000	13.113386	0.000000	1.000000	0.154493	4.700000 
	3.591667	12.539099	0.000000	47.958333	40.820000	19.800000	0.060649	0.000000	13.113190	0.000000	1.000000	0.154461	4.699000 
	3.593750	12.539099	0.000000	47.968750	40.820000	19.800000	0.060637	0.000000	13.112994	0.000000	1.000000	0.154428	4.698000 
	3.595833	12.539099	0.000000	47.979167	40.850000	19.800000	0.060629	0.000000	13.113015	0.000000	1.000000	0.154428	4.698000 
	3.597917	12.539099	0.000000	47.989583	40.860000	19.800000	0.060615	0.000000	13.112826	0.000000	1.000000	0.154395	4.697000 
	3.600000	12.539099	0.000000	48.000000	40.850000	19.800000	0.060603	0.000000	13.112622	0.000000	1.000000	0.154362	4.696000 
	3.602083	12.539099	0.000000	48.010417	40.880000	19.800000	0.060609	0.000000	13.112840	0.000000	1.000000	0.154395	4.697000 
	3.604167	12.539099	0.000000	48.020833	40.880000	19.800000	0.060596	0.000000	13.112643	0.000000	1.000000	0.154362	4.696000 
	3.606250	12.539099	0.000000	48.031250	40.880000	19.800000	0.060596	0.000000	13.112643	0.000000	1.000000	0.154362	4.696000 
	3.608333	12.538885	0.000000	48.041667	40.890000	19.800000	0.060593	0.000000	13.112650	0.000000	1.000000	0.154362	4.696000 
	3.610417	12.538885	0.000000	48.052083	40.910000	19.800000	0.060577	0.000000	13.112468	0.000000	1.000000	0.154329	4.695000 
	3.612500	12.538885	0.000000	48.062500	40.900000	19.800000	0.060591	0.000000	13.112657	0.000000	1.000000	0.154362	4.696000 
	3.614583	12.538885	0.000000	48.072917	40.930000	19.800000	0.060584	0.000000	13.112678	0.000000	1.000000	0.154362	4.696000 
	3.616667	12.538885	0.000000	48.083333	40.930000	19.800000	0.060596	0.000000	13.112875	0.000000	1.000000	0.154395	4.697000 
	3.618750	12.538885	0.000000	48.093750	40.940000	19.800000	0.060581	0.000000	13.112685	0.000000	1.000000	0.154362	4.696000 
	3.620833	12.538885	0.000000	48.104167	40.960000	19.800000	0.060589	0.000000	13.112896	0.000000	1.000000	0.154395	4.697000 
	3.622917	12.538885	0.000000	48.114583	40.960000	19.800000	0.060589	0.000000	13.112896	0.000000	1.000000	0.154395	4.697000 
	3.625000	12.538885	0.000000	48.125000	40.970000	19.800000	0.060586	0.000000	13.112903	0.000000	1.000000	0.154395	4.697000 
	3.627083	12.538885	0.000000	48.135417	40.990000	19.800000	0.060582	0.000000	13.112917	0.000000	1.000000	0.154395	4.697000 
	3.629167	12.538885	0.000000	48.145833	40.990000	19.800000	0.060583	0.000000	13.112917	0.000000	1.000000	0.154395	4.697000 
	3.631250	12.538885	0.000000	48.156250	40.990000	19.800000	0.060580	0.000000	13.112917	0.000000	1.000000	0.154395	4.697000 
	3.633333	12.538885	0.000000	48.166667	41.000000	19.800000	0.060580	0.000000	13.112924	0.000000	1.000000	0.154395	4.697000 
	3.635417	12.538885	0.000000	48.177083	41.030000	19.800000	0.060573	0.000000	13.112945	0.000000	1.000000	0.154395	4.697000 
	3.637500	12.538885	0.000000	48.187500	41.020000	19.800000	0.060559	0.000000	13.112741	0.000000	1.000000	0.154362	4.696000 
	3.639583	12.538885	0.000000	48.197917	41.040000	19.800000	0.060557	0.000000	13.112755	0.000000	1.000000	0.154362	4.696000 
	3.641667	12.538885	0.000000	48.208333	41.050000	19.800000	0.060567	0.000000	13.112959	0.000000	1.000000	0.154395	4.697000 
	3.643750	12.538885	0.000000	48.218750	41.050000	19.800000	0.060553	0.000000	13.112762	0.000000	1.000000	0.154362	4.696000 
	3.645833	12.538885	0.000000	48.229167	41.070000	19.800000	0.060548	0.000000	13.112776	0.000000	1.000000	0.154362	4.696000 
	3.647917	12.538885	0.000000	48.239583	41.100000	19.800000	0.060541	0.000000	13.112797	0.000000	1.000000	0.154362	4.696000 
	3.650000	12.538885	0.000000	48.250000	41.090000	19.800000	0.060555	0.000000	13.112987	0.000000	1.000000	0.154395	4.697000 
	3.652083	12.538885	0.000000	48.260417	41.120000	19.800000	0.060550	0.000000	13.113008	0.000000	1.000000	0.154395	4.697000 
	3.654167	12.538885	0.000000	48.270833	41.110000	19.800000	0.060538	0.000000	13.112804	0.000000	1.000000	0.154362	4.696000 
	3.656250	12.538885	0.000000	48.281250	41.130000	19.800000	0.060547	0.000000	13.113015	0.000000	1.000000	0.154395	4.697000 
	3.658333	12.538885	0.000000	48.291667	41.140000	19.800000	0.060545	0.000000	13.113022	0.000000	1.000000	0.154395	4.697000 
	3.660417	12.538885	0.000000	48.302083	41.130000	19.800000	0.060533	0.000000	13.112818	0.000000	1.000000	0.154362	4.696000 
	3.662500	12.538885	0.000000	48.312500	41.160000	19.800000	0.060527	0.000000	13.112839	0.000000	1.000000	0.154362	4.696000 
	3.664583	12.538885	0.000000	48.322917	41.160000	19.800000	0.060527	0.000000	13.112839	0.000000	1.000000	0.154362	4.696000 
	3.666667	12.538885	0.000000	48.333333	41.160000	19.800000	0.060525	0.000000	13.112839	0.000000	1.000000	0.154362	4.696000 
	3.668750	12.538885	0.000000	48.343750	41.160000	19.800000	0.060500	0.000000	13.112447	0.000000	1.000000	0.154296	4.694000 
	3.670833	12.538885	0.000000	48.354167	41.190000	19.800000	0.060480	0.000000	13.112271	0.000000	1.000000	0.154263	4.693000 
	3.672917	12.538885	0.000000	48.364583	41.200000	19.800000	0.060477	0.000000	13.112278	0.000000	1.000000	0.154263	4.693000 
	3.675000	12.538885	0.000000	48.375000	41.200000	19.800000	0.060466	0.000000	13.112082	0.000000	1.000000	0.154230	4.692000 
	3.677083	12.538885	0.000000	48.385417	41.210000	19.800000	0.060449	0.000000	13.111893	0.000000	1.000000	0.154198	4.691000 
	3.679167	12.538885	0.000000	48.395833	41.220000	19.800000	0.060448	0.000000	13.111900	0.000000	1.000000	0.154198	4.691000 
	3.681250	12.538885	0.000000	48.406250	41.230000	19.800000	0.060445	0.000000	13.111907	0.000000	1.000000	0.154198	4.691000 
	3.683333	12.538885	0.000000	48.416667	41.250000	19.800000	0.060440	0.000000	13.111921	0.000000	1.000000	0.154198	4.691000 
	3.685417	12.538885	0.000000	48.427083	41.240000	19.800000	0.060414	0.000000	13.111521	0.000000	1.000000	0.154132	4.689000 
	3.687500	12.538885	0.000000	48.437500	41.260000	19.800000	0.060411	0.000000	13.111535	0.000000	1.000000	0.154132	4.689000 
	3.689583	12.538885	0.000000	48.447917	41.270000	19.800000	0.060395	0.000000	13.111346	0.000000	1.000000	0.154099	4.688000 
	3.691667	12.538885	0.000000	48.458333	41.260000	19.800000	0.060385	0.000000	13.111142	0.000000	1.000000	0.154066	4.687000 
	3.693750	12.538885	0.000000	48.468750	41.280000	19.800000	0.060368	0.000000	13.110960	0.000000	1.000000	0.154033	4.686000 
	3.695833	12.538885	0.000000	48.479167	41.290000	19.800000	0.060352	0.000000	13.110771	0.000000	1.000000	0.154000	4.685000 
	3.697917	12.538885	0.000000	48.489583	41.310000	19.800000	0.060335	0.000000	13.110588	0.000000	1.000000	0.153968	4.684000 
	3.700000	12.538885	0.000000	48.500000	41.310000	19.800000	0.060320	0.000000	13.110392	0.000000	1.000000	0.153935	4.683000 
	3.702083	12.538885	0.000000	48.510417	41.320000	19.800000	0.060307	0.000000	13.110203	0.000000	1.000000	0.153902	4.682000 
	3.704167	12.538885	0.000000	48.520833	41.340000	19.800000	0.060289	0.000000	13.110020	0.000000	1.000000	0.153869	4.681000 
	3.706250	12.538885	0.000000	48.531250	41.330000	19.800000	0.060277	0.000000	13.109817	0.000000	1.000000	0.153836	4.680000 
	3.708333	12.538885	0.000000	48.541667	41.340000	19.800000	0.060275	0.000000	13.109824	0.000000	1.000000	0.153836	4.680000 
	3.710417	12.538885	0.000000	48.552083	41.370000	19.800000	0.060256	0.000000	13.109649	0.000000	1.000000	0.153803	4.679000 
	3.712500	12.538885	0.000000	48.562500	41.360000	19.800000	0.060257	0.000000	13.109642	0.000000	1.000000	0.153803	4.679000 
	3.714583	12.538885	0.000000	48.572917	41.370000	19.800000	0.060241	0.000000	13.109452	0.000000	1.000000	0.153770	4.678000 
	3.716667	12.538885	0.000000	48.583333	41.380000	19.800000	0.060214	0.000000	13.109067	0.000000	1.000000	0.153705	4.676000 
	3.718750	12.538885	0.000000	48.593750	41.380000	19.800000	0.060200	0.000000	13.108870	0.000000	1.000000	0.153672	4.675000 
	3.720833	12.538885	0.000000	48.604167	41.390000	19.800000	0.060185	0.000000	13.108681	0.000000	1.000000	0.153639	4.674000 
	3.722917	12.538885	0.000000	48.614583	41.410000	19.800000	0.060180	0.000000	13.108695	0.000000	1.000000	0.153639	4.674000 
	3.725000	12.538885	0.000000	48.625000	41.410000	19.800000	0.060167	0.000000	13.108499	0.000000	1.000000	0.153606	4.673000 
	3.727083	12.538885	0.000000	48.635417	41.440000	19.800000	0.060149	0.000000	13.108323	0.000000	1.000000	0.153573	4.672000 
	3.729167	12.538885	0.000000	48.645833	41.440000	19.800000	0.060123	0.000000	13.107931	0.000000	1.000000	0.153507	4.670000 
	3.731250	12.538885	0.000000	48.656250	41.450000	19.800000	0.060108	0.000000	13.107741	0.000000	1.000000	0.153474	4.669000 
	3.733333	12.538885	0.000000	48.666667	41.450000	19.800000	0.060091	0.000000	13.107545	0.000000	1.000000	0.153442	4.668000 
	3.735417	12.538885	0.000000	48.677083	41.480000	19.800000	0.060074	0.000000	13.107369	0.000000	1.000000	0.153409	4.667000 
	3.737500	12.538885	0.000000	48.687500	41.500000	19.800000	0.060045	0.000000	13.106991	0.000000	1.000000	0.153343	4.665000 
	3.739583	12.538885	0.000000	48.697917	41.500000	19.800000	0.060031	0.000000	13.106794	0.000000	1.000000	0.153310	4.664000 
	3.741667	12.538885	0.000000	48.708333	41.510000	19.800000	0.059990	0.000000	13.106212	0.000000	1.000000	0.153211	4.661000 
	3.743750	12.538885	0.000000	48.718750	41.510000	19.800000	0.059962	0.000000	13.105820	0.000000	1.000000	0.153146	4.659000 
	3.745833	12.538885	0.000000	48.729167	41.500000	19.800000	0.059940	0.000000	13.105420	0.000000	1.000000	0.153080	4.657000 
	3.747917	12.538885	0.000000	48.739583	41.530000	19.800000	0.059906	0.000000	13.105048	0.000000	1.000000	0.153014	4.655000 
	3.750000	12.538885	0.000000	48.750000	41.540000	19.800000	0.059879	0.000000	13.104662	0.000000	1.000000	0.152949	4.653000 
	3.752083	12.538885	0.000000	48.760417	41.550000	19.800000	0.059850	0.000000	13.104277	0.000000	1.000000	0.152883	4.651000 
	3.754167	12.538885	0.000000	48.770833	41.540000	19.800000	0.059813	0.000000	13.103681	0.000000	1.000000	0.152784	4.648000 
	3.756250	12.538671	0.000000	48.781250	41.550000	19.800000	0.059786	0.000000	13.103295	0.000000	1.000000	0.152718	4.646000 
	3.758333	12.538885	0.000000	48.791667	41.560000	19.800000	0.059756	0.000000	13.102909	0.000000	1.000000	0.152653	4.644000 
	3.760417	12.538885	0.000000	48.802083	41.570000	19.800000	0.059728	0.000000	13.102523	0.000000	1.000000	0.152587	4.642000 
	3.762500	12.538885	0.000000	48.812500	41.590000	19.800000	0.059699	0.000000	13.102145	0.000000	1.000000	0.152521	4.640000 
	3.764583	12.538885	0.000000	48.822917	41.600000	19.800000	0.059685	0.000000	13.101955	0.000000	1.000000	0.152488	4.639000 
	3.766667	12.538885	0.000000	48.833333	41.600000	19.800000	0.059670	0.000000	13.101759	0.000000	1.000000	0.152455	4.638000 
	3.768750	12.538885	0.000000	48.843750	41.630000	19.800000	0.059650	0.000000	13.101583	0.000000	1.000000	0.152423	4.637000 
	3.770833	12.538671	0.000000	48.854167	41.640000	19.800000	0.059650	0.000000	13.101590	0.000000	1.000000	0.152423	4.637000 
	3.772917	12.538671	0.000000	48.864583	41.640000	19.800000	0.059635	0.000000	13.101394	0.000000	1.000000	0.152390	4.636000 
	3.775000	12.538671	0.000000	48.875000	41.640000	19.800000	0.059623	0.000000	13.101197	0.000000	1.000000	0.152357	4.635000 
	3.777083	12.538671	0.000000	48.885417	41.660000	19.800000	0.059615	0.000000	13.101211	0.000000	1.000000	0.152357	4.635000 
	3.779167	12.538885	0.000000	48.895833	41.680000	19.800000	0.059613	0.000000	13.101225	0.000000	1.000000	0.152357	4.635000 
	3.781250	12.538885	0.000000	48.906250	41.690000	19.800000	0.059610	0.000000	13.101232	0.000000	1.000000	0.152357	4.635000 
	3.783333	12.538885	0.000000	48.916667	41.690000	19.800000	0.059597	0.000000	13.101036	0.000000	1.000000	0.152324	4.634000 
	3.785417	12.538671	0.000000	48.927083	41.710000	19.800000	0.059581	0.000000	13.100853	0.000000	1.000000	0.152291	4.633000 
	3.787500	12.538671	0.000000	48.937500	41.710000	19.800000	0.059579	0.000000	13.100853	0.000000	1.000000	0.152291	4.633000 
	3.789583	12.538671	0.000000	48.947917	41.710000	19.800000	0.059566	0.000000	13.100657	0.000000	1.000000	0.152258	4.632000 
	3.791667	12.538671	0.000000	48.958333	41.730000	19.800000	0.059562	0.000000	13.100670	0.000000	1.000000	0.152258	4.632000 
	3.793750	12.538671	0.000000	48.968750	41.740000	19.800000	0.059533	0.000000	13.100285	0.000000	1.000000	0.152192	4.630000 
	3.795833	12.538671	0.000000	48.979167	41.750000	19.800000	0.059531	0.000000	13.100291	0.000000	1.000000	0.152192	4.630000 
	3.797917	12.538885	0.000000	48.989583	41.760000	19.800000	0.059516	0.000000	13.100102	0.000000	1.000000	0.152160	4.629000 
	3.800000	12.538885	0.000000	49.000000	41.760000	19.800000	0.059503	0.000000	13.099906	0.000000	1.000000	0.152127	4.628000 
	3.802083	12.538885	0.000000	49.010417	41.770000	19.800000	0.059486	0.000000	13.099716	0.000000	1.000000	0.152094	4.627000 
	3.804167	12.538885	0.000000	49.020833	41.780000	19.800000	0.059472	0.000000	13.099527	0.000000	1.000000	0.152061	4.626000 
	3.806250	12.538885	0.000000	49.031250	41.780000	19.800000	0.059459	0.000000	13.099330	0.000000	1.000000	0.152028	4.625000 
	3.808333	12.538885	0.000000	49.041667	41.810000	19.800000	0.059440	0.000000	13.099155	0.000000	1.000000	0.151995	4.624000 
	3.810417	12.538885	0.000000	49.052083	41.820000	19.800000	0.059424	0.000000	13.098965	0.000000	1.000000	0.151962	4.623000 
	3.812500	12.538885	0.000000	49.062500	41.820000	19.800000	0.059410	0.000000	13.098769	0.000000	1.000000	0.151930	4.622000 
	3.814583	12.538885	0.000000	49.072917	41.830000	19.800000	0.059396	0.000000	13.098579	0.000000	1.000000	0.151897	4.621000 
	3.816667	12.538885	0.000000	49.083333	41.840000	19.800000	0.059394	0.000000	13.098586	0.000000	1.000000	0.151897	4.621000 
	3.818750	12.538885	0.000000	49.093750	41.870000	19.800000	0.059374	0.000000	13.098410	0.000000	1.000000	0.151864	4.620000 
	3.820833	12.538885	0.000000	49.104167	41.860000	19.800000	0.059374	0.000000	13.098404	0.000000	1.000000	0.151864	4.620000 
	3.822917	12.538885	0.000000	49.114583	41.860000	19.800000	0.059375	0.000000	13.098404	0.000000	1.000000	0.151864	4.620000 
	3.825000	12.538885	0.000000	49.125000	41.880000	19.800000	0.059371	0.000000	13.098417	0.000000	1.000000	0.151864	4.620000 
	3.827083	12.538885	0.000000	49.135417	41.910000	19.800000	0.059364	0.000000	13.098438	0.000000	1.000000	0.151864	4.620000 
	3.829167	12.538885	0.000000	49.145833	41.900000	19.800000	0.059366	0.000000	13.098431	0.000000	1.000000	0.151864	4.620000 
	3.831250	12.538885	0.000000	49.156250	41.910000	19.800000	0.059353	0.000000	13.098242	0.000000	1.000000	0.151831	4.619000 
	3.833333	12.538885	0.000000	49.166667	41.910000	19.800000	0.059376	0.000000	13.098634	0.000000	1.000000	0.151897	4.621000 
	3.835417	12.538885	0.000000	49.177083	41.930000	19.800000	0.059384	0.000000	13.098844	0.000000	1.000000	0.151930	4.622000 
	3.837500	12.538885	0.000000	49.187500	41.950000	19.800000	0.059381	0.000000	13.098858	0.000000	1.000000	0.151930	4.622000 
	3.839583	12.538885	0.000000	49.197917	41.940000	19.800000	0.059409	0.000000	13.099244	0.000000	1.000000	0.151995	4.624000 
	3.841667	12.538885	0.000000	49.208333	41.950000	19.800000	0.059419	0.000000	13.099447	0.000000	1.000000	0.152028	4.625000 
	3.843750	12.538885	0.000000	49.218750	41.980000	19.800000	0.059426	0.000000	13.099665	0.000000	1.000000	0.152061	4.626000 
	3.845833	12.538671	0.000000	49.229167	41.970000	19.800000	0.059465	0.000000	13.100247	0.000000	1.000000	0.152160	4.629000 
	3.847917	12.538671	0.000000	49.239583	41.980000	19.800000	0.059474	0.000000	13.100450	0.000000	1.000000	0.152192	4.630000 
	3.850000	12.538671	0.000000	49.250000	42.010000	19.800000	0.059494	0.000000	13.100864	0.000000	1.000000	0.152258	4.632000 
	3.852083	12.538671	0.000000	49.260417	42.010000	19.800000	0.059532	0.000000	13.101453	0.000000	1.000000	0.152357	4.635000 
	3.854167	12.538671	0.000000	49.270833	42.000000	19.800000	0.059560	0.000000	13.101839	0.000000	1.000000	0.152423	4.637000 
	3.856250	12.538671	0.000000	49.281250	42.010000	19.800000	0.059569	0.000000	13.102042	0.000000	1.000000	0.152455	4.638000 
	3.858333	12.538671	0.000000	49.291667	42.040000	19.800000	0.059602	0.000000	13.102652	0.000000	1.000000	0.152554	4.641000 
	3.860417	12.538671	0.000000	49.302083	42.040000	19.800000	0.059601	0.000000	13.102652	0.000000	1.000000	0.152554	4.641000 
	3.862500	12.538671	0.000000	49.312500	42.060000	19.800000	0.059609	0.000000	13.102862	0.000000	1.000000	0.152587	4.642000 
	3.864583	12.538671	0.000000	49.322917	42.060000	19.800000	0.059635	0.000000	13.103255	0.000000	1.000000	0.152653	4.644000 
	3.866667	12.538671	0.000000	49.333333	42.070000	19.800000	0.059646	0.000000	13.103458	0.000000	1.000000	0.152686	4.645000 
	3.868750	12.538671	0.000000	49.343750	42.080000	19.800000	0.059644	0.000000	13.103465	0.000000	1.000000	0.152686	4.645000 
	3.870833	12.538671	0.000000	49.354167	42.100000	19.800000	0.059653	0.000000	13.103676	0.000000	1.000000	0.152718	4.646000 
	3.872917	12.538671	0.000000	49.364583	42.100000	19.800000	0.059652	0.000000	13.103676	0.000000	1.000000	0.152718	4.646000 
	3.875000	12.538671	0.000000	49.375000	42.110000	19.800000	0.059649	0.000000	13.103683	0.000000	1.000000	0.152718	4.646000 
	3.877083	12.538885	0.000000	49.385417	42.120000	19.800000	0.059647	0.000000	13.103689	0.000000	1.000000	0.152718	4.646000 
	3.879167	12.538671	0.000000	49.395833	42.120000	19.800000	0.059647	0.000000	13.103689	0.000000	1.000000	0.152718	4.646000 
	3.881250	12.538885	0.000000	49.406250	42.120000	19.800000	0.059645	0.000000	13.103689	0.000000	1.000000	0.152718	4.646000 
	3.883333	12.538885	0.000000	49.416667	42.170000	19.800000	0.059648	0.000000	13.103921	0.000000	1.000000	0.152751	4.647000 
	3.885417	12.538885	0.000000	49.427083	42.170000	19.800000	0.059648	0.000000	13.103921	0.000000	1.000000	0.152751	4.647000 
	3.887500	12.538885	0.000000	49.437500	42.170000	19.800000	0.059662	0.000000	13.104117	0.000000	1.000000	0.152784	4.648000 
	3.889583	12.538885	0.000000	49.447917	42.180000	19.800000	0.059670	0.000000	13.104320	0.000000	1.000000	0.152817	4.649000 
	3.891667	12.538671	0.000000	49.458333	42.200000	19.800000	0.059679	0.000000	13.104531	0.000000	1.000000	0.152850	4.650000 
	3.893750	12.538671	0.000000	49.468750	42.210000	19.800000	0.059689	0.000000	13.104734	0.000000	1.000000	0.152883	4.651000 
	3.895833	12.538671	0.000000	49.479167	42.200000	19.800000	0.059691	0.000000	13.104727	0.000000	1.000000	0.152883	4.651000 
	3.897917	12.538671	0.000000	49.489583	42.220000	19.800000	0.059713	0.000000	13.105134	0.000000	1.000000	0.152949	4.653000 
	3.900000	12.538671	0.000000	49.500000	42.230000	19.800000	0.059724	0.000000	13.105337	0.000000	1.000000	0.152981	4.654000 
	3.902083	12.538671	0.000000	49.510417	42.240000	19.800000	0.059747	0.000000	13.105737	0.000000	1.000000	0.153047	4.656000 
	3.904167	12.538671	0.000000	49.520833	42.240000	19.800000	0.059759	0.000000	13.105933	0.000000	1.000000	0.153080	4.657000 
	3.906250	12.538671	0.000000	49.531250	42.230000	19.800000	0.059785	0.000000	13.106319	0.000000	1.000000	0.153146	4.659000 
	3.908333	12.538671	0.000000	49.541667	42.250000	19.800000	0.059821	0.000000	13.106923	0.000000	1.000000	0.153244	4.662000 
	3.910417	12.538671	0.000000	49.552083	42.270000	19.800000	0.059840	0.000000	13.107329	0.000000	1.000000	0.153310	4.664000 
	3.912500	12.538671	0.000000	49.562500	42.260000	19.800000	0.059869	0.000000	13.107715	0.000000	1.000000	0.153376	4.666000 
	3.914583	12.538671	0.000000	49.572917	42.280000	19.800000	0.059877	0.000000	13.107926	0.000000	1.000000	0.153409	4.667000 
	3.916667	12.538671	0.000000	49.583333	42.320000	19.800000	0.059867	0.000000	13.107953	0.000000	1.000000	0.153409	4.667000 
	3.918750	12.538671	0.000000	49.593750	42.310000	19.800000	0.059882	0.000000	13.108143	0.000000	1.000000	0.153442	4.668000 
	3.920833	12.538671	0.000000	49.604167	42.310000	19.800000	0.059897	0.000000	13.108339	0.000000	1.000000	0.153474	4.669000 
	3.922917	12.538671	0.000000	49.614583	42.320000	19.800000	0.059893	0.000000	13.108346	0.000000	1.000000	0.153474	4.669000 
	3.925000	12.538671	0.000000	49.625000	42.340000	19.800000	0.059900	0.000000	13.108557	0.000000	1.000000	0.153507	4.670000 
	3.927083	12.538671	0.000000	49.635417	42.350000	19.800000	0.059911	0.000000	13.108760	0.000000	1.000000	0.153540	4.671000 
	3.929167	12.538671	0.000000	49.645833	42.360000	19.800000	0.059910	0.000000	13.108767	0.000000	1.000000	0.153540	4.671000 
	3.931250	12.538671	0.000000	49.656250	42.370000	19.800000	0.059908	0.000000	13.108774	0.000000	1.000000	0.153540	4.671000 
	3.933333	12.538671	0.000000	49.666667	42.390000	19.800000	0.059903	0.000000	13.108788	0.000000	1.000000	0.153540	4.671000 
	3.935417	12.538671	0.000000	49.677083	42.390000	19.800000	0.059903	0.000000	13.108788	0.000000	1.000000	0.153540	4.671000 
	3.937500	12.538671	0.000000	49.687500	42.390000	19.800000	0.059901	0.000000	13.108788	0.000000	1.000000	0.153540	4.671000 
	3.939583	12.538671	0.000000	49.697917	42.400000	19.800000	0.059899	0.000000	13.108795	0.000000	1.000000	0.153540	4.671000 
	3.941667	12.538671	0.000000	49.708333	42.430000	19.800000	0.059879	0.000000	13.108619	0.000000	1.000000	0.153507	4.670000 
	3.943750	12.538671	0.000000	49.718750	42.420000	19.800000	0.059869	0.000000	13.108416	0.000000	1.000000	0.153474	4.669000 
	3.945833	12.538671	0.000000	49.729167	42.440000	19.800000	0.059866	0.000000	13.108430	0.000000	1.000000	0.153474	4.669000 
	3.947917	12.538671	0.000000	49.739583	42.440000	19.800000	0.059864	0.000000	13.108430	0.000000	1.000000	0.153474	4.669000 
	3.950000	12.538671	0.000000	49.750000	42.460000	19.800000	0.059846	0.000000	13.108247	0.000000	1.000000	0.153442	4.668000 
	3.952083	12.538671	0.000000	49.760417	42.460000	19.800000	0.059847	0.000000	13.108247	0.000000	1.000000	0.153442	4.668000 
	3.954167	12.538671	0.000000	49.770833	42.460000	19.800000	0.059847	0.000000	13.108247	0.000000	1.000000	0.153442	4.668000 
	3.956250	12.538671	0.000000	49.781250	42.460000	19.800000	0.059846	0.000000	13.108247	0.000000	1.000000	0.153442	4.668000 
	3.958333	12.538671	0.000000	49.791667	42.520000	19.800000	0.059820	0.000000	13.108093	0.000000	1.000000	0.153409	4.667000 
	3.960417	12.538671	0.000000	49.802083	42.510000	19.800000	0.059835	0.000000	13.108282	0.000000	1.000000	0.153442	4.668000 
	3.962500	12.538671	0.000000	49.812500	42.510000	19.800000	0.059835	0.000000	13.108282	0.000000	1.000000	0.153442	4.668000 
	3.964583	12.538671	0.000000	49.822917	42.510000	19.800000	0.059835	0.000000	13.108282	0.000000	1.000000	0.153442	4.668000 
	3.966667	12.538671	0.000000	49.833333	42.520000	19.800000	0.059818	0.000000	13.108093	0.000000	1.000000	0.153409	4.667000 
	3.968750	12.538671	0.000000	49.843750	42.540000	19.800000	0.059812	0.000000	13.108106	0.000000	1.000000	0.153409	4.667000 
	3.970833	12.538671	0.000000	49.854167	42.540000	19.800000	0.059801	0.000000	13.107910	0.000000	1.000000	0.153376	4.666000 
	3.972917	12.538671	0.000000	49.864583	42.560000	19.800000	0.059784	0.000000	13.107727	0.000000	1.000000	0.153343	4.665000 
	3.975000	12.538671	0.000000	49.875000	42.570000	19.800000	0.059793	0.000000	13.107931	0.000000	1.000000	0.153376	4.666000 
	3.977083	12.538671	0.000000	49.885417	42.590000	19.800000	0.059778	0.000000	13.107748	0.000000	1.000000	0.153343	4.665000 
	3.979167	12.538671	0.000000	49.895833	42.580000	19.800000	0.059765	0.000000	13.107545	0.000000	1.000000	0.153310	4.664000 
	3.981250	12.538671	0.000000	49.906250	42.570000	19.800000	0.059754	0.000000	13.107341	0.000000	1.000000	0.153277	4.663000 
	3.983333	12.538671	0.000000	49.916667	42.620000	19.800000	0.059744	0.000000	13.107376	0.000000	1.000000	0.153277	4.663000 
	3.985417	12.538671	0.000000	49.927083	42.620000	19.800000	0.059744	0.000000	13.107376	0.000000	1.000000	0.153277	4.663000 
	3.987500	12.538671	0.000000	49.937500	42.610000	19.800000	0.059731	0.000000	13.107173	0.000000	1.000000	0.153244	4.662000 
	3.989583	12.538671	0.000000	49.947917	42.610000	19.800000	0.059719	0.000000	13.106976	0.000000	1.000000	0.153211	4.661000 
	3.991667	12.538671	0.000000	49.958333	42.640000	19.800000	0.059687	0.000000	13.106604	0.000000	1.000000	0.153146	4.659000 
	3.993750	12.538671	0.000000	49.968750	42.640000	19.800000	0.059661	0.000000	13.106211	0.000000	1.000000	0.153080	4.657000 
	3.995833	12.538671	0.000000	49.979167	42.660000	19.800000	0.059643	0.000000	13.106028	0.000000	1.000000	0.153047	4.656000 
	3.997917	12.538671	0.000000	49.989583	42.650000	19.800000	0.059620	0.000000	13.105628	0.000000	1.000000	0.152981	4.654000 
	4.000000	12.538671	0.000000	50.000000	42.680000	19.800000	0.059587	0.000000	13.105256	0.000000	1.000000	0.152916	4.652000 
	4.002083	12.538671	0.000000	50.010417	42.700000	19.800000	0.059570	0.000000	13.105074	0.000000	1.000000	0.152883	4.651000 
	4.004167	12.538671	0.000000	50.020833	42.690000	19.800000	0.059547	0.000000	13.104674	0.000000	1.000000	0.152817	4.649000 
	4.006250	12.538671	0.000000	50.031250	42.710000	19.800000	0.059504	0.000000	13.104098	0.000000	1.000000	0.152718	4.646000 
	4.008333	12.538671	0.000000	50.041667	42.720000	19.800000	0.059488	0.000000	13.103908	0.000000	1.000000	0.152686	4.645000 
	4.010417	12.538458	0.000000	50.052083	42.730000	19.800000	0.059459	0.000000	13.103522	0.000000	1.000000	0.152620	4.643000 
	4.012500	12.538458	0.000000	50.062500	42.730000	19.800000	0.059422	0.000000	13.102933	0.000000	1.000000	0.152521	4.640000 
	4.014583	12.538458	0.000000	50.072917	42.760000	19.800000	0.059388	0.000000	13.102560	0.000000	1.000000	0.152455	4.638000 
	4.016667	12.538458	0.000000	50.083333	42.770000	19.800000	0.059362	0.000000	13.102174	0.000000	1.000000	0.152390	4.636000 
	4.018750	12.538458	0.000000	50.093750	42.790000	19.800000	0.059333	0.000000	13.101795	0.000000	1.000000	0.152324	4.634000 
	4.020833	12.538458	0.000000	50.104167	42.790000	19.800000	0.059307	0.000000	13.101402	0.000000	1.000000	0.152258	4.632000 
	4.022917	12.538458	0.000000	50.114583	42.770000	19.800000	0.059296	0.000000	13.101192	0.000000	1.000000	0.152225	4.631000 
	4.025000	12.538458	0.000000	50.125000	42.810000	19.800000	0.059275	0.000000	13.101023	0.000000	1.000000	0.152192	4.630000 
	4.027083	12.538458	0.000000	50.135417	42.810000	19.800000	0.059261	0.000000	13.100826	0.000000	1.000000	0.152160	4.629000 
	4.029167	12.538458	0.000000	50.145833	42.820000	19.800000	0.059235	0.000000	13.100440	0.000000	1.000000	0.152094	4.627000 
	4.031250	12.538458	0.000000	50.156250	42.830000	19.800000	0.059218	0.000000	13.100250	0.000000	1.000000	0.152061	4.626000 
	4.033333	12.538458	0.000000	50.166667	42.860000	19.800000	0.059200	0.000000	13.100075	0.000000	1.000000	0.152028	4.625000 
	4.035417	12.538458	0.000000	50.177083	42.870000	19.800000	0.059172	0.000000	13.099688	0.000000	1.000000	0.151962	4.623000 
	4.037500	12.538458	0.000000	50.187500	42.850000	19.800000	0.059162	0.000000	13.099478	0.000000	1.000000	0.151930	4.622000 
	4.039583	12.538458	0.000000	50.197917	42.850000	19.800000	0.059149	0.000000	13.099282	0.000000	1.000000	0.151897	4.621000 
	4.041667	12.538458	0.000000	50.208333	42.880000	19.800000	0.059143	0.000000	13.099302	0.000000	1.000000	0.151897	4.621000 
	4.043750	12.538458	0.000000	50.218750	42.880000	19.800000	0.059131	0.000000	13.099106	0.000000	1.000000	0.151864	4.620000 
	4.045833	12.538458	0.000000	50.229167	42.900000	19.800000	0.059113	0.000000	13.098923	0.000000	1.000000	0.151831	4.619000 
	4.047917	12.538458	0.000000	50.239583	42.910000	19.800000	0.059097	0.000000	13.098733	0.000000	1.000000	0.151798	4.618000 
	4.050000	12.538458	0.000000	50.250000	42.920000	19.800000	0.059107	0.000000	13.098937	0.000000	1.000000	0.151831	4.619000 
	4.052083	12.538458	0.000000	50.260417	42.940000	19.800000	0.059091	0.000000	13.098754	0.000000	1.000000	0.151798	4.618000 
	4.054167	12.538458	0.000000	50.270833	42.920000	19.800000	0.059094	0.000000	13.098740	0.000000	1.000000	0.151798	4.618000 
	4.056250	12.538458	0.000000	50.281250	42.930000	19.800000	0.059080	0.000000	13.098550	0.000000	1.000000	0.151765	4.617000 
	4.058333	12.538458	0.000000	50.291667	42.950000	19.800000	0.059074	0.000000	13.098564	0.000000	1.000000	0.151765	4.617000 
	4.060417	12.538458	0.000000	50.302083	42.940000	19.800000	0.059076	0.000000	13.098557	0.000000	1.000000	0.151765	4.617000 
	4.062500	12.538458	0.000000	50.312500	42.970000	19.800000	0.059059	0.000000	13.098381	0.000000	1.000000	0.151732	4.616000 
	4.064583	12.538458	0.000000	50.322917	42.970000	19.800000	0.059057	0.000000	13.098381	0.000000	1.000000	0.151732	4.616000 
	4.066667	12.538458	0.000000	50.333333	43.000000	19.800000	0.059024	0.000000	13.098009	0.000000	1.000000	0.151667	4.614000 
	4.068750	12.538458	0.000000	50.343750	43.000000	19.800000	0.059013	0.000000	13.097812	0.000000	1.000000	0.151634	4.613000 
	4.070833	12.538458	0.000000	50.354167	43.020000	19.800000	0.059022	0.000000	13.098023	0.000000	1.000000	0.151667	4.614000 
	4.072917	12.538671	0.000000	50.364583	43.010000	19.800000	0.059009	0.000000	13.097819	0.000000	1.000000	0.151634	4.613000 
	4.075000	12.538671	0.000000	50.375000	43.050000	19.800000	0.059001	0.000000	13.097847	0.000000	1.000000	0.151634	4.613000 
	4.077083	12.538671	0.000000	50.385417	43.050000	19.800000	0.059000	0.000000	13.097847	0.000000	1.000000	0.151634	4.613000 
	4.079167	12.538458	0.000000	50.395833	43.050000	19.800000	0.058987	0.000000	13.097650	0.000000	1.000000	0.151601	4.612000 
	4.081250	12.538458	0.000000	50.406250	43.060000	19.800000	0.058986	0.000000	13.097657	0.000000	1.000000	0.151601	4.612000 
	4.083333	12.538458	0.000000	50.416667	43.090000	19.800000	0.058992	0.000000	13.097874	0.000000	1.000000	0.151634	4.613000 
	4.085417	12.538458	0.000000	50.427083	43.090000	19.800000	0.058991	0.000000	13.097874	0.000000	1.000000	0.151634	4.613000 
	4.087500	12.538458	0.000000	50.437500	43.080000	19.800000	0.059005	0.000000	13.098064	0.000000	1.000000	0.151667	4.614000 
	4.089583	12.538458	0.000000	50.447917	43.090000	19.800000	0.059028	0.000000	13.098464	0.000000	1.000000	0.151732	4.616000 
	4.091667	12.538458	0.000000	50.458333	43.130000	19.800000	0.059046	0.000000	13.098885	0.000000	1.000000	0.151798	4.618000 
	4.093750	12.538458	0.000000	50.468750	43.110000	19.800000	0.059062	0.000000	13.099067	0.000000	1.000000	0.151831	4.619000 
	4.095833	12.538458	0.000000	50.479167	43.130000	19.800000	0.059072	0.000000	13.099278	0.000000	1.000000	0.151864	4.620000 
	4.097917	12.538458	0.000000	50.489583	43.140000	19.800000	0.059108	0.000000	13.099874	0.000000	1.000000	0.151962	4.623000 
	4.100000	12.538671	0.000000	50.500000	43.140000	19.800000	0.059133	0.000000	13.100268	0.000000	1.000000	0.152028	4.625000 
	4.102083	12.538671	0.000000	50.510417	43.150000	19.800000	0.059155	0.000000	13.100668	0.000000	1.000000	0.152094	4.627000 
	4.104167	12.538458	0.000000	50.520833	43.160000	19.800000	0.059152	0.000000	13.100675	0.000000	1.000000	0.152094	4.627000 
	4.106250	12.538671	0.000000	50.531250	43.180000	19.800000	0.059162	0.000000	13.100885	0.000000	1.000000	0.152127	4.628000 
	4.108333	12.538671	0.000000	50.541667	43.200000	19.800000	0.059182	0.000000	13.101292	0.000000	1.000000	0.152192	4.630000 
	4.110417	12.538671	0.000000	50.552083	43.210000	19.800000	0.059180	0.000000	13.101299	0.000000	1.000000	0.152192	4.630000 
	4.112500	12.538671	0.000000	50.562500	43.200000	19.800000	0.059195	0.000000	13.101488	0.000000	1.000000	0.152225	4.631000 
	4.114583	12.538671	0.000000	50.572917	43.210000	19.800000	0.059218	0.000000	13.101889	0.000000	1.000000	0.152291	4.633000 
	4.116667	12.538671	0.000000	50.583333	43.220000	19.800000	0.059228	0.000000	13.102092	0.000000	1.000000	0.152324	4.634000 
	4.118750	12.538671	0.000000	50.593750	43.250000	19.800000	0.059235	0.000000	13.102309	0.000000	1.000000	0.152357	4.635000 
	4.120833	12.538671	0.000000	50.604167	43.240000	19.800000	0.059263	0.000000	13.102696	0.000000	1.000000	0.152423	4.637000 
	4.122917	12.538671	0.000000	50.614583	43.260000	19.800000	0.059284	0.000000	13.103103	0.000000	1.000000	0.152488	4.639000 
	4.125000	12.538671	0.000000	50.625000	43.260000	19.800000	0.059294	0.000000	13.103299	0.000000	1.000000	0.152521	4.640000 
	4.127083	12.538671	0.000000	50.635417	43.280000	19.800000	0.059317	0.000000	13.103706	0.000000	1.000000	0.152587	4.642000 
	4.129167	12.538671	0.000000	50.645833	43.270000	19.800000	0.059331	0.000000	13.103896	0.000000	1.000000	0.152620	4.643000 
	4.131250	12.538671	0.000000	50.656250	43.290000	19.800000	0.059339	0.000000	13.104106	0.000000	1.000000	0.152653	4.644000 
	4.133333	12.538671	0.000000	50.666667	43.300000	19.800000	0.059350	0.000000	13.104310	0.000000	1.000000	0.152686	4.645000 
	4.135417	12.538671	0.000000	50.677083	43.310000	19.800000	0.059361	0.000000	13.104513	0.000000	1.000000	0.152718	4.646000 
	4.137500	12.538671	0.000000	50.687500	43.310000	19.800000	0.059386	0.000000	13.104907	0.000000	1.000000	0.152784	4.648000 
	4.139583	12.538671	0.000000	50.697917	43.320000	19.800000	0.059408	0.000000	13.105307	0.000000	1.000000	0.152850	4.650000 
	4.141667	12.538671	0.000000	50.708333	43.350000	19.800000	0.059427	0.000000	13.105721	0.000000	1.000000	0.152916	4.652000 
	4.143750	12.538671	0.000000	50.718750	43.350000	19.800000	0.059427	0.000000	13.105721	0.000000	1.000000	0.152916	4.652000 
	4.145833	12.538671	0.000000	50.729167	43.370000	19.800000	0.059448	0.000000	13.106128	0.000000	1.000000	0.152981	4.654000 
	4.147917	12.538671	0.000000	50.739583	43.360000	19.800000	0.059474	0.000000	13.106514	0.000000	1.000000	0.153047	4.656000 
	4.150000	12.538671	0.000000	50.750000	43.380000	19.800000	0.059471	0.000000	13.106528	0.000000	1.000000	0.153047	4.656000 
	4.152083	12.538671	0.000000	50.760417	43.400000	19.800000	0.059492	0.000000	13.106935	0.000000	1.000000	0.153113	4.658000 
	4.154167	12.538671	0.000000	50.770833	43.390000	19.800000	0.059506	0.000000	13.107125	0.000000	1.000000	0.153146	4.659000 
	4.156250	12.538671	0.000000	50.781250	43.420000	19.800000	0.059500	0.000000	13.107146	0.000000	1.000000	0.153146	4.659000 
	4.158333	12.538671	0.000000	50.791667	43.420000	19.800000	0.059512	0.000000	13.107342	0.000000	1.000000	0.153179	4.660000 
	4.160417	12.538671	0.000000	50.802083	43.450000	19.800000	0.059506	0.000000	13.107363	0.000000	1.000000	0.153179	4.660000 
	4.162500	12.538671	0.000000	50.812500	43.450000	19.800000	0.059494	0.000000	13.107166	0.000000	1.000000	0.153146	4.659000 
	4.164583	12.538671	0.000000	50.822917	43.450000	19.800000	0.059481	0.000000	13.106970	0.000000	1.000000	0.153113	4.658000 
	4.166667	12.538671	0.000000	50.833333	43.450000	19.800000	0.059452	0.000000	13.106577	0.000000	1.000000	0.153047	4.656000 
	4.168750	12.538671	0.000000	50.843750	43.450000	19.800000	0.059389	0.000000	13.105593	0.000000	1.000000	0.152883	4.651000 
	4.170833	12.538671	0.000000	50.854167	43.470000	19.800000	0.059335	0.000000	13.104821	0.000000	1.000000	0.152751	4.647000 
	4.172917	12.538671	0.000000	50.864583	43.490000	19.800000	0.059278	0.000000	13.104048	0.000000	1.000000	0.152620	4.643000 
	4.175000	12.538671	0.000000	50.875000	43.510000	19.800000	0.059223	0.000000	13.103276	0.000000	1.000000	0.152488	4.639000 
	4.177083	12.538671	0.000000	50.885417	43.500000	19.800000	0.059187	0.000000	13.102679	0.000000	1.000000	0.152390	4.636000 
	4.179167	12.538671	0.000000	50.895833	43.510000	19.800000	0.059133	0.000000	13.101899	0.000000	1.000000	0.152258	4.632000 
	4.181250	12.538671	0.000000	50.906250	43.530000	19.800000	0.059078	0.000000	13.101126	0.000000	1.000000	0.152127	4.628000 
	4.183333	12.538671	0.000000	50.916667	43.540000	19.800000	0.059013	0.000000	13.100150	0.000000	1.000000	0.151962	4.623000 
	4.185417	12.538671	0.000000	50.927083	43.540000	19.800000	0.058973	0.000000	13.099560	0.000000	1.000000	0.151864	4.620000 
	4.187500	12.538671	0.000000	50.937500	43.550000	19.800000	0.058921	0.000000	13.098781	0.000000	1.000000	0.151732	4.616000 
	4.189583	12.538671	0.000000	50.947917	43.570000	19.800000	0.058892	0.000000	13.098401	0.000000	1.000000	0.151667	4.614000 
	4.191667	12.538671	0.000000	50.958333	43.570000	19.800000	0.058864	0.000000	13.098008	0.000000	1.000000	0.151601	4.612000 
	4.193750	12.538671	0.000000	50.968750	43.580000	19.800000	0.058823	0.000000	13.097425	0.000000	1.000000	0.151502	4.609000 
	4.195833	12.538671	0.000000	50.979167	43.600000	19.800000	0.058794	0.000000	13.097045	0.000000	1.000000	0.151436	4.607000 
	4.197917	12.538671	0.000000	50.989583	43.610000	19.800000	0.058754	0.000000	13.096462	0.000000	1.000000	0.151338	4.604000 
	4.200000	12.538671	0.000000	51.000000	43.610000	19.800000	0.058726	0.000000	13.096069	0.000000	1.000000	0.151272	4.602000 
	4.202083	12.538671	0.000000	51.010417	43.620000	19.800000	0.058687	0.000000	13.095486	0.000000	1.000000	0.151173	4.599000 
	4.204167	12.538671	0.000000	51.020833	43.620000	19.800000	0.058686	0.000000	13.095486	0.000000	1.000000	0.151173	4.599000 
	4.206250	12.538671	0.000000	51.031250	43.630000	19.800000	0.058670	0.000000	13.095296	0.000000	1.000000	0.151141	4.598000 
	4.208333	12.538671	0.000000	51.041667	43.650000	19.800000	0.058668	0.000000	13.095310	0.000000	1.000000	0.151141	4.598000 
	4.210417	12.538671	0.000000	51.052083	43.660000	19.800000	0.058653	0.000000	13.095120	0.000000	1.000000	0.151108	4.597000 
	4.212500	12.538671	0.000000	51.062500	43.660000	19.800000	0.058652	0.000000	13.095120	0.000000	1.000000	0.151108	4.597000 
	4.214583	12.538671	0.000000	51.072917	43.680000	19.800000	0.058633	0.000000	13.094937	0.000000	1.000000	0.151075	4.596000 
	4.216667	12.538671	0.000000	51.083333	43.680000	19.800000	0.058633	0.000000	13.094937	0.000000	1.000000	0.151075	4.596000 
	4.218750	12.538671	0.000000	51.093750	43.700000	19.800000	0.058605	0.000000	13.094557	0.000000	1.000000	0.151009	4.594000 
	4.220833	12.538671	0.000000	51.104167	43.700000	19.800000	0.058566	0.000000	13.093967	0.000000	1.000000	0.150911	4.591000 
	4.222917	12.538671	0.000000	51.114583	43.710000	19.800000	0.058538	0.000000	13.093581	0.000000	1.000000	0.150845	4.589000 
	4.225000	12.538671	0.000000	51.125000	43.730000	19.800000	0.058533	0.000000	13.093595	0.000000	1.000000	0.150845	4.589000 
	4.227083	12.538671	0.000000	51.135417	43.740000	19.800000	0.058519	0.000000	13.093405	0.000000	1.000000	0.150812	4.588000 
	4.229167	12.538671	0.000000	51.145833	43.750000	19.800000	0.058516	0.000000	13.093412	0.000000	1.000000	0.150812	4.588000 
	4.231250	12.538671	0.000000	51.156250	43.760000	19.800000	0.058513	0.000000	13.093418	0.000000	1.000000	0.150812	4.588000 
	4.233333	12.538671	0.000000	51.166667	43.770000	19.800000	0.058512	0.000000	13.093425	0.000000	1.000000	0.150812	4.588000 
	4.235417	12.538671	0.000000	51.177083	43.770000	19.800000	0.058498	0.000000	13.093229	0.000000	1.000000	0.150779	4.587000 
	4.237500	12.538671	0.000000	51.187500	43.790000	19.800000	0.058482	0.000000	13.093046	0.000000	1.000000	0.150746	4.586000 
	4.239583	12.538671	0.000000	51.197917	43.800000	19.800000	0.058479	0.000000	13.093052	0.000000	1.000000	0.150746	4.586000 
	4.241667	12.538671	0.000000	51.208333	43.800000	19.800000	0.058479	0.000000	13.093052	0.000000	1.000000	0.150746	4.586000 
	4.243750	12.538671	0.000000	51.218750	43.810000	19.800000	0.058488	0.000000	13.093256	0.000000	1.000000	0.150779	4.587000 
	4.245833	12.538671	0.000000	51.229167	43.820000	19.800000	0.058513	0.000000	13.093656	0.000000	1.000000	0.150845	4.589000 
	4.247917	12.538671	0.000000	51.239583	43.840000	19.800000	0.058534	0.000000	13.094063	0.000000	1.000000	0.150911	4.591000 
	4.250000	12.538671	0.000000	51.250000	43.840000	19.800000	0.058571	0.000000	13.094653	0.000000	1.000000	0.151009	4.594000 
	4.252083	12.538671	0.000000	51.260417	43.870000	19.800000	0.058630	0.000000	13.095657	0.000000	1.000000	0.151173	4.599000 
	4.254167	12.538671	0.000000	51.270833	43.850000	19.800000	0.058671	0.000000	13.096233	0.000000	1.000000	0.151272	4.602000 
	4.256250	12.538671	0.000000	51.281250	43.860000	19.800000	0.058706	0.000000	13.096830	0.000000	1.000000	0.151371	4.605000 
	4.258333	12.538671	0.000000	51.291667	43.890000	19.800000	0.058739	0.000000	13.097441	0.000000	1.000000	0.151469	4.608000 
	4.260417	12.538671	0.000000	51.302083	43.890000	19.800000	0.058789	0.000000	13.098228	0.000000	1.000000	0.151601	4.612000 
	4.262500	12.538671	0.000000	51.312500	43.900000	19.800000	0.058825	0.000000	13.098825	0.000000	1.000000	0.151699	4.615000 
	4.264583	12.538671	0.000000	51.322917	43.900000	19.800000	0.058888	0.000000	13.099808	0.000000	1.000000	0.151864	4.620000 
	4.266667	12.538671	0.000000	51.333333	43.930000	19.800000	0.058945	0.000000	13.100812	0.000000	1.000000	0.152028	4.625000 
	4.268750	12.538671	0.000000	51.343750	43.930000	19.800000	0.058983	0.000000	13.101402	0.000000	1.000000	0.152127	4.628000 
	4.270833	12.538671	0.000000	51.354167	43.930000	19.800000	0.059048	0.000000	13.102386	0.000000	1.000000	0.152291	4.633000 
	4.272917	12.538671	0.000000	51.364583	43.950000	19.800000	0.059106	0.000000	13.103383	0.000000	1.000000	0.152455	4.638000 
	4.275000	12.538671	0.000000	51.375000	43.960000	19.800000	0.059167	0.000000	13.104374	0.000000	1.000000	0.152620	4.643000 
	4.277083	12.538671	0.000000	51.385417	43.980000	19.800000	0.059225	0.000000	13.105371	0.000000	1.000000	0.152784	4.648000 
	4.279167	12.538671	0.000000	51.395833	43.980000	19.800000	0.059253	0.000000	13.105764	0.000000	1.000000	0.152850	4.650000 
	4.281250	12.538671	0.000000	51.406250	43.980000	19.800000	0.059277	0.000000	13.106158	0.000000	1.000000	0.152916	4.652000 
	4.283333	12.538671	0.000000	51.416667	43.970000	19.800000	0.059266	0.000000	13.105954	0.000000	1.000000	0.152883	4.651000 
	4.285417	12.538671	0.000000	51.427083	44.010000	19.800000	0.059259	0.000000	13.105982	0.000000	1.000000	0.152883	4.651000 
	4.287500	12.538671	0.000000	51.437500	44.020000	19.800000	0.059230	0.000000	13.105595	0.000000	1.000000	0.152817	4.649000 
	4.289583	12.538671	0.000000	51.447917	44.020000	19.800000	0.059204	0.000000	13.105202	0.000000	1.000000	0.152751	4.647000 
	4.291667	12.538671	0.000000	51.458333	44.030000	19.800000	0.059188	0.000000	13.105012	0.000000	1.000000	0.152718	4.646000 
	4.293750	12.538671	0.000000	51.468750	44.060000	19.800000	0.059170	0.000000	13.104836	0.000000	1.000000	0.152686	4.645000 
	4.295833	12.538671	0.000000	51.479167	44.060000	19.800000	0.059194	0.000000	13.105230	0.000000	1.000000	0.152751	4.647000 
	4.297917	12.538671	0.000000	51.489583	44.070000	19.800000	0.059206	0.000000	13.105433	0.000000	1.000000	0.152784	4.648000 
	4.300000	12.538671	0.000000	51.500000	44.070000	19.800000	0.059229	0.000000	13.105827	0.000000	1.000000	0.152850	4.650000 
	4.302083	12.538671	0.000000	51.510417	44.090000	19.800000	0.059239	0.000000	13.106037	0.000000	1.000000	0.152883	4.651000 
	4.304167	12.538671	0.000000	51.520833	44.100000	19.800000	0.059250	0.000000	13.106241	0.000000	1.000000	0.152916	4.652000 
	4.306250	12.538671	0.000000	51.531250	44.110000	19.800000	0.059273	0.000000	13.106641	0.000000	1.000000	0.152981	4.654000 
	4.308333	12.538671	0.000000	51.541667	44.110000	19.800000	0.059273	0.000000	13.106641	0.000000	1.000000	0.152981	4.654000 
	4.310417	12.538671	0.000000	51.552083	44.130000	19.800000	0.059230	0.000000	13.106065	0.000000	1.000000	0.152883	4.651000 
	4.312500	12.538671	0.000000	51.562500	44.150000	19.800000	0.059214	0.000000	13.105882	0.000000	1.000000	0.152850	4.650000 
	4.314583	12.538671	0.000000	51.572917	44.150000	19.800000	0.059162	0.000000	13.105095	0.000000	1.000000	0.152718	4.646000 
	4.316667	12.538671	0.000000	51.583333	44.160000	19.800000	0.059132	0.000000	13.104709	0.000000	1.000000	0.152653	4.644000 
	4.318750	12.538671	0.000000	51.593750	44.150000	19.800000	0.059083	0.000000	13.103915	0.000000	1.000000	0.152521	4.640000 
	4.320833	12.538671	0.000000	51.604167	44.160000	19.800000	0.059031	0.000000	13.103135	0.000000	1.000000	0.152390	4.636000 
	4.322917	12.538671	0.000000	51.614583	44.190000	19.800000	0.058974	0.000000	13.102369	0.000000	1.000000	0.152258	4.632000 
	4.325000	12.538671	0.000000	51.625000	44.190000	19.800000	0.058936	0.000000	13.101779	0.000000	1.000000	0.152160	4.629000 
	4.327083	12.538671	0.000000	51.635417	44.200000	19.800000	0.058895	0.000000	13.101195	0.000000	1.000000	0.152061	4.626000 
	4.329167	12.538671	0.000000	51.645833	44.210000	19.800000	0.058867	0.000000	13.100809	0.000000	1.000000	0.151995	4.624000 
	4.331250	12.538671	0.000000	51.656250	44.210000	19.800000	0.058828	0.000000	13.100219	0.000000	1.000000	0.151897	4.621000 
	4.333333	12.538671	0.000000	51.666667	44.230000	19.800000	0.058747	0.000000	13.099052	0.000000	1.000000	0.151699	4.615000 
	4.335417	12.538671	0.000000	51.677083	44.240000	19.800000	0.058695	0.000000	13.098272	0.000000	1.000000	0.151568	4.611000 
	4.337500	12.538671	0.000000	51.687500	44.260000	19.800000	0.058639	0.000000	13.097499	0.000000	1.000000	0.151436	4.607000 
	4.339583	12.538671	0.000000	51.697917	44.280000	19.800000	0.058598	0.000000	13.096922	0.000000	1.000000	0.151338	4.604000 
	4.341667	12.538671	0.000000	51.708333	44.270000	19.800000	0.058560	0.000000	13.096325	0.000000	1.000000	0.151239	4.601000 
	4.343750	12.538671	0.000000	51.718750	44.280000	19.800000	0.058533	0.000000	13.095938	0.000000	1.000000	0.151173	4.599000 
	4.345833	12.538671	0.000000	51.729167	44.280000	19.800000	0.058506	0.000000	13.095545	0.000000	1.000000	0.151108	4.597000 
	4.347917	12.538671	0.000000	51.739583	44.300000	19.800000	0.058491	0.000000	13.095362	0.000000	1.000000	0.151075	4.596000 
	4.350000	12.538671	0.000000	51.750000	44.300000	19.800000	0.058475	0.000000	13.095165	0.000000	1.000000	0.151042	4.595000 
	4.352083	12.538671	0.000000	51.760417	44.320000	19.800000	0.058449	0.000000	13.094785	0.000000	1.000000	0.150976	4.593000 
	4.354167	12.538885	0.000000	51.770833	44.330000	19.800000	0.058432	0.000000	13.094595	0.000000	1.000000	0.150943	4.592000 
	4.356250	12.538885	0.000000	51.781250	44.350000	19.800000	0.058429	0.000000	13.094609	0.000000	1.000000	0.150943	4.592000 
	4.358333	12.538885	0.000000	51.791667	44.340000	19.800000	0.058402	0.000000	13.094209	0.000000	1.000000	0.150878	4.590000 
	4.360417	12.538885	0.000000	51.802083	44.360000	19.800000	0.058387	0.000000	13.094026	0.000000	1.000000	0.150845	4.589000 
	4.362500	12.538885	0.000000	51.812500	44.360000	19.800000	0.058360	0.000000	13.093632	0.000000	1.000000	0.150779	4.587000 
	4.364583	12.538885	0.000000	51.822917	44.380000	19.800000	0.058331	0.000000	13.093252	0.000000	1.000000	0.150713	4.585000 
	4.366667	12.538885	0.000000	51.833333	44.390000	19.800000	0.058303	0.000000	13.092866	0.000000	1.000000	0.150648	4.583000 
	4.368750	12.538885	0.000000	51.843750	44.400000	19.800000	0.058275	0.000000	13.092479	0.000000	1.000000	0.150582	4.581000 
	4.370833	12.538885	0.000000	51.854167	44.410000	19.800000	0.058261	0.000000	13.092289	0.000000	1.000000	0.150549	4.580000 
	4.372917	12.538885	0.000000	51.864583	44.430000	19.800000	0.058231	0.000000	13.091909	0.000000	1.000000	0.150483	4.578000 
	4.375000	12.538885	0.000000	51.875000	44.430000	19.800000	0.058231	0.000000	13.091909	0.000000	1.000000	0.150483	4.578000 
	4.377083	12.538885	0.000000	51.885417	44.440000	19.800000	0.058227	0.000000	13.091916	0.000000	1.000000	0.150483	4.578000 
	4.379167	12.538885	0.000000	51.895833	44.450000	19.800000	0.058199	0.000000	13.091529	0.000000	1.000000	0.150417	4.576000 
	4.381250	12.538885	0.000000	51.906250	44.440000	19.800000	0.058189	0.000000	13.091326	0.000000	1.000000	0.150385	4.575000 
	4.383333	12.538885	0.000000	51.916667	44.470000	19.800000	0.058171	0.000000	13.091149	0.000000	1.000000	0.150352	4.574000 
	4.385417	12.538885	0.000000	51.927083	44.480000	19.800000	0.058169	0.000000	13.091156	0.000000	1.000000	0.150352	4.574000 
	4.387500	12.538885	0.000000	51.937500	44.480000	19.800000	0.058155	0.000000	13.090959	0.000000	1.000000	0.150319	4.573000 
	4.389583	12.538885	0.000000	51.947917	44.490000	19.800000	0.058154	0.000000	13.090966	0.000000	1.000000	0.150319	4.573000 
	4.391667	12.538885	0.000000	51.958333	44.510000	19.800000	0.058149	0.000000	13.090980	0.000000	1.000000	0.150319	4.573000 
	4.393750	12.538885	0.000000	51.968750	44.510000	19.800000	0.058148	0.000000	13.090980	0.000000	1.000000	0.150319	4.573000 
	4.395833	12.538885	0.000000	51.979167	44.530000	19.800000	0.058157	0.000000	13.091190	0.000000	1.000000	0.150352	4.574000 
	4.397917	12.538885	0.000000	51.989583	44.540000	19.800000	0.058155	0.000000	13.091197	0.000000	1.000000	0.150352	4.574000 
	4.400000	12.538885	0.000000	52.000000	44.560000	19.800000	0.058163	0.000000	13.091408	0.000000	1.000000	0.150385	4.575000 
	4.402083	12.538885	0.000000	52.010417	44.550000	19.800000	0.058176	0.000000	13.091598	0.000000	1.000000	0.150417	4.576000 
	4.404167	12.538885	0.000000	52.020833	44.560000	19.800000	0.058162	0.000000	13.091408	0.000000	1.000000	0.150385	4.575000 
	4.406250	12.538885	0.000000	52.031250	44.580000	19.800000	0.058172	0.000000	13.091618	0.000000	1.000000	0.150417	4.576000 
	4.408333	12.538885	0.000000	52.041667	44.580000	19.800000	0.058184	0.000000	13.091815	0.000000	1.000000	0.150450	4.577000 
	4.410417	12.538885	0.000000	52.052083	44.610000	19.800000	0.058176	0.000000	13.091835	0.000000	1.000000	0.150450	4.577000 
	4.412500	12.538885	0.000000	52.062500	44.600000	19.800000	0.058165	0.000000	13.091632	0.000000	1.000000	0.150417	4.576000 
	4.414583	12.538885	0.000000	52.072917	44.600000	19.800000	0.058178	0.000000	13.091828	0.000000	1.000000	0.150450	4.577000 
	4.416667	12.538885	0.000000	52.083333	44.620000	19.800000	0.058175	0.000000	13.091842	0.000000	1.000000	0.150450	4.577000 
	4.418750	12.538885	0.000000	52.093750	44.630000	19.800000	0.058172	0.000000	13.091849	0.000000	1.000000	0.150450	4.577000 
	4.420833	12.538885	0.000000	52.104167	44.650000	19.800000	0.058155	0.000000	13.091666	0.000000	1.000000	0.150417	4.576000 
	4.422917	12.538885	0.000000	52.114583	44.660000	19.800000	0.058151	0.000000	13.091673	0.000000	1.000000	0.150417	4.576000 
	4.425000	12.538885	0.000000	52.125000	44.660000	19.800000	0.058152	0.000000	13.091673	0.000000	1.000000	0.150417	4.576000 
	4.427083	12.538885	0.000000	52.135417	44.660000	19.800000	0.058164	0.000000	13.091869	0.000000	1.000000	0.150450	4.577000 
	4.429167	12.538885	0.000000	52.145833	44.660000	19.800000	0.058163	0.000000	13.091869	0.000000	1.000000	0.150450	4.577000 
	4.431250	12.538885	0.000000	52.156250	44.690000	19.800000	0.058144	0.000000	13.091693	0.000000	1.000000	0.150417	4.576000 
	4.433333	12.538885	0.000000	52.166667	44.690000	19.800000	0.058156	0.000000	13.091890	0.000000	1.000000	0.150450	4.577000 
	4.435417	12.538885	0.000000	52.177083	44.700000	19.800000	0.058156	0.000000	13.091897	0.000000	1.000000	0.150450	4.577000 
	4.437500	12.538885	0.000000	52.187500	44.720000	19.800000	0.058152	0.000000	13.091910	0.000000	1.000000	0.150450	4.577000 
	4.439583	12.539099	0.000000	52.197917	44.730000	19.800000	0.058161	0.000000	13.092114	0.000000	1.000000	0.150483	4.578000 
	4.441667	12.539099	0.000000	52.208333	44.750000	19.800000	0.058144	0.000000	13.091931	0.000000	1.000000	0.150450	4.577000 
	4.443750	12.539099	0.000000	52.218750	44.750000	19.800000	0.058158	0.000000	13.092128	0.000000	1.000000	0.150483	4.578000 
	4.445833	12.539099	0.000000	52.229167	44.750000	19.800000	0.058156	0.000000	13.092128	0.000000	1.000000	0.150483	4.578000 
	4.447917	12.539099	0.000000	52.239583	44.770000	19.800000	0.058153	0.000000	13.092141	0.000000	1.000000	0.150483	4.578000 
	4.450000	12.539099	0.000000	52.250000	44.780000	19.800000	0.058136	0.000000	13.091951	0.000000	1.000000	0.150450	4.577000 
	4.452083	12.539099	0.000000	52.260417	44.790000	19.800000	0.058135	0.000000	13.091958	0.000000	1.000000	0.150450	4.577000 
	4.454167	12.539099	0.000000	52.270833	44.770000	19.800000	0.058151	0.000000	13.092141	0.000000	1.000000	0.150483	4.578000 
	4.456250	12.538885	0.000000	52.281250	44.790000	19.800000	0.058159	0.000000	13.092352	0.000000	1.000000	0.150516	4.579000 
	4.458333	12.538885	0.000000	52.291667	44.810000	19.800000	0.058154	0.000000	13.092366	0.000000	1.000000	0.150516	4.579000 
	4.460417	12.538885	0.000000	52.302083	44.830000	19.800000	0.058163	0.000000	13.092576	0.000000	1.000000	0.150549	4.580000 
	4.462500	12.538885	0.000000	52.312500	44.840000	19.800000	0.058148	0.000000	13.092386	0.000000	1.000000	0.150516	4.579000 
	4.464583	12.538885	0.000000	52.322917	44.840000	19.800000	0.058150	0.000000	13.092386	0.000000	1.000000	0.150516	4.579000 
	4.466667	12.538885	0.000000	52.333333	44.860000	19.800000	0.058145	0.000000	13.092400	0.000000	1.000000	0.150516	4.579000 
	4.468750	12.538885	0.000000	52.343750	44.870000	19.800000	0.058141	0.000000	13.092407	0.000000	1.000000	0.150516	4.579000 
	4.470833	12.538885	0.000000	52.354167	44.880000	19.800000	0.058126	0.000000	13.092217	0.000000	1.000000	0.150483	4.578000 
	4.472917	12.538885	0.000000	52.364583	44.880000	19.800000	0.058126	0.000000	13.092217	0.000000	1.000000	0.150483	4.578000 
	4.475000	12.538885	0.000000	52.375000	44.890000	19.800000	0.058111	0.000000	13.092027	0.000000	1.000000	0.150450	4.577000 
	4.477083	12.538885	0.000000	52.385417	44.890000	19.800000	0.058110	0.000000	13.092027	0.000000	1.000000	0.150450	4.577000 
	4.479167	12.538885	0.000000	52.395833	44.910000	19.800000	0.058107	0.000000	13.092040	0.000000	1.000000	0.150450	4.577000 
	4.481250	12.538885	0.000000	52.406250	44.920000	19.800000	0.058117	0.000000	13.092244	0.000000	1.000000	0.150483	4.578000 
	4.483333	12.538885	0.000000	52.416667	44.930000	19.800000	0.058115	0.000000	13.092251	0.000000	1.000000	0.150483	4.578000 
	4.485417	12.538885	0.000000	52.427083	44.930000	19.800000	0.058114	0.000000	13.092251	0.000000	1.000000	0.150483	4.578000 
	4.487500	12.538885	0.000000	52.437500	44.960000	19.800000	0.058109	0.000000	13.092271	0.000000	1.000000	0.150483	4.578000 
	4.489583	12.538885	0.000000	52.447917	44.970000	19.800000	0.058093	0.000000	13.092081	0.000000	1.000000	0.150450	4.577000 
	4.491667	12.538885	0.000000	52.458333	44.970000	19.800000	0.058081	0.000000	13.091884	0.000000	1.000000	0.150417	4.576000 
	4.493750	12.538885	0.000000	52.468750	44.980000	19.800000	0.058079	0.000000	13.091891	0.000000	1.000000	0.150417	4.576000 
	4.495833	12.538885	0.000000	52.479167	45.000000	19.800000	0.058076	0.000000	13.091905	0.000000	1.000000	0.150417	4.576000 
	4.497917	12.538885	0.000000	52.489583	45.020000	19.800000	0.058071	0.000000	13.091918	0.000000	1.000000	0.150417	4.576000 
	4.500000	12.538885	0.000000	52.500000	45.010000	19.800000	0.058072	0.000000	13.091912	0.000000	1.000000	0.150417	4.576000 
	4.502083	12.538885	0.000000	52.510417	45.030000	19.800000	0.058068	0.000000	13.091925	0.000000	1.000000	0.150417	4.576000 
	4.504167	12.538885	0.000000	52.520833	45.020000	19.800000	0.058068	0.000000	13.091918	0.000000	1.000000	0.150417	4.576000 
	4.506250	12.538885	0.000000	52.531250	45.040000	19.800000	0.058064	0.000000	13.091932	0.000000	1.000000	0.150417	4.576000 
	4.508333	12.538885	0.000000	52.541667	45.060000	19.800000	0.058062	0.000000	13.091946	0.000000	1.000000	0.150417	4.576000 
	4.510417	12.538885	0.000000	52.552083	45.060000	19.800000	0.058047	0.000000	13.091749	0.000000	1.000000	0.150385	4.575000 
	4.512500	12.538885	0.000000	52.562500	45.080000	19.800000	0.058043	0.000000	13.091763	0.000000	1.000000	0.150385	4.575000 
	4.514583	12.538885	0.000000	52.572917	45.080000	19.800000	0.058056	0.000000	13.091959	0.000000	1.000000	0.150417	4.576000 
	4.516667	12.538885	0.000000	52.583333	45.090000	19.800000	0.058052	0.000000	13.091966	0.000000	1.000000	0.150417	4.576000 
	4.518750	12.538885	0.000000	52.593750	45.100000	19.800000	0.058051	0.000000	13.091973	0.000000	1.000000	0.150417	4.576000 
	4.520833	12.538885	0.000000	52.604167	45.110000	19.800000	0.058048	0.000000	13.091980	0.000000	1.000000	0.150417	4.576000 
	4.522917	12.538885	0.000000	52.614583	45.120000	19.800000	0.058046	0.000000	13.091987	0.000000	1.000000	0.150417	4.576000 
	4.525000	12.538885	0.000000	52.625000	45.140000	19.800000	0.058041	0.000000	13.092000	0.000000	1.000000	0.150417	4.576000 
	4.527083	12.538885	0.000000	52.635417	45.140000	19.800000	0.058030	0.000000	13.091804	0.000000	1.000000	0.150385	4.575000 
	4.529167	12.538885	0.000000	52.645833	45.150000	19.800000	0.058026	0.000000	13.091810	0.000000	1.000000	0.150385	4.575000 
	4.531250	12.538885	0.000000	52.656250	45.170000	19.800000	0.058023	0.000000	13.091824	0.000000	1.000000	0.150385	4.575000 
	4.533333	12.538885	0.000000	52.666667	45.180000	19.800000	0.058033	0.000000	13.092028	0.000000	1.000000	0.150417	4.576000 
	4.535417	12.538885	0.000000	52.677083	45.180000	19.800000	0.058031	0.000000	13.092028	0.000000	1.000000	0.150417	4.576000 
	4.537500	12.538885	0.000000	52.687500	45.190000	19.800000	0.058029	0.000000	13.092035	0.000000	1.000000	0.150417	4.576000 
	4.539583	12.538885	0.000000	52.697917	45.200000	19.800000	0.058041	0.000000	13.092238	0.000000	1.000000	0.150450	4.577000 
	4.541667	12.538885	0.000000	52.708333	45.210000	19.800000	0.058053	0.000000	13.092442	0.000000	1.000000	0.150483	4.578000 
	4.543750	12.538885	0.000000	52.718750	45.220000	19.800000	0.058062	0.000000	13.092646	0.000000	1.000000	0.150516	4.579000 
	4.545833	12.538885	0.000000	52.729167	45.220000	19.800000	0.058074	0.000000	13.092843	0.000000	1.000000	0.150549	4.580000 
	4.547917	12.538885	0.000000	52.739583	45.230000	19.800000	0.058096	0.000000	13.093243	0.000000	1.000000	0.150615	4.582000 
	4.550000	12.538885	0.000000	52.750000	45.240000	19.800000	0.058106	0.000000	13.093447	0.000000	1.000000	0.150648	4.583000 
	4.552083	12.538885	0.000000	52.760417	45.240000	19.800000	0.058119	0.000000	13.093644	0.000000	1.000000	0.150680	4.584000 
	4.554167	12.538885	0.000000	52.770833	45.280000	19.800000	0.058125	0.000000	13.093868	0.000000	1.000000	0.150713	4.585000 
	4.556250	12.538885	0.000000	52.781250	45.290000	19.800000	0.058123	0.000000	13.093875	0.000000	1.000000	0.150713	4.585000 
	4.558333	12.538885	0.000000	52.791667	45.280000	19.800000	0.058123	0.000000	13.093868	0.000000	1.000000	0.150713	4.585000 
	4.560417	12.538885	0.000000	52.802083	45.290000	19.800000	0.058122	0.000000	13.093875	0.000000	1.000000	0.150713	4.585000 
	4.562500	12.538885	0.000000	52.812500	45.300000	19.800000	0.058133	0.000000	13.094079	0.000000	1.000000	0.150746	4.586000 
	4.564583	12.538885	0.000000	52.822917	45.320000	19.800000	0.058127	0.000000	13.094092	0.000000	1.000000	0.150746	4.586000 
	4.566667	12.538885	0.000000	52.833333	45.330000	19.800000	0.058125	0.000000	13.094099	0.000000	1.000000	0.150746	4.586000 
	4.568750	12.538885	0.000000	52.843750	45.320000	19.800000	0.058141	0.000000	13.094289	0.000000	1.000000	0.150779	4.587000 
	4.570833	12.538885	0.000000	52.854167	45.350000	19.800000	0.058134	0.000000	13.094310	0.000000	1.000000	0.150779	4.587000 
	4.572917	12.538885	0.000000	52.864583	45.360000	19.800000	0.058131	0.000000	13.094317	0.000000	1.000000	0.150779	4.587000 
	4.575000	12.538885	0.000000	52.875000	45.370000	19.800000	0.058115	0.000000	13.094127	0.000000	1.000000	0.150746	4.586000 
	4.577083	12.538885	0.000000	52.885417	45.370000	19.800000	0.058115	0.000000	13.094127	0.000000	1.000000	0.150746	4.586000 
	4.579167	12.538885	0.000000	52.895833	45.370000	19.800000	0.058114	0.000000	13.094127	0.000000	1.000000	0.150746	4.586000 
	4.581250	12.538885	0.000000	52.906250	45.390000	19.800000	0.058085	0.000000	13.093746	0.000000	1.000000	0.150680	4.584000 
	4.583333	12.538885	0.000000	52.916667	45.400000	19.800000	0.058084	0.000000	13.093753	0.000000	1.000000	0.150680	4.584000 
	4.585417	12.538885	0.000000	52.927083	45.410000	19.800000	0.058056	0.000000	13.093366	0.000000	1.000000	0.150615	4.582000 
	4.587500	12.538885	0.000000	52.937500	45.430000	19.800000	0.058038	0.000000	13.093183	0.000000	1.000000	0.150582	4.581000 
	4.589583	12.538885	0.000000	52.947917	45.440000	19.800000	0.058049	0.000000	13.093387	0.000000	1.000000	0.150615	4.582000 
	4.591667	12.538885	0.000000	52.958333	45.450000	19.800000	0.058021	0.000000	13.093000	0.000000	1.000000	0.150549	4.580000 
	4.593750	12.538885	0.000000	52.968750	45.450000	19.800000	0.058022	0.000000	13.093000	0.000000	1.000000	0.150549	4.580000 
	4.595833	12.538885	0.000000	52.979167	45.450000	19.800000	0.058023	0.000000	13.093000	0.000000	1.000000	0.150549	4.580000 
	4.597917	12.538885	0.000000	52.989583	45.470000	19.800000	0.058005	0.000000	13.092817	0.000000	1.000000	0.150516	4.579000 
	4.600000	12.538885	0.000000	53.000000	45.500000	19.800000	0.057973	0.000000	13.092443	0.000000	1.000000	0.150450	4.577000 
	4.602083	12.538671	0.000000	53.010417	45.510000	19.800000	0.057970	0.000000	13.092450	0.000000	1.000000	0.150450	4.577000 
	4.604167	12.538671	0.000000	53.020833	45.490000	19.800000	0.057962	0.000000	13.092239	0.000000	1.000000	0.150417	4.576000 
	4.606250	12.538671	0.000000	53.031250	45.510000	19.800000	0.057945	0.000000	13.092056	0.000000	1.000000	0.150385	4.575000 
	4.608333	12.538671	0.000000	53.041667	45.530000	19.800000	0.057941	0.000000	13.092070	0.000000	1.000000	0.150385	4.575000 
	4.610417	12.538671	0.000000	53.052083	45.510000	19.800000	0.057932	0.000000	13.091859	0.000000	1.000000	0.150352	4.574000 
	4.612500	12.538671	0.000000	53.062500	45.530000	19.800000	0.057915	0.000000	13.091676	0.000000	1.000000	0.150319	4.573000 
	4.614583	12.538671	0.000000	53.072917	45.550000	19.800000	0.057911	0.000000	13.091690	0.000000	1.000000	0.150319	4.573000 
	4.616667	12.538671	0.000000	53.083333	45.560000	19.800000	0.057883	0.000000	13.091303	0.000000	1.000000	0.150253	4.571000 
	4.618750	12.538671	0.000000	53.093750	45.560000	19.800000	0.057870	0.000000	13.091106	0.000000	1.000000	0.150220	4.570000 
	4.620833	12.538671	0.000000	53.104167	45.580000	19.800000	0.057853	0.000000	13.090922	0.000000	1.000000	0.150187	4.569000 
	4.622917	12.538671	0.000000	53.114583	45.600000	19.800000	0.057848	0.000000	13.090936	0.000000	1.000000	0.150187	4.569000 
	4.625000	12.538671	0.000000	53.125000	45.610000	19.800000	0.057821	0.000000	13.090549	0.000000	1.000000	0.150122	4.567000 
	4.627083	12.538671	0.000000	53.135417	45.620000	19.800000	0.057808	0.000000	13.090359	0.000000	1.000000	0.150089	4.566000 
	4.629167	12.538671	0.000000	53.145833	45.610000	19.800000	0.057795	0.000000	13.090155	0.000000	1.000000	0.150056	4.565000 
	4.631250	12.538671	0.000000	53.156250	45.630000	19.800000	0.057777	0.000000	13.089972	0.000000	1.000000	0.150023	4.564000 
	4.633333	12.538671	0.000000	53.166667	45.640000	19.800000	0.057763	0.000000	13.089782	0.000000	1.000000	0.149990	4.563000 
	4.635417	12.538671	0.000000	53.177083	45.660000	19.800000	0.057735	0.000000	13.089401	0.000000	1.000000	0.149924	4.561000 
	4.637500	12.538671	0.000000	53.187500	45.660000	19.800000	0.057721	0.000000	13.089204	0.000000	1.000000	0.149892	4.560000 
	4.639583	12.538671	0.000000	53.197917	45.660000	19.800000	0.057695	0.000000	13.088810	0.000000	1.000000	0.149826	4.558000 
	4.641667	12.538671	0.000000	53.208333	45.660000	19.800000	0.057682	0.000000	13.088613	0.000000	1.000000	0.149793	4.557000 
	4.643750	12.538671	0.000000	53.218750	45.690000	19.800000	0.057664	0.000000	13.088437	0.000000	1.000000	0.149760	4.556000 
	4.645833	12.538671	0.000000	53.229167	45.700000	19.800000	0.057649	0.000000	13.088247	0.000000	1.000000	0.149727	4.555000 
	4.647917	12.538671	0.000000	53.239583	45.720000	19.800000	0.057619	0.000000	13.087866	0.000000	1.000000	0.149661	4.553000 
	4.650000	12.538671	0.000000	53.250000	45.710000	19.800000	0.057594	0.000000	13.087466	0.000000	1.000000	0.149596	4.551000 
	4.652083	12.538671	0.000000	53.260417	45.730000	19.800000	0.057578	0.000000	13.087282	0.000000	1.000000	0.149563	4.550000 
	4.654167	12.538671	0.000000	53.270833	45.740000	19.800000	0.057550	0.000000	13.086895	0.000000	1.000000	0.149497	4.548000 
	4.656250	12.538671	0.000000	53.281250	45.740000	19.800000	0.057525	0.000000	13.086501	0.000000	1.000000	0.149431	4.546000 
	4.658333	12.538671	0.000000	53.291667	45.760000	19.800000	0.057497	0.000000	13.086121	0.000000	1.000000	0.149366	4.544000 
	4.660417	12.538671	0.000000	53.302083	45.770000	19.800000	0.057482	0.000000	13.085931	0.000000	1.000000	0.149333	4.543000 
	4.662500	12.538671	0.000000	53.312500	45.780000	19.800000	0.057467	0.000000	13.085741	0.000000	1.000000	0.149300	4.542000 
	4.664583	12.538671	0.000000	53.322917	45.800000	19.800000	0.057449	0.000000	13.085557	0.000000	1.000000	0.149267	4.541000 
	4.666667	12.538671	0.000000	53.333333	45.800000	19.800000	0.057436	0.000000	13.085360	0.000000	1.000000	0.149234	4.540000 
	4.668750	12.538671	0.000000	53.343750	45.800000	19.800000	0.057423	0.000000	13.085163	0.000000	1.000000	0.149201	4.539000 
	4.670833	12.538671	0.000000	53.354167	45.810000	19.800000	0.057410	0.000000	13.084973	0.000000	1.000000	0.149168	4.538000 
	4.672917	12.538671	0.000000	53.364583	45.840000	19.800000	0.057391	0.000000	13.084796	0.000000	1.000000	0.149135	4.537000 
	4.675000	12.538671	0.000000	53.375000	45.830000	19.800000	0.057377	0.000000	13.084593	0.000000	1.000000	0.149103	4.536000 
	4.677083	12.538671	0.000000	53.385417	45.840000	19.800000	0.057363	0.000000	13.084402	0.000000	1.000000	0.149070	4.535000 
	4.679167	12.538671	0.000000	53.395833	45.860000	19.800000	0.057348	0.000000	13.084219	0.000000	1.000000	0.149037	4.534000 
	4.681250	12.538671	0.000000	53.406250	45.860000	19.800000	0.057334	0.000000	13.084022	0.000000	1.000000	0.149004	4.533000 
	4.683333	12.538671	0.000000	53.416667	45.870000	19.800000	0.057319	0.000000	13.083832	0.000000	1.000000	0.148971	4.532000 
	4.685417	12.538671	0.000000	53.427083	45.890000	19.800000	0.057316	0.000000	13.083845	0.000000	1.000000	0.148971	4.532000 
	4.687500	12.538671	0.000000	53.437500	45.900000	19.800000	0.057288	0.000000	13.083458	0.000000	1.000000	0.148905	4.530000 
	4.689583	12.538671	0.000000	53.447917	45.910000	19.800000	0.057271	0.000000	13.083268	0.000000	1.000000	0.148873	4.529000 
	4.691667	12.538671	0.000000	53.458333	45.930000	19.800000	0.057243	0.000000	13.082887	0.000000	1.000000	0.148807	4.527000 
	4.693750	12.538671	0.000000	53.468750	45.930000	19.800000	0.057217	0.000000	13.082493	0.000000	1.000000	0.148741	4.525000 
	4.695833	12.538671	0.000000	53.479167	45.930000	19.800000	0.057205	0.000000	13.082296	0.000000	1.000000	0.148708	4.524000 
	4.697917	12.538671	0.000000	53.489583	45.930000	19.800000	0.057181	0.000000	13.081902	0.000000	1.000000	0.148642	4.522000 
	4.700000	12.538671	0.000000	53.500000	45.950000	19.800000	0.057162	0.000000	13.081719	0.000000	1.000000	0.148610	4.521000 
	4.702083	12.538671	0.000000	53.510417	45.960000	19.800000	0.057159	0.000000	13.081726	0.000000	1.000000	0.148610	4.521000 
	4.704167	12.538671	0.000000	53.520833	45.980000	19.800000	0.057131	0.000000	13.081345	0.000000	1.000000	0.148544	4.519000 
	4.706250	12.538671	0.000000	53.531250	45.970000	19.800000	0.057119	0.000000	13.081141	0.000000	1.000000	0.148511	4.518000 
	4.708333	12.538671	0.000000	53.541667	46.010000	19.800000	0.057086	0.000000	13.080774	0.000000	1.000000	0.148445	4.516000 
	4.710417	12.538671	0.000000	53.552083	46.010000	19.800000	0.057074	0.000000	13.080577	0.000000	1.000000	0.148412	4.515000 
	4.712500	12.538671	0.000000	53.562500	46.020000	19.800000	0.057046	0.000000	13.080190	0.000000	1.000000	0.148347	4.513000 
	4.714583	12.538671	0.000000	53.572917	46.030000	19.800000	0.057044	0.000000	13.080197	0.000000	1.000000	0.148347	4.513000 
	4.716667	12.538671	0.000000	53.583333	46.030000	19.800000	0.057018	0.000000	13.079803	0.000000	1.000000	0.148281	4.511000 
	4.718750	12.538671	0.000000	53.593750	46.040000	19.800000	0.057003	0.000000	13.079613	0.000000	1.000000	0.148248	4.510000 
	4.720833	12.538671	0.000000	53.604167	46.060000	19.800000	0.056974	0.000000	13.079232	0.000000	1.000000	0.148182	4.508000 
	4.722917	12.538671	0.000000	53.614583	46.060000	19.800000	0.056961	0.000000	13.079035	0.000000	1.000000	0.148149	4.507000 
	4.725000	12.538671	0.000000	53.625000	46.070000	19.800000	0.056933	0.000000	13.078648	0.000000	1.000000	0.148084	4.505000 
	4.727083	12.538671	0.000000	53.635417	46.080000	19.800000	0.056931	0.000000	13.078654	0.000000	1.000000	0.148084	4.505000 
	4.729167	12.538671	0.000000	53.645833	46.100000	19.800000	0.056916	0.000000	13.078471	0.000000	1.000000	0.148051	4.504000 
	4.731250	12.538671	0.000000	53.656250	46.080000	19.800000	0.056905	0.000000	13.078260	0.000000	1.000000	0.148018	4.503000 
	4.733333	12.538671	0.000000	53.666667	46.110000	19.800000	0.056875	0.000000	13.077887	0.000000	1.000000	0.147952	4.501000 
	4.735417	12.538671	0.000000	53.677083	46.130000	19.800000	0.056856	0.000000	13.077703	0.000000	1.000000	0.147919	4.500000 
	4.737500	12.538671	0.000000	53.687500	46.140000	19.800000	0.056855	0.000000	13.077710	0.000000	1.000000	0.147919	4.500000 
	4.739583	12.538671	0.000000	53.697917	46.150000	19.800000	0.056828	0.000000	13.077322	0.000000	1.000000	0.147854	4.498000 
	4.741667	12.538671	0.000000	53.708333	46.150000	19.800000	0.056815	0.000000	13.077125	0.000000	1.000000	0.147821	4.497000 
	4.743750	12.538671	0.000000	53.718750	46.170000	19.800000	0.056785	0.000000	13.076745	0.000000	1.000000	0.147755	4.495000 
	4.745833	12.538671	0.000000	53.729167	46.180000	19.800000	0.056771	0.000000	13.076554	0.000000	1.000000	0.147722	4.494000 
	4.747917	12.538671	0.000000	53.739583	46.200000	19.800000	0.056742	0.000000	13.076174	0.000000	1.000000	0.147656	4.492000 
	4.750000	12.538671	0.000000	53.750000	46.200000	19.800000	0.056715	0.000000	13.075780	0.000000	1.000000	0.147591	4.490000 
	4.752083	12.538671	0.000000	53.760417	46.200000	19.800000	0.056676	0.000000	13.075189	0.000000	1.000000	0.147492	4.487000 
	4.754167	12.538671	0.000000	53.770833	46.210000	19.800000	0.056650	0.000000	13.074801	0.000000	1.000000	0.147426	4.485000 
	4.756250	12.538671	0.000000	53.781250	46.220000	19.800000	0.056622	0.000000	13.074414	0.000000	1.000000	0.147360	4.483000 
	4.758333	12.538671	0.000000	53.791667	46.240000	19.800000	0.056606	0.000000	13.074230	0.000000	1.000000	0.147328	4.482000 
	4.760417	12.538671	0.000000	53.802083	46.230000	19.800000	0.056570	0.000000	13.073632	0.000000	1.000000	0.147229	4.479000 
	4.762500	12.538671	0.000000	53.812500	46.240000	19.800000	0.056555	0.000000	13.073442	0.000000	1.000000	0.147196	4.478000 
	4.764583	12.538671	0.000000	53.822917	46.270000	19.800000	0.056536	0.000000	13.073265	0.000000	1.000000	0.147163	4.477000 
	4.766667	12.538671	0.000000	53.833333	46.260000	19.800000	0.056511	0.000000	13.072864	0.000000	1.000000	0.147097	4.475000 
	4.768750	12.538671	0.000000	53.843750	46.280000	19.800000	0.056495	0.000000	13.072681	0.000000	1.000000	0.147065	4.474000 
	4.770833	12.538671	0.000000	53.854167	46.300000	19.800000	0.056467	0.000000	13.072300	0.000000	1.000000	0.146999	4.472000 
	4.772917	12.538671	0.000000	53.864583	46.300000	19.800000	0.056454	0.000000	13.072103	0.000000	1.000000	0.146966	4.471000 
	4.775000	12.538671	0.000000	53.875000	46.320000	19.800000	0.056450	0.000000	13.072116	0.000000	1.000000	0.146966	4.471000 
	4.777083	12.538671	0.000000	53.885417	46.320000	19.800000	0.056436	0.000000	13.071919	0.000000	1.000000	0.146933	4.470000 
	4.779167	12.538671	0.000000	53.895833	46.330000	19.800000	0.056421	0.000000	13.071729	0.000000	1.000000	0.146900	4.469000 
	4.781250	12.538671	0.000000	53.906250	46.340000	19.800000	0.056408	0.000000	13.071538	0.000000	1.000000	0.146867	4.468000 
	4.783333	12.538671	0.000000	53.916667	46.340000	19.800000	0.056407	0.000000	13.071538	0.000000	1.000000	0.146867	4.468000 
	4.785417	12.538671	0.000000	53.927083	46.350000	19.800000	0.056392	0.000000	13.071348	0.000000	1.000000	0.146835	4.467000 
	4.787500	12.538671	0.000000	53.937500	46.370000	19.800000	0.056375	0.000000	13.071164	0.000000	1.000000	0.146802	4.466000 
	4.789583	12.538671	0.000000	53.947917	46.380000	19.800000	0.056386	0.000000	13.071368	0.000000	1.000000	0.146835	4.467000 
	4.791667	12.538671	0.000000	53.958333	46.410000	19.800000	0.056366	0.000000	13.071191	0.000000	1.000000	0.146802	4.466000 
	4.793750	12.538671	0.000000	53.968750	46.410000	19.800000	0.056367	0.000000	13.071191	0.000000	1.000000	0.146802	4.466000 
	4.795833	12.538671	0.000000	53.979167	46.410000	19.800000	0.056368	0.000000	13.071191	0.000000	1.000000	0.146802	4.466000 
	4.797917	12.538671	0.000000	53.989583	46.410000	19.800000	0.056379	0.000000	13.071388	0.000000	1.000000	0.146835	4.467000 
	4.800000	12.538671	0.000000	54.000000	46.440000	19.800000	0.056361	0.000000	13.071211	0.000000	1.000000	0.146802	4.466000 
	4.802083	12.538671	0.000000	54.010417	46.430000	19.800000	0.056361	0.000000	13.071204	0.000000	1.000000	0.146802	4.466000 
	4.804167	12.538671	0.000000	54.020833	46.440000	19.800000	0.056359	0.000000	13.071211	0.000000	1.000000	0.146802	4.466000 
	4.806250	12.538671	0.000000	54.031250	46.460000	19.800000	0.056368	0.000000	13.071421	0.000000	1.000000	0.146835	4.467000 
	4.808333	12.538671	0.000000	54.041667	46.470000	19.800000	0.056353	0.000000	13.071231	0.000000	1.000000	0.146802	4.466000 
	4.810417	12.538671	0.000000	54.052083	46.470000	19.800000	0.056353	0.000000	13.071231	0.000000	1.000000	0.146802	4.466000 
	4.812500	12.538671	0.000000	54.062500	46.490000	19.800000	0.056361	0.000000	13.071441	0.000000	1.000000	0.146835	4.467000 
	4.814583	12.538671	0.000000	54.072917	46.510000	19.800000	0.056357	0.000000	13.071455	0.000000	1.000000	0.146835	4.467000 
	4.816667	12.538671	0.000000	54.083333	46.520000	19.800000	0.056342	0.000000	13.071264	0.000000	1.000000	0.146802	4.466000 
	4.818750	12.538671	0.000000	54.093750	46.520000	19.800000	0.056331	0.000000	13.071067	0.000000	1.000000	0.146769	4.465000 
	4.820833	12.538671	0.000000	54.104167	46.530000	19.800000	0.056340	0.000000	13.071271	0.000000	1.000000	0.146802	4.466000 
	4.822917	12.538671	0.000000	54.114583	46.550000	19.800000	0.056337	0.000000	13.071284	0.000000	1.000000	0.146802	4.466000 
	4.825000	12.538671	0.000000	54.125000	46.560000	19.800000	0.056333	0.000000	13.071291	0.000000	1.000000	0.146802	4.466000 
	4.827083	12.538671	0.000000	54.135417	46.560000	19.800000	0.056334	0.000000	13.071291	0.000000	1.000000	0.146802	4.466000 
	4.829167	12.538671	0.000000	54.145833	46.570000	19.800000	0.056330	0.000000	13.071298	0.000000	1.000000	0.146802	4.466000 
	4.831250	12.538671	0.000000	54.156250	46.580000	19.800000	0.056330	0.000000	13.071304	0.000000	1.000000	0.146802	4.466000 
	4.833333	12.538671	0.000000	54.166667	46.600000	19.800000	0.056338	0.000000	13.071515	0.000000	1.000000	0.146835	4.467000 
	4.835417	12.538671	0.000000	54.177083	46.600000	19.800000	0.056338	0.000000	13.071515	0.000000	1.000000	0.146835	4.467000 
	4.837500	12.538671	0.000000	54.187500	46.620000	19.800000	0.056334	0.000000	13.071528	0.000000	1.000000	0.146835	4.467000 
	4.839583	12.538671	0.000000	54.197917	46.630000	19.800000	0.056343	0.000000	13.071732	0.000000	1.000000	0.146867	4.468000 
	4.841667	12.538671	0.000000	54.208333	46.640000	19.800000	0.056355	0.000000	13.071936	0.000000	1.000000	0.146900	4.469000 
	4.843750	12.538671	0.000000	54.218750	46.640000	19.800000	0.056355	0.000000	13.071936	0.000000	1.000000	0.146900	4.469000 
	4.845833	12.538671	0.000000	54.229167	46.660000	19.800000	0.056363	0.000000	13.072146	0.000000	1.000000	0.146933	4.470000 
	4.847917	12.538671	0.000000	54.239583	46.660000	19.800000	0.056376	0.000000	13.072343	0.000000	1.000000	0.146966	4.471000 
	4.850000	12.538671	0.000000	54.250000	46.670000	19.800000	0.056387	0.000000	13.072547	0.000000	1.000000	0.146999	4.472000 
	4.852083	12.538671	0.000000	54.260417	46.690000	19.800000	0.056406	0.000000	13.072955	0.000000	1.000000	0.147065	4.474000 
	4.854167	12.538671	0.000000	54.270833	46.690000	19.800000	0.056431	0.000000	13.073349	0.000000	1.000000	0.147130	4.476000 
	4.856250	12.538671	0.000000	54.281250	46.700000	19.800000	0.056454	0.000000	13.073750	0.000000	1.000000	0.147196	4.478000 
	4.858333	12.538671	0.000000	54.291667	46.720000	19.800000	0.056489	0.000000	13.074354	0.000000	1.000000	0.147295	4.481000 
	4.860417	12.538671	0.000000	54.302083	46.720000	19.800000	0.056512	0.000000	13.074749	0.000000	1.000000	0.147360	4.483000 
	4.862500	12.538671	0.000000	54.312500	46.710000	19.800000	0.056539	0.000000	13.075136	0.000000	1.000000	0.147426	4.485000 
	4.864583	12.538671	0.000000	54.322917	46.740000	19.800000	0.056571	0.000000	13.075748	0.000000	1.000000	0.147525	4.488000 
	4.866667	12.538671	0.000000	54.333333	46.740000	19.800000	0.056596	0.000000	13.076142	0.000000	1.000000	0.147591	4.490000 
	4.868750	12.538671	0.000000	54.343750	46.760000	19.800000	0.056629	0.000000	13.076747	0.000000	1.000000	0.147689	4.493000 
	4.870833	12.538671	0.000000	54.354167	46.760000	19.800000	0.056655	0.000000	13.077141	0.000000	1.000000	0.147755	4.495000 
	4.872917	12.538671	0.000000	54.364583	46.770000	19.800000	0.056653	0.000000	13.077147	0.000000	1.000000	0.147755	4.495000 
	4.875000	12.538671	0.000000	54.375000	46.780000	19.800000	0.056674	0.000000	13.077548	0.000000	1.000000	0.147821	4.497000 
	4.877083	12.538671	0.000000	54.385417	46.790000	19.800000	0.056674	0.000000	13.077555	0.000000	1.000000	0.147821	4.497000 
	4.879167	12.538671	0.000000	54.395833	46.810000	19.800000	0.056683	0.000000	13.077766	0.000000	1.000000	0.147854	4.498000 
	4.881250	12.538671	0.000000	54.406250	46.820000	19.800000	0.056704	0.000000	13.078167	0.000000	1.000000	0.147919	4.500000 
	4.883333	12.538671	0.000000	54.416667	46.830000	19.800000	0.056728	0.000000	13.078568	0.000000	1.000000	0.147985	4.502000 
	4.885417	12.538671	0.000000	54.427083	46.840000	19.800000	0.056765	0.000000	13.079166	0.000000	1.000000	0.148084	4.505000 
	4.887500	12.538671	0.000000	54.437500	46.840000	19.800000	0.056802	0.000000	13.079757	0.000000	1.000000	0.148182	4.508000 
	4.889583	12.538671	0.000000	54.447917	46.860000	19.800000	0.056835	0.000000	13.080362	0.000000	1.000000	0.148281	4.511000 
	4.891667	12.538671	0.000000	54.458333	46.870000	19.800000	0.056857	0.000000	13.080763	0.000000	1.000000	0.148347	4.513000 
	4.893750	12.538671	0.000000	54.468750	46.870000	19.800000	0.056896	0.000000	13.081354	0.000000	1.000000	0.148445	4.516000 
	4.895833	12.538671	0.000000	54.479167	46.890000	19.800000	0.056930	0.000000	13.081959	0.000000	1.000000	0.148544	4.519000 
	4.897917	12.538671	0.000000	54.489583	46.890000	19.800000	0.056954	0.000000	13.082354	0.000000	1.000000	0.148610	4.521000 
	4.900000	12.538671	0.000000	54.500000	46.910000	19.800000	0.056974	0.000000	13.082761	0.000000	1.000000	0.148675	4.523000 
	4.902083	12.538671	0.000000	54.510417	46.930000	19.800000	0.057008	0.000000	13.083366	0.000000	1.000000	0.148774	4.526000 
	4.904167	12.538671	0.000000	54.520833	46.930000	19.800000	0.057032	0.000000	13.083761	0.000000	1.000000	0.148840	4.528000 
	4.906250	12.538671	0.000000	54.531250	46.940000	19.800000	0.057068	0.000000	13.084359	0.000000	1.000000	0.148938	4.531000 
	4.908333	12.538671	0.000000	54.541667	46.950000	19.800000	0.057092	0.000000	13.084760	0.000000	1.000000	0.149004	4.533000 
	4.910417	12.538671	0.000000	54.552083	46.960000	19.800000	0.057128	0.000000	13.085358	0.000000	1.000000	0.149103	4.536000 
	4.912500	12.538671	0.000000	54.562500	46.980000	19.800000	0.057150	0.000000	13.085766	0.000000	1.000000	0.149168	4.538000 
	4.914583	12.538671	0.000000	54.572917	46.980000	19.800000	0.057187	0.000000	13.086357	0.000000	1.000000	0.149267	4.541000 
	4.916667	12.538671	0.000000	54.583333	46.970000	19.800000	0.057213	0.000000	13.086745	0.000000	1.000000	0.149333	4.543000 
	4.918750	12.538671	0.000000	54.593750	47.010000	19.800000	0.057244	0.000000	13.087363	0.000000	1.000000	0.149431	4.546000 
	4.920833	12.538671	0.000000	54.604167	47.000000	19.800000	0.057296	0.000000	13.088145	0.000000	1.000000	0.149563	4.550000 
	4.922917	12.538671	0.000000	54.614583	47.020000	19.800000	0.057329	0.000000	13.088750	0.000000	1.000000	0.149661	4.553000 
	4.925000	12.538671	0.000000	54.625000	47.030000	19.800000	0.057377	0.000000	13.089546	0.000000	1.000000	0.149793	4.557000 
	4.927083	12.538671	0.000000	54.635417	47.020000	19.800000	0.057403	0.000000	13.089933	0.000000	1.000000	0.149859	4.559000 
	4.929167	12.538671	0.000000	54.645833	47.030000	19.800000	0.057439	0.000000	13.090532	0.000000	1.000000	0.149957	4.562000 
	4.931250	12.538671	0.000000	54.656250	47.060000	19.800000	0.057458	0.000000	13.090946	0.000000	1.000000	0.150023	4.564000 
	4.933333	12.538671	0.000000	54.666667	47.060000	19.800000	0.057495	0.000000	13.091538	0.000000	1.000000	0.150122	4.567000 
	4.935417	12.538671	0.000000	54.677083	47.090000	19.800000	0.057516	0.000000	13.091953	0.000000	1.000000	0.150187	4.569000 
	4.937500	12.538671	0.000000	54.687500	47.090000	19.800000	0.057539	0.000000	13.092347	0.000000	1.000000	0.150253	4.571000 
	4.939583	12.538671	0.000000	54.697917	47.080000	19.800000	0.057566	0.000000	13.092734	0.000000	1.000000	0.150319	4.573000 
	4.941667	12.538671	0.000000	54.708333	47.090000	19.800000	0.057576	0.000000	13.092938	0.000000	1.000000	0.150352	4.574000 
	4.943750	12.538671	0.000000	54.718750	47.120000	19.800000	0.057610	0.000000	13.093550	0.000000	1.000000	0.150450	4.577000 
	4.945833	12.538671	0.000000	54.729167	47.120000	19.800000	0.057622	0.000000	13.093748	0.000000	1.000000	0.150483	4.578000 
	4.947917	12.538671	0.000000	54.739583	47.130000	19.800000	0.057644	0.000000	13.094149	0.000000	1.000000	0.150549	4.580000 
	4.950000	12.538671	0.000000	54.750000	47.150000	19.800000	0.057640	0.000000	13.094162	0.000000	1.000000	0.150549	4.580000 
	4.952083	12.538671	0.000000	54.760417	47.160000	19.800000	0.057649	0.000000	13.094367	0.000000	1.000000	0.150582	4.581000 
	4.954167	12.538671	0.000000	54.770833	47.160000	19.800000	0.057663	0.000000	13.094564	0.000000	1.000000	0.150615	4.582000 
	4.956250	12.538671	0.000000	54.781250	47.170000	19.800000	0.057674	0.000000	13.094768	0.000000	1.000000	0.150648	4.583000 
	4.958333	12.538671	0.000000	54.791667	47.180000	19.800000	0.057672	0.000000	13.094775	0.000000	1.000000	0.150648	4.583000 
	4.960417	12.538671	0.000000	54.802083	47.180000	19.800000	0.057695	0.000000	13.095169	0.000000	1.000000	0.150713	4.585000 
	4.962500	12.538671	0.000000	54.812500	47.190000	19.800000	0.057707	0.000000	13.095373	0.000000	1.000000	0.150746	4.586000 
	4.964583	12.538671	0.000000	54.822917	47.200000	19.800000	0.057754	0.000000	13.096169	0.000000	1.000000	0.150878	4.590000 
	4.966667	12.538671	0.000000	54.833333	47.220000	19.800000	0.057763	0.000000	13.096379	0.000000	1.000000	0.150911	4.591000 
	4.968750	12.538671	0.000000	54.843750	47.210000	19.800000	0.057800	0.000000	13.096964	0.000000	1.000000	0.151009	4.594000 
	4.970833	12.538671	0.000000	54.854167	47.230000	19.800000	0.057809	0.000000	13.097175	0.000000	1.000000	0.151042	4.595000 
	4.972917	12.538671	0.000000	54.864583	47.250000	19.800000	0.057818	0.000000	13.097386	0.000000	1.000000	0.151075	4.596000 
	4.975000	12.538671	0.000000	54.875000	47.270000	19.800000	0.057813	0.000000	13.097400	0.000000	1.000000	0.151075	4.596000 
	4.977083	12.538671	0.000000	54.885417	47.260000	19.800000	0.057828	0.000000	13.097590	0.000000	1.000000	0.151108	4.597000 
	4.979167	12.538671	0.000000	54.895833	47.280000	19.800000	0.057838	0.000000	13.097801	0.000000	1.000000	0.151141	4.598000 
	4.981250	12.538671	0.000000	54.906250	47.290000	19.800000	0.057848	0.000000	13.098005	0.000000	1.000000	0.151173	4.599000 
	4.983333	12.538671	0.000000	54.916667	47.280000	19.800000	0.057861	0.000000	13.098195	0.000000	1.000000	0.151206	4.600000 
	4.985417	12.538671	0.000000	54.927083	47.300000	19.800000	0.057869	0.000000	13.098406	0.000000	1.000000	0.151239	4.601000 
	4.987500	12.538671	0.000000	54.937500	47.320000	19.800000	0.057866	0.000000	13.098420	0.000000	1.000000	0.151239	4.601000 
	4.989583	12.538671	0.000000	54.947917	47.340000	19.800000	0.057875	0.000000	13.098631	0.000000	1.000000	0.151272	4.602000 
	4.991667	12.538671	0.000000	54.958333	47.350000	19.800000	0.057858	0.000000	13.098441	0.000000	1.000000	0.151239	4.601000 
	4.993750	12.538671	0.000000	54.968750	47.360000	19.800000	0.057870	0.000000	13.098645	0.000000	1.000000	0.151272	4.602000 
	4.995833	12.538671	0.000000	54.979167	47.370000	19.800000	0.057880	0.000000	13.098849	0.000000	1.000000	0.151305	4.603000 
	4.997917	12.538671	0.000000	54.989583	47.380000	19.800000	0.057877	0.000000	13.098856	0.000000	1.000000	0.151305	4.603000 
	5.000000	12.538671	0.000000	55.000000	47.390000	19.800000	0.057876	0.000000	13.098863	0.000000	1.000000	0.151305	4.603000 
	5.002083	12.538671	0.000000	55.010417	47.380000	19.800000	0.057877	0.000000	13.098856	0.000000	1.000000	0.151305	4.603000 
	5.004167	12.538671	0.000000	55.020833	47.390000	19.800000	0.057875	0.000000	13.098863	0.000000	1.000000	0.151305	4.603000 
	5.006250	12.538671	0.000000	55.031250	47.410000	19.800000	0.057833	0.000000	13.098285	0.000000	1.000000	0.151206	4.600000 
	5.008333	12.538671	0.000000	55.041667	47.410000	19.800000	0.057796	0.000000	13.097693	0.000000	1.000000	0.151108	4.597000 
	5.010417	12.538671	0.000000	55.052083	47.430000	19.800000	0.057741	0.000000	13.096918	0.000000	1.000000	0.150976	4.593000 
	5.012500	12.538671	0.000000	55.062500	47.450000	19.800000	0.057725	0.000000	13.096734	0.000000	1.000000	0.150943	4.592000 
	5.014583	12.538671	0.000000	55.072917	47.460000	19.800000	0.057697	0.000000	13.096347	0.000000	1.000000	0.150878	4.590000 
	5.016667	12.538671	0.000000	55.083333	47.460000	19.800000	0.057671	0.000000	13.095952	0.000000	1.000000	0.150812	4.588000 
	5.018750	12.538671	0.000000	55.093750	47.470000	19.800000	0.057642	0.000000	13.095565	0.000000	1.000000	0.150746	4.586000 
	5.020833	12.538671	0.000000	55.104167	47.480000	19.800000	0.057617	0.000000	13.095177	0.000000	1.000000	0.150680	4.584000 
	5.022917	12.538671	0.000000	55.114583	47.500000	19.800000	0.057599	0.000000	13.094994	0.000000	1.000000	0.150648	4.583000 
	5.025000	12.538671	0.000000	55.125000	47.500000	19.800000	0.057576	0.000000	13.094599	0.000000	1.000000	0.150582	4.581000 
	5.027083	12.538671	0.000000	55.135417	47.500000	19.800000	0.057549	0.000000	13.094205	0.000000	1.000000	0.150516	4.579000 
	5.029167	12.538671	0.000000	55.145833	47.520000	19.800000	0.057521	0.000000	13.093824	0.000000	1.000000	0.150450	4.577000 
	5.031250	12.538671	0.000000	55.156250	47.520000	19.800000	0.057521	0.000000	13.093824	0.000000	1.000000	0.150450	4.577000 
	5.033333	12.538671	0.000000	55.166667	47.560000	19.800000	0.057525	0.000000	13.094049	0.000000	1.000000	0.150483	4.578000 
	5.035417	12.538671	0.000000	55.177083	47.550000	19.800000	0.057524	0.000000	13.094042	0.000000	1.000000	0.150483	4.578000 
	5.037500	12.538671	0.000000	55.187500	47.570000	19.800000	0.057523	0.000000	13.094055	0.000000	1.000000	0.150483	4.578000 
	5.039583	12.538671	0.000000	55.197917	47.570000	19.800000	0.057521	0.000000	13.094055	0.000000	1.000000	0.150483	4.578000 
	5.041667	12.538671	0.000000	55.208333	47.580000	19.800000	0.057518	0.000000	13.094062	0.000000	1.000000	0.150483	4.578000 
	5.043750	12.538671	0.000000	55.218750	47.560000	19.800000	0.057498	0.000000	13.093654	0.000000	1.000000	0.150417	4.576000 
	5.045833	12.538671	0.000000	55.229167	47.590000	19.800000	0.057505	0.000000	13.093872	0.000000	1.000000	0.150450	4.577000 
	5.047917	12.538671	0.000000	55.239583	47.610000	19.800000	0.057512	0.000000	13.094083	0.000000	1.000000	0.150483	4.578000 
	5.050000	12.538671	0.000000	55.250000	47.620000	19.800000	0.057498	0.000000	13.093892	0.000000	1.000000	0.150450	4.577000 
	5.052083	12.538671	0.000000	55.260417	47.640000	19.800000	0.057508	0.000000	13.094103	0.000000	1.000000	0.150483	4.578000 
	5.054167	12.538671	0.000000	55.270833	47.640000	19.800000	0.057519	0.000000	13.094301	0.000000	1.000000	0.150516	4.579000 
	5.056250	12.538671	0.000000	55.281250	47.650000	19.800000	0.057517	0.000000	13.094307	0.000000	1.000000	0.150516	4.579000 
	5.058333	12.538671	0.000000	55.291667	47.660000	19.800000	0.057528	0.000000	13.094512	0.000000	1.000000	0.150549	4.580000 
	5.060417	12.538671	0.000000	55.302083	47.670000	19.800000	0.057524	0.000000	13.094518	0.000000	1.000000	0.150549	4.580000 
	5.062500	12.538671	0.000000	55.312500	47.680000	19.800000	0.057523	0.000000	13.094525	0.000000	1.000000	0.150549	4.580000 
	5.064583	12.538671	0.000000	55.322917	47.690000	19.800000	0.057534	0.000000	13.094729	0.000000	1.000000	0.150582	4.581000 
	5.066667	12.538671	0.000000	55.333333	47.700000	19.800000	0.057531	0.000000	13.094736	0.000000	1.000000	0.150582	4.581000 
	5.068750	12.538671	0.000000	55.343750	47.710000	19.800000	0.057529	0.000000	13.094743	0.000000	1.000000	0.150582	4.581000 
	5.070833	12.538671	0.000000	55.354167	47.730000	19.800000	0.057524	0.000000	13.094757	0.000000	1.000000	0.150582	4.581000 
	5.072917	12.538671	0.000000	55.364583	47.750000	19.800000	0.057507	0.000000	13.094573	0.000000	1.000000	0.150549	4.580000 
	5.075000	12.538671	0.000000	55.375000	47.750000	19.800000	0.057507	0.000000	13.094573	0.000000	1.000000	0.150549	4.580000 
	5.077083	12.538671	0.000000	55.385417	47.760000	19.800000	0.057517	0.000000	13.094777	0.000000	1.000000	0.150582	4.581000 
	5.079167	12.538671	0.000000	55.395833	47.770000	19.800000	0.057503	0.000000	13.094587	0.000000	1.000000	0.150549	4.580000 
	5.081250	12.538671	0.000000	55.406250	47.770000	19.800000	0.057502	0.000000	13.094587	0.000000	1.000000	0.150549	4.580000 
	5.083333	12.538671	0.000000	55.416667	47.780000	19.800000	0.057500	0.000000	13.094594	0.000000	1.000000	0.150549	4.580000 
	5.085417	12.538671	0.000000	55.427083	47.800000	19.800000	0.057496	0.000000	13.094607	0.000000	1.000000	0.150549	4.580000 
	5.087500	12.538671	0.000000	55.437500	47.800000	19.800000	0.057497	0.000000	13.094607	0.000000	1.000000	0.150549	4.580000 
	5.089583	12.538671	0.000000	55.447917	47.800000	19.800000	0.057507	0.000000	13.094805	0.000000	1.000000	0.150582	4.581000 
	5.091667	12.538671	0.000000	55.458333	47.810000	19.800000	0.057494	0.000000	13.094614	0.000000	1.000000	0.150549	4.580000 
	5.093750	12.538671	0.000000	55.468750	47.840000	19.800000	0.057489	0.000000	13.094635	0.000000	1.000000	0.150549	4.580000 
	5.095833	12.538671	0.000000	55.479167	47.830000	19.800000	0.057502	0.000000	13.094825	0.000000	1.000000	0.150582	4.581000 
	5.097917	12.538671	0.000000	55.489583	47.850000	19.800000	0.057497	0.000000	13.094839	0.000000	1.000000	0.150582	4.581000 
	5.100000	12.538671	0.000000	55.500000	47.860000	19.800000	0.057495	0.000000	13.094846	0.000000	1.000000	0.150582	4.581000 
	5.102083	12.538671	0.000000	55.510417	47.880000	19.800000	0.057504	0.000000	13.095057	0.000000	1.000000	0.150615	4.582000 
	5.104167	12.538458	0.000000	55.520833	47.870000	19.800000	0.057492	0.000000	13.094853	0.000000	1.000000	0.150582	4.581000 
	5.106250	12.538458	0.000000	55.531250	47.890000	19.800000	0.057488	0.000000	13.094866	0.000000	1.000000	0.150582	4.581000 
	5.108333	12.538458	0.000000	55.541667	47.910000	19.800000	0.057485	0.000000	13.094880	0.000000	1.000000	0.150582	4.581000 
	5.110417	12.538458	0.000000	55.552083	47.900000	19.800000	0.057460	0.000000	13.094479	0.000000	1.000000	0.150516	4.579000 
	5.112500	12.538458	0.000000	55.562500	47.920000	19.800000	0.057458	0.000000	13.094492	0.000000	1.000000	0.150516	4.579000 
	5.114583	12.538458	0.000000	55.572917	47.920000	19.800000	0.057457	0.000000	13.094492	0.000000	1.000000	0.150516	4.579000 
	5.116667	12.538458	0.000000	55.583333	47.950000	19.800000	0.057439	0.000000	13.094315	0.000000	1.000000	0.150483	4.578000 
	5.118750	12.538671	0.000000	55.593750	47.960000	19.800000	0.057436	0.000000	13.094322	0.000000	1.000000	0.150483	4.578000 
	5.120833	12.538671	0.000000	55.604167	47.960000	19.800000	0.057437	0.000000	13.094322	0.000000	1.000000	0.150483	4.578000 
	5.122917	12.538458	0.000000	55.614583	47.960000	19.800000	0.057411	0.000000	13.093928	0.000000	1.000000	0.150417	4.576000 
	5.125000	12.538458	0.000000	55.625000	47.980000	19.800000	0.057405	0.000000	13.093941	0.000000	1.000000	0.150417	4.576000 
	5.127083	12.538458	0.000000	55.635417	48.000000	19.800000	0.057402	0.000000	13.093955	0.000000	1.000000	0.150417	4.576000 
	5.129167	12.538458	0.000000	55.645833	48.000000	19.800000	0.057389	0.000000	13.093758	0.000000	1.000000	0.150385	4.575000 
	5.131250	12.538458	0.000000	55.656250	48.000000	19.800000	0.057377	0.000000	13.093560	0.000000	1.000000	0.150352	4.574000 
	5.133333	12.538458	0.000000	55.666667	48.030000	19.800000	0.057358	0.000000	13.093384	0.000000	1.000000	0.150319	4.573000 
	5.135417	12.538458	0.000000	55.677083	48.030000	19.800000	0.057357	0.000000	13.093384	0.000000	1.000000	0.150319	4.573000 
	5.137500	12.538458	0.000000	55.687500	48.050000	19.800000	0.057328	0.000000	13.093003	0.000000	1.000000	0.150253	4.571000 
	5.139583	12.538458	0.000000	55.697917	48.040000	19.800000	0.057331	0.000000	13.092996	0.000000	1.000000	0.150253	4.571000 
	5.141667	12.538458	0.000000	55.708333	48.070000	19.800000	0.057323	0.000000	13.093016	0.000000	1.000000	0.150253	4.571000 
	5.143750	12.538458	0.000000	55.718750	48.060000	19.800000	0.057314	0.000000	13.092812	0.000000	1.000000	0.150220	4.570000 
	5.145833	12.538458	0.000000	55.729167	48.070000	19.800000	0.057311	0.000000	13.092819	0.000000	1.000000	0.150220	4.570000 
	5.147917	12.538458	0.000000	55.739583	48.080000	19.800000	0.057309	0.000000	13.092826	0.000000	1.000000	0.150220	4.570000 
	5.150000	12.538458	0.000000	55.750000	48.110000	19.800000	0.057315	0.000000	13.093044	0.000000	1.000000	0.150253	4.571000 
	5.152083	12.538458	0.000000	55.760417	48.110000	19.800000	0.057315	0.000000	13.093044	0.000000	1.000000	0.150253	4.571000 
	5.154167	12.538458	0.000000	55.770833	48.110000	19.800000	0.057315	0.000000	13.093044	0.000000	1.000000	0.150253	4.571000 
	5.156250	12.538458	0.000000	55.781250	48.150000	19.800000	0.057307	0.000000	13.093071	0.000000	1.000000	0.150253	4.571000 
	5.158333	12.538458	0.000000	55.791667	48.130000	19.800000	0.057322	0.000000	13.093255	0.000000	1.000000	0.150286	4.572000 
	5.160417	12.538458	0.000000	55.802083	48.160000	19.800000	0.057305	0.000000	13.093078	0.000000	1.000000	0.150253	4.571000 
	5.162500	12.538458	0.000000	55.812500	48.150000	19.800000	0.057319	0.000000	13.093268	0.000000	1.000000	0.150286	4.572000 
	5.164583	12.538458	0.000000	55.822917	48.180000	19.800000	0.057325	0.000000	13.093486	0.000000	1.000000	0.150319	4.573000 
	5.166667	12.538458	0.000000	55.833333	48.190000	19.800000	0.057336	0.000000	13.093690	0.000000	1.000000	0.150352	4.574000 
	5.168750	12.538458	0.000000	55.843750	48.180000	19.800000	0.057324	0.000000	13.093486	0.000000	1.000000	0.150319	4.573000 
	5.170833	12.538458	0.000000	55.854167	48.200000	19.800000	0.057333	0.000000	13.093697	0.000000	1.000000	0.150352	4.574000 
	5.172917	12.538458	0.000000	55.864583	48.220000	19.800000	0.057342	0.000000	13.093908	0.000000	1.000000	0.150385	4.575000 
	5.175000	12.538458	0.000000	55.875000	48.200000	19.800000	0.057358	0.000000	13.094092	0.000000	1.000000	0.150417	4.576000 
	5.177083	12.538458	0.000000	55.885417	48.230000	19.800000	0.057363	0.000000	13.094310	0.000000	1.000000	0.150450	4.577000 
	5.179167	12.538458	0.000000	55.895833	48.220000	19.800000	0.057365	0.000000	13.094303	0.000000	1.000000	0.150450	4.577000 
	5.181250	12.538458	0.000000	55.906250	48.240000	19.800000	0.057374	0.000000	13.094514	0.000000	1.000000	0.150483	4.578000 
	5.183333	12.538458	0.000000	55.916667	48.270000	19.800000	0.057368	0.000000	13.094534	0.000000	1.000000	0.150483	4.578000 
	5.185417	12.538458	0.000000	55.927083	48.280000	19.800000	0.057377	0.000000	13.094739	0.000000	1.000000	0.150516	4.579000 
	5.187500	12.538458	0.000000	55.937500	48.270000	19.800000	0.057392	0.000000	13.094929	0.000000	1.000000	0.150549	4.580000 
	5.189583	12.538458	0.000000	55.947917	48.300000	19.800000	0.057398	0.000000	13.095147	0.000000	1.000000	0.150582	4.581000 
	5.191667	12.538458	0.000000	55.958333	48.300000	19.800000	0.057412	0.000000	13.095344	0.000000	1.000000	0.150615	4.582000 
	5.193750	12.538458	0.000000	55.968750	48.310000	19.800000	0.057422	0.000000	13.095549	0.000000	1.000000	0.150648	4.583000 
	5.195833	12.538458	0.000000	55.979167	48.320000	19.800000	0.057433	0.000000	13.095753	0.000000	1.000000	0.150680	4.584000 
	5.197917	12.538458	0.000000	55.989583	48.330000	19.800000	0.057431	0.000000	13.095760	0.000000	1.000000	0.150680	4.584000 
	5.200000	12.538458	0.000000	56.000000	48.360000	19.800000	0.057438	0.000000	13.095978	0.000000	1.000000	0.150713	4.585000 
	5.202083	12.538458	0.000000	56.010417	48.350000	19.800000	0.057450	0.000000	13.096168	0.000000	1.000000	0.150746	4.586000 
	5.204167	12.538458	0.000000	56.020833	48.360000	19.800000	0.057475	0.000000	13.096570	0.000000	1.000000	0.150812	4.588000 
	5.206250	12.538458	0.000000	56.031250	48.360000	19.800000	0.057486	0.000000	13.096767	0.000000	1.000000	0.150845	4.589000 
	5.208333	12.538458	0.000000	56.041667	48.380000	19.800000	0.057494	0.000000	13.096978	0.000000	1.000000	0.150878	4.590000 
	5.210417	12.538458	0.000000	56.052083	48.390000	19.800000	0.057492	0.000000	13.096985	0.000000	1.000000	0.150878	4.590000 
	5.212500	12.538458	0.000000	56.062500	48.410000	19.800000	0.057501	0.000000	13.097196	0.000000	1.000000	0.150911	4.591000 
	5.214583	12.538458	0.000000	56.072917	48.420000	19.800000	0.057510	0.000000	13.097400	0.000000	1.000000	0.150943	4.592000 
	5.216667	12.538458	0.000000	56.083333	48.420000	19.800000	0.057524	0.000000	13.097598	0.000000	1.000000	0.150976	4.593000 
	5.218750	12.538458	0.000000	56.093750	48.430000	19.800000	0.057534	0.000000	13.097802	0.000000	1.000000	0.151009	4.594000 
	5.220833	12.538458	0.000000	56.104167	48.430000	19.800000	0.057546	0.000000	13.097999	0.000000	1.000000	0.151042	4.595000 
	5.222917	12.538458	0.000000	56.114583	48.460000	19.800000	0.057552	0.000000	13.098217	0.000000	1.000000	0.151075	4.596000 
	5.225000	12.538458	0.000000	56.125000	48.480000	19.800000	0.057561	0.000000	13.098428	0.000000	1.000000	0.151108	4.597000 
	5.227083	12.538458	0.000000	56.135417	48.470000	19.800000	0.057575	0.000000	13.098619	0.000000	1.000000	0.151141	4.598000 
	5.229167	12.538458	0.000000	56.145833	48.480000	19.800000	0.057585	0.000000	13.098823	0.000000	1.000000	0.151173	4.599000 
	5.231250	12.538458	0.000000	56.156250	48.490000	19.800000	0.057596	0.000000	13.099027	0.000000	1.000000	0.151206	4.600000 
	5.233333	12.538458	0.000000	56.166667	48.480000	19.800000	0.057597	0.000000	13.099020	0.000000	1.000000	0.151206	4.600000 
	5.235417	12.538458	0.000000	56.177083	48.510000	19.800000	0.057604	0.000000	13.099238	0.000000	1.000000	0.151239	4.601000 
	5.237500	12.538458	0.000000	56.187500	48.510000	19.800000	0.057616	0.000000	13.099436	0.000000	1.000000	0.151272	4.602000 
	5.239583	12.538458	0.000000	56.197917	48.510000	19.800000	0.057640	0.000000	13.099831	0.000000	1.000000	0.151338	4.604000 
	5.241667	12.538458	0.000000	56.208333	48.530000	19.800000	0.057661	0.000000	13.100239	0.000000	1.000000	0.151404	4.606000 
	5.243750	12.538671	0.000000	56.218750	48.560000	19.800000	0.057682	0.000000	13.100655	0.000000	1.000000	0.151469	4.608000 
	5.245833	12.538671	0.000000	56.229167	48.550000	19.800000	0.057693	0.000000	13.100845	0.000000	1.000000	0.151502	4.609000 
	5.247917	12.538458	0.000000	56.239583	48.570000	19.800000	0.057703	0.000000	13.101056	0.000000	1.000000	0.151535	4.610000 
	5.250000	12.538458	0.000000	56.250000	48.580000	19.800000	0.057687	0.000000	13.100866	0.000000	1.000000	0.151502	4.609000 
	5.252083	12.538458	0.000000	56.260417	48.580000	19.800000	0.057688	0.000000	13.100866	0.000000	1.000000	0.151502	4.609000 
	5.254167	12.538458	0.000000	56.270833	48.610000	19.800000	0.057682	0.000000	13.100886	0.000000	1.000000	0.151502	4.609000 
	5.256250	12.538671	0.000000	56.281250	48.630000	19.800000	0.057678	0.000000	13.100900	0.000000	1.000000	0.151502	4.609000 
	5.258333	12.538671	0.000000	56.291667	48.620000	19.800000	0.057679	0.000000	13.100893	0.000000	1.000000	0.151502	4.609000 
	5.260417	12.538671	0.000000	56.302083	48.620000	19.800000	0.057692	0.000000	13.101091	0.000000	1.000000	0.151535	4.610000 
	5.262500	12.538671	0.000000	56.312500	48.640000	19.800000	0.057688	0.000000	13.101104	0.000000	1.000000	0.151535	4.610000 
	5.264583	12.538671	0.000000	56.322917	48.670000	19.800000	0.057682	0.000000	13.101125	0.000000	1.000000	0.151535	4.610000 
	5.266667	12.538671	0.000000	56.333333	48.660000	19.800000	0.057671	0.000000	13.100921	0.000000	1.000000	0.151502	4.609000 
	5.268750	12.538671	0.000000	56.343750	48.650000	19.800000	0.057673	0.000000	13.100914	0.000000	1.000000	0.151502	4.609000 
	5.270833	12.538671	0.000000	56.354167	48.680000	19.800000	0.057654	0.000000	13.100737	0.000000	1.000000	0.151469	4.608000 
	5.272917	12.538671	0.000000	56.364583	48.690000	19.800000	0.057651	0.000000	13.100744	0.000000	1.000000	0.151469	4.608000 
	5.275000	12.538671	0.000000	56.375000	48.710000	19.800000	0.057634	0.000000	13.100560	0.000000	1.000000	0.151436	4.607000 
	5.277083	12.538671	0.000000	56.385417	48.710000	19.800000	0.057610	0.000000	13.100166	0.000000	1.000000	0.151371	4.605000 
	5.279167	12.538671	0.000000	56.395833	48.710000	19.800000	0.057599	0.000000	13.099968	0.000000	1.000000	0.151338	4.604000 
	5.281250	12.538671	0.000000	56.406250	48.730000	19.800000	0.057594	0.000000	13.099982	0.000000	1.000000	0.151338	4.604000 
	5.283333	12.538671	0.000000	56.416667	48.730000	19.800000	0.057580	0.000000	13.099785	0.000000	1.000000	0.151305	4.603000 
	5.285417	12.538671	0.000000	56.427083	48.760000	19.800000	0.057561	0.000000	13.099608	0.000000	1.000000	0.151272	4.602000 
	5.287500	12.538671	0.000000	56.437500	48.750000	19.800000	0.057551	0.000000	13.099404	0.000000	1.000000	0.151239	4.601000 
	5.289583	12.538671	0.000000	56.447917	48.750000	19.800000	0.057526	0.000000	13.099009	0.000000	1.000000	0.151173	4.599000 
	5.291667	12.538671	0.000000	56.458333	48.790000	19.800000	0.057505	0.000000	13.098839	0.000000	1.000000	0.151141	4.598000 
	5.293750	12.538458	0.000000	56.468750	48.790000	19.800000	0.057480	0.000000	13.098444	0.000000	1.000000	0.151075	4.596000 
	5.295833	12.538458	0.000000	56.479167	48.800000	19.800000	0.057453	0.000000	13.098056	0.000000	1.000000	0.151009	4.594000 
	5.297917	12.538458	0.000000	56.489583	48.810000	19.800000	0.057425	0.000000	13.097668	0.000000	1.000000	0.150943	4.592000 
	5.300000	12.538458	0.000000	56.500000	48.830000	19.800000	0.057410	0.000000	13.097484	0.000000	1.000000	0.150911	4.591000 
	5.302083	12.538458	0.000000	56.510417	48.820000	19.800000	0.057399	0.000000	13.097280	0.000000	1.000000	0.150878	4.590000 
	5.304167	12.538458	0.000000	56.520833	48.830000	19.800000	0.057383	0.000000	13.097089	0.000000	1.000000	0.150845	4.589000 
	5.306250	12.538458	0.000000	56.531250	48.850000	19.800000	0.057367	0.000000	13.096906	0.000000	1.000000	0.150812	4.588000 
	5.308333	12.538458	0.000000	56.541667	48.870000	19.800000	0.057350	0.000000	13.096722	0.000000	1.000000	0.150779	4.587000 
	5.310417	12.538458	0.000000	56.552083	48.860000	19.800000	0.057341	0.000000	13.096518	0.000000	1.000000	0.150746	4.586000 
	5.312500	12.538671	0.000000	56.562500	48.880000	19.800000	0.057324	0.000000	13.096334	0.000000	1.000000	0.150713	4.585000 
	5.314583	12.538671	0.000000	56.572917	48.890000	19.800000	0.057321	0.000000	13.096341	0.000000	1.000000	0.150713	4.585000 
	5.316667	12.538671	0.000000	56.583333	48.890000	19.800000	0.057307	0.000000	13.096143	0.000000	1.000000	0.150680	4.584000 
	5.318750	12.538671	0.000000	56.593750	48.900000	19.800000	0.057268	0.000000	13.095558	0.000000	1.000000	0.150582	4.581000 
	5.320833	12.538671	0.000000	56.604167	48.910000	19.800000	0.057266	0.000000	13.095565	0.000000	1.000000	0.150582	4.581000 
	5.322917	12.538671	0.000000	56.614583	48.940000	19.800000	0.057223	0.000000	13.094993	0.000000	1.000000	0.150483	4.578000 
	5.325000	12.538671	0.000000	56.625000	48.950000	19.800000	0.057207	0.000000	13.094802	0.000000	1.000000	0.150450	4.577000 
	5.327083	12.538671	0.000000	56.635417	48.960000	19.800000	0.057181	0.000000	13.094414	0.000000	1.000000	0.150385	4.575000 
	5.329167	12.538671	0.000000	56.645833	48.950000	19.800000	0.057169	0.000000	13.094210	0.000000	1.000000	0.150352	4.574000 
	5.331250	12.538671	0.000000	56.656250	48.970000	19.800000	0.057142	0.000000	13.093829	0.000000	1.000000	0.150286	4.572000 
	5.333333	12.538671	0.000000	56.666667	48.990000	19.800000	0.057124	0.000000	13.093645	0.000000	1.000000	0.150253	4.571000 
	5.335417	12.538671	0.000000	56.677083	48.970000	19.800000	0.057115	0.000000	13.093434	0.000000	1.000000	0.150220	4.570000 
	5.337500	12.538671	0.000000	56.687500	48.980000	19.800000	0.057102	0.000000	13.093243	0.000000	1.000000	0.150187	4.569000 
	5.339583	12.538671	0.000000	56.697917	49.010000	19.800000	0.057096	0.000000	13.093264	0.000000	1.000000	0.150187	4.569000 
	5.341667	12.538671	0.000000	56.708333	49.020000	19.800000	0.057092	0.000000	13.093271	0.000000	1.000000	0.150187	4.569000 
	5.343750	12.538671	0.000000	56.718750	49.020000	19.800000	0.057080	0.000000	13.093073	0.000000	1.000000	0.150154	4.568000 
	5.345833	12.538671	0.000000	56.729167	49.040000	19.800000	0.057064	0.000000	13.092890	0.000000	1.000000	0.150122	4.567000 
	5.347917	12.538671	0.000000	56.739583	49.040000	19.800000	0.057051	0.000000	13.092692	0.000000	1.000000	0.150089	4.566000 
	5.350000	12.538671	0.000000	56.750000	49.060000	19.800000	0.057021	0.000000	13.092311	0.000000	1.000000	0.150023	4.564000 
	5.352083	12.538671	0.000000	56.760417	49.060000	19.800000	0.057008	0.000000	13.092113	0.000000	1.000000	0.149990	4.563000 
	5.354167	12.538671	0.000000	56.770833	49.080000	19.800000	0.056980	0.000000	13.091732	0.000000	1.000000	0.149924	4.561000 
	5.356250	12.538671	0.000000	56.781250	49.090000	19.800000	0.056952	0.000000	13.091344	0.000000	1.000000	0.149859	4.559000 
	5.358333	12.538671	0.000000	56.791667	49.100000	19.800000	0.056926	0.000000	13.090956	0.000000	1.000000	0.149793	4.557000 
	5.360417	12.538671	0.000000	56.802083	49.110000	19.800000	0.056900	0.000000	13.090568	0.000000	1.000000	0.149727	4.555000 
	5.362500	12.538671	0.000000	56.812500	49.110000	19.800000	0.056886	0.000000	13.090370	0.000000	1.000000	0.149694	4.554000 
	5.364583	12.538671	0.000000	56.822917	49.150000	19.800000	0.056866	0.000000	13.090200	0.000000	1.000000	0.149661	4.553000 
	5.366667	12.538671	0.000000	56.833333	49.150000	19.800000	0.056852	0.000000	13.090003	0.000000	1.000000	0.149629	4.552000 
	5.368750	12.538671	0.000000	56.843750	49.130000	19.800000	0.056843	0.000000	13.089791	0.000000	1.000000	0.149596	4.551000 
	5.370833	12.538671	0.000000	56.854167	49.150000	19.800000	0.056815	0.000000	13.089410	0.000000	1.000000	0.149530	4.549000 
	5.372917	12.538671	0.000000	56.864583	49.170000	19.800000	0.056798	0.000000	13.089226	0.000000	1.000000	0.149497	4.548000 
	5.375000	12.538671	0.000000	56.875000	49.200000	19.800000	0.056780	0.000000	13.089049	0.000000	1.000000	0.149464	4.547000 
	5.377083	12.538671	0.000000	56.885417	49.190000	19.800000	0.056769	0.000000	13.088845	0.000000	1.000000	0.149431	4.546000 
	5.379167	12.538671	0.000000	56.895833	49.180000	19.800000	0.056746	0.000000	13.088443	0.000000	1.000000	0.149366	4.544000 
	5.381250	12.538671	0.000000	56.906250	49.210000	19.800000	0.056727	0.000000	13.088266	0.000000	1.000000	0.149333	4.543000 
	5.383333	12.538671	0.000000	56.916667	49.210000	19.800000	0.056727	0.000000	13.088266	0.000000	1.000000	0.149333	4.543000 
	5.385417	12.538671	0.000000	56.927083	49.230000	19.800000	0.056710	0.000000	13.088082	0.000000	1.000000	0.149300	4.542000 
	5.387500	12.538671	0.000000	56.937500	49.220000	19.800000	0.056688	0.000000	13.087680	0.000000	1.000000	0.149234	4.540000 
	5.389583	12.538671	0.000000	56.947917	49.250000	19.800000	0.056669	0.000000	13.087503	0.000000	1.000000	0.149201	4.539000 
	5.391667	12.538671	0.000000	56.958333	49.280000	19.800000	0.056662	0.000000	13.087524	0.000000	1.000000	0.149201	4.539000 
	5.393750	12.538671	0.000000	56.968750	49.270000	19.800000	0.056652	0.000000	13.087319	0.000000	1.000000	0.149168	4.538000 
	5.395833	12.538671	0.000000	56.979167	49.270000	19.800000	0.056639	0.000000	13.087122	0.000000	1.000000	0.149135	4.537000 
	5.397917	12.538671	0.000000	56.989583	49.280000	19.800000	0.056624	0.000000	13.086931	0.000000	1.000000	0.149103	4.536000 
	5.400000	12.538671	0.000000	57.000000	49.310000	19.800000	0.056594	0.000000	13.086557	0.000000	1.000000	0.149037	4.534000 
	5.402083	12.538671	0.000000	57.010417	49.300000	19.800000	0.056583	0.000000	13.086352	0.000000	1.000000	0.149004	4.533000 
	5.404167	12.538671	0.000000	57.020833	49.320000	19.800000	0.056566	0.000000	13.086168	0.000000	1.000000	0.148971	4.532000 
	5.406250	12.538671	0.000000	57.031250	49.330000	19.800000	0.056552	0.000000	13.085978	0.000000	1.000000	0.148938	4.531000 
	5.408333	12.538671	0.000000	57.041667	49.330000	19.800000	0.056526	0.000000	13.085583	0.000000	1.000000	0.148873	4.529000 
	5.410417	12.538671	0.000000	57.052083	49.350000	19.800000	0.056511	0.000000	13.085399	0.000000	1.000000	0.148840	4.528000 
	5.412500	12.538671	0.000000	57.062500	49.350000	19.800000	0.056498	0.000000	13.085201	0.000000	1.000000	0.148807	4.527000 
	5.414583	12.538671	0.000000	57.072917	49.380000	19.800000	0.056479	0.000000	13.085024	0.000000	1.000000	0.148774	4.526000 
	5.416667	12.538671	0.000000	57.083333	49.390000	19.800000	0.056478	0.000000	13.085031	0.000000	1.000000	0.148774	4.526000 
	5.418750	12.538671	0.000000	57.093750	49.390000	19.800000	0.056465	0.000000	13.084833	0.000000	1.000000	0.148741	4.525000 
	5.420833	12.538671	0.000000	57.104167	49.400000	19.800000	0.056462	0.000000	13.084840	0.000000	1.000000	0.148741	4.525000 
	5.422917	12.538671	0.000000	57.114583	49.420000	19.800000	0.056471	0.000000	13.085051	0.000000	1.000000	0.148774	4.526000 
	5.425000	12.538671	0.000000	57.125000	49.420000	19.800000	0.056470	0.000000	13.085051	0.000000	1.000000	0.148774	4.526000 
	5.427083	12.538671	0.000000	57.135417	49.430000	19.800000	0.056481	0.000000	13.085255	0.000000	1.000000	0.148807	4.527000 
	5.429167	12.538671	0.000000	57.145833	49.420000	19.800000	0.056482	0.000000	13.085249	0.000000	1.000000	0.148807	4.527000 
	5.431250	12.538671	0.000000	57.156250	49.460000	19.800000	0.056488	0.000000	13.085473	0.000000	1.000000	0.148840	4.528000 
	5.433333	12.538671	0.000000	57.166667	49.450000	19.800000	0.056487	0.000000	13.085466	0.000000	1.000000	0.148840	4.528000 
	5.435417	12.538671	0.000000	57.177083	49.460000	19.800000	0.056473	0.000000	13.085276	0.000000	1.000000	0.148807	4.527000 
	5.437500	12.538671	0.000000	57.187500	49.480000	19.800000	0.056470	0.000000	13.085289	0.000000	1.000000	0.148807	4.527000 
	5.439583	12.538671	0.000000	57.197917	49.490000	19.800000	0.056480	0.000000	13.085494	0.000000	1.000000	0.148840	4.528000 
	5.441667	12.538671	0.000000	57.208333	49.500000	19.800000	0.056478	0.000000	13.085500	0.000000	1.000000	0.148840	4.528000 
	5.443750	12.538671	0.000000	57.218750	49.500000	19.800000	0.056465	0.000000	13.085303	0.000000	1.000000	0.148807	4.527000 
	5.445833	12.538671	0.000000	57.229167	49.520000	19.800000	0.056462	0.000000	13.085316	0.000000	1.000000	0.148807	4.527000 
	5.447917	12.538671	0.000000	57.239583	49.540000	19.800000	0.056458	0.000000	13.085330	0.000000	1.000000	0.148807	4.527000 
	5.450000	12.538671	0.000000	57.250000	49.540000	19.800000	0.056445	0.000000	13.085132	0.000000	1.000000	0.148774	4.526000 
	5.452083	12.538671	0.000000	57.260417	49.550000	19.800000	0.056443	0.000000	13.085139	0.000000	1.000000	0.148774	4.526000 
	5.454167	12.538671	0.000000	57.270833	49.570000	19.800000	0.056440	0.000000	13.085153	0.000000	1.000000	0.148774	4.526000 
	5.456250	12.538671	0.000000	57.281250	49.570000	19.800000	0.056451	0.000000	13.085350	0.000000	1.000000	0.148807	4.527000 
	5.458333	12.538671	0.000000	57.291667	49.580000	19.800000	0.056460	0.000000	13.085554	0.000000	1.000000	0.148840	4.528000 
	5.460417	12.538671	0.000000	57.302083	49.590000	19.800000	0.056471	0.000000	13.085759	0.000000	1.000000	0.148873	4.529000 
	5.462500	12.538671	0.000000	57.312500	49.610000	19.800000	0.056467	0.000000	13.085772	0.000000	1.000000	0.148873	4.529000 
	5.464583	12.538671	0.000000	57.322917	49.620000	19.800000	0.056478	0.000000	13.085977	0.000000	1.000000	0.148905	4.530000 
	5.466667	12.538671	0.000000	57.333333	49.610000	19.800000	0.056478	0.000000	13.085970	0.000000	1.000000	0.148905	4.530000 
	5.468750	12.538885	0.000000	57.343750	49.620000	19.800000	0.056464	0.000000	13.085779	0.000000	1.000000	0.148873	4.529000 
	5.470833	12.538671	0.000000	57.354167	49.630000	19.800000	0.056477	0.000000	13.085983	0.000000	1.000000	0.148905	4.530000 
	5.472917	12.538671	0.000000	57.364583	49.650000	19.800000	0.056471	0.000000	13.085997	0.000000	1.000000	0.148905	4.530000 
	5.475000	12.538671	0.000000	57.375000	49.660000	19.800000	0.056457	0.000000	13.085806	0.000000	1.000000	0.148873	4.529000 
	5.477083	12.538671	0.000000	57.385417	49.660000	19.800000	0.056457	0.000000	13.085806	0.000000	1.000000	0.148873	4.529000 
	5.479167	12.538671	0.000000	57.395833	49.680000	19.800000	0.056453	0.000000	13.085820	0.000000	1.000000	0.148873	4.529000 
	5.481250	12.538671	0.000000	57.406250	49.680000	19.800000	0.056452	0.000000	13.085820	0.000000	1.000000	0.148873	4.529000 
	5.483333	12.538671	0.000000	57.416667	49.690000	19.800000	0.056463	0.000000	13.086024	0.000000	1.000000	0.148905	4.530000 
	5.485417	12.538671	0.000000	57.427083	49.710000	19.800000	0.056458	0.000000	13.086038	0.000000	1.000000	0.148905	4.530000 
	5.487500	12.538671	0.000000	57.437500	49.710000	19.800000	0.056458	0.000000	13.086038	0.000000	1.000000	0.148905	4.530000 
	5.489583	12.538671	0.000000	57.447917	49.730000	19.800000	0.056454	0.000000	13.086051	0.000000	1.000000	0.148905	4.530000 
	5.491667	12.538671	0.000000	57.458333	49.750000	19.800000	0.056450	0.000000	13.086065	0.000000	1.000000	0.148905	4.530000 
	5.493750	12.538671	0.000000	57.468750	49.750000	19.800000	0.056464	0.000000	13.086262	0.000000	1.000000	0.148938	4.531000 
	5.495833	12.538671	0.000000	57.479167	49.750000	19.800000	0.056488	0.000000	13.086657	0.000000	1.000000	0.149004	4.533000 
	5.497917	12.538671	0.000000	57.489583	49.760000	19.800000	0.056484	0.000000	13.086664	0.000000	1.000000	0.149004	4.533000 
	5.500000	12.538671	0.000000	57.500000	49.770000	19.800000	0.056482	0.000000	13.086671	0.000000	1.000000	0.149004	4.533000 
	5.502083	12.538671	0.000000	57.510417	49.780000	19.800000	0.056494	0.000000	13.086875	0.000000	1.000000	0.149037	4.534000 
	5.504167	12.538671	0.000000	57.520833	49.790000	19.800000	0.056492	0.000000	13.086882	0.000000	1.000000	0.149037	4.534000 
	5.506250	12.538671	0.000000	57.531250	49.800000	19.800000	0.056501	0.000000	13.087087	0.000000	1.000000	0.149070	4.535000 
	5.508333	12.538671	0.000000	57.541667	49.830000	19.800000	0.056507	0.000000	13.087304	0.000000	1.000000	0.149103	4.536000 
	5.510417	12.538671	0.000000	57.552083	49.840000	19.800000	0.056507	0.000000	13.087311	0.000000	1.000000	0.149103	4.536000 
	5.512500	12.538671	0.000000	57.562500	49.840000	19.800000	0.056519	0.000000	13.087509	0.000000	1.000000	0.149135	4.537000 
	5.514583	12.538671	0.000000	57.572917	49.850000	19.800000	0.056517	0.000000	13.087516	0.000000	1.000000	0.149135	4.537000 
	5.516667	12.538671	0.000000	57.583333	49.860000	19.800000	0.056539	0.000000	13.087918	0.000000	1.000000	0.149201	4.539000 
	5.518750	12.538671	0.000000	57.593750	49.870000	19.800000	0.056550	0.000000	13.088122	0.000000	1.000000	0.149234	4.540000 
	5.520833	12.538671	0.000000	57.604167	49.890000	19.800000	0.056546	0.000000	13.088136	0.000000	1.000000	0.149234	4.540000 
	5.522917	12.538671	0.000000	57.614583	49.880000	19.800000	0.056558	0.000000	13.088326	0.000000	1.000000	0.149267	4.541000 
	5.525000	12.538671	0.000000	57.625000	49.890000	19.800000	0.056543	0.000000	13.088136	0.000000	1.000000	0.149234	4.540000 
	5.527083	12.538671	0.000000	57.635417	49.920000	19.800000	0.056550	0.000000	13.088353	0.000000	1.000000	0.149267	4.541000 
	5.529167	12.538671	0.000000	57.645833	49.920000	19.800000	0.056539	0.000000	13.088156	0.000000	1.000000	0.149234	4.540000 
	5.531250	12.538671	0.000000	57.656250	49.940000	19.800000	0.056522	0.000000	13.087972	0.000000	1.000000	0.149201	4.539000 
	5.533333	12.538671	0.000000	57.666667	49.940000	19.800000	0.056510	0.000000	13.087774	0.000000	1.000000	0.149168	4.538000 
	5.535417	12.538671	0.000000	57.677083	49.960000	19.800000	0.056505	0.000000	13.087788	0.000000	1.000000	0.149168	4.538000 
	5.537500	12.538671	0.000000	57.687500	49.970000	19.800000	0.056491	0.000000	13.087597	0.000000	1.000000	0.149135	4.537000 
	5.539583	12.538671	0.000000	57.697917	49.970000	19.800000	0.056480	0.000000	13.087399	0.000000	1.000000	0.149103	4.536000 
	5.541667	12.538671	0.000000	57.708333	49.990000	19.800000	0.056474	0.000000	13.087413	0.000000	1.000000	0.149103	4.536000 
	5.543750	12.538671	0.000000	57.718750	50.000000	19.800000	0.056458	0.000000	13.087222	0.000000	1.000000	0.149070	4.535000 
	5.545833	12.538671	0.000000	57.729167	49.990000	19.800000	0.056461	0.000000	13.087215	0.000000	1.000000	0.149070	4.535000 
	5.547917	12.538671	0.000000	57.739583	50.010000	19.800000	0.056445	0.000000	13.087031	0.000000	1.000000	0.149037	4.534000 
	5.550000	12.538671	0.000000	57.750000	50.050000	19.800000	0.056425	0.000000	13.086861	0.000000	1.000000	0.149004	4.533000 
	5.552083	12.538671	0.000000	57.760417	50.040000	19.800000	0.056425	0.000000	13.086854	0.000000	1.000000	0.149004	4.533000 
	5.554167	12.538671	0.000000	57.770833	50.030000	19.800000	0.056416	0.000000	13.086650	0.000000	1.000000	0.148971	4.532000 
	5.556250	12.538671	0.000000	57.781250	50.060000	19.800000	0.056397	0.000000	13.086473	0.000000	1.000000	0.148938	4.531000 
	5.558333	12.538671	0.000000	57.791667	50.060000	19.800000	0.056384	0.000000	13.086275	0.000000	1.000000	0.148905	4.530000 
	5.560417	12.538671	0.000000	57.802083	50.070000	19.800000	0.056382	0.000000	13.086282	0.000000	1.000000	0.148905	4.530000 
	5.562500	12.538671	0.000000	57.812500	50.080000	19.800000	0.056355	0.000000	13.085893	0.000000	1.000000	0.148840	4.528000 
	5.564583	12.538671	0.000000	57.822917	50.090000	19.800000	0.056341	0.000000	13.085702	0.000000	1.000000	0.148807	4.527000 
	5.566667	12.538671	0.000000	57.833333	50.110000	19.800000	0.056313	0.000000	13.085321	0.000000	1.000000	0.148741	4.525000 
	5.568750	12.538671	0.000000	57.843750	50.100000	19.800000	0.056326	0.000000	13.085512	0.000000	1.000000	0.148774	4.526000 
	5.570833	12.538671	0.000000	57.854167	50.120000	19.800000	0.056311	0.000000	13.085327	0.000000	1.000000	0.148741	4.525000 
	5.572917	12.538671	0.000000	57.864583	50.140000	19.800000	0.056294	0.000000	13.085143	0.000000	1.000000	0.148708	4.524000 
	5.575000	12.538671	0.000000	57.875000	50.150000	19.800000	0.056292	0.000000	13.085150	0.000000	1.000000	0.148708	4.524000 
	5.577083	12.538458	0.000000	57.885417	50.150000	19.800000	0.056291	0.000000	13.085150	0.000000	1.000000	0.148708	4.524000 
	5.579167	12.538458	0.000000	57.895833	50.160000	19.800000	0.056289	0.000000	13.085157	0.000000	1.000000	0.148708	4.524000 
	5.581250	12.538458	0.000000	57.906250	50.190000	19.800000	0.056283	0.000000	13.085177	0.000000	1.000000	0.148708	4.524000 
	5.583333	12.538458	0.000000	57.916667	50.190000	19.800000	0.056283	0.000000	13.085177	0.000000	1.000000	0.148708	4.524000 
	5.585417	12.538458	0.000000	57.927083	50.200000	19.800000	0.056281	0.000000	13.085184	0.000000	1.000000	0.148708	4.524000 
	5.587500	12.538458	0.000000	57.937500	50.210000	19.800000	0.056266	0.000000	13.084993	0.000000	1.000000	0.148675	4.523000 
	5.589583	12.538458	0.000000	57.947917	50.210000	19.800000	0.056265	0.000000	13.084993	0.000000	1.000000	0.148675	4.523000 
	5.591667	12.538458	0.000000	57.958333	50.210000	19.800000	0.056266	0.000000	13.084993	0.000000	1.000000	0.148675	4.523000 
	5.593750	12.538458	0.000000	57.968750	50.240000	19.800000	0.056247	0.000000	13.084816	0.000000	1.000000	0.148642	4.522000 
	5.595833	12.538458	0.000000	57.979167	50.230000	19.800000	0.056261	0.000000	13.085007	0.000000	1.000000	0.148675	4.523000 
	5.597917	12.538458	0.000000	57.989583	50.260000	19.800000	0.056243	0.000000	13.084829	0.000000	1.000000	0.148642	4.522000 
	5.600000	12.538458	0.000000	58.000000	50.280000	19.800000	0.056239	0.000000	13.084843	0.000000	1.000000	0.148642	4.522000 
	5.602083	12.538671	0.000000	58.010417	50.280000	19.800000	0.056239	0.000000	13.084843	0.000000	1.000000	0.148642	4.522000 
	5.604167	12.538458	0.000000	58.020833	50.270000	19.800000	0.056241	0.000000	13.084836	0.000000	1.000000	0.148642	4.522000 
	5.606250	12.538458	0.000000	58.031250	50.280000	19.800000	0.056226	0.000000	13.084645	0.000000	1.000000	0.148610	4.521000 
	5.608333	12.538671	0.000000	58.041667	50.320000	19.800000	0.056218	0.000000	13.084672	0.000000	1.000000	0.148610	4.521000 
	5.610417	12.538458	0.000000	58.052083	50.310000	19.800000	0.056220	0.000000	13.084666	0.000000	1.000000	0.148610	4.521000 
	5.612500	12.538458	0.000000	58.062500	50.310000	19.800000	0.056207	0.000000	13.084468	0.000000	1.000000	0.148577	4.520000 
	5.614583	12.538458	0.000000	58.072917	50.350000	19.800000	0.056201	0.000000	13.084495	0.000000	1.000000	0.148577	4.520000 
	5.616667	12.538458	0.000000	58.083333	50.350000	19.800000	0.056199	0.000000	13.084495	0.000000	1.000000	0.148577	4.520000 
	5.618750	12.538458	0.000000	58.093750	50.350000	19.800000	0.056199	0.000000	13.084495	0.000000	1.000000	0.148577	4.520000 
	5.620833	12.538458	0.000000	58.104167	50.360000	19.800000	0.056196	0.000000	13.084502	0.000000	1.000000	0.148577	4.520000 
	5.622917	12.538458	0.000000	58.114583	50.370000	19.800000	0.056182	0.000000	13.084311	0.000000	1.000000	0.148544	4.519000 
	5.625000	12.538458	0.000000	58.125000	50.400000	19.800000	0.056164	0.000000	13.084133	0.000000	1.000000	0.148511	4.518000 
	5.627083	12.538458	0.000000	58.135417	50.390000	19.800000	0.056168	0.000000	13.084127	0.000000	1.000000	0.148511	4.518000 
	5.629167	12.538458	0.000000	58.145833	50.400000	19.800000	0.056152	0.000000	13.083936	0.000000	1.000000	0.148478	4.517000 
	5.631250	12.538458	0.000000	58.156250	50.420000	19.800000	0.056135	0.000000	13.083752	0.000000	1.000000	0.148445	4.516000 
	5.633333	12.538458	0.000000	58.166667	50.440000	19.800000	0.056132	0.000000	13.083765	0.000000	1.000000	0.148445	4.516000 
	5.635417	12.538458	0.000000	58.177083	50.430000	19.800000	0.056133	0.000000	13.083758	0.000000	1.000000	0.148445	4.516000 
	5.637500	12.538458	0.000000	58.187500	50.450000	19.800000	0.056117	0.000000	13.083574	0.000000	1.000000	0.148412	4.515000 
	5.639583	12.538458	0.000000	58.197917	50.470000	19.800000	0.056125	0.000000	13.083785	0.000000	1.000000	0.148445	4.516000 
	5.641667	12.538458	0.000000	58.208333	50.480000	19.800000	0.056123	0.000000	13.083792	0.000000	1.000000	0.148445	4.516000 
	5.643750	12.538458	0.000000	58.218750	50.470000	19.800000	0.056126	0.000000	13.083785	0.000000	1.000000	0.148445	4.516000 
	5.645833	12.538458	0.000000	58.229167	50.480000	19.800000	0.056134	0.000000	13.083990	0.000000	1.000000	0.148478	4.517000 
	5.647917	12.538458	0.000000	58.239583	50.500000	19.800000	0.056131	0.000000	13.084003	0.000000	1.000000	0.148478	4.517000 
	5.650000	12.538458	0.000000	58.250000	50.510000	19.800000	0.056142	0.000000	13.084208	0.000000	1.000000	0.148511	4.518000 
	5.652083	12.538458	0.000000	58.260417	50.520000	19.800000	0.056153	0.000000	13.084412	0.000000	1.000000	0.148544	4.519000 
	5.654167	12.538458	0.000000	58.270833	50.510000	19.800000	0.056165	0.000000	13.084603	0.000000	1.000000	0.148577	4.520000 
	5.656250	12.538458	0.000000	58.281250	50.550000	19.800000	0.056182	0.000000	13.085026	0.000000	1.000000	0.148642	4.522000 
	5.658333	12.538458	0.000000	58.291667	50.570000	19.800000	0.056191	0.000000	13.085237	0.000000	1.000000	0.148675	4.523000 
	5.660417	12.538458	0.000000	58.302083	50.560000	19.800000	0.056194	0.000000	13.085230	0.000000	1.000000	0.148675	4.523000 
	5.662500	12.538458	0.000000	58.312500	50.570000	19.800000	0.056217	0.000000	13.085632	0.000000	1.000000	0.148741	4.525000 
	5.664583	12.538458	0.000000	58.322917	50.590000	19.800000	0.056226	0.000000	13.085844	0.000000	1.000000	0.148774	4.526000 
	5.666667	12.538458	0.000000	58.333333	50.580000	19.800000	0.056263	0.000000	13.086430	0.000000	1.000000	0.148873	4.529000 
	5.668750	12.538244	0.000000	58.343750	50.580000	19.800000	0.056262	0.000000	13.086430	0.000000	1.000000	0.148873	4.529000 
	5.670833	12.538458	0.000000	58.354167	50.590000	19.800000	0.056286	0.000000	13.086832	0.000000	1.000000	0.148938	4.531000 
	5.672917	12.538458	0.000000	58.364583	50.610000	19.800000	0.056281	0.000000	13.086846	0.000000	1.000000	0.148938	4.531000 
	5.675000	12.538244	0.000000	58.375000	50.620000	19.800000	0.056292	0.000000	13.087050	0.000000	1.000000	0.148971	4.532000 
	5.677083	12.538244	0.000000	58.385417	50.630000	19.800000	0.056303	0.000000	13.087254	0.000000	1.000000	0.149004	4.533000 
	5.679167	12.538458	0.000000	58.395833	50.640000	19.800000	0.056301	0.000000	13.087261	0.000000	1.000000	0.149004	4.533000 
	5.681250	12.538244	0.000000	58.406250	50.660000	19.800000	0.056307	0.000000	13.087473	0.000000	1.000000	0.149037	4.534000 
	5.683333	12.538244	0.000000	58.416667	50.670000	19.800000	0.056320	0.000000	13.087677	0.000000	1.000000	0.149070	4.535000 
	5.685417	12.538244	0.000000	58.427083	50.670000	19.800000	0.056319	0.000000	13.087677	0.000000	1.000000	0.149070	4.535000 
	5.687500	12.538244	0.000000	58.437500	50.680000	19.800000	0.056330	0.000000	13.087882	0.000000	1.000000	0.149103	4.536000 
	5.689583	12.538244	0.000000	58.447917	50.700000	19.800000	0.056326	0.000000	13.087895	0.000000	1.000000	0.149103	4.536000 
	5.691667	12.538458	0.000000	58.458333	50.720000	19.800000	0.056347	0.000000	13.088304	0.000000	1.000000	0.149168	4.538000 
	5.693750	12.538244	0.000000	58.468750	50.720000	19.800000	0.056346	0.000000	13.088304	0.000000	1.000000	0.149168	4.538000 
	5.695833	12.538244	0.000000	58.479167	50.740000	19.800000	0.056353	0.000000	13.088515	0.000000	1.000000	0.149201	4.539000 
	5.697917	12.538458	0.000000	58.489583	50.740000	19.800000	0.056365	0.000000	13.088713	0.000000	1.000000	0.149234	4.540000 
	5.700000	12.538244	0.000000	58.500000	50.760000	19.800000	0.056350	0.000000	13.088529	0.000000	1.000000	0.149201	4.539000 
	5.702083	12.538458	0.000000	58.510417	50.740000	19.800000	0.056365	0.000000	13.088713	0.000000	1.000000	0.149234	4.540000 
	5.704167	12.538458	0.000000	58.520833	50.750000	19.800000	0.056351	0.000000	13.088522	0.000000	1.000000	0.149201	4.539000 
	5.706250	12.538244	0.000000	58.531250	50.790000	19.800000	0.056345	0.000000	13.088549	0.000000	1.000000	0.149201	4.539000 
	5.708333	12.538244	0.000000	58.541667	50.770000	19.800000	0.056334	0.000000	13.088338	0.000000	1.000000	0.149168	4.538000 
	5.710417	12.538244	0.000000	58.552083	50.790000	19.800000	0.056331	0.000000	13.088352	0.000000	1.000000	0.149168	4.538000 
	5.712500	12.538244	0.000000	58.562500	50.810000	19.800000	0.056315	0.000000	13.088168	0.000000	1.000000	0.149135	4.537000 
	5.714583	12.538244	0.000000	58.572917	50.820000	19.800000	0.056312	0.000000	13.088174	0.000000	1.000000	0.149135	4.537000 
	5.716667	12.538244	0.000000	58.583333	50.830000	19.800000	0.056298	0.000000	13.087983	0.000000	1.000000	0.149103	4.536000 
	5.718750	12.538458	0.000000	58.593750	50.850000	19.800000	0.056306	0.000000	13.088195	0.000000	1.000000	0.149135	4.537000 
	5.720833	12.538244	0.000000	58.604167	50.860000	19.800000	0.056290	0.000000	13.088004	0.000000	1.000000	0.149103	4.536000 
	5.722917	12.538458	0.000000	58.614583	50.860000	19.800000	0.056291	0.000000	13.088004	0.000000	1.000000	0.149103	4.536000 
	5.725000	12.538244	0.000000	58.625000	50.860000	19.800000	0.056279	0.000000	13.087806	0.000000	1.000000	0.149070	4.535000 
	5.727083	12.538244	0.000000	58.635417	50.890000	19.800000	0.056274	0.000000	13.087826	0.000000	1.000000	0.149070	4.535000 
	5.729167	12.538244	0.000000	58.645833	50.890000	19.800000	0.056274	0.000000	13.087826	0.000000	1.000000	0.149070	4.535000 
	5.731250	12.538244	0.000000	58.656250	50.920000	19.800000	0.056256	0.000000	13.087649	0.000000	1.000000	0.149037	4.534000 
	5.733333	12.538244	0.000000	58.666667	50.920000	19.800000	0.056255	0.000000	13.087649	0.000000	1.000000	0.149037	4.534000 
	5.735417	12.538244	0.000000	58.677083	50.920000	19.800000	0.056254	0.000000	13.087649	0.000000	1.000000	0.149037	4.534000 
	5.737500	12.538244	0.000000	58.687500	50.930000	19.800000	0.056252	0.000000	13.087656	0.000000	1.000000	0.149037	4.534000 
	5.739583	12.538244	0.000000	58.697917	50.940000	19.800000	0.056251	0.000000	13.087663	0.000000	1.000000	0.149037	4.534000 
	5.741667	12.538244	0.000000	58.708333	50.960000	19.800000	0.056259	0.000000	13.087874	0.000000	1.000000	0.149070	4.535000 
	5.743750	12.538244	0.000000	58.718750	50.960000	19.800000	0.056246	0.000000	13.087676	0.000000	1.000000	0.149037	4.534000 
	5.745833	12.538244	0.000000	58.729167	50.980000	19.800000	0.056254	0.000000	13.087887	0.000000	1.000000	0.149070	4.535000 
	5.747917	12.538244	0.000000	58.739583	50.980000	19.800000	0.056254	0.000000	13.087887	0.000000	1.000000	0.149070	4.535000 
	5.750000	12.538244	0.000000	58.750000	50.990000	19.800000	0.056264	0.000000	13.088092	0.000000	1.000000	0.149103	4.536000 
	5.752083	12.538244	0.000000	58.760417	51.000000	19.800000	0.056250	0.000000	13.087901	0.000000	1.000000	0.149070	4.535000 
	5.754167	12.538244	0.000000	58.770833	51.010000	19.800000	0.056247	0.000000	13.087908	0.000000	1.000000	0.149070	4.535000 
	5.756250	12.538244	0.000000	58.781250	51.020000	19.800000	0.056233	0.000000	13.087717	0.000000	1.000000	0.149037	4.534000 
	5.758333	12.538244	0.000000	58.791667	51.030000	19.800000	0.056244	0.000000	13.087921	0.000000	1.000000	0.149070	4.535000 
	5.760417	12.538244	0.000000	58.802083	51.040000	19.800000	0.056229	0.000000	13.087730	0.000000	1.000000	0.149037	4.534000 
	5.762500	12.538244	0.000000	58.812500	51.060000	19.800000	0.056226	0.000000	13.087744	0.000000	1.000000	0.149037	4.534000 
	5.764583	12.538244	0.000000	58.822917	51.070000	19.800000	0.056237	0.000000	13.087949	0.000000	1.000000	0.149070	4.535000 
	5.766667	12.538244	0.000000	58.833333	51.080000	19.800000	0.056221	0.000000	13.087758	0.000000	1.000000	0.149037	4.534000 
	5.768750	12.538244	0.000000	58.843750	51.100000	19.800000	0.056205	0.000000	13.087573	0.000000	1.000000	0.149004	4.533000 
	5.770833	12.538244	0.000000	58.854167	51.100000	19.800000	0.056205	0.000000	13.087573	0.000000	1.000000	0.149004	4.533000 
	5.772917	12.538244	0.000000	58.864583	51.120000	19.800000	0.056202	0.000000	13.087587	0.000000	1.000000	0.149004	4.533000 
	5.775000	12.538244	0.000000	58.875000	51.110000	19.800000	0.056203	0.000000	13.087580	0.000000	1.000000	0.149004	4.533000 
	5.777083	12.538244	0.000000	58.885417	51.130000	19.800000	0.056198	0.000000	13.087594	0.000000	1.000000	0.149004	4.533000 
	5.779167	12.538244	0.000000	58.895833	51.130000	19.800000	0.056211	0.000000	13.087792	0.000000	1.000000	0.149037	4.534000 
	5.781250	12.538244	0.000000	58.906250	51.130000	19.800000	0.056224	0.000000	13.087989	0.000000	1.000000	0.149070	4.535000 
	5.783333	12.538244	0.000000	58.916667	51.140000	19.800000	0.056220	0.000000	13.087996	0.000000	1.000000	0.149070	4.535000 
	5.785417	12.538244	0.000000	58.927083	51.160000	19.800000	0.056229	0.000000	13.088208	0.000000	1.000000	0.149103	4.536000 
	5.787500	12.538244	0.000000	58.937500	51.180000	19.800000	0.056237	0.000000	13.088419	0.000000	1.000000	0.149135	4.537000 
	5.789583	12.538244	0.000000	58.947917	51.180000	19.800000	0.056250	0.000000	13.088617	0.000000	1.000000	0.149168	4.538000 
	5.791667	12.538244	0.000000	58.958333	51.200000	19.800000	0.056258	0.000000	13.088828	0.000000	1.000000	0.149201	4.539000 
	5.793750	12.538244	0.000000	58.968750	51.200000	19.800000	0.056258	0.000000	13.088828	0.000000	1.000000	0.149201	4.539000 
	5.795833	12.538244	0.000000	58.979167	51.220000	19.800000	0.056266	0.000000	13.089039	0.000000	1.000000	0.149234	4.540000 
	5.797917	12.538244	0.000000	58.989583	51.230000	19.800000	0.056264	0.000000	13.089046	0.000000	1.000000	0.149234	4.540000 
	5.800000	12.538244	0.000000	59.000000	51.240000	19.800000	0.056262	0.000000	13.089053	0.000000	1.000000	0.149234	4.540000 
	5.802083	12.538458	0.000000	59.010417	51.240000	19.800000	0.056262	0.000000	13.089053	0.000000	1.000000	0.149234	4.540000 
	5.804167	12.538458	0.000000	59.020833	51.250000	19.800000	0.056260	0.000000	13.089060	0.000000	1.000000	0.149234	4.540000 
	5.806250	12.538458	0.000000	59.031250	51.270000	19.800000	0.056256	0.000000	13.089073	0.000000	1.000000	0.149234	4.540000 
	5.808333	12.538458	0.000000	59.041667	51.280000	19.800000	0.056267	0.000000	13.089278	0.000000	1.000000	0.149267	4.541000 
	5.810417	12.538458	0.000000	59.052083	51.290000	19.800000	0.056276	0.000000	13.089483	0.000000	1.000000	0.149300	4.542000 
	5.812500	12.538244	0.000000	59.062500	51.310000	19.800000	0.056274	0.000000	13.089496	0.000000	1.000000	0.149300	4.542000 
	5.814583	12.538244	0.000000	59.072917	51.310000	19.800000	0.056284	0.000000	13.089694	0.000000	1.000000	0.149333	4.543000 
	5.816667	12.538244	0.000000	59.083333	51.330000	19.800000	0.056294	0.000000	13.089905	0.000000	1.000000	0.149366	4.544000 
	5.818750	12.538244	0.000000	59.093750	51.320000	19.800000	0.056319	0.000000	13.090294	0.000000	1.000000	0.149431	4.546000 
	5.820833	12.538458	0.000000	59.104167	51.340000	19.800000	0.056342	0.000000	13.090703	0.000000	1.000000	0.149497	4.548000 
	5.822917	12.538244	0.000000	59.114583	51.350000	19.800000	0.056351	0.000000	13.090908	0.000000	1.000000	0.149530	4.549000 
	5.825000	12.538244	0.000000	59.125000	51.360000	19.800000	0.056374	0.000000	13.091310	0.000000	1.000000	0.149596	4.551000 
	5.827083	12.538244	0.000000	59.135417	51.370000	19.800000	0.056384	0.000000	13.091515	0.000000	1.000000	0.149629	4.552000 
	5.829167	12.538244	0.000000	59.145833	51.400000	19.800000	0.056391	0.000000	13.091733	0.000000	1.000000	0.149661	4.553000 
	5.831250	12.538244	0.000000	59.156250	51.390000	19.800000	0.056417	0.000000	13.092122	0.000000	1.000000	0.149727	4.555000 
	5.833333	12.538244	0.000000	59.166667	51.400000	19.800000	0.056427	0.000000	13.092327	0.000000	1.000000	0.149760	4.556000 
	5.835417	12.538458	0.000000	59.177083	51.410000	19.800000	0.056437	0.000000	13.092531	0.000000	1.000000	0.149793	4.557000 
	5.837500	12.538458	0.000000	59.187500	51.410000	19.800000	0.056436	0.000000	13.092531	0.000000	1.000000	0.149793	4.557000 
	5.839583	12.538458	0.000000	59.197917	51.420000	19.800000	0.056459	0.000000	13.092934	0.000000	1.000000	0.149859	4.559000 
	5.841667	12.538244	0.000000	59.208333	51.440000	19.800000	0.056470	0.000000	13.093145	0.000000	1.000000	0.149892	4.560000 
	5.843750	12.538244	0.000000	59.218750	51.430000	19.800000	0.056470	0.000000	13.093138	0.000000	1.000000	0.149892	4.560000 
	5.845833	12.538244	0.000000	59.229167	51.450000	19.800000	0.056478	0.000000	13.093350	0.000000	1.000000	0.149924	4.561000 
	5.847917	12.538244	0.000000	59.239583	51.460000	19.800000	0.056489	0.000000	13.093555	0.000000	1.000000	0.149957	4.562000 
	5.850000	12.538244	0.000000	59.250000	51.480000	19.800000	0.056485	0.000000	13.093568	0.000000	1.000000	0.149957	4.562000 
	5.852083	12.538244	0.000000	59.260417	51.510000	19.800000	0.056491	0.000000	13.093787	0.000000	1.000000	0.149990	4.563000 
	5.854167	12.538458	0.000000	59.270833	51.490000	19.800000	0.056506	0.000000	13.093971	0.000000	1.000000	0.150023	4.564000 
	5.856250	12.538244	0.000000	59.281250	51.500000	19.800000	0.056505	0.000000	13.093978	0.000000	1.000000	0.150023	4.564000 
	5.858333	12.538244	0.000000	59.291667	51.510000	19.800000	0.056516	0.000000	13.094182	0.000000	1.000000	0.150056	4.565000 
	5.860417	12.538244	0.000000	59.302083	51.530000	19.800000	0.056513	0.000000	13.094196	0.000000	1.000000	0.150056	4.565000 
	5.862500	12.538244	0.000000	59.312500	51.550000	19.800000	0.056520	0.000000	13.094407	0.000000	1.000000	0.150089	4.566000 
	5.864583	12.538244	0.000000	59.322917	51.550000	19.800000	0.056544	0.000000	13.094803	0.000000	1.000000	0.150154	4.568000 
	5.866667	12.538244	0.000000	59.333333	51.560000	19.800000	0.056544	0.000000	13.094810	0.000000	1.000000	0.150154	4.568000 
	5.868750	12.538244	0.000000	59.343750	51.570000	19.800000	0.056553	0.000000	13.095015	0.000000	1.000000	0.150187	4.569000 
	5.870833	12.538244	0.000000	59.354167	51.580000	19.800000	0.056564	0.000000	13.095219	0.000000	1.000000	0.150220	4.570000 
	5.872917	12.538244	0.000000	59.364583	51.590000	19.800000	0.056561	0.000000	13.095226	0.000000	1.000000	0.150220	4.570000 
	5.875000	12.538244	0.000000	59.375000	51.590000	19.800000	0.056572	0.000000	13.095424	0.000000	1.000000	0.150253	4.571000 
	5.877083	12.538244	0.000000	59.385417	51.600000	19.800000	0.056595	0.000000	13.095826	0.000000	1.000000	0.150319	4.573000 
	5.879167	12.538244	0.000000	59.395833	51.600000	19.800000	0.056583	0.000000	13.095629	0.000000	1.000000	0.150286	4.572000 
	5.881250	12.538244	0.000000	59.406250	51.620000	19.800000	0.056592	0.000000	13.095840	0.000000	1.000000	0.150319	4.573000 
	5.883333	12.538244	0.000000	59.416667	51.640000	19.800000	0.056599	0.000000	13.096052	0.000000	1.000000	0.150352	4.574000 
	5.885417	12.538244	0.000000	59.427083	51.660000	19.800000	0.056584	0.000000	13.095868	0.000000	1.000000	0.150319	4.573000 
	5.887500	12.538244	0.000000	59.437500	51.660000	19.800000	0.056596	0.000000	13.096065	0.000000	1.000000	0.150352	4.574000 
	5.889583	12.538244	0.000000	59.447917	51.670000	19.800000	0.056607	0.000000	13.096270	0.000000	1.000000	0.150385	4.575000 
	5.891667	12.538244	0.000000	59.458333	51.690000	19.800000	0.056603	0.000000	13.096284	0.000000	1.000000	0.150385	4.575000 
	5.893750	12.538244	0.000000	59.468750	51.700000	19.800000	0.056613	0.000000	13.096489	0.000000	1.000000	0.150417	4.576000 
	5.895833	12.538244	0.000000	59.479167	51.700000	19.800000	0.056637	0.000000	13.096884	0.000000	1.000000	0.150483	4.578000 
	5.897917	12.538244	0.000000	59.489583	51.700000	19.800000	0.056649	0.000000	13.097082	0.000000	1.000000	0.150516	4.579000 
	5.900000	12.538244	0.000000	59.500000	51.720000	19.800000	0.056646	0.000000	13.097096	0.000000	1.000000	0.150516	4.579000 
	5.902083	12.538244	0.000000	59.510417	51.730000	19.800000	0.056655	0.000000	13.097301	0.000000	1.000000	0.150549	4.580000 
	5.904167	12.538244	0.000000	59.520833	51.750000	19.800000	0.056677	0.000000	13.097710	0.000000	1.000000	0.150615	4.582000 
	5.906250	12.538244	0.000000	59.531250	51.750000	19.800000	0.056676	0.000000	13.097710	0.000000	1.000000	0.150615	4.582000 
	5.908333	12.538244	0.000000	59.541667	51.770000	19.800000	0.056696	0.000000	13.098119	0.000000	1.000000	0.150680	4.584000 
	5.910417	12.538244	0.000000	59.552083	51.780000	19.800000	0.056719	0.000000	13.098522	0.000000	1.000000	0.150746	4.586000 
	5.912500	12.538244	0.000000	59.562500	51.790000	19.800000	0.056718	0.000000	13.098529	0.000000	1.000000	0.150746	4.586000 
	5.914583	12.538244	0.000000	59.572917	51.780000	19.800000	0.056744	0.000000	13.098918	0.000000	1.000000	0.150812	4.588000 
	5.916667	12.538244	0.000000	59.583333	51.800000	19.800000	0.056752	0.000000	13.099129	0.000000	1.000000	0.150845	4.589000 
	5.918750	12.538244	0.000000	59.593750	51.810000	19.800000	0.056762	0.000000	13.099334	0.000000	1.000000	0.150878	4.590000 
	5.920833	12.538244	0.000000	59.604167	51.830000	19.800000	0.056759	0.000000	13.099348	0.000000	1.000000	0.150878	4.590000 
	5.922917	12.538244	0.000000	59.614583	51.840000	19.800000	0.056757	0.000000	13.099355	0.000000	1.000000	0.150878	4.590000 
	5.925000	12.538244	0.000000	59.625000	51.820000	19.800000	0.056772	0.000000	13.099539	0.000000	1.000000	0.150911	4.591000 
	5.927083	12.538244	0.000000	59.635417	51.860000	19.800000	0.056778	0.000000	13.099764	0.000000	1.000000	0.150943	4.592000 
	5.929167	12.538244	0.000000	59.645833	51.860000	19.800000	0.056777	0.000000	13.099764	0.000000	1.000000	0.150943	4.592000 
	5.931250	12.538244	0.000000	59.656250	51.870000	19.800000	0.056775	0.000000	13.099771	0.000000	1.000000	0.150943	4.592000 
	5.933333	12.538244	0.000000	59.666667	51.880000	19.800000	0.056786	0.000000	13.099976	0.000000	1.000000	0.150976	4.593000 
	5.935417	12.538244	0.000000	59.677083	51.890000	19.800000	0.056783	0.000000	13.099983	0.000000	1.000000	0.150976	4.593000 
	5.937500	12.538244	0.000000	59.687500	51.900000	19.800000	0.056795	0.000000	13.100188	0.000000	1.000000	0.151009	4.594000 
	5.939583	12.538244	0.000000	59.697917	51.910000	19.800000	0.056791	0.000000	13.100194	0.000000	1.000000	0.151009	4.594000 
	5.941667	12.538244	0.000000	59.708333	51.920000	19.800000	0.056801	0.000000	13.100399	0.000000	1.000000	0.151042	4.595000 
	5.943750	12.538244	0.000000	59.718750	51.930000	19.800000	0.056787	0.000000	13.100208	0.000000	1.000000	0.151009	4.594000 
	5.945833	12.538244	0.000000	59.729167	51.940000	19.800000	0.056798	0.000000	13.100413	0.000000	1.000000	0.151042	4.595000 
	5.947917	12.538244	0.000000	59.739583	51.970000	19.800000	0.056792	0.000000	13.100434	0.000000	1.000000	0.151042	4.595000 
	5.950000	12.538244	0.000000	59.750000	51.960000	19.800000	0.056806	0.000000	13.100625	0.000000	1.000000	0.151075	4.596000 
	5.952083	12.538244	0.000000	59.760417	51.970000	19.800000	0.056816	0.000000	13.100829	0.000000	1.000000	0.151108	4.597000 
	5.954167	12.538244	0.000000	59.770833	51.980000	19.800000	0.056813	0.000000	13.100836	0.000000	1.000000	0.151108	4.597000 
	5.956250	12.538244	0.000000	59.781250	52.000000	19.800000	0.056810	0.000000	13.100850	0.000000	1.000000	0.151108	4.597000 
	5.958333	12.538244	0.000000	59.791667	52.000000	19.800000	0.056822	0.000000	13.101048	0.000000	1.000000	0.151141	4.598000 
	5.960417	12.538244	0.000000	59.802083	52.000000	19.800000	0.056821	0.000000	13.101048	0.000000	1.000000	0.151141	4.598000 
	5.962500	12.538244	0.000000	59.812500	52.020000	19.800000	0.056818	0.000000	13.101062	0.000000	1.000000	0.151141	4.598000 
	5.964583	12.538244	0.000000	59.822917	52.030000	19.800000	0.056816	0.000000	13.101069	0.000000	1.000000	0.151141	4.598000 
	5.966667	12.538244	0.000000	59.833333	52.050000	19.800000	0.056813	0.000000	13.101082	0.000000	1.000000	0.151141	4.598000 
	5.968750	12.538244	0.000000	59.843750	52.040000	19.800000	0.056814	0.000000	13.101076	0.000000	1.000000	0.151141	4.598000 
	5.970833	12.538244	0.000000	59.854167	52.080000	19.800000	0.056806	0.000000	13.101103	0.000000	1.000000	0.151141	4.598000 
	5.972917	12.538244	0.000000	59.864583	52.080000	19.800000	0.056819	0.000000	13.101301	0.000000	1.000000	0.151173	4.599000 
	5.975000	12.538244	0.000000	59.875000	52.090000	19.800000	0.056827	0.000000	13.101506	0.000000	1.000000	0.151206	4.600000 
	5.977083	12.538244	0.000000	59.885417	52.090000	19.800000	0.056840	0.000000	13.101704	0.000000	1.000000	0.151239	4.601000 
	5.979167	12.538244	0.000000	59.895833	52.110000	19.800000	0.056850	0.000000	13.101915	0.000000	1.000000	0.151272	4.602000 
	5.981250	12.538244	0.000000	59.906250	52.130000	19.800000	0.056845	0.000000	13.101929	0.000000	1.000000	0.151272	4.602000 
	5.983333	12.538244	0.000000	59.916667	52.120000	19.800000	0.056859	0.000000	13.102120	0.000000	1.000000	0.151305	4.603000 
	5.985417	12.538244	0.000000	59.927083	52.130000	19.800000	0.056869	0.000000	13.102325	0.000000	1.000000	0.151338	4.604000 
	5.987500	12.538244	0.000000	59.937500	52.150000	19.800000	0.056890	0.000000	13.102735	0.000000	1.000000	0.151404	4.606000 
	5.989583	12.538244	0.000000	59.947917	52.130000	19.800000	0.056904	0.000000	13.102919	0.000000	1.000000	0.151436	4.607000 
	5.991667	12.538244	0.000000	59.958333	52.160000	19.800000	0.056900	0.000000	13.102940	0.000000	1.000000	0.151436	4.607000 
	5.993750	12.538244	0.000000	59.968750	52.170000	19.800000	0.056923	0.000000	13.103342	0.000000	1.000000	0.151502	4.609000 
	5.995833	12.538244	0.000000	59.979167	52.170000	19.800000	0.056935	0.000000	13.103540	0.000000	1.000000	0.151535	4.610000 
	5.997917	12.538244	0.000000	59.989583	52.190000	19.800000	0.056942	0.000000	13.103752	0.000000	1.000000	0.151568	4.611000 
	6.000000	12.538244	0.000000	60.000000	52.200000	19.800000	0.056955	0.000000	13.103957	0.000000	1.000000	0.151601	4.612000 
	6.002083	12.538244	0.000000	60.010417	52.210000	19.800000	0.056952	0.000000	13.103964	0.000000	1.000000	0.151601	4.612000 
	6.004167	12.538244	0.000000	60.020833	52.220000	19.800000	0.056950	0.000000	13.103971	0.000000	1.000000	0.151601	4.612000 
	6.006250	12.538244	0.000000	60.031250	52.230000	19.800000	0.056959	0.000000	13.104175	0.000000	1.000000	0.151634	4.613000 
	6.008333	12.538244	0.000000	60.041667	52.250000	19.800000	0.056968	0.000000	13.104387	0.000000	1.000000	0.151667	4.614000 
	6.010417	12.538244	0.000000	60.052083	52.250000	19.800000	0.056968	0.000000	13.104387	0.000000	1.000000	0.151667	4.614000 
	6.012500	12.538244	0.000000	60.062500	52.270000	19.800000	0.056976	0.000000	13.104599	0.000000	1.000000	0.151699	4.615000 
	6.014583	12.538244	0.000000	60.072917	52.280000	19.800000	0.056974	0.000000	13.104606	0.000000	1.000000	0.151699	4.615000 
	6.016667	12.538244	0.000000	60.083333	52.290000	19.800000	0.056960	0.000000	13.104415	0.000000	1.000000	0.151667	4.614000 
	6.018750	12.538244	0.000000	60.093750	52.290000	19.800000	0.056971	0.000000	13.104613	0.000000	1.000000	0.151699	4.615000 
	6.020833	12.538244	0.000000	60.104167	52.310000	19.800000	0.056968	0.000000	13.104627	0.000000	1.000000	0.151699	4.615000 
	6.022917	12.538244	0.000000	60.114583	52.320000	19.800000	0.056965	0.000000	13.104634	0.000000	1.000000	0.151699	4.615000 
	6.025000	12.538244	0.000000	60.125000	52.330000	19.800000	0.056976	0.000000	13.104838	0.000000	1.000000	0.151732	4.616000 
	6.027083	12.538244	0.000000	60.135417	52.340000	19.800000	0.056975	0.000000	13.104845	0.000000	1.000000	0.151732	4.616000 
	6.029167	12.538244	0.000000	60.145833	52.340000	19.800000	0.056961	0.000000	13.104647	0.000000	1.000000	0.151699	4.615000 
	6.031250	12.538244	0.000000	60.156250	52.350000	19.800000	0.056971	0.000000	13.104852	0.000000	1.000000	0.151732	4.616000 
	6.033333	12.538244	0.000000	60.166667	52.380000	19.800000	0.056966	0.000000	13.104873	0.000000	1.000000	0.151732	4.616000 
	6.035417	12.538244	0.000000	60.177083	52.380000	19.800000	0.056966	0.000000	13.104873	0.000000	1.000000	0.151732	4.616000 
	6.037500	12.538244	0.000000	60.187500	52.390000	19.800000	0.056964	0.000000	13.104880	0.000000	1.000000	0.151732	4.616000 
	6.039583	12.538244	0.000000	60.197917	52.400000	19.800000	0.056962	0.000000	13.104887	0.000000	1.000000	0.151732	4.616000 
	6.041667	12.538244	0.000000	60.208333	52.400000	19.800000	0.056961	0.000000	13.104887	0.000000	1.000000	0.151732	4.616000 
	6.043750	12.538244	0.000000	60.218750	52.410000	19.800000	0.056946	0.000000	13.104696	0.000000	1.000000	0.151699	4.615000 
	6.045833	12.538244	0.000000	60.229167	52.440000	19.800000	0.056954	0.000000	13.104915	0.000000	1.000000	0.151732	4.616000 
	6.047917	12.538244	0.000000	60.239583	52.450000	19.800000	0.056950	0.000000	13.104921	0.000000	1.000000	0.151732	4.616000 
	6.050000	12.538244	0.000000	60.250000	52.450000	19.800000	0.056963	0.000000	13.105119	0.000000	1.000000	0.151765	4.617000 
	6.052083	12.538244	0.000000	60.260417	52.460000	19.800000	0.056962	0.000000	13.105126	0.000000	1.000000	0.151765	4.617000 
	6.054167	12.538244	0.000000	60.270833	52.460000	19.800000	0.056972	0.000000	13.105324	0.000000	1.000000	0.151798	4.618000 
	6.056250	12.538244	0.000000	60.281250	52.480000	19.800000	0.056981	0.000000	13.105536	0.000000	1.000000	0.151831	4.619000 
	6.058333	12.538244	0.000000	60.291667	52.480000	19.800000	0.056981	0.000000	13.105536	0.000000	1.000000	0.151831	4.619000 
	6.060417	12.538244	0.000000	60.302083	52.500000	19.800000	0.056978	0.000000	13.105550	0.000000	1.000000	0.151831	4.619000 
	6.062500	12.538244	0.000000	60.312500	52.520000	19.800000	0.056962	0.000000	13.105366	0.000000	1.000000	0.151798	4.618000 
	6.064583	12.538244	0.000000	60.322917	52.530000	19.800000	0.056971	0.000000	13.105571	0.000000	1.000000	0.151831	4.619000 
	6.066667	12.538244	0.000000	60.333333	52.530000	19.800000	0.056972	0.000000	13.105571	0.000000	1.000000	0.151831	4.619000 
	6.068750	12.538244	0.000000	60.343750	52.540000	19.800000	0.056970	0.000000	13.105578	0.000000	1.000000	0.151831	4.619000 
	6.070833	12.538244	0.000000	60.354167	52.560000	19.800000	0.056977	0.000000	13.105789	0.000000	1.000000	0.151864	4.620000 
	6.072917	12.538244	0.000000	60.364583	52.560000	19.800000	0.056977	0.000000	13.105789	0.000000	1.000000	0.151864	4.620000 
	6.075000	12.538244	0.000000	60.375000	52.550000	19.800000	0.056990	0.000000	13.105981	0.000000	1.000000	0.151897	4.621000 
	6.077083	12.538244	0.000000	60.385417	52.560000	19.800000	0.056988	0.000000	13.105987	0.000000	1.000000	0.151897	4.621000 
	6.079167	12.538244	0.000000	60.395833	52.600000	19.800000	0.056982	0.000000	13.106015	0.000000	1.000000	0.151897	4.621000 
	6.081250	12.538244	0.000000	60.406250	52.600000	19.800000	0.056981	0.000000	13.106015	0.000000	1.000000	0.151897	4.621000 
	6.083333	12.538244	0.000000	60.416667	52.600000	19.800000	0.056968	0.000000	13.105817	0.000000	1.000000	0.151864	4.620000 
	6.085417	12.538244	0.000000	60.427083	52.610000	19.800000	0.056942	0.000000	13.105428	0.000000	1.000000	0.151798	4.618000 
	6.087500	12.538244	0.000000	60.437500	52.640000	19.800000	0.056925	0.000000	13.105251	0.000000	1.000000	0.151765	4.617000 
	6.089583	12.538244	0.000000	60.447917	52.650000	19.800000	0.056897	0.000000	13.104862	0.000000	1.000000	0.151699	4.615000 
	6.091667	12.538244	0.000000	60.458333	52.650000	19.800000	0.056871	0.000000	13.104466	0.000000	1.000000	0.151634	4.613000 
	6.093750	12.538244	0.000000	60.468750	52.660000	19.800000	0.056845	0.000000	13.104077	0.000000	1.000000	0.151568	4.611000 
	6.095833	12.538244	0.000000	60.479167	52.690000	19.800000	0.056814	0.000000	13.103701	0.000000	1.000000	0.151502	4.609000 
	6.097917	12.538244	0.000000	60.489583	52.690000	19.800000	0.056789	0.000000	13.103305	0.000000	1.000000	0.151436	4.607000 
	6.100000	12.538244	0.000000	60.500000	52.700000	19.800000	0.056752	0.000000	13.102718	0.000000	1.000000	0.151338	4.604000 
	6.102083	12.538244	0.000000	60.510417	52.710000	19.800000	0.056726	0.000000	13.102329	0.000000	1.000000	0.151272	4.602000 
	6.104167	12.538244	0.000000	60.520833	52.730000	19.800000	0.056696	0.000000	13.101947	0.000000	1.000000	0.151206	4.600000 
	6.106250	12.538244	0.000000	60.531250	52.730000	19.800000	0.056660	0.000000	13.101353	0.000000	1.000000	0.151108	4.597000 
	6.108333	12.538244	0.000000	60.541667	52.740000	19.800000	0.056632	0.000000	13.100964	0.000000	1.000000	0.151042	4.595000 
	6.110417	12.538244	0.000000	60.552083	52.740000	19.800000	0.056608	0.000000	13.100568	0.000000	1.000000	0.150976	4.593000 
	6.112500	12.538244	0.000000	60.562500	52.750000	19.800000	0.056568	0.000000	13.099981	0.000000	1.000000	0.150878	4.590000 
	6.114583	12.538244	0.000000	60.572917	52.770000	19.800000	0.056539	0.000000	13.099598	0.000000	1.000000	0.150812	4.588000 
	6.116667	12.538244	0.000000	60.583333	52.770000	19.800000	0.056514	0.000000	13.099202	0.000000	1.000000	0.150746	4.586000 
	6.118750	12.538244	0.000000	60.593750	52.800000	19.800000	0.056485	0.000000	13.098827	0.000000	1.000000	0.150680	4.584000 
	6.120833	12.538244	0.000000	60.604167	52.790000	19.800000	0.056461	0.000000	13.098424	0.000000	1.000000	0.150615	4.582000 
	6.122917	12.538244	0.000000	60.614583	52.820000	19.800000	0.056431	0.000000	13.098049	0.000000	1.000000	0.150549	4.580000 
	6.125000	12.538244	0.000000	60.625000	52.820000	19.800000	0.056405	0.000000	13.097653	0.000000	1.000000	0.150483	4.578000 
	6.127083	12.538244	0.000000	60.635417	52.820000	19.800000	0.056394	0.000000	13.097455	0.000000	1.000000	0.150450	4.577000 
	6.129167	12.538244	0.000000	60.645833	52.850000	19.800000	0.056376	0.000000	13.097277	0.000000	1.000000	0.150417	4.576000 
	6.131250	12.538244	0.000000	60.656250	52.850000	19.800000	0.056338	0.000000	13.096683	0.000000	1.000000	0.150319	4.573000 
	6.133333	12.538244	0.000000	60.666667	52.850000	19.800000	0.056327	0.000000	13.096485	0.000000	1.000000	0.150286	4.572000 
	6.135417	12.538244	0.000000	60.677083	52.860000	19.800000	0.056275	0.000000	13.095700	0.000000	1.000000	0.150154	4.568000 
	6.137500	12.538244	0.000000	60.687500	52.880000	19.800000	0.056235	0.000000	13.095119	0.000000	1.000000	0.150056	4.565000 
	6.139583	12.538244	0.000000	60.697917	52.900000	19.800000	0.056206	0.000000	13.094737	0.000000	1.000000	0.149990	4.563000 
	6.141667	12.538244	0.000000	60.708333	52.900000	19.800000	0.056168	0.000000	13.094143	0.000000	1.000000	0.149892	4.560000 
	6.143750	12.538244	0.000000	60.718750	52.900000	19.800000	0.056130	0.000000	13.093549	0.000000	1.000000	0.149793	4.557000 
	6.145833	12.538244	0.000000	60.729167	52.910000	19.800000	0.056104	0.000000	13.093159	0.000000	1.000000	0.149727	4.555000 
	6.147917	12.538244	0.000000	60.739583	52.940000	19.800000	0.056050	0.000000	13.092388	0.000000	1.000000	0.149596	4.551000 
	6.150000	12.538244	0.000000	60.750000	52.930000	19.800000	0.056013	0.000000	13.091787	0.000000	1.000000	0.149497	4.548000 
	6.152083	12.538244	0.000000	60.760417	52.940000	19.800000	0.056000	0.000000	13.091596	0.000000	1.000000	0.149464	4.547000 
	6.154167	12.538244	0.000000	60.770833	52.950000	19.800000	0.055949	0.000000	13.090810	0.000000	1.000000	0.149333	4.543000 
	6.156250	12.538244	0.000000	60.781250	52.980000	19.800000	0.055906	0.000000	13.090237	0.000000	1.000000	0.149234	4.540000 
	6.158333	12.538244	0.000000	60.791667	52.990000	19.800000	0.055880	0.000000	13.089847	0.000000	1.000000	0.149168	4.538000 
	6.160417	12.538244	0.000000	60.802083	53.000000	19.800000	0.055840	0.000000	13.089260	0.000000	1.000000	0.149070	4.535000 
	6.162500	12.538244	0.000000	60.812500	53.000000	19.800000	0.055803	0.000000	13.088666	0.000000	1.000000	0.148971	4.532000 
	6.164583	12.538244	0.000000	60.822917	53.000000	19.800000	0.055790	0.000000	13.088468	0.000000	1.000000	0.148938	4.531000 
	6.166667	12.538244	0.000000	60.833333	53.020000	19.800000	0.055750	0.000000	13.087887	0.000000	1.000000	0.148840	4.528000 
	6.168750	12.538244	0.000000	60.843750	53.030000	19.800000	0.055724	0.000000	13.087498	0.000000	1.000000	0.148774	4.526000 
	6.170833	12.538244	0.000000	60.854167	53.040000	19.800000	0.055695	0.000000	13.087108	0.000000	1.000000	0.148708	4.524000 
	6.172917	12.538244	0.000000	60.864583	53.050000	19.800000	0.055669	0.000000	13.086719	0.000000	1.000000	0.148642	4.522000 
	6.175000	12.538244	0.000000	60.875000	53.050000	19.800000	0.055658	0.000000	13.086521	0.000000	1.000000	0.148610	4.521000 
	6.177083	12.538244	0.000000	60.885417	53.070000	19.800000	0.055628	0.000000	13.086139	0.000000	1.000000	0.148544	4.519000 
	6.179167	12.538244	0.000000	60.895833	53.080000	19.800000	0.055615	0.000000	13.085947	0.000000	1.000000	0.148511	4.518000 
	6.181250	12.538244	0.000000	60.906250	53.090000	19.800000	0.055589	0.000000	13.085558	0.000000	1.000000	0.148445	4.516000 
	6.183333	12.538244	0.000000	60.916667	53.100000	19.800000	0.055574	0.000000	13.085367	0.000000	1.000000	0.148412	4.515000 
	6.185417	12.538244	0.000000	60.927083	53.110000	19.800000	0.055571	0.000000	13.085373	0.000000	1.000000	0.148412	4.515000 
	6.187500	12.538244	0.000000	60.937500	53.120000	19.800000	0.055558	0.000000	13.085182	0.000000	1.000000	0.148379	4.514000 
	6.189583	12.538244	0.000000	60.947917	53.130000	19.800000	0.055542	0.000000	13.084991	0.000000	1.000000	0.148347	4.513000 
	6.191667	12.538244	0.000000	60.958333	53.140000	19.800000	0.055529	0.000000	13.084799	0.000000	1.000000	0.148314	4.512000 
	6.193750	12.538244	0.000000	60.968750	53.140000	19.800000	0.055516	0.000000	13.084601	0.000000	1.000000	0.148281	4.511000 
	6.195833	12.538244	0.000000	60.979167	53.150000	19.800000	0.055501	0.000000	13.084410	0.000000	1.000000	0.148248	4.510000 
	6.197917	12.538244	0.000000	60.989583	53.180000	19.800000	0.055484	0.000000	13.084232	0.000000	1.000000	0.148215	4.509000 
	6.200000	12.538244	0.000000	61.000000	53.200000	19.800000	0.055480	0.000000	13.084246	0.000000	1.000000	0.148215	4.509000 
	6.202083	12.538244	0.000000	61.010417	53.180000	19.800000	0.055484	0.000000	13.084232	0.000000	1.000000	0.148215	4.509000 
	6.204167	12.538244	0.000000	61.020833	53.220000	19.800000	0.055476	0.000000	13.084259	0.000000	1.000000	0.148215	4.509000 
	6.206250	12.538244	0.000000	61.031250	53.220000	19.800000	0.055463	0.000000	13.084061	0.000000	1.000000	0.148182	4.508000 
	6.208333	12.538244	0.000000	61.041667	53.220000	19.800000	0.055451	0.000000	13.083863	0.000000	1.000000	0.148149	4.507000 
	6.210417	12.538244	0.000000	61.052083	53.230000	19.800000	0.055449	0.000000	13.083870	0.000000	1.000000	0.148149	4.507000 
	6.212500	12.538244	0.000000	61.062500	53.240000	19.800000	0.055435	0.000000	13.083679	0.000000	1.000000	0.148116	4.506000 
	6.214583	12.538244	0.000000	61.072917	53.250000	19.800000	0.055432	0.000000	13.083685	0.000000	1.000000	0.148116	4.506000 
	6.216667	12.538244	0.000000	61.083333	53.260000	19.800000	0.055417	0.000000	13.083494	0.000000	1.000000	0.148084	4.505000 
	6.218750	12.538244	0.000000	61.093750	53.270000	19.800000	0.055391	0.000000	13.083105	0.000000	1.000000	0.148018	4.503000 
	6.220833	12.538244	0.000000	61.104167	53.280000	19.800000	0.055365	0.000000	13.082715	0.000000	1.000000	0.147952	4.501000 
	6.222917	12.538244	0.000000	61.114583	53.290000	19.800000	0.055351	0.000000	13.082524	0.000000	1.000000	0.147919	4.500000 
	6.225000	12.538244	0.000000	61.125000	53.300000	19.800000	0.055335	0.000000	13.082332	0.000000	1.000000	0.147886	4.499000 
	6.227083	12.538244	0.000000	61.135417	53.330000	19.800000	0.055320	0.000000	13.082155	0.000000	1.000000	0.147854	4.498000 
	6.229167	12.538244	0.000000	61.145833	53.330000	19.800000	0.055319	0.000000	13.082155	0.000000	1.000000	0.147854	4.498000 
	6.231250	12.538244	0.000000	61.156250	53.350000	19.800000	0.055316	0.000000	13.082168	0.000000	1.000000	0.147854	4.498000 
	6.233333	12.538244	0.000000	61.166667	53.340000	19.800000	0.055341	0.000000	13.082558	0.000000	1.000000	0.147919	4.500000 
	6.235417	12.538244	0.000000	61.177083	53.360000	19.800000	0.055375	0.000000	13.083165	0.000000	1.000000	0.148018	4.503000 
	6.237500	12.538244	0.000000	61.187500	53.360000	19.800000	0.055411	0.000000	13.083760	0.000000	1.000000	0.148116	4.506000 
	6.239583	12.538244	0.000000	61.197917	53.390000	19.800000	0.055430	0.000000	13.084176	0.000000	1.000000	0.148182	4.508000 
	6.241667	12.538244	0.000000	61.208333	53.400000	19.800000	0.055465	0.000000	13.084777	0.000000	1.000000	0.148281	4.511000 
	6.243750	12.538244	0.000000	61.218750	53.400000	19.800000	0.055500	0.000000	13.085372	0.000000	1.000000	0.148379	4.514000 
	6.245833	12.538244	0.000000	61.229167	53.400000	19.800000	0.055562	0.000000	13.086362	0.000000	1.000000	0.148544	4.519000 
	6.247917	12.538244	0.000000	61.239583	53.410000	19.800000	0.055597	0.000000	13.086963	0.000000	1.000000	0.148642	4.522000 
	6.250000	12.538244	0.000000	61.250000	53.420000	19.800000	0.055621	0.000000	13.087366	0.000000	1.000000	0.148708	4.524000 
	6.252083	12.538244	0.000000	61.260417	53.430000	19.800000	0.055630	0.000000	13.087571	0.000000	1.000000	0.148741	4.525000 
	6.254167	12.538244	0.000000	61.270833	53.450000	19.800000	0.055639	0.000000	13.087783	0.000000	1.000000	0.148774	4.526000 
	6.256250	12.538244	0.000000	61.281250	53.460000	19.800000	0.055649	0.000000	13.087988	0.000000	1.000000	0.148807	4.527000 
	6.258333	12.538244	0.000000	61.291667	53.470000	19.800000	0.055658	0.000000	13.088193	0.000000	1.000000	0.148840	4.528000 
	6.260417	12.538244	0.000000	61.302083	53.470000	19.800000	0.055671	0.000000	13.088391	0.000000	1.000000	0.148873	4.529000 
	6.262500	12.538244	0.000000	61.312500	53.490000	19.800000	0.055691	0.000000	13.088801	0.000000	1.000000	0.148938	4.531000 
	6.264583	12.538244	0.000000	61.322917	53.500000	19.800000	0.055690	0.000000	13.088807	0.000000	1.000000	0.148938	4.531000 
	6.266667	12.538244	0.000000	61.333333	53.510000	19.800000	0.055700	0.000000	13.089012	0.000000	1.000000	0.148971	4.532000 
	6.268750	12.538244	0.000000	61.343750	53.510000	19.800000	0.055700	0.000000	13.089012	0.000000	1.000000	0.148971	4.532000 
	6.270833	12.538244	0.000000	61.354167	53.520000	19.800000	0.055698	0.000000	13.089019	0.000000	1.000000	0.148971	4.532000 
	6.272917	12.538244	0.000000	61.364583	53.530000	19.800000	0.055683	0.000000	13.088828	0.000000	1.000000	0.148938	4.531000 
	6.275000	12.538244	0.000000	61.375000	53.540000	19.800000	0.055694	0.000000	13.089033	0.000000	1.000000	0.148971	4.532000 
	6.277083	12.538244	0.000000	61.385417	53.560000	19.800000	0.055703	0.000000	13.089244	0.000000	1.000000	0.149004	4.533000 
	6.279167	12.538244	0.000000	61.395833	53.570000	19.800000	0.055712	0.000000	13.089449	0.000000	1.000000	0.149037	4.534000 
	6.281250	12.538244	0.000000	61.406250	53.590000	19.800000	0.055722	0.000000	13.089661	0.000000	1.000000	0.149070	4.535000 
	6.283333	12.538244	0.000000	61.416667	53.580000	19.800000	0.055722	0.000000	13.089654	0.000000	1.000000	0.149070	4.535000 
	6.285417	12.538244	0.000000	61.427083	53.580000	19.800000	0.055711	0.000000	13.089456	0.000000	1.000000	0.149037	4.534000 
	6.287500	12.538244	0.000000	61.437500	53.620000	19.800000	0.055716	0.000000	13.089681	0.000000	1.000000	0.149070	4.535000 
	6.289583	12.538244	0.000000	61.447917	53.640000	19.800000	0.055711	0.000000	13.089695	0.000000	1.000000	0.149070	4.535000 
	6.291667	12.538244	0.000000	61.458333	53.650000	19.800000	0.055710	0.000000	13.089702	0.000000	1.000000	0.149070	4.535000 
	6.293750	12.538244	0.000000	61.468750	53.650000	19.800000	0.055721	0.000000	13.089900	0.000000	1.000000	0.149103	4.536000 
	6.295833	12.538244	0.000000	61.479167	53.660000	19.800000	0.055732	0.000000	13.090105	0.000000	1.000000	0.149135	4.537000 
	6.297917	12.538244	0.000000	61.489583	53.660000	19.800000	0.055743	0.000000	13.090303	0.000000	1.000000	0.149168	4.538000 
	6.300000	12.538244	0.000000	61.500000	53.680000	19.800000	0.055739	0.000000	13.090317	0.000000	1.000000	0.149168	4.538000 
	6.302083	12.538244	0.000000	61.510417	53.680000	19.800000	0.055740	0.000000	13.090317	0.000000	1.000000	0.149168	4.538000 
	6.304167	12.538244	0.000000	61.520833	53.690000	19.800000	0.055725	0.000000	13.090125	0.000000	1.000000	0.149135	4.537000 
	6.306250	12.538244	0.000000	61.531250	53.710000	19.800000	0.055709	0.000000	13.089941	0.000000	1.000000	0.149103	4.536000 
	6.308333	12.538244	0.000000	61.541667	53.710000	19.800000	0.055708	0.000000	13.089941	0.000000	1.000000	0.149103	4.536000 
	6.310417	12.538244	0.000000	61.552083	53.720000	19.800000	0.055707	0.000000	13.089948	0.000000	1.000000	0.149103	4.536000 
	6.312500	12.538244	0.000000	61.562500	53.740000	19.800000	0.055704	0.000000	13.089961	0.000000	1.000000	0.149103	4.536000 
	6.314583	12.538244	0.000000	61.572917	53.770000	19.800000	0.055699	0.000000	13.089982	0.000000	1.000000	0.149103	4.536000 
	6.316667	12.538244	0.000000	61.583333	53.760000	19.800000	0.055699	0.000000	13.089975	0.000000	1.000000	0.149103	4.536000 
	6.318750	12.538244	0.000000	61.593750	53.750000	19.800000	0.055714	0.000000	13.090166	0.000000	1.000000	0.149135	4.537000 
	6.320833	12.538244	0.000000	61.604167	53.770000	19.800000	0.055735	0.000000	13.090576	0.000000	1.000000	0.149201	4.539000 
	6.322917	12.538244	0.000000	61.614583	53.780000	19.800000	0.055756	0.000000	13.090979	0.000000	1.000000	0.149267	4.541000 
	6.325000	12.538244	0.000000	61.625000	53.800000	19.800000	0.055764	0.000000	13.091191	0.000000	1.000000	0.149300	4.542000 
	6.327083	12.538244	0.000000	61.635417	53.810000	19.800000	0.055776	0.000000	13.091396	0.000000	1.000000	0.149333	4.543000 
	6.329167	12.538030	0.000000	61.645833	53.810000	19.800000	0.055810	0.000000	13.091991	0.000000	1.000000	0.149431	4.546000 
	6.331250	12.538030	0.000000	61.656250	53.810000	19.800000	0.055824	0.000000	13.092189	0.000000	1.000000	0.149464	4.547000 
	6.333333	12.538244	0.000000	61.666667	53.830000	19.800000	0.055844	0.000000	13.092599	0.000000	1.000000	0.149530	4.549000 
	6.335417	12.538244	0.000000	61.677083	53.850000	19.800000	0.055853	0.000000	13.092811	0.000000	1.000000	0.149563	4.550000 
	6.337500	12.538244	0.000000	61.687500	53.860000	19.800000	0.055875	0.000000	13.093214	0.000000	1.000000	0.149629	4.552000 
	6.339583	12.538244	0.000000	61.697917	53.870000	19.800000	0.055911	0.000000	13.093815	0.000000	1.000000	0.149727	4.555000 
	6.341667	12.538244	0.000000	61.708333	53.870000	19.800000	0.055935	0.000000	13.094211	0.000000	1.000000	0.149793	4.557000 
	6.343750	12.538244	0.000000	61.718750	53.870000	19.800000	0.055959	0.000000	13.094608	0.000000	1.000000	0.149859	4.559000 
	6.345833	12.538244	0.000000	61.729167	53.900000	19.800000	0.055977	0.000000	13.095025	0.000000	1.000000	0.149924	4.561000 
	6.347917	12.538244	0.000000	61.739583	53.910000	19.800000	0.056001	0.000000	13.095428	0.000000	1.000000	0.149990	4.563000 
	6.350000	12.538244	0.000000	61.750000	53.930000	19.800000	0.056008	0.000000	13.095640	0.000000	1.000000	0.150023	4.564000 
	6.352083	12.538244	0.000000	61.760417	53.910000	19.800000	0.056024	0.000000	13.095824	0.000000	1.000000	0.150056	4.565000 
	6.354167	12.538030	0.000000	61.770833	53.940000	19.800000	0.056044	0.000000	13.096241	0.000000	1.000000	0.150122	4.567000 
	6.356250	12.538030	0.000000	61.781250	53.940000	19.800000	0.056056	0.000000	13.096439	0.000000	1.000000	0.150154	4.568000 
	6.358333	12.538030	0.000000	61.791667	53.960000	19.800000	0.056065	0.000000	13.096651	0.000000	1.000000	0.150187	4.569000 
	6.360417	12.538030	0.000000	61.802083	53.960000	19.800000	0.056090	0.000000	13.097048	0.000000	1.000000	0.150253	4.571000 
	6.362500	12.538030	0.000000	61.812500	53.980000	19.800000	0.056109	0.000000	13.097458	0.000000	1.000000	0.150319	4.573000 
	6.364583	12.538030	0.000000	61.822917	53.990000	19.800000	0.056109	0.000000	13.097465	0.000000	1.000000	0.150319	4.573000 
	6.366667	12.538030	0.000000	61.833333	53.990000	19.800000	0.056120	0.000000	13.097663	0.000000	1.000000	0.150352	4.574000 
	6.368750	12.538030	0.000000	61.843750	54.000000	19.800000	0.056129	0.000000	13.097868	0.000000	1.000000	0.150385	4.575000 
	6.370833	12.538030	0.000000	61.854167	54.010000	19.800000	0.056152	0.000000	13.098271	0.000000	1.000000	0.150450	4.577000 
	6.372917	12.538030	0.000000	61.864583	54.040000	19.800000	0.056146	0.000000	13.098292	0.000000	1.000000	0.150450	4.577000 
	6.375000	12.538030	0.000000	61.875000	54.050000	19.800000	0.056144	0.000000	13.098299	0.000000	1.000000	0.150450	4.577000 
	6.377083	12.538030	0.000000	61.885417	54.040000	19.800000	0.056158	0.000000	13.098490	0.000000	1.000000	0.150483	4.578000 
	6.379167	12.538030	0.000000	61.895833	54.060000	19.800000	0.056154	0.000000	13.098504	0.000000	1.000000	0.150483	4.578000 
	6.381250	12.538030	0.000000	61.906250	54.080000	19.800000	0.056140	0.000000	13.098319	0.000000	1.000000	0.150450	4.577000 
	6.383333	12.538030	0.000000	61.916667	54.100000	19.800000	0.056135	0.000000	13.098333	0.000000	1.000000	0.150450	4.577000 
	6.385417	12.538030	0.000000	61.927083	54.080000	19.800000	0.056163	0.000000	13.098716	0.000000	1.000000	0.150516	4.579000 
	6.387500	12.538030	0.000000	61.937500	54.090000	19.800000	0.056161	0.000000	13.098722	0.000000	1.000000	0.150516	4.579000 
	6.389583	12.538030	0.000000	61.947917	54.130000	19.800000	0.056166	0.000000	13.098948	0.000000	1.000000	0.150549	4.580000 
	6.391667	12.538030	0.000000	61.958333	54.130000	19.800000	0.056178	0.000000	13.099146	0.000000	1.000000	0.150582	4.581000 
	6.393750	12.538030	0.000000	61.968750	54.120000	19.800000	0.056190	0.000000	13.099338	0.000000	1.000000	0.150615	4.582000 
	6.395833	12.538030	0.000000	61.979167	54.130000	19.800000	0.056201	0.000000	13.099543	0.000000	1.000000	0.150648	4.583000 
	6.397917	12.538030	0.000000	61.989583	54.150000	19.800000	0.056209	0.000000	13.099755	0.000000	1.000000	0.150680	4.584000 
	6.400000	12.538030	0.000000	62.000000	54.160000	19.800000	0.056220	0.000000	13.099960	0.000000	1.000000	0.150713	4.585000 
	6.402083	12.538030	0.000000	62.010417	54.170000	19.800000	0.056231	0.000000	13.100165	0.000000	1.000000	0.150746	4.586000 
	6.404167	12.538030	0.000000	62.020833	54.170000	19.800000	0.056230	0.000000	13.100165	0.000000	1.000000	0.150746	4.586000 
	6.406250	12.538030	0.000000	62.031250	54.210000	19.800000	0.056248	0.000000	13.100589	0.000000	1.000000	0.150812	4.588000 
	6.408333	12.538030	0.000000	62.041667	54.210000	19.800000	0.056246	0.000000	13.100589	0.000000	1.000000	0.150812	4.588000 
	6.410417	12.538030	0.000000	62.052083	54.200000	19.800000	0.056248	0.000000	13.100582	0.000000	1.000000	0.150812	4.588000 
	6.412500	12.538030	0.000000	62.062500	54.220000	19.800000	0.056257	0.000000	13.100794	0.000000	1.000000	0.150845	4.589000 
	6.414583	12.538030	0.000000	62.072917	54.250000	19.800000	0.056239	0.000000	13.100617	0.000000	1.000000	0.150812	4.588000 
	6.416667	12.538030	0.000000	62.083333	54.250000	19.800000	0.056238	0.000000	13.100617	0.000000	1.000000	0.150812	4.588000 
	6.418750	12.538030	0.000000	62.093750	54.240000	19.800000	0.056240	0.000000	13.100610	0.000000	1.000000	0.150812	4.588000 
	6.420833	12.538030	0.000000	62.104167	54.260000	19.800000	0.056237	0.000000	13.100623	0.000000	1.000000	0.150812	4.588000 
	6.422917	12.538030	0.000000	62.114583	54.280000	19.800000	0.056220	0.000000	13.100439	0.000000	1.000000	0.150779	4.587000 
	6.425000	12.538030	0.000000	62.125000	54.280000	19.800000	0.056220	0.000000	13.100439	0.000000	1.000000	0.150779	4.587000 
	6.427083	12.538030	0.000000	62.135417	54.300000	19.800000	0.056217	0.000000	13.100453	0.000000	1.000000	0.150779	4.587000 
	6.429167	12.538030	0.000000	62.145833	54.300000	19.800000	0.056217	0.000000	13.100453	0.000000	1.000000	0.150779	4.587000 
	6.431250	12.538030	0.000000	62.156250	54.320000	19.800000	0.056199	0.000000	13.100268	0.000000	1.000000	0.150746	4.586000 
	6.433333	12.538030	0.000000	62.166667	54.320000	19.800000	0.056187	0.000000	13.100070	0.000000	1.000000	0.150713	4.585000 
	6.435417	12.538030	0.000000	62.177083	54.320000	19.800000	0.056175	0.000000	13.099872	0.000000	1.000000	0.150680	4.584000 
	6.437500	12.538030	0.000000	62.187500	54.340000	19.800000	0.056160	0.000000	13.099687	0.000000	1.000000	0.150648	4.583000 
	6.439583	12.538030	0.000000	62.197917	54.350000	19.800000	0.056133	0.000000	13.099298	0.000000	1.000000	0.150582	4.581000 
	6.441667	12.538030	0.000000	62.208333	54.350000	19.800000	0.056132	0.000000	13.099298	0.000000	1.000000	0.150582	4.581000 
	6.443750	12.538030	0.000000	62.218750	54.370000	19.800000	0.056103	0.000000	13.098915	0.000000	1.000000	0.150516	4.579000 
	6.445833	12.538030	0.000000	62.229167	54.390000	19.800000	0.056077	0.000000	13.098532	0.000000	1.000000	0.150450	4.577000 
	6.447917	12.538030	0.000000	62.239583	54.390000	19.800000	0.056063	0.000000	13.098334	0.000000	1.000000	0.150417	4.576000 
	6.450000	12.538030	0.000000	62.250000	54.410000	19.800000	0.056037	0.000000	13.097951	0.000000	1.000000	0.150352	4.574000 
	6.452083	12.538030	0.000000	62.260417	54.410000	19.800000	0.056023	0.000000	13.097753	0.000000	1.000000	0.150319	4.573000 
	6.454167	12.538030	0.000000	62.270833	54.420000	19.800000	0.055985	0.000000	13.097165	0.000000	1.000000	0.150220	4.570000 
	6.456250	12.538030	0.000000	62.281250	54.440000	19.800000	0.055955	0.000000	13.096782	0.000000	1.000000	0.150154	4.568000 
	6.458333	12.538030	0.000000	62.291667	54.460000	19.800000	0.055940	0.000000	13.096597	0.000000	1.000000	0.150122	4.567000 
	6.460417	12.537817	0.000000	62.302083	54.450000	19.800000	0.055919	0.000000	13.096194	0.000000	1.000000	0.150056	4.565000 
	6.462500	12.537817	0.000000	62.312500	54.470000	19.800000	0.055890	0.000000	13.095811	0.000000	1.000000	0.149990	4.563000 
	6.464583	12.537817	0.000000	62.322917	54.480000	19.800000	0.055885	0.000000	13.095818	0.000000	1.000000	0.149990	4.563000 
	6.466667	12.537817	0.000000	62.333333	54.500000	19.800000	0.055870	0.000000	13.095633	0.000000	1.000000	0.149957	4.562000 
	6.468750	12.537817	0.000000	62.343750	54.500000	19.800000	0.055884	0.000000	13.095832	0.000000	1.000000	0.149990	4.563000 
	6.470833	12.537817	0.000000	62.354167	54.510000	19.800000	0.055868	0.000000	13.095640	0.000000	1.000000	0.149957	4.562000 
	6.472917	12.537817	0.000000	62.364583	54.520000	19.800000	0.055867	0.000000	13.095647	0.000000	1.000000	0.149957	4.562000 
	6.475000	12.537817	0.000000	62.375000	54.510000	19.800000	0.055880	0.000000	13.095839	0.000000	1.000000	0.149990	4.563000 
	6.477083	12.537817	0.000000	62.385417	54.530000	19.800000	0.055876	0.000000	13.095852	0.000000	1.000000	0.149990	4.563000 
	6.479167	12.537817	0.000000	62.395833	54.550000	19.800000	0.055885	0.000000	13.096064	0.000000	1.000000	0.150023	4.564000 
	6.481250	12.537817	0.000000	62.406250	54.570000	19.800000	0.055881	0.000000	13.096078	0.000000	1.000000	0.150023	4.564000 
	6.483333	12.537817	0.000000	62.416667	54.580000	19.800000	0.055891	0.000000	13.096283	0.000000	1.000000	0.150056	4.565000 
	6.485417	12.537817	0.000000	62.427083	54.570000	19.800000	0.055893	0.000000	13.096276	0.000000	1.000000	0.150056	4.565000 
	6.487500	12.537817	0.000000	62.437500	54.580000	19.800000	0.055891	0.000000	13.096283	0.000000	1.000000	0.150056	4.565000 
	6.489583	12.537817	0.000000	62.447917	54.600000	19.800000	0.055899	0.000000	13.096495	0.000000	1.000000	0.150089	4.566000 
	6.491667	12.537817	0.000000	62.458333	54.610000	19.800000	0.055897	0.000000	13.096502	0.000000	1.000000	0.150089	4.566000 
	6.493750	12.537817	0.000000	62.468750	54.610000	19.800000	0.055910	0.000000	13.096700	0.000000	1.000000	0.150122	4.567000 
	6.495833	12.537817	0.000000	62.479167	54.640000	19.800000	0.055892	0.000000	13.096522	0.000000	1.000000	0.150089	4.566000 
	6.497917	12.537817	0.000000	62.489583	54.640000	19.800000	0.055891	0.000000	13.096522	0.000000	1.000000	0.150089	4.566000 
	6.500000	12.537817	0.000000	62.500000	54.650000	19.800000	0.055888	0.000000	13.096529	0.000000	1.000000	0.150089	4.566000 
	6.502083	12.537817	0.000000	62.510417	54.660000	19.800000	0.055874	0.000000	13.096338	0.000000	1.000000	0.150056	4.565000 
	6.504167	12.537817	0.000000	62.520833	54.660000	19.800000	0.055875	0.000000	13.096338	0.000000	1.000000	0.150056	4.565000 
	6.506250	12.537817	0.000000	62.531250	54.680000	19.800000	0.055858	0.000000	13.096153	0.000000	1.000000	0.150023	4.564000 
	6.508333	12.537817	0.000000	62.541667	54.700000	19.800000	0.055843	0.000000	13.095969	0.000000	1.000000	0.149990	4.563000 
	6.510417	12.537817	0.000000	62.552083	54.710000	19.800000	0.055841	0.000000	13.095975	0.000000	1.000000	0.149990	4.563000 
	6.512500	12.537817	0.000000	62.562500	54.710000	19.800000	0.055842	0.000000	13.095975	0.000000	1.000000	0.149990	4.563000 
	6.514583	12.537817	0.000000	62.572917	54.720000	19.800000	0.055851	0.000000	13.096181	0.000000	1.000000	0.150023	4.564000 
	6.516667	12.537817	0.000000	62.583333	54.730000	19.800000	0.055848	0.000000	13.096187	0.000000	1.000000	0.150023	4.564000 
	6.518750	12.537817	0.000000	62.593750	54.740000	19.800000	0.055848	0.000000	13.096194	0.000000	1.000000	0.150023	4.564000 
	6.520833	12.537817	0.000000	62.604167	54.750000	19.800000	0.055845	0.000000	13.096201	0.000000	1.000000	0.150023	4.564000 
	6.522917	12.537817	0.000000	62.614583	54.770000	19.800000	0.055841	0.000000	13.096215	0.000000	1.000000	0.150023	4.564000 
	6.525000	12.537817	0.000000	62.625000	54.790000	19.800000	0.055825	0.000000	13.096030	0.000000	1.000000	0.149990	4.563000 
	6.527083	12.537817	0.000000	62.635417	54.780000	19.800000	0.055838	0.000000	13.096222	0.000000	1.000000	0.150023	4.564000 
	6.529167	12.537817	0.000000	62.645833	54.790000	19.800000	0.055825	0.000000	13.096030	0.000000	1.000000	0.149990	4.563000 
	6.531250	12.537817	0.000000	62.656250	54.810000	19.800000	0.055821	0.000000	13.096044	0.000000	1.000000	0.149990	4.563000 
	6.533333	12.537817	0.000000	62.666667	54.810000	19.800000	0.055822	0.000000	13.096044	0.000000	1.000000	0.149990	4.563000 
	6.535417	12.537817	0.000000	62.677083	54.830000	19.800000	0.055817	0.000000	13.096058	0.000000	1.000000	0.149990	4.563000 
	6.537500	12.537817	0.000000	62.687500	54.840000	19.800000	0.055817	0.000000	13.096064	0.000000	1.000000	0.149990	4.563000 
	6.539583	12.537817	0.000000	62.697917	54.850000	19.800000	0.055813	0.000000	13.096071	0.000000	1.000000	0.149990	4.563000 
	6.541667	12.537817	0.000000	62.708333	54.850000	19.800000	0.055800	0.000000	13.095873	0.000000	1.000000	0.149957	4.562000 
	6.543750	12.537817	0.000000	62.718750	54.860000	19.800000	0.055797	0.000000	13.095880	0.000000	1.000000	0.149957	4.562000 
	6.545833	12.537817	0.000000	62.729167	54.860000	19.800000	0.055774	0.000000	13.095483	0.000000	1.000000	0.149892	4.560000 
	6.547917	12.537817	0.000000	62.739583	54.890000	19.800000	0.055769	0.000000	13.095504	0.000000	1.000000	0.149892	4.560000 
	6.550000	12.537817	0.000000	62.750000	54.890000	19.800000	0.055744	0.000000	13.095107	0.000000	1.000000	0.149826	4.558000 
	6.552083	12.537817	0.000000	62.760417	54.920000	19.800000	0.055751	0.000000	13.095326	0.000000	1.000000	0.149859	4.559000 
	6.554167	12.537817	0.000000	62.770833	54.910000	19.800000	0.055752	0.000000	13.095319	0.000000	1.000000	0.149859	4.559000 
	6.556250	12.537817	0.000000	62.781250	54.930000	19.800000	0.055760	0.000000	13.095531	0.000000	1.000000	0.149892	4.560000 
	6.558333	12.537817	0.000000	62.791667	54.920000	19.800000	0.055761	0.000000	13.095524	0.000000	1.000000	0.149892	4.560000 
	6.560417	12.537817	0.000000	62.802083	54.930000	19.800000	0.055761	0.000000	13.095531	0.000000	1.000000	0.149892	4.560000 
	6.562500	12.537817	0.000000	62.812500	54.940000	19.800000	0.055745	0.000000	13.095340	0.000000	1.000000	0.149859	4.559000 
	6.564583	12.537817	0.000000	62.822917	54.970000	19.800000	0.055727	0.000000	13.095162	0.000000	1.000000	0.149826	4.558000 
	6.566667	12.537817	0.000000	62.833333	54.980000	19.800000	0.055702	0.000000	13.094772	0.000000	1.000000	0.149760	4.556000 
	6.568750	12.537817	0.000000	62.843750	54.970000	19.800000	0.055691	0.000000	13.094567	0.000000	1.000000	0.149727	4.555000 
	6.570833	12.537817	0.000000	62.854167	54.990000	19.800000	0.055663	0.000000	13.094184	0.000000	1.000000	0.149661	4.553000 
	6.572917	12.537817	0.000000	62.864583	55.010000	19.800000	0.055647	0.000000	13.093999	0.000000	1.000000	0.149629	4.552000 
	6.575000	12.537817	0.000000	62.875000	55.010000	19.800000	0.055621	0.000000	13.093602	0.000000	1.000000	0.149563	4.550000 
	6.577083	12.537817	0.000000	62.885417	55.040000	19.800000	0.055592	0.000000	13.093226	0.000000	1.000000	0.149497	4.548000 
	6.579167	12.537817	0.000000	62.895833	55.030000	19.800000	0.055570	0.000000	13.092823	0.000000	1.000000	0.149431	4.546000 
	6.581250	12.537817	0.000000	62.906250	55.050000	19.800000	0.055554	0.000000	13.092638	0.000000	1.000000	0.149398	4.545000 
	6.583333	12.537817	0.000000	62.916667	55.070000	19.800000	0.055538	0.000000	13.092453	0.000000	1.000000	0.149366	4.544000 
	6.585417	12.537817	0.000000	62.927083	55.070000	19.800000	0.055536	0.000000	13.092453	0.000000	1.000000	0.149366	4.544000 
	6.587500	12.537817	0.000000	62.937500	55.070000	19.800000	0.055525	0.000000	13.092255	0.000000	1.000000	0.149333	4.543000 
	6.589583	12.537817	0.000000	62.947917	55.080000	19.800000	0.055510	0.000000	13.092063	0.000000	1.000000	0.149300	4.542000 
	6.591667	12.537817	0.000000	62.958333	55.120000	19.800000	0.055515	0.000000	13.092289	0.000000	1.000000	0.149333	4.543000 
	6.593750	12.537817	0.000000	62.968750	55.110000	19.800000	0.055505	0.000000	13.092084	0.000000	1.000000	0.149300	4.542000 
	6.595833	12.537817	0.000000	62.979167	55.110000	19.800000	0.055516	0.000000	13.092282	0.000000	1.000000	0.149333	4.543000 
	6.597917	12.537817	0.000000	62.989583	55.130000	19.800000	0.055512	0.000000	13.092296	0.000000	1.000000	0.149333	4.543000 
	6.600000	12.537817	0.000000	63.000000	55.140000	19.800000	0.055510	0.000000	13.092302	0.000000	1.000000	0.149333	4.543000 
	6.602083	12.537817	0.000000	63.010417	55.160000	19.800000	0.055495	0.000000	13.092118	0.000000	1.000000	0.149300	4.542000 
	6.604167	12.537817	0.000000	63.020833	55.160000	19.800000	0.055495	0.000000	13.092118	0.000000	1.000000	0.149300	4.542000 
	6.606250	12.537817	0.000000	63.031250	55.180000	19.800000	0.055480	0.000000	13.091933	0.000000	1.000000	0.149267	4.541000 
	6.608333	12.537817	0.000000	63.041667	55.190000	19.800000	0.055490	0.000000	13.092138	0.000000	1.000000	0.149300	4.542000 
	6.610417	12.537817	0.000000	63.052083	55.200000	19.800000	0.055500	0.000000	13.092343	0.000000	1.000000	0.149333	4.543000 
	6.612500	12.537817	0.000000	63.062500	55.210000	19.800000	0.055511	0.000000	13.092549	0.000000	1.000000	0.149366	4.544000 
	6.614583	12.537817	0.000000	63.072917	55.220000	19.800000	0.055519	0.000000	13.092754	0.000000	1.000000	0.149398	4.545000 
	6.616667	12.537817	0.000000	63.083333	55.240000	19.800000	0.055516	0.000000	13.092767	0.000000	1.000000	0.149398	4.545000 
	6.618750	12.538030	0.000000	63.093750	55.240000	19.800000	0.055516	0.000000	13.092767	0.000000	1.000000	0.149398	4.545000 
	6.620833	12.538030	0.000000	63.104167	55.230000	19.800000	0.055517	0.000000	13.092761	0.000000	1.000000	0.149398	4.545000 
	6.622917	12.538030	0.000000	63.114583	55.250000	19.800000	0.055490	0.000000	13.092377	0.000000	1.000000	0.149333	4.543000 
	6.625000	12.538030	0.000000	63.125000	55.280000	19.800000	0.055459	0.000000	13.092001	0.000000	1.000000	0.149267	4.541000 
	6.627083	12.538030	0.000000	63.135417	55.280000	19.800000	0.055434	0.000000	13.091604	0.000000	1.000000	0.149201	4.539000 
	6.629167	12.538030	0.000000	63.145833	55.270000	19.800000	0.055412	0.000000	13.091201	0.000000	1.000000	0.149135	4.537000 
	6.631250	12.538030	0.000000	63.156250	55.280000	19.800000	0.055385	0.000000	13.090811	0.000000	1.000000	0.149070	4.535000 
	6.633333	12.538030	0.000000	63.166667	55.310000	19.800000	0.055368	0.000000	13.090633	0.000000	1.000000	0.149037	4.534000 
	6.635417	12.538030	0.000000	63.177083	55.320000	19.800000	0.055365	0.000000	13.090640	0.000000	1.000000	0.149037	4.534000 
	6.637500	12.538030	0.000000	63.187500	55.320000	19.800000	0.055354	0.000000	13.090441	0.000000	1.000000	0.149004	4.533000 
	6.639583	12.538030	0.000000	63.197917	55.340000	19.800000	0.055363	0.000000	13.090653	0.000000	1.000000	0.149037	4.534000 
	6.641667	12.538030	0.000000	63.208333	55.360000	19.800000	0.055371	0.000000	13.090865	0.000000	1.000000	0.149070	4.535000 
	6.643750	12.538030	0.000000	63.218750	55.390000	19.800000	0.055402	0.000000	13.091481	0.000000	1.000000	0.149168	4.538000 
	6.645833	12.538030	0.000000	63.229167	55.350000	19.800000	0.055469	0.000000	13.092446	0.000000	1.000000	0.149333	4.543000 
	6.647917	12.538030	0.000000	63.239583	55.370000	19.800000	0.055552	0.000000	13.093848	0.000000	1.000000	0.149563	4.550000 
	6.650000	12.538030	0.000000	63.250000	55.390000	19.800000	0.055621	0.000000	13.095052	0.000000	1.000000	0.149760	4.556000 
	6.652083	12.538030	0.000000	63.260417	55.400000	19.800000	0.055679	0.000000	13.096051	0.000000	1.000000	0.149924	4.561000 
	6.654167	12.538030	0.000000	63.270833	55.410000	19.800000	0.055728	0.000000	13.096852	0.000000	1.000000	0.150056	4.565000 
	6.656250	12.538030	0.000000	63.281250	55.420000	19.800000	0.055848	0.000000	13.098843	0.000000	1.000000	0.150385	4.575000 
	6.658333	12.538030	0.000000	63.291667	55.430000	19.800000	0.055954	0.000000	13.100635	0.000000	1.000000	0.150680	4.584000 
	6.660417	12.538030	0.000000	63.302083	55.430000	19.800000	0.056088	0.000000	13.102818	0.000000	1.000000	0.151042	4.595000 
	6.662500	12.538030	0.000000	63.312500	55.440000	19.800000	0.056209	0.000000	13.104809	0.000000	1.000000	0.151371	4.605000 
	6.664583	12.538030	0.000000	63.322917	55.450000	19.800000	0.056304	0.000000	13.106403	0.000000	1.000000	0.151634	4.613000 
	6.666667	12.538030	0.000000	63.333333	55.470000	19.800000	0.056410	0.000000	13.108203	0.000000	1.000000	0.151930	4.622000 
	6.668750	12.538030	0.000000	63.343750	55.480000	19.800000	0.056531	0.000000	13.110194	0.000000	1.000000	0.152258	4.632000 
	6.670833	12.538030	0.000000	63.354167	55.480000	19.800000	0.056592	0.000000	13.111186	0.000000	1.000000	0.152423	4.637000 
	6.672917	12.538030	0.000000	63.364583	55.480000	19.800000	0.056626	0.000000	13.111781	0.000000	1.000000	0.152521	4.640000 
	6.675000	12.538030	0.000000	63.375000	55.530000	19.800000	0.056619	0.000000	13.111816	0.000000	1.000000	0.152521	4.640000 
	6.677083	12.538030	0.000000	63.385417	55.540000	19.800000	0.056618	0.000000	13.111823	0.000000	1.000000	0.152521	4.640000 
	6.679167	12.538030	0.000000	63.395833	55.510000	19.800000	0.056658	0.000000	13.112397	0.000000	1.000000	0.152620	4.643000 
	6.681250	12.538030	0.000000	63.406250	55.530000	19.800000	0.056692	0.000000	13.113007	0.000000	1.000000	0.152718	4.646000 
	6.683333	12.538030	0.000000	63.416667	55.540000	19.800000	0.056725	0.000000	13.113609	0.000000	1.000000	0.152817	4.649000 
	6.685417	12.538030	0.000000	63.427083	55.560000	19.800000	0.056758	0.000000	13.114218	0.000000	1.000000	0.152916	4.652000 
	6.687500	12.538030	0.000000	63.437500	55.560000	19.800000	0.056795	0.000000	13.114813	0.000000	1.000000	0.153014	4.655000 
	6.689583	12.538030	0.000000	63.447917	55.580000	19.800000	0.056841	0.000000	13.115621	0.000000	1.000000	0.153146	4.659000
[truncated: 8,132,380 more chars]
