# Supplementary material for: Novel terpolymers based on methyl methacrylate with superior thermal stability and optical transparency for high-value applications
Source: PLoS One. 2025 Oct 8;20(10):e0332300. doi: 10.1371/journal.pone.0332300 (PMC12507251; doi:10.1371/journal.pone.0332300)
Supplement: S1 File — (ZIP) [file pone.0332300.s001.zip › Supporting_Information/Fig. 5. Derivative thermogravimetric (DTG) curves comparing the thermal degradation rates of the synthesized/TGA-DSC/DTG(poly(MMA(50)-VBC(50))/DTG VBC.MMA (50.50).txt]

Filename:	D:\save\Dr.atabaki\geramifar\VBC.MMA (50.50) (08.10.95).stad
Temperature (�C)	Derivative Weight (mg/mi
29.41	-0.513
29.44	-0.128
29.43	-0.076
29.42	-0.054
29.42	-0.042
29.43	-0.035
29.42	-0.029
29.43	-0.028
29.43	-0.027
29.42	-0.025
29.43	-0.023
29.44	-0.024
29.44	-0.023
29.42	-0.022
29.43	-0.020
29.45	-0.019
29.43	-0.018
29.43	-0.017
29.42	-0.017
29.41	-0.016
29.42	-0.015
29.44	-0.015
29.44	-0.015
29.42	-0.015
29.44	-0.014
29.45	-0.014
29.43	-0.013
29.45	-0.013
29.45	-0.012
29.45	-0.012
29.44	-0.011
29.43	-0.011
29.47	-0.010
29.45	-9.075e-003
29.45	-8.493e-003
29.43	-7.548e-003
29.43	-7.674e-003
29.44	-7.722e-003
29.44	-7.557e-003
29.45	-7.821e-003
29.45	-8.252e-003
29.44	-8.231e-003
29.46	-8.092e-003
29.45	-7.923e-003
29.44	-7.717e-003
29.44	-7.925e-003
29.44	-8.293e-003
29.45	-8.272e-003
29.45	-8.149e-003
29.46	-7.999e-003
29.44	-7.845e-003
29.46	-2.769e-003
29.46	-4.800e-003
29.47	-4.032e-003
29.46	-4.193e-003
29.45	-4.082e-003
29.47	-4.092e-003
29.48	-4.072e-003
29.47	-4.070e-003
29.47	-4.065e-003
29.48	-4.064e-003
29.46	-4.063e-003
29.48	-4.056e-003
29.47	-4.091e-003
29.48	-3.975e-003
29.48	-3.752e-003
29.47	-3.444e-003
29.47	-3.257e-003
29.46	-3.168e-003
29.47	-3.106e-003
29.48	-3.120e-003
29.48	-2.951e-003
29.47	-2.835e-003
29.48	-2.745e-003
29.48	-2.863e-003
29.48	-2.959e-003
29.45	-2.992e-003
29.48	-3.018e-003
29.48	-3.030e-003
29.48	-3.037e-003
29.48	-3.041e-003
29.49	-3.043e-003
29.50	-3.045e-003
29.48	-3.045e-003
29.48	-3.039e-003
29.48	-3.075e-003
29.49	-2.966e-003
29.49	-2.708e-003
29.49	-2.509e-003
29.50	-2.580e-003
29.49	-2.683e-003
29.49	-2.593e-003
29.48	-2.345e-003
29.49	-2.196e-003
29.50	-2.127e-003
29.50	-2.083e-003
29.49	-2.060e-003
29.49	-2.047e-003
29.50	-2.040e-003
29.49	-2.036e-003
29.49	-2.034e-003
29.52	-2.032e-003
29.52	-2.032e-003
29.50	-2.031e-003
29.51	-2.031e-003
29.51	-2.031e-003
29.50	-2.031e-003
29.51	-2.031e-003
29.52	-2.031e-003
29.51	-2.031e-003
29.52	-2.031e-003
29.52	-2.031e-003
29.53	-2.038e-003
29.52	-2.002e-003
29.51	-2.118e-003
29.53	-2.340e-003
29.52	-2.648e-003
29.52	-2.842e-003
29.53	-2.895e-003
29.53	-3.060e-003
29.55	-3.347e-003
29.55	-3.556e-003
29.55	-3.523e-003
29.54	-3.345e-003
29.55	-3.100e-003
29.54	-2.819e-003
29.54	-2.467e-003
29.54	-2.296e-003
29.57	-2.080e-003
29.54	-1.796e-003
29.55	-1.455e-003
29.56	-1.249e-003
29.56	-1.150e-003
29.56	-1.089e-003
29.54	-1.057e-003
29.56	-1.038e-003
29.56	-1.028e-003
29.55	-1.023e-003
29.57	-1.013e-003
29.55	-1.047e-003
29.56	-9.297e-004
29.56	-7.067e-004
29.57	-3.984e-004
29.57	-2.109e-004
29.58	-1.218e-004
29.56	-6.654e-005
29.58	-3.768e-005
29.58	-2.084e-005
29.59	-1.170e-005
29.58	-6.509e-006
29.58	-3.643e-006
29.61	-2.030e-006
29.60	-1.135e-006
29.60	-6.330e-007
29.59	-3.535e-007
29.60	-1.973e-007
29.59	-1.102e-007
29.60	-6.149e-008
29.61	-3.433e-008
29.62	-1.917e-008
29.60	-1.070e-008
29.60	-5.973e-009
29.61	-3.334e-009
29.63	-1.861e-009
29.61	-1.039e-009
29.62	-5.797e-010
29.62	-3.234e-010
29.62	-1.803e-010
29.62	-1.005e-010
29.63	-5.589e-011
29.65	-3.100e-011
29.64	6.769e-006
29.63	-2.911e-005
29.63	8.692e-005
29.64	3.094e-004
29.65	6.174e-004
29.67	8.048e-004
29.67	8.937e-004
29.66	9.489e-004
29.64	9.778e-004
29.68	9.946e-004
29.68	1.004e-003
29.66	1.009e-003
29.66	1.012e-003
29.66	1.013e-003
29.69	1.014e-003
29.67	1.015e-003
29.68	1.008e-003
29.68	1.044e-003
29.69	9.216e-004
29.69	7.418e-004
29.68	2.819e-004
29.68	-1.188e-005
29.72	-1.863e-004
29.71	-1.209e-004
29.69	-5.128e-005
29.70	-3.443e-005
29.72	-1.714e-005
29.72	-1.031e-005
29.71	-5.491e-006
29.70	-3.161e-006
29.73	-1.730e-006
29.72	-9.783e-007
29.72	-5.418e-007
29.74	-3.040e-007
29.74	-1.692e-007
29.73	-9.463e-008
29.73	-5.276e-008
29.75	-2.948e-008
29.74	-1.645e-008
29.76	-9.185e-009
29.76	-5.126e-009
29.76	-2.862e-009
29.77	-1.597e-009
29.76	-8.916e-010
29.76	-4.975e-010
29.76	-2.775e-010
29.78	-1.547e-010
29.77	-8.618e-011
29.78	-4.791e-011
29.78	-2.655e-011
29.79	-1.462e-011
29.79	-7.960e-012
29.79	-6.769e-006
29.80	2.911e-005
29.80	-9.369e-005
29.80	-2.735e-004
29.81	-7.402e-004
29.81	-9.981e-004
29.81	-1.289e-003
29.84	-1.446e-003
29.82	-1.684e-003
29.83	-1.855e-003
29.83	-1.926e-003
29.83	-1.975e-003
29.85	-1.999e-003
29.85	-2.013e-003
29.84	-2.021e-003
29.85	-2.025e-003
29.84	-2.028e-003
29.85	-2.029e-003
29.87	-2.030e-003
29.86	-2.030e-003
29.87	-2.030e-003
29.86	-2.031e-003
29.85	-2.031e-003
29.89	-2.031e-003
29.89	-2.031e-003
29.88	-2.031e-003
29.90	-2.031e-003
29.89	-2.031e-003
29.90	-2.031e-003
29.89	-2.031e-003
29.89	-2.031e-003
29.90	-2.038e-003
29.92	-2.002e-003
29.91	-2.118e-003
29.91	-2.340e-003
29.94	-2.648e-003
29.93	-2.829e-003
29.90	-2.954e-003
29.92	-2.900e-003
29.94	-2.670e-003
29.93	-2.495e-003
29.92	-2.539e-003
29.95	-2.757e-003
29.95	-2.928e-003
29.94	-2.873e-003
29.96	-2.690e-003
29.96	-2.402e-003
29.97	-2.227e-003
29.97	-2.144e-003
29.97	-2.099e-003
29.98	-2.030e-003
29.99	-2.173e-003
29.99	-2.235e-003
29.98	-2.432e-003
29.99	-2.531e-003
30.00	-2.739e-003
30.00	-2.892e-003
30.00	-2.954e-003
30.02	-2.997e-003
30.01	-3.018e-003
30.01	-3.031e-003
30.00	-3.037e-003
30.03	-3.041e-003
30.04	-3.043e-003
30.03	-3.045e-003
30.01	-3.039e-003
30.03	-3.075e-003
30.03	-2.959e-003
30.04	-2.737e-003
30.06	-2.429e-003
30.06	-2.241e-003
30.04	-2.152e-003
30.05	-2.097e-003
30.06	-2.068e-003
30.07	-2.052e-003
30.07	-2.042e-003
30.08	-2.037e-003
30.07	-2.034e-003
30.08	-2.033e-003
30.08	-2.032e-003
30.08	-2.031e-003
30.09	-2.031e-003
30.11	-2.031e-003
30.08	-2.031e-003
30.11	-2.031e-003
30.11	-2.031e-003
30.12	-2.031e-003
30.12	-2.031e-003
30.12	-2.031e-003
30.13	-2.031e-003
30.14	-2.031e-003
30.12	-2.031e-003
30.13	-2.031e-003
30.16	-2.031e-003
30.14	-2.031e-003
30.15	-2.031e-003
30.16	-2.031e-003
30.17	-2.031e-003
30.15	-2.031e-003
30.17	-2.031e-003
30.17	-2.031e-003
30.17	-2.031e-003
30.20	-2.031e-003
30.18	-2.024e-003
30.20	-2.067e-003
30.21	-1.908e-003
30.18	-1.837e-003
30.19	-1.636e-003
30.21	-1.534e-003
30.22	-1.324e-003
30.21	-1.171e-003
30.20	-1.108e-003
30.23	-1.065e-003
30.25	-1.044e-003
30.22	-1.031e-003
30.24	-1.024e-003
30.23	-1.020e-003
30.24	-1.018e-003
30.23	-1.017e-003
30.26	-1.016e-003
30.26	-1.016e-003
30.27	-1.016e-003
30.25	-1.016e-003
30.28	-1.015e-003
30.28	-1.015e-003
30.28	-1.015e-003
30.27	-1.015e-003
30.29	-1.015e-003
30.30	-1.015e-003
30.29	-1.015e-003
30.30	-1.015e-003
30.31	-1.015e-003
30.31	-1.009e-003
30.30	-1.045e-003
30.30	-9.285e-004
30.31	-7.060e-004
30.32	-3.980e-004
30.31	-2.174e-004
30.34	-9.261e-005
30.33	-1.466e-004
30.34	-3.762e-004
30.35	-5.513e-004
30.36	-5.070e-004
30.35	-2.895e-004
30.36	-1.187e-004
30.35	-1.730e-004
30.37	-3.562e-004
30.38	-6.440e-004
30.39	-8.194e-004
30.39	-9.019e-004
30.39	-9.467e-004
30.40	-1.016e-003
30.40	-8.732e-004
30.39	-8.111e-004
30.41	-6.144e-004
30.41	-5.153e-004
30.40	-3.072e-004
30.41	-1.543e-004
30.43	-9.230e-005
30.43	-4.933e-005
30.43	-2.833e-005
30.44	-1.553e-005
30.44	-8.771e-006
30.44	-4.860e-006
30.45	-2.726e-006
30.45	-1.517e-006
30.45	-8.487e-007
30.46	-4.732e-007
30.46	-2.644e-007
30.48	-1.475e-007
30.47	-8.238e-008
30.47	-4.598e-008
30.49	-2.567e-008
30.49	-1.433e-008
30.49	-8.000e-009
30.49	-4.466e-009
30.49	-2.493e-009
30.51	-1.391e-009
30.52	-7.766e-010
30.52	-4.333e-010
30.51	-2.417e-010
30.52	-1.347e-010
30.52	-6.769e-006
30.53	3.588e-005
30.52	-1.160e-004
30.55	-2.225e-004
30.54	-3.080e-004
30.55	-1.941e-004
30.56	-5.981e-005
30.57	-1.422e-004
30.57	-3.315e-004
30.58	-6.701e-004
30.57	-6.979e-004
30.57	-6.764e-004
30.56	-6.438e-004
30.59	-7.920e-004
30.61	-9.066e-004
30.60	-9.490e-004
30.60	-9.803e-004
30.62	-9.951e-004
30.60	-1.004e-003
30.63	-1.009e-003
30.64	-1.012e-003
30.62	-1.013e-003
30.64	-1.014e-003
30.64	-1.015e-003
30.65	-1.015e-003
30.65	-1.015e-003
30.66	-1.015e-003
30.67	-1.015e-003
30.65	-1.015e-003
30.67	-1.015e-003
30.69	-1.015e-003
30.66	-1.015e-003
30.67	-1.015e-003
30.70	-1.015e-003
30.69	-1.015e-003
30.69	-1.015e-003
30.69	-1.015e-003
30.70	-1.015e-003
30.71	-1.015e-003
30.72	-1.015e-003
30.72	-1.015e-003
30.72	-1.015e-003
30.73	-1.015e-003
30.76	-1.015e-003
30.74	-1.015e-003
30.76	-1.015e-003
30.76	-1.015e-003
30.77	-1.015e-003
30.77	-1.015e-003
30.77	-1.015e-003
30.80	-1.015e-003
30.76	-1.015e-003
30.78	-1.015e-003
30.80	-1.015e-003
30.80	-1.015e-003
30.79	-1.015e-003
30.82	-1.015e-003
30.82	-1.015e-003
30.82	-1.015e-003
30.85	-1.015e-003
30.84	-1.015e-003
30.83	-1.015e-003
30.84	-1.015e-003
30.84	-1.015e-003
30.85	-1.015e-003
30.87	-1.015e-003
30.85	-1.015e-003
30.86	-1.015e-003
30.88	-1.022e-003
30.89	-9.863e-004
30.87	-1.102e-003
30.88	-1.325e-003
30.90	-1.633e-003
30.90	-1.820e-003
30.89	-1.909e-003
30.90	-1.964e-003
30.93	-1.993e-003
30.93	-2.010e-003
30.91	-2.019e-003
30.93	-2.031e-003
30.95	-1.998e-003
30.94	-2.116e-003
30.95	-2.339e-003
30.95	-2.648e-003
30.96	-2.835e-003
30.95	-2.924e-003
30.98	-2.980e-003
30.96	-3.008e-003
30.99	-3.025e-003
30.98	-3.034e-003
30.97	-3.040e-003
30.99	-3.043e-003
31.00	-3.044e-003
31.00	-3.045e-003
31.00	-3.046e-003
31.02	-3.046e-003
31.02	-3.046e-003
31.01	-3.046e-003
31.01	-3.046e-003
31.05	-3.046e-003
31.06	-3.046e-003
31.05	-3.039e-003
31.06	-3.082e-003
31.07	-2.930e-003
31.08	-2.824e-003
31.06	-2.738e-003
31.08	-2.852e-003
31.09	-2.986e-003
31.09	-2.904e-003
31.10	-2.715e-003
31.11	-2.376e-003
31.11	-2.348e-003
31.12	-2.370e-003
31.13	-2.402e-003
31.14	-2.254e-003
31.13	-2.140e-003
31.15	-2.097e-003
31.14	-2.066e-003
31.14	-2.051e-003
31.16	-2.042e-003
31.15	-2.037e-003
31.15	-2.034e-003
31.17	-2.033e-003
31.19	-2.032e-003
31.18	-2.031e-003
31.18	-2.031e-003
31.19	-2.031e-003
31.19	-2.038e-003
31.20	-1.995e-003
31.20	-2.154e-003
31.20	-2.224e-003
31.22	-2.426e-003
31.23	-2.528e-003
31.24	-2.737e-003
31.25	-2.891e-003
31.25	-2.953e-003
31.26	-2.997e-003
31.25	-3.018e-003
31.26	-3.031e-003
31.27	-3.037e-003
31.27	-3.041e-003
31.27	-3.043e-003
31.28	-3.045e-003
31.27	-3.045e-003
31.29	-3.046e-003
31.31	-3.053e-003
31.31	-3.017e-003
31.32	-3.133e-003
31.29	-3.356e-003
31.32	-3.664e-003
31.33	-3.851e-003
31.33	-3.940e-003
31.34	-3.995e-003
31.35	-4.024e-003
31.36	-4.041e-003
31.35	-4.050e-003
31.35	-4.055e-003
31.35	-4.058e-003
31.36	-4.060e-003
31.38	-4.060e-003
31.38	-4.061e-003
31.38	-4.061e-003
31.38	-4.061e-003
31.40	-4.061e-003
31.41	-4.062e-003
31.42	-4.062e-003
31.41	-4.062e-003
31.42	-4.062e-003
31.44	-4.062e-003
31.46	-4.055e-003
31.45	-4.091e-003
31.45	-3.975e-003
31.47	-3.752e-003
31.47	-3.444e-003
31.47	-3.257e-003
31.46	-3.168e-003
31.46	-3.113e-003
31.50	-3.084e-003
31.50	-3.067e-003
31.50	-3.058e-003
31.52	-3.046e-003
31.50	-3.079e-003
31.52	-2.961e-003
31.53	-2.738e-003
31.53	-2.429e-003
31.54	-2.242e-003
31.54	-2.153e-003
31.55	-2.097e-003
31.55	-2.068e-003
31.56	-2.052e-003
31.56	-2.043e-003
31.58	-2.037e-003
31.59	-2.034e-003
31.59	-2.033e-003
31.58	-2.032e-003
31.61	-2.031e-003
31.61	-2.031e-003
31.60	-2.031e-003
31.59	-2.031e-003
31.63	-2.031e-003
31.63	-2.031e-003
31.62	-2.031e-003
31.63	-2.031e-003
31.65	-2.031e-003
31.65	-2.031e-003
31.67	-2.031e-003
31.67	-2.031e-003
31.67	-2.031e-003
31.68	-2.031e-003
31.68	-2.031e-003
31.66	-2.031e-003
31.68	-2.031e-003
31.69	-2.031e-003
31.69	-2.031e-003
31.71	-2.031e-003
31.72	-2.031e-003
31.72	-2.031e-003
31.73	-2.031e-003
31.74	-2.031e-003
31.74	-2.031e-003
31.75	-2.031e-003
31.75	-2.031e-003
31.76	-2.031e-003
31.77	-2.031e-003
31.74	-2.031e-003
31.78	-2.031e-003
31.80	-2.031e-003
31.80	-2.031e-003
31.81	-2.024e-003
31.80	-2.067e-003
31.80	-1.908e-003
31.80	-1.837e-003
31.82	-1.636e-003
31.83	-1.534e-003
31.85	-1.318e-003
31.84	-1.200e-003
31.84	-1.021e-003
31.87	-7.556e-004
31.86	-4.265e-004
31.87	-2.263e-004
31.86	-1.306e-004
31.90	-7.136e-005
31.88	-4.038e-005
31.88	-2.235e-005
31.90	-1.255e-005
31.92	-6.979e-006
31.92	2.864e-006
31.91	-3.128e-005
31.93	8.570e-005
31.93	3.087e-004
31.94	6.170e-004
31.96	8.046e-004
31.97	8.936e-004
31.96	9.489e-004
31.96	9.777e-004
31.95	9.946e-004
31.97	1.004e-003
32.00	1.009e-003
31.97	1.012e-003
32.01	1.013e-003
32.01	1.014e-003
32.02	1.015e-003
32.01	1.015e-003
32.02	1.015e-003
32.03	1.015e-003
32.04	1.015e-003
32.03	1.015e-003
32.03	1.015e-003
32.06	1.015e-003
32.06	1.015e-003
32.06	1.015e-003
32.07	1.015e-003
32.08	1.015e-003
32.09	1.015e-003
32.08	1.015e-003
32.10	1.015e-003
32.12	1.015e-003
32.11	1.015e-003
32.11	1.015e-003
32.14	1.015e-003
32.13	1.015e-003
32.13	1.015e-003
32.15	1.015e-003
32.16	1.015e-003
32.16	1.015e-003
32.16	1.015e-003
32.16	1.015e-003
32.18	1.015e-003
32.19	1.015e-003
32.18	1.015e-003
32.19	1.015e-003
32.19	1.015e-003
32.21	1.015e-003
32.21	1.015e-003
32.22	1.022e-003
32.22	9.863e-004
32.22	1.102e-003
32.24	1.325e-003
32.24	1.633e-003
32.26	1.820e-003
32.26	1.909e-003
32.27	1.964e-003
32.29	1.993e-003
32.28	2.010e-003
32.28	2.019e-003
32.28	2.024e-003
32.31	2.027e-003
32.33	2.029e-003
32.31	2.030e-003
32.32	2.030e-003
32.33	2.030e-003
32.34	2.031e-003
32.33	2.031e-003
32.35	2.031e-003
32.35	2.031e-003
32.36	2.031e-003
32.37	2.031e-003
32.37	2.024e-003
32.37	2.060e-003
32.40	1.951e-003
32.37	1.692e-003
32.40	1.494e-003
32.41	1.571e-003
32.41	1.632e-003
32.41	1.700e-003
32.43	1.516e-003
32.44	1.604e-003
32.43	1.521e-003
32.46	1.464e-003
32.46	1.288e-003
32.45	1.149e-003
32.47	1.097e-003
32.50	1.058e-003
32.48	1.040e-003
32.49	1.029e-003
32.49	1.016e-003
32.50	1.049e-003
32.52	9.309e-004
32.51	7.073e-004
32.52	3.987e-004
32.53	2.111e-004
32.53	1.220e-004
32.55	6.660e-005
32.54	3.771e-005
32.55	2.086e-005
32.57	1.171e-005
32.56	6.515e-006
32.56	3.646e-006
32.58	2.032e-006
32.59	1.136e-006
32.59	6.336e-007
32.61	3.539e-007
32.63	1.975e-007
32.64	1.103e-007
32.63	6.155e-008
32.65	3.436e-008
32.64	1.918e-008
32.64	1.071e-008
32.65	5.979e-009
32.67	3.338e-009
32.67	1.864e-009
32.67	1.041e-009
32.66	5.811e-010
32.68	3.246e-010
32.71	1.814e-010
32.71	1.015e-010
32.70	5.685e-011
32.72	3.194e-011
32.75	1.803e-011
32.72	1.027e-011
32.72	5.933e-012
32.74	3.513e-012
32.75	2.162e-012
32.74	1.408e-012
32.76	9.868e-013
32.77	7.518e-013
32.79	6.206e-013
32.79	5.473e-013
32.79	5.064e-013
32.79	4.836e-013
32.79	4.709e-013
32.82	4.637e-013
32.82	4.598e-013
32.83	4.575e-013
32.85	4.563e-013
32.83	4.556e-013
32.86	4.552e-013
32.85	4.550e-013
32.85	4.549e-013
32.87	4.548e-013
32.90	-6.769e-006
32.90	2.911e-005
32.89	-8.692e-005
32.90	-3.094e-004
32.91	-6.174e-004
32.91	-8.115e-004
32.93	-8.646e-004
32.92	-1.036e-003
32.94	-1.287e-003
32.94	-1.612e-003
32.94	-1.808e-003
32.97	-1.903e-003
32.96	-1.961e-003
32.97	-1.991e-003
32.98	-2.002e-003
32.98	-2.054e-003
33.01	-1.908e-003
33.00	-1.804e-003
33.01	-1.721e-003
33.03	-1.842e-003
33.04	-1.934e-003
33.05	-2.004e-003
33.05	-1.915e-003
33.07	-1.704e-003
33.05	-1.404e-003
33.06	-1.221e-003
33.07	-1.134e-003
33.06	-1.080e-003
33.09	-1.045e-003
33.08	-1.065e-003
33.10	-9.467e-004
33.11	-6.832e-004
33.11	-4.817e-004
33.11	-5.579e-004
33.12	-6.175e-004
33.13	-6.852e-004
33.13	-5.008e-004
33.15	-5.892e-004
33.16	-5.057e-004
33.16	-4.491e-004
33.15	-2.722e-004
33.17	-1.341e-004
33.17	-8.126e-005
33.17	-4.308e-005
33.19	-2.487e-005
33.21	-1.359e-005
33.22	-1.446e-005
33.21	2.485e-005
33.21	-8.931e-005
33.23	-3.107e-004
33.23	-6.182e-004
33.24	-8.052e-004
33.24	-8.871e-004
33.27	-9.782e-004
33.27	-8.909e-004
33.28	-6.852e-004
33.28	-3.863e-004
33.30	-2.041e-004
33.32	-1.181e-004
33.30	-6.445e-005
33.29	-3.651e-005
33.33	-2.019e-005
33.34	-1.134e-005
33.33	-6.306e-006
33.33	-3.529e-006
33.34	-1.967e-006
33.38	-1.099e-006
33.36	-6.133e-007
33.37	-3.425e-007
33.37	-1.912e-007
33.38	-1.067e-007
33.39	-5.958e-008
33.39	-3.326e-008
33.40	-1.857e-008
33.40	-1.037e-008
33.40	-5.786e-009
33.43	-3.230e-009
33.43	-1.803e-009
33.45	-1.006e-009
33.45	-5.616e-010
33.45	-3.133e-010
33.47	-1.747e-010
33.48	-9.733e-011
33.50	-5.413e-011
33.50	-3.002e-011
33.49	-1.656e-011
33.50	-9.043e-012
33.52	-4.847e-012
33.51	-2.505e-012
33.51	-1.198e-012
33.54	-4.677e-013
33.53	-6.023e-014
33.54	1.673e-013
33.55	2.943e-013
33.57	3.652e-013
33.57	4.047e-013
33.59	4.268e-013
33.58	4.392e-013
33.57	4.460e-013
33.61	4.499e-013
33.61	4.520e-013
33.60	6.769e-006
33.61	-2.911e-005
33.63	8.692e-005
33.65	3.094e-004
33.66	6.174e-004
33.65	8.048e-004
33.67	8.937e-004
33.66	9.489e-004
33.66	9.778e-004
33.67	9.946e-004
33.68	1.004e-003
33.68	1.009e-003
33.71	1.012e-003
33.73	1.013e-003
33.73	1.007e-003
33.73	1.051e-003
33.74	8.990e-004
33.76	7.859e-004
33.76	7.364e-004
33.74	7.411e-004
33.77	6.103e-004
33.78	3.718e-004
33.79	9.488e-005
33.76	-2.045e-004
33.79	-5.601e-004
33.82	-7.723e-004
33.81	-8.757e-004
33.82	-9.388e-004
33.83	-9.722e-004
33.84	-9.914e-004
33.85	-1.002e-003
33.84	-1.008e-003
33.84	-1.011e-003
33.89	-1.013e-003
33.88	-1.014e-003
33.88	-1.015e-003
33.88	-1.015e-003
33.90	-1.015e-003
33.91	-1.015e-003
33.92	-1.015e-003
33.92	-1.015e-003
33.93	-1.015e-003
33.91	-1.015e-003
33.93	-1.015e-003
33.95	-1.015e-003
33.96	-1.015e-003
33.97	-1.009e-003
33.96	-1.045e-003
33.97	-9.285e-004
33.99	-7.060e-004
34.00	-4.047e-004
34.01	-1.815e-004
34.01	-2.154e-004
34.01	-3.468e-004
34.01	-7.420e-004
34.04	-1.135e-003
34.04	-1.523e-003
34.04	-1.760e-003
34.05	-1.875e-003
34.08	-1.946e-003
34.08	-1.983e-003
34.07	-2.004e-003
34.08	-2.016e-003
34.09	-2.022e-003
34.12	-2.026e-003
34.10	-2.028e-003
34.10	-2.029e-003
34.11	-2.030e-003
34.12	-2.030e-003
34.15	-2.031e-003
34.15	-2.031e-003
34.16	-2.031e-003
34.17	-2.031e-003
34.17	-2.031e-003
34.18	-2.031e-003
34.19	-2.038e-003
34.19	-2.002e-003
34.19	-2.118e-003
34.22	-2.340e-003
34.23	-2.648e-003
34.21	-2.836e-003
34.22	-2.924e-003
34.24	-2.980e-003
34.23	-3.009e-003
34.25	-3.025e-003
34.26	-3.035e-003
34.27	-3.040e-003
34.30	-3.043e-003
34.30	-3.044e-003
34.29	-3.045e-003
34.29	-3.046e-003
34.31	-3.046e-003
34.32	-3.046e-003
34.31	-3.046e-003
34.32	-3.046e-003
34.34	-3.046e-003
34.34	-3.046e-003
34.36	-3.046e-003
34.37	-3.046e-003
34.35	-3.046e-003
34.36	-3.046e-003
34.39	-3.046e-003
34.39	-3.046e-003
34.40	-3.046e-003
34.41	-3.046e-003
34.41	-3.046e-003
34.42	-3.046e-003
34.42	-3.046e-003
34.45	-3.046e-003
34.46	-3.046e-003
34.47	-3.046e-003
34.46	-3.046e-003
34.48	-3.046e-003
34.48	-3.046e-003
34.47	-3.046e-003
34.49	-3.046e-003
34.51	-3.046e-003
34.51	-3.046e-003
34.51	-3.039e-003
34.51	-3.075e-003
34.52	-2.959e-003
34.54	-2.737e-003
34.54	-2.429e-003
34.57	-2.241e-003
34.58	-2.153e-003
34.57	-2.097e-003
34.59	-2.068e-003
34.58	-2.052e-003
34.59	-2.042e-003
34.62	-2.037e-003
34.63	-2.034e-003
34.63	-2.033e-003
34.64	-2.032e-003
34.65	-2.031e-003
34.66	-2.038e-003
34.67	-2.002e-003
34.68	-2.118e-003
34.68	-2.340e-003
34.66	-2.648e-003
34.70	-2.836e-003
34.69	-2.924e-003
34.68	-2.980e-003
34.70	-3.009e-003
34.73	-3.019e-003
34.72	-3.064e-003
34.75	-2.960e-003
34.75	-2.697e-003
34.75	-2.543e-003
34.75	-2.463e-003
34.78	-2.460e-003
34.77	-2.284e-003
34.79	-2.150e-003
34.80	-2.136e-003
34.79	-1.984e-003
34.83	-1.745e-003
34.82	-1.426e-003
34.81	-1.233e-003
34.82	-1.141e-003
34.85	-1.084e-003
34.85	-1.054e-003
34.84	-1.037e-003
34.85	-1.027e-003
34.87	-1.022e-003
34.88	-1.019e-003
34.86	-1.017e-003
34.89	-1.017e-003
34.90	-1.016e-003
34.91	-1.016e-003
34.89	-1.016e-003
34.93	-1.016e-003
34.94	-1.015e-003
34.94	-1.015e-003
34.94	-1.015e-003
34.96	-1.015e-003
34.97	-1.015e-003
34.96	-1.015e-003
35.00	-1.009e-003
35.01	-1.045e-003
35.00	-9.285e-004
35.00	-7.060e-004
35.01	-3.980e-004
35.03	-2.106e-004
35.04	-1.217e-004
35.05	-6.647e-005
35.06	-3.764e-005
35.05	-2.082e-005
35.05	-1.169e-005
35.07	-6.503e-006
35.09	-3.639e-006
35.08	-2.028e-006
35.09	-1.133e-006
35.10	-6.324e-007
35.12	-3.532e-007
35.13	-1.971e-007
35.12	-1.101e-007
35.13	-6.143e-008
35.15	-3.430e-008
35.15	-1.915e-008
35.15	-1.069e-008
35.17	-5.967e-009
35.16	-3.331e-009
35.18	-1.859e-009
35.19	-1.038e-009
35.20	-5.792e-010
35.20	-3.231e-010
35.23	-1.802e-010
35.23	-1.004e-010
35.22	-5.590e-011
35.24	-3.103e-011
35.25	-1.715e-011
35.25	-9.402e-012
35.26	-5.076e-012
35.27	-2.660e-012
35.27	-1.312e-012
35.29	-5.595e-013
35.31	-1.393e-013
35.31	9.527e-014
35.31	2.262e-013
35.33	2.993e-013
35.35	3.401e-013
35.35	3.629e-013
35.33	3.756e-013
35.34	3.827e-013
35.37	3.867e-013
35.37	3.889e-013
35.40	3.902e-013
35.40	3.908e-013
35.40	3.912e-013
35.39	3.914e-013
35.42	3.916e-013
35.41	3.916e-013
35.43	6.769e-006
35.44	-2.911e-005
35.45	8.692e-005
35.47	3.094e-004
35.47	6.242e-004
35.47	7.757e-004
35.48	9.806e-004
35.50	1.258e-003
35.49	1.595e-003
35.51	1.799e-003
35.50	1.897e-003
35.53	1.958e-003
35.53	1.990e-003
35.54	2.008e-003
35.53	2.018e-003
35.55	2.030e-003
35.57	1.991e-003
35.57	2.145e-003
35.59	2.252e-003
35.59	2.338e-003
35.60	2.218e-003
35.60	2.119e-003
35.61	2.086e-003
35.64	2.060e-003
35.62	2.048e-003
35.63	2.040e-003
35.65	2.036e-003
35.65	2.034e-003
35.67	2.032e-003
35.67	2.032e-003
35.68	2.031e-003
35.69	2.031e-003
35.69	2.031e-003
35.71	2.031e-003
35.70	2.031e-003
35.71	2.031e-003
35.73	2.031e-003
35.75	2.031e-003
35.75	2.031e-003
35.75	2.031e-003
35.77	2.031e-003
35.78	2.031e-003
35.78	2.031e-003
35.78	2.031e-003
35.78	2.031e-003
35.81	2.031e-003
35.80	2.031e-003
35.81	2.031e-003
35.84	2.031e-003
35.84	2.031e-003
35.86	2.031e-003
35.84	2.031e-003
35.86	2.031e-003
35.86	2.031e-003
35.88	2.031e-003
35.89	2.031e-003
35.91	2.031e-003
35.91	2.031e-003
35.91	2.031e-003
35.92	2.031e-003
35.92	2.031e-003
35.94	2.031e-003
35.95	2.031e-003
35.95	2.031e-003
35.97	2.031e-003
35.96	2.031e-003
35.98	2.031e-003
35.98	2.031e-003
36.00	2.031e-003
36.00	2.031e-003
36.00	2.031e-003
36.03	2.031e-003
36.04	2.031e-003
36.05	2.031e-003
36.05	2.031e-003
36.04	2.031e-003
36.07	2.031e-003
36.07	2.031e-003
36.09	2.031e-003
36.09	2.031e-003
36.10	2.031e-003
36.11	2.031e-003
36.10	2.031e-003
36.12	2.031e-003
36.12	2.031e-003
36.13	2.038e-003
36.15	2.002e-003
36.16	2.118e-003
36.16	2.333e-003
36.19	2.684e-003
36.17	2.713e-003
36.18	2.731e-003
36.19	2.585e-003
36.19	2.519e-003
36.21	2.290e-003
36.22	2.261e-003
36.23	2.427e-003
36.23	2.694e-003
36.24	2.862e-003
36.25	2.939e-003
36.27	2.988e-003
36.26	3.006e-003
36.26	3.057e-003
36.29	2.949e-003
36.30	2.731e-003
36.30	2.426e-003
36.31	2.240e-003
36.32	2.152e-003
36.32	2.097e-003
36.33	2.068e-003
36.35	2.051e-003
36.37	2.042e-003
36.36	2.037e-003
36.36	2.034e-003
36.38	2.019e-003
36.41	2.090e-003
36.40	1.858e-003
36.41	1.412e-003
36.44	7.961e-004
36.43	4.214e-004
36.44	2.435e-004
36.44	1.330e-004
36.44	7.530e-005
36.44	4.165e-005
36.45	2.339e-005
36.47	1.301e-005
36.48	7.280e-006
36.50	4.058e-006
36.51	2.268e-006
36.52	1.265e-006
36.53	7.065e-007
36.53	3.943e-007
36.55	2.202e-007
36.55	1.229e-007
36.54	6.861e-008
36.56	3.830e-008
36.57	2.138e-008
36.57	1.194e-008
36.59	6.664e-009
36.58	3.721e-009
36.60	2.077e-009
36.62	1.160e-009
36.63	6.477e-010
36.64	3.618e-010
36.63	2.022e-010
36.65	1.131e-010
36.66	6.332e-011
36.67	3.555e-011
36.69	2.005e-011
36.68	1.139e-011
36.70	6.561e-012
36.69	3.863e-012
36.72	2.358e-012
36.71	1.517e-012
36.73	1.048e-012
36.73	7.858e-013
36.75	6.396e-013
36.76	5.579e-013
36.77	5.123e-013
36.76	4.869e-013
36.78	4.727e-013
36.79	4.648e-013
36.81	4.603e-013
36.82	4.579e-013
36.82	4.565e-013
36.83	4.557e-013
36.81	4.553e-013
36.84	4.551e-013
36.87	4.549e-013
36.87	4.548e-013
36.87	4.548e-013
36.87	4.548e-013
36.90	4.548e-013
36.87	4.548e-013
36.91	4.548e-013
36.91	4.547e-013
36.90	4.547e-013
36.90	4.547e-013
36.93	4.547e-013
36.94	4.547e-013
36.96	4.547e-013
36.96	4.547e-013
36.98	4.547e-013
36.97	4.547e-013
37.00	4.547e-013
37.01	4.547e-013
37.00	-6.769e-006
37.03	2.911e-005
37.04	-8.692e-005
37.03	-3.026e-004
37.04	-6.533e-004
37.05	-6.820e-004
37.05	-7.003e-004
37.07	-5.540e-004
37.07	-4.878e-004
37.10	-2.591e-004
37.10	-2.374e-004
37.10	-3.599e-004
37.13	-7.862e-004
37.11	-1.025e-003
37.13	-1.296e-003
37.13	-1.483e-003
37.16	-1.602e-003
37.17	-1.548e-003
37.16	-1.310e-003
37.18	-1.171e-003
37.19	-1.105e-003
37.18	-1.071e-003
37.19	-1.014e-003
37.20	-1.118e-003
37.21	-1.333e-003
37.23	-1.638e-003
37.23	-1.823e-003
37.24	-1.911e-003
37.26	-1.965e-003
37.27	-1.987e-003
37.29	-2.039e-003
37.27	-1.932e-003
37.29	-1.715e-003
37.31	-1.410e-003
37.31	-1.217e-003
37.31	-1.165e-003
37.34	-9.943e-004
37.34	-7.433e-004
37.32	-4.186e-004
37.34	-2.222e-004
37.35	-1.282e-004
37.37	-7.008e-005
37.37	-3.965e-005
37.39	-2.195e-005
37.40	-1.232e-005
37.41	-6.853e-006
37.41	-3.834e-006
37.41	-2.137e-006
37.43	-1.194e-006
37.43	-6.663e-007
37.44	-3.721e-007
37.45	-2.077e-007
37.47	-1.160e-007
37.46	-6.473e-008
37.48	-3.614e-008
37.50	-2.017e-008
37.50	-1.126e-008
37.49	-6.287e-009
37.50	-3.510e-009
37.53	-1.959e-009
37.53	-1.093e-009
37.52	-6.102e-010
37.54	-3.405e-010
37.56	-1.899e-010
37.57	-1.058e-010
37.58	-5.886e-011
37.58	-3.266e-011
37.60	-1.803e-011
37.61	-9.865e-012
37.61	-5.306e-012
37.63	-2.761e-012
37.62	-1.341e-012
37.65	-5.476e-013
37.65	-1.048e-013
37.66	1.424e-013
37.66	2.804e-013
37.67	3.574e-013
37.69	4.004e-013
37.69	4.244e-013
37.71	4.378e-013
37.70	4.453e-013
37.70	4.495e-013
37.73	4.518e-013
37.73	4.531e-013
37.74	4.538e-013
37.74	4.542e-013
37.76	4.545e-013
37.78	4.546e-013
37.77	4.547e-013
37.79	4.547e-013
37.79	4.547e-013
37.80	4.547e-013
37.82	4.547e-013
37.82	4.547e-013
37.83	4.547e-013
37.85	4.547e-013
37.82	4.547e-013
37.86	4.547e-013
37.85	4.547e-013
37.88	4.547e-013
37.89	4.547e-013
37.89	4.547e-013
37.89	4.547e-013
37.89	4.547e-013
37.93	4.547e-013
37.93	4.547e-013
37.95	4.547e-013
37.95	4.547e-013
37.95	4.547e-013
37.97	4.547e-013
37.97	4.547e-013
37.98	6.769e-006
38.00	-3.588e-005
38.01	1.228e-004
38.02	1.934e-004
38.03	3.882e-004
38.03	5.259e-004
38.03	6.194e-004
38.05	5.506e-004
38.06	3.051e-004
38.07	1.610e-004
38.08	9.321e-005
38.09	5.761e-005
38.10	-2.977e-007
38.10	9.608e-005
38.11	3.542e-004
38.13	5.064e-004
38.11	5.851e-004
38.14	5.804e-004
38.15	7.916e-004
38.14	8.024e-004
38.15	6.302e-004
38.18	3.576e-004
38.19	1.874e-004
38.18	1.090e-004
38.19	5.251e-005
38.22	6.276e-005
38.21	-6.833e-005
38.22	-2.990e-004
38.23	-6.116e-004
38.24	-8.015e-004
38.25	-8.919e-004
38.26	-9.479e-004
38.27	-9.772e-004
38.29	-9.943e-004
38.29	-1.004e-003
38.29	-1.009e-003
38.32	-1.012e-003
38.32	-1.013e-003
38.33	-1.014e-003
38.33	-1.015e-003
38.35	-1.015e-003
38.36	-1.015e-003
38.37	-1.015e-003
38.36	-1.015e-003
38.40	-1.015e-003
38.40	-1.015e-003
38.38	-1.015e-003
38.40	-1.015e-003
38.41	-1.015e-003
38.41	-1.015e-003
38.41	-1.015e-003
38.42	-1.015e-003
38.46	-1.015e-003
38.47	-1.015e-003
38.48	-1.015e-003
38.49	-1.015e-003
38.49	-1.015e-003
38.49	-1.015e-003
38.50	-1.015e-003
38.50	-1.015e-003
38.52	-1.015e-003
38.52	-1.015e-003
38.54	-1.015e-003
38.54	-1.015e-003
38.57	-1.015e-003
38.57	-1.015e-003
38.58	-1.015e-003
38.58	-1.015e-003
38.59	-1.015e-003
38.59	-1.015e-003
38.59	-1.015e-003
38.63	-1.015e-003
38.62	-1.015e-003
38.63	-1.015e-003
38.63	-1.015e-003
38.67	-1.015e-003
38.66	-1.022e-003
38.66	-9.863e-004
38.68	-1.102e-003
38.69	-1.325e-003
38.71	-1.633e-003
38.69	-1.820e-003
38.71	-1.909e-003
38.71	-1.964e-003
38.73	-1.993e-003
38.74	-2.010e-003
38.75	-2.019e-003
38.77	-2.024e-003
38.77	-2.027e-003
38.79	-2.029e-003
38.80	-2.030e-003
38.80	-2.030e-003
38.82	-2.030e-003
38.81	-2.031e-003
38.83	-2.031e-003
38.86	-2.031e-003
38.84	-2.031e-003
38.84	-2.031e-003
38.88	-2.031e-003
38.89	-2.031e-003
38.89	-2.031e-003
38.89	-2.031e-003
38.91	-2.031e-003
38.91	-2.031e-003
38.91	-2.031e-003
38.93	-2.031e-003
38.95	-2.031e-003
38.94	-2.031e-003
38.96	-2.031e-003
38.97	-2.031e-003
38.98	-2.031e-003
38.99	-2.031e-003
39.00	-2.031e-003
39.02	-2.031e-003
39.03	-2.031e-003
39.01	-2.038e-003
39.03	-2.002e-003
39.05	-2.118e-003
39.06	-2.333e-003
39.06	-2.677e-003
39.07	-2.749e-003
39.08	-2.615e-003
39.09	-2.356e-003
39.08	-2.233e-003
39.09	-2.045e-003
39.12	-1.776e-003
39.13	-1.445e-003
39.13	-1.243e-003
39.15	-1.147e-003
39.14	-1.087e-003
39.13	-1.063e-003
39.16	-1.002e-003
39.17	-1.151e-003
39.19	-1.216e-003
39.20	-1.414e-003
39.19	-1.514e-003
39.21	-1.723e-003
39.23	-1.876e-003
39.23	-1.938e-003
39.22	-1.981e-003
39.24	-2.002e-003
39.27	-2.015e-003
39.26	-2.015e-003
39.28	-2.062e-003
39.30	-1.912e-003
39.29	-1.807e-003
39.30	-1.722e-003
39.31	-1.836e-003
39.32	-1.971e-003
39.34	-1.888e-003
39.34	-1.692e-003
39.35	-1.397e-003
39.36	-1.217e-003
39.36	-1.132e-003
39.36	-1.079e-003
39.40	-1.051e-003
39.41	-1.035e-003
39.41	-1.027e-003
39.42	-1.022e-003
39.42	-1.019e-003
39.44	-1.017e-003
39.43	-1.016e-003
39.45	-1.016e-003
39.46	-1.016e-003
39.45	-1.016e-003
39.47	-1.016e-003
39.48	-1.015e-003
39.48	-1.015e-003
39.52	-1.015e-003
39.52	-1.015e-003
39.51	-1.015e-003
39.54	-1.015e-003
39.54	-1.015e-003
39.56	-1.015e-003
39.55	-1.015e-003
39.56	-1.015e-003
39.58	-1.015e-003
39.57	-1.009e-003
39.60	-1.045e-003
39.60	-9.285e-004
39.61	-7.060e-004
39.63	-3.980e-004
39.64	-2.106e-004
39.64	-1.217e-004
39.65	-6.647e-005
39.66	-3.764e-005
39.68	-2.082e-005
39.68	-1.169e-005
39.69	-6.503e-006
39.72	-3.639e-006
39.70	-2.028e-006
39.72	-1.133e-006
39.72	-6.324e-007
39.74	-3.532e-007
39.75	-1.971e-007
39.76	-1.101e-007
39.75	-6.143e-008
39.78	-3.430e-008
39.78	-1.915e-008
39.77	-1.069e-008
39.79	-5.967e-009
39.83	-3.331e-009
39.82	-1.859e-009
39.84	-1.038e-009
39.84	-5.792e-010
39.85	-3.232e-010
39.85	-1.803e-010
39.86	-1.005e-010
39.86	-5.598e-011
39.88	-3.111e-011
39.90	6.769e-006
39.91	-2.911e-005
39.92	8.692e-005
39.92	3.094e-004
39.93	6.174e-004
39.94	8.115e-004
39.94	8.646e-004
39.96	1.036e-003
39.97	1.287e-003
39.97	1.612e-003
39.98	1.808e-003
39.99	1.903e-003
40.00	1.961e-003
40.01	1.984e-003
40.02	2.038e-003
40.04	1.932e-003
40.03	1.715e-003
40.05	1.410e-003
40.06	1.224e-003
40.07	1.136e-003
40.08	1.081e-003
40.09	1.059e-003
40.09	1.000e-003
40.11	1.150e-003
40.11	1.215e-003
40.14	1.414e-003
40.13	1.514e-003
40.13	1.723e-003
40.15	1.869e-003
40.17	1.967e-003
40.18	1.894e-003
40.19	1.693e-003
40.17	1.398e-003
40.20	1.210e-003
40.22	1.168e-003
40.22	9.631e-004
40.22	8.290e-004
40.22	7.274e-004
40.25	8.325e-004
40.25	9.618e-004
40.26	8.767e-004
40.26	6.791e-004
40.28	3.822e-004
40.30	2.021e-004
40.30	1.169e-004
40.31	6.380e-005
40.32	3.613e-005
40.32	1.999e-005
40.34	1.122e-005
40.35	6.242e-006
40.37	3.493e-006
40.37	1.947e-006
40.37	1.088e-006
40.38	6.070e-007
40.39	3.390e-007
40.40	1.892e-007
40.40	1.056e-007
40.43	5.897e-008
40.44	3.292e-008
40.43	1.838e-008
40.45	1.026e-008
40.46	5.728e-009
40.46	3.198e-009
40.47	1.786e-009
40.47	9.970e-010
40.48	5.568e-010
40.50	3.110e-010
40.51	1.738e-010
40.52	9.724e-011
40.55	5.449e-011
40.54	3.062e-011
40.55	1.729e-011
40.57	9.856e-012
40.58	5.703e-012
40.59	3.385e-012
40.59	2.090e-012
40.62	1.368e-012
40.63	9.645e-013
40.61	7.393e-013
40.61	6.136e-013
40.64	5.434e-013
40.65	5.043e-013
40.65	4.824e-013
40.65	4.702e-013
40.68	4.634e-013
40.69	4.596e-013
40.68	4.574e-013
40.70	4.562e-013
40.72	4.556e-013
40.71	4.552e-013
40.71	4.550e-013
40.74	4.549e-013
40.76	4.548e-013
40.76	4.548e-013
40.77	4.548e-013
40.78	4.548e-013
40.79	4.548e-013
40.79	4.548e-013
40.81	4.548e-013
40.81	4.547e-013
40.82	4.547e-013
40.83	-6.769e-006
40.84	2.911e-005
40.84	-8.692e-005
40.88	-3.094e-004
40.87	-6.174e-004
40.88	-8.048e-004
40.90	-8.937e-004
40.92	-9.489e-004
40.89	-9.778e-004
40.91	-9.946e-004
40.93	-1.004e-003
40.95	-1.009e-003
40.93	-1.012e-003
40.97	-1.013e-003
40.97	-1.014e-003
40.97	-1.015e-003
40.98	-1.015e-003
40.99	-1.015e-003
41.00	-1.015e-003
41.02	-1.015e-003
41.01	-1.015e-003
41.03	-1.015e-003
41.05	-1.015e-003
41.04	-1.015e-003
41.07	-1.015e-003
41.07	-1.015e-003
41.07	-1.015e-003
41.09	-1.015e-003
41.10	-1.009e-003
41.11	-1.045e-003
41.14	-9.285e-004
41.13	-7.060e-004
41.14	-3.980e-004
41.14	-2.106e-004
41.16	-1.217e-004
41.16	-6.647e-005
41.18	-3.764e-005
41.20	-2.082e-005
41.19	-1.169e-005
41.19	-6.503e-006
41.23	-3.639e-006
41.21	-8.798e-006
41.23	2.797e-005
41.24	-8.755e-005
41.24	-3.098e-004
41.26	-6.176e-004
41.28	-8.049e-004
41.29	-8.937e-004
41.30	-9.490e-004
41.30	-9.778e-004
41.30	-9.946e-004
41.31	-1.004e-003
41.34	-1.009e-003
41.35	-1.012e-003
41.34	-1.013e-003
41.34	-1.014e-003
41.38	-1.015e-003
41.37	-1.015e-003
41.37	-1.015e-003
41.39	-1.015e-003
41.40	-1.015e-003
41.41	-1.015e-003
41.43	-1.015e-003
41.42	-1.015e-003
41.45	-1.015e-003
41.46	-1.015e-003
41.45	-1.015e-003
41.48	-1.015e-003
41.49	-1.015e-003
41.49	-1.015e-003
41.50	-1.015e-003
41.51	-1.015e-003
41.50	-1.015e-003
41.51	-1.015e-003
41.54	-1.015e-003
41.56	-1.015e-003
41.57	-1.015e-003
41.56	-1.015e-003
41.57	-1.015e-003
41.59	-1.015e-003
41.59	-1.015e-003
41.60	-1.015e-003
41.59	-1.015e-003
41.64	-1.015e-003
41.63	-1.015e-003
41.63	-1.015e-003
41.65	-1.015e-003
41.68	-1.015e-003
41.68	-1.015e-003
41.67	-1.015e-003
41.68	-1.015e-003
41.71	-1.015e-003
41.70	-1.015e-003
41.71	-1.015e-003
41.73	-1.015e-003
41.73	-1.015e-003
41.76	-1.015e-003
41.74	-1.015e-003
41.74	-1.015e-003
41.78	-1.015e-003
41.79	-1.015e-003
41.79	-1.015e-003
41.80	-1.015e-003
41.82	-1.015e-003
41.82	-1.015e-003
41.83	-1.015e-003
41.84	-1.015e-003
41.85	-1.015e-003
41.84	-1.015e-003
41.86	-1.015e-003
41.88	-1.015e-003
41.89	-1.015e-003
41.88	-1.015e-003
41.89	-1.015e-003
41.92	-1.015e-003
41.93	-1.015e-003
41.94	-1.015e-003
41.94	-1.015e-003
41.96	-1.015e-003
41.96	-1.015e-003
41.97	-1.015e-003
41.98	-1.009e-003
41.98	-1.051e-003
41.99	-8.926e-004
42.01	-8.220e-004
42.01	-6.272e-004
42.02	-4.828e-004
42.02	-4.251e-004
42.04	-3.779e-004
42.06	-4.077e-004
42.07	-2.011e-004
42.07	-2.335e-004
42.08	-3.001e-004
42.10	-3.166e-004
42.13	-2.960e-004
42.11	-4.102e-004
42.14	-6.794e-004
42.12	-8.373e-004
42.13	-9.126e-004
42.14	-9.592e-004
42.15	-9.836e-004
42.17	-9.978e-004
42.19	-9.988e-004
42.19	-1.039e-003
42.21	-9.254e-004
42.22	-7.043e-004
42.23	-3.970e-004
42.23	-2.101e-004
42.24	-1.214e-004
42.24	-6.631e-005
42.26	-3.078e-005
42.27	-4.988e-005
42.29	7.525e-005
42.30	3.029e-004
42.30	6.138e-004
42.30	8.027e-004
42.33	8.925e-004
42.33	9.483e-004
42.33	9.774e-004
42.34	9.944e-004
42.35	1.004e-003
42.37	1.009e-003
42.38	1.012e-003
42.39	1.013e-003
42.40	1.014e-003
42.40	1.015e-003
42.40	1.015e-003
42.42	1.015e-003
42.42	1.015e-003
42.43	1.015e-003
42.44	1.015e-003
42.46	1.015e-003
42.47	1.015e-003
42.48	1.015e-003
42.49	1.015e-003
42.50	1.015e-003
42.51	1.015e-003
42.49	1.015e-003
42.50	1.015e-003
42.55	1.015e-003
42.56	1.015e-003
42.55	1.015e-003
42.57	1.015e-003
42.57	1.015e-003
42.59	1.015e-003
42.59	1.015e-003
42.61	1.015e-003
42.61	1.015e-003
42.63	1.015e-003
42.62	1.015e-003
42.65	1.015e-003
42.65	1.015e-003
42.65	1.015e-003
42.67	1.015e-003
42.68	1.015e-003
42.69	1.015e-003
42.71	1.015e-003
42.71	1.022e-003
42.71	9.795e-004
42.74	1.138e-003
42.75	1.209e-003
42.74	1.410e-003
42.76	1.512e-003
42.76	1.722e-003
42.77	1.875e-003
42.79	1.931e-003
42.81	2.010e-003
42.81	1.915e-003
42.83	1.706e-003
42.81	1.411e-003
42.83	1.192e-003
42.84	1.221e-003
42.84	1.390e-003
42.86	1.670e-003
42.88	1.841e-003
42.89	1.921e-003
42.89	1.971e-003
42.91	1.997e-003
42.91	2.012e-003
42.93	2.020e-003
42.93	2.018e-003
42.94	2.057e-003
42.94	1.935e-003
42.96	1.756e-003
42.96	1.290e-003
42.97	1.032e-003
42.99	7.488e-004
42.98	5.491e-004
43.01	4.627e-004
43.01	3.987e-004
43.02	4.193e-004
43.03	2.076e-004
43.03	2.371e-004
43.06	3.022e-004
43.06	3.177e-004
43.09	2.966e-004
43.09	4.106e-004
43.10	6.864e-004
43.10	8.083e-004
43.11	9.996e-004
43.12	1.269e-003
43.14	1.601e-003
43.14	1.803e-003
43.15	1.899e-003
43.16	1.959e-003
43.17	1.990e-003
43.18	2.008e-003
43.20	2.018e-003
43.20	2.024e-003
43.22	2.027e-003
43.22	2.029e-003
43.23	2.023e-003
43.24	2.059e-003
43.26	1.943e-003
43.27	1.721e-003
43.27	1.413e-003
43.27	1.226e-003
43.30	1.137e-003
43.30	1.082e-003
43.30	1.053e-003
43.33	1.036e-003
43.33	1.027e-003
43.33	1.022e-003
[truncated: 63,283 more rows]
