# Supplementary material for: Novel terpolymers based on methyl methacrylate with superior thermal stability and optical transparency for high-value applications
Source: PLoS One. 2025 Oct 8;20(10):e0332300. doi: 10.1371/journal.pone.0332300 (PMC12507251; doi:10.1371/journal.pone.0332300)
Supplement: S1 File — (ZIP) [file pone.0332300.s001.zip › Supporting_Information/Fig. 5. Derivative thermogravimetric (DTG) curves comparing the thermal degradation rates of the synthesized/TGA-DSC/DTG(poly(MMA(60)-VBC(10)-MI(30))/DTG VBC 10%(08.10.95).txt]

Filename:	D:\save\Dr.atabaki\geramifar\VBC.10% (08.10.95).stad
Temperature (�C)	Derivative Weight (mg/mi
29.83	-0.468
29.84	-0.303
29.84	-0.237
29.85	-0.201
29.83	-0.177
29.85	-0.160
29.84	-0.148
29.85	-0.138
29.86	-0.129
29.85	-0.123
29.86	-0.117
29.85	-0.112
29.85	-0.107
29.85	-0.103
29.84	-0.100
29.86	-0.096
29.86	-0.093
29.86	-0.090
29.87	-0.088
29.86	-0.085
29.85	-0.082
29.86	-0.080
29.87	-0.077
29.86	-0.075
29.86	-0.073
29.86	-0.071
29.85	-0.069
29.85	-0.068
29.85	-0.066
29.85	-0.064
29.86	-0.063
29.85	-0.061
29.86	-0.060
29.88	-0.058
29.86	-0.057
29.86	-0.056
29.86	-0.055
29.89	-0.054
29.87	-0.052
29.87	-0.051
29.87	-0.050
29.87	-0.049
29.88	-0.048
29.88	-0.047
29.87	-0.046
29.88	-0.046
29.88	-0.045
29.87	-0.044
29.89	-0.043
29.88	-0.042
29.88	-0.042
29.87	-0.037
29.90	-0.035
29.88	-0.033
29.89	-0.031
29.87	-0.030
29.89	-0.029
29.88	-0.028
29.88	-0.027
29.88	-0.026
29.89	-0.025
29.88	-0.025
29.88	-0.024
29.89	-0.023
29.88	-0.023
29.88	-0.022
29.89	-0.021
29.88	-0.021
29.90	-0.020
29.89	-0.019
29.91	-0.019
29.91	-0.018
29.91	-0.018
29.91	-0.017
29.91	-0.017
29.90	-0.016
29.90	-0.016
29.88	-0.015
29.89	-0.015
29.91	-0.014
29.90	-0.014
29.88	-0.014
29.90	-0.013
29.90	-0.013
29.90	-0.012
29.89	-0.012
29.90	-0.012
29.91	-0.011
29.91	-0.011
29.91	-0.011
29.91	-0.011
29.91	-0.011
29.90	-0.010
29.91	-0.010
29.92	-9.910e-003
29.93	-9.718e-003
29.90	-9.532e-003
29.91	-9.353e-003
29.92	-9.179e-003
29.91	-9.012e-003
29.92	-8.852e-003
29.93	-8.699e-003
29.94	-8.552e-003
29.92	-8.412e-003
29.92	-8.278e-003
29.94	-8.151e-003
29.93	-8.030e-003
29.91	-7.915e-003
29.94	-7.807e-003
29.94	-7.705e-003
29.94	-7.609e-003
29.94	-7.520e-003
29.94	-7.438e-003
29.94	-7.360e-003
29.93	-7.288e-003
29.93	-7.220e-003
29.94	-7.157e-003
29.96	-7.098e-003
29.95	-7.043e-003
29.94	-6.993e-003
29.94	-6.946e-003
29.96	-6.903e-003
29.96	-6.864e-003
29.95	-6.828e-003
29.95	-6.796e-003
29.96	-6.767e-003
29.95	-6.742e-003
29.95	-6.720e-003
29.94	-6.701e-003
29.97	-6.685e-003
29.95	-6.673e-003
29.96	-6.665e-003
29.96	-6.660e-003
29.95	-6.658e-003
29.97	-6.659e-003
29.98	-6.663e-003
29.97	-6.670e-003
29.98	-6.679e-003
29.97	-6.690e-003
29.97	-6.703e-003
29.97	-6.719e-003
29.98	-6.736e-003
29.98	-6.755e-003
29.99	-6.775e-003
29.99	-6.797e-003
29.98	-6.820e-003
29.98	-6.844e-003
29.99	-6.869e-003
30.00	-6.895e-003
30.01	-6.922e-003
29.99	-6.950e-003
30.00	-6.979e-003
30.01	-7.008e-003
30.00	-7.038e-003
30.00	-7.068e-003
30.01	-7.098e-003
30.01	-7.128e-003
30.01	-7.158e-003
30.02	-7.188e-003
30.01	-7.217e-003
30.02	-7.247e-003
30.02	-7.275e-003
30.01	-7.304e-003
30.03	-7.332e-003
30.02	-7.360e-003
30.02	-7.388e-003
30.02	-7.414e-003
30.04	-7.441e-003
30.05	-7.467e-003
30.04	-7.492e-003
30.03	-7.517e-003
30.06	-7.541e-003
30.06	-7.565e-003
30.04	-7.588e-003
30.04	-7.610e-003
30.05	-7.631e-003
30.06	-7.652e-003
30.06	-7.673e-003
30.06	-7.693e-003
30.07	-7.713e-003
30.08	-7.733e-003
30.06	-7.754e-003
30.07	-7.774e-003
30.07	-7.795e-003
30.09	-7.816e-003
30.09	-7.837e-003
30.09	-7.858e-003
30.10	-7.880e-003
30.07	-7.902e-003
30.09	-7.925e-003
30.10	-7.949e-003
30.11	-7.974e-003
30.09	-8.000e-003
30.09	-8.027e-003
30.11	-8.055e-003
30.10	-8.085e-003
30.11	-8.116e-003
30.11	-8.148e-003
30.13	-8.182e-003
30.11	-8.217e-003
30.13	-8.253e-003
30.13	-8.290e-003
30.12	-8.329e-003
30.12	-8.368e-003
30.14	-8.409e-003
30.15	-8.450e-003
30.15	-8.493e-003
30.14	-8.536e-003
30.15	-8.581e-003
30.13	-8.626e-003
30.16	-8.673e-003
30.16	-8.719e-003
30.17	-8.766e-003
30.16	-8.814e-003
30.18	-8.862e-003
30.19	-8.910e-003
30.17	-8.959e-003
30.19	-9.008e-003
30.19	-9.057e-003
30.17	-9.107e-003
30.17	-9.156e-003
30.19	-9.207e-003
30.19	-9.258e-003
30.20	-9.309e-003
30.21	-9.361e-003
30.21	-9.414e-003
30.19	-9.467e-003
30.22	-9.520e-003
30.21	-9.574e-003
30.22	-9.627e-003
30.23	-9.681e-003
30.22	-9.734e-003
30.21	-9.786e-003
30.23	-9.839e-003
30.21	-9.891e-003
30.23	-9.944e-003
30.26	-9.996e-003
30.24	-0.010
30.23	-0.010
30.24	-0.010
30.25	-0.010
30.26	-0.010
30.26	-0.010
30.25	-0.010
30.27	-0.010
30.29	-0.010
30.27	-0.011
30.26	-0.011
30.29	-0.011
30.29	-0.011
30.30	-0.011
30.31	-0.011
30.31	-0.011
30.32	-0.011
30.32	-0.011
30.31	-0.011
30.32	-0.011
30.34	-0.011
30.30	-0.011
30.31	-0.011
30.32	-0.011
30.32	-0.011
30.32	-0.011
30.33	-0.011
30.34	-0.011
30.34	-0.011
30.34	-0.011
30.35	-0.011
30.37	-0.011
30.35	-0.011
30.35	-0.011
30.37	-0.011
30.37	-0.011
30.37	-0.011
30.37	-0.011
30.38	-0.011
30.39	-0.011
30.39	-0.011
30.39	-0.011
30.40	-0.011
30.41	-0.011
30.41	-0.011
30.43	-0.011
30.41	-0.011
30.43	-0.011
30.40	-0.011
30.42	-0.011
30.42	-0.011
30.42	-0.011
30.43	-0.011
30.45	-0.011
30.44	-0.011
30.43	-0.011
30.43	-0.011
30.47	-0.011
30.47	-0.011
30.44	-0.011
30.45	-0.010
30.47	-0.010
30.46	-0.010
30.46	-0.010
30.46	-0.010
30.49	-0.010
30.49	-9.970e-003
30.49	-9.879e-003
30.50	-9.786e-003
30.50	-9.690e-003
30.50	-9.591e-003
30.51	-9.489e-003
30.50	-9.385e-003
30.50	-9.278e-003
30.51	-9.170e-003
30.51	-9.059e-003
30.53	-8.947e-003
30.54	-8.834e-003
30.54	-8.719e-003
30.53	-8.603e-003
30.53	-8.485e-003
30.56	-8.366e-003
30.54	-8.245e-003
30.54	-8.124e-003
30.56	-8.002e-003
30.56	-7.879e-003
30.54	-7.754e-003
30.56	-7.629e-003
30.58	-7.504e-003
30.59	-7.377e-003
30.58	-7.251e-003
30.58	-7.124e-003
30.59	-6.997e-003
30.57	-6.870e-003
30.58	-6.742e-003
30.59	-6.615e-003
30.59	-6.487e-003
30.61	-6.360e-003
30.60	-6.232e-003
30.61	-6.104e-003
30.62	-5.977e-003
30.62	-5.850e-003
30.63	-5.724e-003
30.63	-5.597e-003
30.62	-5.472e-003
30.65	-5.347e-003
30.64	-5.224e-003
30.63	-5.101e-003
30.64	-4.979e-003
30.65	-4.858e-003
30.67	-4.738e-003
30.67	-4.620e-003
30.67	-4.503e-003
30.67	-4.387e-003
30.66	-4.273e-003
30.68	-4.159e-003
30.69	-4.047e-003
30.68	-3.936e-003
30.69	-3.827e-003
30.70	-3.719e-003
30.70	-3.614e-003
30.69	-3.510e-003
30.70	-3.409e-003
30.72	-3.310e-003
30.72	-3.213e-003
30.72	-3.118e-003
30.73	-3.025e-003
30.73	-2.935e-003
30.74	-2.846e-003
30.75	-2.759e-003
30.74	-2.675e-003
30.73	-2.593e-003
30.74	-2.513e-003
30.75	-2.435e-003
30.77	-2.360e-003
30.76	-2.287e-003
30.77	-2.217e-003
30.79	-2.150e-003
30.78	-2.085e-003
30.79	-2.023e-003
30.79	-1.964e-003
30.77	-1.907e-003
30.80	-1.853e-003
30.81	-1.802e-003
30.81	-1.753e-003
30.80	-1.707e-003
30.81	-1.663e-003
30.83	-1.622e-003
30.81	-1.583e-003
30.83	-1.547e-003
30.84	-1.514e-003
30.83	-1.484e-003
30.84	-1.456e-003
30.84	-1.431e-003
30.84	-1.409e-003
30.87	-1.388e-003
30.84	-1.370e-003
30.87	-1.353e-003
30.87	-1.338e-003
30.87	-1.325e-003
30.88	-1.313e-003
30.88	-1.303e-003
30.88	-1.294e-003
30.89	-1.286e-003
30.91	-1.279e-003
30.90	-1.274e-003
30.91	-1.270e-003
30.90	-1.267e-003
30.91	-1.266e-003
30.91	-1.266e-003
30.93	-1.267e-003
30.91	-1.270e-003
30.92	-1.273e-003
30.94	-1.278e-003
30.94	-1.283e-003
30.92	-1.289e-003
30.95	-1.296e-003
30.96	-1.303e-003
30.96	-1.312e-003
30.97	-1.321e-003
30.96	-1.331e-003
30.97	-1.342e-003
30.97	-1.354e-003
30.97	-1.367e-003
30.98	-1.380e-003
31.00	-1.394e-003
30.99	-1.408e-003
31.00	-1.423e-003
31.00	-1.438e-003
31.01	-1.454e-003
31.02	-1.469e-003
31.01	-1.486e-003
31.00	-1.502e-003
31.03	-1.519e-003
31.03	-1.535e-003
31.04	-1.552e-003
31.03	-1.570e-003
31.06	-1.587e-003
31.05	-1.605e-003
31.05	-1.623e-003
31.07	-1.641e-003
31.09	-1.659e-003
31.07	-1.676e-003
31.07	-1.694e-003
31.08	-1.711e-003
31.10	-1.728e-003
31.08	-1.744e-003
31.09	-1.761e-003
31.10	-1.779e-003
31.09	-1.796e-003
31.10	-1.813e-003
31.11	-1.831e-003
31.12	-1.849e-003
31.14	-1.867e-003
31.13	-1.886e-003
31.16	-1.904e-003
31.15	-1.923e-003
31.15	-1.942e-003
31.13	-1.961e-003
31.16	-1.980e-003
31.17	-1.999e-003
31.17	-2.017e-003
31.17	-2.036e-003
31.19	-2.054e-003
31.18	-2.071e-003
31.19	-2.089e-003
31.18	-2.107e-003
31.20	-2.124e-003
31.21	-2.142e-003
31.22	-2.159e-003
31.22	-2.176e-003
31.22	-2.194e-003
31.23	-2.211e-003
31.23	-2.228e-003
31.21	-2.244e-003
31.25	-2.261e-003
31.26	-2.277e-003
31.23	-2.292e-003
31.24	-2.308e-003
31.25	-2.322e-003
31.27	-2.337e-003
31.27	-2.351e-003
31.28	-2.365e-003
31.30	-2.379e-003
31.28	-2.392e-003
31.29	-2.405e-003
31.30	-2.418e-003
31.31	-2.431e-003
31.32	-2.444e-003
31.30	-2.456e-003
31.32	-2.468e-003
31.33	-2.480e-003
31.33	-2.492e-003
31.34	-2.503e-003
31.34	-2.514e-003
31.35	-2.525e-003
31.36	-2.536e-003
31.34	-2.547e-003
31.35	-2.558e-003
31.37	-2.569e-003
31.36	-2.580e-003
31.37	-2.591e-003
31.38	-2.602e-003
31.39	-2.613e-003
31.40	-2.625e-003
31.39	-2.636e-003
31.41	-2.648e-003
31.42	-2.661e-003
31.41	-2.673e-003
31.42	-2.686e-003
31.42	-2.700e-003
31.43	-2.714e-003
31.45	-2.728e-003
31.44	-2.743e-003
31.45	-2.758e-003
31.45	-2.774e-003
31.46	-2.790e-003
31.47	-2.807e-003
31.48	-2.823e-003
31.46	-2.839e-003
31.49	-2.854e-003
31.48	-2.869e-003
31.50	-2.883e-003
31.50	-2.896e-003
31.50	-2.909e-003
31.52	-2.922e-003
31.52	-2.935e-003
31.53	-2.948e-003
31.53	-2.961e-003
31.55	-2.973e-003
31.54	-2.986e-003
31.54	-2.998e-003
31.55	-3.010e-003
31.55	-3.021e-003
31.56	-3.033e-003
31.56	-3.044e-003
31.57	-3.054e-003
31.57	-3.065e-003
31.60	-3.074e-003
31.58	-3.083e-003
31.59	-3.092e-003
31.62	-3.101e-003
31.61	-3.109e-003
31.60	-3.117e-003
31.59	-3.125e-003
31.61	-3.133e-003
31.63	-3.141e-003
31.64	-3.149e-003
31.65	-3.156e-003
31.64	-3.164e-003
31.64	-3.171e-003
31.65	-3.178e-003
31.67	-3.185e-003
31.66	-3.192e-003
31.67	-3.198e-003
31.68	-3.204e-003
31.68	-3.210e-003
31.69	-3.215e-003
31.68	-3.220e-003
31.68	-3.224e-003
31.69	-3.227e-003
31.71	-3.230e-003
31.72	-3.232e-003
31.72	-3.233e-003
31.72	-3.234e-003
31.74	-3.235e-003
31.72	-3.234e-003
31.74	-3.233e-003
31.76	-3.232e-003
31.75	-3.230e-003
31.76	-3.228e-003
31.76	-3.226e-003
31.76	-3.224e-003
31.78	-3.223e-003
31.77	-3.221e-003
31.80	-3.220e-003
31.81	-3.218e-003
31.81	-3.217e-003
31.81	-3.216e-003
31.81	-3.214e-003
31.82	-3.213e-003
31.83	-3.211e-003
31.83	-3.208e-003
31.84	-3.206e-003
31.84	-3.203e-003
31.84	-3.200e-003
31.87	-3.197e-003
31.87	-3.194e-003
31.88	-3.191e-003
31.87	-3.189e-003
31.86	-3.187e-003
31.89	-3.186e-003
31.89	-3.185e-003
31.90	-3.185e-003
31.90	-3.185e-003
31.91	-3.186e-003
31.91	-3.187e-003
31.92	-3.189e-003
31.93	-3.190e-003
31.93	-3.192e-003
31.94	-3.195e-003
31.93	-3.198e-003
31.94	-3.201e-003
31.97	-3.205e-003
31.97	-3.210e-003
31.96	-3.214e-003
31.96	-3.219e-003
31.98	-3.224e-003
31.99	-3.229e-003
31.99	-3.235e-003
32.00	-3.241e-003
32.00	-3.247e-003
32.01	-3.254e-003
32.01	-3.261e-003
32.03	-3.268e-003
32.03	-3.276e-003
32.04	-3.284e-003
32.05	-3.292e-003
32.05	-3.302e-003
32.05	-3.312e-003
32.04	-3.323e-003
32.08	-3.335e-003
32.09	-3.347e-003
32.07	-3.361e-003
32.09	-3.375e-003
32.09	-3.389e-003
32.11	-3.404e-003
32.10	-3.419e-003
32.11	-3.435e-003
32.11	-3.452e-003
32.13	-3.470e-003
32.13	-3.488e-003
32.12	-3.508e-003
32.13	-3.529e-003
32.13	-3.551e-003
32.17	-3.574e-003
32.15	-3.598e-003
32.14	-3.623e-003
32.18	-3.649e-003
32.18	-3.677e-003
32.18	-3.705e-003
32.19	-3.734e-003
32.21	-3.764e-003
32.20	-3.794e-003
32.21	-3.825e-003
32.21	-3.856e-003
32.22	-3.888e-003
32.21	-3.920e-003
32.22	-3.952e-003
32.24	-3.985e-003
32.24	-4.018e-003
32.26	-4.051e-003
32.25	-4.084e-003
32.25	-4.118e-003
32.26	-4.151e-003
32.27	-4.186e-003
32.27	-4.221e-003
32.29	-4.257e-003
32.30	-4.293e-003
32.30	-4.330e-003
32.31	-4.368e-003
32.33	-4.406e-003
32.34	-4.445e-003
32.33	-4.484e-003
32.33	-4.524e-003
32.35	-4.565e-003
32.34	-4.607e-003
32.34	-4.650e-003
32.34	-4.693e-003
32.35	-4.737e-003
32.36	-4.781e-003
32.37	-4.825e-003
32.39	-4.869e-003
32.40	-4.913e-003
32.41	-4.957e-003
32.40	-5.001e-003
32.40	-5.045e-003
32.41	-5.090e-003
32.41	-5.136e-003
32.44	-5.181e-003
32.44	-5.227e-003
32.45	-5.274e-003
32.44	-5.320e-003
32.45	-5.367e-003
32.46	-5.415e-003
32.45	-5.462e-003
32.48	-5.510e-003
32.47	-5.558e-003
32.46	-5.606e-003
32.50	-5.653e-003
32.49	-5.700e-003
32.50	-5.746e-003
32.51	-5.793e-003
32.52	-5.838e-003
32.52	-5.884e-003
32.52	-5.929e-003
32.54	-5.974e-003
32.54	-6.019e-003
32.55	-6.064e-003
32.54	-6.109e-003
32.57	-6.153e-003
32.58	-6.198e-003
32.57	-6.242e-003
32.58	-6.286e-003
32.61	-6.329e-003
32.62	-6.372e-003
32.60	-6.415e-003
32.61	-6.457e-003
32.59	-6.499e-003
32.62	-6.541e-003
32.62	-6.582e-003
32.62	-6.623e-003
32.65	-6.663e-003
32.65	-6.703e-003
32.65	-6.743e-003
32.66	-6.782e-003
32.67	-6.819e-003
32.67	-6.856e-003
32.68	-6.893e-003
32.68	-6.928e-003
32.69	-6.963e-003
32.71	-6.997e-003
32.70	-7.030e-003
32.69	-7.063e-003
32.71	-7.096e-003
32.72	-7.128e-003
32.73	-7.160e-003
32.73	-7.191e-003
32.76	-7.221e-003
32.75	-7.250e-003
32.76	-7.278e-003
32.76	-7.304e-003
32.76	-7.329e-003
32.77	-7.353e-003
32.78	-7.375e-003
32.80	-7.396e-003
32.82	-7.415e-003
32.78	-7.432e-003
32.80	-7.448e-003
32.84	-7.463e-003
32.83	-7.476e-003
32.83	-7.488e-003
32.84	-7.499e-003
32.85	-7.509e-003
32.85	-7.518e-003
32.85	-7.525e-003
32.86	-7.532e-003
32.88	-7.537e-003
32.87	-7.541e-003
32.90	-7.543e-003
32.89	-7.545e-003
32.90	-7.545e-003
32.91	-7.544e-003
32.91	-7.543e-003
32.93	-7.540e-003
32.93	-7.535e-003
32.93	-7.529e-003
32.95	-7.521e-003
32.93	-7.512e-003
32.94	-7.501e-003
32.97	-7.489e-003
32.97	-7.476e-003
32.99	-7.460e-003
32.97	-7.443e-003
32.98	-7.425e-003
32.97	-7.405e-003
33.01	-7.383e-003
33.02	-7.360e-003
33.00	-7.336e-003
33.01	-7.310e-003
33.03	-7.282e-003
33.04	-7.253e-003
33.04	-7.223e-003
33.05	-7.191e-003
33.07	-7.157e-003
33.07	-7.122e-003
33.08	-7.085e-003
33.07	-7.046e-003
33.08	-7.006e-003
33.10	-6.963e-003
33.08	-6.919e-003
33.10	-6.874e-003
33.10	-6.827e-003
33.12	-6.779e-003
33.12	-6.729e-003
33.13	-6.678e-003
33.14	-6.625e-003
33.15	-6.571e-003
33.15	-6.516e-003
33.17	-6.459e-003
33.17	-6.402e-003
33.17	-6.343e-003
33.17	-6.282e-003
33.18	-6.221e-003
33.18	-6.158e-003
33.19	-6.093e-003
33.21	-6.027e-003
33.22	-5.959e-003
33.23	-5.890e-003
33.23	-5.819e-003
33.23	-5.747e-003
33.23	-5.674e-003
33.27	-5.600e-003
33.26	-5.524e-003
33.26	-5.446e-003
33.28	-5.368e-003
33.29	-5.288e-003
33.28	-5.207e-003
33.28	-5.124e-003
33.31	-5.041e-003
33.30	-4.956e-003
33.31	-4.869e-003
33.31	-4.782e-003
33.33	-4.693e-003
33.33	-4.603e-003
33.33	-4.513e-003
33.35	-4.421e-003
33.35	-4.328e-003
33.37	-4.235e-003
33.35	-4.140e-003
33.38	-4.044e-003
33.39	-3.948e-003
33.38	-3.850e-003
33.39	-3.751e-003
33.40	-3.651e-003
33.40	-3.550e-003
33.41	-3.448e-003
33.43	-3.346e-003
33.46	-3.243e-003
33.46	-3.139e-003
33.45	-3.035e-003
33.46	-2.931e-003
33.47	-2.826e-003
33.47	-2.721e-003
33.48	-2.616e-003
33.48	-2.510e-003
33.50	-2.405e-003
33.51	-2.299e-003
33.51	-2.194e-003
33.52	-2.088e-003
33.52	-1.982e-003
33.53	-1.876e-003
33.51	-1.771e-003
33.54	-1.665e-003
33.54	-1.560e-003
33.55	-1.455e-003
33.57	-1.350e-003
33.57	-1.246e-003
33.57	-1.142e-003
33.60	-1.038e-003
33.58	-9.345e-004
33.62	-8.314e-004
33.61	-7.284e-004
33.63	-6.257e-004
33.62	-5.233e-004
33.63	-4.215e-004
33.63	-3.205e-004
33.63	-2.204e-004
33.65	-1.212e-004
33.66	-2.306e-005
33.67	7.420e-005
33.68	1.706e-004
33.67	2.660e-004
33.69	3.603e-004
33.69	4.537e-004
33.69	5.460e-004
33.71	6.375e-004
33.73	7.282e-004
33.73	8.180e-004
33.72	9.070e-004
33.74	9.951e-004
33.75	1.082e-003
33.75	1.168e-003
33.74	1.252e-003
33.76	1.335e-003
33.76	1.416e-003
33.77	1.496e-003
33.79	1.574e-003
33.80	1.650e-003
33.80	1.725e-003
33.81	1.798e-003
33.82	1.870e-003
33.83	1.941e-003
33.83	2.009e-003
33.84	2.077e-003
33.85	2.143e-003
33.86	2.208e-003
33.88	2.271e-003
33.87	2.332e-003
33.87	2.392e-003
33.88	2.451e-003
33.89	2.507e-003
33.88	2.563e-003
33.89	2.617e-003
33.92	2.669e-003
33.92	2.719e-003
33.91	2.768e-003
33.91	2.815e-003
33.94	2.860e-003
33.95	2.903e-003
33.95	2.945e-003
33.97	2.985e-003
33.97	3.023e-003
33.98	3.059e-003
33.97	3.094e-003
34.00	3.127e-003
34.01	3.159e-003
34.02	3.189e-003
34.01	3.217e-003
34.02	3.243e-003
34.02	3.268e-003
34.04	3.291e-003
34.05	3.312e-003
34.06	3.331e-003
34.07	3.349e-003
34.07	3.365e-003
34.07	3.379e-003
34.08	3.391e-003
34.10	3.401e-003
34.08	3.409e-003
34.10	3.415e-003
34.12	3.418e-003
34.11	3.420e-003
34.12	3.418e-003
34.13	3.415e-003
34.15	3.410e-003
34.16	3.402e-003
34.15	3.393e-003
34.16	3.381e-003
34.18	3.367e-003
34.19	3.352e-003
34.18	3.334e-003
34.19	3.314e-003
34.19	3.292e-003
34.22	3.267e-003
34.23	3.241e-003
34.22	3.211e-003
34.24	3.180e-003
34.24	3.146e-003
34.25	3.109e-003
34.24	3.070e-003
34.26	3.029e-003
34.24	2.985e-003
34.28	2.939e-003
34.29	2.891e-003
34.31	2.841e-003
34.31	2.789e-003
34.31	2.735e-003
34.31	2.679e-003
34.34	2.622e-003
34.31	2.562e-003
34.32	2.500e-003
34.35	2.436e-003
34.34	2.370e-003
34.34	2.302e-003
34.37	2.232e-003
34.38	2.159e-003
34.40	2.084e-003
34.38	2.008e-003
34.39	1.929e-003
34.42	1.848e-003
34.41	1.766e-003
34.43	1.681e-003
34.45	1.595e-003
34.45	1.506e-003
34.43	1.416e-003
34.45	1.323e-003
34.48	1.229e-003
34.47	1.133e-003
34.48	1.034e-003
34.48	9.341e-004
34.49	8.320e-004
34.49	7.281e-004
34.51	6.226e-004
34.51	5.155e-004
34.52	4.069e-004
34.55	2.969e-004
34.53	1.856e-004
34.54	7.310e-005
34.57	-4.048e-005
34.56	-1.551e-004
34.56	-2.705e-004
34.57	-3.867e-004
34.59	-5.035e-004
34.60	-6.209e-004
34.60	-7.389e-004
34.60	-8.574e-004
34.63	-9.764e-004
34.63	-1.096e-003
34.62	-1.216e-003
34.63	-1.336e-003
34.66	-1.456e-003
34.66	-1.576e-003
34.66	-1.697e-003
34.68	-1.818e-003
34.69	-1.938e-003
34.68	-2.059e-003
34.70	-2.180e-003
34.69	-2.301e-003
34.71	-2.421e-003
34.70	-2.541e-003
34.72	-2.661e-003
34.72	-2.780e-003
34.75	-2.899e-003
34.75	-3.017e-003
34.75	-3.135e-003
34.77	-3.253e-003
34.78	-3.370e-003
34.75	-3.486e-003
34.79	-3.602e-003
34.80	-3.717e-003
34.81	-3.831e-003
34.80	-3.944e-003
34.79	-4.055e-003
34.82	-4.166e-003
34.84	-4.275e-003
34.84	-4.383e-003
34.84	-4.490e-003
34.85	-4.595e-003
34.86	-4.700e-003
34.87	-4.803e-003
34.87	-4.904e-003
34.88	-5.002e-003
34.89	-5.099e-003
34.89	-5.194e-003
34.92	-5.287e-003
34.93	-5.377e-003
34.92	-5.465e-003
34.93	-5.550e-003
34.94	-5.633e-003
34.95	-5.714e-003
34.95	-5.792e-003
34.95	-5.868e-003
34.97	-5.941e-003
34.98	-6.011e-003
34.97	-6.078e-003
34.99	-6.142e-003
35.01	-6.204e-003
35.02	-6.262e-003
35.00	-6.317e-003
35.02	-6.368e-003
35.03	-6.417e-003
35.05	-6.461e-003
35.04	-6.502e-003
35.04	-6.540e-003
35.08	-6.575e-003
35.08	-6.607e-003
35.08	-6.635e-003
35.09	-6.661e-003
35.10	-6.683e-003
35.10	-6.703e-003
35.11	-6.720e-003
35.11	-6.734e-003
35.11	-6.744e-003
35.13	-6.752e-003
35.13	-6.756e-003
35.16	-6.757e-003
35.16	-6.755e-003
35.17	-6.749e-003
35.17	-6.739e-003
35.19	-6.725e-003
35.20	-6.708e-003
35.21	-6.687e-003
35.22	-6.662e-003
35.23	-6.634e-003
35.23	-6.603e-003
35.22	-6.568e-003
35.22	-6.529e-003
35.26	-6.487e-003
35.26	-6.441e-003
35.25	-6.391e-003
35.27	-6.338e-003
35.29	-6.281e-003
35.29	-6.221e-003
35.29	-6.157e-003
35.27	-6.091e-003
35.30	-6.021e-003
35.32	-5.947e-003
35.32	-5.871e-003
35.35	-5.792e-003
35.33	-5.710e-003
35.35	-5.625e-003
35.36	-5.538e-003
35.36	-5.448e-003
35.37	-5.357e-003
35.40	-5.264e-003
35.40	-5.169e-003
35.39	-5.072e-003
35.42	-4.974e-003
35.41	-4.873e-003
35.42	-4.771e-003
35.44	-4.667e-003
35.46	-4.562e-003
35.43	-4.455e-003
35.46	-4.348e-003
35.47	-4.239e-003
35.48	-4.129e-003
35.48	-4.018e-003
35.49	-3.906e-003
35.49	-3.793e-003
35.51	-3.680e-003
35.52	-3.566e-003
35.51	-3.451e-003
35.53	-3.335e-003
35.54	-3.219e-003
35.52	-3.103e-003
35.55	-2.987e-003
35.58	-2.870e-003
35.58	-2.753e-003
35.56	-2.636e-003
35.57	-2.520e-003
35.59	-2.404e-003
35.60	-2.288e-003
35.61	-2.174e-003
35.61	-2.060e-003
35.63	-1.947e-003
35.65	-1.834e-003
35.64	-1.722e-003
35.65	-1.611e-003
35.66	-1.500e-003
35.69	-1.390e-003
35.68	-1.281e-003
35.71	-1.173e-003
35.69	-1.067e-003
35.70	-9.617e-004
35.72	-8.579e-004
35.71	-7.556e-004
35.71	-6.551e-004
35.72	-5.565e-004
35.74	-4.599e-004
35.74	-3.652e-004
35.76	-2.723e-004
35.75	-1.814e-004
35.77	-9.236e-005
35.79	-5.301e-006
35.81	7.978e-005
35.78	1.628e-004
35.79	2.437e-004
35.81	3.224e-004
35.84	3.988e-004
35.83	4.726e-004
35.84	5.439e-004
35.86	6.126e-004
35.86	6.790e-004
35.85	7.430e-004
35.87	8.047e-004
35.89	8.642e-004
35.91	9.214e-004
35.91	9.764e-004
35.92	1.029e-003
35.91	1.080e-003
35.94	1.129e-003
35.94	1.177e-003
35.94	1.222e-003
35.94	1.266e-003
35.94	1.308e-003
35.96	1.348e-003
35.98	1.387e-003
35.99	1.424e-003
35.99	1.459e-003
36.00	1.492e-003
36.01	1.522e-003
36.02	1.551e-003
36.02	1.577e-003
36.04	1.602e-003
36.03	1.624e-003
36.05	1.644e-003
36.05	1.662e-003
36.06	1.678e-003
36.08	1.692e-003
36.09	1.704e-003
36.09	1.714e-003
36.08	1.722e-003
36.09	1.728e-003
36.12	1.733e-003
36.11	1.736e-003
36.13	1.738e-003
36.14	1.738e-003
36.16	1.737e-003
36.14	1.735e-003
36.15	1.731e-003
36.18	1.725e-003
36.18	1.719e-003
36.18	1.711e-003
36.20	1.702e-003
36.21	1.693e-003
36.21	1.682e-003
36.22	1.671e-003
36.25	1.659e-003
36.26	1.647e-003
36.25	1.633e-003
36.25	1.619e-003
36.26	1.604e-003
36.27	1.589e-003
36.28	1.574e-003
36.29	1.559e-003
36.30	1.543e-003
36.30	1.527e-003
36.29	1.511e-003
36.32	1.495e-003
36.32	1.479e-003
36.33	1.462e-003
36.34	1.446e-003
36.36	1.430e-003
36.35	1.413e-003
36.38	1.396e-003
36.38	1.379e-003
36.38	1.362e-003
36.40	1.345e-003
36.40	1.327e-003
36.42	1.310e-003
36.42	1.293e-003
36.43	1.277e-003
36.45	1.261e-003
36.45	1.246e-003
36.44	1.231e-003
36.46	1.216e-003
36.47	1.202e-003
36.48	1.188e-003
36.48	1.175e-003
36.51	1.161e-003
36.50	1.148e-003
36.49	1.135e-003
36.52	1.121e-003
36.53	1.108e-003
36.55	1.095e-003
36.54	1.081e-003
36.55	1.068e-003
36.57	1.055e-003
36.58	1.041e-003
36.58	1.028e-003
36.58	1.016e-003
36.59	1.003e-003
36.60	9.910e-004
36.61	9.791e-004
36.62	9.675e-004
36.63	9.562e-004
36.65	9.455e-004
36.65	9.355e-004
36.66	9.262e-004
36.67	9.177e-004
36.68	9.100e-004
36.68	9.030e-004
36.68	8.964e-004
36.70	8.902e-004
36.70	8.844e-004
36.71	8.789e-004
36.72	8.735e-004
36.73	8.683e-004
36.74	8.628e-004
36.74	8.572e-004
36.75	8.512e-004
36.74	8.449e-004
36.75	8.383e-004
36.76	8.314e-004
36.79	8.241e-004
36.79	8.161e-004
36.81	8.074e-004
36.81	7.979e-004
36.81	7.876e-004
36.83	7.767e-004
36.83	7.654e-004
36.85	7.536e-004
36.86	7.415e-004
36.86	7.290e-004
36.88	7.163e-004
36.87	7.034e-004
36.91	6.903e-004
36.92	6.771e-004
36.89	6.637e-004
36.91	6.498e-004
36.94	6.354e-004
36.93	6.203e-004
36.92	6.046e-004
36.94	5.882e-004
36.95	5.711e-004
36.97	5.536e-004
36.98	5.357e-004
36.98	5.173e-004
37.00	4.984e-004
37.00	4.790e-004
37.01	4.591e-004
37.02	4.386e-004
37.05	4.176e-004
37.03	3.959e-004
37.05	3.737e-004
37.03	3.508e-004
37.06	3.272e-004
37.07	3.028e-004
37.09	2.777e-004
37.08	2.517e-004
37.10	2.249e-004
37.12	1.973e-004
37.10	1.689e-004
37.11	1.398e-004
37.11	1.100e-004
37.13	7.941e-005
37.16	4.817e-005
37.16	1.629e-005
37.16	-1.619e-005
37.18	-4.923e-005
37.18	-8.277e-005
37.20	-1.167e-004
37.22	-1.508e-004
37.19	-1.851e-004
37.21	-2.191e-004
37.23	-2.530e-004
37.24	-2.865e-004
37.23	-3.198e-004
37.25	-3.527e-004
37.27	-3.855e-004
37.28	-4.181e-004
37.27	-4.507e-004
37.27	-4.835e-004
37.28	-5.165e-004
37.30	-5.494e-004
37.31	-5.824e-004
37.31	-6.152e-004
37.33	-6.476e-004
37.34	-6.796e-004
37.34	-7.109e-004
37.35	-7.412e-004
37.37	-7.705e-004
37.38	-7.984e-004
37.38	-8.250e-004
37.40	-8.502e-004
37.40	-8.738e-004
37.42	-8.959e-004
37.42	-9.166e-004
37.42	-9.358e-004
37.44	-9.537e-004
37.46	-9.703e-004
37.45	-9.859e-004
37.46	-1.000e-003
37.48	-1.014e-003
37.48	-1.027e-003
37.48	-1.039e-003
37.48	-1.050e-003
37.51	-1.061e-003
37.50	-1.072e-003
37.52	-1.083e-003
37.53	-1.094e-003
37.54	-1.104e-003
37.54	-1.114e-003
37.54	-1.124e-003
37.57	-1.133e-003
37.58	-1.142e-003
37.57	-1.150e-003
37.58	-1.157e-003
37.61	-1.164e-003
37.63	-1.169e-003
37.60	-1.174e-003
37.62	-1.177e-003
37.64	-1.179e-003
37.64	-1.180e-003
37.65	-1.180e-003
37.67	-1.179e-003
37.67	-1.177e-003
37.70	-1.173e-003
37.68	-1.169e-003
37.69	-1.163e-003
37.70	-1.156e-003
37.70	-1.149e-003
37.70	-1.140e-003
37.73	-1.131e-003
37.74	-1.121e-003
37.76	-1.110e-003
37.75	-1.098e-003
37.75	-1.086e-003
37.77	-1.073e-003
37.78	-1.060e-003
37.81	-1.047e-003
37.80	-1.033e-003
37.82	-1.019e-003
37.81	-1.004e-003
37.82	-9.886e-004
37.82	-9.730e-004
37.83	-9.573e-004
37.85	-9.416e-004
37.85	-9.259e-004
37.86	-9.103e-004
37.90	-8.945e-004
37.89	-8.785e-004
37.90	-8.620e-004
37.91	-8.448e-004
37.91	-8.269e-004
37.90	-8.085e-004
37.92	-7.896e-004
37.93	-7.700e-004
37.94	-7.498e-004
37.94	-7.288e-004
37.95	-7.070e-004
37.98	-6.845e-004
37.99	-6.614e-004
38.00	-6.377e-004
38.00	-6.136e-004
38.00	-5.893e-004
38.01	-5.647e-004
38.02	-5.399e-004
38.03	-5.148e-004
38.03	-4.897e-004
38.05	-4.647e-004
38.06	-4.398e-004
38.08	-4.151e-004
38.09	-3.908e-004
38.09	-3.671e-004
38.08	-3.443e-004
38.10	-3.224e-004
38.12	-3.014e-004
38.12	-2.809e-004
38.13	-2.609e-004
38.15	-2.413e-004
38.15	-2.219e-004
38.16	-2.027e-004
38.16	-1.835e-004
38.17	-1.645e-004
38.19	-1.458e-004
38.19	-1.274e-004
38.20	-1.094e-004
38.19	-9.184e-005
38.22	-7.490e-005
38.22	-5.867e-005
38.23	-4.320e-005
38.24	-2.856e-005
38.26	-1.493e-005
38.27	-2.547e-006
38.26	8.485e-006
38.29	1.827e-005
38.29	2.700e-005
38.30	3.491e-005
38.31	4.210e-005
38.32	4.868e-005
38.34	5.471e-005
38.33	6.024e-005
38.32	6.525e-005
38.36	6.973e-005
38.37	7.373e-005
38.37	7.740e-005
38.38	8.090e-005
38.38	8.445e-005
38.42	8.824e-005
38.42	9.237e-005
38.42	9.689e-005
38.44	1.017e-004
38.45	1.069e-004
38.45	1.123e-004
38.44	1.180e-004
38.45	1.238e-004
38.47	1.298e-004
38.48	1.359e-004
38.49	1.419e-004
38.50	1.480e-004
38.48	1.540e-004
38.52	1.598e-004
38.52	1.653e-004
38.53	1.705e-004
38.52	1.751e-004
38.54	1.794e-004
38.55	1.834e-004
38.56	1.870e-004
38.58	1.902e-004
38.57	1.928e-004
38.58	1.948e-004
38.59	1.962e-004
38.61	1.971e-004
38.61	1.975e-004
38.64	1.975e-004
38.65	1.973e-004
38.65	1.968e-004
38.65	1.962e-004
38.68	1.956e-004
38.68	1.951e-004
38.69	1.948e-004
38.68	1.948e-004
38.69	1.950e-004
38.71	1.954e-004
38.71	1.962e-004
38.73	1.975e-004
38.74	1.996e-004
38.76	2.024e-004
38.76	2.056e-004
38.76	2.092e-004
38.78	2.132e-004
38.79	2.173e-004
38.79	2.213e-004
38.81	2.253e-004
38.81	2.292e-004
38.81	2.332e-004
38.83	2.373e-004
38.84	2.417e-004
38.84	2.460e-004
38.86	2.504e-004
38.86	2.545e-004
38.87	2.585e-004
38.89	2.624e-004
38.88	2.663e-004
38.89	2.703e-004
38.93	2.748e-004
38.93	2.797e-004
38.92	2.850e-004
38.93	2.906e-004
38.95	2.966e-004
38.94	3.031e-004
38.95	3.103e-004
38.96	3.182e-004
38.99	3.272e-004
38.98	3.374e-004
38.99	3.490e-004
39.01	3.619e-004
39.02	3.761e-004
39.02	3.915e-004
39.03	4.079e-004
39.04	4.251e-004
39.05	4.431e-004
39.06	4.618e-004
39.06	4.810e-004
39.07	5.008e-004
39.09	5.210e-004
39.09	5.418e-004
39.08	5.629e-004
39.11	5.843e-004
39.14	6.060e-004
39.15	6.278e-004
39.16	6.497e-004
39.16	6.716e-004
39.17	6.936e-004
39.16	7.157e-004
39.18	7.381e-004
39.19	7.606e-004
39.19	7.831e-004
39.19	8.055e-004
39.21	8.277e-004
39.23	8.498e-004
39.23	8.720e-004
39.23	8.942e-004
39.24	9.167e-004
39.26	9.393e-004
39.26	9.620e-004
39.27	9.846e-004
39.26	1.007e-003
39.30	1.029e-003
39.31	1.051e-003
39.32	1.073e-003
39.32	1.093e-003
39.34	1.114e-003
39.34	1.134e-003
39.36	1.153e-003
39.36	1.171e-003
39.37	1.189e-003
39.38	1.206e-003
39.40	1.222e-003
39.40	1.238e-003
39.40	1.253e-003
39.42	1.268e-003
39.42	1.282e-003
39.43	1.297e-003
39.44	1.311e-003
39.44	1.325e-003
39.47	1.339e-003
39.47	1.353e-003
39.49	1.367e-003
39.49	1.380e-003
39.48	1.394e-003
39.50	1.408e-003
39.50	1.422e-003
39.51	1.436e-003
39.53	1.449e-003
39.56	1.463e-003
39.55	1.475e-003
39.56	1.487e-003
39.57	1.498e-003
39.60	1.509e-003
39.59	1.519e-003
39.58	1.528e-003
39.60	1.536e-003
39.60	1.544e-003
39.62	1.550e-003
39.63	1.556e-003
39.66	1.560e-003
39.65	1.563e-003
39.66	1.565e-003
39.67	1.566e-003
39.67	1.566e-003
39.67	1.565e-003
39.70	1.563e-003
39.71	1.560e-003
39.71	1.555e-003
39.73	1.549e-003
39.72	1.542e-003
39.74	1.534e-003
39.75	1.524e-003
39.77	1.513e-003
39.77	1.501e-003
39.79	1.488e-003
39.79	1.474e-003
39.78	1.460e-003
39.78	1.444e-003
39.80	1.428e-003
39.84	1.411e-003
39.83	1.393e-003
39.83	1.374e-003
39.85	1.354e-003
39.86	1.333e-003
39.87	1.311e-003
39.86	1.287e-003
39.89	1.261e-003
39.90	1.233e-003
39.90	1.202e-003
39.92	1.170e-003
39.91	1.136e-003
39.94	1.100e-003
39.94	1.061e-003
39.95	1.021e-003
39.97	9.786e-004
39.97	9.348e-004
39.99	8.894e-004
40.00	8.429e-004
40.00	7.955e-004
40.01	7.473e-004
40.02	6.984e-004
40.03	6.492e-004
40.04	5.997e-004
40.05	5.500e-004
40.05	5.003e-004
40.06	4.505e-004
40.07	4.006e-004
40.09	3.506e-004
40.08	3.005e-004
40.09	2.501e-004
40.12	1.994e-004
40.12	1.485e-004
40.12	9.733e-005
40.12	4.582e-005
40.14	-6.087e-006
40.15	-5.847e-005
40.15	-1.113e-004
40.19	-1.647e-004
40.18	-2.185e-004
40.20	-2.728e-004
40.21	-3.274e-004
40.21	-3.822e-004
40.21	-4.370e-004
40.24	-4.919e-004
40.24	-5.469e-004
40.24	-6.018e-004
40.25	-6.569e-004
40.28	-7.120e-004
40.28	-7.670e-004
40.28	-8.220e-004
40.30	-8.767e-004
40.30	-9.311e-004
40.30	-9.850e-004
40.32	-1.039e-003
40.33	-1.092e-003
40.35	-1.144e-003
40.35	-1.196e-003
40.37	-1.248e-003
40.37	-1.299e-003
40.36	-1.349e-003
40.38	-1.399e-003
40.39	-1.448e-003
40.42	-1.495e-003
40.41	-1.542e-003
40.43	-1.588e-003
40.42	-1.633e-003
40.44	-1.676e-003
40.44	-1.719e-003
40.46	-1.761e-003
40.48	-1.801e-003
40.47	-1.841e-003
40.48	-1.879e-003
40.49	-1.915e-003
40.50	-1.950e-003
40.53	-1.984e-003
40.53	-2.016e-003
40.53	-2.047e-003
40.56	-2.076e-003
40.55	-2.104e-003
40.55	-2.130e-003
40.58	-2.154e-003
40.59	-2.177e-003
40.59	-2.198e-003
40.61	-2.217e-003
40.63	-2.234e-003
40.62	-2.250e-003
40.62	-2.264e-003
40.64	-2.276e-003
40.65	-2.287e-003
40.65	-2.296e-003
40.66	-2.303e-003
40.67	-2.309e-003
40.68	-2.313e-003
40.70	-2.316e-003
40.69	-2.318e-003
40.70	-2.318e-003
40.72	-2.319e-003
40.74	-2.318e-003
40.73	-2.317e-003
40.74	-2.315e-003
40.75	-2.313e-003
40.77	-2.310e-003
40.76	-2.306e-003
40.77	-2.301e-003
40.80	-2.295e-003
40.80	-2.287e-003
40.81	-2.279e-003
40.83	-2.268e-003
40.84	-2.256e-003
40.82	-2.242e-003
40.84	-2.226e-003
40.86	-2.209e-003
40.87	-2.190e-003
40.89	-2.169e-003
40.88	-2.147e-003
40.89	-2.123e-003
40.92	-2.099e-003
40.91	-2.073e-003
40.93	-2.047e-003
40.92	-2.020e-003
40.95	-1.993e-003
40.95	-1.965e-003
40.96	-1.938e-003
40.97	-1.910e-003
40.98	-1.883e-003
40.97	-1.855e-003
40.98	-1.829e-003
41.02	-1.802e-003
41.02	-1.776e-003
41.03	-1.749e-003
41.04	-1.722e-003
41.05	-1.694e-003
41.06	-1.666e-003
41.07	-1.638e-003
41.07	-1.609e-003
41.10	-1.580e-003
41.11	-1.551e-003
41.09	-1.521e-003
41.12	-1.491e-003
41.13	-1.460e-003
41.13	-1.429e-003
41.15	-1.397e-003
41.17	-1.365e-003
41.16	-1.333e-003
41.15	-1.301e-003
41.18	-1.267e-003
41.18	-1.234e-003
41.19	-1.200e-003
41.21	-1.165e-003
41.21	-1.130e-003
41.21	-1.095e-003
41.24	-1.059e-003
41.23	-1.023e-003
41.25	-9.864e-004
41.26	-9.503e-004
41.26	-9.144e-004
41.29	-8.787e-004
41.28	-8.433e-004
41.30	-8.083e-004
41.30	-7.736e-004
41.31	-7.395e-004
41.31	-7.059e-004
41.33	-6.729e-004
41.34	-6.407e-004
41.36	-6.092e-004
41.35	-5.785e-004
41.38	-5.484e-004
41.38	-5.189e-004
41.39	-4.899e-004
41.40	-4.616e-004
41.40	-4.337e-004
41.44	-4.062e-004
41.41	-3.792e-004
41.42	-3.528e-004
41.46	-3.270e-004
41.46	-3.018e-004
41.46	-2.772e-004
41.47	-2.530e-004
41.48	-2.294e-004
41.48	-2.064e-004
41.49	-1.840e-004
41.50	-1.624e-004
41.54	-1.415e-004
41.54	-1.214e-004
41.53	-1.019e-004
41.53	-8.308e-005
41.56	-6.469e-005
41.57	-4.664e-005
41.57	-2.886e-005
41.60	-1.134e-005
41.59	5.894e-006
41.61	2.287e-005
41.61	3.968e-005
41.62	5.644e-005
41.64	7.337e-005
41.64	9.066e-005
41.65	1.085e-004
41.66	1.271e-004
41.66	1.463e-004
41.68	1.662e-004
41.70	1.864e-004
41.70	2.069e-004
41.73	2.277e-004
41.71	2.488e-004
41.71	2.699e-004
41.75	2.912e-004
41.76	3.124e-004
41.75	3.336e-004
41.76	3.545e-004
41.79	3.751e-004
41.79	3.951e-004
41.78	4.147e-004
41.81	4.336e-004
41.81	4.520e-004
41.83	4.701e-004
41.83	4.878e-004
41.84	5.052e-004
41.85	5.225e-004
41.85	5.394e-004
41.85	5.561e-004
41.87	5.726e-004
41.89	5.890e-004
41.90	6.053e-004
41.90	6.218e-004
41.92	6.384e-004
41.93	6.555e-004
41.93	6.729e-004
41.95	6.906e-004
41.95	7.086e-004
41.97	7.268e-004
41.98	7.449e-004
41.98	7.628e-004
42.00	7.805e-004
42.01	7.981e-004
42.01	8.156e-004
42.02	8.331e-004
42.04	8.505e-004
42.05	8.678e-004
42.04	8.849e-004
42.05	9.018e-004
42.07	9.184e-004
42.10	9.348e-004
42.09	9.509e-004
42.10	9.668e-004
42.12	9.823e-004
42.12	9.976e-004
42.11	1.012e-003
42.13	1.027e-003
42.14	1.040e-003
42.16	1.053e-003
42.17	1.066e-003
42.16	1.078e-003
42.20	1.090e-003
42.18	1.101e-003
42.21	1.112e-003
42.20	1.124e-003
42.23	1.135e-003
42.23	1.145e-003
42.24	1.156e-003
42.27	1.167e-003
42.25	1.178e-003
42.26	1.189e-003
42.28	1.201e-003
42.28	1.212e-003
42.29	1.224e-003
42.30	1.236e-003
42.32	1.248e-003
42.34	1.260e-003
42.35	1.271e-003
42.34	1.282e-003
42.35	1.293e-003
42.39	1.304e-003
42.39	1.314e-003
42.36	1.323e-003
42.39	1.332e-003
42.42	1.341e-003
42.42	1.349e-003
42.41	1.357e-003
42.43	1.364e-003
42.44	1.371e-003
42.44	1.377e-003
42.45	1.383e-003
42.46	1.388e-003
42.47	1.394e-003
42.48	1.399e-003
42.50	1.403e-003
42.50	1.407e-003
42.52	1.411e-003
42.51	1.414e-003
42.54	1.416e-003
42.54	1.418e-003
42.55	1.420e-003
42.57	1.421e-003
42.56	1.421e-003
42.58	1.420e-003
42.60	1.419e-003
42.61	1.417e-003
42.62	1.414e-003
42.62	1.410e-003
42.63	1.405e-003
42.64	1.399e-003
42.64	1.392e-003
42.65	1.384e-003
42.67	1.376e-003
42.68	1.366e-003
42.68	1.356e-003
42.70	1.345e-003
42.70	1.333e-003
42.70	1.320e-003
42.70	1.307e-003
42.71	1.293e-003
42.75	1.278e-003
42.75	1.262e-003
42.76	1.245e-003
42.77	1.228e-003
42.78	1.210e-003
42.78	1.191e-003
42.78	1.171e-003
42.81	1.151e-003
42.82	1.131e-003
42.82	1.110e-003
42.84	1.088e-003
42.86	1.066e-003
42.86	1.043e-003
42.87	1.020e-003
42.87	9.963e-004
42.90	9.718e-004
42.91	9.467e-004
42.90	9.210e-004
42.94	8.945e-004
42.92	8.674e-004
42.93	8.395e-004
42.94	8.110e-004
42.96	7.819e-004
42.97	7.521e-004
42.96	7.216e-004
42.99	6.906e-004
43.00	6.589e-004
43.01	6.267e-004
42.99	5.939e-004
43.01	5.606e-004
43.04	5.266e-004
43.04	4.921e-004
43.03	4.571e-004
43.05	4.215e-004
43.08	3.853e-004
43.09	3.486e-004
43.09	3.114e-004
43.11	2.738e-004
43.10	2.359e-004
43.13	1.976e-004
43.13	1.590e-004
43.13	1.200e-004
43.13	8.068e-005
43.17	4.103e-005
43.16	1.097e-006
43.16	-3.914e-005
43.18	-7.963e-005
43.18	-1.203e-004
43.20	-1.613e-004
43.22	-2.024e-004
43.24	-2.438e-004
43.23	-2.854e-004
43.23	-3.274e-004
43.25	-3.697e-004
43.27	-4.122e-004
43.25	-4.547e-004
43.29	-4.970e-004
43.29	-5.389e-004
43.29	-5.805e-004
43.32	-6.216e-004
43.31	-6.621e-004
43.33	-7.021e-004
43.34	-7.413e-004
43.34	-7.798e-004
43.35	-8.175e-004
43.39	-8.544e-004
43.39	-8.905e-004
43.39	-9.256e-004
43.39	-9.597e-004
43.41	-9.926e-004
43.42	-1.024e-003
43.42	-1.055e-003
43.45	-1.084e-003
43.45	-1.112e-003
43.45	-1.139e-003
43.45	-1.165e-003
43.48	-1.190e-003
43.49	-1.214e-003
43.49	-1.237e-003
43.49	-1.258e-003
43.51	-1.279e-003
43.52	-1.298e-003
43.53	-1.316e-003
43.54	-1.333e-003
43.54	-1.348e-003
43.55	-1.362e-003
43.55	-1.374e-003
43.57	-1.385e-003
43.59	-1.394e-003
43.60	-1.402e-003
43.60	-1.409e-003
[truncated: 63,283 more rows]
