# Supplementary material for: Novel terpolymers based on methyl methacrylate with superior thermal stability and optical transparency for high-value applications
Source: PLoS One. 2025 Oct 8;20(10):e0332300. doi: 10.1371/journal.pone.0332300 (PMC12507251; doi:10.1371/journal.pone.0332300)
Supplement: S1 File — (ZIP) [file pone.0332300.s001.zip › Supporting_Information/Fig. 5. Derivative thermogravimetric (DTG) curves comparing the thermal degradation rates of the synthesized/TGA-DSC/DTG(poly(VBC)/DTG PolyVBC(rate.10)(06.11.95).txt]

Filename:	D:\save\Dr.atabaki\geramifar\Poly (VBC)(rate.10) (06.11.95).stad
Temperature (�C)	Derivative Weight (mg/mi
50.61	-0.234
50.61	-0.118
50.61	-0.083
50.60	-0.065
50.60	-0.055
50.60	-0.049
50.59	-0.044
50.59	-0.040
50.59	-0.037
50.59	-0.035
50.59	-0.033
50.59	-0.031
50.57	-0.029
50.58	-0.028
50.59	-0.026
50.58	-0.025
50.60	-0.024
50.57	-0.023
50.58	-0.022
50.56	-0.021
50.55	-0.020
50.57	-0.019
50.58	-0.018
50.56	-0.018
50.56	-0.017
50.56	-0.016
50.56	-0.015
50.55	-0.015
50.54	-0.014
50.55	-0.014
50.56	-0.013
50.52	-0.012
50.53	-0.012
50.54	-0.011
50.53	-0.011
50.52	-0.010
50.53	-6.779e-003
50.53	-5.622e-003
50.54	-4.819e-003
50.51	-4.180e-003
50.51	-3.641e-003
50.51	-3.167e-003
50.52	-2.694e-003
50.51	-2.205e-003
50.52	-1.731e-003
50.51	-1.277e-003
50.51	-8.086e-004
50.51	-3.219e-004
50.51	1.565e-004
50.51	6.211e-004
50.49	1.079e-003
50.49	1.556e-003
50.48	2.024e-003
50.49	2.475e-003
50.48	2.941e-003
50.49	3.411e-003
50.48	3.882e-003
50.49	4.349e-003
50.48	4.812e-003
50.47	5.263e-003
50.47	5.709e-003
50.47	6.154e-003
50.46	6.543e-003
50.47	6.955e-003
50.47	7.358e-003
50.47	7.767e-003
50.45	8.183e-003
50.45	8.600e-003
50.44	9.014e-003
50.47	9.420e-003
50.45	9.821e-003
50.45	0.010
50.46	0.011
50.45	0.011
50.44	0.011
50.46	0.012
50.46	0.012
50.45	0.013
50.44	0.013
50.43	0.013
50.44	0.014
50.44	0.014
50.42	0.014
50.44	0.015
50.44	0.015
50.44	0.015
50.44	0.016
50.44	0.016
50.45	0.016
50.42	0.017
50.43	0.017
50.42	0.017
50.41	0.017
50.41	0.018
50.42	0.018
50.43	0.018
50.43	0.018
50.42	0.019
50.42	0.019
50.41	0.019
50.42	0.019
50.43	0.019
50.42	0.019
50.41	0.019
50.42	0.019
50.39	0.020
50.41	0.020
50.42	0.020
50.43	0.020
50.41	0.020
50.42	0.020
50.41	0.020
50.43	0.020
50.41	0.020
50.42	0.020
50.42	0.020
50.42	0.020
50.43	0.020
50.43	0.019
50.43	0.019
50.44	0.019
50.41	0.019
50.44	0.019
50.46	0.019
50.44	0.019
50.44	0.018
50.46	0.018
50.47	0.018
50.44	0.018
50.43	0.018
50.44	0.017
50.47	0.017
50.45	0.017
50.46	0.017
50.47	0.017
50.48	0.016
50.48	0.016
50.47	0.016
50.47	0.016
50.48	0.015
50.47	0.015
50.48	0.015
50.49	0.014
50.47	0.014
50.47	0.014
50.49	0.014
50.48	0.013
50.49	0.013
50.50	0.013
50.50	0.012
50.50	0.012
50.51	0.012
50.51	0.011
50.49	0.011
50.51	0.011
50.54	0.011
50.51	0.010
50.53	9.862e-003
50.54	9.541e-003
50.54	9.227e-003
50.54	8.922e-003
50.53	8.624e-003
50.55	8.324e-003
50.55	8.023e-003
50.54	7.724e-003
50.55	7.431e-003
50.58	7.145e-003
50.56	6.867e-003
50.56	6.602e-003
50.55	6.349e-003
50.58	6.107e-003
50.56	5.875e-003
50.57	5.653e-003
50.57	5.438e-003
50.59	5.226e-003
50.59	5.016e-003
50.59	4.808e-003
50.60	4.597e-003
50.60	4.380e-003
50.61	4.169e-003
50.61	3.973e-003
50.61	3.783e-003
50.62	3.601e-003
50.62	3.426e-003
50.62	3.266e-003
50.63	3.113e-003
50.63	2.969e-003
50.64	2.831e-003
50.64	2.696e-003
50.65	2.559e-003
50.66	2.419e-003
50.66	2.279e-003
50.67	2.137e-003
50.67	1.998e-003
50.67	1.865e-003
50.67	1.742e-003
50.68	1.620e-003
50.68	1.494e-003
50.69	1.364e-003
50.70	1.237e-003
50.71	1.128e-003
50.70	1.030e-003
50.71	9.416e-004
50.70	8.571e-004
50.72	7.840e-004
50.71	7.189e-004
50.73	6.581e-004
50.73	5.964e-004
50.73	5.296e-004
50.74	4.549e-004
50.75	3.755e-004
50.74	2.929e-004
50.74	2.120e-004
50.77	1.367e-004
50.75	6.946e-005
50.75	7.238e-006
50.76	-5.263e-005
50.78	-1.110e-004
50.77	-1.685e-004
50.78	-2.267e-004
50.77	-2.802e-004
50.80	-3.316e-004
50.79	-3.772e-004
50.81	-4.208e-004
50.80	-4.554e-004
50.81	-4.794e-004
50.81	-4.931e-004
50.82	-5.004e-004
50.81	-5.046e-004
50.82	-5.069e-004
50.84	-5.082e-004
50.84	-5.089e-004
50.86	-5.093e-004
50.85	-5.095e-004
50.85	-5.096e-004
50.85	-5.097e-004
50.85	-5.098e-004
50.88	-5.098e-004
50.87	-5.098e-004
50.89	-5.098e-004
50.88	-5.098e-004
50.88	-5.096e-004
50.89	-5.104e-004
50.89	-5.080e-004
50.90	-4.996e-004
50.90	-4.811e-004
50.91	-4.627e-004
50.91	-4.416e-004
50.92	-4.153e-004
50.94	-3.752e-004
50.93	-3.297e-004
50.95	-2.880e-004
50.94	-2.482e-004
50.95	-2.094e-004
50.95	-1.700e-004
50.96	-1.351e-004
50.97	-1.033e-004
50.98	-7.382e-005
50.98	-4.203e-005
50.97	-4.478e-006
50.98	4.139e-005
51.00	9.235e-005
51.00	1.457e-004
51.00	2.006e-004
51.01	2.562e-004
51.02	3.123e-004
51.01	3.686e-004
51.01	4.251e-004
51.05	4.816e-004
51.04	5.380e-004
51.04	5.956e-004
51.06	6.488e-004
51.06	7.001e-004
51.06	7.457e-004
51.05	7.885e-004
51.07	8.254e-004
51.10	8.581e-004
51.10	8.890e-004
51.06	9.187e-004
51.09	9.478e-004
51.10	9.766e-004
51.10	1.005e-003
51.11	1.034e-003
51.11	1.062e-003
51.13	1.090e-003
51.13	1.119e-003
51.14	1.147e-003
51.15	1.175e-003
51.15	1.204e-003
51.14	1.232e-003
51.16	1.260e-003
51.18	1.289e-003
51.18	1.317e-003
51.15	1.345e-003
51.18	1.374e-003
51.20	1.402e-003
51.20	1.429e-003
51.20	1.461e-003
51.19	1.496e-003
51.22	1.531e-003
51.22	1.555e-003
51.22	1.571e-003
51.21	1.587e-003
51.24	1.608e-003
51.23	1.633e-003
51.25	1.659e-003
51.25	1.687e-003
51.28	1.714e-003
51.28	1.742e-003
51.27	1.770e-003
51.28	1.799e-003
51.28	1.827e-003
51.29	1.855e-003
51.31	1.884e-003
51.32	1.910e-003
51.33	1.930e-003
51.32	1.940e-003
51.32	1.949e-003
51.33	1.959e-003
51.33	1.969e-003
51.35	1.975e-003
51.35	1.978e-003
51.36	1.980e-003
51.36	1.981e-003
51.37	1.982e-003
51.37	1.982e-003
51.40	1.982e-003
51.38	1.982e-003
51.39	1.982e-003
51.42	1.983e-003
51.41	1.983e-003
51.42	1.983e-003
51.43	1.983e-003
51.44	1.983e-003
51.45	1.983e-003
51.45	1.983e-003
51.43	1.983e-003
51.47	1.983e-003
51.48	1.983e-003
51.48	1.983e-003
51.46	1.983e-003
51.48	1.983e-003
51.49	1.983e-003
51.50	1.982e-003
51.51	1.983e-003
51.51	1.981e-003
51.53	1.972e-003
51.54	1.955e-003
51.55	1.933e-003
51.55	1.907e-003
51.57	1.883e-003
51.57	1.865e-003
51.59	1.852e-003
51.59	1.838e-003
51.61	1.817e-003
51.61	1.793e-003
51.62	1.767e-003
51.62	1.740e-003
51.62	1.713e-003
51.64	1.685e-003
51.64	1.657e-003
51.65	1.628e-003
51.66	1.600e-003
51.67	1.572e-003
51.67	1.544e-003
51.65	1.515e-003
51.67	1.487e-003
51.70	1.459e-003
51.71	1.428e-003
51.71	1.393e-003
51.70	1.358e-003
51.71	1.334e-003
51.73	1.318e-003
51.74	1.302e-003
51.74	1.280e-003
51.75	1.256e-003
51.77	1.229e-003
51.78	1.202e-003
51.79	1.175e-003
51.78	1.147e-003
51.79	1.118e-003
51.82	1.090e-003
51.83	1.062e-003
51.81	1.034e-003
51.82	1.005e-003
51.85	9.771e-004
51.86	9.488e-004
51.85	9.205e-004
51.87	8.922e-004
51.89	8.638e-004
51.88	8.355e-004
51.89	8.072e-004
51.90	7.789e-004
51.92	7.505e-004
51.92	7.222e-004
51.93	6.939e-004
51.94	6.656e-004
51.95	6.373e-004
51.94	6.089e-004
51.96	5.806e-004
51.98	5.523e-004
51.98	5.240e-004
51.98	4.956e-004
51.99	4.673e-004
52.00	4.390e-004
52.03	4.107e-004
52.02	3.824e-004
52.03	3.540e-004
52.03	3.257e-004
52.05	2.972e-004
52.04	2.697e-004
52.07	2.389e-004
52.07	2.020e-004
52.08	1.564e-004
52.08	1.059e-004
52.11	5.180e-005
52.10	-5.665e-007
52.12	-4.753e-005
52.12	-8.637e-005
52.13	-1.204e-004
52.14	-1.512e-004
52.15	-1.835e-004
52.16	-2.222e-004
52.16	-2.659e-004
52.19	-3.083e-004
52.19	-3.445e-004
52.19	-3.770e-004
52.19	-4.077e-004
52.23	-4.373e-004
52.22	-4.664e-004
52.24	-4.951e-004
52.26	-5.237e-004
52.26	-5.521e-004
52.26	-5.805e-004
52.28	-6.089e-004
52.27	-6.372e-004
52.28	-6.657e-004
52.30	-6.933e-004
52.32	-7.240e-004
52.32	-7.610e-004
52.33	-8.065e-004
52.33	-8.573e-004
52.35	-9.105e-004
52.35	-9.653e-004
52.36	-1.021e-003
52.37	-1.077e-003
52.38	-1.133e-003
52.40	-1.190e-003
52.41	-1.246e-003
52.41	-1.303e-003
52.43	-1.360e-003
52.43	-1.416e-003
52.45	-1.473e-003
52.44	-1.529e-003
52.47	-1.586e-003
52.47	-1.643e-003
52.48	-1.699e-003
52.47	-1.756e-003
52.49	-1.813e-003
52.52	-1.869e-003
52.53	-1.926e-003
52.52	-1.983e-003
52.52	-2.037e-003
52.55	-2.085e-003
52.56	-2.125e-003
52.56	-2.159e-003
52.57	-2.191e-003
52.59	-2.220e-003
52.60	-2.252e-003
52.60	-2.290e-003
52.62	-2.336e-003
52.63	-2.386e-003
52.64	-2.440e-003
52.66	-2.495e-003
52.65	-2.550e-003
52.67	-2.606e-003
52.66	-2.663e-003
52.67	-2.719e-003
52.69	-2.776e-003
52.70	-2.832e-003
52.71	-2.889e-003
52.73	-2.946e-003
52.75	-3.000e-003
52.74	-3.048e-003
52.75	-3.088e-003
52.77	-3.122e-003
52.77	-3.154e-003
52.79	-3.184e-003
52.80	-3.214e-003
52.80	-3.240e-003
52.83	-3.260e-003
52.82	-3.272e-003
52.84	-3.278e-003
52.84	-3.281e-003
52.87	-3.283e-003
52.88	-3.284e-003
52.88	-3.285e-003
52.87	-3.284e-003
52.89	-3.288e-003
52.91	-3.294e-003
52.92	-3.303e-003
52.92	-3.308e-003
52.94	-3.310e-003
52.95	-3.314e-003
52.96	-3.323e-003
52.96	-3.341e-003
52.98	-3.363e-003
52.99	-3.388e-003
53.01	-3.416e-003
53.01	-3.441e-003
53.02	-3.460e-003
53.03	-3.471e-003
53.03	-3.476e-003
53.05	-3.480e-003
53.06	-3.481e-003
53.08	-3.482e-003
53.09	-3.483e-003
53.10	-3.483e-003
53.10	-3.484e-003
53.12	-3.482e-003
53.12	-3.473e-003
53.14	-3.456e-003
53.16	-3.434e-003
53.17	-3.409e-003
53.17	-3.382e-003
53.18	-3.355e-003
53.19	-3.327e-003
53.22	-3.299e-003
53.21	-3.271e-003
53.21	-3.243e-003
53.23	-3.215e-003
53.26	-3.186e-003
53.25	-3.157e-003
53.27	-3.131e-003
53.30	-3.112e-003
53.28	-3.101e-003
53.28	-3.095e-003
53.31	-3.091e-003
53.33	-3.090e-003
53.33	-3.087e-003
53.33	-3.078e-003
53.36	-3.059e-003
53.36	-3.039e-003
53.36	-3.023e-003
53.38	-3.013e-003
53.40	-3.009e-003
53.42	-3.006e-003
53.43	-3.004e-003
53.43	-3.004e-003
53.44	-3.000e-003
53.44	-2.994e-003
53.46	-2.985e-003
53.48	-2.980e-003
53.49	-2.978e-003
53.49	-2.974e-003
53.50	-2.964e-003
53.53	-2.947e-003
53.53	-2.924e-003
53.53	-2.899e-003
53.55	-2.872e-003
53.56	-2.847e-003
53.58	-2.827e-003
53.59	-2.819e-003
53.60	-2.822e-003
53.61	-2.836e-003
53.63	-2.856e-003
53.63	-2.880e-003
53.65	-2.906e-003
53.68	-2.934e-003
53.68	-2.958e-003
53.67	-2.980e-003
53.70	-2.999e-003
53.71	-3.022e-003
53.72	-3.049e-003
53.72	-3.073e-003
53.72	-3.092e-003
53.75	-3.103e-003
53.76	-3.108e-003
53.76	-3.111e-003
53.78	-3.113e-003
53.79	-3.114e-003
53.81	-3.114e-003
53.82	-3.117e-003
53.82	-3.126e-003
53.83	-3.143e-003
53.85	-3.165e-003
53.87	-3.190e-003
53.87	-3.217e-003
53.89	-3.244e-003
53.90	-3.271e-003
53.91	-3.302e-003
53.93	-3.338e-003
53.94	-3.385e-003
53.95	-3.433e-003
53.96	-3.477e-003
53.96	-3.517e-003
53.98	-3.559e-003
53.99	-3.607e-003
54.01	-3.659e-003
54.02	-3.713e-003
54.02	-3.769e-003
54.04	-3.825e-003
54.07	-3.881e-003
54.07	-3.937e-003
54.09	-3.994e-003
54.10	-4.050e-003
54.10	-4.107e-003
54.12	-4.163e-003
54.12	-4.220e-003
54.14	-4.276e-003
54.15	-4.335e-003
54.18	-4.400e-003
54.19	-4.476e-003
54.18	-4.550e-003
54.19	-4.614e-003
54.21	-4.663e-003
54.25	-4.702e-003
54.23	-4.736e-003
54.25	-4.768e-003
54.26	-4.797e-003
54.27	-4.832e-003
54.28	-4.876e-003
54.29	-4.930e-003
54.31	-4.986e-003
54.33	-5.041e-003
54.33	-5.100e-003
54.35	-5.165e-003
54.35	-5.239e-003
54.36	-5.318e-003
54.40	-5.399e-003
54.41	-5.485e-003
54.41	-5.574e-003
54.42	-5.671e-003
54.45	-5.765e-003
54.44	-5.852e-003
54.45	-5.927e-003
54.47	-5.992e-003
54.50	-6.054e-003
54.49	-6.114e-003
54.50	-6.172e-003
54.52	-6.230e-003
54.53	-6.286e-003
54.55	-6.346e-003
54.55	-6.411e-003
54.56	-6.485e-003
54.58	-6.565e-003
54.59	-6.644e-003
54.63	-6.718e-003
54.63	-6.785e-003
54.63	-6.847e-003
54.65	-6.907e-003
54.67	-6.965e-003
54.68	-7.023e-003
54.68	-7.078e-003
54.71	-7.126e-003
54.72	-7.168e-003
54.73	-7.211e-003
54.74	-7.260e-003
54.76	-7.312e-003
54.76	-7.367e-003
54.77	-7.423e-003
54.78	-7.476e-003
54.81	-7.524e-003
54.81	-7.562e-003
54.81	-7.599e-003
54.82	-7.640e-003
54.85	-7.685e-003
54.87	-7.728e-003
54.87	-7.765e-003
54.88	-7.796e-003
54.90	-7.830e-003
54.92	-7.866e-003
54.92	-7.904e-003
54.94	-7.938e-003
54.96	-7.969e-003
54.96	-7.999e-003
54.98	-8.028e-003
54.99	-8.057e-003
55.01	-8.086e-003
55.01	-8.114e-003
55.04	-8.144e-003
55.06	-8.167e-003
55.08	-8.181e-003
55.07	-8.180e-003
55.08	-8.175e-003
55.09	-8.166e-003
55.10	-8.164e-003
55.13	-8.170e-003
55.14	-8.186e-003
55.15	-8.208e-003
55.15	-8.233e-003
55.16	-8.257e-003
55.19	-8.276e-003
55.21	-8.284e-003
55.22	-8.281e-003
55.22	-8.267e-003
55.24	-8.246e-003
55.25	-8.222e-003
55.28	-8.196e-003
55.27	-8.168e-003
55.29	-8.144e-003
55.31	-8.122e-003
55.32	-8.106e-003
55.33	-8.088e-003
55.35	-8.073e-003
55.37	-8.061e-003
55.38	-8.051e-003
55.38	-8.038e-003
55.39	-8.019e-003
55.43	-7.995e-003
55.43	-7.970e-003
55.45	-7.942e-003
55.47	-7.917e-003
55.48	-7.896e-003
55.49	-7.876e-003
55.47	-7.854e-003
55.49	-7.827e-003
55.52	-7.803e-003
55.51	-7.784e-003
55.53	-7.773e-003
55.55	-7.768e-003
55.58	-7.763e-003
55.60	-7.752e-003
55.61	-7.734e-003
55.63	-7.711e-003
55.63	-7.686e-003
55.64	-7.659e-003
55.66	-7.632e-003
55.66	-7.604e-003
55.69	-7.576e-003
55.70	-7.548e-003
55.73	-7.519e-003
55.72	-7.493e-003
55.74	-7.473e-003
55.76	-7.462e-003
55.77	-7.456e-003
55.78	-7.454e-003
55.79	-7.449e-003
55.82	-7.440e-003
55.83	-7.422e-003
55.84	-7.400e-003
55.85	-7.372e-003
55.86	-7.339e-003
55.87	-7.302e-003
55.90	-7.272e-003
55.90	-7.250e-003
55.92	-7.237e-003
55.93	-7.231e-003
55.96	-7.227e-003
55.97	-7.225e-003
55.97	-7.224e-003
55.98	-7.220e-003
56.02	-7.215e-003
56.01	-7.203e-003
56.02	-7.191e-003
56.05	-7.182e-003
56.06	-7.184e-003
56.07	-7.196e-003
56.09	-7.208e-003
56.10	-7.214e-003
56.11	-7.218e-003
56.12	-7.220e-003
56.13	-7.221e-003
56.14	-7.221e-003
56.18	-7.224e-003
56.18	-7.232e-003
56.20	-7.250e-003
56.21	-7.272e-003
56.23	-7.297e-003
56.24	-7.323e-003
56.25	-7.352e-003
56.28	-7.377e-003
56.28	-7.396e-003
56.29	-7.407e-003
56.30	-7.412e-003
56.33	-7.418e-003
56.34	-7.429e-003
56.36	-7.447e-003
56.37	-7.470e-003
56.39	-7.495e-003
56.40	-7.522e-003
56.41	-7.549e-003
56.43	-7.577e-003
56.44	-7.605e-003
56.45	-7.633e-003
56.47	-7.661e-003
56.48	-7.690e-003
56.49	-7.718e-003
56.53	-7.746e-003
56.53	-7.775e-003
56.53	-7.803e-003
56.56	-7.831e-003
56.57	-7.861e-003
56.57	-7.897e-003
56.57	-7.946e-003
56.61	-8.003e-003
56.63	-8.066e-003
56.64	-8.123e-003
56.64	-8.173e-003
56.66	-8.213e-003
56.68	-8.248e-003
56.70	-8.280e-003
56.71	-8.310e-003
56.72	-8.340e-003
56.74	-8.368e-003
56.75	-8.398e-003
56.77	-8.424e-003
56.79	-8.442e-003
56.81	-8.458e-003
56.81	-8.482e-003
56.83	-8.519e-003
56.84	-8.566e-003
56.86	-8.617e-003
56.87	-8.671e-003
56.89	-8.724e-003
56.91	-8.769e-003
56.92	-8.799e-003
56.93	-8.816e-003
56.94	-8.825e-003
56.97	-8.830e-003
56.97	-8.833e-003
56.99	-8.836e-003
57.00	-8.848e-003
57.01	-8.874e-003
57.02	-8.914e-003
57.05	-8.963e-003
57.05	-9.009e-003
57.08	-9.046e-003
57.10	-9.067e-003
57.11	-9.077e-003
57.12	-9.085e-003
57.13	-9.098e-003
57.15	-9.117e-003
57.18	-9.141e-003
57.18	-9.164e-003
57.20	-9.182e-003
57.21	-9.192e-003
57.22	-9.198e-003
57.25	-9.200e-003
57.26	-9.204e-003
57.25	-9.214e-003
57.27	-9.232e-003
57.30	-9.254e-003
57.31	-9.279e-003
57.33	-9.307e-003
57.35	-9.332e-003
57.36	-9.349e-003
57.37	-9.350e-003
57.39	-9.343e-003
57.40	-9.341e-003
57.43	-9.353e-003
57.44	-9.372e-003
57.45	-9.395e-003
57.47	-9.421e-003
57.48	-9.446e-003
57.50	-9.464e-003
57.51	-9.477e-003
57.52	-9.491e-003
57.55	-9.512e-003
57.55	-9.534e-003
57.56	-9.551e-003
57.59	-9.561e-003
57.61	-9.566e-003
57.61	-9.569e-003
57.64	-9.571e-003
57.66	-9.571e-003
57.66	-9.574e-003
57.67	-9.583e-003
57.68	-9.600e-003
57.71	-9.623e-003
57.72	-9.648e-003
57.73	-9.675e-003
57.75	-9.699e-003
57.76	-9.721e-003
57.78	-9.740e-003
57.80	-9.763e-003
57.81	-9.788e-003
57.83	-9.817e-003
57.85	-9.854e-003
57.86	-9.897e-003
57.87	-9.939e-003
57.87	-9.973e-003
57.91	-9.997e-003
57.92	-0.010
57.93	-0.010
57.95	-0.010
57.96	-0.010
57.97	-0.010
58.00	-0.010
58.02	-0.010
58.03	-0.010
58.03	-0.010
58.05	-0.010
58.09	-0.010
58.09	-0.010
58.09	-0.011
58.10	-0.011
58.14	-0.011
58.15	-0.011
58.16	-0.011
58.18	-0.011
58.19	-0.011
58.21	-0.011
58.22	-0.011
58.25	-0.011
58.25	-0.011
58.28	-0.011
58.30	-0.011
58.30	-0.011
58.33	-0.011
58.35	-0.011
58.34	-0.012
58.37	-0.012
58.39	-0.012
58.39	-0.012
58.41	-0.012
58.42	-0.012
58.45	-0.012
58.45	-0.012
58.47	-0.012
58.49	-0.012
58.49	-0.012
58.52	-0.012
58.53	-0.013
58.56	-0.013
58.56	-0.013
58.58	-0.013
58.60	-0.013
58.63	-0.013
58.64	-0.013
58.66	-0.013
58.67	-0.013
58.68	-0.013
58.71	-0.013
58.72	-0.014
58.72	-0.014
58.74	-0.014
58.77	-0.014
58.78	-0.014
58.79	-0.014
58.80	-0.014
58.81	-0.014
58.84	-0.014
58.85	-0.014
58.87	-0.014
58.89	-0.015
58.89	-0.015
58.91	-0.015
58.94	-0.015
58.95	-0.015
58.95	-0.015
58.96	-0.015
59.01	-0.015
59.02	-0.015
59.04	-0.015
59.06	-0.015
59.08	-0.015
59.09	-0.016
59.08	-0.016
59.11	-0.016
59.14	-0.016
59.15	-0.016
59.15	-0.016
59.18	-0.016
59.18	-0.016
59.20	-0.016
59.22	-0.016
59.25	-0.016
59.25	-0.016
59.28	-0.016
59.30	-0.016
59.30	-0.016
59.31	-0.016
59.34	-0.016
59.35	-0.016
59.36	-0.016
59.39	-0.016
59.40	-0.016
59.41	-0.016
59.43	-0.016
59.44	-0.016
59.45	-0.016
59.50	-0.016
59.48	-0.016
59.52	-0.016
59.52	-0.016
59.55	-0.016
59.56	-0.016
59.57	-0.016
59.59	-0.016
59.60	-0.016
59.62	-0.016
59.64	-0.016
59.66	-0.016
59.67	-0.016
59.70	-0.016
59.72	-0.016
59.73	-0.015
59.74	-0.015
59.78	-0.015
59.78	-0.015
59.79	-0.015
59.81	-0.015
59.83	-0.015
59.83	-0.015
59.86	-0.015
59.86	-0.015
59.90	-0.015
59.93	-0.015
59.92	-0.015
59.93	-0.015
59.95	-0.014
59.96	-0.014
59.98	-0.014
60.00	-0.014
60.00	-0.014
60.04	-0.014
60.05	-0.014
60.07	-0.014
60.08	-0.014
60.09	-0.014
60.11	-0.014
60.12	-0.014
60.14	-0.014
60.16	-0.013
60.18	-0.013
60.21	-0.013
60.20	-0.013
60.22	-0.013
60.24	-0.013
60.27	-0.013
60.28	-0.013
60.30	-0.013
60.32	-0.013
60.33	-0.013
60.35	-0.013
60.36	-0.013
60.38	-0.013
60.40	-0.013
60.42	-0.013
60.41	-0.013
60.45	-0.013
60.46	-0.013
60.49	-0.013
60.48	-0.013
60.50	-0.013
60.53	-0.013
60.56	-0.013
60.56	-0.013
60.58	-0.013
60.60	-0.013
60.60	-0.013
60.62	-0.013
60.64	-0.013
60.66	-0.013
60.70	-0.013
60.69	-0.013
60.72	-0.013
60.73	-0.013
60.75	-0.013
60.77	-0.013
60.78	-0.013
60.80	-0.014
60.83	-0.014
60.83	-0.014
60.85	-0.014
60.85	-0.014
60.87	-0.014
60.90	-0.014
60.91	-0.014
60.94	-0.014
60.95	-0.014
60.97	-0.014
60.99	-0.014
61.00	-0.014
61.00	-0.014
61.02	-0.014
61.06	-0.015
61.07	-0.015
61.07	-0.015
61.11	-0.015
61.11	-0.015
61.13	-0.015
61.15	-0.015
61.17	-0.015
61.19	-0.015
61.19	-0.015
61.22	-0.015
61.24	-0.015
61.26	-0.015
61.27	-0.016
61.28	-0.016
61.31	-0.016
61.32	-0.016
61.34	-0.016
61.35	-0.016
61.36	-0.016
61.38	-0.016
61.40	-0.016
61.41	-0.016
61.44	-0.016
61.47	-0.017
61.49	-0.017
61.48	-0.017
61.52	-0.017
61.54	-0.017
61.54	-0.017
61.56	-0.017
61.59	-0.017
61.60	-0.017
61.61	-0.017
61.63	-0.017
61.67	-0.017
61.67	-0.017
61.68	-0.017
61.71	-0.017
61.71	-0.017
61.74	-0.017
61.75	-0.018
61.76	-0.018
61.79	-0.018
61.79	-0.018
61.82	-0.018
61.83	-0.018
61.85	-0.018
61.87	-0.018
61.87	-0.018
61.90	-0.018
61.93	-0.018
61.94	-0.018
61.96	-0.018
61.98	-0.018
62.00	-0.018
62.01	-0.018
62.02	-0.018
62.04	-0.018
62.07	-0.018
62.07	-0.018
62.09	-0.018
62.11	-0.018
62.13	-0.018
62.14	-0.018
62.16	-0.018
62.18	-0.018
62.20	-0.018
62.20	-0.018
62.23	-0.018
62.25	-0.018
62.28	-0.018
62.29	-0.018
62.30	-0.018
62.32	-0.018
62.33	-0.018
62.36	-0.018
62.37	-0.018
62.40	-0.018
62.42	-0.018
62.40	-0.018
62.44	-0.018
62.48	-0.018
62.48	-0.018
62.49	-0.018
62.52	-0.018
62.53	-0.018
62.54	-0.018
62.56	-0.018
62.59	-0.018
62.60	-0.018
62.60	-0.018
62.64	-0.018
62.65	-0.018
62.66	-0.018
62.68	-0.018
62.70	-0.018
62.73	-0.018
62.74	-0.018
62.78	-0.018
62.79	-0.018
62.78	-0.018
62.83	-0.018
62.84	-0.018
62.84	-0.018
62.86	-0.018
62.88	-0.018
62.90	-0.018
62.91	-0.018
62.94	-0.018
62.94	-0.018
62.97	-0.018
62.99	-0.018
63.02	-0.018
63.00	-0.018
63.03	-0.018
63.06	-0.017
63.08	-0.017
63.08	-0.017
63.09	-0.017
63.13	-0.017
63.15	-0.017
63.16	-0.017
63.19	-0.017
63.21	-0.017
63.22	-0.017
63.22	-0.017
63.26	-0.017
63.27	-0.017
63.28	-0.017
63.31	-0.017
63.33	-0.017
63.34	-0.017
63.36	-0.017
63.39	-0.017
63.39	-0.017
63.41	-0.017
63.43	-0.017
63.45	-0.017
63.47	-0.017
63.48	-0.017
63.49	-0.017
63.51	-0.017
63.54	-0.017
63.55	-0.017
63.57	-0.018
63.58	-0.018
63.61	-0.018
63.62	-0.018
63.64	-0.018
63.66	-0.018
63.69	-0.018
63.70	-0.018
63.71	-0.018
63.73	-0.018
63.75	-0.018
63.76	-0.018
63.78	-0.018
63.80	-0.018
63.80	-0.018
63.82	-0.018
63.85	-0.018
63.87	-0.018
63.89	-0.018
63.90	-0.018
63.91	-0.018
63.94	-0.018
63.97	-0.018
63.97	-0.018
63.99	-0.018
64.02	-0.018
64.04	-0.018
64.03	-0.018
64.07	-0.018
64.10	-0.018
64.11	-0.018
64.13	-0.018
64.14	-0.018
64.16	-0.018
64.19	-0.018
64.19	-0.018
64.22	-0.018
64.23	-0.018
64.26	-0.018
64.28	-0.018
64.28	-0.018
64.31	-0.018
64.32	-0.018
64.34	-0.018
64.35	-0.018
64.40	-0.018
64.40	-0.018
64.39	-0.018
64.44	-0.018
64.45	-0.018
64.46	-0.018
64.48	-0.018
64.51	-0.018
64.53	-0.018
64.52	-0.018
64.55	-0.018
64.57	-0.018
64.60	-0.018
64.63	-0.018
64.64	-0.018
64.64	-0.018
64.67	-0.018
64.69	-0.018
64.70	-0.018
64.72	-0.018
64.74	-0.018
64.76	-0.018
64.78	-0.018
64.82	-0.018
64.81	-0.018
64.82	-0.018
64.85	-0.018
64.87	-0.018
64.89	-0.018
64.89	-0.018
64.93	-0.018
64.94	-0.018
64.94	-0.018
64.97	-0.018
64.99	-0.018
65.01	-0.018
65.03	-0.018
65.06	-0.018
65.07	-0.018
65.08	-0.018
65.10	-0.018
65.13	-0.018
65.13	-0.018
65.17	-0.018
65.18	-0.018
65.19	-0.018
65.23	-0.018
65.24	-0.018
65.25	-0.018
65.27	-0.018
65.30	-0.018
65.29	-0.018
65.31	-0.017
65.36	-0.017
65.36	-0.017
65.37	-0.017
65.40	-0.017
65.43	-0.017
65.44	-0.017
65.45	-0.017
65.47	-0.017
65.50	-0.017
65.51	-0.017
65.52	-0.017
65.54	-0.017
65.57	-0.017
65.57	-0.017
65.61	-0.017
65.62	-0.017
65.63	-0.017
65.66	-0.017
65.67	-0.017
65.69	-0.016
65.71	-0.016
65.72	-0.016
65.74	-0.016
65.77	-0.016
65.79	-0.016
65.81	-0.016
65.83	-0.016
65.85	-0.016
65.86	-0.016
65.88	-0.016
65.90	-0.016
65.91	-0.016
65.94	-0.016
65.95	-0.016
65.98	-0.016
66.00	-0.016
66.00	-0.016
66.02	-0.016
66.04	-0.015
66.06	-0.015
66.08	-0.015
66.10	-0.015
66.12	-0.015
66.13	-0.015
66.16	-0.015
66.17	-0.015
66.19	-0.015
66.21	-0.015
66.22	-0.015
66.25	-0.015
66.29	-0.015
66.29	-0.015
66.30	-0.014
66.32	-0.014
66.34	-0.014
66.38	-0.014
66.38	-0.014
66.39	-0.014
66.40	-0.014
66.43	-0.014
66.45	-0.014
66.47	-0.014
66.49	-0.014
66.50	-0.014
66.51	-0.014
66.55	-0.014
66.55	-0.014
66.58	-0.013
66.59	-0.013
66.63	-0.013
66.64	-0.013
66.65	-0.013
66.67	-0.013
66.70	-0.013
66.72	-0.013
66.73	-0.013
66.75	-0.013
66.76	-0.013
66.80	-0.013
66.80	-0.013
66.82	-0.013
66.85	-0.013
66.87	-0.013
66.88	-0.013
66.90	-0.012
66.92	-0.012
66.95	-0.012
66.96	-0.012
66.98	-0.012
67.01	-0.012
67.02	-0.012
67.02	-0.012
67.05	-0.012
67.08	-0.012
67.09	-0.012
67.11	-0.012
67.15	-0.012
67.14	-0.012
67.17	-0.012
67.17	-0.012
67.20	-0.012
67.23	-0.012
67.23	-0.012
67.25	-0.012
67.28	-0.012
67.31	-0.012
67.30	-0.012
67.32	-0.012
67.36	-0.012
67.38	-0.012
67.38	-0.012
67.39	-0.012
67.43	-0.012
67.45	-0.012
67.47	-0.012
67.48	-0.012
67.49	-0.012
67.51	-0.012
67.55	-0.012
67.58	-0.012
67.58	-0.012
67.59	-0.012
67.63	-0.012
67.64	-0.012
67.66	-0.012
67.67	-0.012
67.69	-0.012
67.71	-0.012
67.74	-0.012
67.74	-0.012
67.77	-0.012
67.80	-0.012
67.81	-0.012
67.81	-0.012
67.86	-0.012
67.89	-0.011
67.89	-0.011
67.91	-0.011
67.92	-0.011
67.94	-0.011
67.96	-0.011
67.98	-0.011
68.00	-0.011
68.01	-0.011
68.02	-0.011
68.05	-0.011
68.07	-0.011
68.10	-0.011
68.12	-0.011
68.13	-0.011
68.15	-0.011
68.17	-0.011
68.19	-0.011
68.21	-0.011
68.22	-0.011
68.26	-0.011
68.27	-0.011
68.29	-0.011
68.32	-0.011
68.33	-0.011
68.35	-0.011
68.37	-0.011
68.40	-0.011
68.42	-0.011
68.41	-0.011
68.44	-0.011
68.47	-0.011
68.48	-0.011
68.50	-0.011
68.51	-0.011
68.53	-0.011
68.55	-0.011
68.58	-0.010
68.60	-0.010
68.61	-0.010
68.65	-0.010
68.65	-0.010
68.67	-0.010
68.71	-0.010
68.71	-0.010
68.73	-0.010
68.75	-9.992e-003
68.77	-9.958e-003
68.77	-9.919e-003
68.81	-9.872e-003
68.84	-9.823e-003
68.84	-9.777e-003
68.87	-9.743e-003
68.88	-9.715e-003
68.92	-9.693e-003
68.95	-9.669e-003
68.95	-9.639e-003
68.97	-9.606e-003
69.01	-9.569e-003
69.00	-9.536e-003
69.02	-9.505e-003
69.04	-9.476e-003
69.06	-9.445e-003
69.08	-9.407e-003
69.10	-9.362e-003
69.12	-9.311e-003
69.14	-9.257e-003
69.16	-9.204e-003
69.18	-9.157e-003
69.20	-9.118e-003
69.22	-9.085e-003
69.24	-9.053e-003
69.28	-9.023e-003
69.28	-8.993e-003
69.30	-8.967e-003
69.30	-8.947e-003
69.32	-8.935e-003
69.35	-8.929e-003
69.37	-8.926e-003
69.38	-8.922e-003
69.41	-8.912e-003
69.45	-8.895e-003
69.45	-8.870e-003
69.46	-8.836e-003
69.49	-8.794e-003
69.52	-8.755e-003
69.53	-8.728e-003
69.53	-8.713e-003
69.58	-8.705e-003
69.61	-8.701e-003
69.62	-8.698e-003
69.63	-8.697e-003
69.65	-8.695e-003
69.67	-8.697e-003
69.69	-8.706e-003
69.72	-8.723e-003
69.72	-8.745e-003
69.74	-8.770e-003
69.76	-8.797e-003
69.78	-8.822e-003
69.79	-8.841e-003
69.83	-8.851e-003
69.86	-8.860e-003
69.86	-8.869e-003
69.90	-8.882e-003
69.91	-8.897e-003
69.91	-8.917e-003
69.94	-8.941e-003
69.95	-8.967e-003
70.00	-8.994e-003
70.00	-9.021e-003
70.00	-9.050e-003
70.04	-9.076e-003
70.06	-9.095e-003
70.07	-9.108e-003
70.10	-9.123e-003
70.12	-9.143e-003
70.14	-9.168e-003
70.16	-9.194e-003
70.18	-9.221e-003
70.20	-9.248e-003
70.24	-9.276e-003
70.24	-9.305e-003
70.25	-9.331e-003
70.29	-9.350e-003
70.29	-9.361e-003
70.32	-9.366e-003
70.34	-9.372e-003
70.36	-9.383e-003
70.36	-9.401e-003
70.40	-9.424e-003
70.42	-9.450e-003
70.44	-9.475e-003
70.45	-9.505e-003
70.48	-9.542e-003
70.51	-9.585e-003
70.52	-9.627e-003
70.53	-9.664e-003
70.55	-9.693e-003
70.57	-9.717e-003
70.61	-9.738e-003
70.62	-9.762e-003
70.63	-9.788e-003
70.65	-9.816e-003
70.67	-9.842e-003
70.70	-9.859e-003
70.71	-9.861e-003
70.74	-9.849e-003
70.76	-9.830e-003
70.78	-9.807e-003
70.79	-9.784e-003
70.81	-9.765e-003
70.84	-9.756e-003
70.85	-9.748e-003
70.87	-9.737e-003
70.89	-9.716e-003
70.90	-9.683e-003
70.93	-9.644e-003
70.96	-9.600e-003
70.97	-9.558e-003
70.98	-9.518e-003
71.00	-9.482e-003
71.04	-9.450e-003
71.05	-9.422e-003
71.07	-9.400e-003
71.10	-9.377e-003
71.11	-9.345e-003
71.14	-9.301e-003
71.15	-9.252e-003
71.17	-9.200e-003
71.19	-9.145e-003
71.22	-9.090e-003
71.23	-9.035e-003
71.24	-8.975e-003
71.26	-8.912e-003
71.28	-8.848e-003
71.30	-8.783e-003
71.33	-8.718e-003
71.35	-8.651e-003
71.37	-8.589e-003
71.39	-8.529e-003
71.41	-8.471e-003
71.41	-8.413e-003
71.44	-8.356e-003
71.47	-8.299e-003
71.50	-8.240e-003
71.52	-8.175e-003
71.52	-8.101e-003
71.55	-8.021e-003
71.58	-7.943e-003
71.59	-7.866e-003
71.61	-7.790e-003
71.63	-7.713e-003
71.64	-7.640e-003
71.66	-7.573e-003
71.69	-7.512e-003
71.72	-7.453e-003
71.73	-7.392e-003
71.76	-7.328e-003
71.77	-7.262e-003
71.81	-7.200e-003
71.81	-7.141e-003
71.82	-7.083e-003
71.84	-7.025e-003
71.87	-6.968e-003
71.89	-6.910e-003
71.91	-6.856e-003
71.92	-6.809e-003
71.95	-6.766e-003
71.98	-6.727e-003
72.00	-6.682e-003
72.01	-6.629e-003
72.03	-6.563e-003
72.05	-6.488e-003
72.06	-6.407e-003
72.08	-6.330e-003
72.11	-6.264e-003
72.13	-6.214e-003
72.15	-6.175e-003
72.17	-6.140e-003
72.19	-6.108e-003
72.22	-6.078e-003
72.23	-6.048e-003
72.25	-6.019e-003
72.28	-5.992e-003
72.28	-5.973e-003
72.31	-5.961e-003
72.34	-5.957e-003
72.37	-5.947e-003
72.38	-5.933e-003
72.38	-5.913e-003
72.42	-5.893e-003
72.43	-5.871e-003
72.43	-5.845e-003
72.46	-5.818e-003
72.51	-5.790e-003
72.52	-5.765e-003
72.53	-5.745e-003
72.55	-5.734e-003
72.58	-5.729e-003
72.58	-5.725e-003
72.62	-5.723e-003
72.63	-5.722e-003
72.65	-5.722e-003
72.69	-5.722e-003
72.69	-5.722e-003
72.72	-5.721e-003
72.74	-5.723e-003
72.75	-5.732e-003
72.77	-5.747e-003
72.82	-5.761e-003
72.83	-5.769e-003
72.82	-5.773e-003
72.86	-5.775e-003
72.87	-5.776e-003
72.92	-5.777e-003
72.93	-5.777e-003
72.93	-5.777e-003
72.97	-5.779e-003
72.98	-5.788e-003
72.99	-5.806e-003
73.02	-5.827e-003
73.04	-5.855e-003
73.06	-5.888e-003
73.08	-5.924e-003
73.09	-5.957e-003
73.13	-5.986e-003
73.16	-6.006e-003
73.15	-6.021e-003
73.19	-6.033e-003
73.22	-6.045e-003
73.23	-6.053e-003
73.24	-6.056e-003
73.26	-6.058e-003
73.28	-6.060e-003
73.31	-6.060e-003
73.34	-6.061e-003
73.35	-6.061e-003
73.37	-6.060e-003
73.38	-6.064e-003
73.40	-6.067e-003
73.44	-6.070e-003
73.45	-6.066e-003
73.47	-6.063e-003
73.47	-6.062e-003
73.51	-6.062e-003
73.54	-6.060e-003
73.55	-6.051e-003
73.57	-6.033e-003
73.58	-6.011e-003
73.61	-5.986e-003
73.62	-5.960e-003
73.64	-5.932e-003
73.67	-5.905e-003
73.69	-5.874e-003
73.71	-5.840e-003
73.74	-5.803e-003
73.76	-5.770e-003
73.79	-5.738e-003
73.82	-5.711e-003
73.81	-5.688e-003
73.83	-5.668e-003
73.85	-5.645e-003
73.87	-5.619e-003
73.90	-5.592e-003
73.92	-5.564e-003
73.92	-5.536e-003
73.96	-5.508e-003
73.97	-5.481e-003
74.01	-5.450e-003
74.03	-5.413e-003
74.03	-5.367e-003
74.05	-5.319e-003
74.10	-5.272e-003
74.10	-5.226e-003
74.11	-5.176e-003
74.14	-5.122e-003
74.17	-5.067e-003
74.17	-5.013e-003
74.21	-4.953e-003
74.23	-4.891e-003
74.25	-4.826e-003
74.26	-4.764e-003
74.28	-4.705e-003
74.32	-4.647e-003
74.33	-4.589e-003
74.34	-4.532e-003
74.37	-4.475e-003
74.39	-4.419e-003
74.40	-4.360e-003
74.43	-4.295e-003
74.45	-4.220e-003
74.46	-4.144e-003
74.47	-4.069e-003
74.50	-3.994e-003
74.52	-3.916e-003
74.54	-3.833e-003
74.58	-3.752e-003
74.60	-3.677e-003
74.60	-3.610e-003
74.65	-3.548e-003
74.65	-3.488e-003
74.67	-3.429e-003
74.70	-3.372e-003
74.71	-3.314e-003
74.74	-3.258e-003
74.74	-3.199e-003
74.78	-3.134e-003
74.81	-3.059e-003
74.80	-2.982e-003
74.85	-2.909e-003
74.86	-2.845e-003
74.88	-2.792e-003
74.89	-2.750e-003
74.92	-2.714e-003
74.94	-2.682e-003
74.96	-2.651e-003
74.97	-2.621e-003
75.01	-2.592e-003
75.02	-2.564e-003
75.05	-2.535e-003
75.06	-2.507e-003
75.07	-2.478e-003
75.11	-2.450e-003
75.12	-2.421e-003
75.15	-2.396e-003
75.16	-2.374e-003
75.19	-2.354e-003
75.20	-2.331e-003
75.21	-2.305e-003
75.25	-2.278e-003
75.27	-2.251e-003
75.28	-2.223e-003
75.30	-2.195e-003
75.33	-2.166e-003
75.36	-2.138e-003
75.35	-2.110e-003
75.39	-2.082e-003
75.40	-2.054e-003
75.43	-2.024e-003
75.44	-1.999e-003
75.47	-1.979e-003
75.49	-1.969e-003
75.52	-1.959e-003
75.53	-1.950e-003
75.57	-1.939e-003
75.58	-1.933e-003
75.60	-1.930e-003
75.61	-1.928e-003
75.64	-1.927e-003
75.65	-1.927e-003
75.66	-1.926e-003
75.69	-1.928e-003
75.73	-1.936e-003
75.73	-1.954e-003
75.77	-1.976e-003
75.77	-2.001e-003
75.82	-2.027e-003
75.83	-2.055e-003
75.84	-2.083e-003
75.83	-2.109e-003
75.89	-2.126e-003
75.90	-2.131e-003
75.92	-2.128e-003
75.95	-2.126e-003
75.96	-2.125e-003
75.98	-2.125e-003
76.00	-2.124e-003
76.01	-2.124e-003
76.03	-2.124e-003
76.06	-2.124e-003
76.09	-2.124e-003
76.11	-2.124e-003
76.12	-2.124e-003
76.14	-2.124e-003
76.16	-2.124e-003
76.19	-2.124e-003
76.21	-2.126e-003
76.24	-2.134e-003
76.27	-2.152e-003
76.27	-2.172e-003
76.30	-2.189e-003
76.32	-2.198e-003
76.33	-2.203e-003
76.34	-2.206e-003
76.39	-2.207e-003
76.40	-2.208e-003
76.41	-2.209e-003
76.43	-2.209e-003
76.47	-2.209e-003
76.48	-2.209e-003
76.49	-2.209e-003
76.52	-2.209e-003
76.53	-2.209e-003
76.56	-2.209e-003
76.59	-2.209e-003
76.61	-2.209e-003
76.63	-2.209e-003
76.64	-2.209e-003
76.67	-2.209e-003
76.69	-2.209e-003
76.71	-2.209e-003
76.70	-2.210e-003
76.75	-2.207e-003
76.77	-2.199e-003
76.78	-2.181e-003
76.82	-2.159e-003
76.85	-2.134e-003
76.85	-2.108e-003
76.87	-2.080e-003
76.88	-2.053e-003
76.92	-2.024e-003
76.94	-1.999e-003
76.94	-1.977e-003
76.97	-1.957e-003
77.00	-1.934e-003
77.02	-1.909e-003
77.04	-1.881e-003
77.07	-1.856e-003
77.09	-1.837e-003
77.10	-1.826e-003
77.10	-1.820e-003
77.13	-1.817e-003
77.16	-1.813e-003
77.18	-1.803e-003
77.20	-1.786e-003
77.23	-1.763e-003
77.25	-1.738e-003
77.26	-1.711e-003
77.27	-1.684e-003
77.32	-1.656e-003
77.34	-1.629e-003
77.35	-1.613e-003
77.36	-1.608e-003
77.38	-1.611e-003
77.43	-1.613e-003
77.44	-1.613e-003
77.45	-1.614e-003
77.48	-1.614e-003
77.50	-1.614e-003
77.51	-1.614e-003
77.53	-1.614e-003
77.56	-1.614e-003
77.58	-1.614e-003
77.60	-1.614e-003
77.61	-1.614e-003
77.64	-1.614e-003
77.66	-1.614e-003
77.67	-1.614e-003
77.71	-1.614e-003
77.73	-1.614e-003
77.75	-1.614e-003
77.76	-1.614e-003
77.79	-1.614e-003
77.81	-1.614e-003
77.82	-1.614e-003
77.86	-1.615e-003
77.86	-1.614e-003
77.89	-1.616e-003
77.90	-1.625e-003
77.93	-1.642e-003
77.95	-1.664e-003
78.00	-1.689e-003
78.00	-1.716e-003
78.01	-1.743e-003
78.04	-1.771e-003
78.07	-1.799e-003
78.07	-1.827e-003
78.07	-1.856e-003
78.12	-1.882e-003
78.12	-1.901e-003
78.16	-1.912e-003
78.19	-1.919e-003
78.21	-1.921e-003
78.23	-1.925e-003
78.24	-1.935e-003
78.27	-1.953e-003
78.29	-1.976e-003
78.32	-2.001e-003
78.32	-2.027e-003
78.36	-2.055e-003
78.36	-2.082e-003
78.40	-2.111e-003
78.41	-2.136e-003
78.42	-2.158e-003
78.45	-2.178e-003
78.48	-2.201e-003
78.49	-2.226e-003
78.52	-2.256e-003
78.55	-2.290e-003
78.56	-2.326e-003
78.57	-2.359e-003
78.59	-2.390e-003
78.62	-2.420e-003
78.63	-2.449e-003
78.66	-2.478e-003
78.69	-2.506e-003
78.70	-2.535e-003
78.72	-2.563e-003
78.75	-2.591e-003
78.77	-2.620e-003
78.79	-2.648e-003
78.81	-2.676e-003
[truncated: 27,283 more rows]
