# Supplementary material for: Novel terpolymers based on methyl methacrylate with superior thermal stability and optical transparency for high-value applications
Source: PLoS One. 2025 Oct 8;20(10):e0332300. doi: 10.1371/journal.pone.0332300 (PMC12507251; doi:10.1371/journal.pone.0332300)
Supplement: S1 File — (ZIP) [file pone.0332300.s001.zip › Supporting_Information/Fig. 5. Derivative thermogravimetric (DTG) curves comparing the thermal degradation rates of the synthesized/TGA-DSC/DTG(poly(VBC)/Poly (VBC)(rate.10) (06.11.95).txt]

Filename:	D:\save\Dr.atabaki\geramifar\Poly (VBC)(rate.10) (06.11.95).stad 
Operator ID:	 
Sample ID:	 
Comment: 	 
Serial Number:	002112210 
Data Collected:	2017/01/25 09:52:07 �.� 
Sample Weight:	10.218 mg 
Display Weight:	10.218 
Validation 
Validated:	No 
By:	 
Date:	 
Calibration Information 
Filename:	C:\Program Files\PerkinElmer\Pyris\Calibrations\11.12.94 calibration(silver).stac 
Date/Time:	 
Initial Conditions 
Temperature:	 50.00 �C 
Baseline Filename:	 
End Condition:	Go To:	30.00�C 
Total Points in Run:	29281 
Method Steps: 
Pre-Run Actions 
Start the Run 
	Action occurs Immediately 
Switch the Gas to Nitrogen at 20.0 ml/min  
	Action occurs Immediately 
1)	Heat from 50.00�C to 660.00�C at 10.00�C/min 
 
1) STA6000/8000 Temperature Scan 
	Time     	Unsubtracted	Baseline     	Program     	Sample     	Approx.     	Unsubtracted	Baseline     	Unsubtracted	Baseline     	Heat Flow     	Unsubstracted	R25 Diagnostic 
	          	Weight     	Weight     	Temperature	Temperature	Gas Flow     	Delta T     	Delta T     	Heat Flow     	Heat Flow     	Calibration	Microvolt     	Temperature 
	0.000000	10.174344	0.000000	50.020833	50.610000	19.800000	0.049609	0.000000	19.986755	0.000000	1.000000	0.132470	4.030000 
	0.002083	10.174344	0.000000	50.020833	50.610000	19.800000	0.048243	0.000000	19.964811	0.000000	1.000000	0.128821	3.919000 
	0.004167	10.174344	0.000000	50.041667	50.610000	19.800000	0.046901	0.000000	19.943262	0.000000	1.000000	0.125238	3.810000 
	0.006250	10.174130	0.000000	50.062500	50.600000	19.800000	0.045536	0.000000	19.921313	0.000000	1.000000	0.121590	3.699000 
	0.008333	10.174130	0.000000	50.083333	50.600000	19.800000	0.044206	0.000000	19.899963	0.000000	1.000000	0.118040	3.591000 
	0.010417	10.174130	0.000000	50.104167	50.600000	19.800000	0.042851	0.000000	19.878217	0.000000	1.000000	0.114424	3.481000 
	0.012500	10.174130	0.000000	50.125000	50.590000	19.800000	0.041524	0.000000	19.856861	0.000000	1.000000	0.110874	3.373000 
	0.014583	10.174130	0.000000	50.145833	50.590000	19.800000	0.040170	0.000000	19.835115	0.000000	1.000000	0.107258	3.263000 
	0.016667	10.174130	0.000000	50.166667	50.590000	19.800000	0.038839	0.000000	19.813765	0.000000	1.000000	0.103708	3.155000 
	0.018750	10.174130	0.000000	50.187500	50.590000	19.800000	0.037498	0.000000	19.792217	0.000000	1.000000	0.100125	3.046000 
	0.020833	10.174130	0.000000	50.208333	50.590000	19.800000	0.036168	0.000000	19.770866	0.000000	1.000000	0.096575	2.938000 
	0.022917	10.174130	0.000000	50.229167	50.590000	19.800000	0.034827	0.000000	19.749318	0.000000	1.000000	0.092992	2.829000 
	0.025000	10.174130	0.000000	50.250000	50.570000	19.800000	0.033500	0.000000	19.727960	0.000000	1.000000	0.089442	2.721000 
	0.027083	10.174130	0.000000	50.270833	50.580000	19.800000	0.032168	0.000000	19.706613	0.000000	1.000000	0.085892	2.613000 
	0.029167	10.173916	0.000000	50.291667	50.590000	19.800000	0.030837	0.000000	19.685267	0.000000	1.000000	0.082342	2.505000 
	0.031250	10.173916	0.000000	50.312500	50.580000	19.800000	0.029509	0.000000	19.663913	0.000000	1.000000	0.078792	2.397000 
	0.033333	10.173916	0.000000	50.333333	50.600000	19.800000	0.028191	0.000000	19.642767	0.000000	1.000000	0.075274	2.290000 
	0.035417	10.173916	0.000000	50.354167	50.570000	19.800000	0.026876	0.000000	19.621605	0.000000	1.000000	0.071757	2.183000 
	0.037500	10.173916	0.000000	50.375000	50.580000	19.800000	0.025544	0.000000	19.600258	0.000000	1.000000	0.068207	2.075000 
	0.039583	10.173916	0.000000	50.395833	50.560000	19.800000	0.024242	0.000000	19.579297	0.000000	1.000000	0.064723	1.969000 
	0.041667	10.173916	0.000000	50.416667	50.550000	19.800000	0.022937	0.000000	19.558340	0.000000	1.000000	0.061239	1.863000 
	0.043750	10.173916	0.000000	50.437500	50.570000	19.800000	0.021618	0.000000	19.537193	0.000000	1.000000	0.057721	1.756000 
	0.045833	10.173703	0.000000	50.458333	50.580000	19.800000	0.020313	0.000000	19.516240	0.000000	1.000000	0.054237	1.650000 
	0.047917	10.173703	0.000000	50.479167	50.560000	19.800000	0.018997	0.000000	19.495083	0.000000	1.000000	0.050720	1.543000 
	0.050000	10.173703	0.000000	50.500000	50.560000	19.800000	0.017692	0.000000	19.474129	0.000000	1.000000	0.047236	1.437000 
	0.052083	10.173703	0.000000	50.520833	50.560000	19.800000	0.016374	0.000000	19.452977	0.000000	1.000000	0.043718	1.330000 
	0.054167	10.173703	0.000000	50.541667	50.560000	19.800000	0.015069	0.000000	19.432022	0.000000	1.000000	0.040234	1.224000 
	0.056250	10.173703	0.000000	50.562500	50.550000	19.800000	0.013752	0.000000	19.410868	0.000000	1.000000	0.036717	1.117000 
	0.058333	10.173703	0.000000	50.583333	50.540000	19.800000	0.012460	0.000000	19.390110	0.000000	1.000000	0.033265	1.012000 
	0.060417	10.173703	0.000000	50.604167	50.550000	19.800000	0.011154	0.000000	19.369157	0.000000	1.000000	0.029781	0.906000 
	0.062500	10.173703	0.000000	50.625000	50.560000	19.800000	0.009849	0.000000	19.348204	0.000000	1.000000	0.026297	0.800000 
	0.064583	10.173489	0.000000	50.645833	50.520000	19.800000	0.008557	0.000000	19.327443	0.000000	1.000000	0.022845	0.695000 
	0.066667	10.173489	0.000000	50.666667	50.530000	19.800000	0.007264	0.000000	19.306687	0.000000	1.000000	0.019394	0.590000 
	0.068750	10.173489	0.000000	50.687500	50.540000	19.800000	0.005971	0.000000	19.285932	0.000000	1.000000	0.015942	0.485000 
	0.070833	10.173703	0.000000	50.708333	50.530000	19.800000	0.004691	0.000000	19.265372	0.000000	1.000000	0.012524	0.381000 
	0.072917	10.173703	0.000000	50.729167	50.520000	19.800000	0.003398	0.000000	19.244615	0.000000	1.000000	0.009072	0.276000 
	0.075000	10.173703	0.000000	50.750000	50.530000	19.800000	0.002117	0.000000	19.224057	0.000000	1.000000	0.005654	0.172000 
	0.077083	10.173489	0.000000	50.770833	50.530000	19.800000	0.000849	0.000000	19.203696	0.000000	1.000000	0.002268	0.069000 
	0.079167	10.173489	0.000000	50.791667	50.540000	19.800000	-0.000418	0.000000	19.183335	0.000000	1.000000	-0.001118	-0.034000 
	0.081250	10.173489	0.000000	50.812500	50.510000	19.800000	-0.001674	0.000000	19.163172	0.000000	1.000000	-0.004470	-0.136000 
	0.083333	10.173489	0.000000	50.833333	50.510000	19.800000	-0.002930	0.000000	19.143009	0.000000	1.000000	-0.007823	-0.238000 
	0.085417	10.173489	0.000000	50.854167	50.510000	19.800000	-0.004211	0.000000	19.122451	0.000000	1.000000	-0.011242	-0.342000 
	0.087500	10.173489	0.000000	50.875000	50.520000	19.800000	-0.005467	0.000000	19.102287	0.000000	1.000000	-0.014595	-0.444000 
	0.089583	10.173489	0.000000	50.895833	50.510000	19.800000	-0.006723	0.000000	19.082125	0.000000	1.000000	-0.017948	-0.546000 
	0.091667	10.173489	0.000000	50.916667	50.520000	19.800000	-0.007979	0.000000	19.061961	0.000000	1.000000	-0.021300	-0.648000 
	0.093750	10.173489	0.000000	50.937500	50.510000	19.800000	-0.009235	0.000000	19.041799	0.000000	1.000000	-0.024653	-0.750000 
	0.095833	10.173489	0.000000	50.958333	50.510000	19.800000	-0.010503	0.000000	19.021438	0.000000	1.000000	-0.028039	-0.853000 
	0.097917	10.173489	0.000000	50.979167	50.510000	19.800000	-0.011784	0.000000	19.000879	0.000000	1.000000	-0.031457	-0.957000 
	0.100000	10.173489	0.000000	51.000000	50.510000	19.800000	-0.013064	0.000000	18.980321	0.000000	1.000000	-0.034876	-1.061000 
	0.102083	10.173489	0.000000	51.020833	50.510000	19.800000	-0.014357	0.000000	18.959565	0.000000	1.000000	-0.038328	-1.166000 
	0.104167	10.173489	0.000000	51.041667	50.490000	19.800000	-0.015651	0.000000	18.938813	0.000000	1.000000	-0.041779	-1.271000 
	0.106250	10.173489	0.000000	51.062500	50.490000	19.800000	-0.016920	0.000000	18.918452	0.000000	1.000000	-0.045165	-1.374000 
	0.108333	10.173489	0.000000	51.083333	50.480000	19.800000	-0.018188	0.000000	18.898094	0.000000	1.000000	-0.048550	-1.477000 
	0.110417	10.173489	0.000000	51.104167	50.490000	19.800000	-0.019432	0.000000	18.878127	0.000000	1.000000	-0.051870	-1.578000 
	0.112500	10.173489	0.000000	51.125000	50.480000	19.800000	-0.020664	0.000000	18.858362	0.000000	1.000000	-0.055157	-1.678000 
	0.114583	10.173489	0.000000	51.145833	50.490000	19.800000	-0.021883	0.000000	18.838790	0.000000	1.000000	-0.058412	-1.777000 
	0.116667	10.173489	0.000000	51.166667	50.480000	19.800000	-0.023090	0.000000	18.819420	0.000000	1.000000	-0.061633	-1.875000 
	0.118750	10.173489	0.000000	51.187500	50.490000	19.800000	-0.024320	0.000000	18.799650	0.000000	1.000000	-0.064920	-1.975000 
	0.120833	10.173489	0.000000	51.208333	50.480000	19.800000	-0.025553	0.000000	18.779886	0.000000	1.000000	-0.068207	-2.075000 
	0.122917	10.173703	0.000000	51.229167	50.470000	19.800000	-0.026798	0.000000	18.759924	0.000000	1.000000	-0.071527	-2.176000 
	0.125000	10.173703	0.000000	51.250000	50.470000	19.800000	-0.028054	0.000000	18.739762	0.000000	1.000000	-0.074880	-2.278000 
	0.127083	10.173703	0.000000	51.270833	50.470000	19.800000	-0.029298	0.000000	18.719797	0.000000	1.000000	-0.078200	-2.379000 
	0.129167	10.173703	0.000000	51.291667	50.460000	19.800000	-0.030542	0.000000	18.699836	0.000000	1.000000	-0.081520	-2.480000 
	0.131250	10.173703	0.000000	51.312500	50.470000	19.800000	-0.031798	0.000000	18.679670	0.000000	1.000000	-0.084873	-2.582000 
	0.133333	10.173703	0.000000	51.333333	50.470000	19.800000	-0.033017	0.000000	18.660100	0.000000	1.000000	-0.088127	-2.681000 
	0.135417	10.173703	0.000000	51.354167	50.470000	19.800000	-0.034223	0.000000	18.640729	0.000000	1.000000	-0.091348	-2.779000 
	0.137500	10.173703	0.000000	51.375000	50.450000	19.800000	-0.035433	0.000000	18.621366	0.000000	1.000000	-0.094570	-2.877000 
	0.139583	10.173703	0.000000	51.395833	50.450000	19.800000	-0.036628	0.000000	18.602192	0.000000	1.000000	-0.097758	-2.974000 
	0.141667	10.173703	0.000000	51.416667	50.440000	19.800000	-0.037811	0.000000	18.583220	0.000000	1.000000	-0.100914	-3.070000 
	0.143750	10.173916	0.000000	51.437500	50.470000	19.800000	-0.038965	0.000000	18.564625	0.000000	1.000000	-0.104004	-3.164000 
	0.145833	10.173916	0.000000	51.458333	50.450000	19.800000	-0.040089	0.000000	18.546647	0.000000	1.000000	-0.106995	-3.255000 
	0.147917	10.173916	0.000000	51.479167	50.450000	19.800000	-0.041196	0.000000	18.528857	0.000000	1.000000	-0.109953	-3.345000 
	0.150000	10.173916	0.000000	51.500000	50.460000	19.800000	-0.042328	0.000000	18.510666	0.000000	1.000000	-0.112977	-3.437000 
	0.152083	10.173916	0.000000	51.520833	50.450000	19.800000	-0.043425	0.000000	18.493079	0.000000	1.000000	-0.115903	-3.526000 
	0.154167	10.173916	0.000000	51.541667	50.440000	19.800000	-0.044499	0.000000	18.475887	0.000000	1.000000	-0.118763	-3.613000 
	0.156250	10.173916	0.000000	51.562500	50.460000	19.800000	-0.045568	0.000000	18.458679	0.000000	1.000000	-0.121623	-3.700000 
	0.158333	10.173916	0.000000	51.583333	50.460000	19.800000	-0.046614	0.000000	18.441877	0.000000	1.000000	-0.124417	-3.785000 
	0.160417	10.173916	0.000000	51.604167	50.450000	19.800000	-0.047662	0.000000	18.425081	0.000000	1.000000	-0.127211	-3.870000 
	0.162500	10.173916	0.000000	51.625000	50.440000	19.800000	-0.048711	0.000000	18.408285	0.000000	1.000000	-0.130005	-3.955000 
	0.164583	10.173916	0.000000	51.645833	50.430000	19.800000	-0.049722	0.000000	18.392083	0.000000	1.000000	-0.132700	-4.037000 
	0.166667	10.173916	0.000000	51.666667	50.440000	19.800000	-0.050668	0.000000	18.376856	0.000000	1.000000	-0.135231	-4.114000 
	0.168750	10.173916	0.000000	51.687500	50.440000	19.800000	-0.051629	0.000000	18.361438	0.000000	1.000000	-0.137795	-4.192000 
	0.170833	10.173916	0.000000	51.708333	50.420000	19.800000	-0.052606	0.000000	18.345836	0.000000	1.000000	-0.140392	-4.271000 
	0.172917	10.173916	0.000000	51.729167	50.440000	19.800000	-0.053576	0.000000	18.330207	0.000000	1.000000	-0.142989	-4.350000 
	0.175000	10.173916	0.000000	51.750000	50.440000	19.800000	-0.054536	0.000000	18.314789	0.000000	1.000000	-0.145553	-4.428000 
	0.177083	10.173916	0.000000	51.770833	50.440000	19.800000	-0.055533	0.000000	18.298778	0.000000	1.000000	-0.148215	-4.509000 
	0.179167	10.174130	0.000000	51.791667	50.440000	19.800000	-0.056469	0.000000	18.283756	0.000000	1.000000	-0.150713	-4.585000 
	0.181250	10.174130	0.000000	51.812500	50.440000	19.800000	-0.057405	0.000000	18.268733	0.000000	1.000000	-0.153211	-4.661000 
	0.183333	10.174130	0.000000	51.833333	50.450000	19.800000	-0.058328	0.000000	18.253901	0.000000	1.000000	-0.155677	-4.736000 
	0.185417	10.174130	0.000000	51.854167	50.420000	19.800000	-0.059232	0.000000	18.239493	0.000000	1.000000	-0.158076	-4.809000 
	0.187500	10.174130	0.000000	51.875000	50.430000	19.800000	-0.060167	0.000000	18.224463	0.000000	1.000000	-0.160575	-4.885000 
	0.189583	10.174344	0.000000	51.895833	50.420000	19.800000	-0.061092	0.000000	18.209645	0.000000	1.000000	-0.163040	-4.960000 
	0.191667	10.174344	0.000000	51.916667	50.410000	19.800000	-0.061956	0.000000	18.195817	0.000000	1.000000	-0.165341	-5.030000 
	0.193750	10.174344	0.000000	51.937500	50.410000	19.800000	-0.062818	0.000000	18.181980	0.000000	1.000000	-0.167642	-5.100000 
	0.195833	10.174344	0.000000	51.958333	50.420000	19.800000	-0.063667	0.000000	18.168334	0.000000	1.000000	-0.169910	-5.169000 
	0.197917	10.174344	0.000000	51.979167	50.430000	19.800000	-0.064489	0.000000	18.155082	0.000000	1.000000	-0.172112	-5.236000 
	0.200000	10.174344	0.000000	52.000000	50.430000	19.800000	-0.065253	0.000000	18.142827	0.000000	1.000000	-0.174150	-5.298000 
	0.202083	10.174557	0.000000	52.020833	50.420000	19.800000	-0.066041	0.000000	18.130185	0.000000	1.000000	-0.176254	-5.362000 
	0.204167	10.174557	0.000000	52.041667	50.420000	19.800000	-0.066842	0.000000	18.117337	0.000000	1.000000	-0.178391	-5.427000 
	0.206250	10.174557	0.000000	52.062500	50.410000	19.800000	-0.067657	0.000000	18.104299	0.000000	1.000000	-0.180560	-5.493000 
	0.208333	10.174771	0.000000	52.083333	50.420000	19.800000	-0.068481	0.000000	18.091047	0.000000	1.000000	-0.182762	-5.560000 
	0.210417	10.174771	0.000000	52.104167	50.430000	19.800000	-0.069329	0.000000	18.077400	0.000000	1.000000	-0.185031	-5.629000 
	0.212500	10.174771	0.000000	52.125000	50.420000	19.800000	-0.070132	0.000000	18.064560	0.000000	1.000000	-0.187167	-5.694000 
	0.214583	10.174771	0.000000	52.145833	50.410000	19.800000	-0.070909	0.000000	18.052116	0.000000	1.000000	-0.189238	-5.757000 
	0.216667	10.174985	0.000000	52.166667	50.420000	19.800000	-0.071671	0.000000	18.039853	0.000000	1.000000	-0.191276	-5.819000 
	0.218750	10.174985	0.000000	52.187500	50.390000	19.800000	-0.072428	0.000000	18.027821	0.000000	1.000000	-0.193281	-5.880000 
	0.220833	10.174985	0.000000	52.208333	50.410000	19.800000	-0.073138	0.000000	18.016339	0.000000	1.000000	-0.195188	-5.938000 
	0.222917	10.175198	0.000000	52.229167	50.420000	19.800000	-0.073813	0.000000	18.005459	0.000000	1.000000	-0.196996	-5.993000 
	0.225000	10.175198	0.000000	52.250000	50.430000	19.800000	-0.074475	0.000000	17.994776	0.000000	1.000000	-0.198771	-6.047000 
	0.227083	10.175412	0.000000	52.270833	50.410000	19.800000	-0.075169	0.000000	17.983725	0.000000	1.000000	-0.200611	-6.103000 
	0.229167	10.175412	0.000000	52.291667	50.420000	19.800000	-0.075846	0.000000	17.972845	0.000000	1.000000	-0.202419	-6.158000 
	0.231250	10.175412	0.000000	52.312500	50.410000	19.800000	-0.076548	0.000000	17.961587	0.000000	1.000000	-0.204293	-6.215000 
	0.233333	10.175626	0.000000	52.333333	50.430000	19.800000	-0.077059	0.000000	17.953267	0.000000	1.000000	-0.205674	-6.257000 
	0.235417	10.175626	0.000000	52.354167	50.410000	19.800000	-0.077485	0.000000	17.946565	0.000000	1.000000	-0.206791	-6.291000 
	0.237500	10.175626	0.000000	52.375000	50.420000	19.800000	-0.077915	0.000000	17.939637	0.000000	1.000000	-0.207942	-6.326000 
	0.239583	10.175839	0.000000	52.395833	50.420000	19.800000	-0.078235	0.000000	17.934498	0.000000	1.000000	-0.208796	-6.352000 
	0.241667	10.175839	0.000000	52.416667	50.420000	19.800000	-0.078639	0.000000	17.927975	0.000000	1.000000	-0.209881	-6.385000 
	0.243750	10.175839	0.000000	52.437500	50.430000	19.800000	-0.079094	0.000000	17.920652	0.000000	1.000000	-0.211097	-6.422000 
	0.245833	10.175839	0.000000	52.458333	50.430000	19.800000	-0.079512	0.000000	17.913931	0.000000	1.000000	-0.212215	-6.456000 
	0.247917	10.176053	0.000000	52.479167	50.430000	19.800000	-0.079990	0.000000	17.906222	0.000000	1.000000	-0.213497	-6.495000 
	0.250000	10.176053	0.000000	52.500000	50.440000	19.800000	-0.080419	0.000000	17.899294	0.000000	1.000000	-0.214647	-6.530000 
	0.252083	10.176053	0.000000	52.520833	50.410000	19.800000	-0.080845	0.000000	17.892603	0.000000	1.000000	-0.215765	-6.564000 
	0.254167	10.176053	0.000000	52.541667	50.440000	19.800000	-0.081280	0.000000	17.885458	0.000000	1.000000	-0.216948	-6.600000 
	0.256250	10.176267	0.000000	52.562500	50.460000	19.800000	-0.081744	0.000000	17.877926	0.000000	1.000000	-0.218197	-6.638000 
	0.258333	10.176267	0.000000	52.583333	50.440000	19.800000	-0.082216	0.000000	17.870435	0.000000	1.000000	-0.219446	-6.676000 
	0.260417	10.176267	0.000000	52.604167	50.440000	19.800000	-0.082660	0.000000	17.863319	0.000000	1.000000	-0.220630	-6.712000 
	0.262500	10.176267	0.000000	52.625000	50.460000	19.800000	-0.083074	0.000000	17.856578	0.000000	1.000000	-0.221747	-6.746000 
	0.264583	10.176480	0.000000	52.645833	50.470000	19.800000	-0.083465	0.000000	17.850243	0.000000	1.000000	-0.222799	-6.778000 
	0.266667	10.176480	0.000000	52.666667	50.440000	19.800000	-0.083842	0.000000	17.844343	0.000000	1.000000	-0.223785	-6.808000 
	0.268750	10.176480	0.000000	52.687500	50.430000	19.800000	-0.084223	0.000000	17.838226	0.000000	1.000000	-0.224804	-6.839000 
	0.270833	10.176480	0.000000	52.708333	50.440000	19.800000	-0.084592	0.000000	17.832285	0.000000	1.000000	-0.225791	-6.869000 
	0.272917	10.176480	0.000000	52.729167	50.470000	19.800000	-0.084918	0.000000	17.826917	0.000000	1.000000	-0.226678	-6.896000 
	0.275000	10.176480	0.000000	52.750000	50.450000	19.800000	-0.085241	0.000000	17.821799	0.000000	1.000000	-0.227533	-6.922000 
	0.277083	10.176480	0.000000	52.770833	50.460000	19.800000	-0.085533	0.000000	17.817044	0.000000	1.000000	-0.228322	-6.946000 
	0.279167	10.176694	0.000000	52.791667	50.470000	19.800000	-0.085850	0.000000	17.811894	0.000000	1.000000	-0.229176	-6.972000 
	0.281250	10.176694	0.000000	52.812500	50.480000	19.800000	-0.086169	0.000000	17.806744	0.000000	1.000000	-0.230031	-6.998000 
	0.283333	10.176694	0.000000	52.833333	50.480000	19.800000	-0.086487	0.000000	17.801605	0.000000	1.000000	-0.230886	-7.024000 
	0.285417	10.176694	0.000000	52.854167	50.470000	19.800000	-0.086811	0.000000	17.796476	0.000000	1.000000	-0.231740	-7.050000 
	0.287500	10.176694	0.000000	52.875000	50.470000	19.800000	-0.087155	0.000000	17.790941	0.000000	1.000000	-0.232661	-7.078000 
	0.289583	10.176907	0.000000	52.895833	50.480000	19.800000	-0.087461	0.000000	17.785989	0.000000	1.000000	-0.233482	-7.103000 
	0.291667	10.176907	0.000000	52.916667	50.470000	19.800000	-0.087806	0.000000	17.780465	0.000000	1.000000	-0.234403	-7.131000 
	0.293750	10.176907	0.000000	52.937500	50.480000	19.800000	-0.088163	0.000000	17.774722	0.000000	1.000000	-0.235356	-7.160000 
	0.295833	10.176907	0.000000	52.958333	50.490000	19.800000	-0.088504	0.000000	17.769176	0.000000	1.000000	-0.236276	-7.188000 
	0.297917	10.176907	0.000000	52.979167	50.470000	19.800000	-0.088826	0.000000	17.764058	0.000000	1.000000	-0.237131	-7.214000 
	0.300000	10.176907	0.000000	53.000000	50.470000	19.800000	-0.089187	0.000000	17.758326	0.000000	1.000000	-0.238084	-7.243000 
	0.302083	10.176907	0.000000	53.020833	50.490000	19.800000	-0.089511	0.000000	17.752967	0.000000	1.000000	-0.238972	-7.270000 
	0.304167	10.176907	0.000000	53.041667	50.480000	19.800000	-0.089860	0.000000	17.747443	0.000000	1.000000	-0.239892	-7.298000 
	0.306250	10.176907	0.000000	53.062500	50.490000	19.800000	-0.090201	0.000000	17.741897	0.000000	1.000000	-0.240813	-7.326000 
	0.308333	10.176907	0.000000	53.083333	50.500000	19.800000	-0.090531	0.000000	17.736549	0.000000	1.000000	-0.241700	-7.353000 
	0.310417	10.176907	0.000000	53.104167	50.500000	19.800000	-0.090873	0.000000	17.731014	0.000000	1.000000	-0.242620	-7.381000 
	0.312500	10.176907	0.000000	53.125000	50.500000	19.800000	-0.091206	0.000000	17.725677	0.000000	1.000000	-0.243508	-7.408000 
	0.314583	10.176907	0.000000	53.145833	50.510000	19.800000	-0.091548	0.000000	17.720131	0.000000	1.000000	-0.244428	-7.436000 
	0.316667	10.176907	0.000000	53.166667	50.510000	19.800000	-0.091892	0.000000	17.714596	0.000000	1.000000	-0.245349	-7.464000 
	0.318750	10.177121	0.000000	53.187500	50.490000	19.800000	-0.092267	0.000000	17.708688	0.000000	1.000000	-0.246335	-7.494000 
	0.320833	10.177121	0.000000	53.208333	50.510000	19.800000	-0.092619	0.000000	17.702933	0.000000	1.000000	-0.247288	-7.523000 
	0.322917	10.177121	0.000000	53.229167	50.540000	19.800000	-0.092967	0.000000	17.697166	0.000000	1.000000	-0.248241	-7.552000 
	0.325000	10.177121	0.000000	53.250000	50.510000	19.800000	-0.093344	0.000000	17.691270	0.000000	1.000000	-0.249228	-7.582000 
	0.327083	10.177121	0.000000	53.270833	50.530000	19.800000	-0.093708	0.000000	17.685317	0.000000	1.000000	-0.250214	-7.612000 
	0.329167	10.177121	0.000000	53.291667	50.540000	19.800000	-0.094084	0.000000	17.679177	0.000000	1.000000	-0.251233	-7.643000 
	0.331250	10.177121	0.000000	53.312500	50.540000	19.800000	-0.094455	0.000000	17.673247	0.000000	1.000000	-0.252219	-7.673000 
	0.333333	10.177121	0.000000	53.333333	50.540000	19.800000	-0.094837	0.000000	17.667118	0.000000	1.000000	-0.253238	-7.704000 
	0.335417	10.177121	0.000000	53.354167	50.530000	19.800000	-0.095195	0.000000	17.661397	0.000000	1.000000	-0.254191	-7.733000 
	0.337500	10.177121	0.000000	53.375000	50.550000	19.800000	-0.095559	0.000000	17.655444	0.000000	1.000000	-0.255177	-7.763000 
	0.339583	10.177121	0.000000	53.395833	50.550000	19.800000	-0.095926	0.000000	17.649513	0.000000	1.000000	-0.256163	-7.793000 
	0.341667	10.177121	0.000000	53.416667	50.540000	19.800000	-0.096298	0.000000	17.643594	0.000000	1.000000	-0.257149	-7.823000 
	0.343750	10.177335	0.000000	53.437500	50.550000	19.800000	-0.096652	0.000000	17.637850	0.000000	1.000000	-0.258103	-7.852000 
	0.345833	10.177335	0.000000	53.458333	50.580000	19.800000	-0.097012	0.000000	17.631884	0.000000	1.000000	-0.259089	-7.882000 
	0.347917	10.177335	0.000000	53.479167	50.560000	19.800000	-0.097388	0.000000	17.625977	0.000000	1.000000	-0.260075	-7.912000 
	0.350000	10.177335	0.000000	53.500000	50.560000	19.800000	-0.097756	0.000000	17.620047	0.000000	1.000000	-0.261061	-7.942000 
	0.352083	10.177335	0.000000	53.520833	50.550000	19.800000	-0.098115	0.000000	17.614326	0.000000	1.000000	-0.262014	-7.971000 
	0.354167	10.177335	0.000000	53.541667	50.580000	19.800000	-0.098475	0.000000	17.608359	0.000000	1.000000	-0.263000	-8.001000 
	0.356250	10.177335	0.000000	53.562500	50.560000	19.800000	-0.098866	0.000000	17.602255	0.000000	1.000000	-0.264019	-8.032000 
	0.358333	10.177335	0.000000	53.583333	50.570000	19.800000	-0.099219	0.000000	17.596510	0.000000	1.000000	-0.264973	-8.061000 
	0.360417	10.177335	0.000000	53.604167	50.570000	19.800000	-0.099574	0.000000	17.590777	0.000000	1.000000	-0.265926	-8.090000 
	0.362500	10.177335	0.000000	53.625000	50.590000	19.800000	-0.099935	0.000000	17.584822	0.000000	1.000000	-0.266912	-8.120000 
	0.364583	10.177335	0.000000	53.645833	50.590000	19.800000	-0.100304	0.000000	17.578892	0.000000	1.000000	-0.267898	-8.150000 
	0.366667	10.177335	0.000000	53.666667	50.590000	19.800000	-0.100672	0.000000	17.572961	0.000000	1.000000	-0.268884	-8.180000 
	0.368750	10.177335	0.000000	53.687500	50.600000	19.800000	-0.101027	0.000000	17.567216	0.000000	1.000000	-0.269838	-8.209000 
	0.370833	10.177335	0.000000	53.708333	50.600000	19.800000	-0.101409	0.000000	17.561087	0.000000	1.000000	-0.270857	-8.240000 
	0.372917	10.177335	0.000000	53.729167	50.610000	19.800000	-0.101787	0.000000	17.554946	0.000000	1.000000	-0.271876	-8.271000 
	0.375000	10.177335	0.000000	53.750000	50.610000	19.800000	-0.102181	0.000000	17.548620	0.000000	1.000000	-0.272927	-8.303000 
	0.377083	10.177335	0.000000	53.770833	50.610000	19.800000	-0.102585	0.000000	17.542096	0.000000	1.000000	-0.274012	-8.336000 
	0.379167	10.177335	0.000000	53.791667	50.620000	19.800000	-0.102976	0.000000	17.535758	0.000000	1.000000	-0.275064	-8.368000 
	0.381250	10.177335	0.000000	53.812500	50.620000	19.800000	-0.103380	0.000000	17.529234	0.000000	1.000000	-0.276149	-8.401000 
	0.383333	10.177335	0.000000	53.833333	50.620000	19.800000	-0.103785	0.000000	17.522710	0.000000	1.000000	-0.277234	-8.434000 
	0.385417	10.177335	0.000000	53.854167	50.630000	19.800000	-0.104203	0.000000	17.515976	0.000000	1.000000	-0.278351	-8.468000 
	0.387500	10.177335	0.000000	53.875000	50.630000	19.800000	-0.104620	0.000000	17.509254	0.000000	1.000000	-0.279469	-8.502000 
	0.389583	10.177335	0.000000	53.895833	50.640000	19.800000	-0.105047	0.000000	17.502322	0.000000	1.000000	-0.280619	-8.537000 
	0.391667	10.177548	0.000000	53.916667	50.640000	19.800000	-0.105468	0.000000	17.495600	0.000000	1.000000	-0.281737	-8.571000 
	0.393750	10.177548	0.000000	53.937500	50.650000	19.800000	-0.105892	0.000000	17.488668	0.000000	1.000000	-0.282887	-8.606000 
	0.395833	10.177548	0.000000	53.958333	50.660000	19.800000	-0.106297	0.000000	17.482131	0.000000	1.000000	-0.283972	-8.639000 
	0.397917	10.177335	0.000000	53.979167	50.660000	19.800000	-0.106724	0.000000	17.475212	0.000000	1.000000	-0.285123	-8.674000 
	0.400000	10.177335	0.000000	54.000000	50.670000	19.800000	-0.107127	0.000000	17.468675	0.000000	1.000000	-0.286207	-8.707000 
	0.402083	10.177548	0.000000	54.020833	50.670000	19.800000	-0.107542	0.000000	17.461953	0.000000	1.000000	-0.287325	-8.741000 
	0.404167	10.177335	0.000000	54.041667	50.670000	19.800000	-0.107951	0.000000	17.455429	0.000000	1.000000	-0.288410	-8.774000 
	0.406250	10.177335	0.000000	54.062500	50.670000	19.800000	-0.108369	0.000000	17.448707	0.000000	1.000000	-0.289527	-8.808000 
	0.408333	10.177335	0.000000	54.083333	50.680000	19.800000	-0.108783	0.000000	17.441972	0.000000	1.000000	-0.290645	-8.842000 
	0.410417	10.177335	0.000000	54.104167	50.680000	19.800000	-0.109190	0.000000	17.435448	0.000000	1.000000	-0.291730	-8.875000 
	0.412500	10.177335	0.000000	54.125000	50.690000	19.800000	-0.109603	0.000000	17.428712	0.000000	1.000000	-0.292847	-8.909000 
	0.414583	10.177548	0.000000	54.145833	50.700000	19.800000	-0.110016	0.000000	17.421977	0.000000	1.000000	-0.293965	-8.943000 
	0.416667	10.177548	0.000000	54.166667	50.710000	19.800000	-0.110443	0.000000	17.415044	0.000000	1.000000	-0.295115	-8.978000 
	0.418750	10.177548	0.000000	54.187500	50.700000	19.800000	-0.110890	0.000000	17.407940	0.000000	1.000000	-0.296299	-9.014000 
	0.420833	10.177548	0.000000	54.208333	50.710000	19.800000	-0.111342	0.000000	17.400611	0.000000	1.000000	-0.297515	-9.051000 
	0.422917	10.177548	0.000000	54.229167	50.700000	19.800000	-0.111797	0.000000	17.393310	0.000000	1.000000	-0.298731	-9.088000 
	0.425000	10.177548	0.000000	54.250000	50.720000	19.800000	-0.112257	0.000000	17.385770	0.000000	1.000000	-0.299980	-9.126000 
	0.427083	10.177548	0.000000	54.270833	50.710000	19.800000	-0.112716	0.000000	17.378468	0.000000	1.000000	-0.301197	-9.163000 
	0.429167	10.177548	0.000000	54.291667	50.730000	19.800000	-0.113165	0.000000	17.371125	0.000000	1.000000	-0.302413	-9.200000 
	0.431250	10.177548	0.000000	54.312500	50.730000	19.800000	-0.113643	0.000000	17.363415	0.000000	1.000000	-0.303695	-9.239000 
	0.433333	10.177548	0.000000	54.333333	50.730000	19.800000	-0.114110	0.000000	17.355902	0.000000	1.000000	-0.304944	-9.277000 
	0.435417	10.177548	0.000000	54.354167	50.740000	19.800000	-0.114586	0.000000	17.348177	0.000000	1.000000	-0.306226	-9.316000 
	0.437500	10.177548	0.000000	54.375000	50.750000	19.800000	-0.115062	0.000000	17.340452	0.000000	1.000000	-0.307508	-9.355000 
	0.439583	10.177548	0.000000	54.395833	50.740000	19.800000	-0.115545	0.000000	17.332756	0.000000	1.000000	-0.308790	-9.394000 
	0.441667	10.177335	0.000000	54.416667	50.740000	19.800000	-0.116039	0.000000	17.324847	0.000000	1.000000	-0.310105	-9.434000 
	0.443750	10.177548	0.000000	54.437500	50.770000	19.800000	-0.116518	0.000000	17.316896	0.000000	1.000000	-0.311419	-9.474000 
	0.445833	10.177335	0.000000	54.458333	50.750000	19.800000	-0.117015	0.000000	17.309016	0.000000	1.000000	-0.312734	-9.514000 
	0.447917	10.177335	0.000000	54.479167	50.750000	19.800000	-0.117507	0.000000	17.301107	0.000000	1.000000	-0.314049	-9.554000 
	0.450000	10.177335	0.000000	54.500000	50.760000	19.800000	-0.118008	0.000000	17.292987	0.000000	1.000000	-0.315397	-9.595000 
	0.452083	10.177335	0.000000	54.520833	50.780000	19.800000	-0.118483	0.000000	17.285247	0.000000	1.000000	-0.316679	-9.634000 
	0.454167	10.177335	0.000000	54.541667	50.770000	19.800000	-0.118961	0.000000	17.277551	0.000000	1.000000	-0.317961	-9.673000 
	0.456250	10.177335	0.000000	54.562500	50.780000	19.800000	-0.119439	0.000000	17.269825	0.000000	1.000000	-0.319243	-9.712000 
	0.458333	10.177335	0.000000	54.583333	50.770000	19.800000	-0.119909	0.000000	17.262327	0.000000	1.000000	-0.320492	-9.750000 
	0.460417	10.177335	0.000000	54.604167	50.800000	19.800000	-0.120377	0.000000	17.254572	0.000000	1.000000	-0.321774	-9.789000 
	0.462500	10.177335	0.000000	54.625000	50.790000	19.800000	-0.120847	0.000000	17.247073	0.000000	1.000000	-0.323023	-9.827000 
	0.464583	10.177335	0.000000	54.645833	50.810000	19.800000	-0.121321	0.000000	17.239332	0.000000	1.000000	-0.324305	-9.866000 
	0.466667	10.177335	0.000000	54.666667	50.800000	19.800000	-0.121790	0.000000	17.231834	0.000000	1.000000	-0.325554	-9.904000 
	0.468750	10.177335	0.000000	54.687500	50.810000	19.800000	-0.122276	0.000000	17.223910	0.000000	1.000000	-0.326869	-9.944000 
	0.470833	10.177335	0.000000	54.708333	50.810000	19.800000	-0.122758	0.000000	17.216199	0.000000	1.000000	-0.328151	-9.983000 
	0.472917	10.177335	0.000000	54.729167	50.820000	19.800000	-0.123232	0.000000	17.208473	0.000000	1.000000	-0.329433	-10.022000 
	0.475000	10.177335	0.000000	54.750000	50.810000	19.800000	-0.123718	0.000000	17.200777	0.000000	1.000000	-0.330715	-10.061000 
	0.477083	10.177335	0.000000	54.770833	50.820000	19.800000	-0.124203	0.000000	17.192853	0.000000	1.000000	-0.332029	-10.101000 
	0.479167	10.177335	0.000000	54.791667	50.840000	19.800000	-0.124674	0.000000	17.185111	0.000000	1.000000	-0.333311	-10.140000 
	0.481250	10.177335	0.000000	54.812500	50.840000	19.800000	-0.125152	0.000000	17.177400	0.000000	1.000000	-0.334593	-10.179000 
	0.483333	10.177335	0.000000	54.833333	50.860000	19.800000	-0.125639	0.000000	17.169460	0.000000	1.000000	-0.335908	-10.219000 
	0.485417	10.177335	0.000000	54.854167	50.850000	19.800000	-0.126133	0.000000	17.161566	0.000000	1.000000	-0.337223	-10.259000 
	0.487500	10.177335	0.000000	54.875000	50.850000	19.800000	-0.126622	0.000000	17.153657	0.000000	1.000000	-0.338538	-10.299000 
	0.489583	10.177335	0.000000	54.895833	50.850000	19.800000	-0.127099	0.000000	17.145946	0.000000	1.000000	-0.339820	-10.338000 
	0.491667	10.177335	0.000000	54.916667	50.850000	19.800000	-0.127591	0.000000	17.138037	0.000000	1.000000	-0.341135	-10.378000 
	0.493750	10.177335	0.000000	54.937500	50.880000	19.800000	-0.128073	0.000000	17.130081	0.000000	1.000000	-0.342450	-10.418000 
	0.495833	10.177335	0.000000	54.958333	50.870000	19.800000	-0.128554	0.000000	17.122385	0.000000	1.000000	-0.343732	-10.457000 
	0.497917	10.177335	0.000000	54.979167	50.890000	19.800000	-0.129015	0.000000	17.114840	0.000000	1.000000	-0.344981	-10.495000 
	0.500000	10.177335	0.000000	55.000000	50.880000	19.800000	-0.129509	0.000000	17.106946	0.000000	1.000000	-0.346295	-10.535000 
	0.502083	10.177335	0.000000	55.020833	50.880000	19.800000	-0.129965	0.000000	17.099630	0.000000	1.000000	-0.347512	-10.572000 
	0.504167	10.177335	0.000000	55.041667	50.890000	19.800000	-0.130439	0.000000	17.091903	0.000000	1.000000	-0.348794	-10.611000 
	0.506250	10.177335	0.000000	55.062500	50.890000	19.800000	-0.130918	0.000000	17.084191	0.000000	1.000000	-0.350076	-10.650000 
	0.508333	10.177335	0.000000	55.083333	50.900000	19.800000	-0.131391	0.000000	17.076463	0.000000	1.000000	-0.351358	-10.689000 
	0.510417	10.177335	0.000000	55.104167	50.900000	19.800000	-0.131872	0.000000	17.068752	0.000000	1.000000	-0.352640	-10.728000 
	0.512500	10.177335	0.000000	55.125000	50.910000	19.800000	-0.132346	0.000000	17.061024	0.000000	1.000000	-0.353922	-10.767000 
	0.514583	10.177335	0.000000	55.145833	50.910000	19.800000	-0.132829	0.000000	17.053312	0.000000	1.000000	-0.355203	-10.806000 
	0.516667	10.177335	0.000000	55.166667	50.920000	19.800000	-0.133286	0.000000	17.045782	0.000000	1.000000	-0.356453	-10.844000 
	0.518750	10.177335	0.000000	55.187500	50.940000	19.800000	-0.133747	0.000000	17.038235	0.000000	1.000000	-0.357702	-10.882000 
	0.520833	10.177335	0.000000	55.208333	50.930000	19.800000	-0.134230	0.000000	17.030540	0.000000	1.000000	-0.358984	-10.921000 
	0.522917	10.177335	0.000000	55.229167	50.950000	19.800000	-0.134690	0.000000	17.022993	0.000000	1.000000	-0.360233	-10.959000 
	0.525000	10.177335	0.000000	55.250000	50.940000	19.800000	-0.135159	0.000000	17.015495	0.000000	1.000000	-0.361482	-10.997000 
	0.527083	10.177335	0.000000	55.270833	50.950000	19.800000	-0.135608	0.000000	17.008162	0.000000	1.000000	-0.362698	-11.034000 
	0.529167	10.177335	0.000000	55.291667	50.950000	19.800000	-0.136074	0.000000	17.000648	0.000000	1.000000	-0.363947	-11.072000 
	0.531250	10.177335	0.000000	55.312500	50.960000	19.800000	-0.136538	0.000000	16.993117	0.000000	1.000000	-0.365196	-11.110000 
	0.533333	10.177335	0.000000	55.333333	50.970000	19.800000	-0.137000	0.000000	16.985586	0.000000	1.000000	-0.366445	-11.148000 
	0.535417	10.177335	0.000000	55.354167	50.980000	19.800000	-0.137458	0.000000	16.978055	0.000000	1.000000	-0.367694	-11.186000 
	0.537500	10.177335	0.000000	55.375000	50.980000	19.800000	-0.137930	0.000000	16.970541	0.000000	1.000000	-0.368944	-11.224000 
	0.539583	10.177335	0.000000	55.395833	50.970000	19.800000	-0.138402	0.000000	16.963043	0.000000	1.000000	-0.370193	-11.262000 
	0.541667	10.177335	0.000000	55.416667	50.980000	19.800000	-0.138836	0.000000	16.955907	0.000000	1.000000	-0.371376	-11.298000 
	0.543750	10.177335	0.000000	55.437500	51.000000	19.800000	-0.139281	0.000000	16.948557	0.000000	1.000000	-0.372592	-11.335000 
	0.545833	10.177335	0.000000	55.458333	51.000000	19.800000	-0.139732	0.000000	16.941240	0.000000	1.000000	-0.373808	-11.372000 
	0.547917	10.177335	0.000000	55.479167	51.000000	19.800000	-0.140175	0.000000	16.934121	0.000000	1.000000	-0.374992	-11.408000 
	0.550000	10.177335	0.000000	55.500000	51.010000	19.800000	-0.140626	0.000000	16.926787	0.000000	1.000000	-0.376208	-11.445000 
	0.552083	10.177335	0.000000	55.520833	51.020000	19.800000	-0.141064	0.000000	16.919651	0.000000	1.000000	-0.377391	-11.481000 
	0.554167	10.177335	0.000000	55.541667	51.010000	19.800000	-0.141509	0.000000	16.912549	0.000000	1.000000	-0.378575	-11.517000 
	0.556250	10.177335	0.000000	55.562500	51.010000	19.800000	-0.141965	0.000000	16.905232	0.000000	1.000000	-0.379791	-11.554000 
	0.558333	10.177335	0.000000	55.583333	51.050000	19.800000	-0.142401	0.000000	16.897846	0.000000	1.000000	-0.381007	-11.591000 
	0.560417	10.177335	0.000000	55.604167	51.040000	19.800000	-0.142848	0.000000	16.890744	0.000000	1.000000	-0.382191	-11.627000 
	0.562500	10.177335	0.000000	55.625000	51.040000	19.800000	-0.143312	0.000000	16.883229	0.000000	1.000000	-0.383440	-11.665000 
	0.564583	10.177335	0.000000	55.645833	51.060000	19.800000	-0.143733	0.000000	16.876273	0.000000	1.000000	-0.384590	-11.700000 
	0.566667	10.177335	0.000000	55.666667	51.060000	19.800000	-0.144198	0.000000	16.868758	0.000000	1.000000	-0.385839	-11.738000 
	0.568750	10.177335	0.000000	55.687500	51.060000	19.800000	-0.144639	0.000000	16.861638	0.000000	1.000000	-0.387023	-11.774000 
	0.570833	10.177335	0.000000	55.708333	51.050000	19.800000	-0.145086	0.000000	16.854537	0.000000	1.000000	-0.388206	-11.810000 
	0.572917	10.177335	0.000000	55.729167	51.070000	19.800000	-0.145523	0.000000	16.847382	0.000000	1.000000	-0.389389	-11.846000 
	0.575000	10.177335	0.000000	55.750000	51.100000	19.800000	-0.145951	0.000000	16.840209	0.000000	1.000000	-0.390573	-11.882000 
	0.577083	10.177335	0.000000	55.770833	51.100000	19.800000	-0.146394	0.000000	16.833090	0.000000	1.000000	-0.391756	-11.918000 
	0.579167	10.177335	0.000000	55.791667	51.060000	19.800000	-0.146861	0.000000	16.825844	0.000000	1.000000	-0.392972	-11.955000 
	0.581250	10.177335	0.000000	55.812500	51.090000	19.800000	-0.147316	0.000000	16.818275	0.000000	1.000000	-0.394221	-11.993000 
	0.583333	10.177335	0.000000	55.833333	51.100000	19.800000	-0.147741	0.000000	16.811336	0.000000	1.000000	-0.395372	-12.028000 
	0.585417	10.177335	0.000000	55.854167	51.100000	19.800000	-0.148181	0.000000	16.804216	0.000000	1.000000	-0.396555	-12.064000 
	0.587500	10.177335	0.000000	55.875000	51.110000	19.800000	-0.148591	0.000000	16.797474	0.000000	1.000000	-0.397673	-12.098000 
	0.589583	10.177335	0.000000	55.895833	51.110000	19.800000	-0.149069	0.000000	16.789761	0.000000	1.000000	-0.398955	-12.137000 
	0.591667	10.177335	0.000000	55.916667	51.130000	19.800000	-0.149552	0.000000	16.781814	0.000000	1.000000	-0.400270	-12.177000 
	0.593750	10.177335	0.000000	55.937500	51.130000	19.800000	-0.150091	0.000000	16.773112	0.000000	1.000000	-0.401716	-12.221000 
	0.595833	10.177335	0.000000	55.958333	51.140000	19.800000	-0.150628	0.000000	16.764392	0.000000	1.000000	-0.403162	-12.265000 
	0.597917	10.177335	0.000000	55.979167	51.150000	19.800000	-0.151040	0.000000	16.757649	0.000000	1.000000	-0.404280	-12.299000 
	0.600000	10.177335	0.000000	56.000000	51.150000	19.800000	-0.151420	0.000000	16.751518	0.000000	1.000000	-0.405299	-12.330000 
	0.602083	10.177335	0.000000	56.020833	51.140000	19.800000	-0.151769	0.000000	16.745999	0.000000	1.000000	-0.406219	-12.358000 
	0.604167	10.177335	0.000000	56.041667	51.160000	19.800000	-0.152044	0.000000	16.741413	0.000000	1.000000	-0.406975	-12.381000 
	0.606250	10.177335	0.000000	56.062500	51.180000	19.800000	-0.152326	0.000000	16.736629	0.000000	1.000000	-0.407764	-12.405000 
	0.608333	10.177335	0.000000	56.083333	51.180000	19.800000	-0.152629	0.000000	16.731685	0.000000	1.000000	-0.408586	-12.430000 
	0.610417	10.177335	0.000000	56.104167	51.150000	19.800000	-0.152952	0.000000	16.726797	0.000000	1.000000	-0.409408	-12.455000 
	0.612500	10.177335	0.000000	56.125000	51.180000	19.800000	-0.153269	0.000000	16.721401	0.000000	1.000000	-0.410295	-12.482000 
	0.614583	10.177335	0.000000	56.145833	51.200000	19.800000	-0.153556	0.000000	16.716616	0.000000	1.000000	-0.411084	-12.506000 
	0.616667	10.177335	0.000000	56.166667	51.200000	19.800000	-0.153834	0.000000	16.712068	0.000000	1.000000	-0.411840	-12.529000 
	0.618750	10.177335	0.000000	56.187500	51.200000	19.800000	-0.154128	0.000000	16.707321	0.000000	1.000000	-0.412629	-12.553000 
	0.620833	10.177335	0.000000	56.208333	51.190000	19.800000	-0.154431	0.000000	16.702593	0.000000	1.000000	-0.413418	-12.577000 
	0.622917	10.177335	0.000000	56.229167	51.220000	19.800000	-0.154707	0.000000	16.697790	0.000000	1.000000	-0.414207	-12.601000 
	0.625000	10.177335	0.000000	56.250000	51.220000	19.800000	-0.155002	0.000000	16.693043	0.000000	1.000000	-0.414996	-12.625000 
	0.627083	10.177335	0.000000	56.270833	51.220000	19.800000	-0.155274	0.000000	16.688692	0.000000	1.000000	-0.415719	-12.647000 
	0.629167	10.177335	0.000000	56.291667	51.210000	19.800000	-0.155554	0.000000	16.684162	0.000000	1.000000	-0.416475	-12.670000 
	0.631250	10.177335	0.000000	56.312500	51.240000	19.800000	-0.155848	0.000000	16.679160	0.000000	1.000000	-0.417297	-12.695000 
	0.633333	10.177335	0.000000	56.333333	51.230000	19.800000	-0.156144	0.000000	16.674432	0.000000	1.000000	-0.418086	-12.719000 
	0.635417	10.177335	0.000000	56.354167	51.250000	19.800000	-0.156419	0.000000	16.669845	0.000000	1.000000	-0.418842	-12.742000 
	0.637500	10.177548	0.000000	56.375000	51.250000	19.800000	-0.156715	0.000000	16.665098	0.000000	1.000000	-0.419631	-12.766000 
	0.639583	10.177548	0.000000	56.395833	51.280000	19.800000	-0.156980	0.000000	16.660491	0.000000	1.000000	-0.420387	-12.789000 
	0.641667	10.177548	0.000000	56.416667	51.280000	19.800000	-0.157237	0.000000	16.656338	0.000000	1.000000	-0.421077	-12.810000 
	0.643750	10.177335	0.000000	56.437500	51.270000	19.800000	-0.157513	0.000000	16.652006	0.000000	1.000000	-0.421800	-12.832000 
	0.645833	10.177548	0.000000	56.458333	51.280000	19.800000	-0.157763	0.000000	16.647833	0.000000	1.000000	-0.422490	-12.853000 
	0.647917	10.177548	0.000000	56.479167	51.280000	19.800000	-0.158032	0.000000	16.643481	0.000000	1.000000	-0.423213	-12.875000 
	0.650000	10.177548	0.000000	56.500000	51.290000	19.800000	-0.158320	0.000000	16.638715	0.000000	1.000000	-0.424002	-12.899000 
	0.652083	10.177548	0.000000	56.520833	51.310000	19.800000	-0.158610	0.000000	16.633929	0.000000	1.000000	-0.424791	-12.923000 
	0.654167	10.177548	0.000000	56.541667	51.320000	19.800000	-0.158861	0.000000	16.629756	0.000000	1.000000	-0.425482	-12.944000 
	0.656250	10.177548	0.000000	56.562500	51.330000	19.800000	-0.159098	0.000000	16.625781	0.000000	1.000000	-0.426139	-12.964000 
	0.658333	10.177548	0.000000	56.583333	51.320000	19.800000	-0.159310	0.000000	16.622438	0.000000	1.000000	-0.426698	-12.981000 
	0.660417	10.177548	0.000000	56.604167	51.320000	19.800000	-0.159520	0.000000	16.619075	0.000000	1.000000	-0.427257	-12.998000 
	0.662500	10.177548	0.000000	56.625000	51.330000	19.800000	-0.159735	0.000000	16.615495	0.000000	1.000000	-0.427848	-13.016000 
	0.664583	10.177548	0.000000	56.645833	51.330000	19.800000	-0.159929	0.000000	16.612330	0.000000	1.000000	-0.428374	-13.032000 
	0.666667	10.177548	0.000000	56.666667	51.350000	19.800000	-0.160116	0.000000	16.609126	0.000000	1.000000	-0.428900	-13.048000 
	0.668750	10.177548	0.000000	56.687500	51.350000	19.800000	-0.160323	0.000000	16.605764	0.000000	1.000000	-0.429459	-13.065000 
	0.670833	10.177548	0.000000	56.708333	51.360000	19.800000	-0.160527	0.000000	16.602382	0.000000	1.000000	-0.430018	-13.082000 
	0.672917	10.177548	0.000000	56.729167	51.360000	19.800000	-0.160721	0.000000	16.599217	0.000000	1.000000	-0.430544	-13.098000 
	0.675000	10.177548	0.000000	56.750000	51.370000	19.800000	-0.160913	0.000000	16.596032	0.000000	1.000000	-0.431070	-13.114000 
	0.677083	10.177548	0.000000	56.770833	51.370000	19.800000	-0.161108	0.000000	16.592867	0.000000	1.000000	-0.431596	-13.130000 
	0.679167	10.177548	0.000000	56.791667	51.400000	19.800000	-0.161281	0.000000	16.589841	0.000000	1.000000	-0.432089	-13.145000 
	0.681250	10.177548	0.000000	56.812500	51.380000	19.800000	-0.161480	0.000000	16.586716	0.000000	1.000000	-0.432615	-13.161000 
	0.683333	10.177548	0.000000	56.833333	51.390000	19.800000	-0.161658	0.000000	16.583729	0.000000	1.000000	-0.433108	-13.176000 
	0.685417	10.177548	0.000000	56.854167	51.420000	19.800000	-0.161843	0.000000	16.580505	0.000000	1.000000	-0.433634	-13.192000 
	0.687500	10.177548	0.000000	56.875000	51.410000	19.800000	-0.162026	0.000000	16.577557	0.000000	1.000000	-0.434127	-13.207000 
	0.689583	10.177548	0.000000	56.895833	51.420000	19.800000	-0.162205	0.000000	16.574570	0.000000	1.000000	-0.434620	-13.222000 
	0.691667	10.177548	0.000000	56.916667	51.430000	19.800000	-0.162371	0.000000	16.571781	0.000000	1.000000	-0.435080	-13.236000 
	0.693750	10.177548	0.000000	56.937500	51.440000	19.800000	-0.162538	0.000000	16.568992	0.000000	1.000000	-0.435540	-13.250000 
	0.695833	10.177548	0.000000	56.958333	51.450000	19.800000	-0.162717	0.000000	16.566005	0.000000	1.000000	-0.436033	-13.265000 
	0.697917	10.177548	0.000000	56.979167	51.450000	19.800000	-0.162888	0.000000	16.563235	0.000000	1.000000	-0.436493	-13.279000 
	0.700000	10.177548	0.000000	57.000000	51.430000	19.800000	-0.163067	0.000000	16.560506	0.000000	1.000000	-0.436954	-13.293000 
	0.702083	10.177548	0.000000	57.020833	51.470000	19.800000	-0.163219	0.000000	16.557656	0.000000	1.000000	-0.437414	-13.307000 
	0.704167	10.177548	0.000000	57.041667	51.480000	19.800000	-0.163384	0.000000	16.554867	0.000000	1.000000	-0.437874	-13.321000 
	0.706250	10.177548	0.000000	57.062500	51.480000	19.800000	-0.163555	0.000000	16.552097	0.000000	1.000000	-0.438334	-13.335000 
	0.708333	10.177548	0.000000	57.083333	51.460000	19.800000	-0.163739	0.000000	16.549368	0.000000	1.000000	-0.438794	-13.349000 
	0.710417	10.177548	0.000000	57.104167	51.480000	19.800000	-0.163907	0.000000	16.546361	0.000000	1.000000	-0.439287	-13.364000 
	0.712500	10.177548	0.000000	57.125000	51.490000	19.800000	-0.164083	0.000000	16.543373	0.000000	1.000000	-0.439780	-13.379000 
	0.714583	10.177548	0.000000	57.145833	51.500000	19.800000	-0.164263	0.000000	16.540386	0.000000	1.000000	-0.440273	-13.394000 
	0.716667	10.177548	0.000000	57.166667	51.510000	19.800000	-0.164448	0.000000	16.537398	0.000000	1.000000	-0.440767	-13.409000 
	0.718750	10.177548	0.000000	57.187500	51.510000	19.800000	-0.164627	0.000000	16.534431	0.000000	1.000000	-0.441260	-13.424000 
	0.720833	10.177548	0.000000	57.208333	51.530000	19.800000	-0.164791	0.000000	16.531621	0.000000	1.000000	-0.441720	-13.438000 
	0.722917	10.177548	0.000000	57.229167	51.540000	19.800000	-0.164966	0.000000	16.528634	0.000000	1.000000	-0.442213	-13.453000 
	0.725000	10.177548	0.000000	57.250000	51.550000	19.800000	-0.165142	0.000000	16.525646	0.000000	1.000000	-0.442706	-13.468000 
	0.727083	10.177548	0.000000	57.270833	51.550000	19.800000	-0.165326	0.000000	16.522678	0.000000	1.000000	-0.443199	-13.483000 
	0.729167	10.177548	0.000000	57.291667	51.570000	19.800000	-0.165475	0.000000	16.520066	0.000000	1.000000	-0.443626	-13.496000 
	0.731250	10.177548	0.000000	57.312500	51.570000	19.800000	-0.165659	0.000000	16.517099	0.000000	1.000000	-0.444119	-13.511000 
	0.733333	10.177548	0.000000	57.333333	51.590000	19.800000	-0.165832	0.000000	16.514091	0.000000	1.000000	-0.444612	-13.526000 
	0.735417	10.177548	0.000000	57.354167	51.590000	19.800000	-0.166013	0.000000	16.511123	0.000000	1.000000	-0.445106	-13.541000 
	0.737500	10.177548	0.000000	57.375000	51.610000	19.800000	-0.166188	0.000000	16.508115	0.000000	1.000000	-0.445599	-13.556000 
	0.739583	10.177548	0.000000	57.395833	51.610000	19.800000	-0.166383	0.000000	16.504949	0.000000	1.000000	-0.446125	-13.572000 
	0.741667	10.177548	0.000000	57.416667	51.620000	19.800000	-0.166558	0.000000	16.501961	0.000000	1.000000	-0.446618	-13.587000 
	0.743750	10.177762	0.000000	57.437500	51.620000	19.800000	-0.166754	0.000000	16.498796	0.000000	1.000000	-0.447144	-13.603000 
	0.745833	10.177762	0.000000	57.458333	51.620000	19.800000	-0.166967	0.000000	16.495433	0.000000	1.000000	-0.447702	-13.620000 
	0.747917	10.177762	0.000000	57.479167	51.640000	19.800000	-0.167150	0.000000	16.492226	0.000000	1.000000	-0.448228	-13.636000 
	0.750000	10.177762	0.000000	57.500000	51.640000	19.800000	-0.167341	0.000000	16.489061	0.000000	1.000000	-0.448754	-13.652000 
	0.752083	10.177762	0.000000	57.520833	51.650000	19.800000	-0.167532	0.000000	16.485875	0.000000	1.000000	-0.449280	-13.668000 
	0.754167	10.177548	0.000000	57.541667	51.660000	19.800000	-0.167707	0.000000	16.482886	0.000000	1.000000	-0.449773	-13.683000 
	0.756250	10.177548	0.000000	57.562500	51.670000	19.800000	-0.167905	0.000000	16.479700	0.000000	1.000000	-0.450299	-13.699000 
	0.758333	10.177762	0.000000	57.583333	51.670000	19.800000	-0.168084	0.000000	16.476733	0.000000	1.000000	-0.450792	-13.714000 
	0.760417	10.177762	0.000000	57.604167	51.650000	19.800000	-0.168291	0.000000	16.473608	0.000000	1.000000	-0.451318	-13.730000 
	0.762500	10.177762	0.000000	57.625000	51.670000	19.800000	-0.168475	0.000000	16.470401	0.000000	1.000000	-0.451844	-13.746000 
	0.764583	10.177762	0.000000	57.645833	51.700000	19.800000	-0.168653	0.000000	16.467174	0.000000	1.000000	-0.452370	-13.762000 
	0.766667	10.177762	0.000000	57.666667	51.710000	19.800000	-0.168855	0.000000	16.463790	0.000000	1.000000	-0.452929	-13.779000 
	0.768750	10.177762	0.000000	57.687500	51.710000	19.800000	-0.169050	0.000000	16.460624	0.000000	1.000000	-0.453455	-13.795000 
	0.770833	10.177762	0.000000	57.708333	51.700000	19.800000	-0.169263	0.000000	16.457281	0.000000	1.000000	-0.454014	-13.812000 
	0.772917	10.177762	0.000000	57.729167	51.710000	19.800000	-0.169469	0.000000	16.453897	0.000000	1.000000	-0.454572	-13.829000 
	0.775000	10.177762	0.000000	57.750000	51.730000	19.800000	-0.169663	0.000000	16.450492	0.000000	1.000000	-0.455131	-13.846000 
	0.777083	10.177762	0.000000	57.770833	51.740000	19.800000	-0.169840	0.000000	16.447503	0.000000	1.000000	-0.455624	-13.861000 
	0.779167	10.177762	0.000000	57.791667	51.740000	19.800000	-0.170045	0.000000	16.444140	0.000000	1.000000	-0.456183	-13.878000 
	0.781250	10.177762	0.000000	57.812500	51.750000	19.800000	-0.170249	0.000000	16.440755	0.000000	1.000000	-0.456742	-13.895000 
	0.783333	10.177762	0.000000	57.833333	51.770000	19.800000	-0.170451	0.000000	16.437350	0.000000	1.000000	-0.457301	-13.912000 
	0.785417	10.177762	0.000000	57.854167	51.780000	19.800000	-0.170651	0.000000	16.433965	0.000000	1.000000	-0.457859	-13.929000 
	0.787500	10.177762	0.000000	57.875000	51.790000	19.800000	-0.170850	0.000000	16.430581	0.000000	1.000000	-0.458418	-13.946000 
	0.789583	10.177762	0.000000	57.895833	51.780000	19.800000	-0.171042	0.000000	16.427633	0.000000	1.000000	-0.458911	-13.961000 
	0.791667	10.177762	0.000000	57.916667	51.790000	19.800000	-0.171207	0.000000	16.424842	0.000000	1.000000	-0.459372	-13.975000 
	0.793750	10.177762	0.000000	57.937500	51.820000	19.800000	-0.171375	0.000000	16.421811	0.000000	1.000000	-0.459865	-13.990000 
	0.795833	10.177762	0.000000	57.958333	51.830000	19.800000	-0.171524	0.000000	16.419218	0.000000	1.000000	-0.460292	-14.003000 
	0.797917	10.177762	0.000000	57.979167	51.810000	19.800000	-0.171716	0.000000	16.416292	0.000000	1.000000	-0.460785	-14.018000 
	0.800000	10.177762	0.000000	58.000000	51.820000	19.800000	-0.171934	0.000000	16.412709	0.000000	1.000000	-0.461377	-14.036000 
	0.802083	10.177762	0.000000	58.020833	51.850000	19.800000	-0.172148	0.000000	16.408887	0.000000	1.000000	-0.462001	-14.055000 
	0.804167	10.177762	0.000000	58.041667	51.860000	19.800000	-0.172388	0.000000	16.404908	0.000000	1.000000	-0.462659	-14.075000 
	0.806250	10.177762	0.000000	58.062500	51.850000	19.800000	-0.172636	0.000000	16.400971	0.000000	1.000000	-0.463316	-14.095000 
	0.808333	10.177762	0.000000	58.083333	51.870000	19.800000	-0.172886	0.000000	16.396774	0.000000	1.000000	-0.464006	-14.116000 
	0.810417	10.177762	0.000000	58.104167	51.890000	19.800000	-0.173116	0.000000	16.392774	0.000000	1.000000	-0.464664	-14.136000 
	0.812500	10.177762	0.000000	58.125000	51.880000	19.800000	-0.173375	0.000000	16.388639	0.000000	1.000000	-0.465354	-14.157000 
	0.814583	10.177762	0.000000	58.145833	51.890000	19.800000	-0.173631	0.000000	16.384463	0.000000	1.000000	-0.466044	-14.178000 
	0.816667	10.177762	0.000000	58.166667	51.900000	19.800000	-0.173869	0.000000	16.380484	0.000000	1.000000	-0.466702	-14.198000 
	0.818750	10.177762	0.000000	58.187500	51.920000	19.800000	-0.174088	0.000000	16.376681	0.000000	1.000000	-0.467326	-14.217000 
	0.820833	10.177762	0.000000	58.208333	51.920000	19.800000	-0.174304	0.000000	16.373119	0.000000	1.000000	-0.467918	-14.235000 
	0.822917	10.177762	0.000000	58.229167	51.930000	19.800000	-0.174534	0.000000	16.369338	0.000000	1.000000	-0.468543	-14.254000 
	0.825000	10.177762	0.000000	58.250000	51.940000	19.800000	-0.174761	0.000000	16.365557	0.000000	1.000000	-0.469167	-14.273000 
	0.827083	10.177762	0.000000	58.270833	51.950000	19.800000	-0.174942	0.000000	16.362567	0.000000	1.000000	-0.469660	-14.288000 
	0.829167	10.177762	0.000000	58.291667	51.940000	19.800000	-0.175126	0.000000	16.359620	0.000000	1.000000	-0.470153	-14.303000 
	0.831250	10.177762	0.000000	58.312500	51.960000	19.800000	-0.175285	0.000000	16.356807	0.000000	1.000000	-0.470613	-14.317000 
	0.833333	10.177762	0.000000	58.333333	51.980000	19.800000	-0.175480	0.000000	16.353400	0.000000	1.000000	-0.471172	-14.334000 
	0.835417	10.177762	0.000000	58.354167	51.980000	19.800000	-0.175690	0.000000	16.350035	0.000000	1.000000	-0.471731	-14.351000 
	0.837500	10.177762	0.000000	58.375000	51.980000	19.800000	-0.175885	0.000000	16.346869	0.000000	1.000000	-0.472257	-14.367000 
	0.839583	10.177762	0.000000	58.395833	51.990000	19.800000	-0.176038	0.000000	16.344275	0.000000	1.000000	-0.472684	-14.380000 
	0.841667	10.177762	0.000000	58.416667	52.000000	19.800000	-0.176203	0.000000	16.341483	0.000000	1.000000	-0.473144	-14.394000 
	0.843750	10.177762	0.000000	58.437500	52.030000	19.800000	-0.176369	0.000000	16.338449	0.000000	1.000000	-0.473637	-14.409000 
	0.845833	10.177762	0.000000	58.458333	52.020000	19.800000	-0.176545	0.000000	16.335700	0.000000	1.000000	-0.474098	-14.423000 
	0.847917	10.177762	0.000000	58.479167	52.030000	19.800000	-0.176726	0.000000	16.332710	0.000000	1.000000	-0.474591	-14.438000 
	0.850000	10.177762	0.000000	58.500000	52.030000	19.800000	-0.176918	0.000000	16.329544	0.000000	1.000000	-0.475117	-14.454000 
	0.852083	10.177762	0.000000	58.520833	52.050000	19.800000	-0.177092	0.000000	16.326532	0.000000	1.000000	-0.475610	-14.469000 
	0.854167	10.177762	0.000000	58.541667	52.040000	19.800000	-0.177262	0.000000	16.323783	0.000000	1.000000	-0.476070	-14.483000 
	0.856250	10.177762	0.000000	58.562500	52.070000	19.800000	-0.177431	0.000000	16.320749	0.000000	1.000000	-0.476563	-14.498000 
	0.858333	10.177762	0.000000	58.583333	52.070000	19.800000	-0.177592	0.000000	16.318176	0.000000	1.000000	-0.476990	-14.511000 
	0.860417	10.177762	0.000000	58.604167	52.080000	19.800000	-0.177767	0.000000	16.315186	0.000000	1.000000	-0.477483	-14.526000 
	0.862500	10.177762	0.000000	58.625000	52.080000	19.800000	-0.177934	0.000000	16.312415	0.000000	1.000000	-0.477944	-14.540000 
	0.864583	10.177762	0.000000	58.645833	52.110000	19.800000	-0.178094	0.000000	16.309579	0.000000	1.000000	-0.478404	-14.554000 
	0.866667	10.177762	0.000000	58.666667	52.100000	19.800000	-0.178263	0.000000	16.306830	0.000000	1.000000	-0.478864	-14.568000 
	0.868750	10.177762	0.000000	58.687500	52.120000	19.800000	-0.178428	0.000000	16.304015	0.000000	1.000000	-0.479324	-14.582000 
	0.870833	10.177762	0.000000	58.708333	52.120000	19.800000	-0.178595	0.000000	16.301244	0.000000	1.000000	-0.479784	-14.596000 
	0.872917	10.177762	0.000000	58.729167	52.130000	19.800000	-0.178771	0.000000	16.298254	0.000000	1.000000	-0.480277	-14.611000 
	0.875000	10.177762	0.000000	58.750000	52.140000	19.800000	-0.178947	0.000000	16.295263	0.000000	1.000000	-0.480770	-14.626000 
	0.877083	10.177762	0.000000	58.770833	52.150000	19.800000	-0.179116	0.000000	16.292470	0.000000	1.000000	-0.481231	-14.640000 
	0.879167	10.177762	0.000000	58.791667	52.160000	19.800000	-0.179294	0.000000	16.289479	0.000000	1.000000	-0.481724	-14.655000 
	0.881250	10.177762	0.000000	58.812500	52.160000	19.800000	-0.179449	0.000000	16.286906	0.000000	1.000000	-0.482151	-14.668000 
	0.883333	10.177762	0.000000	58.833333	52.190000	19.800000	-0.179615	0.000000	16.283872	0.000000	1.000000	-0.482644	-14.683000 
	0.885417	10.177762	0.000000	58.854167	52.190000	19.800000	-0.179784	0.000000	16.281101	0.000000	1.000000	-0.483104	-14.697000 
	0.887500	10.177762	0.000000	58.875000	52.190000	19.800000	-0.179965	0.000000	16.278132	0.000000	1.000000	-0.483597	-14.712000 
	0.889583	10.177762	0.000000	58.895833	52.190000	19.800000	-0.180139	0.000000	16.275361	0.000000	1.000000	-0.484058	-14.726000 
	0.891667	10.177762	0.000000	58.916667	52.230000	19.800000	-0.180288	0.000000	16.272501	0.000000	1.000000	-0.484518	-14.740000 
	0.893750	10.177762	0.000000	58.937500	52.220000	19.800000	-0.180465	0.000000	16.269752	0.000000	1.000000	-0.484978	-14.754000 
	0.895833	10.177762	0.000000	58.958333	52.240000	19.800000	-0.180617	0.000000	16.267135	0.000000	1.000000	-0.485405	-14.767000 
	0.897917	10.177762	0.000000	58.979167	52.260000	19.800000	-0.180758	0.000000	16.264517	0.000000	1.000000	-0.485833	-14.780000 
	0.900000	10.177762	0.000000	59.000000	52.260000	19.800000	-0.180915	0.000000	16.261944	0.000000	1.000000	-0.486260	-14.793000 
	0.902083	10.177762	0.000000	59.020833	52.260000	19.800000	-0.181073	0.000000	16.259371	0.000000	1.000000	-0.486687	-14.806000 
	0.904167	10.177762	0.000000	59.041667	52.280000	19.800000	-0.181230	0.000000	16.256555	0.000000	1.000000	-0.487147	-14.820000 
	0.906250	10.177762	0.000000	59.062500	52.270000	19.800000	-0.181414	0.000000	16.253609	0.000000	1.000000	-0.487641	-14.835000 
	0.908333	10.177762	0.000000	59.083333	52.280000	19.800000	-0.181592	0.000000	16.250617	0.000000	1.000000	-0.488134	-14.850000 
	0.910417	10.177762	0.000000	59.104167	52.300000	19.800000	-0.181757	0.000000	16.247801	0.000000	1.000000	-0.488594	-14.864000 
	0.912500	10.177762	0.000000	59.125000	52.320000	19.800000	-0.181914	0.000000	16.244986	0.000000	1.000000	-0.489054	-14.878000 
	0.914583	10.177762	0.000000	59.145833	52.320000	19.800000	-0.182086	0.000000	16.242214	0.000000	1.000000	-0.489514	-14.892000 
	0.916667	10.177762	0.000000	59.166667	52.330000	19.800000	-0.182260	0.000000	16.239223	0.000000	1.000000	-0.490007	-14.907000 
	0.918750	10.177762	0.000000	59.187500	52.330000	19.800000	-0.182441	0.000000	16.236254	0.000000	1.000000	-0.490500	-14.922000 
	0.920833	10.177762	0.000000	59.208333	52.350000	19.800000	-0.182602	0.000000	16.233438	0.000000	1.000000	-0.490960	-14.936000 
	0.922917	10.177762	0.000000	59.229167	52.350000	19.800000	-0.182784	0.000000	16.230468	0.000000	1.000000	-0.491454	-14.951000 
	0.925000	10.177762	0.000000	59.250000	52.360000	19.800000	-0.182964	0.000000	16.227477	0.000000	1.000000	-0.491947	-14.966000 
	0.927083	10.177762	0.000000	59.270833	52.370000	19.800000	-0.183129	0.000000	16.224683	0.000000	1.000000	-0.492407	-14.980000 
	0.929167	10.177762	0.000000	59.291667	52.380000	19.800000	-0.183297	0.000000	16.221691	0.000000	1.000000	-0.492900	-14.995000 
	0.931250	10.177762	0.000000	59.312500	52.400000	19.800000	-0.183475	0.000000	16.218677	0.000000	1.000000	-0.493393	-15.010000 
	0.933333	10.177762	0.000000	59.333333	52.410000	19.800000	-0.183652	0.000000	16.215685	0.000000	1.000000	-0.493886	-15.025000 
	0.935417	10.177762	0.000000	59.354167	52.410000	19.800000	-0.183809	0.000000	16.213111	0.000000	1.000000	-0.494313	-15.038000 
	0.937500	10.177762	0.000000	59.375000	52.430000	19.800000	-0.183970	0.000000	16.210295	0.000000	1.000000	-0.494774	-15.052000 
	0.939583	10.177762	0.000000	59.395833	52.430000	19.800000	-0.184134	0.000000	16.207523	0.000000	1.000000	-0.495234	-15.066000 
	0.941667	10.177762	0.000000	59.416667	52.450000	19.800000	-0.184294	0.000000	16.204706	0.000000	1.000000	-0.495694	-15.080000 
	0.943750	10.177762	0.000000	59.437500	52.440000	19.800000	-0.184467	0.000000	16.201957	0.000000	1.000000	-0.496154	-15.094000 
	0.945833	10.177762	0.000000	59.458333	52.470000	19.800000	-0.184635	0.000000	16.198920	0.000000	1.000000	-0.496647	-15.109000 
	0.947917	10.177762	0.000000	59.479167	52.470000	19.800000	-0.184808	0.000000	16.196148	0.000000	1.000000	-0.497107	-15.123000 
	0.950000	10.177762	0.000000	59.500000	52.480000	19.800000	-0.184985	0.000000	16.193156	0.000000	1.000000	-0.497600	-15.138000 
	0.952083	10.177762	0.000000	59.520833	52.470000	19.800000	-0.185160	0.000000	16.190407	0.000000	1.000000	-0.498061	-15.152000 
	0.954167	10.177762	0.000000	59.541667	52.490000	19.800000	-0.185334	0.000000	16.187392	0.000000	1.000000	-0.498554	-15.167000 
	0.956250	10.177762	0.000000	59.562500	52.520000	19.800000	-0.185497	0.000000	16.184354	0.000000	1.000000	-0.499047	-15.182000 
	0.958333	10.177762	0.000000	59.583333	52.530000	19.800000	-0.185657	0.000000	16.181560	0.000000	1.000000	-0.499507	-15.196000 
	0.960417	10.177762	0.000000	59.604167	52.520000	19.800000	-0.185847	0.000000	16.178613	0.000000	1.000000	-0.500000	-15.211000 
	0.962500	10.177762	0.000000	59.625000	52.520000	19.800000	-0.186029	0.000000	16.175643	0.000000	1.000000	-0.500493	-15.226000 
	0.964583	10.177762	0.000000	59.645833	52.550000	19.800000	-0.186204	0.000000	16.172407	0.000000	1.000000	-0.501019	-15.242000 
	0.966667	10.177762	0.000000	59.666667	52.560000	19.800000	-0.186386	0.000000	16.169415	0.000000	1.000000	-0.501512	-15.257000 
	0.968750	10.177762	0.000000	59.687500	52.560000	19.800000	-0.186590	0.000000	16.166049	0.000000	1.000000	-0.502071	-15.274000 
	0.970833	10.177762	0.000000	59.708333	52.570000	19.800000	-0.186770	0.000000	16.163056	0.000000	1.000000	-0.502564	-15.289000 
	0.972917	10.177762	0.000000	59.729167	52.590000	19.800000	-0.186952	0.000000	16.159843	0.000000	1.000000	-0.503090	-15.305000 
	0.975000	10.177762	0.000000	59.750000	52.600000	19.800000	-0.187139	0.000000	16.156652	0.000000	1.000000	-0.503616	-15.321000 
	0.977083	10.177762	0.000000	59.770833	52.600000	19.800000	-0.187343	0.000000	16.153286	0.000000	1.000000	-0.504175	-15.338000 
	0.979167	10.177762	0.000000	59.791667	52.620000	19.800000	-0.187519	0.000000	16.150270	0.000000	1.000000	-0.504668	-15.353000 
	0.981250	10.177762	0.000000	59.812500	52.630000	19.800000	-0.187717	0.000000	16.146881	0.000000	1.000000	-0.505226	-15.370000 
	0.983333	10.177762	0.000000	59.833333	52.640000	19.800000	-0.187881	0.000000	16.144086	0.000000	1.000000	-0.505687	-15.384000 
	0.985417	10.177762	0.000000	59.854167	52.660000	19.800000	-0.188064	0.000000	16.140872	0.000000	1.000000	-0.506213	-15.400000 
	0.987500	10.177548	0.000000	59.875000	52.650000	19.800000	-0.188254	0.000000	16.137925	0.000000	1.000000	-0.506706	-15.415000 
	0.989583	10.177548	0.000000	59.895833	52.670000	19.800000	-0.188424	0.000000	16.134909	0.000000	1.000000	-0.507199	-15.430000 
	0.991667	10.177548	0.000000	59.916667	52.660000	19.800000	-0.188611	0.000000	16.131962	0.000000	1.000000	-0.507692	-15.445000 
	0.993750	10.177548	0.000000	59.937500	52.670000	19.800000	-0.188786	0.000000	16.128969	0.000000	1.000000	-0.508185	-15.460000 
	0.995833	10.177548	0.000000	59.958333	52.690000	19.800000	-0.188970	0.000000	16.125755	0.000000	1.000000	-0.508711	-15.476000 
	0.997917	10.177548	0.000000	59.979167	52.700000	19.800000	-0.189133	0.000000	16.122959	0.000000	1.000000	-0.509171	-15.490000 
	1.000000	10.177548	0.000000	60.000000	52.710000	19.800000	-0.189308	0.000000	16.119966	0.000000	1.000000	-0.509664	-15.505000 
	1.002083	10.177548	0.000000	60.020833	52.730000	19.800000	-0.189483	0.000000	16.116949	0.000000	1.000000	-0.510157	-15.520000 
	1.004167	10.177548	0.000000	60.041667	52.750000	19.800000	-0.189643	0.000000	16.114131	0.000000	1.000000	-0.510617	-15.534000 
	1.006250	10.177548	0.000000	60.062500	52.740000	19.800000	-0.189802	0.000000	16.111580	0.000000	1.000000	-0.511045	-15.547000 
	1.008333	10.177548	0.000000	60.083333	52.750000	19.800000	-0.189977	0.000000	16.108586	0.000000	1.000000	-0.511538	-15.562000 
	1.010417	10.177548	0.000000	60.104167	52.770000	19.800000	-0.190114	0.000000	16.106164	0.000000	1.000000	-0.511932	-15.574000 
	1.012500	10.177548	0.000000	60.125000	52.770000	19.800000	-0.190271	0.000000	16.103589	0.000000	1.000000	-0.512359	-15.587000 
	1.014583	10.177548	0.000000	60.145833	52.790000	19.800000	-0.190428	0.000000	16.100770	0.000000	1.000000	-0.512820	-15.601000 
	1.016667	10.177548	0.000000	60.166667	52.800000	19.800000	-0.190580	0.000000	16.098173	0.000000	1.000000	-0.513247	-15.614000 
	1.018750	10.177548	0.000000	60.187500	52.800000	19.800000	-0.190735	0.000000	16.095598	0.000000	1.000000	-0.513674	-15.627000 
	1.020833	10.177548	0.000000	60.208333	52.830000	19.800000	-0.190876	0.000000	16.092954	0.000000	1.000000	-0.514102	-15.640000 
	1.022917	10.177548	0.000000	60.229167	52.820000	19.800000	-0.191051	0.000000	16.090205	0.000000	1.000000	-0.514562	-15.654000 
	1.025000	10.177548	0.000000	60.250000	52.840000	19.800000	-0.191212	0.000000	16.087386	0.000000	1.000000	-0.515022	-15.668000 
	1.027083	10.177548	0.000000	60.270833	52.840000	19.800000	-0.191364	0.000000	16.084811	0.000000	1.000000	-0.515449	-15.681000 
	1.029167	10.177548	0.000000	60.291667	52.870000	19.800000	-0.191534	0.000000	16.081770	0.000000	1.000000	-0.515942	-15.696000 
	1.031250	10.177548	0.000000	60.312500	52.880000	19.800000	-0.191706	0.000000	16.078776	0.000000	1.000000	-0.516435	-15.711000 
	1.033333	10.177548	0.000000	60.333333	52.880000	19.800000	-0.191891	0.000000	16.075806	0.000000	1.000000	-0.516929	-15.726000 
	1.035417	10.177548	0.000000	60.354167	52.870000	19.800000	-0.192081	0.000000	16.072859	0.000000	1.000000	-0.517422	-15.741000 
	1.037500	10.177548	0.000000	60.375000	52.890000	19.800000	-0.192256	0.000000	16.069643	0.000000	1.000000	-0.517948	-15.757000 
	1.039583	10.177548	0.000000	60.395833	52.910000	19.800000	-0.192429	0.000000	16.066626	0.000000	1.000000	-0.518441	-15.772000 
	1.041667	10.177548	0.000000	60.416667	52.920000	19.800000	-0.192610	0.000000	16.063631	0.000000	1.000000	-0.518934	-15.787000 
	1.043750	10.177335	0.000000	60.437500	52.920000	19.800000	-0.192789	0.000000	16.060661	0.000000	1.000000	-0.519427	-15.802000 
	1.045833	10.177335	0.000000	60.458333	52.940000	19.800000	-0.192943	0.000000	16.057841	0.000000	1.000000	-0.519887	-15.816000 
	1.047917	10.177335	0.000000	60.479167	52.950000	19.800000	-0.193099	0.000000	16.055243	0.000000	1.000000	-0.520314	-15.829000 
	1.050000	10.177335	0.000000	60.500000	52.960000	19.800000	-0.193237	0.000000	16.052842	0.000000	1.000000	-0.520709	-15.841000 
	1.052083	10.177335	0.000000	60.520833	52.960000	19.800000	-0.193394	0.000000	16.050268	0.000000	1.000000	-0.521136	-15.854000 
	1.054167	10.177335	0.000000	60.541667	52.980000	19.800000	-0.193532	0.000000	16.047844	0.000000	1.000000	-0.521530	-15.866000 
	1.056250	10.177335	0.000000	60.562500	52.990000	19.800000	-0.193677	0.000000	16.045245	0.000000	1.000000	-0.521958	-15.879000 
	1.058333	10.177335	0.000000	60.583333	53.010000	19.800000	-0.193802	0.000000	16.043019	0.000000	1.000000	-0.522319	-15.890000 
	1.060417	10.177335	0.000000	60.604167	53.010000	19.800000	-0.193935	0.000000	16.040840	0.000000	1.000000	-0.522681	-15.901000 
	1.062500	10.177335	0.000000	60.625000	53.020000	19.800000	-0.194061	0.000000	16.038638	0.000000	1.000000	-0.523043	-15.912000 
	1.064583	10.177335	0.000000	60.645833	53.030000	19.800000	-0.194175	0.000000	16.036634	0.000000	1.000000	-0.523371	-15.922000 
	1.066667	10.177335	0.000000	60.666667	53.030000	19.800000	-0.194299	0.000000	16.034653	0.000000	1.000000	-0.523700	-15.932000 
	1.068750	10.177335	0.000000	60.687500	53.050000	19.800000	-0.194420	0.000000	16.032427	0.000000	1.000000	-0.524062	-15.943000 
	1.070833	10.177335	0.000000	60.708333	53.060000	19.800000	-0.194534	0.000000	16.030422	0.000000	1.000000	-0.524390	-15.953000 
	1.072917	10.177335	0.000000	60.729167	53.080000	19.800000	-0.194621	0.000000	16.028790	0.000000	1.000000	-0.524653	-15.961000 
	1.075000	10.177335	0.000000	60.750000	53.090000	19.800000	-0.194733	0.000000	16.026785	0.000000	1.000000	-0.524982	-15.971000 
	1.077083	10.177335	0.000000	60.770833	53.100000	19.800000	-0.194795	0.000000	16.025573	0.000000	1.000000	-0.525179	-15.977000 
	1.079167	10.177335	0.000000	60.791667	53.100000	19.800000	-0.194866	0.000000	16.024385	0.000000	1.000000	-0.525376	-15.983000 
	1.081250	10.177335	0.000000	60.812500	53.120000	19.800000	-0.194955	0.000000	16.022752	0.000000	1.000000	-0.525639	-15.991000 
	1.083333	10.177335	0.000000	60.833333	53.120000	19.800000	-0.195026	0.000000	16.021564	0.000000	1.000000	-0.525837	-15.997000 
	1.085417	10.177335	0.000000	60.854167	53.140000	19.800000	-0.195112	0.000000	16.019931	0.000000	1.000000	-0.526100	-16.005000 
	1.087500	10.177335	0.000000	60.875000	53.160000	19.800000	-0.195208	0.000000	16.018101	0.000000	1.000000	-0.526395	-16.014000 
	1.089583	10.177335	0.000000	60.895833	53.170000	19.800000	-0.195301	0.000000	16.016492	0.000000	1.000000	-0.526658	-16.022000 
	1.091667	10.177335	0.000000	60.916667	53.170000	19.800000	-0.195398	0.000000	16.014907	0.000000	1.000000	-0.526921	-16.030000 
	1.093750	10.177335	0.000000	60.937500	53.180000	19.800000	-0.195463	0.000000	16.013695	0.000000	1.000000	-0.527119	-16.036000 
	1.095833	10.177335	0.000000	60.958333	53.190000	19.800000	-0.195537	0.000000	16.012284	0.000000	1.000000	-0.527349	-16.043000 
	1.097917	10.177335	0.000000	60.979167	53.220000	19.800000	-0.195619	0.000000	16.010627	0.000000	1.000000	-0.527612	-16.051000 
	1.100000	10.177335	0.000000	61.000000	53.210000	19.800000	-0.195698	0.000000	16.009463	0.000000	1.000000	-0.527809	-16.057000 
	1.102083	10.177335	0.000000	61.020833	53.210000	19.800000	-0.195755	0.000000	16.008473	0.000000	1.000000	-0.527973	-16.062000 
	1.104167	10.177335	0.000000	61.041667	53.230000	19.800000	-0.195824	0.000000	16.007038	0.000000	1.000000	-0.528203	-16.069000 
	1.106250	10.177121	0.000000	61.062500	53.260000	19.800000	-0.195890	0.000000	16.005579	0.000000	1.000000	-0.528433	-16.076000 
	1.108333	10.177121	0.000000	61.083333	53.250000	19.800000	-0.195980	0.000000	16.004216	0.000000	1.000000	-0.528663	-16.083000 
	1.110417	10.177121	0.000000	61.104167	53.270000	19.800000	-0.196067	0.000000	16.002584	0.000000	1.000000	-0.528926	-16.091000 
	1.112500	10.177121	0.000000	61.125000	53.300000	19.800000	-0.196158	0.000000	16.000728	0.000000	1.000000	-0.529222	-16.100000 
	1.114583	10.177121	0.000000	61.145833	53.280000	19.800000	-0.196256	0.000000	15.999390	0.000000	1.000000	-0.529452	-16.107000 
	1.116667	10.177121	0.000000	61.166667	53.280000	19.800000	-0.196377	0.000000	15.997409	0.000000	1.000000	-0.529781	-16.117000 
	1.118750	10.177121	0.000000	61.187500	53.310000	19.800000	-0.196482	0.000000	15.995356	0.000000	1.000000	-0.530110	-16.127000 
	1.120833	10.177121	0.000000	61.208333	53.330000	19.800000	-0.196573	0.000000	15.993524	0.000000	1.000000	-0.530406	-16.136000 
	1.122917	10.177121	0.000000	61.229167	53.330000	19.800000	-0.196687	0.000000	15.991741	0.000000	1.000000	-0.530701	-16.145000 
	1.125000	10.177121	0.000000	61.250000	53.330000	19.800000	-0.196808	0.000000	15.989760	0.000000	1.000000	-0.531030	-16.155000 
	1.127083	10.177121	0.000000	61.270833	53.360000	19.800000	-0.196896	0.000000	15.987905	0.000000	1.000000	-0.531326	-16.164000 
	1.129167	10.177121	0.000000	61.291667	53.360000	19.800000	-0.196989	0.000000	15.986320	0.000000	1.000000	-0.531589	-16.172000 
	1.131250	10.177121	0.000000	61.312500	53.360000	19.800000	-0.197046	0.000000	15.985329	0.000000	1.000000	-0.531753	-16.177000 
	1.133333	10.177121	0.000000	61.333333	53.380000	19.800000	-0.197110	0.000000	15.984092	0.000000	1.000000	-0.531951	-16.183000 
	1.135417	10.177121	0.000000	61.354167	53.400000	19.800000	-0.197157	0.000000	15.983053	0.000000	1.000000	-0.532115	-16.188000 
	1.137500	10.177121	0.000000	61.375000	53.420000	19.800000	-0.197228	0.000000	15.981618	0.000000	1.000000	-0.532345	-16.195000 
	1.139583	10.177121	0.000000	61.395833	53.430000	19.800000	-0.197333	0.000000	15.979811	0.000000	1.000000	-0.532641	-16.204000 
	1.141667	10.177121	0.000000	61.416667	53.430000	19.800000	-0.197439	0.000000	15.978028	0.000000	1.000000	-0.532937	-16.213000 
	1.143750	10.177121	0.000000	61.437500	53.440000	19.800000	-0.197529	0.000000	15.976418	0.000000	1.000000	-0.533200	-16.221000 
	1.145833	10.177121	0.000000	61.458333	53.440000	19.800000	-0.197644	0.000000	15.974437	0.000000	1.000000	-0.533528	-16.231000 
	1.147917	10.177121	0.000000	61.479167	53.460000	19.800000	-0.197760	0.000000	15.972407	0.000000	1.000000	-0.533857	-16.241000 
	1.150000	10.177121	0.000000	61.500000	53.480000	19.800000	-0.197843	0.000000	15.970774	0.000000	1.000000	-0.534120	-16.249000 
	1.152083	10.177121	0.000000	61.520833	53.490000	19.800000	-0.197957	0.000000	15.968768	0.000000	1.000000	-0.534449	-16.259000 
	1.154167	10.177121	0.000000	61.541667	53.490000	19.800000	-0.198072	0.000000	15.966985	0.000000	1.000000	-0.534745	-16.268000 
	1.156250	10.177121	0.000000	61.562500	53.500000	19.800000	-0.198168	0.000000	15.965177	0.000000	1.000000	-0.535040	-16.277000 
	1.158333	10.177121	0.000000	61.583333	53.530000	19.800000	-0.198272	0.000000	15.963123	0.000000	1.000000	-0.535369	-16.287000 
	1.160417	10.177121	0.000000	61.604167	53.530000	19.800000	-0.198389	0.000000	15.961142	0.000000	1.000000	-0.535698	-16.297000 
	1.162500	10.177121	0.000000	61.625000	53.530000	19.800000	-0.198534	0.000000	15.958764	0.000000	1.000000	-0.536092	-16.309000 
	1.164583	10.177121	0.000000	61.645833	53.550000	19.800000	-0.198658	0.000000	15.956536	0.000000	1.000000	-0.536454	-16.320000 
	1.166667	10.177121	0.000000	61.666667	53.560000	19.800000	-0.198795	0.000000	15.954134	0.000000	1.000000	-0.536848	-16.332000 
	1.168750	10.176907	0.000000	61.687500	53.580000	19.800000	-0.198920	0.000000	15.951905	0.000000	1.000000	-0.537210	-16.343000 
	1.170833	10.177121	0.000000	61.708333	53.590000	19.800000	-0.199030	0.000000	15.949899	0.000000	1.000000	-0.537539	-16.353000 
	1.172917	10.177121	0.000000	61.729167	53.600000	19.800000	-0.199135	0.000000	15.948091	0.000000	1.000000	-0.537834	-16.362000 
	1.175000	10.177121	0.000000	61.750000	53.610000	19.800000	-0.199260	0.000000	15.945887	0.000000	1.000000	-0.538196	-16.373000 
	1.177083	10.177121	0.000000	61.770833	53.630000	19.800000	-0.199342	0.000000	15.944253	0.000000	1.000000	-0.538459	-16.381000 
	1.179167	10.176907	0.000000	61.791667	53.630000	19.800000	-0.199466	0.000000	15.942272	0.000000	1.000000	-0.538788	-16.391000 
	1.181250	10.176907	0.000000	61.812500	53.650000	19.800000	-0.199562	0.000000	15.940439	0.000000	1.000000	-0.539084	-16.400000 
	1.183333	10.176907	0.000000	61.833333	53.680000	19.800000	-0.199638	0.000000	15.938780	0.000000	1.000000	-0.539347	-16.408000 
	1.185417	10.176907	0.000000	61.854167	53.680000	19.800000	-0.199733	0.000000	15.937195	0.000000	1.000000	-0.539609	-16.416000 
	1.187500	10.176907	0.000000	61.875000	53.670000	19.800000	-0.199848	0.000000	15.935436	0.000000	1.000000	-0.539905	-16.425000 
	1.189583	10.176907	0.000000	61.895833	53.700000	19.800000	-0.199929	0.000000	15.933777	0.000000	1.000000	-0.540168	-16.433000 
	1.191667	10.176907	0.000000	61.916667	53.710000	19.800000	-0.200033	0.000000	15.931969	0.000000	1.000000	-0.540464	-16.442000 
	1.193750	10.176907	0.000000	61.937500	53.720000	19.800000	-0.200110	0.000000	15.930557	0.000000	1.000000	-0.540694	-16.449000 
	1.195833	10.176907	0.000000	61.958333	53.720000	19.800000	-0.200206	0.000000	15.928972	0.000000	1.000000	-0.540957	-16.457000 
	1.197917	10.176907	0.000000	61.979167	53.720000	19.800000	-0.200297	0.000000	15.927387	0.000000	1.000000	-0.541220	-16.465000 
	1.200000	10.176907	0.000000	62.000000	53.750000	19.800000	-0.200365	0.000000	15.925926	0.000000	1.000000	-0.541450	-16.472000 
	1.202083	10.176907	0.000000	62.020833	53.760000	19.800000	-0.200455	0.000000	15.924316	0.000000	1.000000	-0.541713	-16.480000 
	1.204167	10.176907	0.000000	62.041667	53.760000	19.800000	-0.200540	0.000000	15.922928	0.000000	1.000000	-0.541943	-16.487000 
	1.206250	10.176907	0.000000	62.062500	53.780000	19.800000	-0.200614	0.000000	15.921492	0.000000	1.000000	-0.542173	-16.494000 
	1.208333	10.176907	0.000000	62.083333	53.790000	19.800000	-0.200701	0.000000	15.919882	0.000000	1.000000	-0.542436	-16.502000 
	1.210417	10.176907	0.000000	62.104167	53.810000	19.800000	-0.200769	0.000000	15.918445	0.000000	1.000000	-0.542666	-16.509000 
	1.212500	10.176907	0.000000	62.125000	53.820000	19.800000	-0.200846	0.000000	15.917033	0.000000	1.000000	-0.542897	-16.516000 
	1.214583	10.176907	0.000000	62.145833	53.820000	19.800000	-0.200943	0.000000	15.915448	0.000000	1.000000	-0.543160	-16.524000 
	1.216667	10.176907	0.000000	62.166667	53.830000	19.800000	-0.201037	0.000000	15.913837	0.000000	1.000000	-0.543423	-16.532000 
	1.218750	10.176907	0.000000	62.187500	53.850000	19.800000	-0.201110	0.000000	15.912401	0.000000	1.000000	-0.543653	-16.539000 
	1.220833	10.176907	0.000000	62.208333	53.870000	19.800000	-0.201191	0.000000	15.910766	0.000000	1.000000	-0.543916	-16.547000 
	1.222917	10.176907	0.000000	62.229167	53.870000	19.800000	-0.201284	0.000000	15.909180	0.000000	1.000000	-0.544179	-16.555000 
	1.225000	10.176907	0.000000	62.250000	53.890000	19.800000	-0.201359	0.000000	15.907743	0.000000	1.000000	-0.544409	-16.562000 
	1.227083	10.176907	0.000000	62.270833	53.900000	19.800000	-0.201449	0.000000	15.906133	0.000000	1.000000	-0.544672	-16.570000 
	1.229167	10.176907	0.000000	62.291667	53.910000	19.800000	-0.201528	0.000000	15.904721	0.000000	1.000000	-0.544902	-16.577000 
	1.231250	10.176907	0.000000	62.312500	53.930000	19.800000	-0.201627	0.000000	15.902887	0.000000	1.000000	-0.545198	-16.586000 
	1.233333	10.176907	0.000000	62.333333	53.940000	19.800000	-0.201704	0.000000	15.901475	0.000000	1.000000	-0.545428	-16.593000 
	1.235417	10.176907	0.000000	62.354167	53.950000	19.800000	-0.201770	0.000000	15.900261	0.000000	1.000000	-0.545625	-16.599000 
	1.237500	10.176907	0.000000	62.375000	53.960000	19.800000	-0.201821	0.000000	15.899245	0.000000	1.000000	-0.545789	-16.604000 
	1.239583	10.176907	0.000000	62.395833	53.960000	19.800000	-0.201891	0.000000	15.898056	0.000000	1.000000	-0.545986	-16.610000 
	1.241667	10.176907	0.000000	62.416667	53.980000	19.800000	-0.201949	0.000000	15.896817	0.000000	1.000000	-0.546184	-16.616000 
	1.243750	10.176907	0.000000	62.437500	53.990000	19.800000	-0.202026	0.000000	15.895405	0.000000	1.000000	-0.546414	-16.623000 
	1.245833	10.176907	0.000000	62.458333	54.010000	19.800000	-0.202097	0.000000	15.893967	0.000000	1.000000	-0.546644	-16.630000 
	1.247917	10.176907	0.000000	62.479167	54.020000	19.800000	-0.202166	0.000000	15.892753	0.000000	1.000000	-0.546841	-16.636000 
	1.250000	10.176907	0.000000	62.500000	54.020000	19.800000	-0.202246	0.000000	15.891366	0.000000	1.000000	-0.547071	-16.643000 
	1.252083	10.176907	0.000000	62.520833	54.040000	19.800000	-0.202313	0.000000	15.890127	0.000000	1.000000	-0.547268	-16.649000 
	1.254167	10.176907	0.000000	62.541667	54.070000	19.800000	-0.202376	0.000000	15.888664	0.000000	1.000000	-0.547499	-16.656000 
	1.256250	10.176907	0.000000	62.562500	54.070000	19.800000	-0.202459	0.000000	15.887277	0.000000	1.000000	-0.547729	-16.663000 
	1.258333	10.176907	0.000000	62.583333	54.090000	19.800000	-0.202539	0.000000	15.885641	0.000000	1.000000	-0.547992	-16.671000 
	1.260417	10.176694	0.000000	62.604167	54.100000	19.800000	-0.202621	0.000000	15.884229	0.000000	1.000000	-0.548222	-16.678000 
	1.262500	10.176694	0.000000	62.625000	54.100000	19.800000	-0.202714	0.000000	15.882643	0.000000	1.000000	-0.548485	-16.686000 
	1.264583	10.176694	0.000000	62.645833	54.120000	19.800000	-0.202787	0.000000	15.881205	0.000000	1.000000	-0.548715	-16.693000 
	1.266667	10.176694	0.000000	62.666667	54.120000	19.800000	-0.202883	0.000000	15.879620	0.000000	1.000000	-0.548978	-16.701000 
	1.268750	10.176694	0.000000	62.687500	54.140000	19.800000	-0.202950	0.000000	15.878182	0.000000	1.000000	-0.549208	-16.708000 
	1.270833	10.176694	0.000000	62.708333	54.150000	19.800000	-0.203045	0.000000	15.876571	0.000000	1.000000	-0.549471	-16.716000 
	1.272917	10.176694	0.000000	62.729167	54.180000	19.800000	-0.203114	0.000000	15.875108	0.000000	1.000000	-0.549701	-16.723000 
	1.275000	10.176694	0.000000	62.750000	54.190000	19.800000	-0.203185	0.000000	15.873696	0.000000	1.000000	-0.549931	-16.730000 
	1.277083	10.176694	0.000000	62.770833	54.180000	19.800000	-0.203280	0.000000	15.872333	0.000000	1.000000	-0.550161	-16.737000 
	1.279167	10.176694	0.000000	62.791667	54.190000	19.800000	-0.203352	0.000000	15.870920	0.000000	1.000000	-0.550391	-16.744000 
	1.281250	10.176694	0.000000	62.812500	54.210000	19.800000	-0.203435	0.000000	15.869284	0.000000	1.000000	-0.550654	-16.752000 
	1.283333	10.176694	0.000000	62.833333	54.250000	19.800000	-0.203499	0.000000	15.867796	0.000000	1.000000	-0.550884	-16.759000 
	1.285417	10.176694	0.000000	62.854167	54.230000	19.800000	-0.203581	0.000000	15.866657	0.000000	1.000000	-0.551081	-16.765000 
	1.287500	10.176694	0.000000	62.875000	54.250000	19.800000	-0.203654	0.000000	15.865219	0.000000	1.000000	-0.551312	-16.772000 
	1.289583	10.176694	0.000000	62.895833	54.260000	19.800000	-0.203729	0.000000	15.863806	0.000000	1.000000	-0.551542	-16.779000 
	1.291667	10.176694	0.000000	62.916667	54.270000	19.800000	-0.203805	0.000000	15.862393	0.000000	1.000000	-0.551772	-16.786000 
	1.293750	10.176694	0.000000	62.937500	54.280000	19.800000	-0.203887	0.000000	15.860981	0.000000	1.000000	-0.552002	-16.793000 
	1.295833	10.176694	0.000000	62.958333	54.290000	19.800000	-0.203964	0.000000	15.859568	0.000000	1.000000	-0.552232	-16.800000 
	1.297917	10.176694	0.000000	62.979167	54.310000	19.800000	-0.204032	0.000000	15.858130	0.000000	1.000000	-0.552462	-16.807000 
	1.300000	10.176694	0.000000	63.000000	54.330000	19.800000	-0.204119	0.000000	15.856493	0.000000	1.000000	-0.552725	-16.815000 
	1.302083	10.176480	0.000000	63.020833	54.330000	19.800000	-0.204205	0.000000	15.855105	0.000000	1.000000	-0.552955	-16.822000 
	1.304167	10.176480	0.000000	63.041667	54.350000	19.800000	-0.204288	0.000000	15.853469	0.000000	1.000000	-0.553218	-16.830000 
	1.306250	10.176480	0.000000	63.062500	54.350000	19.800000	-0.204367	0.000000	15.852081	0.000000	1.000000	-0.553448	-16.837000 
	1.308333	10.176480	0.000000	63.083333	54.360000	19.800000	-0.204444	0.000000	15.850668	0.000000	1.000000	-0.553678	-16.844000 
	1.310417	10.176480	0.000000	63.104167	54.400000	19.800000	-0.204504	0.000000	15.849179	0.000000	1.000000	-0.553908	-16.851000 
	1.312500	10.176480	0.000000	63.125000	54.410000	19.800000	-0.204581	0.000000	15.847766	0.000000	1.000000	-0.554138	-16.858000 
	1.314583	10.176480	0.000000	63.145833	54.410000	19.800000	-0.204668	0.000000	15.846378	0.000000	1.000000	-0.554369	-16.865000 
	1.316667	10.176480	0.000000	63.166667	54.420000	19.800000	-0.204741	0.000000	15.844965	0.000000	1.000000	-0.554599	-16.872000 
	1.318750	10.176480	0.000000	63.187500	54.450000	19.800000	-0.204808	0.000000	15.843501	0.000000	1.000000	-0.554829	-16.879000 
	1.320833	10.176480	0.000000	63.208333	54.440000	19.800000	-0.204901	0.000000	15.842139	0.000000	1.000000	-0.555059	-16.886000 
	1.322917	10.176480	0.000000	63.229167	54.450000	19.800000	-0.204973	0.000000	15.840726	0.000000	1.000000	-0.555289	-16.893000 
	1.325000	10.176480	0.000000	63.250000	54.470000	19.800000	-0.205045	0.000000	15.839287	0.000000	1.000000	-0.555519	-16.900000 
	1.327083	10.176480	0.000000	63.270833	54.500000	19.800000	-0.205124	0.000000	15.837625	0.000000	1.000000	-0.555782	-16.908000 
	1.329167	10.176480	0.000000	63.291667	54.490000	19.800000	-0.205227	0.000000	15.836064	0.000000	1.000000	-0.556045	-16.916000 
	1.331250	10.176480	0.000000	63.312500	54.500000	19.800000	-0.205293	0.000000	15.834849	0.000000	1.000000	-0.556242	-16.922000 
	1.333333	10.176480	0.000000	63.333333	54.520000	19.800000	-0.205374	0.000000	15.833212	0.000000	1.000000	-0.556505	-16.930000 
	1.335417	10.176480	0.000000	63.354167	54.530000	19.800000	-0.205463	0.000000	15.831600	0.000000	1.000000	-0.556768	-16.938000 
	1.337500	10.176480	0.000000	63.375000	54.550000	19.800000	-0.205547	0.000000	15.829963	0.000000	1.000000	-0.557031	-16.946000 
	1.339583	10.176480	0.000000	63.395833	54.550000	19.800000	-0.205619	0.000000	15.828773	0.000000	1.000000	-0.557228	-16.952000 
	1.341667	10.176480	0.000000	63.416667	54.560000	19.800000	-0.205707	0.000000	15.827162	0.000000	1.000000	-0.557491	-16.960000 
	1.343750	10.176267	0.000000	63.437500	54.580000	19.800000	-0.205779	0.000000	15.825723	0.000000	1.000000	-0.557721	-16.967000 
	1.345833	10.176267	0.000000	63.458333	54.590000	19.800000	-0.205841	0.000000	15.824508	0.000000	1.000000	-0.557919	-16.973000 
	1.347917	10.176267	0.000000	63.479167	54.630000	19.800000	-0.205908	0.000000	15.823018	0.000000	1.000000	-0.558149	-16.980000 
	1.350000	10.176267	0.000000	63.500000	54.630000	19.800000	-0.205976	0.000000	15.821828	0.000000	1.000000	-0.558346	-16.986000 
	1.352083	10.176267	0.000000	63.520833	54.630000	19.800000	-0.206048	0.000000	15.820638	0.000000	1.000000	-0.558543	-16.992000 
	1.354167	10.176267	0.000000	63.541667	54.650000	19.800000	-0.206119	0.000000	15.819199	0.000000	1.000000	-0.558773	-16.999000 
	1.356250	10.176267	0.000000	63.562500	54.670000	19.800000	-0.206178	0.000000	15.817958	0.000000	1.000000	-0.558970	-17.005000 
	1.358333	10.176267	0.000000	63.583333	54.680000	19.800000	-0.206251	0.000000	15.816545	0.000000	1.000000	-0.559201	-17.012000 
	1.360417	10.176267	0.000000	63.604167	54.680000	19.800000	-0.206340	0.000000	15.815157	0.000000	1.000000	-0.559431	-17.019000 
	1.362500	10.176267	0.000000	63.625000	54.710000	19.800000	-0.206390	0.000000	15.813890	0.000000	1.000000	-0.559628	-17.025000 
	1.364583	10.176267	0.000000	63.645833	54.720000	19.800000	-0.206470	0.000000	15.812476	0.000000	1.000000	-0.559858	-17.032000 
	1.366667	10.176267	0.000000	63.666667	54.730000	19.800000	-0.206531	0.000000	15.811261	0.000000	1.000000	-0.560055	-17.038000 
	1.368750	10.176267	0.000000	63.687500	54.740000	19.800000	-0.206596	0.000000	15.810046	0.000000	1.000000	-0.560252	-17.044000 
	1.370833	10.176053	0.000000	63.708333	54.760000	19.800000	-0.206657	0.000000	15.808805	0.000000	1.000000	-0.560450	-17.050000 
	1.372917	10.176053	0.000000	63.729167	54.760000	19.800000	-0.206740	0.000000	15.807416	0.000000	1.000000	-0.560680	-17.057000 
	1.375000	10.176053	0.000000	63.750000	54.770000	19.800000	-0.206821	0.000000	15.806003	0.000000	1.000000	-0.560910	-17.064000 
	1.377083	10.176053	0.000000	63.770833	54.780000	19.800000	-0.206885	0.000000	15.804787	0.000000	1.000000	-0.561107	-17.070000 
	1.379167	10.176053	0.000000	63.791667	54.810000	19.800000	-0.206934	0.000000	15.803520	0.000000	1.000000	-0.561304	-17.076000 
	1.381250	10.176053	0.000000	63.812500	54.810000	19.800000	-0.207006	0.000000	15.802330	0.000000	1.000000	-0.561502	-17.082000 
	1.383333	10.176053	0.000000	63.833333	54.810000	19.800000	-0.207079	0.000000	15.801140	0.000000	1.000000	-0.561699	-17.088000 
	1.385417	10.176053	0.000000	63.854167	54.820000	19.800000	-0.207157	0.000000	15.799727	0.000000	1.000000	-0.561929	-17.095000 
	1.387500	10.176053	0.000000	63.875000	54.850000	19.800000	-0.207206	0.000000	15.798460	0.000000	1.000000	-0.562126	-17.101000 
	1.389583	10.176053	0.000000	63.895833	54.870000	19.800000	-0.207265	0.000000	15.797218	0.000000	1.000000	-0.562323	-17.107000 
	1.391667	10.176053	0.000000	63.916667	54.870000	19.800000	-0.207341	0.000000	15.796028	0.000000	1.000000	-0.562521	-17.113000 
	1.393750	10.176053	0.000000	63.937500	54.880000	19.800000	-0.207418	0.000000	15.794614	0.000000	1.000000	-0.562751	-17.120000 
	1.395833	10.176053	0.000000	63.958333	54.900000	19.800000	-0.207463	0.000000	15.793571	0.000000	1.000000	-0.562915	-17.125000 
	1.397917	10.176053	0.000000	63.979167	54.920000	19.800000	-0.207535	0.000000	15.792132	0.000000	1.000000	-0.563145	-17.132000 
	1.400000	10.176053	0.000000	64.000000	54.920000	19.800000	-0.207607	0.000000	15.790941	0.000000	1.000000	-0.563342	-17.138000 
	1.402083	10.175839	0.000000	64.020833	54.940000	19.800000	-0.207664	0.000000	15.789700	0.000000	1.000000	-0.563540	-17.144000 
	1.404167	10.175839	0.000000	64.041667	54.960000	19.800000	-0.207734	0.000000	15.788260	0.000000	1.000000	-0.563770	-17.151000 
	1.406250	10.175839	0.000000	64.062500	54.960000	19.800000	-0.207806	0.000000	15.787070	0.000000	1.000000	-0.563967	-17.157000 
	1.408333	10.175839	0.000000	64.083333	54.980000	19.800000	-0.207877	0.000000	15.785630	0.000000	1.000000	-0.564197	-17.164000 
	1.410417	10.175839	0.000000	64.104167	54.990000	19.800000	-0.207944	0.000000	15.784414	0.000000	1.000000	-0.564394	-17.170000 
	1.412500	10.175839	0.000000	64.125000	55.010000	19.800000	-0.208001	0.000000	15.783173	0.000000	1.000000	-0.564591	-17.176000 
	1.414583	10.175839	0.000000	64.145833	55.010000	19.800000	-0.208084	0.000000	15.781784	0.000000	1.000000	-0.564822	-17.183000 
	1.416667	10.175839	0.000000	64.166667	55.040000	19.800000	-0.208150	0.000000	15.780318	0.000000	1.000000	-0.565052	-17.190000 
	1.418750	10.175839	0.000000	64.187500	55.060000	19.800000	-0.208210	0.000000	15.779077	0.000000	1.000000	-0.565249	-17.196000 
	1.420833	10.175839	0.000000	64.208333	55.080000	19.800000	-0.208281	0.000000	15.777636	0.000000	1.000000	-0.565479	-17.203000 
	1.422917	10.175626	0.000000	64.229167	55.070000	19.800000	-0.208356	0.000000	15.776472	0.000000	1.000000	-0.565676	-17.209000 
	1.425000	10.175626	0.000000	64.250000	55.080000	19.800000	-0.208434	0.000000	15.775058	0.000000	1.000000	-0.565906	-17.216000 
	1.427083	10.175626	0.000000	64.270833	55.090000	19.800000	-0.208499	0.000000	15.773842	0.000000	1.000000	-0.566103	-17.222000 
	1.429167	10.175626	0.000000	64.291667	55.100000	19.800000	-0.208574	0.000000	15.772427	0.000000	1.000000	-0.566334	-17.229000 
	1.431250	10.175626	0.000000	64.312500	55.130000	19.800000	-0.208636	0.000000	15.770961	0.000000	1.000000	-0.566564	-17.236000 
	1.433333	10.175626	0.000000	64.333333	55.140000	19.800000	-0.208707	0.000000	15.769745	0.000000	1.000000	-0.566761	-17.242000 
	1.435417	10.175626	0.000000	64.354167	55.150000	19.800000	-0.208772	0.000000	15.768529	0.000000	1.000000	-0.566958	-17.248000 
	1.437500	10.175626	0.000000	64.375000	55.150000	19.800000	-0.208853	0.000000	15.767140	0.000000	1.000000	-0.567188	-17.255000 
	1.439583	10.175626	0.000000	64.395833	55.160000	19.800000	-0.208919	0.000000	15.765924	0.000000	1.000000	-0.567385	-17.261000 
	1.441667	10.175626	0.000000	64.416667	55.190000	19.800000	-0.208971	0.000000	15.764656	0.000000	1.000000	-0.567583	-17.267000 
	1.443750	10.175412	0.000000	64.437500	55.210000	19.800000	-0.209026	0.000000	15.763414	0.000000	1.000000	-0.567780	-17.273000 
	1.445833	10.175626	0.000000	64.458333	55.220000	19.800000	-0.209107	0.000000	15.762000	0.000000	1.000000	-0.568010	-17.280000 
	1.447917	10.175412	0.000000	64.479167	55.220000	19.800000	-0.209189	0.000000	15.760611	0.000000	1.000000	-0.568240	-17.287000 
	1.450000	10.175412	0.000000	64.500000	55.240000	19.800000	-0.209259	0.000000	15.759170	0.000000	1.000000	-0.568470	-17.294000 
	1.452083	10.175412	0.000000	64.520833	55.250000	19.800000	-0.209340	0.000000	15.757756	0.000000	1.000000	-0.568700	-17.301000 
	1.454167	10.175412	0.000000	64.541667	55.280000	19.800000	-0.209391	0.000000	15.756487	0.000000	1.000000	-0.568898	-17.307000 
	1.456250	10.175412	0.000000	64.562500	55.270000	19.800000	-0.209484	0.000000	15.755125	0.000000	1.000000	-0.569128	-17.314000 
	1.458333	10.175412	0.000000	64.583333	55.290000	19.800000	-0.209556	0.000000	15.753684	0.000000	1.000000	-0.569358	-17.321000 
	1.460417	10.175412	0.000000	64.604167	55.310000	19.800000	-0.209620	0.000000	15.752243	0.000000	1.000000	-0.569588	-17.328000 
	1.462500	10.175412	0.000000	64.625000	55.320000	19.800000	-0.209709	0.000000	15.750630	0.000000	1.000000	-0.569851	-17.336000 
	1.464583	10.175412	0.000000	64.645833	55.330000	19.800000	-0.209788	0.000000	15.749215	0.000000	1.000000	-0.570081	-17.343000 
	1.466667	10.175412	0.000000	64.666667	55.350000	19.800000	-0.209861	0.000000	15.747774	0.000000	1.000000	-0.570311	-17.350000 
	1.468750	10.175198	0.000000	64.687500	55.370000	19.800000	-0.209926	0.000000	15.746333	0.000000	1.000000	-0.570541	-17.357000 
	1.470833	10.175198	0.000000	64.708333	55.380000	19.800000	-0.210002	0.000000	15.744918	0.000000	1.000000	-0.570771	-17.364000 
	1.472917	10.175198	0.000000	64.729167	55.380000	19.800000	-0.210095	0.000000	15.743530	0.000000	1.000000	-0.571001	-17.371000 
	1.475000	10.175198	0.000000	64.750000	55.390000	19.800000	-0.210169	0.000000	15.742115	0.000000	1.000000	-0.571231	-17.378000 
	1.477083	10.175198	0.000000	64.770833	55.430000	19.800000	-0.210227	0.000000	15.740621	0.000000	1.000000	-0.571461	-17.385000 
	1.479167	10.175198	0.000000	64.791667	55.430000	19.800000	-0.210320	0.000000	15.739034	0.000000	1.000000	-0.571724	-17.393000 
	1.481250	10.175198	0.000000	64.812500	55.450000	19.800000	-0.210381	0.000000	15.737791	0.000000	1.000000	-0.571922	-17.399000 
	1.483333	10.175198	0.000000	64.833333	55.470000	19.800000	-0.210448	0.000000	15.736350	0.000000	1.000000	-0.572152	-17.406000 
	1.485417	10.175198	0.000000	64.854167	55.480000	19.800000	-0.210530	0.000000	15.734935	0.000000	1.000000	-0.572382	-17.413000 
	1.487500	10.175198	0.000000	64.875000	55.490000	19.800000	-0.210592	0.000000	15.733718	0.000000	1.000000	-0.572579	-17.419000 
	1.489583	10.175198	0.000000	64.895833	55.470000	19.800000	-0.210686	0.000000	15.732382	0.000000	1.000000	-0.572809	-17.426000 
	1.491667	10.175198	0.000000	64.916667	55.490000	19.800000	-0.210746	0.000000	15.731139	0.000000	1.000000	-0.573006	-17.432000 
	1.493750	10.175198	0.000000	64.937500	55.520000	19.800000	-0.210798	0.000000	15.729870	0.000000	1.000000	-0.573204	-17.438000 
	1.495833	10.174985	0.000000	64.958333	55.510000	19.800000	-0.210885	0.000000	15.728507	0.000000	1.000000	-0.573434	-17.445000 
	1.497917	10.174985	0.000000	64.979167	55.530000	19.800000	-0.210945	0.000000	15.727264	0.000000	1.000000	-0.573631	-17.451000 
	1.500000	10.174985	0.000000	65.000000	55.550000	19.800000	-0.211017	0.000000	15.725823	0.000000	1.000000	-0.573861	-17.458000 
	1.502083	10.174985	0.000000	65.020833	55.580000	19.800000	-0.211071	0.000000	15.724553	0.000000	1.000000	-0.574058	-17.464000 
	1.504167	10.174985	0.000000	65.041667	55.600000	19.800000	-0.211128	0.000000	15.723310	0.000000	1.000000	-0.574255	-17.470000 
	1.506250	10.174985	0.000000	65.062500	55.610000	19.800000	-0.211191	0.000000	15.722093	0.000000	1.000000	-0.574453	-17.476000 
	1.508333	10.174985	0.000000	65.083333	55.630000	19.800000	-0.211240	0.000000	15.721049	0.000000	1.000000	-0.574617	-17.481000 
	1.510417	10.174985	0.000000	65.104167	55.630000	19.800000	-0.211310	0.000000	15.719858	0.000000	1.000000	-0.574814	-17.487000 
	1.512500	10.174985	0.000000	65.125000	55.640000	19.800000	-0.211373	0.000000	15.718641	0.000000	1.000000	-0.575012	-17.493000 
	1.514583	10.174985	0.000000	65.145833	55.660000	19.800000	-0.211429	0.000000	15.717398	0.000000	1.000000	-0.575209	-17.499000 
	1.516667	10.174985	0.000000	65.166667	55.660000	19.800000	-0.211503	0.000000	15.716207	0.000000	1.000000	-0.575406	-17.505000 
	1.518750	10.174985	0.000000	65.187500	55.690000	19.800000	-0.211554	0.000000	15.714938	0.000000	1.000000	-0.575603	-17.511000 
	1.520833	10.174985	0.000000	65.208333	55.700000	19.800000	-0.211634	0.000000	15.713522	0.000000	1.000000	-0.575833	-17.518000 
	1.522917	10.174985	0.000000	65.229167	55.730000	19.800000	-0.211664	0.000000	15.712649	0.000000	1.000000	-0.575965	-17.522000 
	1.525000	10.174985	0.000000	65.250000	55.720000	19.800000	-0.211735	0.000000	15.711485	0.000000	1.000000	-0.576162	-17.528000 
	1.527083	10.174771	0.000000	65.270833	55.740000	19.800000	-0.211796	0.000000	15.710242	0.000000	1.000000	-0.576359	-17.534000 
	1.529167	10.174771	0.000000	65.291667	55.760000	19.800000	-0.211856	0.000000	15.708998	0.000000	1.000000	-0.576556	-17.540000 
	1.531250	10.174771	0.000000	65.312500	55.770000	19.800000	-0.211906	0.000000	15.707980	0.000000	1.000000	-0.576721	-17.545000 
	1.533333	10.174771	0.000000	65.333333	55.780000	19.800000	-0.211952	0.000000	15.707159	0.000000	1.000000	-0.576852	-17.549000 
	1.535417	10.174771	0.000000	65.354167	55.790000	19.800000	-0.212013	0.000000	15.705942	0.000000	1.000000	-0.577050	-17.555000 
	1.537500	10.174771	0.000000	65.375000	55.820000	19.800000	-0.212056	0.000000	15.704871	0.000000	1.000000	-0.577214	-17.560000 
	1.539583	10.174771	0.000000	65.395833	55.830000	19.800000	-0.212108	0.000000	15.703852	0.000000	1.000000	-0.577378	-17.565000 
	1.541667	10.174771	0.000000	65.416667	55.840000	19.800000	-0.212162	0.000000	15.702833	0.000000	1.000000	-0.577543	-17.570000 
	1.543750	10.174771	0.000000	65.437500	55.850000	19.800000	-0.212208	0.000000	15.701815	0.000000	1.000000	-0.577707	-17.575000 
	1.545833	10.174771	0.000000	65.458333	55.860000	19.800000	-0.212264	0.000000	15.700796	0.000000	1.000000	-0.577871	-17.580000 
	1.547917	10.174771	0.000000	65.479167	55.870000	19.800000	-0.212303	0.000000	15.699975	0.000000	1.000000	-0.578003	-17.584000 
	1.550000	10.174771	0.000000	65.500000	55.900000	19.800000	-0.212360	0.000000	15.698705	0.000000	1.000000	-0.578200	-17.590000 
	1.552083	10.174771	0.000000	65.520833	55.900000	19.800000	-0.212413	0.000000	15.697713	0.000000	1.000000	-0.578364	-17.595000 
	1.554167	10.174771	0.000000	65.541667	55.920000	19.800000	-0.212451	0.000000	15.696866	0.000000	1.000000	-0.578496	-17.599000 
	1.556250	10.174771	0.000000	65.562500	55.930000	19.800000	-0.212519	0.000000	15.695649	0.000000	1.000000	-0.578693	-17.605000 
	1.558333	10.174771	0.000000	65.583333	55.960000	19.800000	-0.212541	0.000000	15.694775	0.000000	1.000000	-0.578825	-17.609000 
	1.560417	10.174557	0.000000	65.604167	55.970000	19.800000	-0.212583	0.000000	15.693955	0.000000	1.000000	-0.578956	-17.613000 
	1.562500	10.174557	0.000000	65.625000	55.970000	19.800000	-0.212644	0.000000	15.692963	0.000000	1.000000	-0.579120	-17.618000 
	1.564583	10.174557	0.000000	65.645833	55.980000	19.800000	-0.212687	0.000000	15.692142	0.000000	1.000000	-0.579252	-17.622000 
	1.566667	10.174557	0.000000	65.666667	56.020000	19.800000	-0.212707	0.000000	15.691242	0.000000	1.000000	-0.579383	-17.626000 
	1.568750	10.174557	0.000000	65.687500	56.010000	19.800000	-0.212762	0.000000	15.690475	0.000000	1.000000	-0.579515	-17.630000 
	1.570833	10.174557	0.000000	65.708333	56.020000	19.800000	-0.212812	0.000000	15.689456	0.000000	1.000000	-0.579679	-17.635000 
	1.572917	10.174557	0.000000	65.729167	56.050000	19.800000	-0.212828	0.000000	15.688781	0.000000	1.000000	-0.579778	-17.638000 
	1.575000	10.174557	0.000000	65.750000	56.060000	19.800000	-0.212863	0.000000	15.687960	0.000000	1.000000	-0.579909	-17.642000 
	1.577083	10.174557	0.000000	65.770833	56.070000	19.800000	-0.212906	0.000000	15.687140	0.000000	1.000000	-0.580041	-17.646000 
	1.579167	10.174557	0.000000	65.791667	56.090000	19.800000	-0.212945	0.000000	15.686293	0.000000	1.000000	-0.580172	-17.650000 
	1.581250	10.174557	0.000000	65.812500	56.100000	19.800000	-0.212983	0.000000	15.685472	0.000000	1.000000	-0.580304	-17.654000 
	1.583333	10.174557	0.000000	65.833333	56.110000	19.800000	-0.213026	0.000000	15.684652	0.000000	1.000000	-0.580435	-17.658000 
	1.585417	10.174557	0.000000	65.854167	56.120000	19.800000	-0.213051	0.000000	15.684029	0.000000	1.000000	-0.580534	-17.661000 
	1.587500	10.174557	0.000000	65.875000	56.130000	19.800000	-0.213102	0.000000	15.683010	0.000000	1.000000	-0.580698	-17.666000 
	1.589583	10.174344	0.000000	65.895833	56.140000	19.800000	-0.213140	0.000000	15.682190	0.000000	1.000000	-0.580830	-17.670000 
	1.591667	10.174344	0.000000	65.916667	56.180000	19.800000	-0.213191	0.000000	15.680892	0.000000	1.000000	-0.581027	-17.676000 
	1.593750	10.174344	0.000000	65.937500	56.180000	19.800000	-0.213246	0.000000	15.679900	0.000000	1.000000	-0.581191	-17.681000 
	1.595833	10.174344	0.000000	65.958333	56.200000	19.800000	-0.213295	0.000000	15.678854	0.000000	1.000000	-0.581356	-17.686000 
	1.597917	10.174344	0.000000	65.979167	56.210000	19.800000	-0.213345	0.000000	15.677835	0.000000	1.000000	-0.581520	-17.691000 
	1.600000	10.174344	0.000000	66.000000	56.230000	19.800000	-0.213405	0.000000	15.676591	0.000000	1.000000	-0.581717	-17.697000 
	1.602083	10.174344	0.000000	66.020833	56.240000	19.800000	-0.213458	0.000000	15.675571	0.000000	1.000000	-0.581882	-17.702000 
	1.604167	10.174344	0.000000	66.041667	56.250000	19.800000	-0.213514	0.000000	15.674552	0.000000	1.000000	-0.582046	-17.707000 
	1.606250	10.174344	0.000000	66.062500	56.280000	19.800000	-0.213539	0.000000	15.673678	0.000000	1.000000	-0.582177	-17.711000 
	1.608333	10.174344	0.000000	66.083333	56.280000	19.800000	-0.213609	0.000000	15.672487	0.000000	1.000000	-0.582375	-17.717000 
	1.610417	10.174344	0.000000	66.104167	56.290000	19.800000	-0.213647	0.000000	15.671666	0.000000	1.000000	-0.582506	-17.721000 
	1.612500	10.174344	0.000000	66.125000	56.300000	19.800000	-0.213705	0.000000	15.670647	0.000000	1.000000	-0.582670	-17.726000 
	1.614583	10.174130	0.000000	66.145833	56.330000	19.800000	-0.213758	0.000000	15.669376	0.000000	1.000000	-0.582868	-17.732000 
	1.616667	10.174130	0.000000	66.166667	56.340000	19.800000	-0.213793	0.000000	15.668555	0.000000	1.000000	-0.582999	-17.736000 
	1.618750	10.174130	0.000000	66.187500	56.360000	19.800000	-0.213854	0.000000	15.667310	0.000000	1.000000	-0.583196	-17.742000 
	1.620833	10.174130	0.000000	66.208333	56.370000	19.800000	-0.213903	0.000000	15.666291	0.000000	1.000000	-0.583361	-17.747000 
	1.622917	10.174130	0.000000	66.229167	56.390000	19.800000	-0.213949	0.000000	15.665245	0.000000	1.000000	-0.583525	-17.752000 
	1.625000	10.174130	0.000000	66.250000	56.400000	19.800000	-0.214015	0.000000	15.664027	0.000000	1.000000	-0.583722	-17.758000 
	1.627083	10.174130	0.000000	66.270833	56.410000	19.800000	-0.214052	0.000000	15.663206	0.000000	1.000000	-0.583854	-17.762000 
	1.629167	10.174130	0.000000	66.291667	56.430000	19.800000	-0.214105	0.000000	15.662159	0.000000	1.000000	-0.584018	-17.767000 
	1.631250	10.174130	0.000000	66.312500	56.440000	19.800000	-0.214151	0.000000	15.661140	0.000000	1.000000	-0.584182	-17.772000 
	1.633333	10.174130	0.000000	66.333333	56.450000	19.800000	-0.214209	0.000000	15.660120	0.000000	1.000000	-0.584347	-17.777000 
	1.635417	10.174130	0.000000	66.354167	56.470000	19.800000	-0.214244	0.000000	15.659273	0.000000	1.000000	-0.584478	-17.781000 
	1.637500	10.174130	0.000000	66.375000	56.480000	19.800000	-0.214296	0.000000	15.658253	0.000000	1.000000	-0.584643	-17.786000 
	1.639583	10.174130	0.000000	66.395833	56.490000	19.800000	-0.214358	0.000000	15.657035	0.000000	1.000000	-0.584840	-17.792000 
	1.641667	10.174130	0.000000	66.416667	56.530000	19.800000	-0.214406	0.000000	15.655737	0.000000	1.000000	-0.585037	-17.798000 
	1.643750	10.173916	0.000000	66.437500	56.530000	19.800000	-0.214465	0.000000	15.654744	0.000000	1.000000	-0.585201	-17.803000 
	1.645833	10.173916	0.000000	66.458333	56.530000	19.800000	-0.214532	0.000000	15.653552	0.000000	1.000000	-0.585399	-17.809000 
	1.647917	10.173916	0.000000	66.479167	56.560000	19.800000	-0.214583	0.000000	15.652281	0.000000	1.000000	-0.585596	-17.815000 
	1.650000	10.173916	0.000000	66.500000	56.570000	19.800000	-0.214652	0.000000	15.651062	0.000000	1.000000	-0.585793	-17.821000 
	1.652083	10.173916	0.000000	66.520833	56.570000	19.800000	-0.214710	0.000000	15.650069	0.000000	1.000000	-0.585958	-17.826000 
	1.654167	10.173916	0.000000	66.541667	56.570000	19.800000	-0.214770	0.000000	15.649076	0.000000	1.000000	-0.586122	-17.831000 
	1.656250	10.173916	0.000000	66.562500	56.610000	19.800000	-0.214797	0.000000	15.647976	0.000000	1.000000	-0.586286	-17.836000 
	1.658333	10.173916	0.000000	66.583333	56.630000	19.800000	-0.214857	0.000000	15.646731	0.000000	1.000000	-0.586483	-17.842000 
	1.660417	10.173916	0.000000	66.604167	56.640000	19.800000	-0.214909	0.000000	15.645711	0.000000	1.000000	-0.586648	-17.847000 
	1.662500	10.173916	0.000000	66.625000	56.640000	19.800000	-0.214970	0.000000	15.644718	0.000000	1.000000	-0.586812	-17.852000 
	1.664583	10.173916	0.000000	66.645833	56.660000	19.800000	-0.215015	0.000000	15.643672	0.000000	1.000000	-0.586977	-17.857000 
	1.666667	10.173916	0.000000	66.666667	56.680000	19.800000	-0.215059	0.000000	15.642625	0.000000	1.000000	-0.587141	-17.862000 
	1.668750	10.173916	0.000000	66.687500	56.700000	19.800000	-0.215107	0.000000	15.641578	0.000000	1.000000	-0.587305	-17.867000 
	1.670833	10.173916	0.000000	66.708333	56.710000	19.800000	-0.215152	0.000000	15.640757	0.000000	1.000000	-0.587437	-17.871000 
	1.672917	10.173916	0.000000	66.729167	56.720000	19.800000	-0.215211	0.000000	15.639539	0.000000	1.000000	-0.587634	-17.877000 
	1.675000	10.173916	0.000000	66.750000	56.740000	19.800000	-0.215259	0.000000	15.638492	0.000000	1.000000	-0.587798	-17.882000 
	1.677083	10.173916	0.000000	66.770833	56.750000	19.800000	-0.215314	0.000000	15.637472	0.000000	1.000000	-0.587963	-17.887000 
	1.679167	10.173916	0.000000	66.791667	56.770000	19.800000	-0.215348	0.000000	15.636624	0.000000	1.000000	-0.588094	-17.891000 
	1.681250	10.173703	0.000000	66.812500	56.790000	19.800000	-0.215391	0.000000	15.635577	0.000000	1.000000	-0.588258	-17.896000 
	1.683333	10.173703	0.000000	66.833333	56.810000	19.800000	-0.215429	0.000000	15.634729	0.000000	1.000000	-0.588390	-17.900000 
	1.685417	10.173703	0.000000	66.854167	56.810000	19.800000	-0.215487	0.000000	15.633736	0.000000	1.000000	-0.588554	-17.905000 
	1.687500	10.173703	0.000000	66.875000	56.830000	19.800000	-0.215523	0.000000	15.632887	0.000000	1.000000	-0.588686	-17.909000 
	1.689583	10.173703	0.000000	66.895833	56.840000	19.800000	-0.215571	0.000000	15.631867	0.000000	1.000000	-0.588850	-17.914000 
	1.691667	10.173703	0.000000	66.916667	56.860000	19.800000	-0.215605	0.000000	15.631019	0.000000	1.000000	-0.588982	-17.918000 
	1.693750	10.173703	0.000000	66.937500	56.870000	19.800000	-0.215657	0.000000	15.629999	0.000000	1.000000	-0.589146	-17.923000 
	1.695833	10.173703	0.000000	66.958333	56.890000	19.800000	-0.215693	0.000000	15.629150	0.000000	1.000000	-0.589277	-17.927000 
	1.697917	10.173703	0.000000	66.979167	56.910000	19.800000	-0.215737	0.000000	15.628103	0.000000	1.000000	-0.589442	-17.932000 
	1.700000	10.173703	0.000000	67.000000	56.920000	19.800000	-0.215785	0.000000	15.627083	0.000000	1.000000	-0.589606	-17.937000 
	1.702083	10.173703	0.000000	67.020833	56.930000	19.800000	-0.215841	0.000000	15.626063	0.000000	1.000000	-0.589771	-17.942000 
	1.704167	10.173489	0.000000	67.041667	56.940000	19.800000	-0.215894	0.000000	15.625043	0.000000	1.000000	-0.589935	-17.947000 
	1.706250	10.173489	0.000000	67.062500	56.970000	19.800000	-0.215946	0.000000	15.623770	0.000000	1.000000	-0.590132	-17.953000 
	1.708333	10.173489	0.000000	67.083333	56.970000	19.800000	-0.216003	0.000000	15.622777	0.000000	1.000000	-0.590296	-17.958000 
	1.710417	10.173489	0.000000	67.104167	56.990000	19.800000	-0.216053	0.000000	15.621730	0.000000	1.000000	-0.590461	-17.963000 
	1.712500	10.173489	0.000000	67.125000	57.000000	19.800000	-0.216117	0.000000	15.620511	0.000000	1.000000	-0.590658	-17.969000 
	1.714583	10.173489	0.000000	67.145833	57.010000	19.800000	-0.216163	0.000000	15.619491	0.000000	1.000000	-0.590822	-17.974000 
	1.716667	10.173489	0.000000	67.166667	57.020000	19.800000	-0.216221	0.000000	15.618470	0.000000	1.000000	-0.590987	-17.979000 
	1.718750	10.173489	0.000000	67.187500	57.050000	19.800000	-0.216260	0.000000	15.617396	0.000000	1.000000	-0.591151	-17.984000 
	1.720833	10.173275	0.000000	67.208333	57.050000	19.800000	-0.216316	0.000000	15.616403	0.000000	1.000000	-0.591315	-17.989000 
	1.722917	10.173275	0.000000	67.229167	57.080000	19.800000	-0.216359	0.000000	15.615328	0.000000	1.000000	-0.591480	-17.994000 
	1.725000	10.173275	0.000000	67.250000	57.100000	19.800000	-0.216391	0.000000	15.614480	0.000000	1.000000	-0.591611	-17.998000 
	1.727083	10.173275	0.000000	67.270833	57.110000	19.800000	-0.216442	0.000000	15.613459	0.000000	1.000000	-0.591776	-18.003000 
	1.729167	10.173275	0.000000	67.291667	57.120000	19.800000	-0.216486	0.000000	15.612638	0.000000	1.000000	-0.591907	-18.007000 
	1.731250	10.173275	0.000000	67.312500	57.130000	19.800000	-0.216533	0.000000	15.611617	0.000000	1.000000	-0.592072	-18.012000 
	1.733333	10.173275	0.000000	67.333333	57.150000	19.800000	-0.216582	0.000000	15.610570	0.000000	1.000000	-0.592236	-18.017000 
	1.735417	10.173275	0.000000	67.354167	57.180000	19.800000	-0.216594	0.000000	15.609892	0.000000	1.000000	-0.592334	-18.020000 
	1.737500	10.173275	0.000000	67.375000	57.180000	19.800000	-0.216665	0.000000	15.608700	0.000000	1.000000	-0.592532	-18.026000 
	1.739583	10.173275	0.000000	67.395833	57.200000	19.800000	-0.216713	0.000000	15.607653	0.000000	1.000000	-0.592696	-18.031000 
	1.741667	10.173275	0.000000	67.416667	57.210000	19.800000	-0.216761	0.000000	15.606632	0.000000	1.000000	-0.592860	-18.036000 
	1.743750	10.173275	0.000000	67.437500	57.220000	19.800000	-0.216830	0.000000	15.605413	0.000000	1.000000	-0.593058	-18.042000 
	1.745833	10.173062	0.000000	67.458333	57.250000	19.800000	-0.216866	0.000000	15.604338	0.000000	1.000000	-0.593222	-18.047000 
	1.747917	10.173062	0.000000	67.479167	57.260000	19.800000	-0.216931	0.000000	15.603119	0.000000	1.000000	-0.593419	-18.053000 
	1.750000	10.173062	0.000000	67.500000	57.250000	19.800000	-0.217009	0.000000	15.601954	0.000000	1.000000	-0.593616	-18.059000 
	1.752083	10.173062	0.000000	67.520833	57.270000	19.800000	-0.217065	0.000000	15.600708	0.000000	1.000000	-0.593814	-18.065000 
	1.754167	10.173062	0.000000	67.541667	57.300000	19.800000	-0.217102	0.000000	15.599633	0.000000	1.000000	-0.593978	-18.070000 
	1.756250	10.173062	0.000000	67.562500	57.310000	19.800000	-0.217184	0.000000	15.598215	0.000000	1.000000	-0.594208	-18.077000 
	1.758333	10.173062	0.000000	67.583333	57.330000	19.800000	-0.217255	0.000000	15.596770	0.000000	1.000000	-0.594438	-18.084000 
	1.760417	10.173062	0.000000	67.604167	57.350000	19.800000	-0.217336	0.000000	15.595126	0.000000	1.000000	-0.594701	-18.092000 
	1.762500	10.172848	0.000000	67.625000	57.360000	19.800000	-0.217385	0.000000	15.594105	0.000000	1.000000	-0.594866	-18.097000 
	1.764583	10.172848	0.000000	67.645833	57.370000	19.800000	-0.217447	0.000000	15.592885	0.000000	1.000000	-0.595063	-18.103000 
	1.766667	10.172848	0.000000	67.666667	57.390000	19.800000	-0.217508	0.000000	15.591639	0.000000	1.000000	-0.595260	-18.109000 
	1.768750	10.172848	0.000000	67.687500	57.400000	19.800000	-0.217572	0.000000	15.590419	0.000000	1.000000	-0.595457	-18.115000 
	1.770833	10.172848	0.000000	67.708333	57.430000	19.800000	-0.217621	0.000000	15.589145	0.000000	1.000000	-0.595654	-18.121000 
	1.772917	10.172848	0.000000	67.729167	57.440000	19.800000	-0.217680	0.000000	15.588125	0.000000	1.000000	-0.595819	-18.126000 
	1.775000	10.172848	0.000000	67.750000	57.450000	19.800000	-0.217731	0.000000	15.587104	0.000000	1.000000	-0.595983	-18.131000 
	1.777083	10.172848	0.000000	67.770833	57.470000	19.800000	-0.217777	0.000000	15.586056	0.000000	1.000000	-0.596148	-18.136000 
	1.779167	10.172848	0.000000	67.791667	57.480000	19.800000	-0.217823	0.000000	15.585035	0.000000	1.000000	-0.596312	-18.141000 
	1.781250	10.172848	0.000000	67.812500	57.500000	19.800000	-0.217858	0.000000	15.584185	0.000000	1.000000	-0.596443	-18.145000 
	1.783333	10.172848	0.000000	67.833333	57.510000	19.800000	-0.217905	0.000000	15.583363	0.000000	1.000000	-0.596575	-18.149000 
	1.785417	10.172634	0.000000	67.854167	57.520000	19.800000	-0.217947	0.000000	15.582541	0.000000	1.000000	-0.596706	-18.153000 
	1.787500	10.172634	0.000000	67.875000	57.550000	19.800000	-0.217972	0.000000	15.581664	0.000000	1.000000	-0.596838	-18.157000 
	1.789583	10.172634	0.000000	67.895833	57.550000	19.800000	-0.218027	0.000000	15.580670	0.000000	1.000000	-0.597002	-18.162000 
	1.791667	10.172634	0.000000	67.916667	57.560000	19.800000	-0.218060	0.000000	15.580047	0.000000	1.000000	-0.597101	-18.165000 
	1.793750	10.172634	0.000000	67.937500	57.590000	19.800000	-0.218097	0.000000	15.578971	0.000000	1.000000	-0.597265	-18.170000 
	1.795833	10.172634	0.000000	67.958333	57.610000	19.800000	-0.218128	0.000000	15.578122	0.000000	1.000000	-0.597397	-18.174000 
	1.797917	10.172634	0.000000	67.979167	57.610000	19.800000	-0.218188	0.000000	15.577128	0.000000	1.000000	-0.597561	-18.179000 
	1.800000	10.172634	0.000000	68.000000	57.640000	19.800000	-0.218218	0.000000	15.576251	0.000000	1.000000	-0.597692	-18.183000 
	1.802083	10.172634	0.000000	68.020833	57.660000	19.800000	-0.218262	0.000000	15.575203	0.000000	1.000000	-0.597857	-18.188000 
	1.804167	10.172634	0.000000	68.041667	57.660000	19.800000	-0.218296	0.000000	15.574607	0.000000	1.000000	-0.597955	-18.191000 
	1.806250	10.172634	0.000000	68.062500	57.670000	19.800000	-0.218345	0.000000	15.573585	0.000000	1.000000	-0.598120	-18.196000 
	1.808333	10.172634	0.000000	68.083333	57.680000	19.800000	-0.218373	0.000000	15.572962	0.000000	1.000000	-0.598218	-18.199000 
	1.810417	10.172634	0.000000	68.104167	57.710000	19.800000	-0.218407	0.000000	15.572085	0.000000	1.000000	-0.598350	-18.203000 
	1.812500	10.172634	0.000000	68.125000	57.720000	19.800000	-0.218429	0.000000	15.571461	0.000000	1.000000	-0.598448	-18.206000 
	1.814583	10.172421	0.000000	68.145833	57.730000	19.800000	-0.218466	0.000000	15.570639	0.000000	1.000000	-0.598580	-18.210000 
	1.816667	10.172421	0.000000	68.166667	57.750000	19.800000	-0.218492	0.000000	15.569988	0.000000	1.000000	-0.598679	-18.213000 
	1.818750	10.172421	0.000000	68.187500	57.760000	19.800000	-0.218544	0.000000	15.568966	0.000000	1.000000	-0.598843	-18.218000 
	1.820833	10.172421	0.000000	68.208333	57.780000	19.800000	-0.218564	0.000000	15.568315	0.000000	1.000000	-0.598942	-18.221000 
	1.822917	10.172421	0.000000	68.229167	57.800000	19.800000	-0.218587	0.000000	15.567664	0.000000	1.000000	-0.599040	-18.224000 
	1.825000	10.172421	0.000000	68.250000	57.810000	19.800000	-0.218630	0.000000	15.566842	0.000000	1.000000	-0.599172	-18.228000 
	1.827083	10.172421	0.000000	68.270833	57.830000	19.800000	-0.218650	0.000000	15.566191	0.000000	1.000000	-0.599270	-18.231000 
	1.829167	10.172421	0.000000	68.291667	57.850000	19.800000	-0.218686	0.000000	15.565341	0.000000	1.000000	-0.599402	-18.235000 
	1.831250	10.172421	0.000000	68.312500	57.860000	19.800000	-0.218710	0.000000	15.564717	0.000000	1.000000	-0.599500	-18.238000 
	1.833333	10.172421	0.000000	68.333333	57.870000	19.800000	-0.218742	0.000000	15.564093	0.000000	1.000000	-0.599599	-18.241000 
	1.835417	10.172421	0.000000	68.354167	57.870000	19.800000	-0.218772	0.000000	15.563497	0.000000	1.000000	-0.599698	-18.244000 
	1.837500	10.172421	0.000000	68.375000	57.910000	19.800000	-0.218782	0.000000	15.562791	0.000000	1.000000	-0.599796	-18.247000 
	1.839583	10.172421	0.000000	68.395833	57.920000	19.800000	-0.218808	0.000000	15.562167	0.000000	1.000000	-0.599895	-18.250000 
	1.841667	10.172207	0.000000	68.416667	57.930000	19.800000	-0.218840	0.000000	15.561543	0.000000	1.000000	-0.599993	-18.253000 
	1.843750	10.172207	0.000000	68.437500	57.950000	19.800000	-0.218859	0.000000	15.560892	0.000000	1.000000	-0.600092	-18.256000 
	1.845833	10.172207	0.000000	68.458333	57.960000	19.800000	-0.218875	0.000000	15.560467	0.000000	1.000000	-0.600158	-18.258000 
	1.847917	10.172207	0.000000	68.479167	57.970000	19.800000	-0.218917	0.000000	15.559644	0.000000	1.000000	-0.600289	-18.262000 
	1.850000	10.172207	0.000000	68.500000	58.000000	19.800000	-0.218911	0.000000	15.559363	0.000000	1.000000	-0.600322	-18.263000 
	1.852083	10.172207	0.000000	68.520833	58.020000	19.800000	-0.218919	0.000000	15.558911	0.000000	1.000000	-0.600388	-18.265000 
	1.854167	10.172207	0.000000	68.541667	58.030000	19.800000	-0.218930	0.000000	15.558486	0.000000	1.000000	-0.600454	-18.267000 
	1.856250	10.172207	0.000000	68.562500	58.030000	19.800000	-0.218967	0.000000	15.557889	0.000000	1.000000	-0.600552	-18.270000 
	1.858333	10.172207	0.000000	68.583333	58.050000	19.800000	-0.218965	0.000000	15.557636	0.000000	1.000000	-0.600585	-18.271000 
	1.860417	10.171993	0.000000	68.604167	58.090000	19.800000	-0.218963	0.000000	15.557128	0.000000	1.000000	-0.600651	-18.273000 
	1.862500	10.171993	0.000000	68.625000	58.090000	19.800000	-0.219007	0.000000	15.556333	0.000000	1.000000	-0.600782	-18.277000 
	1.864583	10.171993	0.000000	68.645833	58.090000	19.800000	-0.219032	0.000000	15.555935	0.000000	1.000000	-0.600848	-18.279000 
	1.866667	10.171993	0.000000	68.666667	58.100000	19.800000	-0.219044	0.000000	15.555510	0.000000	1.000000	-0.600914	-18.281000 
	1.868750	10.171993	0.000000	68.687500	58.140000	19.800000	-0.219048	0.000000	15.555003	0.000000	1.000000	-0.600980	-18.283000 
	1.870833	10.171993	0.000000	68.708333	58.150000	19.800000	-0.219074	0.000000	15.554379	0.000000	1.000000	-0.601078	-18.286000 
	1.872917	10.171993	0.000000	68.729167	58.160000	19.800000	-0.219098	0.000000	15.553755	0.000000	1.000000	-0.601177	-18.289000 
	1.875000	10.171993	0.000000	68.750000	58.180000	19.800000	-0.219121	0.000000	15.553103	0.000000	1.000000	-0.601275	-18.292000 
	1.877083	10.171993	0.000000	68.770833	58.190000	19.800000	-0.219146	0.000000	15.552479	0.000000	1.000000	-0.601374	-18.295000 
	1.879167	10.171780	0.000000	68.791667	58.210000	19.800000	-0.219183	0.000000	15.551629	0.000000	1.000000	-0.601505	-18.299000 
	1.881250	10.171780	0.000000	68.812500	58.220000	19.800000	-0.219210	0.000000	15.551005	0.000000	1.000000	-0.601604	-18.302000 
	1.883333	10.171780	0.000000	68.833333	58.250000	19.800000	-0.219239	0.000000	15.550127	0.000000	1.000000	-0.601736	-18.306000 
	1.885417	10.171780	0.000000	68.854167	58.250000	19.800000	-0.219276	0.000000	15.549530	0.000000	1.000000	-0.601834	-18.309000 
	1.887500	10.171780	0.000000	68.875000	58.280000	19.800000	-0.219303	0.000000	15.548652	0.000000	1.000000	-0.601966	-18.313000 
	1.889583	10.171780	0.000000	68.895833	58.300000	19.800000	-0.219336	0.000000	15.547802	0.000000	1.000000	-0.602097	-18.317000 
	1.891667	10.171780	0.000000	68.916667	58.300000	19.800000	-0.219371	0.000000	15.547205	0.000000	1.000000	-0.602196	-18.320000 
	1.893750	10.171780	0.000000	68.937500	58.330000	19.800000	-0.219386	0.000000	15.546526	0.000000	1.000000	-0.602294	-18.323000 
	1.895833	10.171780	0.000000	68.958333	58.350000	19.800000	-0.219409	0.000000	15.545875	0.000000	1.000000	-0.602393	-18.326000 
	1.897917	10.171566	0.000000	68.979167	58.340000	19.800000	-0.219436	0.000000	15.545504	0.000000	1.000000	-0.602459	-18.328000 
	1.900000	10.171566	0.000000	69.000000	58.370000	19.800000	-0.219451	0.000000	15.544825	0.000000	1.000000	-0.602557	-18.331000 
	1.902083	10.171566	0.000000	69.020833	58.390000	19.800000	-0.219459	0.000000	15.544372	0.000000	1.000000	-0.602623	-18.333000 
	1.904167	10.171566	0.000000	69.041667	58.390000	19.800000	-0.219493	0.000000	15.543776	0.000000	1.000000	-0.602722	-18.336000 
	1.906250	10.171566	0.000000	69.062500	58.410000	19.800000	-0.219514	0.000000	15.543124	0.000000	1.000000	-0.602820	-18.339000 
	1.908333	10.171566	0.000000	69.083333	58.420000	19.800000	-0.219542	0.000000	15.542500	0.000000	1.000000	-0.602919	-18.342000 
	1.910417	10.171566	0.000000	69.104167	58.450000	19.800000	-0.219557	0.000000	15.541821	0.000000	1.000000	-0.603018	-18.345000 
	1.912500	10.171566	0.000000	69.125000	58.450000	19.800000	-0.219591	0.000000	15.541224	0.000000	1.000000	-0.603116	-18.348000 
	1.914583	10.171352	0.000000	69.145833	58.470000	19.800000	-0.219614	0.000000	15.540572	0.000000	1.000000	-0.603215	-18.351000 
	1.916667	10.171352	0.000000	69.166667	58.490000	19.800000	-0.219636	0.000000	15.539920	0.000000	1.000000	-0.603313	-18.354000 
	1.918750	10.171352	0.000000	69.187500	58.490000	19.800000	-0.219670	0.000000	15.539324	0.000000	1.000000	-0.603412	-18.357000 
	1.920833	10.171352	0.000000	69.208333	58.520000	19.800000	-0.219686	0.000000	15.538644	0.000000	1.000000	-0.603511	-18.360000 
	1.922917	10.171352	0.000000	69.229167	58.530000	19.800000	-0.219701	0.000000	15.538219	0.000000	1.000000	-0.603576	-18.362000 
	1.925000	10.171352	0.000000	69.250000	58.560000	19.800000	-0.219719	0.000000	15.537539	0.000000	1.000000	-0.603675	-18.365000 
	1.927083	10.171352	0.000000	69.270833	58.560000	19.800000	-0.219751	0.000000	15.536943	0.000000	1.000000	-0.603774	-18.368000 
	1.929167	10.171352	0.000000	69.291667	58.580000	19.800000	-0.219775	0.000000	15.536291	0.000000	1.000000	-0.603872	-18.371000 
	1.931250	10.171352	0.000000	69.312500	58.600000	19.800000	-0.219791	0.000000	15.535639	0.000000	1.000000	-0.603971	-18.374000 
	1.933333	10.171139	0.000000	69.333333	58.630000	19.800000	-0.219809	0.000000	15.534959	0.000000	1.000000	-0.604069	-18.377000 
	1.935417	10.171139	0.000000	69.354167	58.640000	19.800000	-0.219839	0.000000	15.534335	0.000000	1.000000	-0.604168	-18.380000 
	1.937500	10.171139	0.000000	69.375000	58.660000	19.800000	-0.219872	0.000000	15.533484	0.000000	1.000000	-0.604300	-18.384000 
	1.939583	10.171139	0.000000	69.395833	58.670000	19.800000	-0.219903	0.000000	15.532860	0.000000	1.000000	-0.604398	-18.387000 
	1.941667	10.171139	0.000000	69.416667	58.680000	19.800000	-0.219912	0.000000	15.532434	0.000000	1.000000	-0.604464	-18.389000 
	1.943750	10.171139	0.000000	69.437500	58.710000	19.800000	-0.219944	0.000000	15.531556	0.000000	1.000000	-0.604595	-18.393000 
	1.945833	10.171139	0.000000	69.458333	58.720000	19.800000	-0.219982	0.000000	15.530733	0.000000	1.000000	-0.604727	-18.397000 
	1.947917	10.171139	0.000000	69.479167	58.720000	19.800000	-0.220017	0.000000	15.530136	0.000000	1.000000	-0.604825	-18.400000 
	1.950000	10.170925	0.000000	69.500000	58.740000	19.800000	-0.220049	0.000000	15.529285	0.000000	1.000000	-0.604957	-18.404000 
	1.952083	10.170925	0.000000	69.520833	58.770000	19.800000	-0.220077	0.000000	15.528406	0.000000	1.000000	-0.605088	-18.408000 
	1.954167	10.170925	0.000000	69.541667	58.780000	19.800000	-0.220108	0.000000	15.527782	0.000000	1.000000	-0.605187	-18.411000 
	1.956250	10.170925	0.000000	69.562500	58.790000	19.800000	-0.220144	0.000000	15.526958	0.000000	1.000000	-0.605319	-18.415000 
	1.958333	10.170925	0.000000	69.583333	58.800000	19.800000	-0.220171	0.000000	15.526334	0.000000	1.000000	-0.605417	-18.418000 
	1.960417	10.170925	0.000000	69.604167	58.810000	19.800000	-0.220209	0.000000	15.525511	0.000000	1.000000	-0.605549	-18.422000 
	1.962500	10.170925	0.000000	69.625000	58.840000	19.800000	-0.220243	0.000000	15.524632	0.000000	1.000000	-0.605680	-18.426000 
	1.964583	10.170925	0.000000	69.645833	58.850000	19.800000	-0.220285	0.000000	15.523808	0.000000	1.000000	-0.605812	-18.430000 
	1.966667	10.170925	0.000000	69.666667	58.870000	19.800000	-0.220301	0.000000	15.523156	0.000000	1.000000	-0.605910	-18.433000 
	1.968750	10.170925	0.000000	69.687500	58.890000	19.800000	-0.220330	0.000000	15.522305	0.000000	1.000000	-0.606042	-18.437000 
	1.970833	10.170925	0.000000	69.708333	58.890000	19.800000	-0.220392	0.000000	15.521310	0.000000	1.000000	-0.606206	-18.442000 
	1.972917	10.170711	0.000000	69.729167	58.910000	19.800000	-0.220415	0.000000	15.520658	0.000000	1.000000	-0.606305	-18.445000 
	1.975000	10.170711	0.000000	69.750000	58.940000	19.800000	-0.220439	0.000000	15.519779	0.000000	1.000000	-0.606436	-18.449000 
	1.977083	10.170711	0.000000	69.770833	58.950000	19.800000	-0.220495	0.000000	15.518756	0.000000	1.000000	-0.606600	-18.454000 
	1.979167	10.170711	0.000000	69.791667	58.950000	19.800000	-0.220541	0.000000	15.517961	0.000000	1.000000	-0.606732	-18.458000 
	1.981250	10.170711	0.000000	69.812500	58.960000	19.800000	-0.220568	0.000000	15.517336	0.000000	1.000000	-0.606831	-18.461000 
	1.983333	10.170498	0.000000	69.833333	59.010000	19.800000	-0.220586	0.000000	15.516401	0.000000	1.000000	-0.606962	-18.465000 
	1.985417	10.170498	0.000000	69.854167	59.020000	19.800000	-0.220607	0.000000	15.515777	0.000000	1.000000	-0.607061	-18.468000 
	1.987500	10.170498	0.000000	69.875000	59.040000	19.800000	-0.220630	0.000000	15.515124	0.000000	1.000000	-0.607159	-18.471000 
	1.989583	10.170498	0.000000	69.895833	59.060000	19.800000	-0.220666	0.000000	15.514273	0.000000	1.000000	-0.607291	-18.475000 
	1.991667	10.170498	0.000000	69.916667	59.080000	19.800000	-0.220702	0.000000	15.513422	0.000000	1.000000	-0.607422	-18.479000 
	1.993750	10.170498	0.000000	69.937500	59.090000	19.800000	-0.220728	0.000000	15.512797	0.000000	1.000000	-0.607521	-18.482000 
	1.995833	10.170498	0.000000	69.958333	59.080000	19.800000	-0.220778	0.000000	15.512029	0.000000	1.000000	-0.607652	-18.486000 
	1.997917	10.170498	0.000000	69.979167	59.110000	19.800000	-0.220815	0.000000	15.510951	0.000000	1.000000	-0.607817	-18.491000 
	2.000000	10.170498	0.000000	70.000000	59.140000	19.800000	-0.220834	0.000000	15.510270	0.000000	1.000000	-0.607915	-18.494000 
	2.002083	10.170284	0.000000	70.020833	59.150000	19.800000	-0.220873	0.000000	15.509447	0.000000	1.000000	-0.608047	-18.498000 
	2.004167	10.170284	0.000000	70.041667	59.150000	19.800000	-0.220906	0.000000	15.508850	0.000000	1.000000	-0.608145	-18.501000 
	2.006250	10.170284	0.000000	70.062500	59.180000	19.800000	-0.220937	0.000000	15.507970	0.000000	1.000000	-0.608277	-18.505000 
	2.008333	10.170284	0.000000	70.083333	59.180000	19.800000	-0.220971	0.000000	15.507373	0.000000	1.000000	-0.608376	-18.508000 
	2.010417	10.170070	0.000000	70.104167	59.200000	19.800000	-0.220989	0.000000	15.506721	0.000000	1.000000	-0.608474	-18.511000 
	2.012500	10.170070	0.000000	70.125000	59.220000	19.800000	-0.221015	0.000000	15.506068	0.000000	1.000000	-0.608573	-18.514000 
	2.014583	10.170070	0.000000	70.145833	59.250000	19.800000	-0.221017	0.000000	15.505586	0.000000	1.000000	-0.608638	-18.516000 
	2.016667	10.169857	0.000000	70.166667	59.250000	19.800000	-0.221059	0.000000	15.504791	0.000000	1.000000	-0.608770	-18.520000 
	2.018750	10.169857	0.000000	70.187500	59.280000	19.800000	-0.221067	0.000000	15.504309	0.000000	1.000000	-0.608836	-18.522000 
	2.020833	10.169857	0.000000	70.208333	59.300000	19.800000	-0.221086	0.000000	15.503656	0.000000	1.000000	-0.608934	-18.525000 
	2.022917	10.169857	0.000000	70.229167	59.300000	19.800000	-0.221109	0.000000	15.503258	0.000000	1.000000	-0.609000	-18.527000 
	2.025000	10.169857	0.000000	70.250000	59.310000	19.800000	-0.221134	0.000000	15.502633	0.000000	1.000000	-0.609099	-18.530000 
	2.027083	10.169857	0.000000	70.270833	59.340000	19.800000	-0.221151	0.000000	15.501953	0.000000	1.000000	-0.609197	-18.533000 
	2.029167	10.169643	0.000000	70.291667	59.350000	19.800000	-0.221183	0.000000	15.501328	0.000000	1.000000	-0.609296	-18.536000 
	2.031250	10.169643	0.000000	70.312500	59.360000	19.800000	-0.221194	0.000000	15.500902	0.000000	1.000000	-0.609362	-18.538000 
	2.033333	10.169643	0.000000	70.333333	59.390000	19.800000	-0.221220	0.000000	15.500022	0.000000	1.000000	-0.609493	-18.542000 
	2.035417	10.169643	0.000000	70.354167	59.400000	19.800000	-0.221237	0.000000	15.499596	0.000000	1.000000	-0.609559	-18.544000 
	2.037500	10.169643	0.000000	70.375000	59.410000	19.800000	-0.221265	0.000000	15.498971	0.000000	1.000000	-0.609657	-18.547000 
	2.039583	10.169643	0.000000	70.395833	59.430000	19.800000	-0.221277	0.000000	15.498518	0.000000	1.000000	-0.609723	-18.549000 
	2.041667	10.169643	0.000000	70.416667	59.440000	19.800000	-0.221293	0.000000	15.498092	0.000000	1.000000	-0.609789	-18.551000 
	2.043750	10.169429	0.000000	70.437500	59.450000	19.800000	-0.221308	0.000000	15.497666	0.000000	1.000000	-0.609855	-18.553000 
	2.045833	10.169429	0.000000	70.458333	59.500000	19.800000	-0.221302	0.000000	15.497128	0.000000	1.000000	-0.609920	-18.555000 
	2.047917	10.169429	0.000000	70.479167	59.480000	19.800000	-0.221333	0.000000	15.496786	0.000000	1.000000	-0.609986	-18.557000 
	2.050000	10.169216	0.000000	70.500000	59.520000	19.800000	-0.221321	0.000000	15.496475	0.000000	1.000000	-0.610019	-18.558000 
	2.052083	10.169216	0.000000	70.520833	59.520000	19.800000	-0.221338	0.000000	15.496077	0.000000	1.000000	-0.610085	-18.560000 
	2.054167	10.169216	0.000000	70.541667	59.550000	19.800000	-0.221343	0.000000	15.495595	0.000000	1.000000	-0.610151	-18.562000 
	2.056250	10.169216	0.000000	70.562500	59.560000	19.800000	-0.221349	0.000000	15.495368	0.000000	1.000000	-0.610183	-18.563000 
	2.058333	10.169216	0.000000	70.583333	59.570000	19.800000	-0.221372	0.000000	15.494743	0.000000	1.000000	-0.610282	-18.566000 
	2.060417	10.169216	0.000000	70.604167	59.590000	19.800000	-0.221372	0.000000	15.494488	0.000000	1.000000	-0.610315	-18.567000 
	2.062500	10.169216	0.000000	70.625000	59.600000	19.800000	-0.221391	0.000000	15.494062	0.000000	1.000000	-0.610381	-18.569000 
	2.064583	10.169216	0.000000	70.645833	59.620000	19.800000	-0.221396	0.000000	15.493608	0.000000	1.000000	-0.610446	-18.571000 
	2.066667	10.169002	0.000000	70.666667	59.640000	19.800000	-0.221396	0.000000	15.493354	0.000000	1.000000	-0.610479	-18.572000 
	2.068750	10.169002	0.000000	70.687500	59.660000	19.800000	-0.221399	0.000000	15.493099	0.000000	1.000000	-0.610512	-18.573000 
	2.070833	10.169002	0.000000	70.708333	59.670000	19.800000	-0.221386	0.000000	15.493071	0.000000	1.000000	-0.610512	-18.573000 
	2.072917	10.169002	0.000000	70.729167	59.700000	19.800000	-0.221376	0.000000	15.492788	0.000000	1.000000	-0.610545	-18.574000 
	2.075000	10.169002	0.000000	70.750000	59.720000	19.800000	-0.221352	0.000000	15.492931	0.000000	1.000000	-0.610512	-18.573000 
	2.077083	10.169002	0.000000	70.770833	59.730000	19.800000	-0.221342	0.000000	15.492903	0.000000	1.000000	-0.610512	-18.573000 
	2.079167	10.168789	0.000000	70.791667	59.740000	19.800000	-0.221336	0.000000	15.492875	0.000000	1.000000	-0.610512	-18.573000 
	2.081250	10.168789	0.000000	70.812500	59.780000	19.800000	-0.221323	0.000000	15.492564	0.000000	1.000000	-0.610545	-18.574000 
	2.083333	10.168789	0.000000	70.833333	59.780000	19.800000	-0.221304	0.000000	15.492763	0.000000	1.000000	-0.610512	-18.573000 
	2.085417	10.168789	0.000000	70.854167	59.790000	19.800000	-0.221287	0.000000	15.492934	0.000000	1.000000	-0.610479	-18.572000 
	2.087500	10.168789	0.000000	70.875000	59.810000	19.800000	-0.221272	0.000000	15.492878	0.000000	1.000000	-0.610479	-18.572000 
	2.089583	10.168789	0.000000	70.895833	59.830000	19.800000	-0.221268	0.000000	15.492624	0.000000	1.000000	-0.610512	-18.573000 
	2.091667	10.168789	0.000000	70.916667	59.830000	19.800000	-0.221269	0.000000	15.492624	0.000000	1.000000	-0.610512	-18.573000 
	2.093750	10.168789	0.000000	70.937500	59.860000	19.800000	-0.221247	0.000000	15.492540	0.000000	1.000000	-0.610512	-18.573000 
	2.095833	10.168575	0.000000	70.958333	59.860000	19.800000	-0.221247	0.000000	15.492540	0.000000	1.000000	-0.610512	-18.573000 
	2.097917	10.168575	0.000000	70.979167	59.900000	19.800000	-0.221197	0.000000	15.492826	0.000000	1.000000	-0.610446	-18.571000 
	2.100000	10.168575	0.000000	71.000000	59.930000	19.800000	-0.221168	0.000000	15.492941	0.000000	1.000000	-0.610414	-18.570000 
	2.102083	10.168575	0.000000	71.020833	59.920000	19.800000	-0.221135	0.000000	15.493567	0.000000	1.000000	-0.610315	-18.567000 
	2.104167	10.168575	0.000000	71.041667	59.930000	19.800000	-0.221098	0.000000	15.493937	0.000000	1.000000	-0.610249	-18.565000 
	2.106250	10.168575	0.000000	71.062500	59.950000	19.800000	-0.221061	0.000000	15.494279	0.000000	1.000000	-0.610183	-18.563000 
	2.108333	10.168575	0.000000	71.083333	59.960000	19.800000	-0.221029	0.000000	15.494649	0.000000	1.000000	-0.610118	-18.561000 
	2.110417	10.168361	0.000000	71.104167	59.980000	19.800000	-0.220990	0.000000	15.494992	0.000000	1.000000	-0.610052	-18.559000 
	2.112500	10.168361	0.000000	71.125000	60.000000	19.800000	-0.220955	0.000000	15.495334	0.000000	1.000000	-0.609986	-18.557000 
	2.114583	10.168361	0.000000	71.145833	60.000000	19.800000	-0.220937	0.000000	15.495533	0.000000	1.000000	-0.609953	-18.556000 
	2.116667	10.168361	0.000000	71.166667	60.040000	19.800000	-0.220901	0.000000	15.495621	0.000000	1.000000	-0.609920	-18.555000 
	2.118750	10.168361	0.000000	71.187500	60.050000	19.800000	-0.220884	0.000000	15.495792	0.000000	1.000000	-0.609888	-18.554000 
	2.120833	10.168361	0.000000	71.208333	60.070000	19.800000	-0.220842	0.000000	15.496134	0.000000	1.000000	-0.609822	-18.552000 
	2.122917	10.168361	0.000000	71.229167	60.080000	19.800000	-0.220811	0.000000	15.496504	0.000000	1.000000	-0.609756	-18.550000 
	2.125000	10.168148	0.000000	71.250000	60.090000	19.800000	-0.220793	0.000000	15.496676	0.000000	1.000000	-0.609723	-18.549000 
	2.127083	10.168148	0.000000	71.270833	60.110000	19.800000	-0.220754	0.000000	15.497018	0.000000	1.000000	-0.609657	-18.547000 
	2.129167	10.168148	0.000000	71.291667	60.120000	19.800000	-0.220732	0.000000	15.497189	0.000000	1.000000	-0.609625	-18.546000 
	2.131250	10.168148	0.000000	71.312500	60.140000	19.800000	-0.220706	0.000000	15.497333	0.000000	1.000000	-0.609592	-18.545000 
	2.133333	10.168148	0.000000	71.333333	60.160000	19.800000	-0.220671	0.000000	15.497675	0.000000	1.000000	-0.609526	-18.543000 
	2.135417	10.168148	0.000000	71.354167	60.180000	19.800000	-0.220645	0.000000	15.497818	0.000000	1.000000	-0.609493	-18.542000 
	2.137500	10.168148	0.000000	71.375000	60.210000	19.800000	-0.220607	0.000000	15.498133	0.000000	1.000000	-0.609427	-18.540000 
	2.139583	10.168148	0.000000	71.395833	60.200000	19.800000	-0.220580	0.000000	15.498559	0.000000	1.000000	-0.609362	-18.538000 
	2.141667	10.167934	0.000000	71.416667	60.220000	19.800000	-0.220546	0.000000	15.498901	0.000000	1.000000	-0.609296	-18.536000 
	2.143750	10.167934	0.000000	71.437500	60.240000	19.800000	-0.220517	0.000000	15.499045	0.000000	1.000000	-0.609263	-18.535000 
	2.145833	10.167934	0.000000	71.458333	60.270000	19.800000	-0.220474	0.000000	15.499359	0.000000	1.000000	-0.609197	-18.533000 
	2.147917	10.167934	0.000000	71.479167	60.280000	19.800000	-0.220449	0.000000	15.499531	0.000000	1.000000	-0.609164	-18.532000 
	2.150000	10.167934	0.000000	71.500000	60.300000	19.800000	-0.220427	0.000000	15.499674	0.000000	1.000000	-0.609132	-18.531000 
	2.152083	10.167934	0.000000	71.520833	60.320000	19.800000	-0.220405	0.000000	15.499817	0.000000	1.000000	-0.609099	-18.530000 
	2.154167	10.167934	0.000000	71.541667	60.330000	19.800000	-0.220368	0.000000	15.500188	0.000000	1.000000	-0.609033	-18.528000 
	2.156250	10.167934	0.000000	71.562500	60.350000	19.800000	-0.220343	0.000000	15.500331	0.000000	1.000000	-0.609000	-18.527000 
	2.158333	10.167934	0.000000	71.583333	60.360000	19.800000	-0.220328	0.000000	15.500502	0.000000	1.000000	-0.608967	-18.526000 
	2.160417	10.167720	0.000000	71.604167	60.380000	19.800000	-0.220288	0.000000	15.500845	0.000000	1.000000	-0.608901	-18.524000 
	2.162500	10.167720	0.000000	71.625000	60.400000	19.800000	-0.220248	0.000000	15.501188	0.000000	1.000000	-0.608836	-18.522000 
	2.164583	10.167720	0.000000	71.645833	60.420000	19.800000	-0.220196	0.000000	15.501729	0.000000	1.000000	-0.608737	-18.519000 
	2.166667	10.167720	0.000000	71.666667	60.410000	19.800000	-0.220156	0.000000	15.502554	0.000000	1.000000	-0.608606	-18.515000 
	2.168750	10.167720	0.000000	71.687500	60.450000	19.800000	-0.220081	0.000000	15.503239	0.000000	1.000000	-0.608474	-18.511000 
	2.170833	10.167720	0.000000	71.708333	60.460000	19.800000	-0.220011	0.000000	15.504207	0.000000	1.000000	-0.608310	-18.506000 
	2.172917	10.167720	0.000000	71.729167	60.490000	19.800000	-0.219940	0.000000	15.504920	0.000000	1.000000	-0.608178	-18.502000 
	2.175000	10.167720	0.000000	71.750000	60.480000	19.800000	-0.219926	0.000000	15.505346	0.000000	1.000000	-0.608113	-18.500000 
	2.177083	10.167720	0.000000	71.770833	60.500000	19.800000	-0.219898	0.000000	15.505490	0.000000	1.000000	-0.608080	-18.499000 
	2.179167	10.167507	0.000000	71.791667	60.530000	19.800000	-0.219879	0.000000	15.505406	0.000000	1.000000	-0.608080	-18.499000 
	2.181250	10.167507	0.000000	71.812500	60.560000	19.800000	-0.219859	0.000000	15.505323	0.000000	1.000000	-0.608080	-18.499000 
	2.183333	10.167507	0.000000	71.833333	60.560000	19.800000	-0.219858	0.000000	15.505323	0.000000	1.000000	-0.608080	-18.499000 
	2.185417	10.167507	0.000000	71.854167	60.580000	19.800000	-0.219846	0.000000	15.505267	0.000000	1.000000	-0.608080	-18.499000 
	2.187500	10.167507	0.000000	71.875000	60.600000	19.800000	-0.219817	0.000000	15.505411	0.000000	1.000000	-0.608047	-18.498000 
	2.189583	10.167507	0.000000	71.895833	60.600000	19.800000	-0.219815	0.000000	15.505411	0.000000	1.000000	-0.608047	-18.498000 
	2.191667	10.167507	0.000000	71.916667	60.620000	19.800000	-0.219800	0.000000	15.505355	0.000000	1.000000	-0.608047	-18.498000 
	2.193750	10.167507	0.000000	71.937500	60.640000	19.800000	-0.219801	0.000000	15.505100	0.000000	1.000000	-0.608080	-18.499000 
	2.195833	10.167293	0.000000	71.958333	60.660000	19.800000	-0.219810	0.000000	15.504646	0.000000	1.000000	-0.608145	-18.501000 
	2.197917	10.167293	0.000000	71.979167	60.700000	19.800000	-0.219798	0.000000	15.504335	0.000000	1.000000	-0.608178	-18.502000 
	2.200000	10.167293	0.000000	72.000000	60.690000	19.800000	-0.219786	0.000000	15.504562	0.000000	1.000000	-0.608145	-18.501000 
	2.202083	10.167293	0.000000	72.020833	60.720000	19.800000	-0.219776	0.000000	15.504280	0.000000	1.000000	-0.608178	-18.502000 
	2.204167	10.167293	0.000000	72.041667	60.730000	19.800000	-0.219791	0.000000	15.503853	0.000000	1.000000	-0.608244	-18.504000 
	2.206250	10.167293	0.000000	72.062500	60.750000	19.800000	-0.219818	0.000000	15.503200	0.000000	1.000000	-0.608343	-18.507000 
	2.208333	10.167293	0.000000	72.083333	60.770000	19.800000	-0.219850	0.000000	15.502347	0.000000	1.000000	-0.608474	-18.511000 
	2.210417	10.167293	0.000000	72.104167	60.780000	19.800000	-0.219904	0.000000	15.501323	0.000000	1.000000	-0.608638	-18.516000 
	2.212500	10.167293	0.000000	72.125000	60.800000	19.800000	-0.219973	0.000000	15.499873	0.000000	1.000000	-0.608869	-18.523000 
	2.214583	10.167079	0.000000	72.145833	60.830000	19.800000	-0.220013	0.000000	15.498793	0.000000	1.000000	-0.609033	-18.528000 
	2.216667	10.167079	0.000000	72.166667	60.830000	19.800000	-0.220080	0.000000	15.497598	0.000000	1.000000	-0.609230	-18.534000 
	2.218750	10.167079	0.000000	72.187500	60.850000	19.800000	-0.220122	0.000000	15.496546	0.000000	1.000000	-0.609395	-18.539000 
	2.220833	10.167079	0.000000	72.208333	60.850000	19.800000	-0.220169	0.000000	15.495749	0.000000	1.000000	-0.609526	-18.543000 
	2.222917	10.167079	0.000000	72.229167	60.870000	19.800000	-0.220184	0.000000	15.495295	0.000000	1.000000	-0.609592	-18.545000 
	2.225000	10.167079	0.000000	72.250000	60.900000	19.800000	-0.220171	0.000000	15.495012	0.000000	1.000000	-0.609625	-18.546000 
	2.227083	10.167079	0.000000	72.270833	60.910000	19.800000	-0.220199	0.000000	15.494386	0.000000	1.000000	-0.609723	-18.549000 
	2.229167	10.167079	0.000000	72.291667	60.940000	19.800000	-0.220215	0.000000	15.493705	0.000000	1.000000	-0.609822	-18.552000 
	2.231250	10.166866	0.000000	72.312500	60.950000	19.800000	-0.220254	0.000000	15.492880	0.000000	1.000000	-0.609953	-18.556000 
	2.233333	10.166866	0.000000	72.333333	60.970000	19.800000	-0.220300	0.000000	15.491828	0.000000	1.000000	-0.610118	-18.561000 
	2.235417	10.166866	0.000000	72.354167	60.990000	19.800000	-0.220312	0.000000	15.491373	0.000000	1.000000	-0.610183	-18.563000 
	2.237500	10.166866	0.000000	72.375000	61.000000	19.800000	-0.220336	0.000000	15.490747	0.000000	1.000000	-0.610282	-18.566000 
	2.239583	10.166866	0.000000	72.395833	61.000000	19.800000	-0.220358	0.000000	15.490349	0.000000	1.000000	-0.610348	-18.568000 
	2.241667	10.166866	0.000000	72.416667	61.020000	19.800000	-0.220370	0.000000	15.489895	0.000000	1.000000	-0.610414	-18.570000 
	2.243750	10.166866	0.000000	72.437500	61.060000	19.800000	-0.220366	0.000000	15.489384	0.000000	1.000000	-0.610479	-18.572000 
	2.245833	10.166652	0.000000	72.458333	61.070000	19.800000	-0.220383	0.000000	15.488958	0.000000	1.000000	-0.610545	-18.574000 
	2.247917	10.166652	0.000000	72.479167	61.070000	19.800000	-0.220392	0.000000	15.488758	0.000000	1.000000	-0.610578	-18.575000 
	2.250000	10.166652	0.000000	72.500000	61.110000	19.800000	-0.220400	0.000000	15.488049	0.000000	1.000000	-0.610676	-18.578000 
	2.252083	10.166652	0.000000	72.520833	61.110000	19.800000	-0.220414	0.000000	15.487849	0.000000	1.000000	-0.610709	-18.579000 
	2.254167	10.166652	0.000000	72.541667	61.130000	19.800000	-0.220423	0.000000	15.487395	0.000000	1.000000	-0.610775	-18.581000 
	2.256250	10.166652	0.000000	72.562500	61.150000	19.800000	-0.220412	0.000000	15.487339	0.000000	1.000000	-0.610775	-18.581000 
	2.258333	10.166652	0.000000	72.583333	61.170000	19.800000	-0.220398	0.000000	15.487283	0.000000	1.000000	-0.610775	-18.581000 
	2.260417	10.166438	0.000000	72.604167	61.190000	19.800000	-0.220359	0.000000	15.487626	0.000000	1.000000	-0.610709	-18.579000 
	2.262500	10.166652	0.000000	72.625000	61.190000	19.800000	-0.220354	0.000000	15.487626	0.000000	1.000000	-0.610709	-18.579000 
	2.264583	10.166438	0.000000	72.645833	61.220000	19.800000	-0.220318	0.000000	15.487741	0.000000	1.000000	-0.610676	-18.578000 
	2.266667	10.166438	0.000000	72.666667	61.240000	19.800000	-0.220307	0.000000	15.487685	0.000000	1.000000	-0.610676	-18.578000 
	2.268750	10.166438	0.000000	72.687500	61.260000	19.800000	-0.220307	0.000000	15.487430	0.000000	1.000000	-0.610709	-18.579000 
	2.270833	10.166438	0.000000	72.708333	61.270000	19.800000	-0.220298	0.000000	15.487402	0.000000	1.000000	-0.610709	-18.579000 
	2.272917	10.166438	0.000000	72.729167	61.280000	19.800000	-0.220301	0.000000	15.487175	0.000000	1.000000	-0.610742	-18.580000 
	2.275000	10.166438	0.000000	72.750000	61.310000	19.800000	-0.220280	0.000000	15.487091	0.000000	1.000000	-0.610742	-18.580000 
	2.277083	10.166225	0.000000	72.770833	61.320000	19.800000	-0.220262	0.000000	15.487262	0.000000	1.000000	-0.610709	-18.579000 
	2.279167	10.166225	0.000000	72.791667	61.340000	19.800000	-0.220260	0.000000	15.487007	0.000000	1.000000	-0.610742	-18.580000 
	2.281250	10.166225	0.000000	72.812500	61.350000	19.800000	-0.220239	0.000000	15.487178	0.000000	1.000000	-0.610709	-18.579000 
	2.283333	10.166225	0.000000	72.833333	61.360000	19.800000	-0.220242	0.000000	15.486951	0.000000	1.000000	-0.610742	-18.580000 
	2.285417	10.166225	0.000000	72.854167	61.380000	19.800000	-0.220231	0.000000	15.486895	0.000000	1.000000	-0.610742	-18.580000 
	2.287500	10.166011	0.000000	72.875000	61.400000	19.800000	-0.220218	0.000000	15.486839	0.000000	1.000000	-0.610742	-18.580000 
	2.289583	10.166011	0.000000	72.895833	61.410000	19.800000	-0.220224	0.000000	15.486612	0.000000	1.000000	-0.610775	-18.581000 
	2.291667	10.166011	0.000000	72.916667	61.440000	19.800000	-0.220190	0.000000	15.486727	0.000000	1.000000	-0.610742	-18.580000 
	2.293750	10.166011	0.000000	72.937500	61.470000	19.800000	-0.220171	0.000000	15.486643	0.000000	1.000000	-0.610742	-18.580000 
	2.295833	10.166011	0.000000	72.958333	61.490000	19.800000	-0.220139	0.000000	15.486786	0.000000	1.000000	-0.610709	-18.579000 
	2.297917	10.166011	0.000000	72.979167	61.480000	19.800000	-0.220137	0.000000	15.487014	0.000000	1.000000	-0.610676	-18.578000 
	2.300000	10.165797	0.000000	73.000000	61.520000	19.800000	-0.220086	0.000000	15.487300	0.000000	1.000000	-0.610611	-18.576000 
	2.302083	10.165797	0.000000	73.020833	61.540000	19.800000	-0.220046	0.000000	15.487643	0.000000	1.000000	-0.610545	-18.574000 
	2.304167	10.165797	0.000000	73.041667	61.540000	19.800000	-0.220006	0.000000	15.488241	0.000000	1.000000	-0.610446	-18.571000 
	2.306250	10.165797	0.000000	73.062500	61.560000	19.800000	-0.219994	0.000000	15.488185	0.000000	1.000000	-0.610446	-18.571000 
	2.308333	10.165797	0.000000	73.083333	61.590000	19.800000	-0.219953	0.000000	15.488500	0.000000	1.000000	-0.610381	-18.569000 
	2.310417	10.165797	0.000000	73.104167	61.600000	19.800000	-0.219930	0.000000	15.488671	0.000000	1.000000	-0.610348	-18.568000 
	2.312500	10.165584	0.000000	73.125000	61.610000	19.800000	-0.219924	0.000000	15.488643	0.000000	1.000000	-0.610348	-18.568000 
	2.314583	10.165584	0.000000	73.145833	61.630000	19.800000	-0.219896	0.000000	15.488787	0.000000	1.000000	-0.610315	-18.567000 
	2.316667	10.165584	0.000000	73.166667	61.670000	19.800000	-0.219861	0.000000	15.488874	0.000000	1.000000	-0.610282	-18.566000 
	2.318750	10.165584	0.000000	73.187500	61.670000	19.800000	-0.219848	0.000000	15.489074	0.000000	1.000000	-0.610249	-18.565000 
	2.320833	10.165584	0.000000	73.208333	61.680000	19.800000	-0.219827	0.000000	15.489245	0.000000	1.000000	-0.610216	-18.564000 
	2.322917	10.165584	0.000000	73.229167	61.710000	19.800000	-0.219796	0.000000	15.489360	0.000000	1.000000	-0.610183	-18.563000 
	2.325000	10.165370	0.000000	73.250000	61.710000	19.800000	-0.219788	0.000000	15.489360	0.000000	1.000000	-0.610183	-18.563000 
	2.327083	10.165370	0.000000	73.270833	61.740000	19.800000	-0.219775	0.000000	15.489277	0.000000	1.000000	-0.610183	-18.563000 
	2.329167	10.165370	0.000000	73.291667	61.750000	19.800000	-0.219765	0.000000	15.489249	0.000000	1.000000	-0.610183	-18.563000 
	2.331250	10.165370	0.000000	73.312500	61.760000	19.800000	-0.219757	0.000000	15.489221	0.000000	1.000000	-0.610183	-18.563000 
	2.333333	10.165156	0.000000	73.333333	61.790000	19.800000	-0.219728	0.000000	15.489336	0.000000	1.000000	-0.610151	-18.562000 
	2.335417	10.165156	0.000000	73.354167	61.790000	19.800000	-0.219722	0.000000	15.489336	0.000000	1.000000	-0.610151	-18.562000 
	2.337500	10.165156	0.000000	73.375000	61.820000	19.800000	-0.219695	0.000000	15.489452	0.000000	1.000000	-0.610118	-18.561000 
	2.339583	10.165156	0.000000	73.395833	61.830000	19.800000	-0.219695	0.000000	15.489224	0.000000	1.000000	-0.610151	-18.562000 
	2.341667	10.165156	0.000000	73.416667	61.850000	19.800000	-0.219658	0.000000	15.489567	0.000000	1.000000	-0.610085	-18.560000 
	2.343750	10.165156	0.000000	73.437500	61.870000	19.800000	-0.219636	0.000000	15.489711	0.000000	1.000000	-0.610052	-18.559000 
	2.345833	10.164943	0.000000	73.458333	61.870000	19.800000	-0.219606	0.000000	15.490109	0.000000	1.000000	-0.609986	-18.557000 
	2.347917	10.164943	0.000000	73.479167	61.900000	19.800000	-0.219565	0.000000	15.490424	0.000000	1.000000	-0.609920	-18.555000 
	2.350000	10.164943	0.000000	73.500000	61.930000	19.800000	-0.219525	0.000000	15.490739	0.000000	1.000000	-0.609855	-18.553000 
	2.352083	10.164943	0.000000	73.520833	61.940000	19.800000	-0.219475	0.000000	15.491309	0.000000	1.000000	-0.609756	-18.550000 
	2.354167	10.164943	0.000000	73.541667	61.960000	19.800000	-0.219441	0.000000	15.491652	0.000000	1.000000	-0.609690	-18.548000 
	2.356250	10.164729	0.000000	73.562500	61.980000	19.800000	-0.219401	0.000000	15.491995	0.000000	1.000000	-0.609625	-18.546000 
	2.358333	10.164729	0.000000	73.583333	62.000000	19.800000	-0.219366	0.000000	15.492338	0.000000	1.000000	-0.609559	-18.544000 
	2.360417	10.164729	0.000000	73.604167	62.010000	19.800000	-0.219343	0.000000	15.492510	0.000000	1.000000	-0.609526	-18.543000 
	2.362500	10.164729	0.000000	73.625000	62.020000	19.800000	-0.219317	0.000000	15.492881	0.000000	1.000000	-0.609460	-18.541000 
	2.364583	10.164729	0.000000	73.645833	62.040000	19.800000	-0.219288	0.000000	15.493024	0.000000	1.000000	-0.609427	-18.540000 
	2.366667	10.164729	0.000000	73.666667	62.070000	19.800000	-0.219245	0.000000	15.493339	0.000000	1.000000	-0.609362	-18.538000 
	2.368750	10.164729	0.000000	73.687500	62.070000	19.800000	-0.219222	0.000000	15.493738	0.000000	1.000000	-0.609296	-18.536000 
	2.370833	10.164729	0.000000	73.708333	62.090000	19.800000	-0.219180	0.000000	15.494081	0.000000	1.000000	-0.609230	-18.534000 
	2.372917	10.164515	0.000000	73.729167	62.110000	19.800000	-0.219128	0.000000	15.494623	0.000000	1.000000	-0.609132	-18.531000 
	2.375000	10.164515	0.000000	73.750000	62.130000	19.800000	-0.219091	0.000000	15.494966	0.000000	1.000000	-0.609066	-18.529000 
	2.377083	10.164515	0.000000	73.770833	62.140000	19.800000	-0.219079	0.000000	15.495138	0.000000	1.000000	-0.609033	-18.528000 
	2.379167	10.164515	0.000000	73.791667	62.160000	19.800000	-0.219038	0.000000	15.495481	0.000000	1.000000	-0.608967	-18.526000 
	2.381250	10.164302	0.000000	73.812500	62.180000	19.800000	-0.218996	0.000000	15.495824	0.000000	1.000000	-0.608901	-18.524000 
	2.383333	10.164302	0.000000	73.833333	62.200000	19.800000	-0.218962	0.000000	15.496167	0.000000	1.000000	-0.608836	-18.522000 
	2.385417	10.164302	0.000000	73.854167	62.200000	19.800000	-0.218936	0.000000	15.496566	0.000000	1.000000	-0.608770	-18.520000 
	2.387500	10.164302	0.000000	73.875000	62.230000	19.800000	-0.218894	0.000000	15.496881	0.000000	1.000000	-0.608704	-18.518000 
	2.389583	10.164302	0.000000	73.895833	62.250000	19.800000	-0.218853	0.000000	15.497224	0.000000	1.000000	-0.608638	-18.516000 
	2.391667	10.164302	0.000000	73.916667	62.280000	19.800000	-0.218812	0.000000	15.497539	0.000000	1.000000	-0.608573	-18.514000 
	2.393750	10.164302	0.000000	73.937500	62.290000	19.800000	-0.218784	0.000000	15.497910	0.000000	1.000000	-0.608507	-18.512000 
	2.395833	10.164088	0.000000	73.958333	62.300000	19.800000	-0.218753	0.000000	15.498281	0.000000	1.000000	-0.608441	-18.510000 
	2.397917	10.164088	0.000000	73.979167	62.320000	19.800000	-0.218716	0.000000	15.498624	0.000000	1.000000	-0.608376	-18.508000 
	2.400000	10.164088	0.000000	74.000000	62.330000	19.800000	-0.218674	0.000000	15.499195	0.000000	1.000000	-0.608277	-18.505000 
	2.402083	10.164088	0.000000	74.020833	62.360000	19.800000	-0.218604	0.000000	15.499909	0.000000	1.000000	-0.608145	-18.501000 
	2.404167	10.163874	0.000000	74.041667	62.370000	19.800000	-0.218547	0.000000	15.500679	0.000000	1.000000	-0.608014	-18.497000 
	2.406250	10.163874	0.000000	74.062500	62.400000	19.800000	-0.218490	0.000000	15.501194	0.000000	1.000000	-0.607915	-18.494000 
	2.408333	10.163874	0.000000	74.083333	62.420000	19.800000	-0.218446	0.000000	15.501736	0.000000	1.000000	-0.607817	-18.491000 
	2.410417	10.163874	0.000000	74.104167	62.400000	19.800000	-0.218404	0.000000	15.502590	0.000000	1.000000	-0.607685	-18.487000 
	2.412500	10.163874	0.000000	74.125000	62.440000	19.800000	-0.218331	0.000000	15.503276	0.000000	1.000000	-0.607554	-18.483000 
	2.414583	10.163661	0.000000	74.145833	62.480000	19.800000	-0.218273	0.000000	15.503763	0.000000	1.000000	-0.607455	-18.480000 
	2.416667	10.163661	0.000000	74.166667	62.480000	19.800000	-0.218222	0.000000	15.504561	0.000000	1.000000	-0.607324	-18.476000 
	2.418750	10.163661	0.000000	74.187500	62.490000	19.800000	-0.218181	0.000000	15.505132	0.000000	1.000000	-0.607225	-18.473000 
	2.420833	10.163661	0.000000	74.208333	62.520000	19.800000	-0.218101	0.000000	15.506046	0.000000	1.000000	-0.607061	-18.468000 
	2.422917	10.163661	0.000000	74.229167	62.530000	19.800000	-0.218054	0.000000	15.506616	0.000000	1.000000	-0.606962	-18.465000 
	2.425000	10.163661	0.000000	74.250000	62.540000	19.800000	-0.218004	0.000000	15.507387	0.000000	1.000000	-0.606831	-18.461000 
	2.427083	10.163661	0.000000	74.270833	62.560000	19.800000	-0.217945	0.000000	15.508129	0.000000	1.000000	-0.606699	-18.457000 
	2.429167	10.163661	0.000000	74.291667	62.590000	19.800000	-0.217861	0.000000	15.509043	0.000000	1.000000	-0.606535	-18.452000 
	2.431250	10.163447	0.000000	74.312500	62.600000	19.800000	-0.217805	0.000000	15.509813	0.000000	1.000000	-0.606403	-18.448000 
	2.433333	10.163447	0.000000	74.333333	62.600000	19.800000	-0.217769	0.000000	15.510412	0.000000	1.000000	-0.606305	-18.445000 
	2.435417	10.163447	0.000000	74.354167	62.640000	19.800000	-0.217686	0.000000	15.511298	0.000000	1.000000	-0.606140	-18.440000 
	2.437500	10.163447	0.000000	74.375000	62.650000	19.800000	-0.217630	0.000000	15.512068	0.000000	1.000000	-0.606009	-18.436000 
	2.439583	10.163447	0.000000	74.395833	62.660000	19.800000	-0.217574	0.000000	15.512838	0.000000	1.000000	-0.605877	-18.432000 
	2.441667	10.163233	0.000000	74.416667	62.680000	19.800000	-0.217498	0.000000	15.513780	0.000000	1.000000	-0.605713	-18.427000 
	2.443750	10.163233	0.000000	74.437500	62.700000	19.800000	-0.217451	0.000000	15.514323	0.000000	1.000000	-0.605614	-18.424000 
	2.445833	10.163233	0.000000	74.458333	62.730000	19.800000	-0.217396	0.000000	15.514838	0.000000	1.000000	-0.605516	-18.421000 
	2.447917	10.163233	0.000000	74.479167	62.740000	19.800000	-0.217340	0.000000	15.515609	0.000000	1.000000	-0.605384	-18.417000 
	2.450000	10.163233	0.000000	74.500000	62.780000	19.800000	-0.217280	0.000000	15.516096	0.000000	1.000000	-0.605286	-18.414000 
	2.452083	10.163020	0.000000	74.520833	62.790000	19.800000	-0.217235	0.000000	15.516667	0.000000	1.000000	-0.605187	-18.411000 
	2.454167	10.163020	0.000000	74.541667	62.780000	19.800000	-0.217196	0.000000	15.517493	0.000000	1.000000	-0.605056	-18.407000 
	2.456250	10.163020	0.000000	74.562500	62.830000	19.800000	-0.217132	0.000000	15.517953	0.000000	1.000000	-0.604957	-18.404000 
	2.458333	10.163020	0.000000	74.583333	62.840000	19.800000	-0.217063	0.000000	15.518923	0.000000	1.000000	-0.604793	-18.399000 
	2.460417	10.163020	0.000000	74.604167	62.840000	19.800000	-0.217024	0.000000	15.519521	0.000000	1.000000	-0.604694	-18.396000 
	2.462500	10.163020	0.000000	74.625000	62.860000	19.800000	-0.216967	0.000000	15.520264	0.000000	1.000000	-0.604562	-18.392000 
	2.464583	10.162806	0.000000	74.645833	62.880000	19.800000	-0.216889	0.000000	15.521206	0.000000	1.000000	-0.604398	-18.387000 
	2.466667	10.162806	0.000000	74.666667	62.900000	19.800000	-0.216831	0.000000	15.521949	0.000000	1.000000	-0.604267	-18.383000 
	2.468750	10.162806	0.000000	74.687500	62.910000	19.800000	-0.216762	0.000000	15.522919	0.000000	1.000000	-0.604102	-18.378000 
	2.470833	10.162806	0.000000	74.708333	62.940000	19.800000	-0.216692	0.000000	15.523634	0.000000	1.000000	-0.603971	-18.374000 
	2.472917	10.162806	0.000000	74.729167	62.940000	19.800000	-0.216633	0.000000	15.524632	0.000000	1.000000	-0.603806	-18.369000 
	2.475000	10.162806	0.000000	74.750000	62.970000	19.800000	-0.216574	0.000000	15.525347	0.000000	1.000000	-0.603675	-18.365000 
	2.477083	10.162592	0.000000	74.770833	62.990000	19.800000	-0.216491	0.000000	15.526489	0.000000	1.000000	-0.603478	-18.359000 
	2.479167	10.162592	0.000000	74.791667	63.020000	19.800000	-0.216409	0.000000	15.527404	0.000000	1.000000	-0.603313	-18.354000 
	2.481250	10.162592	0.000000	74.812500	63.000000	19.800000	-0.216345	0.000000	15.528656	0.000000	1.000000	-0.603116	-18.348000 
	2.483333	10.162592	0.000000	74.833333	63.030000	19.800000	-0.216277	0.000000	15.529371	0.000000	1.000000	-0.602985	-18.344000 
	2.485417	10.162592	0.000000	74.854167	63.060000	19.800000	-0.216188	0.000000	15.530486	0.000000	1.000000	-0.602787	-18.338000 
	2.487500	10.162592	0.000000	74.875000	63.080000	19.800000	-0.216114	0.000000	15.531428	0.000000	1.000000	-0.602623	-18.333000 
	2.489583	10.162379	0.000000	74.895833	63.080000	19.800000	-0.216061	0.000000	15.532426	0.000000	1.000000	-0.602459	-18.328000 
	2.491667	10.162379	0.000000	74.916667	63.090000	19.800000	-0.215989	0.000000	15.533396	0.000000	1.000000	-0.602294	-18.323000 
	2.493750	10.162379	0.000000	74.937500	63.130000	19.800000	-0.215883	0.000000	15.534683	0.000000	1.000000	-0.602064	-18.316000 
	2.495833	10.162379	0.000000	74.958333	63.150000	19.800000	-0.215818	0.000000	15.535426	0.000000	1.000000	-0.601933	-18.312000 
	2.497917	10.162379	0.000000	74.979167	63.160000	19.800000	-0.215745	0.000000	15.536596	0.000000	1.000000	-0.601736	-18.306000 
	2.500000	10.162379	0.000000	75.000000	63.190000	19.800000	-0.215655	0.000000	15.537711	0.000000	1.000000	-0.601538	-18.300000 
	2.502083	10.162165	0.000000	75.020833	63.210000	19.800000	-0.215579	0.000000	15.538653	0.000000	1.000000	-0.601374	-18.295000 
	2.504167	10.162165	0.000000	75.041667	63.220000	19.800000	-0.215502	0.000000	15.539823	0.000000	1.000000	-0.601177	-18.289000 
	2.506250	10.162165	0.000000	75.062500	63.220000	19.800000	-0.215451	0.000000	15.540622	0.000000	1.000000	-0.601045	-18.285000 
	2.508333	10.162165	0.000000	75.083333	63.260000	19.800000	-0.215358	0.000000	15.541709	0.000000	1.000000	-0.600848	-18.279000 
	2.510417	10.162165	0.000000	75.104167	63.270000	19.800000	-0.215295	0.000000	15.542679	0.000000	1.000000	-0.600684	-18.274000 
	2.512500	10.162165	0.000000	75.125000	63.280000	19.800000	-0.215221	0.000000	15.543650	0.000000	1.000000	-0.600519	-18.269000 
	2.514583	10.161952	0.000000	75.145833	63.310000	19.800000	-0.215146	0.000000	15.544565	0.000000	1.000000	-0.600355	-18.264000 
	2.516667	10.161952	0.000000	75.166667	63.330000	19.800000	-0.215062	0.000000	15.545708	0.000000	1.000000	-0.600158	-18.258000 
	2.518750	10.161952	0.000000	75.187500	63.340000	19.800000	-0.215005	0.000000	15.546479	0.000000	1.000000	-0.600026	-18.254000 
	2.520833	10.161952	0.000000	75.208333	63.360000	19.800000	-0.214923	0.000000	15.547621	0.000000	1.000000	-0.599829	-18.248000 
	2.522917	10.161952	0.000000	75.229167	63.390000	19.800000	-0.214846	0.000000	15.548537	0.000000	1.000000	-0.599665	-18.243000 
	2.525000	10.161952	0.000000	75.250000	63.390000	19.800000	-0.214785	0.000000	15.549535	0.000000	1.000000	-0.599500	-18.238000 
	2.527083	10.161952	0.000000	75.270833	63.410000	19.800000	-0.214709	0.000000	15.550478	0.000000	1.000000	-0.599336	-18.233000 
	2.529167	10.161738	0.000000	75.291667	63.430000	19.800000	-0.214627	0.000000	15.551621	0.000000	1.000000	-0.599139	-18.227000 
	2.531250	10.161738	0.000000	75.312500	63.450000	19.800000	-0.214555	0.000000	15.552564	0.000000	1.000000	-0.598974	-18.222000 
	2.533333	10.161738	0.000000	75.333333	63.470000	19.800000	-0.214495	0.000000	15.553307	0.000000	1.000000	-0.598843	-18.218000 
	2.535417	10.161738	0.000000	75.354167	63.480000	19.800000	-0.214431	0.000000	15.554278	0.000000	1.000000	-0.598679	-18.213000 
	2.537500	10.161738	0.000000	75.375000	63.490000	19.800000	-0.214365	0.000000	15.555249	0.000000	1.000000	-0.598514	-18.208000 
	2.539583	10.161524	0.000000	75.395833	63.510000	19.800000	-0.214280	0.000000	15.556392	0.000000	1.000000	-0.598317	-18.202000 
	2.541667	10.161524	0.000000	75.416667	63.540000	19.800000	-0.214210	0.000000	15.557108	0.000000	1.000000	-0.598186	-18.198000 
	2.543750	10.161524	0.000000	75.437500	63.550000	19.800000	-0.214142	0.000000	15.558078	0.000000	1.000000	-0.598021	-18.193000 
	2.545833	10.161524	0.000000	75.458333	63.570000	19.800000	-0.214063	0.000000	15.559221	0.000000	1.000000	-0.597824	-18.187000 
	2.547917	10.161524	0.000000	75.479167	63.580000	19.800000	-0.213970	0.000000	15.560591	0.000000	1.000000	-0.597594	-18.180000 
	2.550000	10.161524	0.000000	75.500000	63.610000	19.800000	-0.213895	0.000000	15.561507	0.000000	1.000000	-0.597429	-18.175000 
	2.552083	10.161524	0.000000	75.520833	63.620000	19.800000	-0.213813	0.000000	15.562678	0.000000	1.000000	-0.597232	-18.169000 
	2.554167	10.161524	0.000000	75.541667	63.640000	19.800000	-0.213719	0.000000	15.564021	0.000000	1.000000	-0.597002	-18.162000 
	2.556250	10.161311	0.000000	75.562500	63.660000	19.800000	-0.213624	0.000000	15.565364	0.000000	1.000000	-0.596772	-18.155000 
	2.558333	10.161311	0.000000	75.583333	63.690000	19.800000	-0.213520	0.000000	15.566679	0.000000	1.000000	-0.596542	-18.148000 
	2.560417	10.161311	0.000000	75.604167	63.700000	19.800000	-0.213436	0.000000	15.568049	0.000000	1.000000	-0.596312	-18.141000 
	2.562500	10.161311	0.000000	75.625000	63.710000	19.800000	-0.213349	0.000000	15.569220	0.000000	1.000000	-0.596115	-18.135000 
	2.564583	10.161097	0.000000	75.645833	63.730000	19.800000	-0.213257	0.000000	15.570563	0.000000	1.000000	-0.595885	-18.128000 
	2.566667	10.161097	0.000000	75.666667	63.750000	19.800000	-0.213176	0.000000	15.571706	0.000000	1.000000	-0.595687	-18.122000 
	2.568750	10.161097	0.000000	75.687500	63.760000	19.800000	-0.213097	0.000000	15.572877	0.000000	1.000000	-0.595490	-18.116000 
	2.570833	10.161097	0.000000	75.708333	63.780000	19.800000	-0.213013	0.000000	15.574020	0.000000	1.000000	-0.595293	-18.110000 
	2.572917	10.161097	0.000000	75.729167	63.800000	19.800000	-0.212929	0.000000	15.575164	0.000000	1.000000	-0.595096	-18.104000 
	2.575000	10.160883	0.000000	75.750000	63.800000	19.800000	-0.212854	0.000000	15.576362	0.000000	1.000000	-0.594898	-18.098000 
	2.577083	10.160883	0.000000	75.770833	63.820000	19.800000	-0.212783	0.000000	15.577305	0.000000	1.000000	-0.594734	-18.093000 
	2.579167	10.160883	0.000000	75.791667	63.850000	19.800000	-0.212704	0.000000	15.578222	0.000000	1.000000	-0.594570	-18.088000 
	2.581250	10.160883	0.000000	75.812500	63.870000	19.800000	-0.212631	0.000000	15.579166	0.000000	1.000000	-0.594405	-18.083000 
	2.583333	10.160883	0.000000	75.833333	63.890000	19.800000	-0.212560	0.000000	15.580110	0.000000	1.000000	-0.594241	-18.078000 
	2.585417	10.160883	0.000000	75.854167	63.900000	19.800000	-0.212509	0.000000	15.580881	0.000000	1.000000	-0.594110	-18.074000 
	2.587500	10.160670	0.000000	75.875000	63.910000	19.800000	-0.212451	0.000000	15.581653	0.000000	1.000000	-0.593978	-18.070000 
	2.589583	10.160670	0.000000	75.895833	63.940000	19.800000	-0.212362	0.000000	15.582769	0.000000	1.000000	-0.593781	-18.064000 
	2.591667	10.160670	0.000000	75.916667	63.970000	19.800000	-0.212298	0.000000	15.583486	0.000000	1.000000	-0.593649	-18.060000 
	2.593750	10.160670	0.000000	75.937500	63.970000	19.800000	-0.212248	0.000000	15.584285	0.000000	1.000000	-0.593518	-18.056000 
	2.595833	10.160670	0.000000	75.958333	63.990000	19.800000	-0.212187	0.000000	15.585029	0.000000	1.000000	-0.593386	-18.052000 
	2.597917	10.160456	0.000000	75.979167	64.020000	19.800000	-0.212095	0.000000	15.586146	0.000000	1.000000	-0.593189	-18.046000 
	2.600000	10.160456	0.000000	76.000000	64.040000	19.800000	-0.212036	0.000000	15.586890	0.000000	1.000000	-0.593058	-18.042000 
	2.602083	10.160456	0.000000	76.020833	64.030000	19.800000	-0.211980	0.000000	15.587916	0.000000	1.000000	-0.592893	-18.037000 
	2.604167	10.160456	0.000000	76.041667	64.070000	19.800000	-0.211913	0.000000	15.588606	0.000000	1.000000	-0.592762	-18.033000 
	2.606250	10.160456	0.000000	76.062500	64.100000	19.800000	-0.211835	0.000000	15.589523	0.000000	1.000000	-0.592597	-18.028000 
	2.608333	10.160456	0.000000	76.083333	64.110000	19.800000	-0.211780	0.000000	15.590295	0.000000	1.000000	-0.592466	-18.024000 
	2.610417	10.160456	0.000000	76.104167	64.130000	19.800000	-0.211706	0.000000	15.591239	0.000000	1.000000	-0.592302	-18.019000 
	2.612500	10.160456	0.000000	76.125000	64.140000	19.800000	-0.211656	0.000000	15.592011	0.000000	1.000000	-0.592170	-18.015000 
	2.614583	10.160242	0.000000	76.145833	64.160000	19.800000	-0.211590	0.000000	15.592755	0.000000	1.000000	-0.592039	-18.011000 
	2.616667	10.160242	0.000000	76.166667	64.190000	19.800000	-0.211517	0.000000	15.593673	0.000000	1.000000	-0.591874	-18.006000 
	2.618750	10.160242	0.000000	76.187500	64.190000	19.800000	-0.211454	0.000000	15.594671	0.000000	1.000000	-0.591710	-18.001000 
	2.620833	10.160242	0.000000	76.208333	64.220000	19.800000	-0.211387	0.000000	15.595389	0.000000	1.000000	-0.591578	-17.997000 
	2.622917	10.160242	0.000000	76.229167	64.230000	19.800000	-0.211319	0.000000	15.596360	0.000000	1.000000	-0.591414	-17.992000 
	2.625000	10.160242	0.000000	76.250000	64.260000	19.800000	-0.211243	0.000000	15.597278	0.000000	1.000000	-0.591250	-17.987000 
	2.627083	10.160242	0.000000	76.270833	64.280000	19.800000	-0.211162	0.000000	15.598422	0.000000	1.000000	-0.591053	-17.981000 
	2.629167	10.160029	0.000000	76.291667	64.280000	19.800000	-0.211101	0.000000	15.599421	0.000000	1.000000	-0.590888	-17.976000 
	2.631250	10.160029	0.000000	76.312500	64.310000	19.800000	-0.211024	0.000000	15.600338	0.000000	1.000000	-0.590724	-17.971000 
	2.633333	10.160029	0.000000	76.333333	64.320000	19.800000	-0.210944	0.000000	15.601509	0.000000	1.000000	-0.590527	-17.965000 
	2.635417	10.160029	0.000000	76.354167	64.340000	19.800000	-0.210875	0.000000	15.602454	0.000000	1.000000	-0.590362	-17.960000 
	2.637500	10.159815	0.000000	76.375000	64.350000	19.800000	-0.210794	0.000000	15.603625	0.000000	1.000000	-0.590165	-17.954000 
	2.639583	10.159815	0.000000	76.395833	64.400000	19.800000	-0.210694	0.000000	15.604689	0.000000	1.000000	-0.589968	-17.948000 
	2.641667	10.159815	0.000000	76.416667	64.400000	19.800000	-0.210624	0.000000	15.605887	0.000000	1.000000	-0.589771	-17.942000 
	2.643750	10.159815	0.000000	76.437500	64.390000	19.800000	-0.210568	0.000000	15.606913	0.000000	1.000000	-0.589606	-17.937000 
	2.645833	10.159815	0.000000	76.458333	64.440000	19.800000	-0.210467	0.000000	15.607976	0.000000	1.000000	-0.589409	-17.931000 
	2.647917	10.159601	0.000000	76.479167	64.450000	19.800000	-0.210413	0.000000	15.608748	0.000000	1.000000	-0.589277	-17.927000 
	2.650000	10.159601	0.000000	76.500000	64.460000	19.800000	-0.210342	0.000000	15.609720	0.000000	1.000000	-0.589113	-17.922000 
	2.652083	10.159601	0.000000	76.520833	64.480000	19.800000	-0.210274	0.000000	15.610665	0.000000	1.000000	-0.588949	-17.917000 
	2.654167	10.159601	0.000000	76.541667	64.510000	19.800000	-0.210209	0.000000	15.611383	0.000000	1.000000	-0.588817	-17.913000 
	2.656250	10.159601	0.000000	76.562500	64.530000	19.800000	-0.210148	0.000000	15.612128	0.000000	1.000000	-0.588686	-17.909000 
	2.658333	10.159388	0.000000	76.583333	64.520000	19.800000	-0.210095	0.000000	15.613154	0.000000	1.000000	-0.588521	-17.904000 
	2.660417	10.159388	0.000000	76.604167	64.550000	19.800000	-0.210026	0.000000	15.613872	0.000000	1.000000	-0.588390	-17.900000 
	2.662500	10.159388	0.000000	76.625000	64.570000	19.800000	-0.209976	0.000000	15.614418	0.000000	1.000000	-0.588291	-17.897000 
	2.664583	10.159388	0.000000	76.645833	64.600000	19.800000	-0.209915	0.000000	15.615136	0.000000	1.000000	-0.588160	-17.893000 
	2.666667	10.159388	0.000000	76.666667	64.630000	19.800000	-0.209851	0.000000	15.615854	0.000000	1.000000	-0.588028	-17.889000 
	2.668750	10.159174	0.000000	76.687500	64.640000	19.800000	-0.209795	0.000000	15.616626	0.000000	1.000000	-0.587897	-17.885000 
	2.670833	10.159174	0.000000	76.708333	64.640000	19.800000	-0.209757	0.000000	15.617226	0.000000	1.000000	-0.587798	-17.882000 
	2.672917	10.159174	0.000000	76.729167	64.670000	19.800000	-0.209679	0.000000	15.618144	0.000000	1.000000	-0.587634	-17.877000 
	2.675000	10.159174	0.000000	76.750000	64.690000	19.800000	-0.209632	0.000000	15.618689	0.000000	1.000000	-0.587535	-17.874000 
	2.677083	10.159174	0.000000	76.770833	64.700000	19.800000	-0.209592	0.000000	15.619262	0.000000	1.000000	-0.587437	-17.871000 
	2.679167	10.159174	0.000000	76.791667	64.720000	19.800000	-0.209518	0.000000	15.620207	0.000000	1.000000	-0.587272	-17.866000 
	2.681250	10.158960	0.000000	76.812500	64.740000	19.800000	-0.209473	0.000000	15.620752	0.000000	1.000000	-0.587174	-17.863000 
	2.683333	10.158960	0.000000	76.833333	64.760000	19.800000	-0.209412	0.000000	15.621498	0.000000	1.000000	-0.587042	-17.859000 
	2.685417	10.158960	0.000000	76.854167	64.780000	19.800000	-0.209340	0.000000	15.622443	0.000000	1.000000	-0.586878	-17.854000 
	2.687500	10.158960	0.000000	76.875000	64.820000	19.800000	-0.209271	0.000000	15.623134	0.000000	1.000000	-0.586746	-17.850000 
	2.689583	10.158747	0.000000	76.895833	64.810000	19.800000	-0.209215	0.000000	15.624160	0.000000	1.000000	-0.586582	-17.845000 
	2.691667	10.158747	0.000000	76.916667	64.820000	19.800000	-0.209169	0.000000	15.624733	0.000000	1.000000	-0.586483	-17.842000 
	2.693750	10.158747	0.000000	76.937500	64.850000	19.800000	-0.209116	0.000000	15.625252	0.000000	1.000000	-0.586385	-17.839000 
	2.695833	10.158747	0.000000	76.958333	64.870000	19.800000	-0.209048	0.000000	15.626197	0.000000	1.000000	-0.586220	-17.834000 
	2.697917	10.158747	0.000000	76.979167	64.890000	19.800000	-0.208996	0.000000	15.626743	0.000000	1.000000	-0.586122	-17.831000 
	2.700000	10.158747	0.000000	77.000000	64.890000	19.800000	-0.208938	0.000000	15.627742	0.000000	1.000000	-0.585958	-17.826000 
	2.702083	10.158533	0.000000	77.020833	64.930000	19.800000	-0.208880	0.000000	15.628234	0.000000	1.000000	-0.585859	-17.823000 
	2.704167	10.158533	0.000000	77.041667	64.940000	19.800000	-0.208824	0.000000	15.629006	0.000000	1.000000	-0.585727	-17.819000 
	2.706250	10.158533	0.000000	77.062500	64.940000	19.800000	-0.208773	0.000000	15.629806	0.000000	1.000000	-0.585596	-17.815000 
	2.708333	10.158533	0.000000	77.083333	64.970000	19.800000	-0.208709	0.000000	15.630525	0.000000	1.000000	-0.585464	-17.811000 
	2.710417	10.158533	0.000000	77.104167	64.990000	19.800000	-0.208660	0.000000	15.631070	0.000000	1.000000	-0.585366	-17.808000 
	2.712500	10.158533	0.000000	77.125000	65.010000	19.800000	-0.208599	0.000000	15.631816	0.000000	1.000000	-0.585234	-17.804000 
	2.714583	10.158533	0.000000	77.145833	65.030000	19.800000	-0.208549	0.000000	15.632362	0.000000	1.000000	-0.585136	-17.801000 
	2.716667	10.158319	0.000000	77.166667	65.060000	19.800000	-0.208491	0.000000	15.633081	0.000000	1.000000	-0.585004	-17.797000 
	2.718750	10.158319	0.000000	77.187500	65.070000	19.800000	-0.208449	0.000000	15.633654	0.000000	1.000000	-0.584906	-17.794000 
	2.720833	10.158319	0.000000	77.208333	65.080000	19.800000	-0.208394	0.000000	15.634426	0.000000	1.000000	-0.584774	-17.790000 
	2.722917	10.158319	0.000000	77.229167	65.100000	19.800000	-0.208328	0.000000	15.635172	0.000000	1.000000	-0.584643	-17.786000 
	2.725000	10.158319	0.000000	77.250000	65.130000	19.800000	-0.208269	0.000000	15.635891	0.000000	1.000000	-0.584511	-17.782000 
	2.727083	10.158319	0.000000	77.270833	65.130000	19.800000	-0.208215	0.000000	15.636690	0.000000	1.000000	-0.584380	-17.778000 
	2.729167	10.158106	0.000000	77.291667	65.170000	19.800000	-0.208137	0.000000	15.637582	0.000000	1.000000	-0.584215	-17.773000 
	2.731250	10.158106	0.000000	77.312500	65.180000	19.800000	-0.208092	0.000000	15.638155	0.000000	1.000000	-0.584117	-17.770000 
	2.733333	10.158106	0.000000	77.333333	65.190000	19.800000	-0.208024	0.000000	15.639128	0.000000	1.000000	-0.583952	-17.765000 
	2.735417	10.158106	0.000000	77.354167	65.230000	19.800000	-0.207960	0.000000	15.639820	0.000000	1.000000	-0.583821	-17.761000 
	2.737500	10.158106	0.000000	77.375000	65.240000	19.800000	-0.207908	0.000000	15.640593	0.000000	1.000000	-0.583689	-17.757000 
	2.739583	10.158106	0.000000	77.395833	65.250000	19.800000	-0.207838	0.000000	15.641566	0.000000	1.000000	-0.583525	-17.752000 
	2.741667	10.157892	0.000000	77.416667	65.270000	19.800000	-0.207775	0.000000	15.642312	0.000000	1.000000	-0.583394	-17.748000 
	2.743750	10.157892	0.000000	77.437500	65.300000	19.800000	-0.207699	0.000000	15.643231	0.000000	1.000000	-0.583229	-17.743000 
	2.745833	10.157892	0.000000	77.458333	65.290000	19.800000	-0.207646	0.000000	15.644257	0.000000	1.000000	-0.583065	-17.738000 
	2.747917	10.157892	0.000000	77.479167	65.310000	19.800000	-0.207573	0.000000	15.645203	0.000000	1.000000	-0.582901	-17.733000 
	2.750000	10.157678	0.000000	77.500000	65.360000	19.800000	-0.207483	0.000000	15.646069	0.000000	1.000000	-0.582736	-17.728000 
	2.752083	10.157678	0.000000	77.520833	65.360000	19.800000	-0.207423	0.000000	15.647068	0.000000	1.000000	-0.582572	-17.723000 
	2.754167	10.157678	0.000000	77.541667	65.370000	19.800000	-0.207373	0.000000	15.647841	0.000000	1.000000	-0.582440	-17.719000 
	2.756250	10.157678	0.000000	77.562500	65.400000	19.800000	-0.207297	0.000000	15.648761	0.000000	1.000000	-0.582276	-17.714000 
	2.758333	10.157678	0.000000	77.583333	65.430000	19.800000	-0.207217	0.000000	15.649680	0.000000	1.000000	-0.582112	-17.709000 
	2.760417	10.157465	0.000000	77.604167	65.440000	19.800000	-0.207151	0.000000	15.650653	0.000000	1.000000	-0.581947	-17.704000 
	2.762500	10.157678	0.000000	77.625000	65.450000	19.800000	-0.207089	0.000000	15.651626	0.000000	1.000000	-0.581783	-17.699000 
	2.764583	10.157465	0.000000	77.645833	65.470000	19.800000	-0.207002	0.000000	15.652772	0.000000	1.000000	-0.581586	-17.693000 
	2.766667	10.157465	0.000000	77.666667	65.500000	19.800000	-0.206927	0.000000	15.653691	0.000000	1.000000	-0.581421	-17.688000 
	2.768750	10.157465	0.000000	77.687500	65.510000	19.800000	-0.206865	0.000000	15.654664	0.000000	1.000000	-0.581257	-17.683000 
	2.770833	10.157465	0.000000	77.708333	65.520000	19.800000	-0.206773	0.000000	15.656037	0.000000	1.000000	-0.581027	-17.676000 
	2.772917	10.157465	0.000000	77.729167	65.540000	19.800000	-0.206690	0.000000	15.657183	0.000000	1.000000	-0.580830	-17.670000 
	2.775000	10.157465	0.000000	77.750000	65.570000	19.800000	-0.206611	0.000000	15.658103	0.000000	1.000000	-0.580665	-17.665000 
	2.777083	10.157465	0.000000	77.770833	65.570000	19.800000	-0.206540	0.000000	15.659303	0.000000	1.000000	-0.580468	-17.659000 
	2.779167	10.157251	0.000000	77.791667	65.610000	19.800000	-0.206450	0.000000	15.660396	0.000000	1.000000	-0.580271	-17.653000 
	2.781250	10.157251	0.000000	77.812500	65.620000	19.800000	-0.206359	0.000000	15.661769	0.000000	1.000000	-0.580041	-17.646000 
	2.783333	10.157251	0.000000	77.833333	65.630000	19.800000	-0.206282	0.000000	15.662942	0.000000	1.000000	-0.579844	-17.640000 
	2.785417	10.157251	0.000000	77.854167	65.660000	19.800000	-0.206192	0.000000	15.664062	0.000000	1.000000	-0.579646	-17.634000 
	2.787500	10.157251	0.000000	77.875000	65.670000	19.800000	-0.206114	0.000000	15.665235	0.000000	1.000000	-0.579449	-17.628000 
	2.789583	10.157037	0.000000	77.895833	65.690000	19.800000	-0.206033	0.000000	15.666381	0.000000	1.000000	-0.579252	-17.622000 
	2.791667	10.157037	0.000000	77.916667	65.710000	19.800000	-0.205935	0.000000	15.667728	0.000000	1.000000	-0.579022	-17.615000 
	2.793750	10.157037	0.000000	77.937500	65.720000	19.800000	-0.205849	0.000000	15.669101	0.000000	1.000000	-0.578792	-17.608000 
	2.795833	10.157037	0.000000	77.958333	65.740000	19.800000	-0.205775	0.000000	15.670048	0.000000	1.000000	-0.578627	-17.603000 
	2.797917	10.157037	0.000000	77.979167	65.770000	19.800000	-0.205677	0.000000	15.671368	0.000000	1.000000	-0.578397	-17.596000 
	2.800000	10.156824	0.000000	78.000000	65.790000	19.800000	-0.205593	0.000000	15.672515	0.000000	1.000000	-0.578200	-17.590000 
	2.802083	10.156824	0.000000	78.020833	65.810000	19.800000	-0.205527	0.000000	15.673461	0.000000	1.000000	-0.578036	-17.585000 
	2.804167	10.156824	0.000000	78.041667	65.830000	19.800000	-0.205431	0.000000	15.674808	0.000000	1.000000	-0.577806	-17.578000 
	2.806250	10.156824	0.000000	78.062500	65.850000	19.800000	-0.205345	0.000000	15.675955	0.000000	1.000000	-0.577608	-17.572000 
	2.808333	10.156824	0.000000	78.083333	65.860000	19.800000	-0.205267	0.000000	15.677128	0.000000	1.000000	-0.577411	-17.566000 
	2.810417	10.156610	0.000000	78.104167	65.880000	19.800000	-0.205172	0.000000	15.678475	0.000000	1.000000	-0.577181	-17.559000 
	2.812500	10.156610	0.000000	78.125000	65.900000	19.800000	-0.205104	0.000000	15.679422	0.000000	1.000000	-0.577017	-17.554000 
	2.814583	10.156610	0.000000	78.145833	65.910000	19.800000	-0.205027	0.000000	15.680596	0.000000	1.000000	-0.576819	-17.548000 
	2.816667	10.156610	0.000000	78.166667	65.940000	19.800000	-0.204924	0.000000	15.681916	0.000000	1.000000	-0.576589	-17.541000 
	2.818750	10.156610	0.000000	78.187500	65.950000	19.800000	-0.204848	0.000000	15.683090	0.000000	1.000000	-0.576392	-17.535000 
	2.820833	10.156610	0.000000	78.208333	65.980000	19.800000	-0.204751	0.000000	15.684410	0.000000	1.000000	-0.576162	-17.528000 
	2.822917	10.156610	0.000000	78.229167	66.000000	19.800000	-0.204663	0.000000	15.685557	0.000000	1.000000	-0.575965	-17.522000 
	2.825000	10.156610	0.000000	78.250000	66.000000	19.800000	-0.204592	0.000000	15.686757	0.000000	1.000000	-0.575768	-17.516000 
	2.827083	10.156610	0.000000	78.270833	66.020000	19.800000	-0.204508	0.000000	15.687904	0.000000	1.000000	-0.575570	-17.510000 
	2.829167	10.156396	0.000000	78.291667	66.040000	19.800000	-0.204442	0.000000	15.688852	0.000000	1.000000	-0.575406	-17.505000 
	2.831250	10.156396	0.000000	78.312500	66.060000	19.800000	-0.204361	0.000000	15.689999	0.000000	1.000000	-0.575209	-17.499000 
	2.833333	10.156396	0.000000	78.333333	66.080000	19.800000	-0.204274	0.000000	15.691146	0.000000	1.000000	-0.575012	-17.493000 
	2.835417	10.156396	0.000000	78.354167	66.100000	19.800000	-0.204204	0.000000	15.692093	0.000000	1.000000	-0.574847	-17.488000 
	2.837500	10.156396	0.000000	78.375000	66.120000	19.800000	-0.204142	0.000000	15.692841	0.000000	1.000000	-0.574716	-17.484000 
	2.839583	10.156396	0.000000	78.395833	66.130000	19.800000	-0.204065	0.000000	15.694014	0.000000	1.000000	-0.574518	-17.478000 
	2.841667	10.156183	0.000000	78.416667	66.160000	19.800000	-0.203981	0.000000	15.695135	0.000000	1.000000	-0.574321	-17.472000 
	2.843750	10.156183	0.000000	78.437500	66.170000	19.800000	-0.203915	0.000000	15.696109	0.000000	1.000000	-0.574157	-17.467000 
	2.845833	10.156183	0.000000	78.458333	66.190000	19.800000	-0.203835	0.000000	15.697257	0.000000	1.000000	-0.573960	-17.461000 
	2.847917	10.156183	0.000000	78.479167	66.210000	19.800000	-0.203745	0.000000	15.698404	0.000000	1.000000	-0.573762	-17.455000 
	2.850000	10.156183	0.000000	78.500000	66.220000	19.800000	-0.203686	0.000000	15.699378	0.000000	1.000000	-0.573598	-17.450000 
	2.852083	10.156183	0.000000	78.520833	66.250000	19.800000	-0.203619	0.000000	15.700099	0.000000	1.000000	-0.573467	-17.446000 
	2.854167	10.156183	0.000000	78.541667	66.290000	19.800000	-0.203526	0.000000	15.701194	0.000000	1.000000	-0.573269	-17.440000 
	2.856250	10.156183	0.000000	78.562500	66.290000	19.800000	-0.203478	0.000000	15.701994	0.000000	1.000000	-0.573138	-17.436000 
	2.858333	10.155969	0.000000	78.583333	66.300000	19.800000	-0.203418	0.000000	15.702968	0.000000	1.000000	-0.572974	-17.431000 
	2.860417	10.155969	0.000000	78.604167	66.320000	19.800000	-0.203328	0.000000	15.704116	0.000000	1.000000	-0.572776	-17.425000 
	2.862500	10.155969	0.000000	78.625000	66.340000	19.800000	-0.203258	0.000000	15.705064	0.000000	1.000000	-0.572612	-17.420000 
	2.864583	10.155969	0.000000	78.645833	66.380000	19.800000	-0.203175	0.000000	15.705959	0.000000	1.000000	-0.572448	-17.415000 
	2.866667	10.155969	0.000000	78.666667	66.380000	19.800000	-0.203138	0.000000	15.706559	0.000000	1.000000	-0.572349	-17.412000 
	2.868750	10.155969	0.000000	78.687500	66.390000	19.800000	-0.203108	0.000000	15.706933	0.000000	1.000000	-0.572283	-17.410000 
	2.870833	10.155969	0.000000	78.708333	66.400000	19.800000	-0.203082	0.000000	15.707306	0.000000	1.000000	-0.572217	-17.408000 
	2.872917	10.155969	0.000000	78.729167	66.430000	19.800000	-0.203050	0.000000	15.707428	0.000000	1.000000	-0.572185	-17.407000 
	2.875000	10.155755	0.000000	78.750000	66.450000	19.800000	-0.203002	0.000000	15.707975	0.000000	1.000000	-0.572086	-17.404000 
	2.877083	10.155755	0.000000	78.770833	66.470000	19.800000	-0.202980	0.000000	15.708123	0.000000	1.000000	-0.572053	-17.403000 
	2.879167	10.155755	0.000000	78.791667	66.490000	19.800000	-0.202944	0.000000	15.708470	0.000000	1.000000	-0.571987	-17.401000 
	2.881250	10.155755	0.000000	78.812500	66.500000	19.800000	-0.202932	0.000000	15.708444	0.000000	1.000000	-0.571987	-17.401000 
	2.883333	10.155755	0.000000	78.833333	66.510000	19.800000	-0.202914	0.000000	15.708618	0.000000	1.000000	-0.571955	-17.400000 
	2.885417	10.155542	0.000000	78.854167	66.550000	19.800000	-0.202897	0.000000	15.708513	0.000000	1.000000	-0.571955	-17.400000 
	2.887500	10.155542	0.000000	78.875000	66.550000	19.800000	-0.202894	0.000000	15.708513	0.000000	1.000000	-0.571955	-17.400000 
	2.889583	10.155542	0.000000	78.895833	66.580000	19.800000	-0.202877	0.000000	15.708434	0.000000	1.000000	-0.571955	-17.400000 
	2.891667	10.155542	0.000000	78.916667	66.590000	19.800000	-0.202860	0.000000	15.708608	0.000000	1.000000	-0.571922	-17.399000 
	2.893750	10.155542	0.000000	78.937500	66.630000	19.800000	-0.202844	0.000000	15.708303	0.000000	1.000000	-0.571955	-17.400000 
	2.895833	10.155542	0.000000	78.958333	66.640000	19.800000	-0.202835	0.000000	15.708276	0.000000	1.000000	-0.571955	-17.400000 
	2.897917	10.155542	0.000000	78.979167	66.650000	19.800000	-0.202855	0.000000	15.707850	0.000000	1.000000	-0.572020	-17.402000 
	2.900000	10.155542	0.000000	79.000000	66.670000	19.800000	-0.202868	0.000000	15.707397	0.000000	1.000000	-0.572086	-17.404000 
	2.902083	10.155328	0.000000	79.020833	66.700000	19.800000	-0.202861	0.000000	15.707118	0.000000	1.000000	-0.572119	-17.405000 
	2.904167	10.155328	0.000000	79.041667	66.720000	19.800000	-0.202861	0.000000	15.706865	0.000000	1.000000	-0.572152	-17.406000 
	2.906250	10.155328	0.000000	79.062500	66.730000	19.800000	-0.202865	0.000000	15.706639	0.000000	1.000000	-0.572185	-17.407000 
	2.908333	10.155328	0.000000	79.083333	66.750000	19.800000	-0.202836	0.000000	15.706787	0.000000	1.000000	-0.572152	-17.406000 
	2.910417	10.155328	0.000000	79.104167	66.760000	19.800000	-0.202853	0.000000	15.706360	0.000000	1.000000	-0.572217	-17.408000 
	2.912500	10.155328	0.000000	79.125000	66.800000	19.800000	-0.202846	0.000000	15.706055	0.000000	1.000000	-0.572250	-17.409000 
	2.914583	10.155328	0.000000	79.145833	66.800000	19.800000	-0.202831	0.000000	15.706255	0.000000	1.000000	-0.572217	-17.408000 
	2.916667	10.155328	0.000000	79.166667	66.820000	19.800000	-0.202832	0.000000	15.706002	0.000000	1.000000	-0.572250	-17.409000 
	2.918750	10.155328	0.000000	79.187500	66.850000	19.800000	-0.202810	0.000000	15.705923	0.000000	1.000000	-0.572250	-17.409000 
	2.920833	10.155114	0.000000	79.208333	66.870000	19.800000	-0.202789	0.000000	15.706071	0.000000	1.000000	-0.572217	-17.408000 
	2.922917	10.155114	0.000000	79.229167	66.880000	19.800000	-0.202780	0.000000	15.706045	0.000000	1.000000	-0.572217	-17.408000 
	2.925000	10.155114	0.000000	79.250000	66.900000	19.800000	-0.202767	0.000000	15.705992	0.000000	1.000000	-0.572217	-17.408000 
	2.927083	10.155114	0.000000	79.270833	66.920000	19.800000	-0.202756	0.000000	15.705939	0.000000	1.000000	-0.572217	-17.408000 
	2.929167	10.155114	0.000000	79.291667	66.950000	19.800000	-0.202738	0.000000	15.705860	0.000000	1.000000	-0.572217	-17.408000 
	2.931250	10.154901	0.000000	79.312500	66.960000	19.800000	-0.202732	0.000000	15.705834	0.000000	1.000000	-0.572217	-17.408000 
	2.933333	10.154901	0.000000	79.333333	66.980000	19.800000	-0.202720	0.000000	15.705782	0.000000	1.000000	-0.572217	-17.408000 
	2.935417	10.154901	0.000000	79.354167	67.010000	19.800000	-0.202691	0.000000	15.705903	0.000000	1.000000	-0.572185	-17.407000 
	2.937500	10.154901	0.000000	79.375000	67.020000	19.800000	-0.202684	0.000000	15.705877	0.000000	1.000000	-0.572185	-17.407000 
	2.939583	10.154901	0.000000	79.395833	67.020000	19.800000	-0.202679	0.000000	15.705877	0.000000	1.000000	-0.572185	-17.407000 
	2.941667	10.154901	0.000000	79.416667	67.050000	19.800000	-0.202649	0.000000	15.705998	0.000000	1.000000	-0.572152	-17.406000 
	2.943750	10.154901	0.000000	79.437500	67.080000	19.800000	-0.202649	0.000000	15.705719	0.000000	1.000000	-0.572185	-17.407000 
	2.945833	10.154901	0.000000	79.458333	67.090000	19.800000	-0.202638	0.000000	15.705692	0.000000	1.000000	-0.572185	-17.407000 
	2.947917	10.154901	0.000000	79.479167	67.110000	19.800000	-0.202640	0.000000	15.705440	0.000000	1.000000	-0.572217	-17.408000 
	2.950000	10.154901	0.000000	79.500000	67.150000	19.800000	-0.202616	0.000000	15.705335	0.000000	1.000000	-0.572217	-17.408000 
	2.952083	10.154901	0.000000	79.520833	67.140000	19.800000	-0.202631	0.000000	15.705161	0.000000	1.000000	-0.572250	-17.409000 
	2.954167	10.154687	0.000000	79.541667	67.170000	19.800000	-0.202626	0.000000	15.704882	0.000000	1.000000	-0.572283	-17.410000 
	2.956250	10.154687	0.000000	79.562500	67.170000	19.800000	-0.202639	0.000000	15.704681	0.000000	1.000000	-0.572316	-17.411000 
	2.958333	10.154687	0.000000	79.583333	67.200000	19.800000	-0.202616	0.000000	15.704602	0.000000	1.000000	-0.572316	-17.411000 
	2.960417	10.154687	0.000000	79.604167	67.230000	19.800000	-0.202625	0.000000	15.704123	0.000000	1.000000	-0.572382	-17.413000 
	2.962500	10.154687	0.000000	79.625000	67.230000	19.800000	-0.202632	0.000000	15.703923	0.000000	1.000000	-0.572415	-17.414000 
	2.964583	10.154687	0.000000	79.645833	67.250000	19.800000	-0.202636	0.000000	15.703670	0.000000	1.000000	-0.572448	-17.415000 
	2.966667	10.154687	0.000000	79.666667	67.280000	19.800000	-0.202623	0.000000	15.703391	0.000000	1.000000	-0.572480	-17.416000 
	2.968750	10.154687	0.000000	79.687500	67.310000	19.800000	-0.202635	0.000000	15.702912	0.000000	1.000000	-0.572546	-17.418000 
	2.970833	10.154687	0.000000	79.708333	67.300000	19.800000	-0.202647	0.000000	15.702738	0.000000	1.000000	-0.572579	-17.419000 
	2.972917	10.154687	0.000000	79.729167	67.320000	19.800000	-0.202647	0.000000	15.702485	0.000000	1.000000	-0.572612	-17.420000 
	2.975000	10.154687	0.000000	79.750000	67.360000	19.800000	-0.202625	0.000000	15.702380	0.000000	1.000000	-0.572612	-17.420000 
	2.977083	10.154687	0.000000	79.770833	67.380000	19.800000	-0.202611	0.000000	15.702327	0.000000	1.000000	-0.572612	-17.420000 
	2.979167	10.154687	0.000000	79.791667	67.380000	19.800000	-0.202622	0.000000	15.702127	0.000000	1.000000	-0.572645	-17.421000 
	2.981250	10.154687	0.000000	79.812500	67.390000	19.800000	-0.202613	0.000000	15.702100	0.000000	1.000000	-0.572645	-17.421000 
	2.983333	10.154474	0.000000	79.833333	67.430000	19.800000	-0.202617	0.000000	15.701595	0.000000	1.000000	-0.572711	-17.423000 
	2.985417	10.154474	0.000000	79.854167	67.450000	19.800000	-0.202626	0.000000	15.701142	0.000000	1.000000	-0.572776	-17.425000 
	2.987500	10.154474	0.000000	79.875000	67.470000	19.800000	-0.202624	0.000000	15.700889	0.000000	1.000000	-0.572809	-17.426000 
	2.989583	10.154474	0.000000	79.895833	67.480000	19.800000	-0.202629	0.000000	15.700662	0.000000	1.000000	-0.572842	-17.427000 
	2.991667	10.154474	0.000000	79.916667	67.490000	19.800000	-0.202634	0.000000	15.700436	0.000000	1.000000	-0.572875	-17.428000 
	2.993750	10.154474	0.000000	79.937500	67.510000	19.800000	-0.202631	0.000000	15.700183	0.000000	1.000000	-0.572908	-17.429000 
	2.995833	10.154474	0.000000	79.958333	67.550000	19.800000	-0.202644	0.000000	15.699477	0.000000	1.000000	-0.573006	-17.432000 
	2.997917	10.154260	0.000000	79.979167	67.580000	19.800000	-0.202642	0.000000	15.699197	0.000000	1.000000	-0.573039	-17.433000 
	3.000000	10.154260	0.000000	80.000000	67.580000	19.800000	-0.202659	0.000000	15.698797	0.000000	1.000000	-0.573105	-17.435000 
	3.002083	10.154260	0.000000	80.020833	67.590000	19.800000	-0.202687	0.000000	15.698170	0.000000	1.000000	-0.573204	-17.438000 
	3.004167	10.154260	0.000000	80.041667	67.630000	19.800000	-0.202701	0.000000	15.697464	0.000000	1.000000	-0.573302	-17.441000 
	3.006250	10.154260	0.000000	80.062500	67.640000	19.800000	-0.202740	0.000000	15.696636	0.000000	1.000000	-0.573434	-17.445000 
	3.008333	10.154260	0.000000	80.083333	67.660000	19.800000	-0.202788	0.000000	15.695582	0.000000	1.000000	-0.573598	-17.450000 
	3.010417	10.154260	0.000000	80.104167	67.670000	19.800000	-0.202824	0.000000	15.694755	0.000000	1.000000	-0.573730	-17.454000 
	3.012500	10.154046	0.000000	80.125000	67.690000	19.800000	-0.202875	0.000000	15.693701	0.000000	1.000000	-0.573894	-17.459000 
	3.014583	10.154046	0.000000	80.145833	67.710000	19.800000	-0.202908	0.000000	15.692847	0.000000	1.000000	-0.574025	-17.463000 
	3.016667	10.154046	0.000000	80.166667	67.740000	19.800000	-0.202934	0.000000	15.691967	0.000000	1.000000	-0.574157	-17.467000 
	3.018750	10.154046	0.000000	80.187500	67.740000	19.800000	-0.202967	0.000000	15.691366	0.000000	1.000000	-0.574255	-17.470000 
	3.020833	10.154046	0.000000	80.208333	67.770000	19.800000	-0.202998	0.000000	15.690486	0.000000	1.000000	-0.574387	-17.474000 
	3.022917	10.154046	0.000000	80.229167	67.800000	19.800000	-0.203026	0.000000	15.689605	0.000000	1.000000	-0.574518	-17.478000 
	3.025000	10.154046	0.000000	80.250000	67.810000	19.800000	-0.203110	0.000000	15.687977	0.000000	1.000000	-0.574781	-17.486000 
	3.027083	10.153833	0.000000	80.270833	67.810000	19.800000	-0.203214	0.000000	15.686174	0.000000	1.000000	-0.575077	-17.495000 
	3.029167	10.153833	0.000000	80.291667	67.860000	19.800000	-0.203292	0.000000	15.684239	0.000000	1.000000	-0.575373	-17.504000 
	3.031250	10.153833	0.000000	80.312500	67.890000	19.800000	-0.203357	0.000000	15.682758	0.000000	1.000000	-0.575603	-17.511000 
	3.033333	10.153833	0.000000	80.333333	67.890000	19.800000	-0.203467	0.000000	15.680755	0.000000	1.000000	-0.575932	-17.521000 
	3.035417	10.153833	0.000000	80.354167	67.910000	19.800000	-0.203553	0.000000	15.679100	0.000000	1.000000	-0.576195	-17.529000 
	3.037500	10.153833	0.000000	80.375000	67.920000	19.800000	-0.203639	0.000000	15.677471	0.000000	1.000000	-0.576458	-17.537000 
	3.039583	10.153833	0.000000	80.395833	67.940000	19.800000	-0.203681	0.000000	15.676416	0.000000	1.000000	-0.576622	-17.542000 
	3.041667	10.153833	0.000000	80.416667	67.960000	19.800000	-0.203727	0.000000	15.675362	0.000000	1.000000	-0.576787	-17.547000 
	3.043750	10.153833	0.000000	80.437500	67.980000	19.800000	-0.203774	0.000000	15.674307	0.000000	1.000000	-0.576951	-17.552000 
	3.045833	10.153833	0.000000	80.458333	68.000000	19.800000	-0.203818	0.000000	15.673253	0.000000	1.000000	-0.577115	-17.557000 
	3.047917	10.153619	0.000000	80.479167	68.010000	19.800000	-0.203879	0.000000	15.672024	0.000000	1.000000	-0.577312	-17.563000 
	3.050000	10.153619	0.000000	80.500000	68.020000	19.800000	-0.203953	0.000000	15.670596	0.000000	1.000000	-0.577543	-17.570000 
	3.052083	10.153619	0.000000	80.520833	68.050000	19.800000	-0.204032	0.000000	15.668913	0.000000	1.000000	-0.577806	-17.578000 
	3.054167	10.153619	0.000000	80.541667	68.070000	19.800000	-0.204102	0.000000	15.667458	0.000000	1.000000	-0.578036	-17.585000 
	3.056250	10.153619	0.000000	80.562500	68.100000	19.800000	-0.204164	0.000000	15.665976	0.000000	1.000000	-0.578266	-17.592000 
	3.058333	10.153619	0.000000	80.583333	68.120000	19.800000	-0.204242	0.000000	15.664320	0.000000	1.000000	-0.578529	-17.600000 
	3.060417	10.153619	0.000000	80.604167	68.130000	19.800000	-0.204330	0.000000	15.662691	0.000000	1.000000	-0.578792	-17.608000 
	3.062500	10.153619	0.000000	80.625000	68.150000	19.800000	-0.204410	0.000000	15.661035	0.000000	1.000000	-0.579055	-17.616000 
	3.064583	10.153619	0.000000	80.645833	68.170000	19.800000	-0.204491	0.000000	15.659379	0.000000	1.000000	-0.579318	-17.624000 
	3.066667	10.153405	0.000000	80.666667	68.190000	19.800000	-0.204572	0.000000	15.657723	0.000000	1.000000	-0.579581	-17.632000 
	3.068750	10.153405	0.000000	80.687500	68.210000	19.800000	-0.204651	0.000000	15.656067	0.000000	1.000000	-0.579844	-17.640000 
	3.070833	10.153405	0.000000	80.708333	68.220000	19.800000	-0.204750	0.000000	15.654238	0.000000	1.000000	-0.580139	-17.649000 
	3.072917	10.153405	0.000000	80.729167	68.260000	19.800000	-0.204819	0.000000	15.652528	0.000000	1.000000	-0.580402	-17.657000 
	3.075000	10.153405	0.000000	80.750000	68.270000	19.800000	-0.204917	0.000000	15.650698	0.000000	1.000000	-0.580698	-17.666000 
	3.077083	10.153405	0.000000	80.770833	68.290000	19.800000	-0.205000	0.000000	15.649042	0.000000	1.000000	-0.580961	-17.674000 
	3.079167	10.153405	0.000000	80.791667	68.320000	19.800000	-0.205085	0.000000	15.647159	0.000000	1.000000	-0.581257	-17.683000 
	3.081250	10.153405	0.000000	80.812500	68.330000	19.800000	-0.205181	0.000000	15.645329	0.000000	1.000000	-0.581553	-17.692000 
	3.083333	10.153405	0.000000	80.833333	68.350000	19.800000	-0.205274	0.000000	15.643472	0.000000	1.000000	-0.581849	-17.701000 
	3.085417	10.153192	0.000000	80.854167	68.370000	19.800000	-0.205357	0.000000	15.641816	0.000000	1.000000	-0.582112	-17.709000 
	3.087500	10.153192	0.000000	80.875000	68.400000	19.800000	-0.205434	0.000000	15.640132	0.000000	1.000000	-0.582375	-17.717000 
	3.089583	10.153192	0.000000	80.895833	68.420000	19.800000	-0.205511	0.000000	15.638476	0.000000	1.000000	-0.582638	-17.725000 
	3.091667	10.153192	0.000000	80.916667	68.410000	19.800000	-0.205615	0.000000	15.636699	0.000000	1.000000	-0.582933	-17.734000 
	3.093750	10.153192	0.000000	80.937500	68.440000	19.800000	-0.205714	0.000000	15.634615	0.000000	1.000000	-0.583262	-17.744000 
	3.095833	10.153192	0.000000	80.958333	68.470000	19.800000	-0.205801	0.000000	15.632731	0.000000	1.000000	-0.583558	-17.753000 
	3.097917	10.153192	0.000000	80.979167	68.480000	19.800000	-0.205911	0.000000	15.630701	0.000000	1.000000	-0.583887	-17.763000 
	3.100000	10.152978	0.000000	81.000000	68.500000	19.800000	-0.206025	0.000000	15.628443	0.000000	1.000000	-0.584248	-17.774000 
	3.102083	10.152978	0.000000	81.020833	68.510000	19.800000	-0.206135	0.000000	15.626412	0.000000	1.000000	-0.584577	-17.784000 
	3.104167	10.152978	0.000000	81.041667	68.530000	19.800000	-0.206222	0.000000	15.624555	0.000000	1.000000	-0.584873	-17.793000 
	3.106250	10.152978	0.000000	81.062500	68.550000	19.800000	-0.206341	0.000000	15.622297	0.000000	1.000000	-0.585234	-17.804000 
	3.108333	10.152978	0.000000	81.083333	68.580000	19.800000	-0.206449	0.000000	15.620011	0.000000	1.000000	-0.585596	-17.815000 
	3.110417	10.152978	0.000000	81.104167	68.600000	19.800000	-0.206564	0.000000	15.617753	0.000000	1.000000	-0.585958	-17.826000 
	3.112500	10.152978	0.000000	81.125000	68.610000	19.800000	-0.206687	0.000000	15.615522	0.000000	1.000000	-0.586319	-17.837000 
	3.114583	10.152978	0.000000	81.145833	68.650000	19.800000	-0.206803	0.000000	15.613009	0.000000	1.000000	-0.586714	-17.849000 
	3.116667	10.152978	0.000000	81.166667	68.650000	19.800000	-0.206943	0.000000	15.610604	0.000000	1.000000	-0.587108	-17.861000 
	3.118750	10.152978	0.000000	81.187500	68.670000	19.800000	-0.207067	0.000000	15.608145	0.000000	1.000000	-0.587502	-17.873000 
	3.120833	10.152978	0.000000	81.208333	68.710000	19.800000	-0.207161	0.000000	15.606033	0.000000	1.000000	-0.587831	-17.883000 
	3.122917	10.152978	0.000000	81.229167	68.710000	19.800000	-0.207287	0.000000	15.603828	0.000000	1.000000	-0.588193	-17.894000 
	3.125000	10.152764	0.000000	81.250000	68.730000	19.800000	-0.207413	0.000000	15.601369	0.000000	1.000000	-0.588587	-17.906000 
	3.127083	10.152764	0.000000	81.270833	68.750000	19.800000	-0.207523	0.000000	15.599111	0.000000	1.000000	-0.588949	-17.917000 
	3.129167	10.152764	0.000000	81.291667	68.770000	19.800000	-0.207642	0.000000	15.596852	0.000000	1.000000	-0.589310	-17.928000 
	3.131250	10.152764	0.000000	81.312500	68.770000	19.800000	-0.207780	0.000000	15.594447	0.000000	1.000000	-0.589705	-17.940000 
	3.133333	10.152764	0.000000	81.333333	68.810000	19.800000	-0.207897	0.000000	15.591933	0.000000	1.000000	-0.590099	-17.952000 
	3.135417	10.152764	0.000000	81.354167	68.840000	19.800000	-0.208009	0.000000	15.589647	0.000000	1.000000	-0.590461	-17.963000 
	3.137500	10.152764	0.000000	81.375000	68.840000	19.800000	-0.208129	0.000000	15.587442	0.000000	1.000000	-0.590822	-17.974000 
	3.139583	10.152764	0.000000	81.395833	68.870000	19.800000	-0.208229	0.000000	15.585356	0.000000	1.000000	-0.591151	-17.984000 
	3.141667	10.152764	0.000000	81.416667	68.880000	19.800000	-0.208357	0.000000	15.582924	0.000000	1.000000	-0.591546	-17.996000 
	3.143750	10.152764	0.000000	81.437500	68.920000	19.800000	-0.208486	0.000000	15.580209	0.000000	1.000000	-0.591973	-18.009000 
	3.145833	10.152764	0.000000	81.458333	68.950000	19.800000	-0.208598	0.000000	15.577922	0.000000	1.000000	-0.592334	-18.020000 
	3.147917	10.152764	0.000000	81.479167	68.950000	19.800000	-0.208723	0.000000	15.575717	0.000000	1.000000	-0.592696	-18.031000 
	3.150000	10.152764	0.000000	81.500000	68.970000	19.800000	-0.208851	0.000000	15.573257	0.000000	1.000000	-0.593091	-18.043000 
	3.152083	10.152764	0.000000	81.520833	69.010000	19.800000	-0.208954	0.000000	15.570943	0.000000	1.000000	-0.593452	-18.054000 
	3.154167	10.152551	0.000000	81.541667	69.000000	19.800000	-0.209084	0.000000	15.568765	0.000000	1.000000	-0.593814	-18.065000 
	3.156250	10.152551	0.000000	81.562500	69.020000	19.800000	-0.209209	0.000000	15.566305	0.000000	1.000000	-0.594208	-18.077000 
	3.158333	10.152551	0.000000	81.583333	69.040000	19.800000	-0.209335	0.000000	15.563845	0.000000	1.000000	-0.594603	-18.089000 
	3.160417	10.152551	0.000000	81.604167	69.060000	19.800000	-0.209440	0.000000	15.561785	0.000000	1.000000	-0.594931	-18.099000 
	3.162500	10.152551	0.000000	81.625000	69.080000	19.800000	-0.209553	0.000000	15.559526	0.000000	1.000000	-0.595293	-18.110000 
	3.164583	10.152551	0.000000	81.645833	69.100000	19.800000	-0.209669	0.000000	15.557266	0.000000	1.000000	-0.595654	-18.121000 
	3.166667	10.152551	0.000000	81.666667	69.120000	19.800000	-0.209787	0.000000	15.555006	0.000000	1.000000	-0.596016	-18.132000 
	3.168750	10.152551	0.000000	81.687500	69.140000	19.800000	-0.209908	0.000000	15.552545	0.000000	1.000000	-0.596410	-18.144000 
	3.170833	10.152551	0.000000	81.708333	69.160000	19.800000	-0.210035	0.000000	15.550084	0.000000	1.000000	-0.596805	-18.156000 
	3.172917	10.152337	0.000000	81.729167	69.180000	19.800000	-0.210150	0.000000	15.547824	0.000000	1.000000	-0.597167	-18.167000 
	3.175000	10.152337	0.000000	81.750000	69.200000	19.800000	-0.210287	0.000000	15.545163	0.000000	1.000000	-0.597594	-18.180000 
	3.177083	10.152337	0.000000	81.770833	69.220000	19.800000	-0.210428	0.000000	15.542501	0.000000	1.000000	-0.598021	-18.193000 
	3.179167	10.152337	0.000000	81.791667	69.240000	19.800000	-0.210554	0.000000	15.540040	0.000000	1.000000	-0.598416	-18.205000 
	3.181250	10.152337	0.000000	81.812500	69.280000	19.800000	-0.210682	0.000000	15.537324	0.000000	1.000000	-0.598843	-18.218000 
	3.183333	10.152337	0.000000	81.833333	69.280000	19.800000	-0.210806	0.000000	15.535118	0.000000	1.000000	-0.599205	-18.229000 
	3.185417	10.152123	0.000000	81.854167	69.300000	19.800000	-0.210940	0.000000	15.532456	0.000000	1.000000	-0.599632	-18.242000 
	3.187500	10.152123	0.000000	81.875000	69.300000	19.800000	-0.211081	0.000000	15.530050	0.000000	1.000000	-0.600026	-18.254000 
	3.189583	10.152123	0.000000	81.895833	69.320000	19.800000	-0.211221	0.000000	15.527389	0.000000	1.000000	-0.600454	-18.267000 
	3.191667	10.152123	0.000000	81.916667	69.350000	19.800000	-0.211342	0.000000	15.524900	0.000000	1.000000	-0.600848	-18.279000 
	3.193750	10.152123	0.000000	81.937500	69.370000	19.800000	-0.211475	0.000000	15.522238	0.000000	1.000000	-0.601275	-18.292000 
	3.195833	10.152123	0.000000	81.958333	69.380000	19.800000	-0.211633	0.000000	15.519403	0.000000	1.000000	-0.601736	-18.306000 
	3.197917	10.152123	0.000000	81.979167	69.410000	19.800000	-0.211768	0.000000	15.516713	0.000000	1.000000	-0.602163	-18.319000 
	3.200000	10.152123	0.000000	82.000000	69.450000	19.800000	-0.211902	0.000000	15.513795	0.000000	1.000000	-0.602623	-18.333000 
	3.202083	10.152123	0.000000	82.020833	69.450000	19.800000	-0.212048	0.000000	15.511188	0.000000	1.000000	-0.603050	-18.346000 
	3.204167	10.152123	0.000000	82.041667	69.460000	19.800000	-0.212219	0.000000	15.508152	0.000000	1.000000	-0.603543	-18.361000 
	3.206250	10.152123	0.000000	82.062500	69.490000	19.800000	-0.212352	0.000000	15.505462	0.000000	1.000000	-0.603971	-18.374000 
	3.208333	10.152123	0.000000	82.083333	69.520000	19.800000	-0.212503	0.000000	15.502370	0.000000	1.000000	-0.604464	-18.389000 
	3.210417	10.152123	0.000000	82.104167	69.530000	19.800000	-0.212646	0.000000	15.499736	0.000000	1.000000	-0.604891	-18.402000 
	3.212500	10.152123	0.000000	82.125000	69.530000	19.800000	-0.212822	0.000000	15.496727	0.000000	1.000000	-0.605384	-18.417000 
	3.214583	10.152123	0.000000	82.145833	69.580000	19.800000	-0.212941	0.000000	15.493981	0.000000	1.000000	-0.605812	-18.430000 
	3.216667	10.152123	0.000000	82.166667	69.610000	19.800000	-0.213082	0.000000	15.491090	0.000000	1.000000	-0.606272	-18.444000 
	3.218750	10.152123	0.000000	82.187500	69.620000	19.800000	-0.213250	0.000000	15.488054	0.000000	1.000000	-0.606765	-18.459000 
	3.220833	10.151910	0.000000	82.208333	69.630000	19.800000	-0.213403	0.000000	15.485218	0.000000	1.000000	-0.607225	-18.473000 
	3.222917	10.151910	0.000000	82.229167	69.650000	19.800000	-0.213577	0.000000	15.481953	0.000000	1.000000	-0.607751	-18.489000 
	3.225000	10.151910	0.000000	82.250000	69.670000	19.800000	-0.213729	0.000000	15.479089	0.000000	1.000000	-0.608211	-18.503000 
	3.227083	10.151910	0.000000	82.270833	69.690000	19.800000	-0.213886	0.000000	15.476025	0.000000	1.000000	-0.608704	-18.518000 
	3.229167	10.151910	0.000000	82.291667	69.720000	19.800000	-0.214039	0.000000	15.472932	0.000000	1.000000	-0.609197	-18.533000 
	3.231250	10.151910	0.000000	82.312500	69.720000	19.800000	-0.214216	0.000000	15.469924	0.000000	1.000000	-0.609690	-18.548000 
	3.233333	10.151910	0.000000	82.333333	69.740000	19.800000	-0.214374	0.000000	15.466859	0.000000	1.000000	-0.610183	-18.563000 
	3.235417	10.151910	0.000000	82.354167	69.760000	19.800000	-0.214531	0.000000	15.463794	0.000000	1.000000	-0.610676	-18.578000 
	3.237500	10.151910	0.000000	82.375000	69.780000	19.800000	-0.214697	0.000000	15.460729	0.000000	1.000000	-0.611170	-18.593000 
	3.239583	10.151910	0.000000	82.395833	69.790000	19.800000	-0.214868	0.000000	15.457492	0.000000	1.000000	-0.611695	-18.609000 
	3.241667	10.151910	0.000000	82.416667	69.830000	19.800000	-0.215032	0.000000	15.454170	0.000000	1.000000	-0.612221	-18.625000 
	3.243750	10.151910	0.000000	82.437500	69.860000	19.800000	-0.215212	0.000000	15.450676	0.000000	1.000000	-0.612780	-18.642000 
	3.245833	10.151910	0.000000	82.458333	69.860000	19.800000	-0.215392	0.000000	15.447466	0.000000	1.000000	-0.613306	-18.658000 
	3.247917	10.151696	0.000000	82.479167	69.900000	19.800000	-0.215556	0.000000	15.444144	0.000000	1.000000	-0.613832	-18.674000 
	3.250000	10.151696	0.000000	82.500000	69.910000	19.800000	-0.215764	0.000000	15.440304	0.000000	1.000000	-0.614457	-18.693000 
	3.252083	10.151696	0.000000	82.520833	69.910000	19.800000	-0.215961	0.000000	15.436894	0.000000	1.000000	-0.615015	-18.710000 
	3.254167	10.151696	0.000000	82.541667	69.940000	19.800000	-0.216140	0.000000	15.433399	0.000000	1.000000	-0.615574	-18.727000 
	3.256250	10.151696	0.000000	82.562500	69.950000	19.800000	-0.216327	0.000000	15.429960	0.000000	1.000000	-0.616133	-18.744000 
	3.258333	10.151696	0.000000	82.583333	70.000000	19.800000	-0.216518	0.000000	15.426007	0.000000	1.000000	-0.616758	-18.763000 
	3.260417	10.151696	0.000000	82.604167	70.000000	19.800000	-0.216716	0.000000	15.422596	0.000000	1.000000	-0.617316	-18.780000 
	3.262500	10.151696	0.000000	82.625000	70.000000	19.800000	-0.216911	0.000000	15.419186	0.000000	1.000000	-0.617875	-18.797000 
	3.264583	10.151696	0.000000	82.645833	70.040000	19.800000	-0.217077	0.000000	15.415662	0.000000	1.000000	-0.618434	-18.814000 
	3.266667	10.151696	0.000000	82.666667	70.060000	19.800000	-0.217275	0.000000	15.411994	0.000000	1.000000	-0.619026	-18.832000 
	3.268750	10.151696	0.000000	82.687500	70.070000	19.800000	-0.217475	0.000000	15.408354	0.000000	1.000000	-0.619617	-18.850000 
	3.270833	10.151482	0.000000	82.708333	70.100000	19.800000	-0.217649	0.000000	15.404858	0.000000	1.000000	-0.620176	-18.867000 
	3.272917	10.151482	0.000000	82.729167	70.120000	19.800000	-0.217843	0.000000	15.401189	0.000000	1.000000	-0.620768	-18.885000 
	3.275000	10.151482	0.000000	82.750000	70.140000	19.800000	-0.218043	0.000000	15.397521	0.000000	1.000000	-0.621360	-18.903000 
	3.277083	10.151482	0.000000	82.770833	70.160000	19.800000	-0.218238	0.000000	15.393852	0.000000	1.000000	-0.621951	-18.921000 
	3.279167	10.151482	0.000000	82.791667	70.180000	19.800000	-0.218431	0.000000	15.390184	0.000000	1.000000	-0.622543	-18.939000 
	3.281250	10.151482	0.000000	82.812500	70.200000	19.800000	-0.218627	0.000000	15.386515	0.000000	1.000000	-0.623135	-18.957000 
	3.283333	10.151482	0.000000	82.833333	70.240000	19.800000	-0.218806	0.000000	15.382788	0.000000	1.000000	-0.623726	-18.975000 
	3.285417	10.151482	0.000000	82.854167	70.240000	19.800000	-0.219025	0.000000	15.378976	0.000000	1.000000	-0.624351	-18.994000 
	3.287500	10.151482	0.000000	82.875000	70.250000	19.800000	-0.219237	0.000000	15.375135	0.000000	1.000000	-0.624975	-19.013000 
	3.289583	10.151482	0.000000	82.895833	70.290000	19.800000	-0.219423	0.000000	15.371408	0.000000	1.000000	-0.625567	-19.031000 
	3.291667	10.151482	0.000000	82.916667	70.290000	19.800000	-0.219628	0.000000	15.367796	0.000000	1.000000	-0.626159	-19.049000 
	3.293750	10.151482	0.000000	82.937500	70.320000	19.800000	-0.219817	0.000000	15.364098	0.000000	1.000000	-0.626750	-19.067000 
	3.295833	10.151482	0.000000	82.958333	70.340000	19.800000	-0.220023	0.000000	15.360228	0.000000	1.000000	-0.627375	-19.086000 
	3.297917	10.151482	0.000000	82.979167	70.360000	19.800000	-0.220216	0.000000	15.356558	0.000000	1.000000	-0.627967	-19.104000 
	3.300000	10.151482	0.000000	83.000000	70.360000	19.800000	-0.220450	0.000000	15.352545	0.000000	1.000000	-0.628624	-19.124000 
	3.302083	10.151269	0.000000	83.020833	70.400000	19.800000	-0.220641	0.000000	15.348616	0.000000	1.000000	-0.629249	-19.143000 
	3.304167	10.151269	0.000000	83.041667	70.420000	19.800000	-0.220842	0.000000	15.344745	0.000000	1.000000	-0.629873	-19.162000 
	3.306250	10.151269	0.000000	83.062500	70.440000	19.800000	-0.221051	0.000000	15.340875	0.000000	1.000000	-0.630498	-19.181000 
	3.308333	10.151269	0.000000	83.083333	70.450000	19.800000	-0.221279	0.000000	15.336832	0.000000	1.000000	-0.631155	-19.201000 
	3.310417	10.151269	0.000000	83.104167	70.480000	19.800000	-0.221478	0.000000	15.332932	0.000000	1.000000	-0.631780	-19.220000 
	3.312500	10.151269	0.000000	83.125000	70.510000	19.800000	-0.221674	0.000000	15.329032	0.000000	1.000000	-0.632404	-19.239000 
	3.314583	10.151269	0.000000	83.145833	70.520000	19.800000	-0.221889	0.000000	15.325189	0.000000	1.000000	-0.633029	-19.258000 
	3.316667	10.151055	0.000000	83.166667	70.530000	19.800000	-0.222100	0.000000	15.321347	0.000000	1.000000	-0.633653	-19.277000 
	3.318750	10.151055	0.000000	83.187500	70.550000	19.800000	-0.222312	0.000000	15.317275	0.000000	1.000000	-0.634311	-19.297000 
	3.320833	10.151055	0.000000	83.208333	70.570000	19.800000	-0.222522	0.000000	15.313403	0.000000	1.000000	-0.634935	-19.316000 
	3.322917	10.151055	0.000000	83.229167	70.610000	19.800000	-0.222730	0.000000	15.309272	0.000000	1.000000	-0.635593	-19.336000 
	3.325000	10.151055	0.000000	83.250000	70.620000	19.800000	-0.222944	0.000000	15.305430	0.000000	1.000000	-0.636217	-19.355000 
	3.327083	10.151055	0.000000	83.270833	70.630000	19.800000	-0.223150	0.000000	15.301587	0.000000	1.000000	-0.636842	-19.374000 
	3.329167	10.151055	0.000000	83.291667	70.650000	19.800000	-0.223342	0.000000	15.297915	0.000000	1.000000	-0.637433	-19.392000 
	3.331250	10.151055	0.000000	83.312500	70.670000	19.800000	-0.223553	0.000000	15.294043	0.000000	1.000000	-0.638058	-19.411000 
	3.333333	10.151055	0.000000	83.333333	70.700000	19.800000	-0.223749	0.000000	15.290142	0.000000	1.000000	-0.638683	-19.430000 
	3.335417	10.151055	0.000000	83.354167	70.710000	19.800000	-0.223948	0.000000	15.286499	0.000000	1.000000	-0.639274	-19.448000 
	3.337500	10.150841	0.000000	83.375000	70.740000	19.800000	-0.224144	0.000000	15.282798	0.000000	1.000000	-0.639866	-19.466000 
	3.339583	10.150841	0.000000	83.395833	70.760000	19.800000	-0.224336	0.000000	15.279126	0.000000	1.000000	-0.640458	-19.484000 
	3.341667	10.150841	0.000000	83.416667	70.780000	19.800000	-0.224528	0.000000	15.275454	0.000000	1.000000	-0.641049	-19.502000 
	3.343750	10.150841	0.000000	83.437500	70.790000	19.800000	-0.224714	0.000000	15.272012	0.000000	1.000000	-0.641608	-19.519000 
	3.345833	10.150841	0.000000	83.458333	70.810000	19.800000	-0.224918	0.000000	15.268139	0.000000	1.000000	-0.642233	-19.538000 
	3.347917	10.150841	0.000000	83.479167	70.840000	19.800000	-0.225109	0.000000	15.264437	0.000000	1.000000	-0.642824	-19.556000 
	3.350000	10.150841	0.000000	83.500000	70.850000	19.800000	-0.225308	0.000000	15.260794	0.000000	1.000000	-0.643416	-19.574000 
	3.352083	10.150841	0.000000	83.520833	70.870000	19.800000	-0.225515	0.000000	15.256921	0.000000	1.000000	-0.644040	-19.593000 
	3.354167	10.150841	0.000000	83.541667	70.890000	19.800000	-0.225720	0.000000	15.253047	0.000000	1.000000	-0.644665	-19.612000 
	3.356250	10.150628	0.000000	83.562500	70.900000	19.800000	-0.225927	0.000000	15.249203	0.000000	1.000000	-0.645290	-19.631000 
	3.358333	10.150628	0.000000	83.583333	70.930000	19.800000	-0.226122	0.000000	15.245501	0.000000	1.000000	-0.645881	-19.649000 
	3.360417	10.150628	0.000000	83.604167	70.960000	19.800000	-0.226310	0.000000	15.241798	0.000000	1.000000	-0.646473	-19.667000 
	3.362500	10.150628	0.000000	83.625000	70.970000	19.800000	-0.226516	0.000000	15.237954	0.000000	1.000000	-0.647097	-19.686000 
	3.364583	10.150628	0.000000	83.645833	70.980000	19.800000	-0.226740	0.000000	15.233909	0.000000	1.000000	-0.647755	-19.706000 
	3.366667	10.150628	0.000000	83.666667	71.000000	19.800000	-0.226944	0.000000	15.230035	0.000000	1.000000	-0.648379	-19.725000 
	3.368750	10.150628	0.000000	83.687500	71.040000	19.800000	-0.227151	0.000000	15.225900	0.000000	1.000000	-0.649037	-19.745000 
	3.370833	10.150628	0.000000	83.708333	71.050000	19.800000	-0.227374	0.000000	15.221854	0.000000	1.000000	-0.649694	-19.765000 
	3.372917	10.150628	0.000000	83.729167	71.070000	19.800000	-0.227567	0.000000	15.218181	0.000000	1.000000	-0.650286	-19.783000 
	3.375000	10.150414	0.000000	83.750000	71.100000	19.800000	-0.227771	0.000000	15.214276	0.000000	1.000000	-0.650911	-19.802000 
	3.377083	10.150414	0.000000	83.770833	71.110000	19.800000	-0.227979	0.000000	15.210431	0.000000	1.000000	-0.651535	-19.821000 
	3.379167	10.150414	0.000000	83.791667	71.140000	19.800000	-0.228166	0.000000	15.206727	0.000000	1.000000	-0.652127	-19.839000 
	3.381250	10.150414	0.000000	83.812500	71.150000	19.800000	-0.228379	0.000000	15.202882	0.000000	1.000000	-0.652751	-19.858000 
	3.383333	10.150414	0.000000	83.833333	71.170000	19.800000	-0.228574	0.000000	15.199208	0.000000	1.000000	-0.653343	-19.876000 
	3.385417	10.150414	0.000000	83.854167	71.190000	19.800000	-0.228776	0.000000	15.195333	0.000000	1.000000	-0.653968	-19.895000 
	3.387500	10.150414	0.000000	83.875000	71.220000	19.800000	-0.228987	0.000000	15.191226	0.000000	1.000000	-0.654625	-19.915000 
	3.389583	10.150414	0.000000	83.895833	71.230000	19.800000	-0.229200	0.000000	15.187381	0.000000	1.000000	-0.655249	-19.934000 
	3.391667	10.150414	0.000000	83.916667	71.240000	19.800000	-0.229394	0.000000	15.183737	0.000000	1.000000	-0.655841	-19.952000 
	3.393750	10.150414	0.000000	83.937500	71.260000	19.800000	-0.229604	0.000000	15.179861	0.000000	1.000000	-0.656466	-19.971000 
	3.395833	10.150414	0.000000	83.958333	71.280000	19.800000	-0.229816	0.000000	15.175784	0.000000	1.000000	-0.657123	-19.991000 
	3.397917	10.150414	0.000000	83.979167	71.300000	19.800000	-0.230023	0.000000	15.171909	0.000000	1.000000	-0.657748	-20.010000 
	3.400000	10.150200	0.000000	84.000000	71.330000	19.800000	-0.230223	0.000000	15.168002	0.000000	1.000000	-0.658372	-20.029000 
	3.402083	10.150200	0.000000	84.020833	71.350000	19.800000	-0.230441	0.000000	15.163925	0.000000	1.000000	-0.659030	-20.049000 
	3.404167	10.150200	0.000000	84.041667	71.370000	19.800000	-0.230645	0.000000	15.160049	0.000000	1.000000	-0.659654	-20.068000 
	3.406250	10.150200	0.000000	84.062500	71.390000	19.800000	-0.230858	0.000000	15.155972	0.000000	1.000000	-0.660312	-20.088000 
	3.408333	10.150200	0.000000	84.083333	71.410000	19.800000	-0.231048	0.000000	15.152296	0.000000	1.000000	-0.660903	-20.106000 
	3.410417	10.150200	0.000000	84.104167	71.410000	19.800000	-0.231279	0.000000	15.148280	0.000000	1.000000	-0.661561	-20.126000 
	3.412500	10.150200	0.000000	84.125000	71.440000	19.800000	-0.231490	0.000000	15.144172	0.000000	1.000000	-0.662218	-20.146000 
	3.414583	10.150200	0.000000	84.145833	71.470000	19.800000	-0.231674	0.000000	15.140465	0.000000	1.000000	-0.662810	-20.164000 
	3.416667	10.150200	0.000000	84.166667	71.500000	19.800000	-0.231888	0.000000	15.136357	0.000000	1.000000	-0.663467	-20.184000 
	3.418750	10.150200	0.000000	84.187500	71.520000	19.800000	-0.232104	0.000000	15.132279	0.000000	1.000000	-0.664125	-20.204000 
	3.420833	10.150200	0.000000	84.208333	71.520000	19.800000	-0.232308	0.000000	15.128664	0.000000	1.000000	-0.664716	-20.222000 
	3.422917	10.149987	0.000000	84.229167	71.550000	19.800000	-0.232522	0.000000	15.124555	0.000000	1.000000	-0.665374	-20.242000 
	3.425000	10.149987	0.000000	84.250000	71.580000	19.800000	-0.232732	0.000000	15.120446	0.000000	1.000000	-0.666031	-20.262000 
	3.427083	10.149987	0.000000	84.270833	71.590000	19.800000	-0.232936	0.000000	15.116599	0.000000	1.000000	-0.666656	-20.281000 
	3.429167	10.149987	0.000000	84.291667	71.610000	19.800000	-0.233145	0.000000	15.112722	0.000000	1.000000	-0.667280	-20.300000 
	3.431250	10.149987	0.000000	84.312500	71.630000	19.800000	-0.233353	0.000000	15.108844	0.000000	1.000000	-0.667905	-20.319000 
	3.433333	10.149987	0.000000	84.333333	71.640000	19.800000	-0.233571	0.000000	15.104796	0.000000	1.000000	-0.668562	-20.339000 
	3.435417	10.149987	0.000000	84.354167	71.660000	19.800000	-0.233773	0.000000	15.100918	0.000000	1.000000	-0.669187	-20.358000 
	3.437500	10.149987	0.000000	84.375000	71.690000	19.800000	-0.233987	0.000000	15.096808	0.000000	1.000000	-0.669844	-20.378000 
	3.439583	10.149987	0.000000	84.395833	71.720000	19.800000	-0.234199	0.000000	15.092698	0.000000	1.000000	-0.670502	-20.398000 
	3.441667	10.149987	0.000000	84.416667	71.730000	19.800000	-0.234411	0.000000	15.088851	0.000000	1.000000	-0.671126	-20.417000 
	3.443750	10.149987	0.000000	84.437500	71.760000	19.800000	-0.234606	0.000000	15.084941	0.000000	1.000000	-0.671751	-20.436000 
	3.445833	10.149987	0.000000	84.458333	71.770000	19.800000	-0.234815	0.000000	15.081094	0.000000	1.000000	-0.672375	-20.455000 
	3.447917	10.149987	0.000000	84.479167	71.810000	19.800000	-0.235022	0.000000	15.076952	0.000000	1.000000	-0.673033	-20.475000 
	3.450000	10.149987	0.000000	84.500000	71.810000	19.800000	-0.235234	0.000000	15.073135	0.000000	1.000000	-0.673657	-20.494000 
	3.452083	10.149773	0.000000	84.520833	71.820000	19.800000	-0.235457	0.000000	15.069087	0.000000	1.000000	-0.674315	-20.514000 
	3.454167	10.149773	0.000000	84.541667	71.840000	19.800000	-0.235662	0.000000	15.065208	0.000000	1.000000	-0.674939	-20.533000 
	3.456250	10.149773	0.000000	84.562500	71.870000	19.800000	-0.235873	0.000000	15.061096	0.000000	1.000000	-0.675597	-20.553000 
	3.458333	10.149773	0.000000	84.583333	71.890000	19.800000	-0.236079	0.000000	15.057217	0.000000	1.000000	-0.676221	-20.572000 
	3.460417	10.149773	0.000000	84.604167	71.910000	19.800000	-0.236295	0.000000	15.053137	0.000000	1.000000	-0.676879	-20.592000 
	3.462500	10.149773	0.000000	84.625000	71.920000	19.800000	-0.236506	0.000000	15.049288	0.000000	1.000000	-0.677503	-20.611000 
	3.464583	10.149773	0.000000	84.645833	71.950000	19.800000	-0.236714	0.000000	15.045177	0.000000	1.000000	-0.678161	-20.631000 
	3.466667	10.149773	0.000000	84.666667	71.980000	19.800000	-0.236914	0.000000	15.041266	0.000000	1.000000	-0.678785	-20.650000 
	3.468750	10.149773	0.000000	84.687500	72.000000	19.800000	-0.237126	0.000000	15.037185	0.000000	1.000000	-0.679443	-20.670000 
	3.470833	10.149773	0.000000	84.708333	72.010000	19.800000	-0.237333	0.000000	15.033336	0.000000	1.000000	-0.680067	-20.689000 
	3.472917	10.149773	0.000000	84.729167	72.030000	19.800000	-0.237540	0.000000	15.029456	0.000000	1.000000	-0.680692	-20.708000 
	3.475000	10.149773	0.000000	84.750000	72.050000	19.800000	-0.237746	0.000000	15.025576	0.000000	1.000000	-0.681316	-20.727000 
	3.477083	10.149773	0.000000	84.770833	72.060000	19.800000	-0.237963	0.000000	15.021526	0.000000	1.000000	-0.681974	-20.747000 
	3.479167	10.149773	0.000000	84.791667	72.080000	19.800000	-0.238167	0.000000	15.017646	0.000000	1.000000	-0.682598	-20.766000 
	3.481250	10.149773	0.000000	84.812500	72.110000	19.800000	-0.238373	0.000000	15.013734	0.000000	1.000000	-0.683223	-20.785000 
	3.483333	10.149773	0.000000	84.833333	72.130000	19.800000	-0.238590	0.000000	15.009652	0.000000	1.000000	-0.683880	-20.805000 
	3.485417	10.149773	0.000000	84.854167	72.150000	19.800000	-0.238779	0.000000	15.005972	0.000000	1.000000	-0.684472	-20.823000 
	3.487500	10.149773	0.000000	84.875000	72.170000	19.800000	-0.238982	0.000000	15.002091	0.000000	1.000000	-0.685096	-20.842000 
	3.489583	10.149559	0.000000	84.895833	72.190000	19.800000	-0.239173	0.000000	14.998411	0.000000	1.000000	-0.685688	-20.860000 
	3.491667	10.149773	0.000000	84.916667	72.220000	19.800000	-0.239360	0.000000	14.994699	0.000000	1.000000	-0.686280	-20.878000 
	3.493750	10.149559	0.000000	84.937500	72.230000	19.800000	-0.239580	0.000000	14.990649	0.000000	1.000000	-0.686937	-20.898000 
	3.495833	10.149559	0.000000	84.958333	72.250000	19.800000	-0.239769	0.000000	14.986968	0.000000	1.000000	-0.687529	-20.916000 
	3.497917	10.149559	0.000000	84.979167	72.280000	19.800000	-0.239969	0.000000	14.983055	0.000000	1.000000	-0.688153	-20.935000 
	3.500000	10.149559	0.000000	85.000000	72.280000	19.800000	-0.240197	0.000000	14.979036	0.000000	1.000000	-0.688811	-20.955000 
	3.502083	10.149559	0.000000	85.020833	72.310000	19.800000	-0.240400	0.000000	14.975122	0.000000	1.000000	-0.689435	-20.974000 
	3.504167	10.149559	0.000000	85.041667	72.340000	19.800000	-0.240594	0.000000	14.971209	0.000000	1.000000	-0.690060	-20.993000 
	3.506250	10.149559	0.000000	85.062500	72.370000	19.800000	-0.240803	0.000000	14.967094	0.000000	1.000000	-0.690717	-21.013000 
	3.508333	10.149559	0.000000	85.083333	72.380000	19.800000	-0.241012	0.000000	14.963244	0.000000	1.000000	-0.691342	-21.032000 
	3.510417	10.149559	0.000000	85.104167	72.380000	19.800000	-0.241226	0.000000	14.959425	0.000000	1.000000	-0.691966	-21.051000 
	3.512500	10.149559	0.000000	85.125000	72.420000	19.800000	-0.241434	0.000000	14.955278	0.000000	1.000000	-0.692624	-21.071000 
	3.514583	10.149559	0.000000	85.145833	72.430000	19.800000	-0.241649	0.000000	14.951227	0.000000	1.000000	-0.693281	-21.091000 
	3.516667	10.149559	0.000000	85.166667	72.430000	19.800000	-0.241865	0.000000	14.947408	0.000000	1.000000	-0.693906	-21.110000 
	3.518750	10.149559	0.000000	85.187500	72.460000	19.800000	-0.242062	0.000000	14.943493	0.000000	1.000000	-0.694530	-21.129000 
	3.520833	10.149559	0.000000	85.208333	72.510000	19.800000	-0.242271	0.000000	14.939113	0.000000	1.000000	-0.695221	-21.150000 
	3.522917	10.149559	0.000000	85.229167	72.520000	19.800000	-0.242495	0.000000	14.935061	0.000000	1.000000	-0.695878	-21.170000 
	3.525000	10.149559	0.000000	85.250000	72.530000	19.800000	-0.242706	0.000000	14.931210	0.000000	1.000000	-0.696503	-21.189000 
	3.527083	10.149559	0.000000	85.270833	72.550000	19.800000	-0.242922	0.000000	14.927126	0.000000	1.000000	-0.697160	-21.209000 
	3.529167	10.149559	0.000000	85.291667	72.580000	19.800000	-0.243116	0.000000	14.923210	0.000000	1.000000	-0.697784	-21.228000 
	3.531250	10.149346	0.000000	85.312500	72.580000	19.800000	-0.243364	0.000000	14.918788	0.000000	1.000000	-0.698508	-21.250000 
	3.533333	10.149346	0.000000	85.333333	72.620000	19.800000	-0.243571	0.000000	14.914639	0.000000	1.000000	-0.699165	-21.270000 
	3.535417	10.149346	0.000000	85.354167	72.630000	19.800000	-0.243789	0.000000	14.910587	0.000000	1.000000	-0.699822	-21.290000 
	3.537500	10.149346	0.000000	85.375000	72.650000	19.800000	-0.244007	0.000000	14.906502	0.000000	1.000000	-0.700480	-21.310000 
	3.539583	10.149346	0.000000	85.395833	72.690000	19.800000	-0.244221	0.000000	14.902152	0.000000	1.000000	-0.701170	-21.331000 
	3.541667	10.149346	0.000000	85.416667	72.690000	19.800000	-0.244445	0.000000	14.898131	0.000000	1.000000	-0.701828	-21.351000 
	3.543750	10.149346	0.000000	85.437500	72.720000	19.800000	-0.244653	0.000000	14.894014	0.000000	1.000000	-0.702485	-21.371000 
	3.545833	10.149346	0.000000	85.458333	72.740000	19.800000	-0.244871	0.000000	14.889928	0.000000	1.000000	-0.703142	-21.391000 
	3.547917	10.149346	0.000000	85.479167	72.750000	19.800000	-0.245084	0.000000	14.886077	0.000000	1.000000	-0.703767	-21.410000 
	3.550000	10.149346	0.000000	85.500000	72.770000	19.800000	-0.245286	0.000000	14.882192	0.000000	1.000000	-0.704392	-21.429000 
	3.552083	10.149346	0.000000	85.520833	72.820000	19.800000	-0.245481	0.000000	14.878009	0.000000	1.000000	-0.705049	-21.449000 
	3.554167	10.149346	0.000000	85.541667	72.830000	19.800000	-0.245702	0.000000	14.873956	0.000000	1.000000	-0.705706	-21.469000 
	3.556250	10.149346	0.000000	85.562500	72.820000	19.800000	-0.245916	0.000000	14.870169	0.000000	1.000000	-0.706331	-21.488000 
	3.558333	10.149346	0.000000	85.583333	72.860000	19.800000	-0.246116	0.000000	14.866219	0.000000	1.000000	-0.706955	-21.507000 
	3.560417	10.149346	0.000000	85.604167	72.870000	19.800000	-0.246334	0.000000	14.862165	0.000000	1.000000	-0.707613	-21.527000 
	3.562500	10.149132	0.000000	85.625000	72.920000	19.800000	-0.246530	0.000000	14.857981	0.000000	1.000000	-0.708270	-21.547000 
	3.564583	10.149132	0.000000	85.645833	72.930000	19.800000	-0.246741	0.000000	14.854128	0.000000	1.000000	-0.708895	-21.566000 
	3.566667	10.149132	0.000000	85.666667	72.930000	19.800000	-0.246957	0.000000	14.850308	0.000000	1.000000	-0.709519	-21.585000 
	3.568750	10.149132	0.000000	85.687500	72.970000	19.800000	-0.247145	0.000000	14.846357	0.000000	1.000000	-0.710144	-21.604000 
	3.570833	10.149132	0.000000	85.708333	72.980000	19.800000	-0.247354	0.000000	14.842504	0.000000	1.000000	-0.710769	-21.623000 
	3.572917	10.149346	0.000000	85.729167	72.990000	19.800000	-0.247563	0.000000	14.838651	0.000000	1.000000	-0.711393	-21.642000 
	3.575000	10.149132	0.000000	85.750000	73.020000	19.800000	-0.247749	0.000000	14.834934	0.000000	1.000000	-0.711985	-21.660000 
	3.577083	10.149132	0.000000	85.770833	73.040000	19.800000	-0.247950	0.000000	14.831048	0.000000	1.000000	-0.712609	-21.679000 
	3.579167	10.149132	0.000000	85.791667	73.060000	19.800000	-0.248140	0.000000	14.827363	0.000000	1.000000	-0.713201	-21.697000 
	3.581250	10.149132	0.000000	85.812500	73.080000	19.800000	-0.248360	0.000000	14.823275	0.000000	1.000000	-0.713858	-21.717000 
	3.583333	10.149132	0.000000	85.833333	73.090000	19.800000	-0.248556	0.000000	14.819623	0.000000	1.000000	-0.714450	-21.735000 
	3.585417	10.149132	0.000000	85.854167	73.130000	19.800000	-0.248721	0.000000	14.816073	0.000000	1.000000	-0.715009	-21.752000 
	3.587500	10.149132	0.000000	85.875000	73.160000	19.800000	-0.248934	0.000000	14.811952	0.000000	1.000000	-0.715666	-21.772000 
	3.589583	10.149132	0.000000	85.895833	73.150000	19.800000	-0.249139	0.000000	14.808366	0.000000	1.000000	-0.716258	-21.790000 
	3.591667	10.149132	0.000000	85.916667	73.190000	19.800000	-0.249323	0.000000	14.804614	0.000000	1.000000	-0.716850	-21.808000 
	3.593750	10.149132	0.000000	85.937500	73.220000	19.800000	-0.249519	0.000000	14.800694	0.000000	1.000000	-0.717474	-21.827000 
	3.595833	10.149132	0.000000	85.958333	73.230000	19.800000	-0.249706	0.000000	14.797242	0.000000	1.000000	-0.718033	-21.844000 
	3.597917	10.149132	0.000000	85.979167	73.240000	19.800000	-0.249902	0.000000	14.793589	0.000000	1.000000	-0.718625	-21.862000 
	3.600000	10.149132	0.000000	86.000000	73.260000	19.800000	-0.250091	0.000000	14.789903	0.000000	1.000000	-0.719216	-21.880000 
	3.602083	10.149132	0.000000	86.020833	73.280000	19.800000	-0.250284	0.000000	14.786217	0.000000	1.000000	-0.719808	-21.898000 
	3.604167	10.149132	0.000000	86.041667	73.310000	19.800000	-0.250459	0.000000	14.782698	0.000000	1.000000	-0.720367	-21.915000 
	3.606250	10.149132	0.000000	86.062500	73.340000	19.800000	-0.250645	0.000000	14.778979	0.000000	1.000000	-0.720959	-21.933000 
	3.608333	10.149132	0.000000	86.083333	73.350000	19.800000	-0.250829	0.000000	14.775526	0.000000	1.000000	-0.721517	-21.950000 
	3.610417	10.148918	0.000000	86.104167	73.370000	19.800000	-0.251011	0.000000	14.772041	0.000000	1.000000	-0.722076	-21.967000 
	3.612500	10.148918	0.000000	86.125000	73.380000	19.800000	-0.251194	0.000000	14.768588	0.000000	1.000000	-0.722635	-21.984000 
	3.614583	10.148918	0.000000	86.145833	73.400000	19.800000	-0.251372	0.000000	14.765103	0.000000	1.000000	-0.723194	-22.001000 
	3.616667	10.148918	0.000000	86.166667	73.440000	19.800000	-0.251542	0.000000	14.761550	0.000000	1.000000	-0.723753	-22.018000 
	3.618750	10.148918	0.000000	86.187500	73.450000	19.800000	-0.251725	0.000000	14.758097	0.000000	1.000000	-0.724311	-22.035000 
	3.620833	10.148918	0.000000	86.208333	73.470000	19.800000	-0.251894	0.000000	14.754812	0.000000	1.000000	-0.724837	-22.051000 
	3.622917	10.148918	0.000000	86.229167	73.470000	19.800000	-0.252087	0.000000	14.751393	0.000000	1.000000	-0.725396	-22.068000 
	3.625000	10.148918	0.000000	86.250000	73.510000	19.800000	-0.252241	0.000000	14.748041	0.000000	1.000000	-0.725922	-22.084000 
	3.627083	10.148918	0.000000	86.270833	73.540000	19.800000	-0.252414	0.000000	14.744521	0.000000	1.000000	-0.726481	-22.101000 
	3.629167	10.148918	0.000000	86.291667	73.550000	19.800000	-0.252606	0.000000	14.741068	0.000000	1.000000	-0.727040	-22.118000 
	3.631250	10.148918	0.000000	86.312500	73.570000	19.800000	-0.252771	0.000000	14.737782	0.000000	1.000000	-0.727566	-22.134000 
	3.633333	10.148918	0.000000	86.333333	73.580000	19.800000	-0.252942	0.000000	14.734531	0.000000	1.000000	-0.728092	-22.150000 
	3.635417	10.148918	0.000000	86.354167	73.610000	19.800000	-0.253085	0.000000	14.731614	0.000000	1.000000	-0.728552	-22.164000 
	3.637500	10.148918	0.000000	86.375000	73.620000	19.800000	-0.253236	0.000000	14.728764	0.000000	1.000000	-0.729012	-22.178000 
	3.639583	10.148705	0.000000	86.395833	73.640000	19.800000	-0.253390	0.000000	14.725679	0.000000	1.000000	-0.729505	-22.193000 
	3.641667	10.148705	0.000000	86.416667	73.670000	19.800000	-0.253532	0.000000	14.722762	0.000000	1.000000	-0.729965	-22.207000 
	3.643750	10.148705	0.000000	86.437500	73.690000	19.800000	-0.253698	0.000000	14.719476	0.000000	1.000000	-0.730491	-22.223000 
	3.645833	10.148705	0.000000	86.458333	73.710000	19.800000	-0.253844	0.000000	14.716592	0.000000	1.000000	-0.730951	-22.237000 
	3.647917	10.148705	0.000000	86.479167	73.740000	19.800000	-0.254006	0.000000	14.713272	0.000000	1.000000	-0.731477	-22.253000 
	3.650000	10.148705	0.000000	86.500000	73.760000	19.800000	-0.254180	0.000000	14.709785	0.000000	1.000000	-0.732036	-22.270000 
	3.652083	10.148705	0.000000	86.520833	73.790000	19.800000	-0.254359	0.000000	14.706263	0.000000	1.000000	-0.732595	-22.287000 
	3.654167	10.148705	0.000000	86.541667	73.820000	19.800000	-0.254510	0.000000	14.703144	0.000000	1.000000	-0.733088	-22.302000 
	3.656250	10.148705	0.000000	86.562500	73.810000	19.800000	-0.254707	0.000000	14.699758	0.000000	1.000000	-0.733647	-22.319000 
	3.658333	10.148705	0.000000	86.583333	73.830000	19.800000	-0.254872	0.000000	14.696471	0.000000	1.000000	-0.734173	-22.335000 
	3.660417	10.148705	0.000000	86.604167	73.850000	19.800000	-0.255022	0.000000	14.693586	0.000000	1.000000	-0.734633	-22.349000 
	3.662500	10.148705	0.000000	86.625000	73.870000	19.800000	-0.255132	0.000000	14.691305	0.000000	1.000000	-0.734994	-22.360000 
	3.664583	10.148705	0.000000	86.645833	73.900000	19.800000	-0.255246	0.000000	14.688789	0.000000	1.000000	-0.735389	-22.372000 
	3.666667	10.148705	0.000000	86.666667	73.920000	19.800000	-0.255383	0.000000	14.686106	0.000000	1.000000	-0.735816	-22.385000 
	3.668750	10.148491	0.000000	86.687500	73.920000	19.800000	-0.255515	0.000000	14.683691	0.000000	1.000000	-0.736211	-22.397000 
	3.670833	10.148491	0.000000	86.708333	73.960000	19.800000	-0.255649	0.000000	14.680739	0.000000	1.000000	-0.736671	-22.411000 
	3.672917	10.148491	0.000000	86.729167	73.970000	19.800000	-0.255795	0.000000	14.677888	0.000000	1.000000	-0.737131	-22.425000 
	3.675000	10.148491	0.000000	86.750000	74.010000	19.800000	-0.255917	0.000000	14.675136	0.000000	1.000000	-0.737558	-22.438000 
	3.677083	10.148491	0.000000	86.770833	74.030000	19.800000	-0.256065	0.000000	14.672251	0.000000	1.000000	-0.738019	-22.452000 
	3.679167	10.148491	0.000000	86.791667	74.030000	19.800000	-0.256237	0.000000	14.669232	0.000000	1.000000	-0.738512	-22.467000 
	3.681250	10.148491	0.000000	86.812500	74.050000	19.800000	-0.256389	0.000000	14.666146	0.000000	1.000000	-0.739005	-22.482000 
	3.683333	10.148491	0.000000	86.833333	74.100000	19.800000	-0.256539	0.000000	14.662756	0.000000	1.000000	-0.739531	-22.498000 
	3.685417	10.148491	0.000000	86.854167	74.100000	19.800000	-0.256705	0.000000	14.659737	0.000000	1.000000	-0.740024	-22.513000 
	3.687500	10.148491	0.000000	86.875000	74.110000	19.800000	-0.256848	0.000000	14.657087	0.000000	1.000000	-0.740451	-22.526000 
	3.689583	10.148491	0.000000	86.895833	74.140000	19.800000	-0.256996	0.000000	14.653966	0.000000	1.000000	-0.740944	-22.541000 
	3.691667	10.148491	0.000000	86.916667	74.170000	19.800000	-0.257134	0.000000	14.651046	0.000000	1.000000	-0.741404	-22.555000 
	3.693750	10.148491	0.000000	86.937500	74.170000	19.800000	-0.257304	0.000000	14.648027	0.000000	1.000000	-0.741897	-22.570000 
	3.695833	10.148491	0.000000	86.958333	74.210000	19.800000	-0.257464	0.000000	14.644671	0.000000	1.000000	-0.742423	-22.586000 
	3.697917	10.148491	0.000000	86.979167	74.230000	19.800000	-0.257607	0.000000	14.641785	0.000000	1.000000	-0.742883	-22.600000 
	3.700000	10.148277	0.000000	87.000000	74.250000	19.800000	-0.257761	0.000000	14.638697	0.000000	1.000000	-0.743377	-22.615000 
	3.702083	10.148277	0.000000	87.020833	74.260000	19.800000	-0.257915	0.000000	14.635845	0.000000	1.000000	-0.743837	-22.629000 
	3.704167	10.148277	0.000000	87.041667	74.280000	19.800000	-0.258062	0.000000	14.632959	0.000000	1.000000	-0.744297	-22.643000 
	3.706250	10.148491	0.000000	87.062500	74.320000	19.800000	-0.258190	0.000000	14.630004	0.000000	1.000000	-0.744757	-22.657000 
	3.708333	10.148277	0.000000	87.083333	74.330000	19.800000	-0.258331	0.000000	14.627353	0.000000	1.000000	-0.745184	-22.670000 
	3.710417	10.148277	0.000000	87.104167	74.340000	19.800000	-0.258467	0.000000	14.624702	0.000000	1.000000	-0.745612	-22.683000 
	3.712500	10.148277	0.000000	87.125000	74.370000	19.800000	-0.258607	0.000000	14.621781	0.000000	1.000000	-0.746072	-22.697000 
	3.714583	10.148277	0.000000	87.145833	74.390000	19.800000	-0.258761	0.000000	14.618693	0.000000	1.000000	-0.746565	-22.712000 
	3.716667	10.148277	0.000000	87.166667	74.400000	19.800000	-0.258899	0.000000	14.616042	0.000000	1.000000	-0.746992	-22.725000 
	3.718750	10.148277	0.000000	87.187500	74.430000	19.800000	-0.259043	0.000000	14.613121	0.000000	1.000000	-0.747453	-22.739000 
	3.720833	10.148277	0.000000	87.208333	74.450000	19.800000	-0.259173	0.000000	14.610435	0.000000	1.000000	-0.747880	-22.752000 
	3.722917	10.148277	0.000000	87.229167	74.460000	19.800000	-0.259324	0.000000	14.607583	0.000000	1.000000	-0.748340	-22.766000 
	3.725000	10.148277	0.000000	87.250000	74.470000	19.800000	-0.259463	0.000000	14.604932	0.000000	1.000000	-0.748767	-22.779000 
	3.727083	10.148277	0.000000	87.270833	74.500000	19.800000	-0.259612	0.000000	14.601809	0.000000	1.000000	-0.749260	-22.794000 
	3.729167	10.148277	0.000000	87.291667	74.520000	19.800000	-0.259747	0.000000	14.599123	0.000000	1.000000	-0.749688	-22.807000 
	3.731250	10.148277	0.000000	87.312500	74.540000	19.800000	-0.259901	0.000000	14.596034	0.000000	1.000000	-0.750181	-22.822000 
	3.733333	10.148277	0.000000	87.333333	74.580000	19.800000	-0.260023	0.000000	14.593279	0.000000	1.000000	-0.750608	-22.835000 
	3.735417	10.148277	0.000000	87.354167	74.600000	19.800000	-0.260174	0.000000	14.590391	0.000000	1.000000	-0.751068	-22.849000 
	3.737500	10.148277	0.000000	87.375000	74.600000	19.800000	-0.260339	0.000000	14.587371	0.000000	1.000000	-0.751561	-22.864000 
	3.739583	10.148277	0.000000	87.395833	74.650000	19.800000	-0.260452	0.000000	14.584581	0.000000	1.000000	-0.751989	-22.877000 
	3.741667	10.148277	0.000000	87.416667	74.650000	19.800000	-0.260620	0.000000	14.581561	0.000000	1.000000	-0.752482	-22.892000 
	3.743750	10.148277	0.000000	87.437500	74.670000	19.800000	-0.260753	0.000000	14.578875	0.000000	1.000000	-0.752909	-22.905000 
	3.745833	10.148277	0.000000	87.458333	74.700000	19.800000	-0.260893	0.000000	14.575952	0.000000	1.000000	-0.753369	-22.919000 
	3.747917	10.148277	0.000000	87.479167	74.710000	19.800000	-0.261049	0.000000	14.572897	0.000000	1.000000	-0.753862	-22.934000 
	3.750000	10.148277	0.000000	87.500000	74.740000	19.800000	-0.261192	0.000000	14.569974	0.000000	1.000000	-0.754323	-22.948000 
	3.752083	10.148277	0.000000	87.520833	74.740000	19.800000	-0.261348	0.000000	14.567156	0.000000	1.000000	-0.754783	-22.962000 
	3.754167	10.148277	0.000000	87.541667	74.780000	19.800000	-0.261479	0.000000	14.564198	0.000000	1.000000	-0.755243	-22.976000 
	3.756250	10.148277	0.000000	87.562500	74.810000	19.800000	-0.261621	0.000000	14.561274	0.000000	1.000000	-0.755703	-22.990000 
	3.758333	10.148277	0.000000	87.583333	74.800000	19.800000	-0.261794	0.000000	14.558289	0.000000	1.000000	-0.756196	-23.005000 
	3.760417	10.148277	0.000000	87.604167	74.850000	19.800000	-0.261919	0.000000	14.555296	0.000000	1.000000	-0.756656	-23.019000 
	3.762500	10.148277	0.000000	87.625000	74.860000	19.800000	-0.262070	0.000000	14.552442	0.000000	1.000000	-0.757117	-23.033000 
	3.764583	10.148277	0.000000	87.645833	74.880000	19.800000	-0.262224	0.000000	14.549352	0.000000	1.000000	-0.757610	-23.048000 
	3.766667	10.148277	0.000000	87.666667	74.890000	19.800000	-0.262370	0.000000	14.546498	0.000000	1.000000	-0.758070	-23.062000 
	3.768750	10.148277	0.000000	87.687500	74.920000	19.800000	-0.262513	0.000000	14.543574	0.000000	1.000000	-0.758530	-23.076000 
	3.770833	10.148277	0.000000	87.708333	74.940000	19.800000	-0.262668	0.000000	14.540484	0.000000	1.000000	-0.759023	-23.091000 
	3.772917	10.148277	0.000000	87.729167	74.960000	19.800000	-0.262804	0.000000	14.537796	0.000000	1.000000	-0.759450	-23.104000 
	3.775000	10.148277	0.000000	87.750000	74.970000	19.800000	-0.262955	0.000000	14.534942	0.000000	1.000000	-0.759911	-23.118000 
	3.777083	10.148064	0.000000	87.770833	75.010000	19.800000	-0.263088	0.000000	14.531982	0.000000	1.000000	-0.760371	-23.132000 
	3.779167	10.148064	0.000000	87.791667	75.020000	19.800000	-0.263221	0.000000	14.529329	0.000000	1.000000	-0.760798	-23.145000 
	3.781250	10.148064	0.000000	87.812500	75.050000	19.800000	-0.263353	0.000000	14.526606	0.000000	1.000000	-0.761225	-23.158000 
	3.783333	10.148064	0.000000	87.833333	75.060000	19.800000	-0.263476	0.000000	14.524155	0.000000	1.000000	-0.761620	-23.170000 
	3.785417	10.148064	0.000000	87.854167	75.070000	19.800000	-0.263625	0.000000	14.521300	0.000000	1.000000	-0.762080	-23.184000 
	3.787500	10.148064	0.000000	87.875000	75.110000	19.800000	-0.263739	0.000000	14.518743	0.000000	1.000000	-0.762475	-23.196000 
	3.789583	10.148064	0.000000	87.895833	75.120000	19.800000	-0.263860	0.000000	14.516291	0.000000	1.000000	-0.762869	-23.208000 
	3.791667	10.148064	0.000000	87.916667	75.150000	19.800000	-0.263981	0.000000	14.513769	0.000000	1.000000	-0.763263	-23.220000 
	3.793750	10.148064	0.000000	87.937500	75.160000	19.800000	-0.264117	0.000000	14.511115	0.000000	1.000000	-0.763691	-23.233000 
	3.795833	10.148064	0.000000	87.958333	75.190000	19.800000	-0.264233	0.000000	14.508593	0.000000	1.000000	-0.764085	-23.245000 
	3.797917	10.148064	0.000000	87.979167	75.200000	19.800000	-0.264372	0.000000	14.505939	0.000000	1.000000	-0.764513	-23.258000 
	3.800000	10.148064	0.000000	88.000000	75.210000	19.800000	-0.264506	0.000000	14.503487	0.000000	1.000000	-0.764907	-23.270000 
	3.802083	10.148064	0.000000	88.020833	75.250000	19.800000	-0.264621	0.000000	14.500728	0.000000	1.000000	-0.765334	-23.283000 
	3.804167	10.148064	0.000000	88.041667	75.270000	19.800000	-0.264744	0.000000	14.498240	0.000000	1.000000	-0.765729	-23.295000 
	3.806250	10.148064	0.000000	88.062500	75.280000	19.800000	-0.264883	0.000000	14.495587	0.000000	1.000000	-0.766156	-23.308000 
	3.808333	10.148064	0.000000	88.083333	75.300000	19.800000	-0.265012	0.000000	14.492897	0.000000	1.000000	-0.766583	-23.321000 
	3.810417	10.148064	0.000000	88.104167	75.330000	19.800000	-0.265129	0.000000	14.490374	0.000000	1.000000	-0.766978	-23.333000 
	3.812500	10.148064	0.000000	88.125000	75.360000	19.800000	-0.265253	0.000000	14.487650	0.000000	1.000000	-0.767405	-23.346000 
	3.814583	10.148064	0.000000	88.145833	75.350000	19.800000	-0.265396	0.000000	14.485268	0.000000	1.000000	-0.767800	-23.358000 
	3.816667	10.148064	0.000000	88.166667	75.390000	19.800000	-0.265501	0.000000	14.482709	0.000000	1.000000	-0.768194	-23.370000 
	3.818750	10.148064	0.000000	88.187500	75.400000	19.800000	-0.265651	0.000000	14.479854	0.000000	1.000000	-0.768654	-23.384000 
	3.820833	10.148064	0.000000	88.208333	75.430000	19.800000	-0.265771	0.000000	14.477330	0.000000	1.000000	-0.769049	-23.396000 
	3.822917	10.148064	0.000000	88.229167	75.440000	19.800000	-0.265908	0.000000	14.474676	0.000000	1.000000	-0.769476	-23.409000 
	3.825000	10.148064	0.000000	88.250000	75.470000	19.800000	-0.266026	0.000000	14.472152	0.000000	1.000000	-0.769870	-23.421000 
	3.827083	10.148064	0.000000	88.270833	75.490000	19.800000	-0.266145	0.000000	14.469664	0.000000	1.000000	-0.770265	-23.433000 
	3.829167	10.148064	0.000000	88.291667	75.520000	19.800000	-0.266258	0.000000	14.467140	0.000000	1.000000	-0.770659	-23.445000 
	3.831250	10.148064	0.000000	88.312500	75.530000	19.800000	-0.266390	0.000000	14.464687	0.000000	1.000000	-0.771054	-23.457000 
	3.833333	10.148064	0.000000	88.333333	75.570000	19.800000	-0.266497	0.000000	14.462127	0.000000	1.000000	-0.771448	-23.469000 
	3.835417	10.148064	0.000000	88.354167	75.580000	19.800000	-0.266619	0.000000	14.459674	0.000000	1.000000	-0.771843	-23.481000 
	3.837500	10.148064	0.000000	88.375000	75.600000	19.800000	-0.266742	0.000000	14.457185	0.000000	1.000000	-0.772237	-23.493000 
	3.839583	10.148064	0.000000	88.395833	75.610000	19.800000	-0.266872	0.000000	14.454732	0.000000	1.000000	-0.772632	-23.505000 
	3.841667	10.148064	0.000000	88.416667	75.640000	19.800000	-0.266984	0.000000	14.452207	0.000000	1.000000	-0.773026	-23.517000 
	3.843750	10.148064	0.000000	88.437500	75.650000	19.800000	-0.267112	0.000000	14.449754	0.000000	1.000000	-0.773421	-23.529000 
	3.845833	10.148064	0.000000	88.458333	75.660000	19.800000	-0.267242	0.000000	14.447301	0.000000	1.000000	-0.773815	-23.541000 
	3.847917	10.148064	0.000000	88.479167	75.690000	19.800000	-0.267345	0.000000	14.444977	0.000000	1.000000	-0.774177	-23.552000 
	3.850000	10.148064	0.000000	88.500000	75.730000	19.800000	-0.267452	0.000000	14.442416	0.000000	1.000000	-0.774571	-23.564000 
	3.852083	10.148064	0.000000	88.520833	75.730000	19.800000	-0.267587	0.000000	14.439999	0.000000	1.000000	-0.774965	-23.576000 
	3.854167	10.148064	0.000000	88.541667	75.770000	19.800000	-0.267684	0.000000	14.437639	0.000000	1.000000	-0.775327	-23.587000 
	3.856250	10.148064	0.000000	88.562500	75.770000	19.800000	-0.267830	0.000000	14.435020	0.000000	1.000000	-0.775754	-23.600000 
	3.858333	10.148064	0.000000	88.583333	75.820000	19.800000	-0.267922	0.000000	14.432624	0.000000	1.000000	-0.776116	-23.611000 
	3.860417	10.148064	0.000000	88.604167	75.830000	19.800000	-0.268028	0.000000	14.430574	0.000000	1.000000	-0.776445	-23.621000 
	3.862500	10.148064	0.000000	88.625000	75.840000	19.800000	-0.268152	0.000000	14.428120	0.000000	1.000000	-0.776839	-23.633000 
	3.864583	10.148064	0.000000	88.645833	75.830000	19.800000	-0.268243	0.000000	14.426544	0.000000	1.000000	-0.777102	-23.641000 
	3.866667	10.148064	0.000000	88.666667	75.890000	19.800000	-0.268311	0.000000	14.424313	0.000000	1.000000	-0.777431	-23.651000 
	3.868750	10.148064	0.000000	88.687500	75.900000	19.800000	-0.268431	0.000000	14.422061	0.000000	1.000000	-0.777792	-23.662000 
	3.870833	10.148064	0.000000	88.708333	75.920000	19.800000	-0.268534	0.000000	14.419974	0.000000	1.000000	-0.778121	-23.672000 
	3.872917	10.148064	0.000000	88.729167	75.950000	19.800000	-0.268622	0.000000	14.417851	0.000000	1.000000	-0.778450	-23.682000 
	3.875000	10.148064	0.000000	88.750000	75.960000	19.800000	-0.268727	0.000000	14.415800	0.000000	1.000000	-0.778779	-23.692000 
	3.877083	10.148064	0.000000	88.770833	75.980000	19.800000	-0.268822	0.000000	14.413713	0.000000	1.000000	-0.779107	-23.702000 
	3.879167	10.148064	0.000000	88.791667	76.000000	19.800000	-0.268935	0.000000	14.411424	0.000000	1.000000	-0.779469	-23.713000 
	3.881250	10.148064	0.000000	88.812500	76.010000	19.800000	-0.269051	0.000000	14.409172	0.000000	1.000000	-0.779830	-23.724000 
	3.883333	10.148064	0.000000	88.833333	76.030000	19.800000	-0.269172	0.000000	14.406681	0.000000	1.000000	-0.780225	-23.736000 
	3.885417	10.148064	0.000000	88.854167	76.060000	19.800000	-0.269293	0.000000	14.403953	0.000000	1.000000	-0.780652	-23.749000 
	3.887500	10.148064	0.000000	88.875000	76.090000	19.800000	-0.269420	0.000000	14.401225	0.000000	1.000000	-0.781079	-23.762000 
	3.889583	10.147850	0.000000	88.895833	76.110000	19.800000	-0.269548	0.000000	14.398735	0.000000	1.000000	-0.781474	-23.774000 
	3.891667	10.147850	0.000000	88.916667	76.120000	19.800000	-0.269679	0.000000	14.396079	0.000000	1.000000	-0.781901	-23.787000 
	3.893750	10.147850	0.000000	88.937500	76.140000	19.800000	-0.269816	0.000000	14.393386	0.000000	1.000000	-0.782329	-23.800000 
	3.895833	10.147850	0.000000	88.958333	76.160000	19.800000	-0.269951	0.000000	14.390694	0.000000	1.000000	-0.782756	-23.813000 
	3.897917	10.147850	0.000000	88.979167	76.190000	19.800000	-0.270078	0.000000	14.387965	0.000000	1.000000	-0.783183	-23.826000 
	3.900000	10.147850	0.000000	89.000000	76.210000	19.800000	-0.270194	0.000000	14.385475	0.000000	1.000000	-0.783578	-23.838000 
	3.902083	10.147850	0.000000	89.020833	76.240000	19.800000	-0.270310	0.000000	14.382947	0.000000	1.000000	-0.783972	-23.850000 
	3.904167	10.147850	0.000000	89.041667	76.270000	19.800000	-0.270422	0.000000	14.380420	0.000000	1.000000	-0.784367	-23.862000 
	3.906250	10.147850	0.000000	89.062500	76.270000	19.800000	-0.270571	0.000000	14.377800	0.000000	1.000000	-0.784794	-23.875000 
	3.908333	10.147850	0.000000	89.083333	76.300000	19.800000	-0.270685	0.000000	14.375272	0.000000	1.000000	-0.785188	-23.887000 
	3.910417	10.147850	0.000000	89.104167	76.320000	19.800000	-0.270789	0.000000	14.372982	0.000000	1.000000	-0.785550	-23.898000 
	3.912500	10.147850	0.000000	89.125000	76.330000	19.800000	-0.270921	0.000000	14.370527	0.000000	1.000000	-0.785944	-23.910000 
	3.914583	10.147850	0.000000	89.145833	76.340000	19.800000	-0.271056	0.000000	14.367871	0.000000	1.000000	-0.786372	-23.923000 
	3.916667	10.147850	0.000000	89.166667	76.390000	19.800000	-0.271169	0.000000	14.365068	0.000000	1.000000	-0.786799	-23.936000 
	3.918750	10.147850	0.000000	89.187500	76.400000	19.800000	-0.271309	0.000000	14.362412	0.000000	1.000000	-0.787226	-23.949000 
	3.920833	10.147850	0.000000	89.208333	76.410000	19.800000	-0.271435	0.000000	14.359956	0.000000	1.000000	-0.787621	-23.961000 
	3.922917	10.147850	0.000000	89.229167	76.430000	19.800000	-0.271580	0.000000	14.357061	0.000000	1.000000	-0.788081	-23.975000 
	3.925000	10.147850	0.000000	89.250000	76.470000	19.800000	-0.271710	0.000000	14.354093	0.000000	1.000000	-0.788541	-23.989000 
	3.927083	10.147850	0.000000	89.270833	76.480000	19.800000	-0.271849	0.000000	14.351436	0.000000	1.000000	-0.788969	-24.002000 
	3.929167	10.147850	0.000000	89.291667	76.490000	19.800000	-0.271972	0.000000	14.348981	0.000000	1.000000	-0.789363	-24.014000 
	3.931250	10.147850	0.000000	89.312500	76.520000	19.800000	-0.272099	0.000000	14.346250	0.000000	1.000000	-0.789790	-24.027000 
	3.933333	10.147850	0.000000	89.333333	76.530000	19.800000	-0.272241	0.000000	14.343593	0.000000	1.000000	-0.790218	-24.040000 
	3.935417	10.147850	0.000000	89.354167	76.560000	19.800000	-0.272342	0.000000	14.341266	0.000000	1.000000	-0.790579	-24.051000 
	3.937500	10.147850	0.000000	89.375000	76.590000	19.800000	-0.272456	0.000000	14.338737	0.000000	1.000000	-0.790974	-24.063000 
	3.939583	10.147850	0.000000	89.395833	76.610000	19.800000	-0.272574	0.000000	14.336245	0.000000	1.000000	-0.791368	-24.075000 
	3.941667	10.147850	0.000000	89.416667	76.630000	19.800000	-0.272673	0.000000	14.334156	0.000000	1.000000	-0.791697	-24.085000 
	3.943750	10.147850	0.000000	89.437500	76.640000	19.800000	-0.272800	0.000000	14.331700	0.000000	1.000000	-0.792091	-24.097000 
	3.945833	10.147850	0.000000	89.458333	76.670000	19.800000	-0.272914	0.000000	14.329170	0.000000	1.000000	-0.792486	-24.109000 
	3.947917	10.147850	0.000000	89.479167	76.690000	19.800000	-0.273024	0.000000	14.326879	0.000000	1.000000	-0.792847	-24.120000 
	3.950000	10.147850	0.000000	89.500000	76.710000	19.800000	-0.273132	0.000000	14.324588	0.000000	1.000000	-0.793209	-24.131000 
	3.952083	10.147850	0.000000	89.520833	76.700000	19.800000	-0.273279	0.000000	14.322205	0.000000	1.000000	-0.793603	-24.143000 
	3.954167	10.147850	0.000000	89.541667	76.750000	19.800000	-0.273351	0.000000	14.320006	0.000000	1.000000	-0.793932	-24.153000 
	3.956250	10.147850	0.000000	89.562500	76.770000	19.800000	-0.273460	0.000000	14.317714	0.000000	1.000000	-0.794294	-24.164000 
	3.958333	10.147850	0.000000	89.583333	76.780000	19.800000	-0.273575	0.000000	14.315460	0.000000	1.000000	-0.794655	-24.175000 
	3.960417	10.147850	0.000000	89.604167	76.820000	19.800000	-0.273664	0.000000	14.313296	0.000000	1.000000	-0.794984	-24.185000 
	3.962500	10.147850	0.000000	89.625000	76.850000	19.800000	-0.273766	0.000000	14.310968	0.000000	1.000000	-0.795345	-24.196000 
	3.964583	10.147850	0.000000	89.645833	76.850000	19.800000	-0.273873	0.000000	14.308951	0.000000	1.000000	-0.795674	-24.206000 
	3.966667	10.147850	0.000000	89.666667	76.870000	19.800000	-0.273994	0.000000	14.306458	0.000000	1.000000	-0.796069	-24.218000 
	3.968750	10.147850	0.000000	89.687500	76.880000	19.800000	-0.274116	0.000000	14.304203	0.000000	1.000000	-0.796430	-24.229000 
	3.970833	10.147850	0.000000	89.708333	76.920000	19.800000	-0.274192	0.000000	14.302039	0.000000	1.000000	-0.796759	-24.239000 
	3.972917	10.147850	0.000000	89.729167	76.940000	19.800000	-0.274300	0.000000	14.299747	0.000000	1.000000	-0.797121	-24.250000 
	3.975000	10.147850	0.000000	89.750000	76.940000	19.800000	-0.274412	0.000000	14.297731	0.000000	1.000000	-0.797449	-24.260000 
	3.977083	10.147850	0.000000	89.770833	76.970000	19.800000	-0.274519	0.000000	14.295402	0.000000	1.000000	-0.797811	-24.271000 
	3.979167	10.147636	0.000000	89.791667	77.000000	19.800000	-0.274612	0.000000	14.293275	0.000000	1.000000	-0.798140	-24.281000 
	3.981250	10.147636	0.000000	89.812500	77.020000	19.800000	-0.274731	0.000000	14.290781	0.000000	1.000000	-0.798534	-24.293000 
	3.983333	10.147636	0.000000	89.833333	77.040000	19.800000	-0.274828	0.000000	14.288690	0.000000	1.000000	-0.798863	-24.303000 
	3.985417	10.147636	0.000000	89.854167	77.070000	19.800000	-0.274931	0.000000	14.286361	0.000000	1.000000	-0.799224	-24.314000 
	3.987500	10.147636	0.000000	89.875000	77.090000	19.800000	-0.275023	0.000000	14.284270	0.000000	1.000000	-0.799553	-24.324000 
	3.989583	10.147636	0.000000	89.895833	77.100000	19.800000	-0.275134	0.000000	14.282217	0.000000	1.000000	-0.799882	-24.334000 
	3.991667	10.147636	0.000000	89.916667	77.100000	19.800000	-0.275241	0.000000	14.280200	0.000000	1.000000	-0.800210	-24.344000 
	3.993750	10.147636	0.000000	89.937500	77.130000	19.800000	-0.275346	0.000000	14.277870	0.000000	1.000000	-0.800572	-24.355000 
	3.995833	10.147636	0.000000	89.958333	77.160000	19.800000	-0.275422	0.000000	14.275944	0.000000	1.000000	-0.800868	-24.364000 
	3.997917	10.147850	0.000000	89.979167	77.180000	19.800000	-0.275520	0.000000	14.273853	0.000000	1.000000	-0.801197	-24.374000 
	4.000000	10.147636	0.000000	90.000000	77.200000	19.800000	-0.275623	0.000000	14.271762	0.000000	1.000000	-0.801525	-24.384000 
	4.002083	10.147636	0.000000	90.020833	77.230000	19.800000	-0.275712	0.000000	14.269634	0.000000	1.000000	-0.801854	-24.394000 
	4.004167	10.147636	0.000000	90.041667	77.250000	19.800000	-0.275799	0.000000	14.267744	0.000000	1.000000	-0.802150	-24.403000 
	4.006250	10.147636	0.000000	90.062500	77.260000	19.800000	-0.275902	0.000000	14.265690	0.000000	1.000000	-0.802478	-24.413000 
	4.008333	10.147636	0.000000	90.083333	77.270000	19.800000	-0.275993	0.000000	14.263838	0.000000	1.000000	-0.802774	-24.422000 
	4.010417	10.147636	0.000000	90.104167	77.320000	19.800000	-0.276059	0.000000	14.261837	0.000000	1.000000	-0.803070	-24.431000 
	4.012500	10.147636	0.000000	90.125000	77.340000	19.800000	-0.276157	0.000000	14.259745	0.000000	1.000000	-0.803399	-24.441000 
	4.014583	10.147636	0.000000	90.145833	77.350000	19.800000	-0.276248	0.000000	14.257892	0.000000	1.000000	-0.803695	-24.450000 
	4.016667	10.147636	0.000000	90.166667	77.360000	19.800000	-0.276341	0.000000	14.256040	0.000000	1.000000	-0.803991	-24.459000 
	4.018750	10.147636	0.000000	90.187500	77.380000	19.800000	-0.276429	0.000000	14.254150	0.000000	1.000000	-0.804286	-24.468000 
	4.020833	10.147636	0.000000	90.208333	77.430000	19.800000	-0.276492	0.000000	14.252148	0.000000	1.000000	-0.804582	-24.477000 
	4.022917	10.147636	0.000000	90.229167	77.440000	19.800000	-0.276600	0.000000	14.250094	0.000000	1.000000	-0.804911	-24.487000 
	4.025000	10.147636	0.000000	90.250000	77.450000	19.800000	-0.276689	0.000000	14.248241	0.000000	1.000000	-0.805207	-24.496000 
	4.027083	10.147636	0.000000	90.270833	77.480000	19.800000	-0.276778	0.000000	14.246112	0.000000	1.000000	-0.805535	-24.506000 
	4.029167	10.147636	0.000000	90.291667	77.500000	19.800000	-0.276881	0.000000	14.244020	0.000000	1.000000	-0.805864	-24.516000 
	4.031250	10.147636	0.000000	90.312500	77.510000	19.800000	-0.276983	0.000000	14.241965	0.000000	1.000000	-0.806193	-24.526000 
	4.033333	10.147636	0.000000	90.333333	77.530000	19.800000	-0.277102	0.000000	14.239470	0.000000	1.000000	-0.806587	-24.538000 
	4.035417	10.147636	0.000000	90.354167	77.560000	19.800000	-0.277194	0.000000	14.237340	0.000000	1.000000	-0.806916	-24.548000 
	4.037500	10.147636	0.000000	90.375000	77.580000	19.800000	-0.277308	0.000000	14.235046	0.000000	1.000000	-0.807278	-24.559000 
	4.039583	10.147636	0.000000	90.395833	77.600000	19.800000	-0.277419	0.000000	14.232752	0.000000	1.000000	-0.807639	-24.570000 
	4.041667	10.147636	0.000000	90.416667	77.610000	19.800000	-0.277520	0.000000	14.230697	0.000000	1.000000	-0.807968	-24.580000 
	4.043750	10.147636	0.000000	90.437500	77.640000	19.800000	-0.277596	0.000000	14.228770	0.000000	1.000000	-0.808264	-24.589000 
	4.045833	10.147636	0.000000	90.458333	77.660000	19.800000	-0.277694	0.000000	14.226677	0.000000	1.000000	-0.808592	-24.599000 
	4.047917	10.147636	0.000000	90.479167	77.670000	19.800000	-0.277809	0.000000	14.224420	0.000000	1.000000	-0.808954	-24.610000 
	4.050000	10.147636	0.000000	90.500000	77.710000	19.800000	-0.277895	0.000000	14.222253	0.000000	1.000000	-0.809283	-24.620000 
	4.052083	10.147636	0.000000	90.520833	77.730000	19.800000	-0.277988	0.000000	14.220160	0.000000	1.000000	-0.809611	-24.630000 
	4.054167	10.147636	0.000000	90.541667	77.750000	19.800000	-0.278097	0.000000	14.217866	0.000000	1.000000	-0.809973	-24.641000 
	4.056250	10.147636	0.000000	90.562500	77.760000	19.800000	-0.278196	0.000000	14.216012	0.000000	1.000000	-0.810269	-24.650000 
	4.058333	10.147636	0.000000	90.583333	77.790000	19.800000	-0.278281	0.000000	14.213882	0.000000	1.000000	-0.810598	-24.660000 
	4.060417	10.147636	0.000000	90.604167	77.810000	19.800000	-0.278383	0.000000	14.211789	0.000000	1.000000	-0.810926	-24.670000 
	4.062500	10.147636	0.000000	90.625000	77.820000	19.800000	-0.278479	0.000000	14.209734	0.000000	1.000000	-0.811255	-24.680000 
	4.064583	10.147636	0.000000	90.645833	77.860000	19.800000	-0.278569	0.000000	14.207566	0.000000	1.000000	-0.811584	-24.690000 
	4.066667	10.147636	0.000000	90.666667	77.860000	19.800000	-0.278664	0.000000	14.205749	0.000000	1.000000	-0.811880	-24.699000 
	4.068750	10.147636	0.000000	90.687500	77.890000	19.800000	-0.278760	0.000000	14.203619	0.000000	1.000000	-0.812208	-24.709000 
	4.070833	10.147636	0.000000	90.708333	77.900000	19.800000	-0.278868	0.000000	14.201563	0.000000	1.000000	-0.812537	-24.719000 
	4.072917	10.147636	0.000000	90.729167	77.930000	19.800000	-0.278954	0.000000	14.199432	0.000000	1.000000	-0.812866	-24.729000 
	4.075000	10.147636	0.000000	90.750000	77.950000	19.800000	-0.279035	0.000000	14.197541	0.000000	1.000000	-0.813162	-24.738000 
	4.077083	10.147636	0.000000	90.770833	78.000000	19.800000	-0.279106	0.000000	14.195537	0.000000	1.000000	-0.813457	-24.747000 
	4.079167	10.147636	0.000000	90.791667	78.000000	19.800000	-0.279203	0.000000	14.193720	0.000000	1.000000	-0.813753	-24.756000 
	4.081250	10.147636	0.000000	90.812500	78.010000	19.800000	-0.279298	0.000000	14.191866	0.000000	1.000000	-0.814049	-24.765000 
	4.083333	10.147636	0.000000	90.833333	78.040000	19.800000	-0.279373	0.000000	14.189937	0.000000	1.000000	-0.814345	-24.774000 
	4.085417	10.147636	0.000000	90.854167	78.070000	19.800000	-0.279454	0.000000	14.188007	0.000000	1.000000	-0.814641	-24.783000 
	4.087500	10.147636	0.000000	90.875000	78.070000	19.800000	-0.279556	0.000000	14.186191	0.000000	1.000000	-0.814937	-24.792000 
	4.089583	10.147636	0.000000	90.895833	78.070000	19.800000	-0.279654	0.000000	14.184374	0.000000	1.000000	-0.815232	-24.801000 
	4.091667	10.147636	0.000000	90.916667	78.120000	19.800000	-0.279720	0.000000	14.182369	0.000000	1.000000	-0.815528	-24.810000 
	4.093750	10.147636	0.000000	90.937500	78.120000	19.800000	-0.279819	0.000000	14.180553	0.000000	1.000000	-0.815824	-24.819000 
	4.095833	10.147636	0.000000	90.958333	78.160000	19.800000	-0.279889	0.000000	14.178585	0.000000	1.000000	-0.816120	-24.828000 
	4.097917	10.147636	0.000000	90.979167	78.190000	19.800000	-0.279982	0.000000	14.176453	0.000000	1.000000	-0.816449	-24.838000 
	4.100000	10.147636	0.000000	91.000000	78.210000	19.800000	-0.280076	0.000000	14.174359	0.000000	1.000000	-0.816777	-24.848000 
	4.102083	10.147636	0.000000	91.020833	78.230000	19.800000	-0.280163	0.000000	14.172467	0.000000	1.000000	-0.817073	-24.857000 
	4.104167	10.147636	0.000000	91.041667	78.240000	19.800000	-0.280268	0.000000	14.170411	0.000000	1.000000	-0.817402	-24.867000 
	4.106250	10.147636	0.000000	91.062500	78.270000	19.800000	-0.280347	0.000000	14.168481	0.000000	1.000000	-0.817698	-24.876000 
	4.108333	10.147636	0.000000	91.083333	78.290000	19.800000	-0.280420	0.000000	14.166790	0.000000	1.000000	-0.817961	-24.884000 
	4.110417	10.147636	0.000000	91.104167	78.320000	19.800000	-0.280502	0.000000	14.164860	0.000000	1.000000	-0.818257	-24.893000 
	4.112500	10.147636	0.000000	91.125000	78.320000	19.800000	-0.280601	0.000000	14.163043	0.000000	1.000000	-0.818552	-24.902000 
	4.114583	10.147636	0.000000	91.145833	78.360000	19.800000	-0.280662	0.000000	14.161277	0.000000	1.000000	-0.818815	-24.910000 
	4.116667	10.147423	0.000000	91.166667	78.360000	19.800000	-0.280747	0.000000	14.159662	0.000000	1.000000	-0.819078	-24.918000 
	4.118750	10.147423	0.000000	91.187500	78.400000	19.800000	-0.280821	0.000000	14.157693	0.000000	1.000000	-0.819374	-24.927000 
	4.120833	10.147423	0.000000	91.208333	78.410000	19.800000	-0.280901	0.000000	14.156040	0.000000	1.000000	-0.819637	-24.935000 
	4.122917	10.147423	0.000000	91.229167	78.420000	19.800000	-0.280982	0.000000	14.154387	0.000000	1.000000	-0.819900	-24.943000 
	4.125000	10.147423	0.000000	91.250000	78.450000	19.800000	-0.281052	0.000000	14.152658	0.000000	1.000000	-0.820163	-24.951000 
	4.127083	10.147423	0.000000	91.270833	78.480000	19.800000	-0.281124	0.000000	14.150929	0.000000	1.000000	-0.820426	-24.959000 
	4.129167	10.147423	0.000000	91.291667	78.490000	19.800000	-0.281206	0.000000	14.149276	0.000000	1.000000	-0.820689	-24.967000 
	4.131250	10.147423	0.000000	91.312500	78.520000	19.800000	-0.281261	0.000000	14.147749	0.000000	1.000000	-0.820919	-24.974000 
	4.133333	10.147423	0.000000	91.333333	78.550000	19.800000	-0.281317	0.000000	14.146222	0.000000	1.000000	-0.821149	-24.981000 
	4.135417	10.147423	0.000000	91.354167	78.560000	19.800000	-0.281374	0.000000	14.144972	0.000000	1.000000	-0.821346	-24.987000 
	4.137500	10.147423	0.000000	91.375000	78.570000	19.800000	-0.281450	0.000000	14.143521	0.000000	1.000000	-0.821576	-24.994000 
	4.139583	10.147423	0.000000	91.395833	78.590000	19.800000	-0.281506	0.000000	14.142032	0.000000	1.000000	-0.821807	-25.001000 
	4.141667	10.147423	0.000000	91.416667	78.620000	19.800000	-0.281563	0.000000	14.140504	0.000000	1.000000	-0.822037	-25.008000 
	4.143750	10.147423	0.000000	91.437500	78.630000	19.800000	-0.281620	0.000000	14.139255	0.000000	1.000000	-0.822234	-25.014000 
	4.145833	10.147423	0.000000	91.458333	78.660000	19.800000	-0.281690	0.000000	14.137525	0.000000	1.000000	-0.822497	-25.022000 
	4.147917	10.147423	0.000000	91.479167	78.690000	19.800000	-0.281746	0.000000	14.135998	0.000000	1.000000	-0.822727	-25.029000 
	4.150000	10.147423	0.000000	91.500000	78.700000	19.800000	-0.281813	0.000000	14.134546	0.000000	1.000000	-0.822957	-25.036000 
	4.152083	10.147423	0.000000	91.520833	78.720000	19.800000	-0.281880	0.000000	14.133056	0.000000	1.000000	-0.823187	-25.043000 
	4.154167	10.147423	0.000000	91.541667	78.750000	19.800000	-0.281939	0.000000	14.131529	0.000000	1.000000	-0.823417	-25.050000 
	4.156250	10.147423	0.000000	91.562500	78.770000	19.800000	-0.282010	0.000000	14.129837	0.000000	1.000000	-0.823680	-25.058000 
	4.158333	10.147423	0.000000	91.583333	78.790000	19.800000	-0.282070	0.000000	14.128347	0.000000	1.000000	-0.823910	-25.065000 
	4.160417	10.147423	0.000000	91.604167	78.810000	19.800000	-0.282133	0.000000	14.126857	0.000000	1.000000	-0.824140	-25.072000 
	4.162500	10.147423	0.000000	91.625000	78.830000	19.800000	-0.282199	0.000000	14.125368	0.000000	1.000000	-0.824371	-25.079000 
	4.164583	10.147423	0.000000	91.645833	78.860000	19.800000	-0.282266	0.000000	14.123638	0.000000	1.000000	-0.824633	-25.087000 
	4.166667	10.147423	0.000000	91.666667	78.870000	19.800000	-0.282338	0.000000	14.122186	0.000000	1.000000	-0.824864	-25.094000 
	4.168750	10.147423	0.000000	91.687500	78.890000	19.800000	-0.282415	0.000000	14.120494	0.000000	1.000000	-0.825127	-25.102000 
	4.170833	10.147423	0.000000	91.708333	78.910000	19.800000	-0.282464	0.000000	14.119206	0.000000	1.000000	-0.825324	-25.108000 
	4.172917	10.147423	0.000000	91.729167	78.930000	19.800000	-0.282538	0.000000	14.117514	0.000000	1.000000	-0.825587	-25.116000 
	4.175000	10.147423	0.000000	91.750000	78.940000	19.800000	-0.282605	0.000000	14.116062	0.000000	1.000000	-0.825817	-25.123000 
	4.177083	10.147423	0.000000	91.770833	78.970000	19.800000	-0.282672	0.000000	14.114331	0.000000	1.000000	-0.826080	-25.131000 
	4.179167	10.147423	0.000000	91.791667	79.000000	19.800000	-0.282739	0.000000	14.112601	0.000000	1.000000	-0.826343	-25.139000 
	4.181250	10.147423	0.000000	91.812500	79.030000	19.800000	-0.282823	0.000000	14.110668	0.000000	1.000000	-0.826639	-25.148000 
	4.183333	10.147423	0.000000	91.833333	79.030000	19.800000	-0.282895	0.000000	14.109255	0.000000	1.000000	-0.826869	-25.155000 
	4.185417	10.147423	0.000000	91.854167	79.060000	19.800000	-0.282966	0.000000	14.107524	0.000000	1.000000	-0.827132	-25.163000 
	4.187500	10.147423	0.000000	91.875000	79.070000	19.800000	-0.283047	0.000000	14.105870	0.000000	1.000000	-0.827395	-25.171000 
	4.189583	10.147423	0.000000	91.895833	79.090000	19.800000	-0.283129	0.000000	14.103975	0.000000	1.000000	-0.827690	-25.180000 
	4.191667	10.147423	0.000000	91.916667	79.110000	19.800000	-0.283200	0.000000	14.102485	0.000000	1.000000	-0.827921	-25.187000 
	4.193750	10.147423	0.000000	91.937500	79.140000	19.800000	-0.283279	0.000000	14.100552	0.000000	1.000000	-0.828216	-25.196000 
	4.195833	10.147423	0.000000	91.958333	79.170000	19.800000	-0.283357	0.000000	14.098619	0.000000	1.000000	-0.828512	-25.205000 
	4.197917	10.147423	0.000000	91.979167	79.180000	19.800000	-0.283437	0.000000	14.096965	0.000000	1.000000	-0.828775	-25.213000 
	4.200000	10.147209	0.000000	92.000000	79.190000	19.800000	-0.283502	0.000000	14.095512	0.000000	1.000000	-0.829005	-25.220000 
	4.202083	10.147209	0.000000	92.020833	79.210000	19.800000	-0.283595	0.000000	14.093618	0.000000	1.000000	-0.829301	-25.229000 
	4.204167	10.147209	0.000000	92.041667	79.250000	19.800000	-0.283656	0.000000	14.091848	0.000000	1.000000	-0.829564	-25.237000 
	4.206250	10.147209	0.000000	92.062500	79.260000	19.800000	-0.283729	0.000000	14.090194	0.000000	1.000000	-0.829827	-25.245000 
	4.208333	10.147209	0.000000	92.083333	79.290000	19.800000	-0.283798	0.000000	14.088462	0.000000	1.000000	-0.830090	-25.253000 
	4.210417	10.147209	0.000000	92.104167	79.310000	19.800000	-0.283875	0.000000	14.086769	0.000000	1.000000	-0.830353	-25.261000 
	4.212500	10.147209	0.000000	92.125000	79.320000	19.800000	-0.283961	0.000000	14.084913	0.000000	1.000000	-0.830649	-25.270000 
	4.214583	10.147209	0.000000	92.145833	79.340000	19.800000	-0.284027	0.000000	14.083422	0.000000	1.000000	-0.830879	-25.277000 
	4.216667	10.147209	0.000000	92.166667	79.380000	19.800000	-0.284100	0.000000	14.081450	0.000000	1.000000	-0.831175	-25.286000 
	4.218750	10.147209	0.000000	92.187500	79.390000	19.800000	-0.284188	0.000000	14.079593	0.000000	1.000000	-0.831471	-25.295000 
	4.220833	10.147209	0.000000	92.208333	79.410000	19.800000	-0.284264	0.000000	14.077900	0.000000	1.000000	-0.831734	-25.303000 
	4.222917	10.147209	0.000000	92.229167	79.440000	19.800000	-0.284342	0.000000	14.075966	0.000000	1.000000	-0.832029	-25.312000 
	4.225000	10.147209	0.000000	92.250000	79.440000	19.800000	-0.284447	0.000000	14.074147	0.000000	1.000000	-0.832325	-25.321000 
	4.227083	10.147209	0.000000	92.270833	79.480000	19.800000	-0.284492	0.000000	14.072579	0.000000	1.000000	-0.832555	-25.328000 
	4.229167	10.147209	0.000000	92.291667	79.510000	19.800000	-0.284573	0.000000	14.070645	0.000000	1.000000	-0.832851	-25.337000 
	4.231250	10.147209	0.000000	92.312500	79.520000	19.800000	-0.284678	0.000000	14.068586	0.000000	1.000000	-0.833180	-25.347000 
	4.233333	10.147209	0.000000	92.333333	79.540000	19.800000	-0.284745	0.000000	14.066892	0.000000	1.000000	-0.833443	-25.355000 
	4.235417	10.147209	0.000000	92.354167	79.570000	19.800000	-0.284836	0.000000	14.064756	0.000000	1.000000	-0.833772	-25.365000 
	4.237500	10.147209	0.000000	92.375000	79.580000	19.800000	-0.284933	0.000000	14.062899	0.000000	1.000000	-0.834067	-25.374000 
	4.239583	10.147209	0.000000	92.395833	79.620000	19.800000	-0.285017	0.000000	14.060724	0.000000	1.000000	-0.834396	-25.384000 
	4.241667	10.147209	0.000000	92.416667	79.630000	19.800000	-0.285120	0.000000	14.058665	0.000000	1.000000	-0.834725	-25.394000 
	4.243750	10.147209	0.000000	92.437500	79.660000	19.800000	-0.285210	0.000000	14.056528	0.000000	1.000000	-0.835054	-25.404000 
	4.245833	10.147209	0.000000	92.458333	79.670000	19.800000	-0.285311	0.000000	14.054469	0.000000	1.000000	-0.835382	-25.414000 
	4.247917	10.147209	0.000000	92.479167	79.690000	19.800000	-0.285399	0.000000	14.052573	0.000000	1.000000	-0.835678	-25.423000 
	4.250000	10.147209	0.000000	92.500000	79.720000	19.800000	-0.285489	0.000000	14.050436	0.000000	1.000000	-0.836007	-25.433000 
	4.252083	10.147209	0.000000	92.520833	79.740000	19.800000	-0.285588	0.000000	14.048337	0.000000	1.000000	-0.836336	-25.443000 
	4.254167	10.147209	0.000000	92.541667	79.750000	19.800000	-0.285691	0.000000	14.046278	0.000000	1.000000	-0.836664	-25.453000 
	4.256250	10.147209	0.000000	92.562500	79.770000	19.800000	-0.285786	0.000000	14.044180	0.000000	1.000000	-0.836993	-25.463000 
	4.258333	10.147209	0.000000	92.583333	79.800000	19.800000	-0.285863	0.000000	14.042244	0.000000	1.000000	-0.837289	-25.472000 
	4.260417	10.147209	0.000000	92.604167	79.800000	19.800000	-0.285972	0.000000	14.040223	0.000000	1.000000	-0.837618	-25.482000 
	4.262500	10.146996	0.000000	92.625000	79.820000	19.800000	-0.286057	0.000000	14.038327	0.000000	1.000000	-0.837913	-25.491000 
	4.264583	10.146996	0.000000	92.645833	79.850000	19.800000	-0.286148	0.000000	14.036190	0.000000	1.000000	-0.838242	-25.501000 
	4.266667	10.146996	0.000000	92.666667	79.880000	19.800000	-0.286241	0.000000	14.034052	0.000000	1.000000	-0.838571	-25.511000 
	4.268750	10.146996	0.000000	92.687500	79.900000	19.800000	-0.286345	0.000000	14.031751	0.000000	1.000000	-0.838932	-25.522000 
	4.270833	10.146996	0.000000	92.708333	79.910000	19.800000	-0.286440	0.000000	14.029894	0.000000	1.000000	-0.839228	-25.531000 
	4.272917	10.146996	0.000000	92.729167	79.940000	19.800000	-0.286539	0.000000	14.027554	0.000000	1.000000	-0.839590	-25.542000 
	4.275000	10.146996	0.000000	92.750000	79.960000	19.800000	-0.286630	0.000000	14.025455	0.000000	1.000000	-0.839918	-25.552000 
	4.277083	10.146996	0.000000	92.770833	79.990000	19.800000	-0.286733	0.000000	14.023115	0.000000	1.000000	-0.840280	-25.563000 
	4.279167	10.146996	0.000000	92.791667	80.000000	19.800000	-0.286840	0.000000	14.021055	0.000000	1.000000	-0.840609	-25.573000 
	4.281250	10.146996	0.000000	92.812500	80.010000	19.800000	-0.286955	0.000000	14.018792	0.000000	1.000000	-0.840970	-25.584000 
	4.283333	10.146996	0.000000	92.833333	80.040000	19.800000	-0.287045	0.000000	14.016654	0.000000	1.000000	-0.841299	-25.594000 
	4.285417	10.146996	0.000000	92.854167	80.050000	19.800000	-0.287136	0.000000	14.014796	0.000000	1.000000	-0.841595	-25.603000 
	4.287500	10.146996	0.000000	92.875000	80.090000	19.800000	-0.287242	0.000000	14.012215	0.000000	1.000000	-0.841989	-25.615000 
	4.289583	10.146996	0.000000	92.895833	80.100000	19.800000	-0.287346	0.000000	14.010154	0.000000	1.000000	-0.842318	-25.625000 
	4.291667	10.146996	0.000000	92.916667	80.150000	19.800000	-0.287431	0.000000	14.007736	0.000000	1.000000	-0.842680	-25.636000 
	4.293750	10.146996	0.000000	92.937500	80.150000	19.800000	-0.287551	0.000000	14.005512	0.000000	1.000000	-0.843041	-25.647000 
	4.295833	10.146996	0.000000	92.958333	80.150000	19.800000	-0.287675	0.000000	14.003288	0.000000	1.000000	-0.843403	-25.658000 
	4.297917	10.146996	0.000000	92.979167	80.180000	19.800000	-0.287784	0.000000	14.000745	0.000000	1.000000	-0.843797	-25.670000 
	4.300000	10.146996	0.000000	93.000000	80.220000	19.800000	-0.287870	0.000000	13.998568	0.000000	1.000000	-0.844126	-25.680000 
	4.302083	10.146996	0.000000	93.020833	80.230000	19.800000	-0.287992	0.000000	13.996103	0.000000	1.000000	-0.844520	-25.692000 
	4.304167	10.146996	0.000000	93.041667	80.250000	19.800000	-0.288104	0.000000	13.993801	0.000000	1.000000	-0.844882	-25.703000 
	4.306250	10.146996	0.000000	93.062500	80.280000	19.800000	-0.288192	0.000000	13.991662	0.000000	1.000000	-0.845211	-25.713000 
	4.308333	10.146996	0.000000	93.083333	80.290000	19.800000	-0.288302	0.000000	13.989399	0.000000	1.000000	-0.845572	-25.724000 
	4.310417	10.146996	0.000000	93.104167	80.300000	19.800000	-0.288409	0.000000	13.987338	0.000000	1.000000	-0.845901	-25.734000 
	4.312500	10.146996	0.000000	93.125000	80.340000	19.800000	-0.288491	0.000000	13.985159	0.000000	1.000000	-0.846230	-25.744000 
	4.314583	10.146996	0.000000	93.145833	80.370000	19.800000	-0.288590	0.000000	13.982818	0.000000	1.000000	-0.846591	-25.755000 
	4.316667	10.146996	0.000000	93.166667	80.380000	19.800000	-0.288691	0.000000	13.980757	0.000000	1.000000	-0.846920	-25.765000 
	4.318750	10.146996	0.000000	93.187500	80.410000	19.800000	-0.288784	0.000000	13.978617	0.000000	1.000000	-0.847249	-25.775000 
	4.320833	10.146996	0.000000	93.208333	80.410000	19.800000	-0.288916	0.000000	13.976191	0.000000	1.000000	-0.847643	-25.787000 
	4.322917	10.146996	0.000000	93.229167	80.450000	19.800000	-0.288990	0.000000	13.974214	0.000000	1.000000	-0.847939	-25.796000 
	4.325000	10.146996	0.000000	93.250000	80.480000	19.800000	-0.289077	0.000000	13.972075	0.000000	1.000000	-0.848268	-25.806000 
	4.327083	10.146996	0.000000	93.270833	80.480000	19.800000	-0.289206	0.000000	13.969648	0.000000	1.000000	-0.848662	-25.818000 
	4.329167	10.146996	0.000000	93.291667	80.510000	19.800000	-0.289299	0.000000	13.967508	0.000000	1.000000	-0.848991	-25.828000 
	4.331250	10.146996	0.000000	93.312500	80.530000	19.800000	-0.289391	0.000000	13.965408	0.000000	1.000000	-0.849320	-25.838000 
	4.333333	10.146996	0.000000	93.333333	80.570000	19.800000	-0.289486	0.000000	13.963026	0.000000	1.000000	-0.849681	-25.849000 
	4.335417	10.146996	0.000000	93.354167	80.580000	19.800000	-0.289603	0.000000	13.960762	0.000000	1.000000	-0.850043	-25.860000 
	4.337500	10.146782	0.000000	93.375000	80.590000	19.800000	-0.289706	0.000000	13.958701	0.000000	1.000000	-0.850371	-25.870000 
	4.339583	10.146782	0.000000	93.395833	80.620000	19.800000	-0.289797	0.000000	13.956561	0.000000	1.000000	-0.850700	-25.880000 
	4.341667	10.146782	0.000000	93.416667	80.630000	19.800000	-0.289887	0.000000	13.954701	0.000000	1.000000	-0.850996	-25.889000 
	4.343750	10.146782	0.000000	93.437500	80.650000	19.800000	-0.289997	0.000000	13.952398	0.000000	1.000000	-0.851358	-25.900000 
	4.345833	10.146782	0.000000	93.458333	80.660000	19.800000	-0.290096	0.000000	13.950336	0.000000	1.000000	-0.851686	-25.910000 
	4.347917	10.146782	0.000000	93.479167	80.720000	19.800000	-0.290168	0.000000	13.948077	0.000000	1.000000	-0.852015	-25.920000 
	4.350000	10.146782	0.000000	93.500000	80.720000	19.800000	-0.290275	0.000000	13.946055	0.000000	1.000000	-0.852344	-25.930000 
	4.352083	10.146782	0.000000	93.520833	80.740000	19.800000	-0.290371	0.000000	13.943954	0.000000	1.000000	-0.852672	-25.940000 
	4.354167	10.146782	0.000000	93.541667	80.760000	19.800000	-0.290484	0.000000	13.941650	0.000000	1.000000	-0.853034	-25.951000 
	4.356250	10.146782	0.000000	93.562500	80.790000	19.800000	-0.290570	0.000000	13.939509	0.000000	1.000000	-0.853363	-25.961000 
	4.358333	10.146782	0.000000	93.583333	80.810000	19.800000	-0.290656	0.000000	13.937610	0.000000	1.000000	-0.853659	-25.970000 
	4.360417	10.146782	0.000000	93.604167	80.820000	19.800000	-0.290755	0.000000	13.935548	0.000000	1.000000	-0.853987	-25.980000 
	4.362500	10.146782	0.000000	93.625000	80.850000	19.800000	-0.290835	0.000000	13.933609	0.000000	1.000000	-0.854283	-25.989000 
	4.364583	10.146782	0.000000	93.645833	80.870000	19.800000	-0.290940	0.000000	13.931305	0.000000	1.000000	-0.854645	-26.000000 
	4.366667	10.146782	0.000000	93.666667	80.890000	19.800000	-0.291032	0.000000	13.929405	0.000000	1.000000	-0.854941	-26.009000 
	4.368750	10.146782	0.000000	93.687500	80.910000	19.800000	-0.291114	0.000000	13.927506	0.000000	1.000000	-0.855236	-26.018000 
	4.370833	10.146782	0.000000	93.708333	80.910000	19.800000	-0.291198	0.000000	13.925888	0.000000	1.000000	-0.855499	-26.026000 
	4.372917	10.146782	0.000000	93.729167	80.960000	19.800000	-0.291266	0.000000	13.923869	0.000000	1.000000	-0.855795	-26.035000 
	4.375000	10.146782	0.000000	93.750000	80.970000	19.800000	-0.291353	0.000000	13.922009	0.000000	1.000000	-0.856091	-26.044000 
	4.377083	10.146782	0.000000	93.770833	81.010000	19.800000	-0.291416	0.000000	13.920232	0.000000	1.000000	-0.856354	-26.052000 
	4.379167	10.146782	0.000000	93.791667	81.010000	19.800000	-0.291506	0.000000	13.918614	0.000000	1.000000	-0.856617	-26.060000 
	4.381250	10.146782	0.000000	93.812500	81.030000	19.800000	-0.291586	0.000000	13.916714	0.000000	1.000000	-0.856913	-26.069000 
	4.383333	10.146782	0.000000	93.833333	81.050000	19.800000	-0.291659	0.000000	13.915016	0.000000	1.000000	-0.857176	-26.077000 
	4.385417	10.146782	0.000000	93.854167	81.080000	19.800000	-0.291727	0.000000	13.913279	0.000000	1.000000	-0.857439	-26.085000 
	4.387500	10.146782	0.000000	93.875000	81.100000	19.800000	-0.291805	0.000000	13.911581	0.000000	1.000000	-0.857702	-26.093000 
	4.389583	10.146782	0.000000	93.895833	81.100000	19.800000	-0.291888	0.000000	13.909963	0.000000	1.000000	-0.857965	-26.101000 
	4.391667	10.146782	0.000000	93.916667	81.130000	19.800000	-0.291957	0.000000	13.908225	0.000000	1.000000	-0.858228	-26.109000 
	4.393750	10.146782	0.000000	93.937500	81.160000	19.800000	-0.292024	0.000000	13.906488	0.000000	1.000000	-0.858491	-26.117000 
	4.395833	10.146782	0.000000	93.958333	81.190000	19.800000	-0.292078	0.000000	13.904952	0.000000	1.000000	-0.858721	-26.124000 
	4.397917	10.146782	0.000000	93.979167	81.210000	19.800000	-0.292149	0.000000	13.903254	0.000000	1.000000	-0.858984	-26.132000 
	4.400000	10.146782	0.000000	94.000000	81.220000	19.800000	-0.292227	0.000000	13.901798	0.000000	1.000000	-0.859214	-26.139000 
	4.402083	10.146782	0.000000	94.020833	81.240000	19.800000	-0.292299	0.000000	13.900100	0.000000	1.000000	-0.859477	-26.147000 
	4.404167	10.146782	0.000000	94.041667	81.280000	19.800000	-0.292356	0.000000	13.898322	0.000000	1.000000	-0.859740	-26.155000 
	4.406250	10.146782	0.000000	94.062500	81.300000	19.800000	-0.292431	0.000000	13.896624	0.000000	1.000000	-0.860003	-26.163000 
	4.408333	10.146782	0.000000	94.083333	81.310000	19.800000	-0.292509	0.000000	13.894966	0.000000	1.000000	-0.860266	-26.171000 
	4.410417	10.146782	0.000000	94.104167	81.320000	19.800000	-0.292586	0.000000	13.893307	0.000000	1.000000	-0.860529	-26.179000 
	4.412500	10.146782	0.000000	94.125000	81.350000	19.800000	-0.292657	0.000000	13.891569	0.000000	1.000000	-0.860792	-26.187000 
	4.414583	10.146782	0.000000	94.145833	81.370000	19.800000	-0.292730	0.000000	13.889871	0.000000	1.000000	-0.861055	-26.195000 
	4.416667	10.146782	0.000000	94.166667	81.390000	19.800000	-0.292790	0.000000	13.888375	0.000000	1.000000	-0.861285	-26.202000 
	4.418750	10.146782	0.000000	94.187500	81.420000	19.800000	-0.292860	0.000000	13.886636	0.000000	1.000000	-0.861548	-26.210000 
	4.420833	10.146782	0.000000	94.208333	81.440000	19.800000	-0.292934	0.000000	13.884938	0.000000	1.000000	-0.861811	-26.218000 
	4.422917	10.146782	0.000000	94.229167	81.460000	19.800000	-0.293007	0.000000	13.883239	0.000000	1.000000	-0.862073	-26.226000 
	4.425000	10.146782	0.000000	94.250000	81.470000	19.800000	-0.293098	0.000000	13.881378	0.000000	1.000000	-0.862369	-26.235000 
	4.427083	10.146782	0.000000	94.270833	81.490000	19.800000	-0.293182	0.000000	13.879477	0.000000	1.000000	-0.862665	-26.244000 
	4.429167	10.146782	0.000000	94.291667	81.520000	19.800000	-0.293251	0.000000	13.877738	0.000000	1.000000	-0.862928	-26.252000 
	4.431250	10.146782	0.000000	94.312500	81.540000	19.800000	-0.293334	0.000000	13.875837	0.000000	1.000000	-0.863224	-26.261000 
	4.433333	10.146782	0.000000	94.333333	81.560000	19.800000	-0.293416	0.000000	13.873936	0.000000	1.000000	-0.863520	-26.270000 
	4.435417	10.146782	0.000000	94.354167	81.570000	19.800000	-0.293507	0.000000	13.872074	0.000000	1.000000	-0.863816	-26.279000 
	4.437500	10.146782	0.000000	94.375000	81.600000	19.800000	-0.293587	0.000000	13.870133	0.000000	1.000000	-0.864111	-26.288000 
	4.439583	10.146782	0.000000	94.395833	81.630000	19.800000	-0.293651	0.000000	13.868394	0.000000	1.000000	-0.864374	-26.296000 
	4.441667	10.146782	0.000000	94.416667	81.640000	19.800000	-0.293736	0.000000	13.866735	0.000000	1.000000	-0.864637	-26.304000 
	4.443750	10.146782	0.000000	94.437500	81.660000	19.800000	-0.293810	0.000000	13.865036	0.000000	1.000000	-0.864900	-26.312000 
	4.445833	10.146782	0.000000	94.458333	81.690000	19.800000	-0.293887	0.000000	13.863094	0.000000	1.000000	-0.865196	-26.321000 
	4.447917	10.146782	0.000000	94.479167	81.710000	19.800000	-0.293957	0.000000	13.861395	0.000000	1.000000	-0.865459	-26.329000 
	4.450000	10.146782	0.000000	94.500000	81.730000	19.800000	-0.294033	0.000000	13.859696	0.000000	1.000000	-0.865722	-26.337000 
	4.452083	10.146782	0.000000	94.520833	81.750000	19.800000	-0.294115	0.000000	13.857794	0.000000	1.000000	-0.866018	-26.346000 
	4.454167	10.146568	0.000000	94.541667	81.780000	19.800000	-0.294169	0.000000	13.856257	0.000000	1.000000	-0.866248	-26.353000 
	4.456250	10.146782	0.000000	94.562500	81.800000	19.800000	-0.294237	0.000000	13.854760	0.000000	1.000000	-0.866478	-26.360000 
	4.458333	10.146568	0.000000	94.583333	81.810000	19.800000	-0.294315	0.000000	13.853100	0.000000	1.000000	-0.866741	-26.368000 
	4.460417	10.146568	0.000000	94.604167	81.830000	19.800000	-0.294389	0.000000	13.851401	0.000000	1.000000	-0.867004	-26.376000 
	4.462500	10.146568	0.000000	94.625000	81.870000	19.800000	-0.294448	0.000000	13.849621	0.000000	1.000000	-0.867267	-26.384000 
	4.464583	10.146568	0.000000	94.645833	81.880000	19.800000	-0.294526	0.000000	13.847961	0.000000	1.000000	-0.867530	-26.392000 
	4.466667	10.146568	0.000000	94.666667	81.890000	19.800000	-0.294600	0.000000	13.846504	0.000000	1.000000	-0.867760	-26.399000 
	4.468750	10.146568	0.000000	94.687500	81.930000	19.800000	-0.294646	0.000000	13.844927	0.000000	1.000000	-0.867990	-26.406000 
	4.470833	10.146568	0.000000	94.708333	81.950000	19.800000	-0.294730	0.000000	13.843024	0.000000	1.000000	-0.868286	-26.415000 
	4.472917	10.146568	0.000000	94.729167	81.950000	19.800000	-0.294813	0.000000	13.841405	0.000000	1.000000	-0.868549	-26.423000 
	4.475000	10.146568	0.000000	94.750000	81.990000	19.800000	-0.294875	0.000000	13.839625	0.000000	1.000000	-0.868812	-26.431000 
	4.477083	10.146568	0.000000	94.770833	82.020000	19.800000	-0.294930	0.000000	13.838087	0.000000	1.000000	-0.869042	-26.438000 
	4.479167	10.146568	0.000000	94.791667	82.030000	19.800000	-0.295025	0.000000	13.836225	0.000000	1.000000	-0.869338	-26.447000 
	4.481250	10.146568	0.000000	94.812500	82.030000	19.800000	-0.295108	0.000000	13.834605	0.000000	1.000000	-0.869601	-26.455000 
	4.483333	10.146568	0.000000	94.833333	82.070000	19.800000	-0.295183	0.000000	13.832622	0.000000	1.000000	-0.869897	-26.464000 
	4.485417	10.146568	0.000000	94.854167	82.090000	19.800000	-0.295256	0.000000	13.830922	0.000000	1.000000	-0.870160	-26.472000 
	4.487500	10.146568	0.000000	94.875000	82.110000	19.800000	-0.295343	0.000000	13.829019	0.000000	1.000000	-0.870456	-26.481000 
	4.489583	10.146568	0.000000	94.895833	82.130000	19.800000	-0.295423	0.000000	13.827117	0.000000	1.000000	-0.870751	-26.490000 
	4.491667	10.146568	0.000000	94.916667	82.160000	19.800000	-0.295492	0.000000	13.825376	0.000000	1.000000	-0.871014	-26.498000 
	4.493750	10.146568	0.000000	94.937500	82.190000	19.800000	-0.295572	0.000000	13.823433	0.000000	1.000000	-0.871310	-26.507000 
	4.495833	10.146568	0.000000	94.958333	82.210000	19.800000	-0.295653	0.000000	13.821530	0.000000	1.000000	-0.871606	-26.516000 
	4.497917	10.146568	0.000000	94.979167	82.230000	19.800000	-0.295727	0.000000	13.819829	0.000000	1.000000	-0.871869	-26.524000 
	4.500000	10.146355	0.000000	95.000000	82.240000	19.800000	-0.295806	0.000000	13.818169	0.000000	1.000000	-0.872132	-26.532000 
	4.502083	10.146355	0.000000	95.020833	82.260000	19.800000	-0.295884	0.000000	13.816469	0.000000	1.000000	-0.872395	-26.540000 
	4.504167	10.146355	0.000000	95.041667	82.280000	19.800000	-0.295957	0.000000	13.814768	0.000000	1.000000	-0.872658	-26.548000 
	4.506250	10.146355	0.000000	95.062500	82.290000	19.800000	-0.296022	0.000000	13.813310	0.000000	1.000000	-0.872888	-26.555000 
	4.508333	10.146355	0.000000	95.083333	82.320000	19.800000	-0.296087	0.000000	13.811569	0.000000	1.000000	-0.873151	-26.563000 
	4.510417	10.146355	0.000000	95.104167	82.350000	19.800000	-0.296156	0.000000	13.809828	0.000000	1.000000	-0.873414	-26.571000 
	4.512500	10.146355	0.000000	95.125000	82.370000	19.800000	-0.296218	0.000000	13.808329	0.000000	1.000000	-0.873644	-26.578000 
	4.514583	10.146355	0.000000	95.145833	82.380000	19.800000	-0.296306	0.000000	13.806466	0.000000	1.000000	-0.873940	-26.587000 
	4.516667	10.146355	0.000000	95.166667	82.430000	19.800000	-0.296356	0.000000	13.804644	0.000000	1.000000	-0.874203	-26.595000 
	4.518750	10.146355	0.000000	95.187500	82.440000	19.800000	-0.296440	0.000000	13.802984	0.000000	1.000000	-0.874466	-26.603000 
	4.520833	10.146355	0.000000	95.208333	82.460000	19.800000	-0.296516	0.000000	13.801282	0.000000	1.000000	-0.874729	-26.611000 
	4.522917	10.146355	0.000000	95.229167	82.470000	19.800000	-0.296587	0.000000	13.799824	0.000000	1.000000	-0.874959	-26.618000 
	4.525000	10.146355	0.000000	95.250000	82.510000	19.800000	-0.296644	0.000000	13.798042	0.000000	1.000000	-0.875222	-26.626000 
	4.527083	10.146355	0.000000	95.270833	82.530000	19.800000	-0.296714	0.000000	13.796341	0.000000	1.000000	-0.875485	-26.634000 
	4.529167	10.146355	0.000000	95.291667	82.530000	19.800000	-0.296794	0.000000	13.794923	0.000000	1.000000	-0.875715	-26.641000 
	4.531250	10.146355	0.000000	95.312500	82.550000	19.800000	-0.296866	0.000000	13.793222	0.000000	1.000000	-0.875978	-26.649000 
	4.533333	10.146355	0.000000	95.333333	82.580000	19.800000	-0.296932	0.000000	13.791480	0.000000	1.000000	-0.876241	-26.657000 
	4.535417	10.146355	0.000000	95.354167	82.600000	19.800000	-0.296994	0.000000	13.789981	0.000000	1.000000	-0.876471	-26.664000 
	4.537500	10.146141	0.000000	95.375000	82.630000	19.800000	-0.297050	0.000000	13.788442	0.000000	1.000000	-0.876701	-26.671000 
	4.539583	10.146141	0.000000	95.395833	82.640000	19.800000	-0.297118	0.000000	13.786983	0.000000	1.000000	-0.876931	-26.678000 
	4.541667	10.146141	0.000000	95.416667	82.650000	19.800000	-0.297182	0.000000	13.785525	0.000000	1.000000	-0.877161	-26.685000 
	4.543750	10.146141	0.000000	95.437500	82.680000	19.800000	-0.297228	0.000000	13.784188	0.000000	1.000000	-0.877358	-26.691000 
	4.545833	10.146141	0.000000	95.458333	82.690000	19.800000	-0.297305	0.000000	13.782527	0.000000	1.000000	-0.877621	-26.699000 
	4.547917	10.146141	0.000000	95.479167	82.720000	19.800000	-0.297365	0.000000	13.780987	0.000000	1.000000	-0.877852	-26.706000 
	4.550000	10.146141	0.000000	95.500000	82.740000	19.800000	-0.297448	0.000000	13.779083	0.000000	1.000000	-0.878147	-26.715000 
	4.552083	10.146141	0.000000	95.520833	82.770000	19.800000	-0.297519	0.000000	13.777340	0.000000	1.000000	-0.878410	-26.723000 
	4.554167	10.146141	0.000000	95.541667	82.790000	19.800000	-0.297611	0.000000	13.775234	0.000000	1.000000	-0.878739	-26.733000 
	4.556250	10.146141	0.000000	95.562500	82.800000	19.800000	-0.297690	0.000000	13.773572	0.000000	1.000000	-0.879002	-26.741000 
	4.558333	10.146141	0.000000	95.583333	82.820000	19.800000	-0.297792	0.000000	13.771263	0.000000	1.000000	-0.879364	-26.752000 
	4.560417	10.146141	0.000000	95.604167	82.860000	19.800000	-0.297867	0.000000	13.769277	0.000000	1.000000	-0.879659	-26.761000 
	4.562500	10.146141	0.000000	95.625000	82.880000	19.800000	-0.297979	0.000000	13.766967	0.000000	1.000000	-0.880021	-26.772000 
	4.564583	10.146141	0.000000	95.645833	82.900000	19.800000	-0.298055	0.000000	13.765062	0.000000	1.000000	-0.880317	-26.781000 
	4.566667	10.146141	0.000000	95.666667	82.920000	19.800000	-0.298152	0.000000	13.762955	0.000000	1.000000	-0.880646	-26.791000 
	4.568750	10.146141	0.000000	95.687500	82.920000	19.800000	-0.298261	0.000000	13.760929	0.000000	1.000000	-0.880974	-26.801000 
	4.570833	10.146141	0.000000	95.708333	82.940000	19.800000	-0.298356	0.000000	13.758822	0.000000	1.000000	-0.881303	-26.811000 
	4.572917	10.146141	0.000000	95.729167	82.980000	19.800000	-0.298430	0.000000	13.756835	0.000000	1.000000	-0.881599	-26.820000 
	4.575000	10.146141	0.000000	95.750000	83.000000	19.800000	-0.298526	0.000000	13.754728	0.000000	1.000000	-0.881928	-26.830000 
	4.577083	10.146141	0.000000	95.770833	83.020000	19.800000	-0.298621	0.000000	13.752620	0.000000	1.000000	-0.882256	-26.840000 
	4.579167	10.146141	0.000000	95.791667	83.030000	19.800000	-0.298708	0.000000	13.750756	0.000000	1.000000	-0.882552	-26.849000 
	4.581250	10.146141	0.000000	95.812500	83.080000	19.800000	-0.298798	0.000000	13.748323	0.000000	1.000000	-0.882914	-26.860000 
	4.583333	10.146141	0.000000	95.833333	83.100000	19.800000	-0.298883	0.000000	13.746418	0.000000	1.000000	-0.883210	-26.869000 
	4.585417	10.146141	0.000000	95.854167	83.100000	19.800000	-0.298990	0.000000	13.744392	0.000000	1.000000	-0.883538	-26.879000 
	4.587500	10.146141	0.000000	95.875000	83.130000	19.800000	-0.299081	0.000000	13.742243	0.000000	1.000000	-0.883867	-26.889000 
	4.589583	10.146141	0.000000	95.895833	83.160000	19.800000	-0.299152	0.000000	13.740296	0.000000	1.000000	-0.884163	-26.898000 
	4.591667	10.146141	0.000000	95.916667	83.170000	19.800000	-0.299255	0.000000	13.738229	0.000000	1.000000	-0.884491	-26.908000 
	4.593750	10.146141	0.000000	95.937500	83.190000	19.800000	-0.299351	0.000000	13.736121	0.000000	1.000000	-0.884820	-26.918000 
	4.595833	10.146141	0.000000	95.958333	83.220000	19.800000	-0.299429	0.000000	13.734174	0.000000	1.000000	-0.885116	-26.927000 
	4.597917	10.146141	0.000000	95.979167	83.250000	19.800000	-0.299528	0.000000	13.731823	0.000000	1.000000	-0.885478	-26.938000 
	4.600000	10.146141	0.000000	96.000000	83.260000	19.800000	-0.299612	0.000000	13.730160	0.000000	1.000000	-0.885741	-26.946000 
	4.602083	10.145927	0.000000	96.020833	83.280000	19.800000	-0.299704	0.000000	13.728052	0.000000	1.000000	-0.886069	-26.956000 
	4.604167	10.145927	0.000000	96.041667	83.300000	19.800000	-0.299802	0.000000	13.725944	0.000000	1.000000	-0.886398	-26.966000 
	4.606250	10.145927	0.000000	96.062500	83.320000	19.800000	-0.299884	0.000000	13.724038	0.000000	1.000000	-0.886694	-26.975000 
	4.608333	10.146141	0.000000	96.083333	83.340000	19.800000	-0.299978	0.000000	13.721929	0.000000	1.000000	-0.887023	-26.985000 
	4.610417	10.145927	0.000000	96.104167	83.360000	19.800000	-0.300084	0.000000	13.719618	0.000000	1.000000	-0.887384	-26.996000 
	4.612500	10.145927	0.000000	96.125000	83.390000	19.800000	-0.300161	0.000000	13.717671	0.000000	1.000000	-0.887680	-27.005000 
	4.614583	10.145927	0.000000	96.145833	83.420000	19.800000	-0.300241	0.000000	13.715723	0.000000	1.000000	-0.887976	-27.014000 
	4.616667	10.145927	0.000000	96.166667	83.430000	19.800000	-0.300332	0.000000	13.713858	0.000000	1.000000	-0.888272	-27.023000 
	4.618750	10.145927	0.000000	96.187500	83.460000	19.800000	-0.300423	0.000000	13.711506	0.000000	1.000000	-0.888633	-27.034000 
	4.620833	10.145927	0.000000	96.208333	83.480000	19.800000	-0.300508	0.000000	13.709599	0.000000	1.000000	-0.888929	-27.043000 
	4.622917	10.145927	0.000000	96.229167	83.490000	19.800000	-0.300615	0.000000	13.707532	0.000000	1.000000	-0.889258	-27.053000 
	4.625000	10.145927	0.000000	96.250000	83.520000	19.800000	-0.300712	0.000000	13.705179	0.000000	1.000000	-0.889619	-27.064000 
	4.627083	10.145927	0.000000	96.270833	83.530000	19.800000	-0.300816	0.000000	13.703111	0.000000	1.000000	-0.889948	-27.074000 
	4.629167	10.145927	0.000000	96.291667	83.550000	19.800000	-0.300909	0.000000	13.701002	0.000000	1.000000	-0.890277	-27.084000 
	4.631250	10.145927	0.000000	96.312500	83.590000	19.800000	-0.301004	0.000000	13.698607	0.000000	1.000000	-0.890638	-27.095000 
	4.633333	10.145927	0.000000	96.333333	83.590000	19.800000	-0.301130	0.000000	13.696378	0.000000	1.000000	-0.891000	-27.106000 
	4.635417	10.145927	0.000000	96.354167	83.620000	19.800000	-0.301225	0.000000	13.694024	0.000000	1.000000	-0.891362	-27.117000 
	4.637500	10.145927	0.000000	96.375000	83.640000	19.800000	-0.301322	0.000000	13.691915	0.000000	1.000000	-0.891690	-27.127000 
	4.639583	10.145927	0.000000	96.395833	83.700000	19.800000	-0.301390	0.000000	13.689640	0.000000	1.000000	-0.892019	-27.137000 
	4.641667	10.145927	0.000000	96.416667	83.690000	19.800000	-0.301505	0.000000	13.687654	0.000000	1.000000	-0.892348	-27.147000 
	4.643750	10.145927	0.000000	96.437500	83.700000	19.800000	-0.301613	0.000000	13.685383	0.000000	1.000000	-0.892709	-27.158000 
	4.645833	10.145927	0.000000	96.458333	83.740000	19.800000	-0.301697	0.000000	13.683191	0.000000	1.000000	-0.893038	-27.168000 
	4.647917	10.145927	0.000000	96.479167	83.750000	19.800000	-0.301809	0.000000	13.680920	0.000000	1.000000	-0.893400	-27.179000 
	4.650000	10.145927	0.000000	96.500000	83.760000	19.800000	-0.301922	0.000000	13.678649	0.000000	1.000000	-0.893761	-27.190000 
	4.652083	10.145927	0.000000	96.520833	83.790000	19.800000	-0.302009	0.000000	13.676497	0.000000	1.000000	-0.894090	-27.200000 
	4.654167	10.145927	0.000000	96.541667	83.830000	19.800000	-0.302116	0.000000	13.673899	0.000000	1.000000	-0.894484	-27.212000 
	4.656250	10.145927	0.000000	96.562500	83.820000	19.800000	-0.302238	0.000000	13.671711	0.000000	1.000000	-0.894846	-27.223000 
	4.658333	10.145927	0.000000	96.583333	83.850000	19.800000	-0.302335	0.000000	13.669356	0.000000	1.000000	-0.895207	-27.234000 
	4.660417	10.145927	0.000000	96.604167	83.870000	19.800000	-0.302444	0.000000	13.667043	0.000000	1.000000	-0.895569	-27.245000 
	4.662500	10.145927	0.000000	96.625000	83.900000	19.800000	-0.302544	0.000000	13.664689	0.000000	1.000000	-0.895931	-27.256000 
	4.664583	10.145927	0.000000	96.645833	83.950000	19.800000	-0.302620	0.000000	13.662454	0.000000	1.000000	-0.896259	-27.266000 
	4.666667	10.145927	0.000000	96.666667	83.950000	19.800000	-0.302740	0.000000	13.660224	0.000000	1.000000	-0.896621	-27.277000 
	4.668750	10.145927	0.000000	96.687500	83.970000	19.800000	-0.302834	0.000000	13.658113	0.000000	1.000000	-0.896950	-27.287000 
	4.670833	10.145927	0.000000	96.708333	83.990000	19.800000	-0.302929	0.000000	13.656003	0.000000	1.000000	-0.897278	-27.297000 
	4.672917	10.145927	0.000000	96.729167	84.000000	19.800000	-0.303032	0.000000	13.653934	0.000000	1.000000	-0.897607	-27.307000 
	4.675000	10.145927	0.000000	96.750000	84.030000	19.800000	-0.303112	0.000000	13.651984	0.000000	1.000000	-0.897903	-27.316000 
	4.677083	10.145927	0.000000	96.770833	84.050000	19.800000	-0.303204	0.000000	13.649874	0.000000	1.000000	-0.898232	-27.326000 
	4.679167	10.145927	0.000000	96.791667	84.060000	19.800000	-0.303305	0.000000	13.647804	0.000000	1.000000	-0.898560	-27.336000 
	4.681250	10.145927	0.000000	96.812500	84.090000	19.800000	-0.303391	0.000000	13.645652	0.000000	1.000000	-0.898889	-27.346000 
	4.683333	10.145927	0.000000	96.833333	84.120000	19.800000	-0.303484	0.000000	13.643499	0.000000	1.000000	-0.899218	-27.356000 
	4.685417	10.145927	0.000000	96.854167	84.130000	19.800000	-0.303583	0.000000	13.641430	0.000000	1.000000	-0.899546	-27.366000 
	4.687500	10.145927	0.000000	96.875000	84.160000	19.800000	-0.303667	0.000000	13.639277	0.000000	1.000000	-0.899875	-27.376000 
	4.689583	10.145927	0.000000	96.895833	84.180000	19.800000	-0.303763	0.000000	13.637166	0.000000	1.000000	-0.900204	-27.386000 
	4.691667	10.145927	0.000000	96.916667	84.190000	19.800000	-0.303880	0.000000	13.634894	0.000000	1.000000	-0.900565	-27.397000 
	4.693750	10.145927	0.000000	96.937500	84.240000	19.800000	-0.303953	0.000000	13.632657	0.000000	1.000000	-0.900894	-27.407000 
	4.695833	10.145927	0.000000	96.958333	84.260000	19.800000	-0.304059	0.000000	13.630343	0.000000	1.000000	-0.901256	-27.418000 
	4.697917	10.145927	0.000000	96.979167	84.260000	19.800000	-0.304163	0.000000	13.628316	0.000000	1.000000	-0.901584	-27.428000 
	4.700000	10.145927	0.000000	97.000000	84.270000	19.800000	-0.304281	0.000000	13.626043	0.000000	1.000000	-0.901946	-27.439000 
	4.702083	10.145927	0.000000	97.020833	84.310000	19.800000	-0.304371	0.000000	13.623645	0.000000	1.000000	-0.902308	-27.450000 
	4.704167	10.145927	0.000000	97.041667	84.330000	19.800000	-0.304476	0.000000	13.621331	0.000000	1.000000	-0.902669	-27.461000 
	4.706250	10.145927	0.000000	97.062500	84.350000	19.800000	-0.304574	0.000000	13.619219	0.000000	1.000000	-0.902998	-27.471000 
	4.708333	10.145927	0.000000	97.083333	84.360000	19.800000	-0.304686	0.000000	13.616947	0.000000	1.000000	-0.903359	-27.482000 
	4.710417	10.145927	0.000000	97.104167	84.400000	19.800000	-0.304762	0.000000	13.614751	0.000000	1.000000	-0.903688	-27.492000 
	4.712500	10.145927	0.000000	97.125000	84.430000	19.800000	-0.304853	0.000000	13.612597	0.000000	1.000000	-0.904017	-27.502000 
	4.714583	10.145927	0.000000	97.145833	84.440000	19.800000	-0.304960	0.000000	13.610527	0.000000	1.000000	-0.904346	-27.512000 
	4.716667	10.145927	0.000000	97.166667	84.470000	19.800000	-0.305045	0.000000	13.608373	0.000000	1.000000	-0.904674	-27.522000 
	4.718750	10.145927	0.000000	97.187500	84.480000	19.800000	-0.305142	0.000000	13.606303	0.000000	1.000000	-0.905003	-27.532000 
	4.720833	10.145927	0.000000	97.208333	84.500000	19.800000	-0.305230	0.000000	13.604394	0.000000	1.000000	-0.905299	-27.541000 
	4.722917	10.145927	0.000000	97.229167	84.530000	19.800000	-0.305316	0.000000	13.602240	0.000000	1.000000	-0.905628	-27.551000 
	4.725000	10.145927	0.000000	97.250000	84.540000	19.800000	-0.305403	0.000000	13.600373	0.000000	1.000000	-0.905923	-27.560000 
	4.727083	10.145927	0.000000	97.270833	84.570000	19.800000	-0.305482	0.000000	13.598421	0.000000	1.000000	-0.906219	-27.569000 
	4.729167	10.145927	0.000000	97.291667	84.590000	19.800000	-0.305559	0.000000	13.596714	0.000000	1.000000	-0.906482	-27.577000 
	4.731250	10.145927	0.000000	97.312500	84.610000	19.800000	-0.305640	0.000000	13.594805	0.000000	1.000000	-0.906778	-27.586000 
	4.733333	10.145927	0.000000	97.333333	84.620000	19.800000	-0.305718	0.000000	13.593140	0.000000	1.000000	-0.907041	-27.594000 
	4.735417	10.145927	0.000000	97.354167	84.650000	19.800000	-0.305781	0.000000	13.591391	0.000000	1.000000	-0.907304	-27.602000 
	4.737500	10.145927	0.000000	97.375000	84.680000	19.800000	-0.305849	0.000000	13.589642	0.000000	1.000000	-0.907567	-27.610000 
	4.739583	10.145927	0.000000	97.395833	84.700000	19.800000	-0.305934	0.000000	13.587733	0.000000	1.000000	-0.907863	-27.619000 
	4.741667	10.145927	0.000000	97.416667	84.720000	19.800000	-0.306011	0.000000	13.586026	0.000000	1.000000	-0.908126	-27.627000 
	4.743750	10.145927	0.000000	97.437500	84.730000	19.800000	-0.306081	0.000000	13.584361	0.000000	1.000000	-0.908389	-27.635000 
	4.745833	10.145927	0.000000	97.458333	84.750000	19.800000	-0.306158	0.000000	13.582654	0.000000	1.000000	-0.908652	-27.643000 
	4.747917	10.145927	0.000000	97.479167	84.770000	19.800000	-0.306235	0.000000	13.580946	0.000000	1.000000	-0.908915	-27.651000 
	4.750000	10.145927	0.000000	97.500000	84.790000	19.800000	-0.306303	0.000000	13.579239	0.000000	1.000000	-0.909178	-27.659000 
	4.752083	10.145927	0.000000	97.520833	84.810000	19.800000	-0.306363	0.000000	13.577735	0.000000	1.000000	-0.909408	-27.666000 
	4.754167	10.145927	0.000000	97.541667	84.860000	19.800000	-0.306404	0.000000	13.576104	0.000000	1.000000	-0.909638	-27.673000 
	4.756250	10.145927	0.000000	97.562500	84.850000	19.800000	-0.306495	0.000000	13.574523	0.000000	1.000000	-0.909901	-27.681000 
	4.758333	10.145927	0.000000	97.583333	84.880000	19.800000	-0.306563	0.000000	13.572773	0.000000	1.000000	-0.910164	-27.689000 
	4.760417	10.145927	0.000000	97.604167	84.900000	19.800000	-0.306634	0.000000	13.571066	0.000000	1.000000	-0.910427	-27.697000 
	4.762500	10.145927	0.000000	97.625000	84.920000	19.800000	-0.306697	0.000000	13.569561	0.000000	1.000000	-0.910657	-27.704000 
	4.764583	10.145927	0.000000	97.645833	84.930000	19.800000	-0.306772	0.000000	13.567896	0.000000	1.000000	-0.910920	-27.712000 
	4.766667	10.145927	0.000000	97.666667	84.970000	19.800000	-0.306844	0.000000	13.565901	0.000000	1.000000	-0.911216	-27.721000 
	4.768750	10.145927	0.000000	97.687500	85.000000	19.800000	-0.306918	0.000000	13.563948	0.000000	1.000000	-0.911511	-27.730000 
	4.770833	10.145927	0.000000	97.708333	85.000000	19.800000	-0.307021	0.000000	13.562122	0.000000	1.000000	-0.911807	-27.739000 
	4.772917	10.145927	0.000000	97.729167	85.020000	19.800000	-0.307093	0.000000	13.560415	0.000000	1.000000	-0.912070	-27.747000 
	4.775000	10.145927	0.000000	97.750000	85.060000	19.800000	-0.307171	0.000000	13.558216	0.000000	1.000000	-0.912399	-27.757000 
	4.777083	10.145927	0.000000	97.770833	85.080000	19.800000	-0.307257	0.000000	13.556306	0.000000	1.000000	-0.912695	-27.766000 
	4.779167	10.145927	0.000000	97.791667	85.100000	19.800000	-0.307342	0.000000	13.554395	0.000000	1.000000	-0.912991	-27.775000 
	4.781250	10.145927	0.000000	97.812500	85.130000	19.800000	-0.307409	0.000000	13.552644	0.000000	1.000000	-0.913254	-27.783000 
	4.783333	10.145927	0.000000	97.833333	85.140000	19.800000	-0.307492	0.000000	13.550776	0.000000	1.000000	-0.913549	-27.792000 
	4.785417	10.145927	0.000000	97.854167	85.150000	19.800000	-0.307594	0.000000	13.548704	0.000000	1.000000	-0.913878	-27.802000 
	4.787500	10.145927	0.000000	97.875000	85.190000	19.800000	-0.307671	0.000000	13.546708	0.000000	1.000000	-0.914174	-27.811000 
	4.789583	10.145927	0.000000	97.895833	85.220000	19.800000	-0.307733	0.000000	13.544958	0.000000	1.000000	-0.914437	-27.819000 
	4.791667	10.145927	0.000000	97.916667	85.240000	19.800000	-0.307806	0.000000	13.543249	0.000000	1.000000	-0.914700	-27.827000 
	4.793750	10.145927	0.000000	97.937500	85.250000	19.800000	-0.307898	0.000000	13.541381	0.000000	1.000000	-0.914996	-27.836000 
	4.795833	10.145927	0.000000	97.958333	85.250000	19.800000	-0.307981	0.000000	13.539757	0.000000	1.000000	-0.915259	-27.844000 
	4.797917	10.145927	0.000000	97.979167	85.310000	19.800000	-0.308037	0.000000	13.537676	0.000000	1.000000	-0.915555	-27.853000 
	4.800000	10.145927	0.000000	98.000000	85.310000	19.800000	-0.308124	0.000000	13.536053	0.000000	1.000000	-0.915818	-27.861000 
	4.802083	10.145927	0.000000	98.020833	85.330000	19.800000	-0.308195	0.000000	13.534344	0.000000	1.000000	-0.916080	-27.869000 
	4.804167	10.145927	0.000000	98.041667	85.350000	19.800000	-0.308267	0.000000	13.532635	0.000000	1.000000	-0.916343	-27.877000 
	4.806250	10.145927	0.000000	98.062500	85.360000	19.800000	-0.308345	0.000000	13.530969	0.000000	1.000000	-0.916606	-27.885000 
	4.808333	10.145927	0.000000	98.083333	85.400000	19.800000	-0.308403	0.000000	13.529176	0.000000	1.000000	-0.916869	-27.893000 
	4.810417	10.145927	0.000000	98.104167	85.430000	19.800000	-0.308482	0.000000	13.527221	0.000000	1.000000	-0.917165	-27.902000 
	4.812500	10.145927	0.000000	98.125000	85.430000	19.800000	-0.308583	0.000000	13.525395	0.000000	1.000000	-0.917461	-27.911000 
	4.814583	10.145927	0.000000	98.145833	85.460000	19.800000	-0.308646	0.000000	13.523643	0.000000	1.000000	-0.917724	-27.919000 
	4.816667	10.145927	0.000000	98.166667	85.480000	19.800000	-0.308728	0.000000	13.521732	0.000000	1.000000	-0.918020	-27.928000 
	4.818750	10.145927	0.000000	98.187500	85.500000	19.800000	-0.308807	0.000000	13.519820	0.000000	1.000000	-0.918316	-27.937000 
	4.820833	10.145927	0.000000	98.208333	85.510000	19.800000	-0.308916	0.000000	13.517747	0.000000	1.000000	-0.918644	-27.947000 
	4.822917	10.145927	0.000000	98.229167	85.540000	19.800000	-0.308999	0.000000	13.515590	0.000000	1.000000	-0.918973	-27.957000 
	4.825000	10.145927	0.000000	98.250000	85.560000	19.800000	-0.309081	0.000000	13.513678	0.000000	1.000000	-0.919269	-27.966000 
	4.827083	10.145927	0.000000	98.270833	85.580000	19.800000	-0.309174	0.000000	13.511563	0.000000	1.000000	-0.919598	-27.976000 
	4.829167	10.145927	0.000000	98.291667	85.600000	19.800000	-0.309257	0.000000	13.509650	0.000000	1.000000	-0.919893	-27.985000 
	4.831250	10.145927	0.000000	98.312500	85.630000	19.800000	-0.309356	0.000000	13.507290	0.000000	1.000000	-0.920255	-27.996000 
	4.833333	10.145927	0.000000	98.333333	85.650000	19.800000	-0.309465	0.000000	13.504971	0.000000	1.000000	-0.920617	-28.007000 
	4.835417	10.145927	0.000000	98.354167	85.660000	19.800000	-0.309564	0.000000	13.502899	0.000000	1.000000	-0.920945	-28.017000 
	4.837500	10.145927	0.000000	98.375000	85.700000	19.800000	-0.309646	0.000000	13.500698	0.000000	1.000000	-0.921274	-28.027000 
	4.839583	10.145927	0.000000	98.395833	85.730000	19.800000	-0.309733	0.000000	13.498539	0.000000	1.000000	-0.921603	-28.037000 
	4.841667	10.145927	0.000000	98.416667	85.730000	19.800000	-0.309850	0.000000	13.496306	0.000000	1.000000	-0.921964	-28.048000 
	4.843750	10.145927	0.000000	98.437500	85.750000	19.800000	-0.309935	0.000000	13.494394	0.000000	1.000000	-0.922260	-28.057000 
	4.845833	10.145927	0.000000	98.458333	85.790000	19.800000	-0.310025	0.000000	13.491989	0.000000	1.000000	-0.922622	-28.068000 
	4.847917	10.145927	0.000000	98.479167	85.800000	19.800000	-0.310128	0.000000	13.489917	0.000000	1.000000	-0.922950	-28.078000 
	4.850000	10.145927	0.000000	98.500000	85.820000	19.800000	-0.310223	0.000000	13.487801	0.000000	1.000000	-0.923279	-28.088000 
	4.852083	10.145927	0.000000	98.520833	85.850000	19.800000	-0.310296	0.000000	13.485845	0.000000	1.000000	-0.923575	-28.097000 
	4.854167	10.145927	0.000000	98.541667	85.860000	19.800000	-0.310409	0.000000	13.483569	0.000000	1.000000	-0.923937	-28.108000 
	4.856250	10.145927	0.000000	98.562500	85.880000	19.800000	-0.310506	0.000000	13.481453	0.000000	1.000000	-0.924265	-28.118000 
	4.858333	10.145927	0.000000	98.583333	85.930000	19.800000	-0.310593	0.000000	13.479005	0.000000	1.000000	-0.924627	-28.129000 
	4.860417	10.145927	0.000000	98.604167	85.940000	19.800000	-0.310680	0.000000	13.477135	0.000000	1.000000	-0.924923	-28.138000 
	4.862500	10.145927	0.000000	98.625000	85.950000	19.800000	-0.310803	0.000000	13.474656	0.000000	1.000000	-0.925317	-28.150000 
	4.864583	10.145714	0.000000	98.645833	85.970000	19.800000	-0.310896	0.000000	13.472539	0.000000	1.000000	-0.925646	-28.160000 
	4.866667	10.145714	0.000000	98.666667	85.990000	19.800000	-0.311012	0.000000	13.470017	0.000000	1.000000	-0.926040	-28.172000 
	4.868750	10.145714	0.000000	98.687500	86.020000	19.800000	-0.311102	0.000000	13.467857	0.000000	1.000000	-0.926369	-28.182000 
	4.870833	10.145714	0.000000	98.708333	86.050000	19.800000	-0.311212	0.000000	13.465292	0.000000	1.000000	-0.926764	-28.194000 
	4.872917	10.145714	0.000000	98.729167	86.070000	19.800000	-0.311310	0.000000	13.462972	0.000000	1.000000	-0.927125	-28.205000 
	4.875000	10.145714	0.000000	98.750000	86.080000	19.800000	-0.311429	0.000000	13.460696	0.000000	1.000000	-0.927487	-28.216000 
	4.877083	10.145714	0.000000	98.770833	86.120000	19.800000	-0.311529	0.000000	13.458087	0.000000	1.000000	-0.927881	-28.228000 
	4.879167	10.145714	0.000000	98.791667	86.110000	19.800000	-0.311646	0.000000	13.456099	0.000000	1.000000	-0.928210	-28.238000 
	4.881250	10.145714	0.000000	98.812500	86.160000	19.800000	-0.311737	0.000000	13.453447	0.000000	1.000000	-0.928604	-28.250000 
	4.883333	10.145714	0.000000	98.833333	86.160000	19.800000	-0.311849	0.000000	13.451416	0.000000	1.000000	-0.928933	-28.260000 
	4.885417	10.145714	0.000000	98.854167	86.180000	19.800000	-0.311941	0.000000	13.449299	0.000000	1.000000	-0.929262	-28.270000 
	4.887500	10.145714	0.000000	98.875000	86.230000	19.800000	-0.312029	0.000000	13.446850	0.000000	1.000000	-0.929623	-28.281000 
	4.889583	10.145714	0.000000	98.895833	86.240000	19.800000	-0.312137	0.000000	13.444573	0.000000	1.000000	-0.929985	-28.292000 
	4.891667	10.145714	0.000000	98.916667	86.250000	19.800000	-0.312251	0.000000	13.442296	0.000000	1.000000	-0.930346	-28.303000 
	4.893750	10.145714	0.000000	98.937500	86.280000	19.800000	-0.312347	0.000000	13.439932	0.000000	1.000000	-0.930708	-28.314000 
	4.895833	10.145714	0.000000	98.958333	86.310000	19.800000	-0.312441	0.000000	13.437569	0.000000	1.000000	-0.931070	-28.325000 
	4.897917	10.145714	0.000000	98.979167	86.320000	19.800000	-0.312566	0.000000	13.435088	0.000000	1.000000	-0.931464	-28.337000 
	4.900000	10.145714	0.000000	99.000000	86.350000	19.800000	-0.312664	0.000000	13.432724	0.000000	1.000000	-0.931826	-28.348000 
	4.902083	10.145714	0.000000	99.020833	86.380000	19.800000	-0.312774	0.000000	13.430157	0.000000	1.000000	-0.932220	-28.360000 
	4.904167	10.145714	0.000000	99.041667	86.390000	19.800000	-0.312896	0.000000	13.427677	0.000000	1.000000	-0.932615	-28.372000 
	4.906250	10.145714	0.000000	99.062500	86.410000	19.800000	-0.313005	0.000000	13.425356	0.000000	1.000000	-0.932976	-28.383000 
	4.908333	10.145714	0.000000	99.083333	86.430000	19.800000	-0.313121	0.000000	13.422832	0.000000	1.000000	-0.933371	-28.395000 
	4.910417	10.145714	0.000000	99.104167	86.460000	19.800000	-0.313242	0.000000	13.420062	0.000000	1.000000	-0.933798	-28.408000 
	4.912500	10.145714	0.000000	99.125000	86.470000	19.800000	-0.313362	0.000000	13.417581	0.000000	1.000000	-0.934192	-28.420000 
	4.914583	10.145714	0.000000	99.145833	86.490000	19.800000	-0.313483	0.000000	13.415057	0.000000	1.000000	-0.934587	-28.432000 
	4.916667	10.145714	0.000000	99.166667	86.510000	19.800000	-0.313596	0.000000	13.412533	0.000000	1.000000	-0.934981	-28.444000 
	4.918750	10.145714	0.000000	99.187500	86.540000	19.800000	-0.313717	0.000000	13.409762	0.000000	1.000000	-0.935409	-28.457000 
	4.920833	10.145714	0.000000	99.208333	86.560000	19.800000	-0.313824	0.000000	13.407441	0.000000	1.000000	-0.935770	-28.468000 
	4.922917	10.145714	0.000000	99.229167	86.580000	19.800000	-0.313935	0.000000	13.404916	0.000000	1.000000	-0.936165	-28.480000 
	4.925000	10.145714	0.000000	99.250000	86.590000	19.800000	-0.314069	0.000000	13.402232	0.000000	1.000000	-0.936592	-28.493000 
	4.927083	10.145714	0.000000	99.270833	86.620000	19.800000	-0.314178	0.000000	13.399664	0.000000	1.000000	-0.936986	-28.505000 
	4.929167	10.145714	0.000000	99.291667	86.640000	19.800000	-0.314299	0.000000	13.397139	0.000000	1.000000	-0.937381	-28.517000 
	4.931250	10.145714	0.000000	99.312500	86.670000	19.800000	-0.314407	0.000000	13.394571	0.000000	1.000000	-0.937775	-28.529000 
	4.933333	10.145714	0.000000	99.333333	86.690000	19.800000	-0.314530	0.000000	13.391843	0.000000	1.000000	-0.938203	-28.542000 
	4.935417	10.145714	0.000000	99.354167	86.700000	19.800000	-0.314650	0.000000	13.389362	0.000000	1.000000	-0.938597	-28.554000 
	4.937500	10.145714	0.000000	99.375000	86.720000	19.800000	-0.314768	0.000000	13.386837	0.000000	1.000000	-0.938992	-28.566000 
	4.939583	10.145714	0.000000	99.395833	86.730000	19.800000	-0.314896	0.000000	13.384355	0.000000	1.000000	-0.939386	-28.578000 
	4.941667	10.145714	0.000000	99.416667	86.750000	19.800000	-0.315006	0.000000	13.381830	0.000000	1.000000	-0.939780	-28.590000 
	4.943750	10.145714	0.000000	99.437500	86.810000	19.800000	-0.315113	0.000000	13.378927	0.000000	1.000000	-0.940208	-28.603000 
	4.945833	10.145714	0.000000	99.458333	86.820000	19.800000	-0.315218	0.000000	13.376649	0.000000	1.000000	-0.940569	-28.614000 
	4.947917	10.145714	0.000000	99.479167	86.820000	19.800000	-0.315347	0.000000	13.374211	0.000000	1.000000	-0.940964	-28.626000 
	4.950000	10.145714	0.000000	99.500000	86.850000	19.800000	-0.315457	0.000000	13.371641	0.000000	1.000000	-0.941358	-28.638000 
	4.952083	10.145714	0.000000	99.520833	86.880000	19.800000	-0.315567	0.000000	13.369072	0.000000	1.000000	-0.941753	-28.650000 
	4.954167	10.145714	0.000000	99.541667	86.900000	19.800000	-0.315693	0.000000	13.366343	0.000000	1.000000	-0.942180	-28.663000 
	4.956250	10.145714	0.000000	99.562500	86.920000	19.800000	-0.315815	0.000000	13.363818	0.000000	1.000000	-0.942574	-28.675000 
	4.958333	10.145714	0.000000	99.583333	86.940000	19.800000	-0.315927	0.000000	13.361292	0.000000	1.000000	-0.942969	-28.687000 
	4.960417	10.145714	0.000000	99.604167	86.970000	19.800000	-0.316026	0.000000	13.358925	0.000000	1.000000	-0.943330	-28.698000 
	4.962500	10.145714	0.000000	99.625000	86.990000	19.800000	-0.316140	0.000000	13.356399	0.000000	1.000000	-0.943725	-28.710000 
	4.964583	10.145714	0.000000	99.645833	87.000000	19.800000	-0.316256	0.000000	13.354121	0.000000	1.000000	-0.944087	-28.721000 
	4.966667	10.145714	0.000000	99.666667	87.030000	19.800000	-0.316362	0.000000	13.351551	0.000000	1.000000	-0.944481	-28.733000 
	4.968750	10.145714	0.000000	99.687500	87.040000	19.800000	-0.316482	0.000000	13.349068	0.000000	1.000000	-0.944875	-28.745000 
	4.970833	10.145714	0.000000	99.708333	87.070000	19.800000	-0.316593	0.000000	13.346498	0.000000	1.000000	-0.945270	-28.757000 
	4.972917	10.145714	0.000000	99.729167	87.100000	19.800000	-0.316689	0.000000	13.344131	0.000000	1.000000	-0.945631	-28.768000 
	4.975000	10.145714	0.000000	99.750000	87.130000	19.800000	-0.316798	0.000000	13.341561	0.000000	1.000000	-0.946026	-28.780000 
	4.977083	10.145714	0.000000	99.770833	87.140000	19.800000	-0.316908	0.000000	13.339282	0.000000	1.000000	-0.946387	-28.791000 
	4.979167	10.145714	0.000000	99.791667	87.150000	19.800000	-0.317030	0.000000	13.336799	0.000000	1.000000	-0.946782	-28.803000 
	4.981250	10.145500	0.000000	99.812500	87.170000	19.800000	-0.317138	0.000000	13.334476	0.000000	1.000000	-0.947144	-28.814000 
	4.983333	10.145500	0.000000	99.833333	87.190000	19.800000	-0.317259	0.000000	13.331746	0.000000	1.000000	-0.947571	-28.827000 
	4.985417	10.145500	0.000000	99.854167	87.230000	19.800000	-0.317360	0.000000	13.329131	0.000000	1.000000	-0.947965	-28.839000 
	4.987500	10.145500	0.000000	99.875000	87.240000	19.800000	-0.317498	0.000000	13.326445	0.000000	1.000000	-0.948393	-28.852000 
	4.989583	10.145500	0.000000	99.895833	87.270000	19.800000	-0.317609	0.000000	13.323874	0.000000	1.000000	-0.948787	-28.864000 
	4.991667	10.145500	0.000000	99.916667	87.290000	19.800000	-0.317720	0.000000	13.321347	0.000000	1.000000	-0.949182	-28.876000 
	4.993750	10.145500	0.000000	99.937500	87.330000	19.800000	-0.317839	0.000000	13.318528	0.000000	1.000000	-0.949609	-28.889000 
	4.995833	10.145500	0.000000	99.958333	87.330000	19.800000	-0.317967	0.000000	13.316089	0.000000	1.000000	-0.950003	-28.901000 
	4.997917	10.145500	0.000000	99.979167	87.350000	19.800000	-0.318067	0.000000	13.313969	0.000000	1.000000	-0.950332	-28.911000 
	5.000000	10.145500	0.000000	100.000000	87.370000	19.800000	-0.318178	0.000000	13.311441	0.000000	1.000000	-0.950726	-28.923000 
	5.002083	10.145500	0.000000	100.020833	87.410000	19.800000	-0.318278	0.000000	13.308826	0.000000	1.000000	-0.951121	-28.935000 
	5.004167	10.145500	0.000000	100.041667	87.430000	19.800000	-0.318372	0.000000	13.306705	0.000000	1.000000	-0.951450	-28.945000 
	5.006250	10.145500	0.000000	100.062500	87.440000	19.800000	-0.318479	0.000000	13.304425	0.000000	1.000000	-0.951811	-28.956000 
	5.008333	10.145500	0.000000	100.083333	87.460000	19.800000	-0.318584	0.000000	13.302100	0.000000	1.000000	-0.952173	-28.967000 
	5.010417	10.145500	0.000000	100.104167	87.470000	19.800000	-0.318686	0.000000	13.300023	0.000000	1.000000	-0.952501	-28.977000 
	5.012500	10.145500	0.000000	100.125000	87.510000	19.800000	-0.318781	0.000000	13.297610	0.000000	1.000000	-0.952863	-28.988000 
	5.014583	10.145286	0.000000	100.145833	87.520000	19.800000	-0.318882	0.000000	13.295533	0.000000	1.000000	-0.953192	-28.998000 
	5.016667	10.145286	0.000000	100.166667	87.550000	19.800000	-0.318960	0.000000	13.293368	0.000000	1.000000	-0.953520	-29.008000 
	5.018750	10.145286	0.000000	100.187500	87.570000	19.800000	-0.319068	0.000000	13.291043	0.000000	1.000000	-0.953882	-29.019000 
	5.020833	10.145286	0.000000	100.208333	87.600000	19.800000	-0.319155	0.000000	13.288877	0.000000	1.000000	-0.954211	-29.029000 
	5.022917	10.145286	0.000000	100.229167	87.630000	19.800000	-0.319254	0.000000	13.286508	0.000000	1.000000	-0.954572	-29.040000 
	5.025000	10.145286	0.000000	100.250000	87.650000	19.800000	-0.319349	0.000000	13.284386	0.000000	1.000000	-0.954901	-29.050000 
	5.027083	10.145286	0.000000	100.270833	87.660000	19.800000	-0.319458	0.000000	13.282106	0.000000	1.000000	-0.955263	-29.061000 
	5.029167	10.145286	0.000000	100.291667	87.690000	19.800000	-0.319544	0.000000	13.279940	0.000000	1.000000	-0.955591	-29.071000 
	5.031250	10.145286	0.000000	100.312500	87.700000	19.800000	-0.319654	0.000000	13.277659	0.000000	1.000000	-0.955953	-29.082000 
	5.033333	10.145286	0.000000	100.333333	87.730000	19.800000	-0.319739	0.000000	13.275493	0.000000	1.000000	-0.956282	-29.092000 
	5.035417	10.145286	0.000000	100.354167	87.740000	19.800000	-0.319852	0.000000	13.273212	0.000000	1.000000	-0.956643	-29.103000 
	5.037500	10.145286	0.000000	100.375000	87.780000	19.800000	-0.319936	0.000000	13.271001	0.000000	1.000000	-0.956972	-29.113000 
	5.039583	10.145286	0.000000	100.395833	87.780000	19.800000	-0.320037	0.000000	13.268968	0.000000	1.000000	-0.957301	-29.123000 
	5.041667	10.145286	0.000000	100.416667	87.810000	19.800000	-0.320128	0.000000	13.266801	0.000000	1.000000	-0.957629	-29.133000 
	5.043750	10.145286	0.000000	100.437500	87.830000	19.800000	-0.320226	0.000000	13.264476	0.000000	1.000000	-0.957991	-29.144000 
	5.045833	10.145286	0.000000	100.458333	87.850000	19.800000	-0.320335	0.000000	13.262150	0.000000	1.000000	-0.958353	-29.155000 
	5.047917	10.145286	0.000000	100.479167	87.870000	19.800000	-0.320430	0.000000	13.260028	0.000000	1.000000	-0.958681	-29.165000 
	5.050000	10.145073	0.000000	100.500000	87.890000	19.800000	-0.320532	0.000000	13.257702	0.000000	1.000000	-0.959043	-29.176000 
	5.052083	10.145073	0.000000	100.520833	87.910000	19.800000	-0.320626	0.000000	13.255580	0.000000	1.000000	-0.959372	-29.186000 
	5.054167	10.145073	0.000000	100.541667	87.940000	19.800000	-0.320721	0.000000	13.253209	0.000000	1.000000	-0.959733	-29.197000 
	5.056250	10.145073	0.000000	100.562500	87.970000	19.800000	-0.320823	0.000000	13.250839	0.000000	1.000000	-0.960095	-29.208000 
	5.058333	10.145073	0.000000	100.583333	87.980000	19.800000	-0.320909	0.000000	13.248964	0.000000	1.000000	-0.960391	-29.217000 
	5.060417	10.145073	0.000000	100.604167	87.990000	19.800000	-0.321022	0.000000	13.246682	0.000000	1.000000	-0.960752	-29.228000 
	5.062500	10.145073	0.000000	100.625000	88.020000	19.800000	-0.321118	0.000000	13.244312	0.000000	1.000000	-0.961114	-29.239000 
	5.064583	10.145073	0.000000	100.645833	88.060000	19.800000	-0.321212	0.000000	13.241896	0.000000	1.000000	-0.961475	-29.250000 
	5.066667	10.145073	0.000000	100.666667	88.050000	19.800000	-0.321336	0.000000	13.239704	0.000000	1.000000	-0.961837	-29.261000 
	5.068750	10.145073	0.000000	100.687500	88.090000	19.800000	-0.321403	0.000000	13.237695	0.000000	1.000000	-0.962133	-29.270000 
	5.070833	10.145073	0.000000	100.708333	88.110000	19.800000	-0.321521	0.000000	13.235165	0.000000	1.000000	-0.962527	-29.282000 
	5.072917	10.145073	0.000000	100.729167	88.120000	19.800000	-0.321632	0.000000	13.232883	0.000000	1.000000	-0.962889	-29.293000 
	5.075000	10.145073	0.000000	100.750000	88.150000	19.800000	-0.321728	0.000000	13.230512	0.000000	1.000000	-0.963250	-29.304000 
	5.077083	10.145073	0.000000	100.770833	88.190000	19.800000	-0.321822	0.000000	13.228096	0.000000	1.000000	-0.963612	-29.315000 
	5.079167	10.145073	0.000000	100.791667	88.210000	19.800000	-0.321925	0.000000	13.225769	0.000000	1.000000	-0.963973	-29.326000 
	5.081250	10.145073	0.000000	100.812500	88.210000	19.800000	-0.322042	0.000000	13.223532	0.000000	1.000000	-0.964335	-29.337000 
	5.083333	10.145073	0.000000	100.833333	88.250000	19.800000	-0.322131	0.000000	13.221115	0.000000	1.000000	-0.964697	-29.348000 
	5.085417	10.145073	0.000000	100.854167	88.260000	19.800000	-0.322244	0.000000	13.218833	0.000000	1.000000	-0.965058	-29.359000 
	5.087500	10.145073	0.000000	100.875000	88.290000	19.800000	-0.322334	0.000000	13.216665	0.000000	1.000000	-0.965387	-29.369000 
	5.089583	10.145073	0.000000	100.895833	88.310000	19.800000	-0.322423	0.000000	13.214541	0.000000	1.000000	-0.965716	-29.379000 
	5.091667	10.145073	0.000000	100.916667	88.330000	19.800000	-0.322519	0.000000	13.212418	0.000000	1.000000	-0.966044	-29.389000 
	5.093750	10.145073	0.000000	100.937500	88.350000	19.800000	-0.322609	0.000000	13.210294	0.000000	1.000000	-0.966373	-29.399000 
	5.095833	10.145073	0.000000	100.958333	88.380000	19.800000	-0.322696	0.000000	13.208125	0.000000	1.000000	-0.966702	-29.409000 
	5.097917	10.145073	0.000000	100.979167	88.390000	19.800000	-0.322790	0.000000	13.206046	0.000000	1.000000	-0.967030	-29.419000 
	5.100000	10.145073	0.000000	101.000000	88.410000	19.800000	-0.322894	0.000000	13.203719	0.000000	1.000000	-0.967392	-29.430000 
	5.102083	10.145073	0.000000	101.020833	88.430000	19.800000	-0.323000	0.000000	13.201391	0.000000	1.000000	-0.967754	-29.441000 
	5.104167	10.144859	0.000000	101.041667	88.460000	19.800000	-0.323101	0.000000	13.199019	0.000000	1.000000	-0.968115	-29.452000 
	5.106250	10.144859	0.000000	101.062500	88.480000	19.800000	-0.323204	0.000000	13.196691	0.000000	1.000000	-0.968477	-29.463000 
	5.108333	10.144859	0.000000	101.083333	88.490000	19.800000	-0.323313	0.000000	13.194408	0.000000	1.000000	-0.968838	-29.474000 
	5.110417	10.144859	0.000000	101.104167	88.510000	19.800000	-0.323433	0.000000	13.191877	0.000000	1.000000	-0.969233	-29.486000 
	5.112500	10.144859	0.000000	101.125000	88.530000	19.800000	-0.323529	0.000000	13.189549	0.000000	1.000000	-0.969594	-29.497000 
	5.114583	10.144859	0.000000	101.145833	88.560000	19.800000	-0.323638	0.000000	13.186973	0.000000	1.000000	-0.969989	-29.509000 
	5.116667	10.144859	0.000000	101.166667	88.600000	19.800000	-0.323747	0.000000	13.184351	0.000000	1.000000	-0.970383	-29.521000 
	5.118750	10.144859	0.000000	101.187500	88.590000	19.800000	-0.323885	0.000000	13.181955	0.000000	1.000000	-0.970778	-29.533000 
	5.120833	10.144859	0.000000	101.208333	88.620000	19.800000	-0.323973	0.000000	13.179582	0.000000	1.000000	-0.971139	-29.544000 
	5.122917	10.144859	0.000000	101.229167	88.650000	19.800000	-0.324093	0.000000	13.176802	0.000000	1.000000	-0.971567	-29.557000 
	5.125000	10.144859	0.000000	101.250000	88.670000	19.800000	-0.324211	0.000000	13.174270	0.000000	1.000000	-0.971961	-29.569000 
	5.127083	10.144859	0.000000	101.270833	88.680000	19.800000	-0.324325	0.000000	13.171987	0.000000	1.000000	-0.972323	-29.580000 
	5.129167	10.144859	0.000000	101.291667	88.730000	19.800000	-0.324413	0.000000	13.169319	0.000000	1.000000	-0.972717	-29.592000 
	5.131250	10.144859	0.000000	101.312500	88.750000	19.800000	-0.324516	0.000000	13.166991	0.000000	1.000000	-0.973079	-29.603000 
	5.133333	10.144859	0.000000	101.333333	88.760000	19.800000	-0.324643	0.000000	13.164504	0.000000	1.000000	-0.973473	-29.615000 
	5.135417	10.144859	0.000000	101.354167	88.770000	19.800000	-0.324739	0.000000	13.162424	0.000000	1.000000	-0.973802	-29.625000 
	5.137500	10.144859	0.000000	101.375000	88.800000	19.800000	-0.324851	0.000000	13.159847	0.000000	1.000000	-0.974196	-29.637000 
	5.139583	10.144645	0.000000	101.395833	88.820000	19.800000	-0.324961	0.000000	13.157314	0.000000	1.000000	-0.974591	-29.649000 
	5.141667	10.144645	0.000000	101.416667	88.850000	19.800000	-0.325059	0.000000	13.154940	0.000000	1.000000	-0.974952	-29.660000 
	5.143750	10.144645	0.000000	101.437500	88.870000	19.800000	-0.325180	0.000000	13.152408	0.000000	1.000000	-0.975347	-29.672000 
	5.145833	10.144645	0.000000	101.458333	88.910000	19.800000	-0.325279	0.000000	13.149785	0.000000	1.000000	-0.975741	-29.684000 
	5.147917	10.144645	0.000000	101.479167	88.910000	19.800000	-0.325402	0.000000	13.147343	0.000000	1.000000	-0.976136	-29.696000 
	5.150000	10.144645	0.000000	101.500000	88.950000	19.800000	-0.325496	0.000000	13.144923	0.000000	1.000000	-0.976497	-29.707000 
	5.152083	10.144645	0.000000	101.520833	88.950000	19.800000	-0.325625	0.000000	13.142481	0.000000	1.000000	-0.976892	-29.719000 
	5.154167	10.144645	0.000000	101.541667	88.980000	19.800000	-0.325724	0.000000	13.140106	0.000000	1.000000	-0.977253	-29.730000 
	5.156250	10.144645	0.000000	101.562500	89.000000	19.800000	-0.325823	0.000000	13.137777	0.000000	1.000000	-0.977615	-29.741000 
	5.158333	10.144645	0.000000	101.583333	89.010000	19.800000	-0.325937	0.000000	13.135493	0.000000	1.000000	-0.977976	-29.752000 
	5.160417	10.144645	0.000000	101.604167	89.050000	19.800000	-0.326028	0.000000	13.133073	0.000000	1.000000	-0.978338	-29.763000 
	5.162500	10.144645	0.000000	101.625000	89.060000	19.800000	-0.326124	0.000000	13.130992	0.000000	1.000000	-0.978667	-29.773000 
	5.164583	10.144645	0.000000	101.645833	89.070000	19.800000	-0.326245	0.000000	13.128504	0.000000	1.000000	-0.979061	-29.785000 
	5.166667	10.144645	0.000000	101.666667	89.110000	19.800000	-0.326327	0.000000	13.126287	0.000000	1.000000	-0.979390	-29.795000 
	5.168750	10.144645	0.000000	101.687500	89.140000	19.800000	-0.326440	0.000000	13.123708	0.000000	1.000000	-0.979784	-29.807000 
	5.170833	10.144645	0.000000	101.708333	89.160000	19.800000	-0.326528	0.000000	13.121582	0.000000	1.000000	-0.980113	-29.817000 
	5.172917	10.144645	0.000000	101.729167	89.170000	19.800000	-0.326650	0.000000	13.119094	0.000000	1.000000	-0.980508	-29.829000 
	5.175000	10.144645	0.000000	101.750000	89.200000	19.800000	-0.326735	0.000000	13.116922	0.000000	1.000000	-0.980836	-29.839000 
	5.177083	10.144645	0.000000	101.770833	89.220000	19.800000	-0.326849	0.000000	13.114388	0.000000	1.000000	-0.981231	-29.851000 
	5.179167	10.144645	0.000000	101.791667	89.240000	19.800000	-0.326955	0.000000	13.112058	0.000000	1.000000	-0.981592	-29.862000 
	5.181250	10.144645	0.000000	101.812500	89.250000	19.800000	-0.327067	0.000000	13.109774	0.000000	1.000000	-0.981954	-29.873000 
	5.183333	10.144645	0.000000	101.833333	89.280000	19.800000	-0.327159	0.000000	13.107398	0.000000	1.000000	-0.982315	-29.884000 
	5.185417	10.144645	0.000000	101.854167	89.310000	19.800000	-0.327254	0.000000	13.105022	0.000000	1.000000	-0.982677	-29.895000 
	5.187500	10.144432	0.000000	101.875000	89.320000	19.800000	-0.327374	0.000000	13.102533	0.000000	1.000000	-0.983071	-29.907000 
	5.189583	10.144432	0.000000	101.895833	89.320000	19.800000	-0.327505	0.000000	13.100091	0.000000	1.000000	-0.983466	-29.919000 
	5.191667	10.144432	0.000000	101.916667	89.350000	19.800000	-0.327618	0.000000	13.097511	0.000000	1.000000	-0.983860	-29.931000 
	5.193750	10.144432	0.000000	101.937500	89.400000	19.800000	-0.327699	0.000000	13.095043	0.000000	1.000000	-0.984222	-29.942000 
	5.195833	10.144432	0.000000	101.958333	89.420000	19.800000	-0.327825	0.000000	13.092305	0.000000	1.000000	-0.984649	-29.955000 
	5.197917	10.144432	0.000000	101.979167	89.430000	19.800000	-0.327933	0.000000	13.090020	0.000000	1.000000	-0.985011	-29.966000 
	5.200000	10.144432	0.000000	102.000000	89.460000	19.800000	-0.328040	0.000000	13.087440	0.000000	1.000000	-0.985405	-29.978000 
	5.202083	10.144432	0.000000	102.020833	89.480000	19.800000	-0.328156	0.000000	13.084905	0.000000	1.000000	-0.985800	-29.990000 
	5.204167	10.144432	0.000000	102.041667	89.500000	19.800000	-0.328269	0.000000	13.082371	0.000000	1.000000	-0.986194	-30.002000 
	5.206250	10.144432	0.000000	102.062500	89.520000	19.800000	-0.328377	0.000000	13.080040	0.000000	1.000000	-0.986556	-30.013000 
	5.208333	10.144432	0.000000	102.083333	89.540000	19.800000	-0.328506	0.000000	13.077301	0.000000	1.000000	-0.986983	-30.026000 
	5.210417	10.144432	0.000000	102.104167	89.560000	19.800000	-0.328609	0.000000	13.074970	0.000000	1.000000	-0.987345	-30.037000 
	5.212500	10.144432	0.000000	102.125000	89.570000	19.800000	-0.328730	0.000000	13.072481	0.000000	1.000000	-0.987739	-30.049000 
	5.214583	10.144432	0.000000	102.145833	89.590000	19.800000	-0.328839	0.000000	13.069946	0.000000	1.000000	-0.988134	-30.061000 
	5.216667	10.144432	0.000000	102.166667	89.630000	19.800000	-0.328936	0.000000	13.067523	0.000000	1.000000	-0.988495	-30.072000 
	5.218750	10.144432	0.000000	102.187500	89.660000	19.800000	-0.329028	0.000000	13.065145	0.000000	1.000000	-0.988857	-30.083000 
	5.220833	10.144432	0.000000	102.208333	89.670000	19.800000	-0.329151	0.000000	13.062656	0.000000	1.000000	-0.989251	-30.095000 
	5.222917	10.144432	0.000000	102.229167	89.680000	19.800000	-0.329265	0.000000	13.060370	0.000000	1.000000	-0.989613	-30.106000 
	5.225000	10.144432	0.000000	102.250000	89.720000	19.800000	-0.329350	0.000000	13.057947	0.000000	1.000000	-0.989974	-30.117000 
	5.227083	10.144432	0.000000	102.270833	89.730000	19.800000	-0.329459	0.000000	13.055661	0.000000	1.000000	-0.990336	-30.128000 
	5.229167	10.144432	0.000000	102.291667	89.750000	19.800000	-0.329562	0.000000	13.053329	0.000000	1.000000	-0.990698	-30.139000 
	5.231250	10.144432	0.000000	102.312500	89.770000	19.800000	-0.329667	0.000000	13.050997	0.000000	1.000000	-0.991059	-30.150000 
	5.233333	10.144432	0.000000	102.333333	89.800000	19.800000	-0.329778	0.000000	13.048415	0.000000	1.000000	-0.991454	-30.162000 
	5.235417	10.144432	0.000000	102.354167	89.830000	19.800000	-0.329878	0.000000	13.045833	0.000000	1.000000	-0.991848	-30.174000 
	5.237500	10.144432	0.000000	102.375000	89.840000	19.800000	-0.329996	0.000000	13.043547	0.000000	1.000000	-0.992210	-30.185000 
	5.239583	10.144432	0.000000	102.395833	89.860000	19.800000	-0.330097	0.000000	13.041215	0.000000	1.000000	-0.992571	-30.196000 
	5.241667	10.144432	0.000000	102.416667	89.900000	19.800000	-0.330191	0.000000	13.038791	0.000000	1.000000	-0.992933	-30.207000 
	5.243750	10.144432	0.000000	102.437500	89.910000	19.800000	-0.330305	0.000000	13.036301	0.000000	1.000000	-0.993327	-30.219000 
	5.245833	10.144432	0.000000	102.458333	89.940000	19.800000	-0.330406	0.000000	13.033922	0.000000	1.000000	-0.993689	-30.230000 
	5.247917	10.144432	0.000000	102.479167	89.940000	19.800000	-0.330511	0.000000	13.031886	0.000000	1.000000	-0.994017	-30.240000 
	5.250000	10.144432	0.000000	102.500000	89.990000	19.800000	-0.330592	0.000000	13.029414	0.000000	1.000000	-0.994379	-30.251000 
	5.252083	10.144432	0.000000	102.520833	90.010000	19.800000	-0.330705	0.000000	13.026878	0.000000	1.000000	-0.994774	-30.263000 
	5.254167	10.144432	0.000000	102.541667	90.010000	19.800000	-0.330812	0.000000	13.024841	0.000000	1.000000	-0.995102	-30.273000 
	5.256250	10.144432	0.000000	102.562500	90.030000	19.800000	-0.330917	0.000000	13.022509	0.000000	1.000000	-0.995464	-30.284000 
	5.258333	10.144432	0.000000	102.583333	90.070000	19.800000	-0.331003	0.000000	13.020083	0.000000	1.000000	-0.995825	-30.295000 
	5.260417	10.144432	0.000000	102.604167	90.080000	19.800000	-0.331129	0.000000	13.017593	0.000000	1.000000	-0.996220	-30.307000 
	5.262500	10.144432	0.000000	102.625000	90.100000	19.800000	-0.331244	0.000000	13.015056	0.000000	1.000000	-0.996614	-30.319000 
	5.264583	10.144432	0.000000	102.645833	90.120000	19.800000	-0.331342	0.000000	13.012723	0.000000	1.000000	-0.996976	-30.330000 
	5.266667	10.144432	0.000000	102.666667	90.160000	19.800000	-0.331445	0.000000	13.010093	0.000000	1.000000	-0.997370	-30.342000 
	5.268750	10.144432	0.000000	102.687500	90.170000	19.800000	-0.331553	0.000000	13.007806	0.000000	1.000000	-0.997732	-30.353000 
	5.270833	10.144432	0.000000	102.708333	90.180000	19.800000	-0.331679	0.000000	13.005316	0.000000	1.000000	-0.998126	-30.365000 
	5.272917	10.144432	0.000000	102.729167	90.230000	19.800000	-0.331765	0.000000	13.002843	0.000000	1.000000	-0.998488	-30.376000 
	5.275000	10.144432	0.000000	102.750000	90.240000	19.800000	-0.331895	0.000000	13.000149	0.000000	1.000000	-0.998915	-30.389000 
	5.277083	10.144432	0.000000	102.770833	90.250000	19.800000	-0.332002	0.000000	12.997862	0.000000	1.000000	-0.999277	-30.400000 
	5.279167	10.144432	0.000000	102.791667	90.280000	19.800000	-0.332113	0.000000	12.995278	0.000000	1.000000	-0.999671	-30.412000 
	5.281250	10.144432	0.000000	102.812500	90.300000	19.800000	-0.332215	0.000000	12.992944	0.000000	1.000000	-1.000033	-30.423000 
	5.283333	10.144432	0.000000	102.833333	90.320000	19.800000	-0.332320	0.000000	12.990610	0.000000	1.000000	-1.000394	-30.434000 
	5.285417	10.144432	0.000000	102.854167	90.330000	19.800000	-0.332439	0.000000	12.988119	0.000000	1.000000	-1.000789	-30.446000 
	5.287500	10.144432	0.000000	102.875000	90.360000	19.800000	-0.332532	0.000000	12.985739	0.000000	1.000000	-1.001150	-30.457000 
	5.289583	10.144432	0.000000	102.895833	90.390000	19.800000	-0.332641	0.000000	12.983155	0.000000	1.000000	-1.001545	-30.469000 
	5.291667	10.144432	0.000000	102.916667	90.400000	19.800000	-0.332752	0.000000	12.980867	0.000000	1.000000	-1.001907	-30.480000 
	5.293750	10.144432	0.000000	102.937500	90.420000	19.800000	-0.332878	0.000000	12.978126	0.000000	1.000000	-1.002334	-30.493000 
	5.295833	10.144432	0.000000	102.958333	90.450000	19.800000	-0.332972	0.000000	12.975745	0.000000	1.000000	-1.002695	-30.504000 
	5.297917	10.144432	0.000000	102.979167	90.480000	19.800000	-0.333080	0.000000	12.973160	0.000000	1.000000	-1.003090	-30.516000 
	5.300000	10.144432	0.000000	103.000000	90.500000	19.800000	-0.333193	0.000000	12.970622	0.000000	1.000000	-1.003484	-30.528000 
	5.302083	10.144432	0.000000	103.020833	90.510000	19.800000	-0.333313	0.000000	12.968131	0.000000	1.000000	-1.003879	-30.540000 
	5.304167	10.144432	0.000000	103.041667	90.520000	19.800000	-0.333440	0.000000	12.965639	0.000000	1.000000	-1.004273	-30.552000 
	5.306250	10.144432	0.000000	103.062500	90.560000	19.800000	-0.333545	0.000000	12.962804	0.000000	1.000000	-1.004701	-30.565000 
	5.308333	10.144432	0.000000	103.083333	90.600000	19.800000	-0.333646	0.000000	12.960172	0.000000	1.000000	-1.005095	-30.577000 
	5.310417	10.144432	0.000000	103.104167	90.600000	19.800000	-0.333781	0.000000	12.957727	0.000000	1.000000	-1.005489	-30.589000 
	5.312500	10.144432	0.000000	103.125000	90.620000	19.800000	-0.333895	0.000000	12.955188	0.000000	1.000000	-1.005884	-30.601000 
	5.314583	10.144432	0.000000	103.145833	90.650000	19.800000	-0.333999	0.000000	12.952603	0.000000	1.000000	-1.006278	-30.613000 
	5.316667	10.144432	0.000000	103.166667	90.670000	19.800000	-0.334113	0.000000	12.950064	0.000000	1.000000	-1.006673	-30.625000 
	5.318750	10.144432	0.000000	103.187500	90.690000	19.800000	-0.334223	0.000000	12.947525	0.000000	1.000000	-1.007067	-30.637000 
	5.320833	10.144432	0.000000	103.208333	90.710000	19.800000	-0.334353	0.000000	12.944783	0.000000	1.000000	-1.007495	-30.650000 
	5.322917	10.144432	0.000000	103.229167	90.730000	19.800000	-0.334463	0.000000	12.942244	0.000000	1.000000	-1.007889	-30.662000 
	5.325000	10.144432	0.000000	103.250000	90.770000	19.800000	-0.334578	0.000000	12.939407	0.000000	1.000000	-1.008316	-30.675000 
	5.327083	10.144432	0.000000	103.270833	90.780000	19.800000	-0.334694	0.000000	12.936915	0.000000	1.000000	-1.008711	-30.687000 
	5.329167	10.144432	0.000000	103.291667	90.800000	19.800000	-0.334822	0.000000	12.934172	0.000000	1.000000	-1.009138	-30.700000 
	5.331250	10.144432	0.000000	103.312500	90.810000	19.800000	-0.334940	0.000000	12.931680	0.000000	1.000000	-1.009533	-30.712000 
	5.333333	10.144432	0.000000	103.333333	90.840000	19.800000	-0.335053	0.000000	12.929093	0.000000	1.000000	-1.009927	-30.724000 
	5.335417	10.144432	0.000000	103.354167	90.860000	19.800000	-0.335174	0.000000	12.926350	0.000000	1.000000	-1.010354	-30.737000 
	5.337500	10.144432	0.000000	103.375000	90.870000	19.800000	-0.335297	0.000000	12.923858	0.000000	1.000000	-1.010749	-30.749000 
	5.339583	10.144432	0.000000	103.395833	90.910000	19.800000	-0.335408	0.000000	12.921020	0.000000	1.000000	-1.011176	-30.762000 
	5.341667	10.144432	0.000000	103.416667	90.930000	19.800000	-0.335517	0.000000	12.918481	0.000000	1.000000	-1.011571	-30.774000 
	5.343750	10.144432	0.000000	103.437500	90.960000	19.800000	-0.335635	0.000000	12.915690	0.000000	1.000000	-1.011998	-30.787000 
	5.345833	10.144218	0.000000	103.458333	90.970000	19.800000	-0.335758	0.000000	12.913197	0.000000	1.000000	-1.012392	-30.799000 
	5.347917	10.144432	0.000000	103.479167	91.000000	19.800000	-0.335864	0.000000	12.910610	0.000000	1.000000	-1.012787	-30.811000 
	5.350000	10.144432	0.000000	103.500000	91.010000	19.800000	-0.335985	0.000000	12.908118	0.000000	1.000000	-1.013181	-30.823000 
	5.352083	10.144432	0.000000	103.520833	91.010000	19.800000	-0.336128	0.000000	12.905468	0.000000	1.000000	-1.013609	-30.836000 
	5.354167	10.144432	0.000000	103.541667	91.070000	19.800000	-0.336209	0.000000	12.902739	0.000000	1.000000	-1.014003	-30.848000 
	5.356250	10.144432	0.000000	103.562500	91.090000	19.800000	-0.336335	0.000000	12.899995	0.000000	1.000000	-1.014430	-30.861000 
	5.358333	10.144432	0.000000	103.583333	91.110000	19.800000	-0.336459	0.000000	12.897251	0.000000	1.000000	-1.014858	-30.874000 
	5.360417	10.144432	0.000000	103.604167	91.120000	19.800000	-0.336590	0.000000	12.894554	0.000000	1.000000	-1.015285	-30.887000 
	5.362500	10.144432	0.000000	103.625000	91.150000	19.800000	-0.336700	0.000000	12.891966	0.000000	1.000000	-1.015679	-30.899000 
	5.364583	10.144432	0.000000	103.645833	91.190000	19.800000	-0.336803	0.000000	12.889331	0.000000	1.000000	-1.016074	-30.911000 
	5.366667	10.144432	0.000000	103.666667	91.180000	19.800000	-0.336935	0.000000	12.886933	0.000000	1.000000	-1.016468	-30.923000 
	5.368750	10.144432	0.000000	103.687500	91.220000	19.800000	-0.337034	0.000000	12.884297	0.000000	1.000000	-1.016863	-30.935000 
	5.370833	10.144432	0.000000	103.708333	91.240000	19.800000	-0.337138	0.000000	12.881960	0.000000	1.000000	-1.017224	-30.946000 
	5.372917	10.144432	0.000000	103.729167	91.260000	19.800000	-0.337251	0.000000	12.879420	0.000000	1.000000	-1.017619	-30.958000 
	5.375000	10.144432	0.000000	103.750000	91.280000	19.800000	-0.337355	0.000000	12.877082	0.000000	1.000000	-1.017980	-30.969000 
	5.377083	10.144218	0.000000	103.770833	91.300000	19.800000	-0.337471	0.000000	12.874541	0.000000	1.000000	-1.018375	-30.981000 
	5.379167	10.144218	0.000000	103.791667	91.330000	19.800000	-0.337565	0.000000	12.872157	0.000000	1.000000	-1.018736	-30.992000 
	5.381250	10.144218	0.000000	103.812500	91.340000	19.800000	-0.337680	0.000000	12.869867	0.000000	1.000000	-1.019098	-31.003000 
	5.383333	10.144218	0.000000	103.833333	91.370000	19.800000	-0.337768	0.000000	12.867482	0.000000	1.000000	-1.019460	-31.014000 
	5.385417	10.144218	0.000000	103.854167	91.390000	19.800000	-0.337888	0.000000	12.864941	0.000000	1.000000	-1.019854	-31.026000 
	5.387500	10.144218	0.000000	103.875000	91.400000	19.800000	-0.337994	0.000000	12.862651	0.000000	1.000000	-1.020216	-31.037000 
	5.389583	10.144432	0.000000	103.895833	91.420000	19.800000	-0.338081	0.000000	12.860517	0.000000	1.000000	-1.020544	-31.047000 
	5.391667	10.144432	0.000000	103.916667	91.460000	19.800000	-0.338180	0.000000	12.857881	0.000000	1.000000	-1.020939	-31.059000 
	5.393750	10.144432	0.000000	103.937500	91.470000	19.800000	-0.338299	0.000000	12.855591	0.000000	1.000000	-1.021300	-31.070000 
	5.395833	10.144432	0.000000	103.958333	91.480000	19.800000	-0.338419	0.000000	12.853096	0.000000	1.000000	-1.021695	-31.082000 
	5.397917	10.144432	0.000000	103.979167	91.520000	19.800000	-0.338516	0.000000	12.850460	0.000000	1.000000	-1.022089	-31.094000 
	5.400000	10.144432	0.000000	104.000000	91.540000	19.800000	-0.338633	0.000000	12.847918	0.000000	1.000000	-1.022484	-31.106000 
	5.402083	10.144432	0.000000	104.020833	91.560000	19.800000	-0.338745	0.000000	12.845376	0.000000	1.000000	-1.022878	-31.118000 
	5.404167	10.144218	0.000000	104.041667	91.590000	19.800000	-0.338847	0.000000	12.842786	0.000000	1.000000	-1.023273	-31.130000 
	5.406250	10.144218	0.000000	104.062500	91.610000	19.800000	-0.338967	0.000000	12.840244	0.000000	1.000000	-1.023667	-31.142000 
	5.408333	10.144218	0.000000	104.083333	91.610000	19.800000	-0.339077	0.000000	12.838205	0.000000	1.000000	-1.023996	-31.152000 
	5.410417	10.144218	0.000000	104.104167	91.660000	19.800000	-0.339149	0.000000	12.835724	0.000000	1.000000	-1.024357	-31.163000 
	5.412500	10.144218	0.000000	104.125000	91.680000	19.800000	-0.339251	0.000000	12.833386	0.000000	1.000000	-1.024719	-31.174000 
	5.414583	10.144218	0.000000	104.145833	91.690000	19.800000	-0.339353	0.000000	12.831299	0.000000	1.000000	-1.025048	-31.184000 
	5.416667	10.144218	0.000000	104.166667	91.710000	19.800000	-0.339454	0.000000	12.828960	0.000000	1.000000	-1.025409	-31.195000 
	5.418750	10.144218	0.000000	104.187500	91.750000	19.800000	-0.339543	0.000000	12.826526	0.000000	1.000000	-1.025771	-31.206000 
	5.420833	10.144218	0.000000	104.208333	91.780000	19.800000	-0.339643	0.000000	12.824140	0.000000	1.000000	-1.026132	-31.217000 
	5.422917	10.144218	0.000000	104.229167	91.780000	19.800000	-0.339746	0.000000	12.822100	0.000000	1.000000	-1.026461	-31.227000 
	5.425000	10.144218	0.000000	104.250000	91.800000	19.800000	-0.339841	0.000000	12.819966	0.000000	1.000000	-1.026790	-31.237000 
	5.427083	10.144218	0.000000	104.270833	91.830000	19.800000	-0.339936	0.000000	12.817579	0.000000	1.000000	-1.027151	-31.248000 
	5.429167	10.144218	0.000000	104.291667	91.850000	19.800000	-0.340039	0.000000	12.815240	0.000000	1.000000	-1.027513	-31.259000 
	5.431250	10.144218	0.000000	104.312500	91.860000	19.800000	-0.340136	0.000000	12.813153	0.000000	1.000000	-1.027842	-31.269000 
	5.433333	10.144218	0.000000	104.333333	91.880000	19.800000	-0.340214	0.000000	12.811222	0.000000	1.000000	-1.028138	-31.278000 
	5.435417	10.144218	0.000000	104.354167	91.920000	19.800000	-0.340294	0.000000	12.808991	0.000000	1.000000	-1.028466	-31.288000 
	5.437500	10.144218	0.000000	104.375000	91.940000	19.800000	-0.340387	0.000000	12.806855	0.000000	1.000000	-1.028795	-31.298000 
	5.439583	10.144218	0.000000	104.395833	91.960000	19.800000	-0.340459	0.000000	12.805128	0.000000	1.000000	-1.029058	-31.306000 
	5.441667	10.144218	0.000000	104.416667	91.960000	19.800000	-0.340537	0.000000	12.803496	0.000000	1.000000	-1.029321	-31.314000 
	5.443750	10.144218	0.000000	104.437500	91.980000	19.800000	-0.340642	0.000000	12.801157	0.000000	1.000000	-1.029682	-31.325000 
	5.445833	10.144218	0.000000	104.458333	92.030000	19.800000	-0.340713	0.000000	12.798878	0.000000	1.000000	-1.030011	-31.335000 
	5.447917	10.144218	0.000000	104.479167	92.040000	19.800000	-0.340824	0.000000	12.796586	0.000000	1.000000	-1.030373	-31.346000 
	5.450000	10.144218	0.000000	104.500000	92.060000	19.800000	-0.340925	0.000000	12.794246	0.000000	1.000000	-1.030734	-31.357000 
	5.452083	10.144218	0.000000	104.520833	92.080000	19.800000	-0.341013	0.000000	12.792111	0.000000	1.000000	-1.031063	-31.367000 
	5.454167	10.144218	0.000000	104.541667	92.120000	19.800000	-0.341108	0.000000	12.789675	0.000000	1.000000	-1.031425	-31.378000 
	5.456250	10.144218	0.000000	104.562500	92.130000	19.800000	-0.341201	0.000000	12.787587	0.000000	1.000000	-1.031753	-31.388000 
	5.458333	10.144218	0.000000	104.583333	92.160000	19.800000	-0.341298	0.000000	12.785199	0.000000	1.000000	-1.032115	-31.399000 
	5.460417	10.144218	0.000000	104.604167	92.190000	19.800000	-0.341395	0.000000	12.782811	0.000000	1.000000	-1.032476	-31.410000 
	5.462500	10.144218	0.000000	104.625000	92.200000	19.800000	-0.341516	0.000000	12.780315	0.000000	1.000000	-1.032871	-31.422000 
	5.464583	10.144218	0.000000	104.645833	92.200000	19.800000	-0.341639	0.000000	12.777867	0.000000	1.000000	-1.033265	-31.434000 
	5.466667	10.144218	0.000000	104.666667	92.240000	19.800000	-0.341728	0.000000	12.775431	0.000000	1.000000	-1.033627	-31.445000 
	5.468750	10.144218	0.000000	104.687500	92.270000	19.800000	-0.341832	0.000000	12.772838	0.000000	1.000000	-1.034021	-31.457000 
	5.470833	10.144218	0.000000	104.708333	92.270000	19.800000	-0.341956	0.000000	12.770594	0.000000	1.000000	-1.034383	-31.468000 
	5.472917	10.144218	0.000000	104.729167	92.300000	19.800000	-0.342070	0.000000	12.767798	0.000000	1.000000	-1.034810	-31.481000 
	5.475000	10.144218	0.000000	104.750000	92.340000	19.800000	-0.342169	0.000000	12.765157	0.000000	1.000000	-1.035205	-31.493000 
	5.477083	10.144218	0.000000	104.770833	92.360000	19.800000	-0.342307	0.000000	12.762204	0.000000	1.000000	-1.035665	-31.507000 
	5.479167	10.144218	0.000000	104.791667	92.350000	19.800000	-0.342458	0.000000	12.759600	0.000000	1.000000	-1.036092	-31.520000 
	5.481250	10.144218	0.000000	104.812500	92.380000	19.800000	-0.342568	0.000000	12.756804	0.000000	1.000000	-1.036520	-31.533000 
	5.483333	10.144218	0.000000	104.833333	92.430000	19.800000	-0.342660	0.000000	12.754114	0.000000	1.000000	-1.036914	-31.545000 
	5.485417	10.144218	0.000000	104.854167	92.440000	19.800000	-0.342789	0.000000	12.751413	0.000000	1.000000	-1.037341	-31.558000 
	5.487500	10.144218	0.000000	104.875000	92.450000	19.800000	-0.342910	0.000000	12.748917	0.000000	1.000000	-1.037736	-31.570000 
	5.489583	10.144218	0.000000	104.895833	92.470000	19.800000	-0.343023	0.000000	12.746372	0.000000	1.000000	-1.038130	-31.582000 
	5.491667	10.144218	0.000000	104.916667	92.510000	19.800000	-0.343130	0.000000	12.743730	0.000000	1.000000	-1.038525	-31.594000 
	5.493750	10.144218	0.000000	104.937500	92.520000	19.800000	-0.343244	0.000000	12.741233	0.000000	1.000000	-1.038919	-31.606000 
	5.495833	10.144218	0.000000	104.958333	92.540000	19.800000	-0.343362	0.000000	12.738688	0.000000	1.000000	-1.039314	-31.618000 
	5.497917	10.144218	0.000000	104.979167	92.580000	19.800000	-0.343447	0.000000	12.736249	0.000000	1.000000	-1.039675	-31.629000 
	5.500000	10.144218	0.000000	105.000000	92.590000	19.800000	-0.343559	0.000000	12.733957	0.000000	1.000000	-1.040037	-31.640000 
	5.502083	10.144218	0.000000	105.020833	92.620000	19.800000	-0.343641	0.000000	12.731771	0.000000	1.000000	-1.040366	-31.650000 
	5.504167	10.144218	0.000000	105.041667	92.630000	19.800000	-0.343745	0.000000	12.729682	0.000000	1.000000	-1.040694	-31.660000 
	5.506250	10.144218	0.000000	105.062500	92.660000	19.800000	-0.343823	0.000000	12.727496	0.000000	1.000000	-1.041023	-31.670000 
	5.508333	10.144218	0.000000	105.083333	92.670000	19.800000	-0.343934	0.000000	12.725202	0.000000	1.000000	-1.041385	-31.681000 
	5.510417	10.144218	0.000000	105.104167	92.680000	19.800000	-0.344028	0.000000	12.723113	0.000000	1.000000	-1.041713	-31.691000 
	5.512500	10.144218	0.000000	105.125000	92.710000	19.800000	-0.344124	0.000000	12.720723	0.000000	1.000000	-1.042075	-31.702000 
	5.514583	10.144218	0.000000	105.145833	92.730000	19.800000	-0.344228	0.000000	12.718381	0.000000	1.000000	-1.042436	-31.713000 
	5.516667	10.144218	0.000000	105.166667	92.770000	19.800000	-0.344318	0.000000	12.715942	0.000000	1.000000	-1.042798	-31.724000 
	5.518750	10.144004	0.000000	105.187500	92.780000	19.800000	-0.344422	0.000000	12.713649	0.000000	1.000000	-1.043160	-31.735000 
	5.520833	10.144004	0.000000	105.208333	92.810000	19.800000	-0.344527	0.000000	12.711258	0.000000	1.000000	-1.043521	-31.746000 
	5.522917	10.144004	0.000000	105.229167	92.820000	19.800000	-0.344643	0.000000	12.708760	0.000000	1.000000	-1.043916	-31.758000 
	5.525000	10.144004	0.000000	105.250000	92.860000	19.800000	-0.344731	0.000000	12.706321	0.000000	1.000000	-1.044277	-31.769000 
	5.527083	10.144004	0.000000	105.270833	92.870000	19.800000	-0.344840	0.000000	12.704027	0.000000	1.000000	-1.044639	-31.780000 
	5.529167	10.144004	0.000000	105.291667	92.880000	19.800000	-0.344950	0.000000	12.701734	0.000000	1.000000	-1.045000	-31.791000 
	5.531250	10.144004	0.000000	105.312500	92.920000	19.800000	-0.345038	0.000000	12.699294	0.000000	1.000000	-1.045362	-31.802000 
	5.533333	10.144004	0.000000	105.333333	92.950000	19.800000	-0.345130	0.000000	12.696902	0.000000	1.000000	-1.045723	-31.813000 
	5.535417	10.144004	0.000000	105.354167	92.980000	19.800000	-0.345232	0.000000	12.694511	0.000000	1.000000	-1.046085	-31.824000 
	5.537500	10.144004	0.000000	105.375000	92.980000	19.800000	-0.345341	0.000000	12.692266	0.000000	1.000000	-1.046447	-31.835000 
	5.539583	10.144004	0.000000	105.395833	93.010000	19.800000	-0.345434	0.000000	12.689874	0.000000	1.000000	-1.046808	-31.846000 
	5.541667	10.144004	0.000000	105.416667	93.020000	19.800000	-0.345554	0.000000	12.687376	0.000000	1.000000	-1.047203	-31.858000 
	5.543750	10.144004	0.000000	105.437500	93.040000	19.800000	-0.345660	0.000000	12.685033	0.000000	1.000000	-1.047564	-31.869000 
	5.545833	10.144004	0.000000	105.458333	93.070000	19.800000	-0.345754	0.000000	12.682642	0.000000	1.000000	-1.047926	-31.880000 
	5.547917	10.144004	0.000000	105.479167	93.100000	19.800000	-0.345865	0.000000	12.680046	0.000000	1.000000	-1.048320	-31.892000 
	5.550000	10.144004	0.000000	105.500000	93.120000	19.800000	-0.345969	0.000000	12.677703	0.000000	1.000000	-1.048682	-31.903000 
	5.552083	10.144004	0.000000	105.520833	93.150000	19.800000	-0.346063	0.000000	12.675311	0.000000	1.000000	-1.049043	-31.914000 
	5.554167	10.144004	0.000000	105.541667	93.150000	19.800000	-0.346164	0.000000	12.673269	0.000000	1.000000	-1.049372	-31.924000 
	5.556250	10.144004	0.000000	105.562500	93.200000	19.800000	-0.346251	0.000000	12.670779	0.000000	1.000000	-1.049734	-31.935000 
	5.558333	10.144004	0.000000	105.583333	93.210000	19.800000	-0.346349	0.000000	12.668485	0.000000	1.000000	-1.050095	-31.946000 
	5.560417	10.144004	0.000000	105.604167	93.230000	19.800000	-0.346451	0.000000	12.666345	0.000000	1.000000	-1.050424	-31.956000 
	5.562500	10.144004	0.000000	105.625000	93.250000	19.800000	-0.346552	0.000000	12.664002	0.000000	1.000000	-1.050786	-31.967000 
	5.564583	10.144004	0.000000	105.645833	93.270000	19.800000	-0.346642	0.000000	12.661862	0.000000	1.000000	-1.051114	-31.977000 
	5.566667	10.144004	0.000000	105.666667	93.300000	19.800000	-0.346721	0.000000	12.659674	0.000000	1.000000	-1.051443	-31.987000 
	5.568750	10.144004	0.000000	105.687500	93.310000	19.800000	-0.346826	0.000000	12.657583	0.000000	1.000000	-1.051772	-31.997000 
	5.570833	10.144004	0.000000	105.708333	93.320000	19.800000	-0.346933	0.000000	12.655289	0.000000	1.000000	-1.052133	-32.008000 
	5.572917	10.144004	0.000000	105.729167	93.350000	19.800000	-0.347015	0.000000	12.653100	0.000000	1.000000	-1.052462	-32.018000 
	5.575000	10.144004	0.000000	105.750000	93.380000	19.800000	-0.347104	0.000000	12.650911	0.000000	1.000000	-1.052791	-32.028000 
	5.577083	10.144004	0.000000	105.770833	93.390000	19.800000	-0.347199	0.000000	12.648820	0.000000	1.000000	-1.053119	-32.038000 
	5.579167	10.144004	0.000000	105.791667	93.430000	19.800000	-0.347276	0.000000	12.646582	0.000000	1.000000	-1.053448	-32.048000 
	5.581250	10.144004	0.000000	105.812500	93.450000	19.800000	-0.347369	0.000000	12.644442	0.000000	1.000000	-1.053777	-32.058000 
	5.583333	10.144004	0.000000	105.833333	93.450000	19.800000	-0.347475	0.000000	12.642400	0.000000	1.000000	-1.054106	-32.068000 
	5.585417	10.144004	0.000000	105.854167	93.480000	19.800000	-0.347557	0.000000	12.640211	0.000000	1.000000	-1.054434	-32.078000 
	5.587500	10.144004	0.000000	105.875000	93.510000	19.800000	-0.347644	0.000000	12.638022	0.000000	1.000000	-1.054763	-32.088000 
	5.589583	10.144004	0.000000	105.895833	93.540000	19.800000	-0.347722	0.000000	12.635832	0.000000	1.000000	-1.055092	-32.098000 
	5.591667	10.144004	0.000000	105.916667	93.550000	19.800000	-0.347838	0.000000	12.633537	0.000000	1.000000	-1.055453	-32.109000 
	5.593750	10.144004	0.000000	105.937500	93.580000	19.800000	-0.347920	0.000000	12.631348	0.000000	1.000000	-1.055782	-32.119000 
	5.595833	10.144004	0.000000	105.958333	93.600000	19.800000	-0.348007	0.000000	12.629207	0.000000	1.000000	-1.056111	-32.129000 
	5.597917	10.144004	0.000000	105.979167	93.620000	19.800000	-0.348105	0.000000	12.627067	0.000000	1.000000	-1.056439	-32.139000 
	5.600000	10.144004	0.000000	106.000000	93.640000	19.800000	-0.348184	0.000000	12.625130	0.000000	1.000000	-1.056735	-32.148000 
	5.602083	10.143791	0.000000	106.020833	93.660000	19.800000	-0.348262	0.000000	12.623194	0.000000	1.000000	-1.057031	-32.157000 
	5.604167	10.143791	0.000000	106.041667	93.680000	19.800000	-0.348342	0.000000	12.621257	0.000000	1.000000	-1.057327	-32.166000 
	5.606250	10.143791	0.000000	106.062500	93.710000	19.800000	-0.348434	0.000000	12.618863	0.000000	1.000000	-1.057689	-32.177000 
	5.608333	10.144004	0.000000	106.083333	93.720000	19.800000	-0.348532	0.000000	12.616772	0.000000	1.000000	-1.058017	-32.187000 
	5.610417	10.144004	0.000000	106.104167	93.730000	19.800000	-0.348625	0.000000	12.614884	0.000000	1.000000	-1.058313	-32.196000 
	5.612500	10.144004	0.000000	106.125000	93.770000	19.800000	-0.348693	0.000000	12.612849	0.000000	1.000000	-1.058609	-32.205000 
	5.614583	10.144004	0.000000	106.145833	93.800000	19.800000	-0.348776	0.000000	12.610659	0.000000	1.000000	-1.058938	-32.215000 
	5.616667	10.143791	0.000000	106.166667	93.830000	19.800000	-0.348858	0.000000	12.608468	0.000000	1.000000	-1.059266	-32.225000 
	5.618750	10.144004	0.000000	106.187500	93.840000	19.800000	-0.348940	0.000000	12.606581	0.000000	1.000000	-1.059562	-32.234000 
	5.620833	10.144004	0.000000	106.208333	93.870000	19.800000	-0.349024	0.000000	12.604390	0.000000	1.000000	-1.059891	-32.244000 
	5.622917	10.143791	0.000000	106.229167	93.890000	19.800000	-0.349135	0.000000	12.602045	0.000000	1.000000	-1.060252	-32.255000 
	5.625000	10.143791	0.000000	106.250000	93.890000	19.800000	-0.349235	0.000000	12.600002	0.000000	1.000000	-1.060581	-32.265000 
	5.627083	10.143791	0.000000	106.270833	93.920000	19.800000	-0.349320	0.000000	12.597811	0.000000	1.000000	-1.060910	-32.275000 
	5.629167	10.143791	0.000000	106.291667	93.950000	19.800000	-0.349417	0.000000	12.595416	0.000000	1.000000	-1.061271	-32.286000 
	5.631250	10.143791	0.000000	106.312500	93.970000	19.800000	-0.349520	0.000000	12.593070	0.000000	1.000000	-1.061633	-32.297000 
	5.633333	10.143791	0.000000	106.333333	93.970000	19.800000	-0.349611	0.000000	12.591232	0.000000	1.000000	-1.061929	-32.306000 
	5.635417	10.143791	0.000000	106.354167	94.020000	19.800000	-0.349658	0.000000	12.589350	0.000000	1.000000	-1.062192	-32.314000 
	5.637500	10.143791	0.000000	106.375000	94.040000	19.800000	-0.349735	0.000000	12.587413	0.000000	1.000000	-1.062488	-32.323000 
	5.639583	10.143791	0.000000	106.395833	94.050000	19.800000	-0.349823	0.000000	12.585525	0.000000	1.000000	-1.062784	-32.332000 
	5.641667	10.143791	0.000000	106.416667	94.070000	19.800000	-0.349915	0.000000	12.583383	0.000000	1.000000	-1.063112	-32.342000 
	5.643750	10.143791	0.000000	106.437500	94.100000	19.800000	-0.350000	0.000000	12.581192	0.000000	1.000000	-1.063441	-32.352000 
	5.645833	10.143791	0.000000	106.458333	94.110000	19.800000	-0.350110	0.000000	12.578895	0.000000	1.000000	-1.063803	-32.363000 
	5.647917	10.143791	0.000000	106.479167	94.140000	19.800000	-0.350203	0.000000	12.576499	0.000000	1.000000	-1.064164	-32.374000 
	5.650000	10.143791	0.000000	106.500000	94.170000	19.800000	-0.350295	0.000000	12.574103	0.000000	1.000000	-1.064526	-32.385000 
	5.652083	10.143791	0.000000	106.520833	94.200000	19.800000	-0.350397	0.000000	12.571503	0.000000	1.000000	-1.064920	-32.397000 
	5.654167	10.143791	0.000000	106.541667	94.190000	19.800000	-0.350542	0.000000	12.569101	0.000000	1.000000	-1.065315	-32.409000 
	5.656250	10.143791	0.000000	106.562500	94.230000	19.800000	-0.350641	0.000000	12.566450	0.000000	1.000000	-1.065709	-32.421000 
	5.658333	10.143791	0.000000	106.583333	94.260000	19.800000	-0.350743	0.000000	12.563850	0.000000	1.000000	-1.066103	-32.433000 
	5.660417	10.143791	0.000000	106.604167	94.270000	19.800000	-0.350850	0.000000	12.561553	0.000000	1.000000	-1.066465	-32.444000 
	5.662500	10.143791	0.000000	106.625000	94.300000	19.800000	-0.350959	0.000000	12.558952	0.000000	1.000000	-1.066860	-32.456000 
	5.664583	10.143791	0.000000	106.645833	94.320000	19.800000	-0.351070	0.000000	12.556401	0.000000	1.000000	-1.067254	-32.468000 
	5.666667	10.143791	0.000000	106.666667	94.330000	19.800000	-0.351176	0.000000	12.554103	0.000000	1.000000	-1.067616	-32.479000 
	5.668750	10.143791	0.000000	106.687500	94.370000	19.800000	-0.351286	0.000000	12.551248	0.000000	1.000000	-1.068043	-32.492000 
	5.670833	10.143791	0.000000	106.708333	94.390000	19.800000	-0.351374	0.000000	12.549105	0.000000	1.000000	-1.068372	-32.502000 
	5.672917	10.143791	0.000000	106.729167	94.400000	19.800000	-0.351486	0.000000	12.546808	0.000000	1.000000	-1.068733	-32.513000 
	5.675000	10.143791	0.000000	106.750000	94.420000	19.800000	-0.351596	0.000000	12.544256	0.000000	1.000000	-1.069128	-32.525000 
	5.677083	10.143791	0.000000	106.770833	94.450000	19.800000	-0.351702	0.000000	12.541655	0.000000	1.000000	-1.069522	-32.537000 
	5.679167	10.143791	0.000000	106.791667	94.480000	19.800000	-0.351809	0.000000	12.539053	0.000000	1.000000	-1.069917	-32.549000 
	5.681250	10.143791	0.000000	106.812500	94.490000	19.800000	-0.351942	0.000000	12.536347	0.000000	1.000000	-1.070344	-32.562000 
	5.683333	10.143791	0.000000	106.833333	94.520000	19.800000	-0.352047	0.000000	12.533745	0.000000	1.000000	-1.070738	-32.574000 
	5.685417	10.143791	0.000000	106.854167	94.560000	19.800000	-0.352138	0.000000	12.531297	0.000000	1.000000	-1.071100	-32.585000 
	5.687500	10.143791	0.000000	106.875000	94.560000	19.800000	-0.352250	0.000000	12.529050	0.000000	1.000000	-1.071461	-32.596000 
	5.689583	10.143791	0.000000	106.895833	94.580000	19.800000	-0.352365	0.000000	12.526497	0.000000	1.000000	-1.071856	-32.608000 
	5.691667	10.143791	0.000000	106.916667	94.600000	19.800000	-0.352463	0.000000	12.524150	0.000000	1.000000	-1.072217	-32.619000 
	5.693750	10.143791	0.000000	106.937500	94.640000	19.800000	-0.352583	0.000000	12.521089	0.000000	1.000000	-1.072678	-32.633000 
	5.695833	10.143791	0.000000	106.958333	94.650000	19.800000	-0.352748	0.000000	12.517769	0.000000	1.000000	-1.073204	-32.649000 
	5.697917	10.143791	0.000000	106.979167	94.680000	19.800000	-0.352873	0.000000	12.514757	0.000000	1.000000	-1.073664	-32.663000 
	5.700000	10.143791	0.000000	107.000000	94.690000	19.800000	-0.353023	0.000000	12.511642	0.000000	1.000000	-1.074157	-32.678000 
	5.702083	10.143791	0.000000	107.020833	94.710000	19.800000	-0.353167	0.000000	12.508476	0.000000	1.000000	-1.074650	-32.693000 
	5.704167	10.143791	0.000000	107.041667	94.730000	19.800000	-0.353325	0.000000	12.505106	0.000000	1.000000	-1.075176	-32.709000 
	5.706250	10.143791	0.000000	107.062500	94.760000	19.800000	-0.353483	0.000000	12.501481	0.000000	1.000000	-1.075735	-32.726000 
	5.708333	10.143791	0.000000	107.083333	94.770000	19.800000	-0.353668	0.000000	12.497752	0.000000	1.000000	-1.076326	-32.744000 
	5.710417	10.143791	0.000000	107.104167	94.780000	19.800000	-0.353854	0.000000	12.494023	0.000000	1.000000	-1.076918	-32.762000 
	5.712500	10.143791	0.000000	107.125000	94.820000	19.800000	-0.354001	0.000000	12.490347	0.000000	1.000000	-1.077477	-32.779000 
	5.714583	10.143791	0.000000	107.145833	94.850000	19.800000	-0.354163	0.000000	12.486722	0.000000	1.000000	-1.078036	-32.796000 
	5.716667	10.143791	0.000000	107.166667	94.870000	19.800000	-0.354311	0.000000	12.483555	0.000000	1.000000	-1.078529	-32.811000 
	5.718750	10.143791	0.000000	107.187500	94.890000	19.800000	-0.354467	0.000000	12.480184	0.000000	1.000000	-1.079055	-32.827000 
	5.720833	10.143791	0.000000	107.208333	94.910000	19.800000	-0.354621	0.000000	12.476813	0.000000	1.000000	-1.079581	-32.843000 
	5.722917	10.143791	0.000000	107.229167	94.940000	19.800000	-0.354762	0.000000	12.473596	0.000000	1.000000	-1.080074	-32.858000 
	5.725000	10.143791	0.000000	107.250000	94.950000	19.800000	-0.354904	0.000000	12.470684	0.000000	1.000000	-1.080534	-32.872000 
	5.727083	10.143791	0.000000	107.270833	94.980000	19.800000	-0.355029	0.000000	12.467671	0.000000	1.000000	-1.080994	-32.886000 
	5.729167	10.143791	0.000000	107.291667	95.000000	19.800000	-0.355186	0.000000	12.464299	0.000000	1.000000	-1.081520	-32.902000 
	5.731250	10.143791	0.000000	107.312500	95.030000	19.800000	-0.355321	0.000000	12.461082	0.000000	1.000000	-1.082013	-32.917000 
	5.733333	10.143791	0.000000	107.333333	95.070000	19.800000	-0.355448	0.000000	12.457813	0.000000	1.000000	-1.082506	-32.932000 
	5.735417	10.143791	0.000000	107.354167	95.060000	19.800000	-0.355619	0.000000	12.454798	0.000000	1.000000	-1.082999	-32.947000 
	5.737500	10.143791	0.000000	107.375000	95.080000	19.800000	-0.355761	0.000000	12.451630	0.000000	1.000000	-1.083492	-32.962000 
	5.739583	10.143791	0.000000	107.395833	95.120000	19.800000	-0.355882	0.000000	12.448566	0.000000	1.000000	-1.083952	-32.976000 
	5.741667	10.143791	0.000000	107.416667	95.130000	19.800000	-0.356022	0.000000	12.445653	0.000000	1.000000	-1.084413	-32.990000 
	5.743750	10.143791	0.000000	107.437500	95.130000	19.800000	-0.356169	0.000000	12.442791	0.000000	1.000000	-1.084873	-33.004000 
	5.745833	10.143791	0.000000	107.458333	95.170000	19.800000	-0.356286	0.000000	12.439726	0.000000	1.000000	-1.085333	-33.018000 
	5.747917	10.143791	0.000000	107.479167	95.200000	19.800000	-0.356429	0.000000	12.436508	0.000000	1.000000	-1.085826	-33.033000 
	5.750000	10.143791	0.000000	107.500000	95.220000	19.800000	-0.356562	0.000000	12.433544	0.000000	1.000000	-1.086286	-33.047000 
	5.752083	10.143791	0.000000	107.520833	95.240000	19.800000	-0.356707	0.000000	12.430376	0.000000	1.000000	-1.086779	-33.062000 
	5.754167	10.143791	0.000000	107.541667	95.280000	19.800000	-0.356835	0.000000	12.427106	0.000000	1.000000	-1.087272	-33.077000 
	5.756250	10.143791	0.000000	107.562500	95.280000	19.800000	-0.356970	0.000000	12.424448	0.000000	1.000000	-1.087700	-33.090000 
	5.758333	10.143791	0.000000	107.583333	95.300000	19.800000	-0.357127	0.000000	12.421076	0.000000	1.000000	-1.088226	-33.106000 
	5.760417	10.143791	0.000000	107.604167	95.330000	19.800000	-0.357264	0.000000	12.417856	0.000000	1.000000	-1.088719	-33.121000 
	5.762500	10.143791	0.000000	107.625000	95.340000	19.800000	-0.357406	0.000000	12.414943	0.000000	1.000000	-1.089179	-33.135000 
	5.764583	10.143791	0.000000	107.645833	95.360000	19.800000	-0.357539	0.000000	12.411979	0.000000	1.000000	-1.089639	-33.149000 
	5.766667	10.143791	0.000000	107.666667	95.400000	19.800000	-0.357659	0.000000	12.408913	0.000000	1.000000	-1.090099	-33.163000 
	5.768750	10.143791	0.000000	107.687500	95.420000	19.800000	-0.357767	0.000000	12.406357	0.000000	1.000000	-1.090494	-33.175000 
	5.770833	10.143791	0.000000	107.708333	95.440000	19.800000	-0.357895	0.000000	12.403597	0.000000	1.000000	-1.090921	-33.188000 
	5.772917	10.143791	0.000000	107.729167	95.470000	19.800000	-0.358000	0.000000	12.400991	0.000000	1.000000	-1.091315	-33.200000 
	5.775000	10.143791	0.000000	107.750000	95.470000	19.800000	-0.358122	0.000000	12.398537	0.000000	1.000000	-1.091710	-33.212000 
	5.777083	10.143791	0.000000	107.770833	95.500000	19.800000	-0.358249	0.000000	12.395521	0.000000	1.000000	-1.092170	-33.226000 
	5.779167	10.143791	0.000000	107.791667	95.530000	19.800000	-0.358356	0.000000	12.392914	0.000000	1.000000	-1.092565	-33.238000 
	5.781250	10.143791	0.000000	107.812500	95.560000	19.800000	-0.358484	0.000000	12.389898	0.000000	1.000000	-1.093025	-33.252000 
	5.783333	10.143791	0.000000	107.833333	95.560000	19.800000	-0.358639	0.000000	12.386831	0.000000	1.000000	-1.093518	-33.267000 
	5.785417	10.143791	0.000000	107.854167	95.590000	19.800000	-0.358769	0.000000	12.383815	0.000000	1.000000	-1.093978	-33.281000 
	5.787500	10.143791	0.000000	107.875000	95.620000	19.800000	-0.358901	0.000000	12.380594	0.000000	1.000000	-1.094471	-33.296000 
	5.789583	10.143791	0.000000	107.895833	95.660000	19.800000	-0.359032	0.000000	12.377322	0.000000	1.000000	-1.094964	-33.311000 
	5.791667	10.143791	0.000000	107.916667	95.670000	19.800000	-0.359183	0.000000	12.374203	0.000000	1.000000	-1.095457	-33.326000 
	5.793750	10.143791	0.000000	107.937500	95.670000	19.800000	-0.359341	0.000000	12.371135	0.000000	1.000000	-1.095950	-33.341000 
	5.795833	10.143791	0.000000	107.958333	95.690000	19.800000	-0.359482	0.000000	12.367965	0.000000	1.000000	-1.096443	-33.356000 
	5.797917	10.143791	0.000000	107.979167	95.730000	19.800000	-0.359627	0.000000	12.364488	0.000000	1.000000	-1.096969	-33.372000 
	5.800000	10.143791	0.000000	108.000000	95.740000	19.800000	-0.359782	0.000000	12.361369	0.000000	1.000000	-1.097462	-33.387000 
	5.802083	10.143791	0.000000	108.020833	95.760000	19.800000	-0.359939	0.000000	12.357994	0.000000	1.000000	-1.097988	-33.403000 
	5.804167	10.143791	0.000000	108.041667	95.800000	19.800000	-0.360052	0.000000	12.354925	0.000000	1.000000	-1.098448	-33.417000 
	5.806250	10.143791	0.000000	108.062500	95.820000	19.800000	-0.360204	0.000000	12.351550	0.000000	1.000000	-1.098974	-33.433000 
	5.808333	10.143791	0.000000	108.083333	95.840000	19.800000	-0.360353	0.000000	12.348379	0.000000	1.000000	-1.099467	-33.448000 
	5.810417	10.143791	0.000000	108.104167	95.860000	19.800000	-0.360503	0.000000	12.345004	0.000000	1.000000	-1.099993	-33.464000 
	5.812500	10.143791	0.000000	108.125000	95.890000	19.800000	-0.360649	0.000000	12.341782	0.000000	1.000000	-1.100486	-33.479000 
	5.814583	10.143791	0.000000	108.145833	95.900000	19.800000	-0.360787	0.000000	12.338867	0.000000	1.000000	-1.100947	-33.493000 
	5.816667	10.143791	0.000000	108.166667	95.940000	19.800000	-0.360894	0.000000	12.336002	0.000000	1.000000	-1.101374	-33.506000 
	5.818750	10.143791	0.000000	108.187500	95.970000	19.800000	-0.361039	0.000000	12.332575	0.000000	1.000000	-1.101900	-33.522000 
	5.820833	10.143791	0.000000	108.208333	95.990000	19.800000	-0.361175	0.000000	12.329608	0.000000	1.000000	-1.102360	-33.536000 
	5.822917	10.143791	0.000000	108.229167	95.990000	19.800000	-0.361330	0.000000	12.326539	0.000000	1.000000	-1.102853	-33.551000 
	5.825000	10.143791	0.000000	108.250000	96.000000	19.800000	-0.361496	0.000000	12.323215	0.000000	1.000000	-1.103379	-33.567000 
	5.827083	10.143791	0.000000	108.270833	96.030000	19.800000	-0.361627	0.000000	12.319992	0.000000	1.000000	-1.103872	-33.582000 
	5.829167	10.143791	0.000000	108.291667	96.080000	19.800000	-0.361755	0.000000	12.316665	0.000000	1.000000	-1.104365	-33.597000 
	5.831250	10.143791	0.000000	108.312500	96.070000	19.800000	-0.361932	0.000000	12.313444	0.000000	1.000000	-1.104891	-33.613000 
	5.833333	10.143791	0.000000	108.333333	96.090000	19.800000	-0.362077	0.000000	12.310272	0.000000	1.000000	-1.105384	-33.628000 
	5.835417	10.143791	0.000000	108.354167	96.110000	19.800000	-0.362228	0.000000	12.306895	0.000000	1.000000	-1.105910	-33.644000 
	5.837500	10.143791	0.000000	108.375000	96.150000	19.800000	-0.362384	0.000000	12.303211	0.000000	1.000000	-1.106469	-33.661000 
	5.839583	10.143791	0.000000	108.395833	96.160000	19.800000	-0.362558	0.000000	12.299681	0.000000	1.000000	-1.107028	-33.678000 
	5.841667	10.143791	0.000000	108.416667	96.180000	19.800000	-0.362704	0.000000	12.296304	0.000000	1.000000	-1.107554	-33.694000 
	5.843750	10.143791	0.000000	108.437500	96.230000	19.800000	-0.362846	0.000000	12.292567	0.000000	1.000000	-1.108113	-33.711000 
	5.845833	10.143791	0.000000	108.458333	96.240000	19.800000	-0.363011	0.000000	12.289242	0.000000	1.000000	-1.108638	-33.727000 
	5.847917	10.143791	0.000000	108.479167	96.250000	19.800000	-0.363163	0.000000	12.286121	0.000000	1.000000	-1.109132	-33.742000 
	5.850000	10.143791	0.000000	108.500000	96.280000	19.800000	-0.363319	0.000000	12.282487	0.000000	1.000000	-1.109690	-33.759000 
	5.852083	10.143791	0.000000	108.520833	96.300000	19.800000	-0.363465	0.000000	12.279314	0.000000	1.000000	-1.110183	-33.774000 
	5.854167	10.143791	0.000000	108.541667	96.320000	19.800000	-0.363615	0.000000	12.276141	0.000000	1.000000	-1.110676	-33.789000 
	5.856250	10.143791	0.000000	108.562500	96.350000	19.800000	-0.363761	0.000000	12.272712	0.000000	1.000000	-1.111202	-33.805000 
	5.858333	10.143791	0.000000	108.583333	96.370000	19.800000	-0.363902	0.000000	12.269539	0.000000	1.000000	-1.111695	-33.820000 
	5.860417	10.143791	0.000000	108.604167	96.380000	19.800000	-0.364069	0.000000	12.266213	0.000000	1.000000	-1.112221	-33.836000 
	5.862500	10.143791	0.000000	108.625000	96.400000	19.800000	-0.364213	0.000000	12.263040	0.000000	1.000000	-1.112714	-33.851000 
	5.864583	10.143791	0.000000	108.645833	96.430000	19.800000	-0.364345	0.000000	12.259814	0.000000	1.000000	-1.113208	-33.866000 
	5.866667	10.143577	0.000000	108.666667	96.470000	19.800000	-0.364474	0.000000	12.256537	0.000000	1.000000	-1.113701	-33.881000 
	5.868750	10.143577	0.000000	108.687500	96.490000	19.800000	-0.364611	0.000000	12.253568	0.000000	1.000000	-1.114161	-33.895000 
	5.870833	10.143577	0.000000	108.708333	96.490000	19.800000	-0.364750	0.000000	12.250907	0.000000	1.000000	-1.114588	-33.908000 
	5.872917	10.143577	0.000000	108.729167	96.520000	19.800000	-0.364859	0.000000	12.248091	0.000000	1.000000	-1.115015	-33.921000 
	5.875000	10.143577	0.000000	108.750000	96.540000	19.800000	-0.364974	0.000000	12.245531	0.000000	1.000000	-1.115410	-33.933000 
	5.877083	10.143577	0.000000	108.770833	96.570000	19.800000	-0.365077	0.000000	12.242919	0.000000	1.000000	-1.115804	-33.945000 
	5.879167	10.143577	0.000000	108.791667	96.580000	19.800000	-0.365195	0.000000	12.240411	0.000000	1.000000	-1.116199	-33.957000 
	5.881250	10.143577	0.000000	108.812500	96.600000	19.800000	-0.365297	0.000000	12.238055	0.000000	1.000000	-1.116560	-33.968000 
	5.883333	10.143577	0.000000	108.833333	96.630000	19.800000	-0.365401	0.000000	12.235443	0.000000	1.000000	-1.116955	-33.980000 
	5.885417	10.143577	0.000000	108.854167	96.650000	19.800000	-0.365508	0.000000	12.232883	0.000000	1.000000	-1.117349	-33.992000 
	5.887500	10.143577	0.000000	108.875000	96.660000	19.800000	-0.365630	0.000000	12.230374	0.000000	1.000000	-1.117744	-34.004000 
	5.889583	10.143577	0.000000	108.895833	96.700000	19.800000	-0.365718	0.000000	12.227914	0.000000	1.000000	-1.118105	-34.015000 
	5.891667	10.143577	0.000000	108.916667	96.720000	19.800000	-0.365827	0.000000	12.225354	0.000000	1.000000	-1.118500	-34.027000 
	5.893750	10.143577	0.000000	108.937500	96.750000	19.800000	-0.365927	0.000000	12.222741	0.000000	1.000000	-1.118894	-34.039000 
	5.895833	10.143577	0.000000	108.958333	96.760000	19.800000	-0.366052	0.000000	12.220232	0.000000	1.000000	-1.119289	-34.051000 
	5.897917	10.143577	0.000000	108.979167	96.790000	19.800000	-0.366161	0.000000	12.217619	0.000000	1.000000	-1.119683	-34.063000 
	5.900000	10.143577	0.000000	109.000000	96.810000	19.800000	-0.366278	0.000000	12.214854	0.000000	1.000000	-1.120110	-34.076000 
	5.902083	10.143577	0.000000	109.020833	96.830000	19.800000	-0.366364	0.000000	12.212702	0.000000	1.000000	-1.120439	-34.086000 
	5.904167	10.143577	0.000000	109.041667	96.860000	19.800000	-0.366448	0.000000	12.210498	0.000000	1.000000	-1.120768	-34.096000 
	5.906250	10.143577	0.000000	109.062500	96.870000	19.800000	-0.366539	0.000000	12.208604	0.000000	1.000000	-1.121064	-34.105000 
	5.908333	10.143577	0.000000	109.083333	96.900000	19.800000	-0.366607	0.000000	12.206604	0.000000	1.000000	-1.121360	-34.114000 
	5.910417	10.143577	0.000000	109.104167	96.920000	19.800000	-0.366674	0.000000	12.204862	0.000000	1.000000	-1.121623	-34.122000 
	5.912500	10.143577	0.000000	109.125000	96.940000	19.800000	-0.366736	0.000000	12.203324	0.000000	1.000000	-1.121853	-34.129000 
	5.914583	10.143577	0.000000	109.145833	96.950000	19.800000	-0.366786	0.000000	12.202044	0.000000	1.000000	-1.122050	-34.135000 
	5.916667	10.143577	0.000000	109.166667	96.990000	19.800000	-0.366832	0.000000	12.200401	0.000000	1.000000	-1.122280	-34.142000 
	5.918750	10.143577	0.000000	109.187500	97.010000	19.800000	-0.366910	0.000000	12.198454	0.000000	1.000000	-1.122576	-34.151000 
	5.920833	10.143577	0.000000	109.208333	97.020000	19.800000	-0.367016	0.000000	12.196149	0.000000	1.000000	-1.122937	-34.162000 
	5.922917	10.143577	0.000000	109.229167	97.040000	19.800000	-0.367124	0.000000	12.193588	0.000000	1.000000	-1.123332	-34.174000 
	5.925000	10.143577	0.000000	109.250000	97.070000	19.800000	-0.367252	0.000000	12.190564	0.000000	1.000000	-1.123792	-34.188000 
	5.927083	10.143577	0.000000	109.270833	97.090000	19.800000	-0.367416	0.000000	12.186979	0.000000	1.000000	-1.124351	-34.205000 
	5.929167	10.143577	0.000000	109.291667	97.130000	19.800000	-0.367550	0.000000	12.183697	0.000000	1.000000	-1.124844	-34.220000 
	5.931250	10.143577	0.000000	109.312500	97.130000	19.800000	-0.367727	0.000000	12.180217	0.000000	1.000000	-1.125403	-34.237000 
	5.933333	10.143577	0.000000	109.333333	97.170000	19.800000	-0.367866	0.000000	12.176731	0.000000	1.000000	-1.125929	-34.253000 
	5.935417	10.143577	0.000000	109.354167	97.170000	19.800000	-0.368024	0.000000	12.173659	0.000000	1.000000	-1.126422	-34.268000 
	5.937500	10.143577	0.000000	109.375000	97.190000	19.800000	-0.368156	0.000000	12.170688	0.000000	1.000000	-1.126882	-34.282000 
	5.939583	10.143577	0.000000	109.395833	97.230000	19.800000	-0.368304	0.000000	12.166996	0.000000	1.000000	-1.127441	-34.299000 
	5.941667	10.143577	0.000000	109.416667	97.250000	19.800000	-0.368469	0.000000	12.163410	0.000000	1.000000	-1.127999	-34.316000 
	5.943750	10.143577	0.000000	109.437500	97.260000	19.800000	-0.368647	0.000000	12.159876	0.000000	1.000000	-1.128558	-34.333000 
	5.945833	10.143577	0.000000	109.458333	97.280000	19.800000	-0.368810	0.000000	12.156290	0.000000	1.000000	-1.129117	-34.350000 
	5.947917	10.143577	0.000000	109.479167	97.320000	19.800000	-0.368948	0.000000	12.152803	0.000000	1.000000	-1.129643	-34.366000 
	5.950000	10.143577	0.000000	109.500000	97.340000	19.800000	-0.369080	0.000000	12.149830	0.000000	1.000000	-1.130103	-34.380000 
	5.952083	10.143577	0.000000	109.520833	97.350000	19.800000	-0.369213	0.000000	12.147115	0.000000	1.000000	-1.130531	-34.393000 
	5.954167	10.143577	0.000000	109.541667	97.380000	19.800000	-0.369351	0.000000	12.143885	0.000000	1.000000	-1.131024	-34.408000 
	5.956250	10.143577	0.000000	109.562500	97.410000	19.800000	-0.369495	0.000000	12.140450	0.000000	1.000000	-1.131550	-34.424000 
	5.958333	10.143577	0.000000	109.583333	97.430000	19.800000	-0.369657	0.000000	12.136863	0.000000	1.000000	-1.132108	-34.441000 
	5.960417	10.143577	0.000000	109.604167	97.440000	19.800000	-0.369821	0.000000	12.133534	0.000000	1.000000	-1.132634	-34.457000 
	5.962500	10.143577	0.000000	109.625000	97.470000	19.800000	-0.369966	0.000000	12.130098	0.000000	1.000000	-1.133160	-34.473000 
	5.964583	10.143577	0.000000	109.645833	97.480000	19.800000	-0.370128	0.000000	12.126769	0.000000	1.000000	-1.133686	-34.489000 
	5.966667	10.143577	0.000000	109.666667	97.530000	19.800000	-0.370251	0.000000	12.123432	0.000000	1.000000	-1.134179	-34.504000 
	5.968750	10.143577	0.000000	109.687500	97.540000	19.800000	-0.370408	0.000000	12.120102	0.000000	1.000000	-1.134705	-34.520000 
	5.970833	10.143577	0.000000	109.708333	97.560000	19.800000	-0.370568	0.000000	12.116719	0.000000	1.000000	-1.135231	-34.536000 
	5.972917	10.143577	0.000000	109.729167	97.580000	19.800000	-0.370710	0.000000	12.113541	0.000000	1.000000	-1.135724	-34.551000 
	5.975000	10.143577	0.000000	109.750000	97.610000	19.800000	-0.370849	0.000000	12.110309	0.000000	1.000000	-1.136217	-34.566000 
	5.977083	10.143577	0.000000	109.770833	97.630000	19.800000	-0.370981	0.000000	12.107336	0.000000	1.000000	-1.136677	-34.580000 
	5.979167	10.143577	0.000000	109.791667	97.650000	19.800000	-0.371122	0.000000	12.104157	0.000000	1.000000	-1.137170	-34.595000 
	5.981250	10.143577	0.000000	109.812500	97.680000	19.800000	-0.371245	0.000000	12.101130	0.000000	1.000000	-1.137631	-34.609000 
	5.983333	10.143577	0.000000	109.833333	97.690000	19.800000	-0.371395	0.000000	12.098005	0.000000	1.000000	-1.138124	-34.624000 
	5.985417	10.143577	0.000000	109.854167	97.720000	19.800000	-0.371516	0.000000	12.094978	0.000000	1.000000	-1.138584	-34.638000 
	5.987500	10.143577	0.000000	109.875000	97.720000	19.800000	-0.371682	0.000000	12.091905	0.000000	1.000000	-1.139077	-34.653000 
	5.989583	10.143577	0.000000	109.895833	97.750000	19.800000	-0.371803	0.000000	12.088878	0.000000	1.000000	-1.139537	-34.667000 
	5.991667	10.143577	0.000000	109.916667	97.780000	19.800000	-0.371932	0.000000	12.085850	0.000000	1.000000	-1.139997	-34.681000 
	5.993750	10.143577	0.000000	109.937500	97.790000	19.800000	-0.372065	0.000000	12.082929	0.000000	1.000000	-1.140458	-34.695000 
	5.995833	10.143577	0.000000	109.958333	97.830000	19.800000	-0.372175	0.000000	12.080053	0.000000	1.000000	-1.140885	-34.708000 
	5.997917	10.143577	0.000000	109.979167	97.860000	19.800000	-0.372292	0.000000	12.077230	0.000000	1.000000	-1.141312	-34.721000 
	6.000000	10.143577	0.000000	110.000000	97.860000	19.800000	-0.372418	0.000000	12.074772	0.000000	1.000000	-1.141707	-34.733000 
	6.002083	10.143577	0.000000	110.020833	97.880000	19.800000	-0.372538	0.000000	12.072002	0.000000	1.000000	-1.142134	-34.746000 
	6.004167	10.143577	0.000000	110.041667	97.920000	19.800000	-0.372646	0.000000	12.069125	0.000000	1.000000	-1.142561	-34.759000 
	6.006250	10.143577	0.000000	110.062500	97.930000	19.800000	-0.372781	0.000000	12.066204	0.000000	1.000000	-1.143021	-34.773000 
	6.008333	10.143577	0.000000	110.083333	97.940000	19.800000	-0.372924	0.000000	12.063282	0.000000	1.000000	-1.143482	-34.787000 
	6.010417	10.143577	0.000000	110.104167	97.990000	19.800000	-0.373037	0.000000	12.060147	0.000000	1.000000	-1.143942	-34.801000 
	6.012500	10.143577	0.000000	110.125000	98.010000	19.800000	-0.373172	0.000000	12.057172	0.000000	1.000000	-1.144402	-34.815000 
	6.014583	10.143577	0.000000	110.145833	98.010000	19.800000	-0.373303	0.000000	12.054508	0.000000	1.000000	-1.144829	-34.828000 
	6.016667	10.143577	0.000000	110.166667	98.040000	19.800000	-0.373426	0.000000	12.051480	0.000000	1.000000	-1.145290	-34.842000 
	6.018750	10.143577	0.000000	110.187500	98.070000	19.800000	-0.373549	0.000000	12.048451	0.000000	1.000000	-1.145750	-34.856000 
	6.020833	10.143577	0.000000	110.208333	98.100000	19.800000	-0.373670	0.000000	12.045627	0.000000	1.000000	-1.146177	-34.869000 
	6.022917	10.143577	0.000000	110.229167	98.120000	19.800000	-0.373792	0.000000	12.042856	0.000000	1.000000	-1.146604	-34.882000 
	6.025000	10.143577	0.000000	110.250000	98.120000	19.800000	-0.373923	0.000000	12.040192	0.000000	1.000000	-1.147032	-34.895000 
	6.027083	10.143577	0.000000	110.270833	98.140000	19.800000	-0.374046	0.000000	12.037421	0.000000	1.000000	-1.147459	-34.908000 
	6.029167	10.143577	0.000000	110.291667	98.180000	19.800000	-0.374155	0.000000	12.034543	0.000000	1.000000	-1.147886	-34.921000 
	6.031250	10.143577	0.000000	110.312500	98.210000	19.800000	-0.374269	0.000000	12.031719	0.000000	1.000000	-1.148314	-34.934000 
	6.033333	10.143577	0.000000	110.333333	98.230000	19.800000	-0.374379	0.000000	12.029152	0.000000	1.000000	-1.148708	-34.946000 
	6.035417	10.143577	0.000000	110.354167	98.240000	19.800000	-0.374488	0.000000	12.026845	0.000000	1.000000	-1.149070	-34.957000 
	6.037500	10.143577	0.000000	110.375000	98.260000	19.800000	-0.374586	0.000000	12.024483	0.000000	1.000000	-1.149431	-34.968000 
	6.039583	10.143577	0.000000	110.395833	98.290000	19.800000	-0.374684	0.000000	12.021863	0.000000	1.000000	-1.149826	-34.980000 
	6.041667	10.143577	0.000000	110.416667	98.300000	19.800000	-0.374806	0.000000	12.019350	0.000000	1.000000	-1.150220	-34.992000 
	6.043750	10.143577	0.000000	110.437500	98.320000	19.800000	-0.374926	0.000000	12.016579	0.000000	1.000000	-1.150648	-35.005000 
	6.045833	10.143577	0.000000	110.458333	98.360000	19.800000	-0.375035	0.000000	12.013700	0.000000	1.000000	-1.151075	-35.018000 
	6.047917	10.143577	0.000000	110.479167	98.380000	19.800000	-0.375162	0.000000	12.010928	0.000000	1.000000	-1.151502	-35.031000 
	6.050000	10.143577	0.000000	110.500000	98.400000	19.800000	-0.375266	0.000000	12.008361	0.000000	1.000000	-1.151897	-35.043000 
	6.052083	10.143577	0.000000	110.520833	98.430000	19.800000	-0.375380	0.000000	12.005535	0.000000	1.000000	-1.152324	-35.056000 
	6.054167	10.143577	0.000000	110.541667	98.450000	19.800000	-0.375493	0.000000	12.002968	0.000000	1.000000	-1.152718	-35.068000 
	6.056250	10.143577	0.000000	110.562500	98.460000	19.800000	-0.375624	0.000000	12.000250	0.000000	1.000000	-1.153146	-35.081000 
	6.058333	10.143577	0.000000	110.583333	98.500000	19.800000	-0.375732	0.000000	11.997370	0.000000	1.000000	-1.153573	-35.094000 
	6.060417	10.143577	0.000000	110.604167	98.500000	19.800000	-0.375861	0.000000	11.994706	0.000000	1.000000	-1.154000	-35.107000 
	6.062500	10.143577	0.000000	110.625000	98.530000	19.800000	-0.375993	0.000000	11.991675	0.000000	1.000000	-1.154461	-35.121000 
	6.064583	10.143577	0.000000	110.645833	98.540000	19.800000	-0.376107	0.000000	11.989161	0.000000	1.000000	-1.154855	-35.133000 
	6.066667	10.143577	0.000000	110.666667	98.580000	19.800000	-0.376218	0.000000	11.986076	0.000000	1.000000	-1.155315	-35.147000 
	6.068750	10.143577	0.000000	110.687500	98.590000	19.800000	-0.376359	0.000000	11.983152	0.000000	1.000000	-1.155775	-35.161000 
	6.070833	10.143577	0.000000	110.708333	98.610000	19.800000	-0.376492	0.000000	11.980175	0.000000	1.000000	-1.156236	-35.175000 
	6.072917	10.143577	0.000000	110.729167	98.630000	19.800000	-0.376628	0.000000	11.977197	0.000000	1.000000	-1.156696	-35.189000 
	6.075000	10.143577	0.000000	110.750000	98.670000	19.800000	-0.376734	0.000000	11.974316	0.000000	1.000000	-1.157123	-35.202000 
	6.077083	10.143577	0.000000	110.770833	98.690000	19.800000	-0.376865	0.000000	11.971338	0.000000	1.000000	-1.157583	-35.216000 
	6.079167	10.143577	0.000000	110.791667	98.700000	19.800000	-0.377014	0.000000	11.968209	0.000000	1.000000	-1.158076	-35.231000 
	6.081250	10.143577	0.000000	110.812500	98.720000	19.800000	-0.377148	0.000000	11.965231	0.000000	1.000000	-1.158537	-35.245000 
	6.083333	10.143577	0.000000	110.833333	98.750000	19.800000	-0.377272	0.000000	11.962199	0.000000	1.000000	-1.158997	-35.259000 
	6.085417	10.143577	0.000000	110.854167	98.770000	19.800000	-0.377405	0.000000	11.959221	0.000000	1.000000	-1.159457	-35.273000 
	6.087500	10.143577	0.000000	110.875000	98.780000	19.800000	-0.377544	0.000000	11.956296	0.000000	1.000000	-1.159917	-35.287000 
	6.089583	10.143577	0.000000	110.895833	98.820000	19.800000	-0.377657	0.000000	11.953415	0.000000	1.000000	-1.160344	-35.300000 
	6.091667	10.143577	0.000000	110.916667	98.850000	19.800000	-0.377774	0.000000	11.950382	0.000000	1.000000	-1.160805	-35.314000 
	6.093750	10.143577	0.000000	110.937500	98.860000	19.800000	-0.377906	0.000000	11.947662	0.000000	1.000000	-1.161232	-35.327000 
	6.095833	10.143577	0.000000	110.958333	98.890000	19.800000	-0.378028	0.000000	11.944630	0.000000	1.000000	-1.161692	-35.341000 
	6.097917	10.143577	0.000000	110.979167	98.890000	19.800000	-0.378165	0.000000	11.941964	0.000000	1.000000	-1.162120	-35.354000 
	6.100000	10.143577	0.000000	111.000000	98.920000	19.800000	-0.378286	0.000000	11.938931	0.000000	1.000000	-1.162580	-35.368000 
	6.102083	10.143577	0.000000	111.020833	98.950000	19.800000	-0.378405	0.000000	11.936103	0.000000	1.000000	-1.163007	-35.381000 
	6.104167	10.143577	0.000000	111.041667	98.980000	19.800000	-0.378519	0.000000	11.933274	0.000000	1.000000	-1.163434	-35.394000 
	6.106250	10.143577	0.000000	111.062500	98.990000	19.800000	-0.378646	0.000000	11.930555	0.000000	1.000000	-1.163862	-35.407000 
	6.108333	10.143577	0.000000	111.083333	99.010000	19.800000	-0.378774	0.000000	11.927575	0.000000	1.000000	-1.164322	-35.421000 
	6.110417	10.143577	0.000000	111.104167	99.050000	19.800000	-0.378881	0.000000	11.924692	0.000000	1.000000	-1.164749	-35.434000 
	6.112500	10.143577	0.000000	111.125000	99.070000	19.800000	-0.379005	0.000000	11.921918	0.000000	1.000000	-1.165177	-35.447000 
	6.114583	10.143577	0.000000	111.145833	99.090000	19.800000	-0.379136	0.000000	11.918938	0.000000	1.000000	-1.165637	-35.461000 
	6.116667	10.143577	0.000000	111.166667	99.110000	19.800000	-0.379254	0.000000	11.916164	0.000000	1.000000	-1.166064	-35.474000 
	6.118750	10.143577	0.000000	111.187500	99.130000	19.800000	-0.379390	0.000000	11.913184	0.000000	1.000000	-1.166524	-35.488000 
	6.120833	10.143577	0.000000	111.208333	99.130000	19.800000	-0.379545	0.000000	11.910108	0.000000	1.000000	-1.167017	-35.503000 
	6.122917	10.143577	0.000000	111.229167	99.170000	19.800000	-0.379667	0.000000	11.907019	0.000000	1.000000	-1.167477	-35.517000 
	6.125000	10.143577	0.000000	111.250000	99.210000	19.800000	-0.379788	0.000000	11.903725	0.000000	1.000000	-1.167971	-35.532000 
	6.127083	10.143791	0.000000	111.270833	99.220000	19.800000	-0.379920	0.000000	11.901005	0.000000	1.000000	-1.168398	-35.545000 
	6.129167	10.143791	0.000000	111.291667	99.230000	19.800000	-0.380068	0.000000	11.897874	0.000000	1.000000	-1.168891	-35.560000 
	6.131250	10.143791	0.000000	111.312500	99.260000	19.800000	-0.380205	0.000000	11.894634	0.000000	1.000000	-1.169384	-35.575000 
	6.133333	10.143791	0.000000	111.333333	99.290000	19.800000	-0.380321	0.000000	11.891804	0.000000	1.000000	-1.169811	-35.588000 
	6.135417	10.143791	0.000000	111.354167	99.300000	19.800000	-0.380457	0.000000	11.888878	0.000000	1.000000	-1.170272	-35.602000 
	6.137500	10.143791	0.000000	111.375000	99.340000	19.800000	-0.380562	0.000000	11.885994	0.000000	1.000000	-1.170699	-35.615000 
	6.139583	10.143791	0.000000	111.395833	99.360000	19.800000	-0.380708	0.000000	11.882808	0.000000	1.000000	-1.171192	-35.630000 
	6.141667	10.143791	0.000000	111.416667	99.380000	19.800000	-0.380840	0.000000	11.879827	0.000000	1.000000	-1.171652	-35.644000 
	6.143750	10.143791	0.000000	111.437500	99.400000	19.800000	-0.380958	0.000000	11.877051	0.000000	1.000000	-1.172079	-35.657000 
	6.145833	10.143791	0.000000	111.458333	99.420000	19.800000	-0.381092	0.000000	11.874071	0.000000	1.000000	-1.172540	-35.671000 
	6.147917	10.143791	0.000000	111.479167	99.440000	19.800000	-0.381220	0.000000	11.871090	0.000000	1.000000	-1.173000	-35.685000 
	6.150000	10.143791	0.000000	111.500000	99.470000	19.800000	-0.381348	0.000000	11.868054	0.000000	1.000000	-1.173460	-35.699000 
	6.152083	10.143791	0.000000	111.520833	99.480000	19.800000	-0.381491	0.000000	11.865127	0.000000	1.000000	-1.173920	-35.713000 
	6.154167	10.143791	0.000000	111.541667	99.510000	19.800000	-0.381611	0.000000	11.862091	0.000000	1.000000	-1.174380	-35.727000 
	6.156250	10.143791	0.000000	111.562500	99.520000	19.800000	-0.381758	0.000000	11.858960	0.000000	1.000000	-1.174873	-35.742000 
	6.158333	10.143791	0.000000	111.583333	99.560000	19.800000	-0.381859	0.000000	11.856278	0.000000	1.000000	-1.175268	-35.754000 
	6.160417	10.143791	0.000000	111.604167	99.560000	19.800000	-0.381991	0.000000	11.853612	0.000000	1.000000	-1.175695	-35.767000 
	6.162500	10.143791	0.000000	111.625000	99.590000	19.800000	-0.382100	0.000000	11.850780	0.000000	1.000000	-1.176123	-35.780000 
	6.164583	10.143791	0.000000	111.645833	99.620000	19.800000	-0.382224	0.000000	11.847744	0.000000	1.000000	-1.176583	-35.794000 
	6.166667	10.143791	0.000000	111.666667	99.650000	19.800000	-0.382330	0.000000	11.845117	0.000000	1.000000	-1.176977	-35.806000 
	6.168750	10.143577	0.000000	111.687500	99.660000	19.800000	-0.382465	0.000000	11.842190	0.000000	1.000000	-1.177437	-35.820000 
	6.170833	10.143577	0.000000	111.708333	99.670000	19.800000	-0.382585	0.000000	11.839674	0.000000	1.000000	-1.177832	-35.832000 
	6.172917	10.143577	0.000000	111.729167	99.700000	19.800000	-0.382700	0.000000	11.836842	0.000000	1.000000	-1.178259	-35.845000 
	6.175000	10.143577	0.000000	111.750000	99.740000	19.800000	-0.382813	0.000000	11.833749	0.000000	1.000000	-1.178719	-35.859000 
	6.177083	10.143577	0.000000	111.770833	99.750000	19.800000	-0.382943	0.000000	11.831027	0.000000	1.000000	-1.179147	-35.872000 
	6.179167	10.143577	0.000000	111.791667	99.770000	19.800000	-0.383079	0.000000	11.828045	0.000000	1.000000	-1.179607	-35.886000 
	6.181250	10.143577	0.000000	111.812500	99.800000	19.800000	-0.383195	0.000000	11.825007	0.000000	1.000000	-1.180067	-35.900000 
	6.183333	10.143577	0.000000	111.833333	99.810000	19.800000	-0.383344	0.000000	11.822080	0.000000	1.000000	-1.180527	-35.914000 
	6.185417	10.143577	0.000000	111.854167	99.840000	19.800000	-0.383463	0.000000	11.819042	0.000000	1.000000	-1.180987	-35.928000 
	6.187500	10.143577	0.000000	111.875000	99.850000	19.800000	-0.383600	0.000000	11.816115	0.000000	1.000000	-1.181448	-35.942000 
	6.189583	10.143577	0.000000	111.895833	99.880000	19.800000	-0.383721	0.000000	11.813077	0.000000	1.000000	-1.181908	-35.956000 
	6.191667	10.143577	0.000000	111.916667	99.910000	19.800000	-0.383861	0.000000	11.809833	0.000000	1.000000	-1.182401	-35.971000 
	6.193750	10.143577	0.000000	111.937500	99.930000	19.800000	-0.383993	0.000000	11.806850	0.000000	1.000000	-1.182861	-35.985000 
	6.195833	10.143577	0.000000	111.958333	99.940000	19.800000	-0.384136	0.000000	11.803923	0.000000	1.000000	-1.183321	-35.999000 
	6.197917	10.143577	0.000000	111.979167	99.970000	19.800000	-0.384268	0.000000	11.800679	0.000000	1.000000	-1.183814	-36.014000 
	6.200000	10.143577	0.000000	112.000000	99.990000	19.800000	-0.384393	0.000000	11.797696	0.000000	1.000000	-1.184275	-36.028000 
	6.202083	10.143577	0.000000	112.020833	100.020000	19.800000	-0.384531	0.000000	11.794452	0.000000	1.000000	-1.184768	-36.043000 
	6.204167	10.143577	0.000000	112.041667	100.040000	19.800000	-0.384668	0.000000	11.791263	0.000000	1.000000	-1.185261	-36.058000 
	6.206250	10.143577	0.000000	112.062500	100.060000	19.800000	-0.384815	0.000000	11.788074	0.000000	1.000000	-1.185754	-36.073000 
	6.208333	10.143577	0.000000	112.083333	100.070000	19.800000	-0.384969	0.000000	11.784941	0.000000	1.000000	-1.186247	-36.088000 
	6.210417	10.143577	0.000000	112.104167	100.110000	19.800000	-0.385090	0.000000	11.781641	0.000000	1.000000	-1.186740	-36.103000 
	6.212500	10.143577	0.000000	112.125000	100.120000	19.800000	-0.385248	0.000000	11.778302	0.000000	1.000000	-1.187266	-36.119000 
	6.214583	10.143577	0.000000	112.145833	100.150000	19.800000	-0.385383	0.000000	11.775058	0.000000	1.000000	-1.187759	-36.134000 
	6.216667	10.143577	0.000000	112.166667	100.170000	19.800000	-0.385529	0.000000	11.771868	0.000000	1.000000	-1.188252	-36.149000 
	6.218750	10.143577	0.000000	112.187500	100.200000	19.800000	-0.385665	0.000000	11.768624	0.000000	1.000000	-1.188745	-36.164000 
	6.220833	10.143577	0.000000	112.208333	100.230000	19.800000	-0.385794	0.000000	11.765379	0.000000	1.000000	-1.189238	-36.179000 
	6.222917	10.143577	0.000000	112.229167	100.230000	19.800000	-0.385944	0.000000	11.762505	0.000000	1.000000	-1.189698	-36.193000 
	6.225000	10.143577	0.000000	112.250000	100.260000	19.800000	-0.386085	0.000000	11.759055	0.000000	1.000000	-1.190224	-36.209000 
	6.227083	10.143577	0.000000	112.270833	100.280000	19.800000	-0.386221	0.000000	11.756070	0.000000	1.000000	-1.190684	-36.223000 
	6.229167	10.143577	0.000000	112.291667	100.300000	19.800000	-0.386368	0.000000	11.752881	0.000000	1.000000	-1.191177	-36.238000 
	6.231250	10.143577	0.000000	112.312500	100.320000	19.800000	-0.386503	0.000000	11.749691	0.000000	1.000000	-1.191671	-36.253000 
	6.233333	10.143577	0.000000	112.333333	100.350000	19.800000	-0.386629	0.000000	11.746650	0.000000	1.000000	-1.192131	-36.267000 
	6.235417	10.143577	0.000000	112.354167	100.360000	19.800000	-0.386761	0.000000	11.743721	0.000000	1.000000	-1.192591	-36.281000 
	6.237500	10.143577	0.000000	112.375000	100.390000	19.800000	-0.386895	0.000000	11.740475	0.000000	1.000000	-1.193084	-36.296000 
	6.239583	10.143577	0.000000	112.395833	100.420000	19.800000	-0.387020	0.000000	11.737434	0.000000	1.000000	-1.193544	-36.310000 
	6.241667	10.143577	0.000000	112.416667	100.430000	19.800000	-0.387163	0.000000	11.734505	0.000000	1.000000	-1.194004	-36.324000 
	6.243750	10.143577	0.000000	112.437500	100.460000	19.800000	-0.387301	0.000000	11.731259	0.000000	1.000000	-1.194497	-36.339000 
	6.245833	10.143577	0.000000	112.458333	100.490000	19.800000	-0.387408	0.000000	11.728423	0.000000	1.000000	-1.194925	-36.352000 
	6.247917	10.143577	0.000000	112.479167	100.520000	19.800000	-0.387536	0.000000	11.725381	0.000000	1.000000	-1.195385	-36.366000 
	6.250000	10.143577	0.000000	112.500000	100.520000	19.800000	-0.387683	0.000000	11.722508	0.000000	1.000000	-1.195845	-36.380000 
	6.252083	10.143577	0.000000	112.520833	100.540000	19.800000	-0.387820	0.000000	11.719317	0.000000	1.000000	-1.196338	-36.395000 
	6.254167	10.143577	0.000000	112.541667	100.580000	19.800000	-0.387937	0.000000	11.716219	0.000000	1.000000	-1.196798	-36.409000 
	6.256250	10.143577	0.000000	112.562500	100.600000	19.800000	-0.388059	0.000000	11.713439	0.000000	1.000000	-1.197226	-36.422000 
	6.258333	10.143577	0.000000	112.583333	100.600000	19.800000	-0.388202	0.000000	11.710565	0.000000	1.000000	-1.197686	-36.436000 
	6.260417	10.143577	0.000000	112.604167	100.620000	19.800000	-0.388343	0.000000	11.707373	0.000000	1.000000	-1.198179	-36.451000 
	6.262500	10.143577	0.000000	112.625000	100.650000	19.800000	-0.388469	0.000000	11.704331	0.000000	1.000000	-1.198639	-36.465000 
	6.264583	10.143577	0.000000	112.645833	100.680000	19.800000	-0.388606	0.000000	11.701084	0.000000	1.000000	-1.199132	-36.480000 
	6.266667	10.143577	0.000000	112.666667	100.710000	19.800000	-0.388731	0.000000	11.698041	0.000000	1.000000	-1.199592	-36.494000 
	6.268750	10.143577	0.000000	112.687500	100.720000	19.800000	-0.388887	0.000000	11.694701	0.000000	1.000000	-1.200118	-36.510000 
	6.270833	10.143577	0.000000	112.708333	100.770000	19.800000	-0.388996	0.000000	11.691546	0.000000	1.000000	-1.200579	-36.524000 
	6.272917	10.143577	0.000000	112.729167	100.780000	19.800000	-0.389133	0.000000	11.688615	0.000000	1.000000	-1.201039	-36.538000 
	6.275000	10.143577	0.000000	112.750000	100.790000	19.800000	-0.389277	0.000000	11.685685	0.000000	1.000000	-1.201499	-36.552000 
	6.277083	10.143577	0.000000	112.770833	100.830000	19.800000	-0.389392	0.000000	11.682586	0.000000	1.000000	-1.201959	-36.566000 
	6.279167	10.143577	0.000000	112.791667	100.850000	19.800000	-0.389534	0.000000	11.679393	0.000000	1.000000	-1.202452	-36.581000 
	6.281250	10.143577	0.000000	112.812500	100.850000	19.800000	-0.389664	0.000000	11.676724	0.000000	1.000000	-1.202879	-36.594000 
	6.283333	10.143577	0.000000	112.833333	100.880000	19.800000	-0.389786	0.000000	11.673681	0.000000	1.000000	-1.203340	-36.608000 
	6.285417	10.143577	0.000000	112.854167	100.910000	19.800000	-0.389903	0.000000	11.670843	0.000000	1.000000	-1.203767	-36.621000 
	6.287500	10.143577	0.000000	112.875000	100.920000	19.800000	-0.390030	0.000000	11.668117	0.000000	1.000000	-1.204194	-36.634000 
	6.289583	10.143577	0.000000	112.895833	100.950000	19.800000	-0.390150	0.000000	11.665074	0.000000	1.000000	-1.204655	-36.648000 
	6.291667	10.143577	0.000000	112.916667	100.970000	19.800000	-0.390273	0.000000	11.662292	0.000000	1.000000	-1.205082	-36.661000 
	6.293750	10.143577	0.000000	112.937500	101.000000	19.800000	-0.390399	0.000000	11.659248	0.000000	1.000000	-1.205542	-36.675000 
	6.295833	10.143577	0.000000	112.958333	101.020000	19.800000	-0.390518	0.000000	11.656466	0.000000	1.000000	-1.205969	-36.688000 
	6.297917	10.143577	0.000000	112.979167	101.040000	19.800000	-0.390642	0.000000	11.653683	0.000000	1.000000	-1.206397	-36.701000 
	6.300000	10.143577	0.000000	113.000000	101.060000	19.800000	-0.390759	0.000000	11.650901	0.000000	1.000000	-1.206824	-36.714000 
	6.302083	10.143577	0.000000	113.020833	101.100000	19.800000	-0.390852	0.000000	11.648211	0.000000	1.000000	-1.207218	-36.726000 
	6.304167	10.143577	0.000000	113.041667	101.120000	19.800000	-0.390974	0.000000	11.645428	0.000000	1.000000	-1.207646	-36.739000 
	6.306250	10.143577	0.000000	113.062500	101.140000	19.800000	-0.391106	0.000000	11.642440	0.000000	1.000000	-1.208106	-36.753000 
	6.308333	10.143577	0.000000	113.083333	101.150000	19.800000	-0.391233	0.000000	11.639714	0.000000	1.000000	-1.208533	-36.766000 
	6.310417	10.143577	0.000000	113.104167	101.160000	19.800000	-0.391357	0.000000	11.636988	0.000000	1.000000	-1.208961	-36.779000 
	6.312500	10.143577	0.000000	113.125000	101.190000	19.800000	-0.391460	0.000000	11.634354	0.000000	1.000000	-1.209355	-36.791000 
	6.314583	10.143577	0.000000	113.145833	101.210000	19.800000	-0.391584	0.000000	11.631571	0.000000	1.000000	-1.209782	-36.804000 
	6.316667	10.143577	0.000000	113.166667	101.220000	19.800000	-0.391696	0.000000	11.629050	0.000000	1.000000	-1.210177	-36.816000 
	6.318750	10.143577	0.000000	113.187500	101.270000	19.800000	-0.391787	0.000000	11.626302	0.000000	1.000000	-1.210571	-36.828000 
	6.320833	10.143577	0.000000	113.208333	101.280000	19.800000	-0.391910	0.000000	11.623576	0.000000	1.000000	-1.210999	-36.841000 
	6.322917	10.143577	0.000000	113.229167	101.290000	19.800000	-0.392029	0.000000	11.621054	0.000000	1.000000	-1.211393	-36.853000 
	6.325000	10.143577	0.000000	113.250000	101.320000	19.800000	-0.392141	0.000000	11.618214	0.000000	1.000000	-1.211820	-36.866000 
	6.327083	10.143577	0.000000	113.270833	101.360000	19.800000	-0.392247	0.000000	11.615317	0.000000	1.000000	-1.212248	-36.879000 
	6.329167	10.143577	0.000000	113.291667	101.370000	19.800000	-0.392365	0.000000	11.612796	0.000000	1.000000	-1.212642	-36.891000 
	6.331250	10.143577	0.000000	113.312500	101.390000	19.800000	-0.392476	0.000000	11.610218	0.000000	1.000000	-1.213037	-36.903000 
	6.333333	10.143577	0.000000	113.333333	101.410000	19.800000	-0.392585	0.000000	11.607639	0.000000	1.000000	-1.213431	-36.915000 
	6.335417	10.143577	0.000000	113.354167	101.430000	19.800000	-0.392703	0.000000	11.604855	0.000000	1.000000	-1.213858	-36.928000 
	6.337500	10.143577	0.000000	113.375000	101.460000	19.800000	-0.392813	0.000000	11.602015	0.000000	1.000000	-1.214286	-36.941000 
	6.339583	10.143577	0.000000	113.395833	101.480000	19.800000	-0.392937	0.000000	11.599231	0.000000	1.000000	-1.214713	-36.954000 
	6.341667	10.143577	0.000000	113.416667	101.510000	19.800000	-0.393051	0.000000	11.596390	0.000000	1.000000	-1.215140	-36.967000 
	6.343750	10.143577	0.000000	113.437500	101.530000	19.800000	-0.393163	0.000000	11.593606	0.000000	1.000000	-1.215568	-36.980000 
	6.345833	10.143577	0.000000	113.458333	101.580000	19.800000	-0.393264	0.000000	11.590651	0.000000	1.000000	-1.215995	-36.993000 
	6.347917	10.143363	0.000000	113.479167	101.560000	19.800000	-0.393410	0.000000	11.588094	0.000000	1.000000	-1.216422	-37.006000 
	6.350000	10.143363	0.000000	113.500000	101.590000	19.800000	-0.393528	0.000000	11.585253	0.000000	1.000000	-1.216850	-37.019000 
	6.352083	10.143363	0.000000	113.520833	101.620000	19.800000	-0.393652	0.000000	11.582206	0.000000	1.000000	-1.217310	-37.033000 
	6.354167	10.143363	0.000000	113.541667	101.640000	19.800000	-0.393771	0.000000	11.579421	0.000000	1.000000	-1.217737	-37.046000 
	6.356250	10.143363	0.000000	113.562500	101.680000	19.800000	-0.393878	0.000000	11.576522	0.000000	1.000000	-1.218164	-37.059000 
	6.358333	10.143363	0.000000	113.583333	101.680000	19.800000	-0.394009	0.000000	11.573852	0.000000	1.000000	-1.218592	-37.072000 
	6.360417	10.143363	0.000000	113.604167	101.690000	19.800000	-0.394135	0.000000	11.571124	0.000000	1.000000	-1.219019	-37.085000 
	6.362500	10.143363	0.000000	113.625000	101.730000	19.800000	-0.394246	0.000000	11.568225	0.000000	1.000000	-1.219446	-37.098000 
	6.364583	10.143363	0.000000	113.645833	101.760000	19.800000	-0.394362	0.000000	11.565383	0.000000	1.000000	-1.219874	-37.111000 
	6.366667	10.143363	0.000000	113.666667	101.770000	19.800000	-0.394474	0.000000	11.562860	0.000000	1.000000	-1.220268	-37.123000 
	6.368750	10.143363	0.000000	113.687500	101.800000	19.800000	-0.394587	0.000000	11.560018	0.000000	1.000000	-1.220696	-37.136000 
	6.370833	10.143363	0.000000	113.708333	101.820000	19.800000	-0.394694	0.000000	11.557438	0.000000	1.000000	-1.221090	-37.148000 
	6.372917	10.143363	0.000000	113.729167	101.830000	19.800000	-0.394835	0.000000	11.554504	0.000000	1.000000	-1.221550	-37.162000 
	6.375000	10.143363	0.000000	113.750000	101.860000	19.800000	-0.394958	0.000000	11.551456	0.000000	1.000000	-1.222010	-37.176000 
	6.377083	10.143363	0.000000	113.770833	101.880000	19.800000	-0.395081	0.000000	11.548465	0.000000	1.000000	-1.222471	-37.190000 
	6.379167	10.143363	0.000000	113.791667	101.900000	19.800000	-0.395206	0.000000	11.545680	0.000000	1.000000	-1.222898	-37.203000 
	6.381250	10.143363	0.000000	113.812500	101.920000	19.800000	-0.395340	0.000000	11.542689	0.000000	1.000000	-1.223358	-37.217000 
	6.383333	10.143363	0.000000	113.833333	101.950000	19.800000	-0.395460	0.000000	11.539640	0.000000	1.000000	-1.223818	-37.231000 
	6.385417	10.143363	0.000000	113.854167	101.980000	19.800000	-0.395571	0.000000	11.536797	0.000000	1.000000	-1.224246	-37.244000 
	6.387500	10.143363	0.000000	113.875000	101.990000	19.800000	-0.395709	0.000000	11.533863	0.000000	1.000000	-1.224706	-37.258000 
	6.389583	10.143363	0.000000	113.895833	102.010000	19.800000	-0.395836	0.000000	11.530871	0.000000	1.000000	-1.225166	-37.272000 
	6.391667	10.143363	0.000000	113.916667	102.050000	19.800000	-0.395965	0.000000	11.527559	0.000000	1.000000	-1.225659	-37.287000 
	6.393750	10.143363	0.000000	113.937500	102.070000	19.800000	-0.396107	0.000000	11.524362	0.000000	1.000000	-1.226152	-37.302000 
	6.395833	10.143363	0.000000	113.958333	102.090000	19.800000	-0.396249	0.000000	11.521165	0.000000	1.000000	-1.226645	-37.317000 
	6.397917	10.143363	0.000000	113.979167	102.110000	19.800000	-0.396390	0.000000	11.517967	0.000000	1.000000	-1.227138	-37.332000 
	6.400000	10.143363	0.000000	114.000000	102.120000	19.800000	-0.396552	0.000000	11.514622	0.000000	1.000000	-1.227664	-37.348000 
	6.402083	10.143363	0.000000	114.020833	102.150000	19.800000	-0.396679	0.000000	11.511366	0.000000	1.000000	-1.228157	-37.363000 
	6.404167	10.143363	0.000000	114.041667	102.170000	19.800000	-0.396825	0.000000	11.508169	0.000000	1.000000	-1.228650	-37.378000 
	6.406250	10.143363	0.000000	114.062500	102.190000	19.800000	-0.396959	0.000000	11.504971	0.000000	1.000000	-1.229143	-37.393000 
	6.408333	10.143363	0.000000	114.083333	102.230000	19.800000	-0.397082	0.000000	11.501863	0.000000	1.000000	-1.229604	-37.407000 
	6.410417	10.143363	0.000000	114.104167	102.240000	19.800000	-0.397230	0.000000	11.498723	0.000000	1.000000	-1.230097	-37.422000 
	6.412500	10.143363	0.000000	114.125000	102.250000	19.800000	-0.397373	0.000000	11.495582	0.000000	1.000000	-1.230590	-37.437000 
	6.414583	10.143363	0.000000	114.145833	102.280000	19.800000	-0.397509	0.000000	11.492326	0.000000	1.000000	-1.231083	-37.452000 
	6.416667	10.143363	0.000000	114.166667	102.310000	19.800000	-0.397639	0.000000	11.489070	0.000000	1.000000	-1.231576	-37.467000 
	6.418750	10.143363	0.000000	114.187500	102.340000	19.800000	-0.397766	0.000000	11.486020	0.000000	1.000000	-1.232036	-37.481000 
	6.420833	10.143363	0.000000	114.208333	102.360000	19.800000	-0.397904	0.000000	11.482821	0.000000	1.000000	-1.232529	-37.496000 
	6.422917	10.143363	0.000000	114.229167	102.380000	19.800000	-0.398045	0.000000	11.479623	0.000000	1.000000	-1.233022	-37.511000 
	6.425000	10.143363	0.000000	114.250000	102.390000	19.800000	-0.398204	0.000000	11.476276	0.000000	1.000000	-1.233548	-37.527000 
	6.427083	10.143363	0.000000	114.270833	102.420000	19.800000	-0.398356	0.000000	11.472608	0.000000	1.000000	-1.234107	-37.544000 
	6.429167	10.143363	0.000000	114.291667	102.440000	19.800000	-0.398509	0.000000	11.469204	0.000000	1.000000	-1.234633	-37.560000 
	6.431250	10.143363	0.000000	114.312500	102.460000	19.800000	-0.398658	0.000000	11.465799	0.000000	1.000000	-1.235159	-37.576000 
	6.433333	10.143363	0.000000	114.333333	102.480000	19.800000	-0.398822	0.000000	11.462189	0.000000	1.000000	-1.235718	-37.593000 
	6.435417	10.143363	0.000000	114.354167	102.500000	19.800000	-0.398992	0.000000	11.458579	0.000000	1.000000	-1.236276	-37.610000 
	6.437500	10.143363	0.000000	114.375000	102.530000	19.800000	-0.399145	0.000000	11.454910	0.000000	1.000000	-1.236835	-37.627000 
	6.439583	10.143363	0.000000	114.395833	102.550000	19.800000	-0.399283	0.000000	11.451711	0.000000	1.000000	-1.237328	-37.642000 
	6.441667	10.143363	0.000000	114.416667	102.580000	19.800000	-0.399424	0.000000	11.448248	0.000000	1.000000	-1.237854	-37.658000 
	6.443750	10.143363	0.000000	114.437500	102.600000	19.800000	-0.399577	0.000000	11.444843	0.000000	1.000000	-1.238380	-37.674000 
	6.445833	10.143363	0.000000	114.458333	102.610000	19.800000	-0.399727	0.000000	11.441701	0.000000	1.000000	-1.238873	-37.689000 
	6.447917	10.143363	0.000000	114.479167	102.650000	19.800000	-0.399851	0.000000	11.438385	0.000000	1.000000	-1.239366	-37.704000 
	6.450000	10.143363	0.000000	114.500000	102.660000	19.800000	-0.400022	0.000000	11.434832	0.000000	1.000000	-1.239925	-37.721000 
	6.452083	10.143363	0.000000	114.520833	102.670000	19.800000	-0.400178	0.000000	11.431484	0.000000	1.000000	-1.240451	-37.737000 
	6.454167	10.143150	0.000000	114.541667	102.690000	19.800000	-0.400322	0.000000	11.428284	0.000000	1.000000	-1.240944	-37.752000 
	6.456250	10.143150	0.000000	114.562500	102.730000	19.800000	-0.400466	0.000000	11.424556	0.000000	1.000000	-1.241503	-37.769000 
	6.458333	10.143150	0.000000	114.583333	102.760000	19.800000	-0.400611	0.000000	11.421092	0.000000	1.000000	-1.242029	-37.785000 
	6.460417	10.143150	0.000000	114.604167	102.760000	19.800000	-0.400788	0.000000	11.417597	0.000000	1.000000	-1.242588	-37.802000 
	6.462500	10.143150	0.000000	114.625000	102.790000	19.800000	-0.400931	0.000000	11.414133	0.000000	1.000000	-1.243114	-37.818000 
	6.464583	10.143150	0.000000	114.645833	102.830000	19.800000	-0.401064	0.000000	11.410610	0.000000	1.000000	-1.243639	-37.834000 
	6.466667	10.143150	0.000000	114.666667	102.850000	19.800000	-0.401230	0.000000	11.406998	0.000000	1.000000	-1.244198	-37.851000 
	6.468750	10.143150	0.000000	114.687500	102.860000	19.800000	-0.401380	0.000000	11.403855	0.000000	1.000000	-1.244691	-37.866000 
	6.470833	10.143363	0.000000	114.708333	102.890000	19.800000	-0.401525	0.000000	11.400390	0.000000	1.000000	-1.245217	-37.882000 
	6.472917	10.143150	0.000000	114.729167	102.910000	19.800000	-0.401676	0.000000	11.396984	0.000000	1.000000	-1.245743	-37.898000 
	6.475000	10.143150	0.000000	114.750000	102.940000	19.800000	-0.401807	0.000000	11.393724	0.000000	1.000000	-1.246236	-37.913000 
	6.477083	10.143150	0.000000	114.770833	102.940000	19.800000	-0.401967	0.000000	11.390639	0.000000	1.000000	-1.246729	-37.928000 
	6.479167	10.143150	0.000000	114.791667	102.980000	19.800000	-0.402090	0.000000	11.387321	0.000000	1.000000	-1.247222	-37.943000 
	6.481250	10.143150	0.000000	114.812500	103.000000	19.800000	-0.402219	0.000000	11.384325	0.000000	1.000000	-1.247683	-37.957000
[truncated: 3,449,005 more chars]
