# Supplementary material for: Novel terpolymers based on methyl methacrylate with superior thermal stability and optical transparency for high-value applications
Source: PLoS One. 2025 Oct 8;20(10):e0332300. doi: 10.1371/journal.pone.0332300 (PMC12507251; doi:10.1371/journal.pone.0332300)
Supplement: S1 File — (ZIP) [file pone.0332300.s001.zip › Supporting_Information/Fig. 6. Differential Scanning Calorimetry (DSC) curves comparing the thermal transitions of the synthesized/P(MMA-50-VBC-20-MI-30).xlsx]

## Sheet: Sheet1
	Time	Unsubtracted	Baseline	Program	Sample	Approx.	Unsubtracted	Baseline	Unsubtracted	Baseline	Heat Flow	Unsubstracted	R25 Diagnostic				19.8911	5.02738
		Weight	Weight	Temperature	Temperature	Gas Flow	Delta T	Delta T	Heat Flow	Heat Flow	Calibration	Microvolt	Temperature				19.8669	99.8785
	0	12.5573	0	30.0104	29.11	19.8	0.538309	0	19.8911	0	1	1.30136	39.59				19.8428	99.7572
	0.002083	12.557	0	30.0104	29.1	19.8	0.536669	0	19.8669	0	1	1.29729	39.466				19.8185	99.635
	0.004167	12.5573	0	30.0208	29.1	19.8	0.534977	0	19.8428	0	1	1.29321	39.342				19.7945	99.5146
	0.00625	12.5573	0	30.0312	29.1	19.8	0.533275	0	19.8185	0	1	1.2891	39.217				19.77	99.3911
	0.008333	12.5573	0	30.0417	29.13	19.8	0.531539	0	19.7945	0	1	1.28502	39.093				19.7458	99.2696
	0.010417	12.5573	0	30.0521	29.12	19.8	0.529838	0	19.77	0	1	1.28088	38.967				19.7215	99.1477
	0.0125	12.5573	0	30.0625	29.11	19.8	0.528175	0	19.7458	0	1	1.27681	38.843				19.6968	99.0235
	0.014583	12.557	0	30.0729	29.12	19.8	0.526451	0	19.7215	0	1	1.2727	38.718				19.6726	98.9018
	0.016667	12.557	0	30.0833	29.12	19.8	0.524722	0	19.6968	0	1	1.26852	38.591				19.6483	98.7793
	0.01875	12.557	0	30.0938	29.14	19.8	0.522982	0	19.6726	0	1	1.26441	38.466				19.6242	98.6583
	0.020833	12.557	0	30.1042	29.13	19.8	0.521314	0	19.6483	0	1	1.26031	38.341				19.6002	98.5377
	0.022917	12.5568	0	30.1146	29.14	19.8	0.519611	0	19.6242	0	1	1.25623	38.217				19.5762	98.4168
	0.025	12.5568	0	30.125	29.16	19.8	0.517872	0	19.6002	0	1	1.25215	38.093				19.5523	98.2966
	0.027083	12.5568	0	30.1354	29.14	19.8	0.51622	0	19.5762	0	1	1.24811	37.97				19.5283	98.176
	0.029167	12.5566	0	30.1458	29.14	19.8	0.514571	0	19.5523	0	1	1.24407	37.847				19.5048	98.058
	0.03125	12.5566	0	30.1562	29.13	19.8	0.512918	0	19.5283	0	1	1.24002	37.724				19.4813	97.9397
	0.033333	12.5566	0	30.1667	29.14	19.8	0.511263	0	19.5048	0	1	1.23605	37.603				19.4583	97.8243
	0.035417	12.5566	0	30.1771	29.14	19.8	0.5096	0	19.4813	0	1	1.23207	37.482				19.4352	97.7082
	0.0375	12.5564	0	30.1875	29.14	19.8	0.50801	0	19.4583	0	1	1.22819	37.364				19.4123	97.5928
	0.039583	12.5564	0	30.1979	29.15	19.8	0.506373	0	19.4352	0	1	1.22428	37.245				19.3892	97.4767
	0.041667	12.5564	0	30.2083	29.15	19.8	0.504764	0	19.4123	0	1	1.2204	37.127				19.3663	97.3618
	0.04375	12.5564	0	30.2188	29.16	19.8	0.503117	0	19.3892	0	1	1.21649	37.008				19.3433	97.2461
	0.045833	12.5564	0	30.2292	29.14	19.8	0.501574	0	19.3663	0	1	1.21264	36.891				19.3207	97.1323
	0.047917	12.5562	0	30.2396	29.13	19.8	0.499991	0	19.3433	0	1	1.20876	36.773				19.2981	97.0188
	0.05	12.5562	0	30.25	29.15	19.8	0.498365	0	19.3207	0	1	1.20492	36.656				19.2751	96.9034
	0.052083	12.5562	0	30.2604	29.15	19.8	0.496767	0	19.2981	0	1	1.2011	36.54				19.2522	96.7883
	0.054167	12.5562	0	30.2708	29.15	19.8	0.495169	0	19.2751	0	1	1.19723	36.422				19.2295	96.6739
	0.05625	12.5562	0	30.2812	29.16	19.8	0.493549	0	19.2522	0	1	1.19335	36.304				19.2071	96.5615
	0.058333	12.556	0	30.2917	29.16	19.8	0.491965	0	19.2295	0	1	1.1895	36.187				19.1845	96.4475
	0.060417	12.556	0	30.3021	29.16	19.8	0.490396	0	19.2071	0	1	1.18572	36.072				19.1626	96.3375
	0.0625	12.556	0	30.3125	29.14	19.8	0.488871	0	19.1845	0	1	1.18191	35.956				19.1406	96.2268
	0.064583	12.556	0	30.3229	29.16	19.8	0.487279	0	19.1626	0	1	1.17819	35.843				19.1184	96.1153
	0.066667	12.556	0	30.3333	29.15	19.8	0.48575	0	19.1406	0	1	1.17448	35.73				19.0965	96.0054
	0.06875	12.5558	0	30.3438	29.15	19.8	0.484217	0	19.1184	0	1	1.17073	35.616				19.0742	95.8932
	0.070833	12.5558	0	30.3542	29.17	19.8	0.482648	0	19.0965	0	1	1.16702	35.503				19.0517	95.7802
	0.072917	12.5558	0	30.3646	29.18	19.8	0.481058	0	19.0742	0	1	1.16324	35.388				19.0303	95.6724
	0.075	12.5556	0	30.375	29.16	19.8	0.47953	0	19.0517	0	1	1.15946	35.273				19.0084	95.5624
	0.077083	12.5556	0	30.3854	29.19	19.8	0.477969	0	19.0303	0	1	1.15581	35.162				18.9867	95.4534
	0.079167	12.5556	0	30.3958	29.17	19.8	0.476486	0	19.0084	0	1	1.15213	35.05				18.9651	95.3446
	0.08125	12.5553	0	30.4062	29.19	19.8	0.474925	0	18.9867	0	1	1.14844	34.938				18.9435	95.2361
	0.083333	12.5553	0	30.4167	29.18	19.8	0.473423	0	18.9651	0	1	1.1448	34.827				18.9216	95.1263
	0.085417	12.5553	0	30.4271	29.18	19.8	0.471934	0	18.9435	0	1	1.14115	34.716				18.9001	95.0177
	0.0875	12.5553	0	30.4375	29.17	19.8	0.47041	0	18.9216	0	1	1.13747	34.604				18.8786	94.91
	0.089583	12.5553	0	30.4479	29.17	19.8	0.468904	0	18.9001	0	1	1.13382	34.493				18.857	94.8012
	0.091667	12.5553	0	30.4583	29.2	19.8	0.46735	0	18.8786	0	1	1.13017	34.382				18.8355	94.6931
	0.09375	12.5551	0	30.4688	29.19	19.8	0.465857	0	18.857	0	1	1.12652	34.271				18.8138	94.5843
	0.095833	12.5549	0	30.4792	29.17	19.8	0.4644	0	18.8355	0	1	1.1229	34.161				18.7925	94.4772
	0.097917	12.5549	0	30.4896	29.16	19.8	0.462905	0	18.8138	0	1	1.11926	34.05				18.7714	94.3709
	0.1	12.5547	0	30.5	29.18	19.8	0.461377	0	18.7925	0	1	1.11564	33.94				18.7498	94.2624
	0.102083	12.5547	0	30.5104	29.19	19.8	0.459876	0	18.7714	0	1	1.11206	33.831				18.7284	94.1546
	0.104167	12.5545	0	30.5208	29.19	19.8	0.458354	0	18.7498	0	1	1.10841	33.72				18.7071	94.0477
	0.10625	12.5545	0	30.5312	29.18	19.8	0.456881	0	18.7284	0	1	1.10479	33.61				18.6859	93.9412
	0.108333	12.5545	0	30.5417	29.21	19.8	0.455345	0	18.7071	0	1	1.10118	33.5				18.6645	93.8333
	0.110417	12.5543	0	30.5521	29.21	19.8	0.453858	0	18.6859	0	1	1.09759	33.391				18.6432	93.7263
	0.1125	12.5543	0	30.5625	29.2	19.8	0.452373	0	18.6645	0	1	1.09398	33.281				18.622	93.6199
	0.114583	12.5543	0	30.5729	29.18	19.8	0.450925	0	18.6432	0	1	1.0904	33.172				18.6011	93.5146
	0.116667	12.5543	0	30.5833	29.19	19.8	0.449425	0	18.622	0	1	1.08681	33.063				18.5801	93.4092
	0.11875	12.5543	0	30.5938	29.2	19.8	0.447948	0	18.6011	0	1	1.08326	32.955				18.559	93.3031
	0.120833	12.5541	0	30.6042	29.21	19.8	0.446455	0	18.5801	0	1	1.07971	32.847				18.5382	93.1987
	0.122917	12.5541	0	30.6146	29.19	19.8	0.445032	0	18.559	0	1	1.07616	32.739				18.5176	93.0951
	0.125	12.5541	0	30.625	29.2	19.8	0.443551	0	18.5382	0	1	1.07265	32.632				18.4964	92.9882
	0.127083	12.5541	0	30.6354	29.2	19.8	0.442105	0	18.5176	0	1	1.06916	32.526				18.4756	92.8838
	0.129167	12.5541	0	30.6458	29.19	19.8	0.440666	0	18.4964	0	1	1.06558	32.417				18.4546	92.7785
	0.13125	12.5538	0	30.6562	29.2	19.8	0.439191	0	18.4756	0	1	1.06206	32.31				18.4342	92.6756
	0.133333	12.5538	0	30.6667	29.21	19.8	0.437697	0	18.4546	0	1	1.05851	32.202				18.4134	92.5709
	0.135417	12.5538	0	30.6771	29.2	19.8	0.436276	0	18.4342	0	1	1.05506	32.097				18.3929	92.468
	0.1375	12.5538	0	30.6875	29.2	19.8	0.434815	0	18.4134	0	1	1.05154	31.99				18.372	92.3631
	0.139583	12.5536	0	30.6979	29.23	19.8	0.433325	0	18.3929	0	1	1.04806	31.884				18.3512	92.2585
	0.141667	12.5536	0	30.7083	29.22	19.8	0.431893	0	18.372	0	1	1.04454	31.777				18.3306	92.1548
	0.14375	12.5536	0	30.7188	29.22	19.8	0.430452	0	18.3512	0	1	1.04102	31.67				18.31	92.0512
	0.145833	12.5536	0	30.7292	29.22	19.8	0.429006	0	18.3306	0	1	1.03754	31.564				18.2889	91.9453
	0.147917	12.5534	0	30.7396	29.22	19.8	0.427566	0	18.31	0	1	1.03405	31.458				18.2681	91.8407
	0.15	12.5534	0	30.75	29.21	19.8	0.426108	0	18.2889	0	1	1.0305	31.35				18.2467	91.7329
	0.152083	12.5534	0	30.7604	29.21	19.8	0.424652	0	18.2681	0	1	1.02699	31.243				18.2256	91.627
	0.154167	12.5534	0	30.7708	29.2	19.8	0.423176	0	18.2467	0	1	1.02337	31.133				18.2044	91.5204
	0.15625	12.5532	0	30.7812	29.23	19.8	0.42165	0	18.2256	0	1	1.01979	31.024				18.1834	91.4148
	0.158333	12.5532	0	30.7917	29.23	19.8	0.420169	0	18.2044	0	1	1.01621	30.915				18.1628	91.3112
	0.160417	12.5532	0	30.8021	29.23	19.8	0.418698	0	18.1834	0	1	1.01266	30.807				18.1422	91.2077
	0.1625	12.5532	0	30.8125	29.23	19.8	0.417254	0	18.1628	0	1	1.00917	30.701				18.1216	91.1043
	0.164583	12.5532	0	30.8229	29.24	19.8	0.4158	0	18.1422	0	1	1.00569	30.595				18.101	91.0004
	0.166667	12.5532	0	30.8333	29.25	19.8	0.414344	0	18.1216	0	1	1.0022	30.489				18.0804	90.897
	0.16875	12.553	0	30.8438	29.24	19.8	0.41292	0	18.101	0	1	0.998718	30.383				18.0595	90.7921
	0.170833	12.553	0	30.8542	29.25	19.8	0.411453	0	18.0804	0	1	0.995234	30.277				18.0394	90.6907
	0.172917	12.553	0	30.8646	29.24	19.8	0.410026	0	18.0595	0	1	0.991717	30.17				18.0186	90.5865
	0.175	12.553	0	30.875	29.25	19.8	0.408589	0	18.0394	0	1	0.988298	30.066				17.9981	90.4831
	0.177083	12.553	0	30.8854	29.23	19.8	0.40718	0	18.0186	0	1	0.984814	29.96				17.9797	90.3907
	0.179167	12.553	0	30.8958	29.24	19.8	0.405726	0	17.9981	0	1	0.981329	29.854				17.9614	90.2987
	0.18125	12.5528	0	30.9062	29.26	19.8	0.404399	0	17.9797	0	1	0.978207	29.759				17.9439	90.2107
	0.183333	12.5528	0	30.9167	29.26	19.8	0.403134	0	17.9614	0	1	0.975117	29.665				17.9263	90.1223
	0.185417	12.5528	0	30.9271	29.26	19.8	0.401897	0	17.9439	0	1	0.972158	29.575				17.909	90.0355
	0.1875	12.5528	0	30.9375	29.24	19.8	0.400715	0	17.9263	0	1	0.9692	29.485				17.8913	89.9465
	0.189583	12.5528	0	30.9479	29.25	19.8	0.399494	0	17.909	0	1	0.966274	29.396				17.8742	89.8604
	0.191667	12.5528	0	30.9583	29.25	19.8	0.398257	0	17.8913	0	1	0.963283	29.305				17.8577	89.7775
	0.19375	12.5528	0	30.9688	29.25	19.8	0.397065	0	17.8742	0	1	0.960391	29.217				17.8411	89.6942
	0.195833	12.5528	0	30.9792	29.26	19.8	0.395894	0	17.8577	0	1	0.957596	29.132				17.8244	89.6101
	0.197917	12.5528	0	30.9896	29.25	19.8	0.394746	0	17.8411	0	1	0.954802	29.047				17.8074	89.5245
	0.2	12.5526	0	31	29.25	19.8	0.393569	0	17.8244	0	1	0.951976	28.961				17.7901	89.4376
	0.202083	12.5526	0	31.0104	29.27	19.8	0.392342	0	17.8074	0	1	0.949083	28.873				17.7724	89.3484
	0.204167	12.5526	0	31.0208	29.28	19.8	0.391119	0	17.7901	0	1	0.946157	28.784				17.755	89.2612
	0.20625	12.5526	0	31.0312	29.27	19.8	0.389894	0	17.7724	0	1	0.943166	28.693				17.7378	89.1746
	0.208333	12.5526	0	31.0417	29.26	19.8	0.388702	0	17.755	0	1	0.940241	28.604				17.7208	89.0893
	0.210417	12.5526	0	31.0521	29.28	19.8	0.387462	0	17.7378	0	1	0.937315	28.515				17.7046	89.0076
	0.2125	12.5526	0	31.0625	29.27	19.8	0.386304	0	17.7208	0	1	0.934455	28.428				17.688	88.924
	0.214583	12.5526	0	31.0729	29.29	19.8	0.385114	0	17.7046	0	1	0.931694	28.344				17.6717	88.8425
	0.216667	12.5526	0	31.0833	29.27	19.8	0.384004	0	17.688	0	1	0.9289	28.259				17.6555	88.7609
	0.21875	12.5523	0	31.0938	29.3	19.8	0.382807	0	17.6717	0	1	0.926139	28.175				17.6391	88.6786
	0.220833	12.5523	0	31.1042	29.28	19.8	0.381705	0	17.6555	0	1	0.923411	28.092				17.6229	88.5968
	0.222917	12.5523	0	31.1146	29.27	19.8	0.38058	0	17.6391	0	1	0.92065	28.008				17.6069	88.5164
	0.225	12.5523	0	31.125	29.29	19.8	0.379414	0	17.6229	0	1	0.917888	27.924				17.5909	88.4362
	0.227083	12.5523	0	31.1354	29.28	19.8	0.378313	0	17.6069	0	1	0.915193	27.842				17.5751	88.3568
	0.229167	12.5523	0	31.1458	29.28	19.8	0.377197	0	17.5909	0	1	0.912498	27.76				17.5595	88.278
	0.23125	12.5523	0	31.1562	29.27	19.8	0.376113	0	17.5751	0	1	0.909835	27.679				17.5435	88.1976
	0.233333	12.5523	0	31.1667	29.29	19.8	0.374984	0	17.5595	0	1	0.907172	27.598				17.5281	88.1204
	0.235417	12.5523	0	31.1771	29.28	19.8	0.37388	0	17.5435	0	1	0.904477	27.516				17.5125	88.0421
	0.2375	12.5523	0	31.1875	29.28	19.8	0.3728	0	17.5281	0	1	0.90188	27.437				17.4974	87.9661
	0.239583	12.5523	0	31.1979	29.28	19.8	0.371731	0	17.5125	0	1	0.899251	27.357				17.4818	87.8876
	0.241667	12.5523	0	31.2083	29.29	19.8	0.370642	0	17.4974	0	1	0.896687	27.279				17.4665	87.8106
	0.24375	12.5523	0	31.2188	29.28	19.8	0.369574	0	17.4818	0	1	0.894057	27.199				17.4512	87.7337
	0.245833	12.5523	0	31.2292	29.29	19.8	0.368487	0	17.4665	0	1	0.89146	27.12				17.4358	87.6563
	0.247917	12.5523	0	31.2396	29.31	19.8	0.367372	0	17.4512	0	1	0.888863	27.041				17.4207	87.5804
	0.25	12.5521	0	31.25	29.3	19.8	0.366322	0	17.4358	0	1	0.886267	26.962				17.4051	87.502
	0.252083	12.5521	0	31.2604	29.32	19.8	0.365225	0	17.4207	0	1	0.883703	26.884				17.3901	87.4265
	0.254167	12.5521	0	31.2708	29.31	19.8	0.364169	0	17.4051	0	1	0.881073	26.804				17.375	87.3506
	0.25625	12.5521	0	31.2812	29.3	19.8	0.363128	0	17.3901	0	1	0.878542	26.727				17.3596	87.2731
	0.258333	12.5521	0	31.2917	29.32	19.8	0.362037	0	17.375	0	1	0.875978	26.649				17.344	87.1947
	0.260417	12.5521	0	31.3021	29.31	19.8	0.360981	0	17.3596	0	1	0.873381	26.57				17.3289	87.119
	0.2625	12.5521	0	31.3125	29.3	19.8	0.359901	0	17.344	0	1	0.870751	26.49				17.3137	87.0427
	0.264583	12.5521	0	31.3229	29.33	19.8	0.358798	0	17.3289	0	1	0.868187	26.412				17.2985	86.966
	0.266667	12.5521	0	31.3333	29.33	19.8	0.357745	0	17.3137	0	1	0.865624	26.334				17.2834	86.89
	0.26875	12.5521	0	31.3438	29.31	19.8	0.356718	0	17.2985	0	1	0.86306	26.256				17.2685	86.8151
	0.270833	12.5521	0	31.3542	29.32	19.8	0.355644	0	17.2834	0	1	0.860496	26.178				17.2532	86.7386
	0.272917	12.5521	0	31.3646	29.34	19.8	0.354561	0	17.2685	0	1	0.857965	26.101				17.2383	86.6635
	0.275	12.5519	0	31.375	29.33	19.8	0.353512	0	17.2532	0	1	0.855401	26.023				17.2239	86.5909
	0.277083	12.5519	0	31.3854	29.34	19.8	0.352452	0	17.2383	0	1	0.85287	25.946				17.2099	86.5205
	0.279167	12.5519	0	31.3958	29.33	19.8	0.351464	0	17.2239	0	1	0.850437	25.872				17.1955	86.4485
	0.28125	12.5519	0	31.4062	29.33	19.8	0.350484	0	17.2099	0	1	0.84807	25.8				17.1817	86.3789
	0.283333	12.5519	0	31.4167	29.35	19.8	0.349454	0	17.1955	0	1	0.845638	25.726				17.1677	86.3085
	0.285417	12.5519	0	31.4271	29.34	19.8	0.348505	0	17.1817	0	1	0.843304	25.655				17.1538	86.2384
	0.2875	12.5519	0	31.4375	29.34	19.8	0.347517	0	17.1677	0	1	0.840937	25.583				17.1396	86.1672
	0.289583	12.5519	0	31.4479	29.36	19.8	0.346519	0	17.1538	0	1	0.838571	25.511				17.1256	86.0966
	0.291667	12.5519	0	31.4583	29.37	19.8	0.345503	0	17.1396	0	1	0.836171	25.438				17.1119	86.0282
	0.29375	12.5519	0	31.4688	29.36	19.8	0.344548	0	17.1256	0	1	0.833804	25.366				17.0983	85.9597
	0.295833	12.5519	0	31.4792	29.36	19.8	0.343604	0	17.1119	0	1	0.831504	25.296				17.0849	85.8922
	0.297917	12.5519	0	31.4896	29.36	19.8	0.342641	0	17.0983	0	1	0.829203	25.226				17.0709	85.822
	0.3	12.5519	0	31.5	29.36	19.8	0.3417	0	17.0849	0	1	0.826934	25.157				17.0577	85.7555
	0.302083	12.5519	0	31.5104	29.37	19.8	0.340711	0	17.0709	0	1	0.824568	25.085				17.0447	85.6902
	0.304167	12.5519	0	31.5208	29.37	19.8	0.33979	0	17.0577	0	1	0.822333	25.017				17.0326	85.6295
	0.30625	12.5519	0	31.5312	29.38	19.8	0.338868	0	17.0447	0	1	0.82013	24.95				17.0207	85.5697
	0.308333	12.5519	0	31.5417	29.38	19.8	0.338015	0	17.0326	0	1	0.818092	24.888				17.0091	85.5112
	0.310417	12.5519	0	31.5521	29.37	19.8	0.337203	0	17.0207	0	1	0.816087	24.827				16.998	85.4556
	0.3125	12.5519	0	31.5625	29.38	19.8	0.336386	0	17.0091	0	1	0.814115	24.767				16.9869	85.3997
	0.314583	12.5519	0	31.5729	29.39	19.8	0.335582	0	16.998	0	1	0.812241	24.71				16.976	85.3447
	0.316667	12.5519	0	31.5833	29.38	19.8	0.334833	0	16.9869	0	1	0.810367	24.653				16.965	85.2894
	0.31875	12.5519	0	31.5938	29.37	19.8	0.334077	0	16.976	0	1	0.808527	24.597				16.9541	85.2348
	0.320833	12.5519	0	31.6042	29.39	19.8	0.33328	0	16.965	0	1	0.806653	24.54				16.9431	85.1792
	0.322917	12.5519	0	31.6146	29.4	19.8	0.3325	0	16.9541	0	1	0.804812	24.484				16.9323	85.1251
	0.325	12.5519	0	31.625	29.41	19.8	0.331706	0	16.9431	0	1	0.802939	24.427				16.9211	85.0685
	0.327083	12.5519	0	31.6354	29.39	19.8	0.330989	0	16.9323	0	1	0.801131	24.372				16.9092	85.0089
	0.329167	12.5517	0	31.6458	29.4	19.8	0.330184	0	16.9211	0	1	0.799224	24.314				16.8975	84.9504
	0.33125	12.5519	0	31.6562	29.4	19.8	0.329355	0	16.9092	0	1	0.797219	24.253				16.8859	84.8917
	0.333333	12.5519	0	31.6667	29.41	19.8	0.328533	0	16.8975	0	1	0.795247	24.193				16.8742	84.8332
	0.335417	12.5517	0	31.6771	29.41	19.8	0.32772	0	16.8859	0	1	0.793275	24.133				16.8625	84.7743
	0.3375	12.5519	0	31.6875	29.42	19.8	0.326891	0	16.8742	0	1	0.791302	24.073				16.8509	84.716
	0.339583	12.5517	0	31.6979	29.41	19.8	0.326079	0	16.8625	0	1	0.78933	24.013				16.8393	84.6578
	0.341667	12.5517	0	31.7083	29.43	19.8	0.325252	0	16.8509	0	1	0.787358	23.953				16.8279	84.6004
	0.34375	12.5517	0	31.7188	29.4	19.8	0.324481	0	16.8393	0	1	0.785418	23.894				16.8168	84.5447
	0.345833	12.5517	0	31.7292	29.42	19.8	0.32366	0	16.8279	0	1	0.783479	23.835				16.8052	84.4863
	0.347917	12.5517	0	31.7396	29.42	19.8	0.322887	0	16.8168	0	1	0.781605	23.778				16.7943	84.4312
	0.35	12.5517	0	31.75	29.44	19.8	0.322037	0	16.8052	0	1	0.779633	23.718				16.7835	84.3768
	0.352083	12.5517	0	31.7604	29.42	19.8	0.321308	0	16.7943	0	1	0.777792	23.662				16.773	84.3242
	0.354167	12.5517	0	31.7708	29.44	19.8	0.32051	0	16.7835	0	1	0.775952	23.606				16.7625	84.2713
	0.35625	12.5517	0	31.7812	29.45	19.8	0.319768	0	16.773	0	1	0.774177	23.552				16.7523	84.2203
	0.358333	12.5517	0	31.7917	29.45	19.8	0.319033	0	16.7625	0	1	0.772402	23.498				16.7417	84.1667
	0.360417	12.5517	0	31.8021	29.44	19.8	0.318337	0	16.7523	0	1	0.770692	23.446				16.7314	84.115
	0.3625	12.5517	0	31.8125	29.45	19.8	0.317586	0	16.7417	0	1	0.768884	23.391				16.7209	84.0624
	0.364583	12.5517	0	31.8229	29.46	19.8	0.316843	0	16.7314	0	1	0.767142	23.338				16.7102	84.0084
	0.366667	12.5517	0	31.8333	29.47	19.8	0.316103	0	16.7209	0	1	0.765367	23.284				16.6993	83.9538
	0.36875	12.5517	0	31.8438	29.46	19.8	0.315372	0	16.7102	0	1	0.763559	23.229				16.6885	83.8992
	0.370833	12.5517	0	31.8542	29.47	19.8	0.314591	0	16.6993	0	1	0.761718	23.173				16.6776	83.8446
	0.372917	12.5517	0	31.8646	29.48	19.8	0.313821	0	16.6885	0	1	0.759878	23.117				16.6666	83.7893
	0.375	12.5517	0	31.875	29.49	19.8	0.313049	0	16.6776	0	1	0.758037	23.061				16.6551	83.7315
	0.377083	12.5515	0	31.8854	29.46	19.8	0.31233	0	16.6666	0	1	0.756196	23.005				16.6433	83.6723
	0.379167	12.5515	0	31.8958	29.45	19.8	0.311528	0	16.6551	0	1	0.754257	22.946				16.6311	83.6109
	0.38125	12.5515	0	31.9062	29.48	19.8	0.310657	0	16.6433	0	1	0.752252	22.885				16.6192	83.5509
	0.383333	12.5515	0	31.9167	29.49	19.8	0.309798	0	16.6311	0	1	0.750181	22.822				16.6073	83.4914
	0.385417	12.5515	0	31.9271	29.47	19.8	0.308994	0	16.6192	0	1	0.748176	22.761				16.5958	83.4334
	0.3875	12.5515	0	31.9375	29.48	19.8	0.308157	0	16.6073	0	1	0.746171	22.7				16.5847	83.3774
	0.389583	12.5515	0	31.9479	29.52	19.8	0.307285	0	16.5958	0	1	0.744198	22.64				16.5735	83.3213
	0.391667	12.5515	0	31.9583	29.51	19.8	0.306523	0	16.5847	0	1	0.742325	22.583				16.5632	83.2695
	0.39375	12.5515	0	31.9688	29.49	19.8	0.305774	0	16.5735	0	1	0.740451	22.526				16.5555	83.2307
	0.395833	12.5515	0	31.9792	29.49	19.8	0.305054	0	16.5632	0	1	0.738709	22.473				16.5477	83.1916
	0.397917	12.5515	0	31.9896	29.51	19.8	0.30449	0	16.5555	0	1	0.737394	22.433				16.5403	83.1543
	0.4	12.5515	0	32	29.51	19.8	0.30395	0	16.5477	0	1	0.736079	22.393				16.5318	83.1116
	0.402083	12.5515	0	32.0104	29.5	19.8	0.303437	0	16.5403	0	1	0.73483	22.355				16.5235	83.0697
	0.404167	12.5515	0	32.0208	29.52	19.8	0.302819	0	16.5318	0	1	0.733384	22.311				16.5151	83.0278
	0.40625	12.5515	0	32.0312	29.53	19.8	0.302215	0	16.5235	0	1	0.73197	22.268				16.5065	82.9844
	0.408333	12.5515	0	32.0417	29.54	19.8	0.301622	0	16.5151	0	1	0.730557	22.225				16.4974	82.9384
	0.410417	12.5513	0	32.0521	29.52	19.8	0.301052	0	16.5065	0	1	0.729111	22.181				16.4877	82.8899
	0.4125	12.5513	0	32.0625	29.52	19.8	0.300408	0	16.4974	0	1	0.727566	22.134				16.4781	82.8418
	0.414583	12.5513	0	32.0729	29.54	19.8	0.299719	0	16.4877	0	1	0.725922	22.084				16.4682	82.7917
	0.416667	12.5513	0	32.0833	29.53	19.8	0.299052	0	16.4781	0	1	0.724311	22.035				16.4581	82.7409
	0.41875	12.5513	0	32.0938	29.52	19.8	0.298372	0	16.4682	0	1	0.722635	21.984				16.4479	82.6897
	0.420833	12.5513	0	32.1042	29.52	19.8	0.297658	0	16.4581	0	1	0.720926	21.932				16.4376	82.6378
	0.422917	12.5513	0	32.1146	29.56	19.8	0.296888	0	16.4479	0	1	0.719183	21.879				16.4278	82.5888
	0.425	12.5513	0	32.125	29.56	19.8	0.29618	0	16.4376	0	1	0.717441	21.826				16.4181	82.5399
	0.427083	12.5513	0	32.1354	29.55	19.8	0.295511	0	16.4278	0	1	0.715798	21.776				16.4086	82.4921
	0.429167	12.5511	0	32.1458	29.55	19.8	0.294833	0	16.4181	0	1	0.714154	21.726				16.3989	82.4433
	0.43125	12.5511	0	32.1562	29.56	19.8	0.294149	0	16.4086	0	1	0.712544	21.677				16.389	82.3935
	0.433333	12.5511	0	32.1667	29.57	19.8	0.293453	0	16.3989	0	1	0.7109	21.627				16.3794	82.3455
	0.435417	12.5511	0	32.1771	29.57	19.8	0.292778	0	16.389	0	1	0.709224	21.576				16.3699	82.2978
	0.4375	12.5511	0	32.1875	29.57	19.8	0.292107	0	16.3794	0	1	0.707613	21.527				16.3606	82.2508
	0.439583	12.5511	0	32.1979	29.58	19.8	0.291428	0	16.3699	0	1	0.706002	21.478				16.3514	82.2048
	0.441667	12.5509	0	32.2083	29.58	19.8	0.290764	0	16.3606	0	1	0.704424	21.43				16.3425	82.1602
	0.44375	12.5511	0	32.2188	29.58	19.8	0.290131	0	16.3514	0	1	0.702879	21.383				16.3336	82.1152
	0.445833	12.5509	0	32.2292	29.6	19.8	0.289492	0	16.3425	0	1	0.701367	21.337				16.3245	82.0692
	0.447917	12.5509	0	32.2396	29.6	19.8	0.288867	0	16.3336	0	1	0.699855	21.291				16.3155	82.0242
	0.45	12.5509	0	32.25	29.6	19.8	0.288227	0	16.3245	0	1	0.69831	21.244				16.306	81.9766
	0.452083	12.5509	0	32.2604	29.6	19.8	0.287591	0	16.3155	0	1	0.696798	21.198				16.2965	81.9285
	0.454167	12.5509	0	32.2708	29.62	19.8	0.286904	0	16.306	0	1	0.695188	21.149				16.2874	81.8827
	0.45625	12.5509	0	32.2812	29.61	19.8	0.286261	0	16.2965	0	1	0.693577	21.1				16.2778	81.8346
	0.458333	12.5509	0	32.2917	29.62	19.8	0.285612	0	16.2874	0	1	0.692032	21.053				16.2685	81.7878
	0.460417	12.5509	0	32.3021	29.61	19.8	0.284958	0	16.2778	0	1	0.690421	21.004				16.2592	81.741
	0.4625	12.5509	0	32.3125	29.62	19.8	0.284292	0	16.2685	0	1	0.688844	20.956				16.2499	81.6942
	0.464583	12.5509	0	32.3229	29.63	19.8	0.283627	0	16.2592	0	1	0.687266	20.908				16.2405	81.6469
	0.466667	12.5509	0	32.3333	29.64	19.8	0.282967	0	16.2499	0	1	0.685688	20.86				16.2314	81.6013
	0.46875	12.5509	0	32.3438	29.62	19.8	0.282325	0	16.2405	0	1	0.68411	20.812				16.2224	81.5561
	0.470833	12.5506	0	32.3542	29.64	19.8	0.281676	0	16.2314	0	1	0.682565	20.765				16.2134	81.5111
	0.472917	12.5506	0	32.3646	29.63	19.8	0.281058	0	16.2224	0	1	0.681053	20.719				16.2049	81.4682
	0.475	12.5506	0	32.375	29.63	19.8	0.280435	0	16.2134	0	1	0.679541	20.673				16.1964	81.4255
	0.477083	12.5506	0	32.3854	29.64	19.8	0.279828	0	16.2049	0	1	0.678095	20.629				16.1877	81.3815
	0.479167	12.5506	0	32.3958	29.66	19.8	0.279208	0	16.1964	0	1	0.676648	20.585				16.1791	81.3386
	0.48125	12.5506	0	32.4062	29.66	19.8	0.278587	0	16.1877	0	1	0.675169	20.54				16.1706	81.2956
	0.483333	12.5504	0	32.4167	29.67	19.8	0.277989	0	16.1791	0	1	0.673723	20.496				16.1618	81.2512
	0.485417	12.5504	0	32.4271	29.67	19.8	0.277388	0	16.1706	0	1	0.672277	20.452				16.1531	81.2077
	0.4875	12.5504	0	32.4375	29.65	19.8	0.276789	0	16.1618	0	1	0.670797	20.407				16.1441	81.1627
	0.489583	12.5504	0	32.4479	29.68	19.8	0.276157	0	16.1531	0	1	0.669318	20.362				16.1354	81.1185
	0.491667	12.5504	0	32.4583	29.68	19.8	0.275534	0	16.1441	0	1	0.667806	20.316				16.1266	81.0746
	0.49375	12.5502	0	32.4688	29.67	19.8	0.274927	0	16.1354	0	1	0.666327	20.271				16.1176	81.0295
	0.495833	12.5502	0	32.4792	29.68	19.8	0.274302	0	16.1266	0	1	0.664848	20.226				16.1088	80.9849
	0.497917	12.5502	0	32.4896	29.67	19.8	0.273697	0	16.1176	0	1	0.663336	20.18				16.1001	80.9411
	0.5	12.5502	0	32.5	29.7	19.8	0.273034	0	16.1088	0	1	0.661824	20.134				16.0913	80.8972
	0.502083	12.5502	0	32.5104	29.71	19.8	0.272418	0	16.1001	0	1	0.660344	20.089				16.0824	80.8521
	0.504167	12.5502	0	32.5208	29.72	19.8	0.271792	0	16.0913	0	1	0.658865	20.044				16.0736	80.8079
	0.50625	12.55	0	32.5312	29.71	19.8	0.271184	0	16.0824	0	1	0.657353	19.998				16.0647	80.7632
	0.508333	12.55	0	32.5417	29.7	19.8	0.270573	0	16.0736	0	1	0.655874	19.953				16.0557	80.718
	0.510417	12.55	0	32.5521	29.72	19.8	0.269929	0	16.0647	0	1	0.654362	19.907				16.0467	80.673
	0.5125	12.55	0	32.5625	29.71	19.8	0.269323	0	16.0557	0	1	0.65285	19.861				16.038	80.6292
	0.514583	12.55	0	32.5729	29.71	19.8	0.268689	0	16.0467	0	1	0.651338	19.815				16.0291	80.5843
	0.516667	12.5498	0	32.5833	29.72	19.8	0.268073	0	16.038	0	1	0.649859	19.77				16.0203	80.5403
	0.51875	12.5498	0	32.5938	29.73	19.8	0.267436	0	16.0291	0	1	0.648347	19.724				16.0112	80.4945
	0.520833	12.5498	0	32.6042	29.73	19.8	0.26682	0	16.0203	0	1	0.646867	19.679				16.0023	80.4496
	0.522917	12.5498	0	32.6146	29.74	19.8	0.266169	0	16.0112	0	1	0.645322	19.632				15.9931	80.4035
	0.525	12.5498	0	32.625	29.75	19.8	0.265543	0	16.0023	0	1	0.64381	19.586				15.9842	80.3586
	0.527083	12.5498	0	32.6354	29.74	19.8	0.264922	0	15.9931	0	1	0.642265	19.539				15.9751	80.3129
	0.529167	12.5496	0	32.6458	29.75	19.8	0.264277	0	15.9842	0	1	0.640753	19.493				15.9663	80.2688
	0.53125	12.5496	0	32.6562	29.77	19.8	0.263626	0	15.9751	0	1	0.639208	19.446				15.9572	80.2228
	0.533333	12.5496	0	32.6667	29.76	19.8	0.263026	0	15.9663	0	1	0.637729	19.401				15.948	80.1768
	0.535417	12.5496	0	32.6771	29.76	19.8	0.262381	0	15.9572	0	1	0.636184	19.354				15.9391	80.1321
	0.5375	12.5496	0	32.6875	29.76	19.8	0.261749	0	15.948	0	1	0.634639	19.307				15.9302	80.0871
	0.539583	12.5496	0	32.6979	29.78	19.8	0.261102	0	15.9391	0	1	0.633127	19.261				15.9214	80.0431
	0.541667	12.5496	0	32.7083	29.78	19.8	0.260468	0	15.9302	0	1	0.631615	19.215				15.9127	79.999
	0.54375	12.5496	0	32.7188	29.78	19.8	0.259864	0	15.9214	0	1	0.630136	19.17				15.9039	79.955
	0.545833	12.5496	0	32.7292	29.78	19.8	0.259256	0	15.9127	0	1	0.628657	19.125				15.895	79.91
	0.547917	12.5494	0	32.7396	29.78	19.8	0.258639	0	15.9039	0	1	0.627178	19.08				15.886	79.8652
	0.55	12.5494	0	32.75	29.78	19.8	0.258024	0	15.895	0	1	0.625666	19.034				15.8771	79.8203
	0.552083	12.5494	0	32.7604	29.79	19.8	0.257383	0	15.886	0	1	0.624154	18.988				15.8682	79.7754
	0.554167	12.5494	0	32.7708	29.8	19.8	0.256743	0	15.8771	0	1	0.622642	18.942				15.8593	79.7306
	0.55625	12.5494	0	32.7812	29.81	19.8	0.256114	0	15.8682	0	1	0.621129	18.896				15.8503	79.6853
	0.558333	12.5494	0	32.7917	29.82	19.8	0.255481	0	15.8593	0	1	0.619617	18.85				15.8413	79.6404
	0.560417	12.5491	0	32.8021	29.8	19.8	0.254875	0	15.8503	0	1	0.618105	18.804				15.8326	79.5967
	0.5625	12.5491	0	32.8125	29.81	19.8	0.25424	0	15.8413	0	1	0.616593	18.758				15.8237	79.5517
	0.564583	12.5491	0	32.8229	29.83	19.8	0.253601	0	15.8326	0	1	0.615114	18.713				15.8147	79.5065
	0.566667	12.5491	0	32.8333	29.83	19.8	0.252979	0	15.8237	0	1	0.613602	18.667				15.806	79.4627
	0.56875	12.5491	0	32.8438	29.82	19.8	0.252371	0	15.8147	0	1	0.61209	18.621				15.7968	79.4165
	0.570833	12.5489	0	32.8542	29.83	19.8	0.251751	0	15.806	0	1	0.610611	18.576				15.7879	79.372
	0.572917	12.5489	0	32.8646	29.82	19.8	0.251112	0	15.7968	0	1	0.609066	18.529				15.7788	79.326
	0.575	12.5489	0	32.875	29.85	19.8	0.250464	0	15.7879	0	1	0.607554	18.483				15.77	79.2818
	0.577083	12.5489	0	32.8854	29.85	19.8	0.249843	0	15.7788	0	1	0.606009	18.436				15.7611	79.2371
	0.579167	12.5489	0	32.8958	29.84	19.8	0.249232	0	15.77	0	1	0.60453	18.391				15.7522	79.1921
	0.58125	12.5489	0	32.9062	29.86	19.8	0.248581	0	15.7611	0	1	0.603018	18.345				15.7432	79.1471
	0.583333	12.5489	0	32.9167	29.86	19.8	0.247957	0	15.7522	0	1	0.601505	18.299				15.7345	79.103
	0.585417	12.5487	0	32.9271	29.86	19.8	0.24734	0	15.7432	0	1	0.599993	18.253				15.7255	79.0582
	0.5875	12.5487	0	32.9375	29.86	19.8	0.246728	0	15.7345	0	1	0.598514	18.208				15.7166	79.0133
	0.589583	12.5487	0	32.9479	29.87	19.8	0.246087	0	15.7255	0	1	0.597002	18.162				15.7077	78.9683
	0.591667	12.5487	0	32.9583	29.88	19.8	0.245461	0	15.7166	0	1	0.59549	18.116				15.6991	78.9254
	0.59375	12.5487	0	32.9688	29.88	19.8	0.244835	0	15.7077	0	1	0.593978	18.07				15.6903	78.8812
	0.595833	12.5487	0	32.9792	29.89	19.8	0.244226	0	15.6991	0	1	0.592532	18.026				15.6814	78.8361
	0.597917	12.5485	0	32.9896	29.88	19.8	0.243633	0	15.6903	0	1	0.591053	17.981				15.6729	78.7934
	0.6	12.5485	0	33	29.87	19.8	0.243009	0	15.6814	0	1	0.58954	17.935				15.6641	78.7494
	0.602083	12.5485	0	33.0104	29.9	19.8	0.242384	0	15.6729	0	1	0.588094	17.891				15.6554	78.7054
	0.604167	12.5485	0	33.0208	29.9	19.8	0.241773	0	15.6641	0	1	0.586615	17.846				15.647	78.6634
	0.60625	12.5485	0	33.0312	29.9	19.8	0.241164	0	15.6554	0	1	0.585136	17.801				15.6383	78.6195
	0.608333	12.5485	0	33.0417	29.91	19.8	0.240577	0	15.647	0	1	0.583722	17.758				15.6295	78.5755
	0.610417	12.5485	0	33.0521	29.92	19.8	0.239957	0	15.6383	0	1	0.582243	17.713				15.621	78.5325
	0.6125	12.5485	0	33.0625	29.92	19.8	0.239342	0	15.6295	0	1	0.580764	17.668				15.6124	78.4896
	0.614583	12.5485	0	33.0729	29.92	19.8	0.238745	0	15.621	0	1	0.579318	17.624				15.6039	78.4468
	0.616667	12.5483	0	33.0833	29.93	19.8	0.238148	0	15.6124	0	1	0.577871	17.58				15.5951	78.4026
	0.61875	12.5485	0	33.0938	29.95	19.8	0.237525	0	15.6039	0	1	0.576425	17.536				15.5866	78.3596
	0.620833	12.5483	0	33.1042	29.94	19.8	0.236922	0	15.5951	0	1	0.574946	17.491				15.578	78.3165
	0.622917	12.5483	0	33.1146	29.94	19.8	0.236326	0	15.5866	0	1	0.573499	17.447				15.5693	78.2726
	0.625	12.5483	0	33.125	29.94	19.8	0.235726	0	15.578	0	1	0.572053	17.403				15.5609	78.2307
	0.627083	12.5483	0	33.1354	29.95	19.8	0.235121	0	15.5693	0	1	0.570574	17.358				15.5522	78.1869
	0.629167	12.5483	0	33.1458	29.96	19.8	0.234517	0	15.5609	0	1	0.56916	17.315				15.5434	78.1427
	0.63125	12.5483	0	33.1562	29.98	19.8	0.233887	0	15.5522	0	1	0.567681	17.27				15.5348	78.0996
	0.633333	12.5483	0	33.1667	29.97	19.8	0.233283	0	15.5434	0	1	0.566202	17.225				15.5259	78.0547
	0.635417	12.5481	0	33.1771	29.96	19.8	0.232698	0	15.5348	0	1	0.564756	17.181				15.517	78.0097
	0.6375	12.5481	0	33.1875	29.97	19.8	0.232068	0	15.5259	0	1	0.563244	17.135				15.5083	77.9659
	0.639583	12.5481	0	33.1979	29.97	19.8	0.231443	0	15.517	0	1	0.561732	17.089				15.4993	77.9206
	0.641667	12.5481	0	33.2083	29.99	19.8	0.230821	0	15.5083	0	1	0.560252	17.044				15.4906	77.877
	0.64375	12.5481	0	33.2188	29.97	19.8	0.230209	0	15.4993	0	1	0.55874	16.998				15.482	77.8339
	0.645833	12.5481	0	33.2292	30	19.8	0.229578	0	15.4906	0	1	0.557261	16.953				15.4734	77.7908
	0.647917	12.5481	0	33.2396	30	19.8	0.228976	0	15.482	0	1	0.555815	16.909				15.4649	77.7477
	0.65	12.5481	0	33.25	29.99	19.8	0.228387	0	15.4734	0	1	0.554369	16.865				15.4563	77.7048
	0.652083	12.5481	0	33.2604	29.99	19.8	0.227791	0	15.4649	0	1	0.552922	16.821				15.4478	77.6617
	0.654167	12.5481	0	33.2708	30	19.8	0.227183	0	15.4563	0	1	0.551476	16.777				15.4394	77.6198
	0.65625	12.5481	0	33.2812	30	19.8	0.226588	0	15.4478	0	1	0.55003	16.733				15.431	77.5777
	0.658333	12.5481	0	33.2917	30.01	19.8	0.225989	0	15.4394	0	1	0.548616	16.69				15.4225	77.5348
	0.660417	12.5481	0	33.3021	30.01	19.8	0.225413	0	15.431	0	1	0.547203	16.647				15.4144	77.4938
	0.6625	12.5479	0	33.3125	30.02	19.8	0.224809	0	15.4225	0	1	0.545756	16.603				15.406	77.4518
	0.664583	12.5479	0	33.3229	30.03	19.8	0.224231	0	15.4144	0	1	0.544376	16.561				15.3978	77.4107
	0.666667	12.5479	0	33.3333	30.04	19.8	0.22364	0	15.406	0	1	0.542962	16.518				15.3901	77.3717
	0.66875	12.5479	0	33.3438	30.04	19.8	0.22307	0	15.3978	0	1	0.541582	16.476				15.3819	77.3305
	0.670833	12.5479	0	33.3542	30.05	19.8	0.222517	0	15.3901	0	1	0.540267	16.436				15.3741	77.2915
	0.672917	12.5479	0	33.3646	30.04	19.8	0.221953	0	15.3819	0	1	0.538886	16.394				15.3664	77.2525
	0.675	12.5479	0	33.375	30.05	19.8	0.221407	0	15.3741	0	1	0.537571	16.354				15.3588	77.2143
	0.677083	12.5479	0	33.3854	30.06	19.8	0.220851	0	15.3664	0	1	0.536257	16.314				15.351	77.1753
	0.679167	12.5479	0	33.3958	30.06	19.8	0.220323	0	15.3588	0	1	0.534975	16.275				15.3434	77.137
	0.68125	12.5479	0	33.4062	30.07	19.8	0.219777	0	15.351	0	1	0.53366	16.235				15.3364	77.1019
	0.683333	12.5476	0	33.4167	30.06	19.8	0.219255	0	15.3434	0	1	0.532378	16.196				15.3291	77.065
	0.685417	12.5476	0	33.4271	30.07	19.8	0.218759	0	15.3364	0	1	0.531195	16.16				15.3224	77.0317
	0.6875	12.5476	0	33.4375	30.09	19.8	0.21823	0	15.3291	0	1	0.529945	16.122				15.3152	76.9955
	0.689583	12.5476	0	33.4479	30.09	19.8	0.217763	0	15.3224	0	1	0.528828	16.088				15.3082	76.96
	0.691667	12.5476	0	33.4583	30.09	19.8	0.217265	0	15.3152	0	1	0.527612	16.051				15.3012	76.925
	0.69375	12.5476	0	33.4688	30.07	19.8	0.216787	0	15.3082	0	1	0.526428	16.015				15.2942	76.8899
	0.695833	12.5476	0	33.4792	30.09	19.8	0.21628	0	15.3012	0	1	0.525245	15.979				15.2873	76.8548
	0.697917	12.5476	0	33.4896	30.1	19.8	0.215786	0	15.2942	0	1	0.524062	15.943				15.28	76.8185
	0.7	12.5476	0	33.5	30.11	19.8	0.215291	0	15.2873	0	1	0.522878	15.907				15.2733	76.7845
	0.702083	12.5476	0	33.5104	30.1	19.8	0.214799	0	15.28	0	1	0.521662	15.87				15.2661	76.7483
	0.704167	12.5476	0	33.5208	30.12	19.8	0.214302	0	15.2733	0	1	0.520511	15.835				15.259	76.7129
	0.70625	12.5476	0	33.5312	30.12	19.8	0.213808	0	15.2661	0	1	0.519295	15.798				15.2521	76.6779
	0.708333	12.5476	0	33.5417	30.11	19.8	0.213326	0	15.259	0	1	0.518112	15.762				15.2451	76.6427
	0.710417	12.5476	0	33.5521	30.13	19.8	0.212827	0	15.2521	0	1	0.516929	15.726				15.2383	76.6087
	0.7125	12.5474	0	33.5625	30.13	19.8	0.212338	0	15.2451	0	1	0.515745	15.69				15.2315	76.5744
	0.714583	12.5474	0	33.5729	30.15	19.8	0.211846	0	15.2383	0	1	0.514595	15.655				15.2248	76.5411
	0.716667	12.5474	0	33.5833	30.15	19.8	0.211365	0	15.2315	0	1	0.513444	15.62				15.2181	76.507
	0.71875	12.5474	0	33.5938	30.14	19.8	0.210916	0	15.2248	0	1	0.512327	15.586				15.2117	76.4749
	0.720833	12.5474	0	33.6042	30.16	19.8	0.210421	0	15.2181	0	1	0.511176	15.551				15.205	76.4414
	0.722917	12.5474	0	33.6146	30.17	19.8	0.209968	0	15.2117	0	1	0.510091	15.518				15.1986	76.409
	0.725	12.5474	0	33.625	30.15	19.8	0.209524	0	15.205	0	1	0.508974	15.484				15.1922	76.3769
	0.727083	12.5474	0	33.6354	30.14	19.8	0.20909	0	15.1986	0	1	0.507889	15.451				15.1856	76.3437
	0.729167	12.5474	0	33.6458	30.16	19.8	0.208619	0	15.1922	0	1	0.506804	15.418				15.1794	76.3125
	0.73125	12.5472	0	33.6562	30.17	19.8	0.20815	0	15.1856	0	1	0.505687	15.384				15.1734	76.2822
	0.733333	12.5472	0	33.6667	30.18	19.8	0.207712	0	15.1794	0	1	0.504635	15.352				15.1671	76.251
	0.735417	12.5472	0	33.6771	30.18	19.8	0.207291	0	15.1734	0	1	0.503616	15.321				15.1611	76.2207
	0.7375	12.5472	0	33.6875	30.19	19.8	0.20685	0	15.1671	0	1	0.502564	15.289				15.1547	76.1886
	0.739583	12.5472	0	33.6979	30.19	19.8	0.206426	0	15.1611	0	1	0.501545	15.258				15.1481	76.1552
	0.741667	12.5472	0	33.7083	30.21	19.8	0.20597	0	15.1547	0	1	0.50046	15.225				15.1419	76.1241
	0.74375	12.5472	0	33.7188	30.2	19.8	0.205518	0	15.1481	0	1	0.499343	15.191				15.1356	76.0926
	0.745833	12.5472	0	33.7292	30.22	19.8	0.205062	0	15.1419	0	1	0.498291	15.159				15.1292	76.0604
	0.747917	12.5472	0	33.7396	30.2	19.8	0.204647	0	15.1356	0	1	0.497239	15.127				15.1232	76.0301
	0.75	12.5472	0	33.75	30.21	19.8	0.20419	0	15.1292	0	1	0.496154	15.094				15.117	75.999
	0.752083	12.5472	0	33.7604	30.21	19.8	0.203775	0	15.1232	0	1	0.495135	15.063				15.1108	75.9677
	0.754167	12.5472	0	33.7708	30.23	19.8	0.203312	0	15.117	0	1	0.494083	15.031				15.1044	75.9355
	0.75625	12.5472	0	33.7812	30.23	19.8	0.202891	0	15.1108	0	1	0.493031	14.999				15.0984	75.9051
	0.758333	12.5472	0	33.7917	30.24	19.8	0.202433	0	15.1044	0	1	0.491947	14.966				15.0922	75.874
	0.760417	12.5472	0	33.8021	30.24	19.8	0.202016	0	15.0984	0	1	0.490928	14.935				15.0861	75.8436
	0.7625	12.5472	0	33.8125	30.26	19.8	0.201564	0	15.0922	0	1	0.489876	14.903				15.0801	75.8134
	0.764583	12.5472	0	33.8229	30.25	19.8	0.201145	0	15.0861	0	1	0.488857	14.872				15.0743	75.784
	0.766667	12.547	0	33.8333	30.26	19.8	0.200724	0	15.0801	0	1	0.487838	14.841				15.0685	75.7549
	0.76875	12.547	0	33.8438	30.26	19.8	0.200323	0	15.0743	0	1	0.486852	14.811				15.0628	75.7265
	0.770833	12.547	0	33.8542	30.28	19.8	0.199897	0	15.0685	0	1	0.485865	14.781				15.0568	75.6963
	0.772917	12.547	0	33.8646	30.28	19.8	0.199502	0	15.0628	0	1	0.484912	14.752				15.0507	75.6658
	0.775	12.547	0	33.875	30.29	19.8	0.199072	0	15.0568	0	1	0.483893	14.721				15.0445	75.6345
	0.777083	12.547	0	33.8854	30.28	19.8	0.198664	0	15.0507	0	1	0.482874	14.69				15.0385	75.604
	0.779167	12.547	0	33.8958	30.28	19.8	0.198228	0	15.0445	0	1	0.481822	14.658				15.0326	75.5748
	0.78125	12.547	0	33.9062	30.27	19.8	0.197815	0	15.0385	0	1	0.480803	14.627				15.0266	75.5444
	0.783333	12.547	0	33.9167	30.28	19.8	0.1974	0	15.0326	0	1	0.479817	14.597				15.021	75.5163
	0.785417	12.547	0	33.9271	30.28	19.8	0.196982	0	15.0266	0	1	0.478798	14.566				15.015	75.4861
	0.7875	12.547	0	33.9375	30.3	19.8	0.196571	0	15.021	0	1	0.477845	14.537				15.0091	75.4566
	0.789583	12.5468	0	33.9479	30.31	19.8	0.196144	0	15.015	0	1	0.476826	14.506				15.0033	75.4274
	0.791667	12.5468	0	33.9583	30.3	19.8	0.19575	0	15.0091	0	1	0.47584	14.476				14.9977	75.3991
	0.79375	12.5468	0	33.9688	30.32	19.8	0.195331	0	15.0033	0	1	0.474854	14.446				14.9921	75.3709
	0.795833	12.5468	0	33.9792	30.32	19.8	0.194928	0	14.9977	0	1	0.4739	14.417				14.986	75.3404
	0.797917	12.5468	0	33.9896	30.34	19.8	0.194521	0	14.9921	0	1	0.472947	14.388				14.98	75.3101
	0.8	12.5468	0	34	30.33	19.8	0.194109	0	14.986	0	1	0.471928	14.357				14.974	75.2799
	0.802083	12.5468	0	34.0104	30.33	19.8	0.193687	0	14.98	0	1	0.470909	14.326				14.9679	75.2494
	0.804167	12.5468	0	34.0208	30.34	19.8	0.193263	0	14.974	0	1	0.46989	14.295				14.9617	75.2182
	0.80625	12.5468	0	34.0312	30.33	19.8	0.192846	0	14.9679	0	1	0.468871	14.264				14.9553	75.1861
	0.808333	12.5468	0	34.0417	30.34	19.8	0.192406	0	14.9617	0	1	0.467819	14.232				14.9493	75.1558
	0.810417	12.5468	0	34.0521	30.36	19.8	0.191947	0	14.9553	0	1	0.466735	14.199				14.9431	75.1246
	0.8125	12.5468	0	34.0625	30.36	19.8	0.191527	0	14.9493	0	1	0.465716	14.168				14.9373	75.0952
	0.814583	12.5468	0	34.0729	30.37	19.8	0.191083	0	14.9431	0	1	0.464664	14.136				14.931	75.0639
	0.816667	12.5468	0	34.0833	30.37	19.8	0.19068	0	14.9373	0	1	0.463678	14.106				14.9252	75.0348
	0.81875	12.5468	0	34.0938	30.37	19.8	0.190247	0	14.931	0	1	0.462626	14.074				14.9192	75.0044
	0.820833	12.5468	0	34.1042	30.4	19.8	0.189817	0	14.9252	0	1	0.46164	14.044				14.9129	74.973
	0.822917	12.5468	0	34.1146	30.39	19.8	0.189399	0	14.9192	0	1	0.460621	14.013				14.9069	74.9427
	0.825	12.5468	0	34.125	30.38	19.8	0.188976	0	14.9129	0	1	0.459569	13.981				14.9009	74.9127
	0.827083	12.5466	0	34.1354	30.39	19.8	0.188556	0	14.9069	0	1	0.45855	13.95				14.8949	74.8825
	0.829167	12.5466	0	34.1458	30.42	19.8	0.18811	0	14.9009	0	1	0.457531	13.919				14.8889	74.852
	0.83125	12.5466	0	34.1562	30.43	19.8	0.187678	0	14.8949	0	1	0.456512	13.888				14.883	74.8226
	0.833333	12.5466	0	34.1667	30.42	19.8	0.187274	0	14.8889	0	1	0.455493	13.857				14.877	74.7924
	0.835417	12.5466	0	34.1771	30.41	19.8	0.186874	0	14.883	0	1	0.454507	13.827				14.8712	74.7633
	0.8375	12.5466	0	34.1875	30.43	19.8	0.186435	0	14.877	0	1	0.453488	13.796				14.8651	74.7327
	0.839583	12.5466	0	34.1979	30.45	19.8	0.186017	0	14.8712	0	1	0.452501	13.766				14.8595	74.7044
	0.841667	12.5466	0	34.2083	30.43	19.8	0.185615	0	14.8651	0	1	0.451482	13.735				14.8539	74.676
	0.84375	12.5466	0	34.2188	30.44	19.8	0.185216	0	14.8595	0	1	0.450529	13.706				14.8483	74.6479
	0.845833	12.5466	0	34.2292	30.44	19.8	0.184821	0	14.8539	0	1	0.449576	13.677				14.8428	74.6203
	0.847917	12.5466	0	34.2396	30.46	19.8	0.184413	0	14.8483	0	1	0.448623	13.648				14.8374	74.5931
	0.85	12.5464	0	34.25	30.44	19.8	0.18405	0	14.8428	0	1	0.447702	13.62				14.8317	74.5648
	0.852083	12.5464	0	34.2604	30.46	19.8	0.183653	0	14.8374	0	1	0.446782	13.592				14.8263	74.5374
	0.854167	12.5464	0	34.2708	30.47	19.8	0.183255	0	14.8317	0	1	0.445829	13.563				14.8208	74.51
	0.85625	12.5464	0	34.2812	30.47	19.8	0.182872	0	14.8263	0	1	0.444908	13.535				14.8152	74.4817
	0.858333	12.5464	0	34.2917	30.47	19.8	0.182493	0	14.8208	0	1	0.443988	13.507				14.8098	74.4543
	0.860417	12.5464	0	34.3021	30.48	19.8	0.182094	0	14.8152	0	1	0.443035	13.478				14.8045	74.428
	0.8625	12.5464	0	34.3125	30.48	19.8	0.181715	0	14.8098	0	1	0.442114	13.45				14.7991	74.4004
	0.864583	12.5464	0	34.3229	30.5	19.8	0.181341	0	14.8045	0	1	0.441227	13.423				14.7938	74.3741
	0.866667	12.5464	0	34.3333	30.48	19.8	0.180968	0	14.7991	0	1	0.440306	13.395				14.7882	74.346
	0.86875	12.5464	0	34.3438	30.49	19.8	0.1806	0	14.7938	0	1	0.439419	13.368				14.7826	74.3176
	0.870833	12.5464	0	34.3542	30.52	19.8	0.180182	0	14.7882	0	1	0.438466	13.339				14.7767	74.2883
	0.872917	12.5464	0	34.3646	30.52	19.8	0.179794	0	14.7826	0	1	0.437512	13.31				14.7709	74.2589
	0.875	12.5464	0	34.375	30.52	19.8	0.179387	0	14.7767	0	1	0.436526	13.28				14.7653	74.2307
	0.877083	12.5464	0	34.3854	30.52	19.8	0.178984	0	14.7709	0	1	0.43554	13.25				14.7593	74.2004
	0.879167	12.5464	0	34.3958	30.54	19.8	0.178578	0	14.7653	0	1	0.434587	13.221				14.7538	74.1728
	0.88125	12.5464	0	34.4062	30.54	19.8	0.178158	0	14.7593	0	1	0.433568	13.19				14.7484	74.1456
	0.883333	12.5464	0	34.4167	30.52	19.8	0.177795	0	14.7538	0	1	0.432647	13.162				14.7429	74.1182
	0.885417	12.5464	0	34.4271	30.55	19.8	0.177396	0	14.7484	0	1	0.431727	13.134				14.7379	74.093
	0.8875	12.5464	0	34.4375	30.55	19.8	0.177009	0	14.7429	0	1	0.430807	13.106				14.733	74.0685
	0.889583	12.5464	0	34.4479	30.57	19.8	0.176647	0	14.7379	0	1	0.429952	13.08				14.7281	74.0439
	0.891667	12.5461	0	34.4583	30.57	19.8	0.176316	0	14.733	0	1	0.42913	13.055				14.7233	74.0197
	0.89375	12.5461	0	34.4688	30.56	19.8	0.175976	0	14.7281	0	1	0.428308	13.03				14.7184	73.9951
	0.895833	12.5461	0	34.4792	30.58	19.8	0.175625	0	14.7233	0	1	0.427487	13.005				14.7134	73.9696
	0.897917	12.5461	0	34.4896	30.57	19.8	0.175291	0	14.7184	0	1	0.426665	12.98				14.7083	73.9443
	0.9	12.5461	0	34.5	30.57	19.8	0.174938	0	14.7134	0	1	0.42581	12.954				14.7033	73.919
	0.902083	12.5461	0	34.5104	30.58	19.8	0.174584	0	14.7083	0	1	0.424956	12.928				14.6984	73.8946
	0.904167	12.5461	0	34.5208	30.6	19.8	0.174216	0	14.7033	0	1	0.424101	12.902				14.6938	73.8712
	0.90625	12.5461	0	34.5312	30.6	19.8	0.173877	0	14.6984	0	1	0.423279	12.877				14.6891	73.8476
	0.908333	12.5461	0	34.5417	30.61	19.8	0.17355	0	14.6938	0	1	0.42249	12.853				14.6846	73.8251
	0.910417	12.5461	0	34.5521	30.6	19.8	0.173228	0	14.6891	0	1	0.421701	12.829				14.68	73.8018
	0.9125	12.5461	0	34.5625	30.6	19.8	0.172921	0	14.6846	0	1	0.420945	12.806				14.6753	73.7784
	0.914583	12.5461	0	34.5729	30.63	19.8	0.172575	0	14.68	0	1	0.420156	12.782				14.6706	73.7548
	0.916667	12.5461	0	34.5833	30.63	19.8	0.17225	0	14.6753	0	1	0.419368	12.758				14.666	73.7314
	0.91875	12.5461	0	34.5938	30.62	19.8	0.171929	0	14.6706	0	1	0.418579	12.734				14.6611	73.707
	0.920833	12.5461	0	34.6042	30.63	19.8	0.171594	0	14.666	0	1	0.41779	12.71				14.6565	73.6836
	0.922917	12.5461	0	34.6146	30.64	19.8	0.171254	0	14.6611	0	1	0.416968	12.685				14.6519	73.6609
	0.925	12.5461	0	34.625	30.65	19.8	0.170925	0	14.6565	0	1	0.416179	12.661				14.6473	73.6376
	0.927083	12.5461	0	34.6354	30.63	19.8	0.170628	0	14.6519	0	1	0.415423	12.638				14.6429	73.6152
	0.929167	12.5461	0	34.6458	30.65	19.8	0.170283	0	14.6473	0	1	0.414634	12.614				14.6386	73.5936
	0.93125	12.5461	0	34.6562	30.67	19.8	0.169961	0	14.6429	0	1	0.413878	12.591				14.6345	73.5732
	0.933333	12.5461	0	34.6667	30.66	19.8	0.169667	0	14.6386	0	1	0.413155	12.569				14.6302	73.5516
	0.935417	12.5461	0	34.6771	30.67	19.8	0.169384	0	14.6345	0	1	0.412465	12.548				14.6261	73.5311
	0.9375	12.5461	0	34.6875	30.67	19.8	0.169082	0	14.6302	0	1	0.411742	12.526				14.6221	73.5108
	0.939583	12.5461	0	34.6979	30.68	19.8	0.16879	0	14.6261	0	1	0.411051	12.505				14.618	73.4901
	0.941667	12.5461	0	34.7083	30.7	19.8	0.168494	0	14.6221	0	1	0.410361	12.484				14.6141	73.4707
	0.94375	12.5459	0	34.7188	30.69	19.8	0.16822	0	14.618	0	1	0.409671	12.463				14.6096	73.4482
	0.945833	12.5459	0	34.7292	30.71	19.8	0.167932	0	14.6141	0	1	0.409013	12.443				14.6054	73.4267
	0.947917	12.5459	0	34.7396	30.71	19.8	0.167617	0	14.6096	0	1	0.408257	12.42				14.6011	73.4051
	0.95	12.5459	0	34.75	30.71	19.8	0.16732	0	14.6054	0	1	0.407534	12.398				14.5968	73.3838
	0.952083	12.5459	0	34.7604	30.7	19.8	0.16703	0	14.6011	0	1	0.406811	12.376				14.5926	73.3623
	0.954167	12.5459	0	34.7708	30.73	19.8	0.166714	0	14.5968	0	1	0.406088	12.354				14.5887	73.3427
	0.95625	12.5459	0	34.7812	30.74	19.8	0.166408	0	14.5926	0	1	0.405365	12.332				14.5846	73.3222
	0.958333	12.5459	0	34.7917	30.73	19.8	0.166146	0	14.5887	0	1	0.404707	12.312				14.5803	73.3007
	0.960417	12.5459	0	34.8021	30.74	19.8	0.165852	0	14.5846	0	1	0.404017	12.291				14.576	73.2791
	0.9625	12.5459	0	34.8125	30.74	19.8	0.165556	0	14.5803	0	1	0.403294	12.269				14.5717	73.2576
	0.964583	12.5459	0	34.8229	30.74	19.8	0.16526	0	14.576	0	1	0.402571	12.247				14.5677	73.2372
	0.966667	12.5459	0	34.8333	30.74	19.8	0.164957	0	14.5717	0	1	0.401847	12.225				14.5636	73.2167
	0.96875	12.5459	0	34.8438	30.76	19.8	0.16467	0	14.5677	0	1	0.401157	12.204				14.5597	73.1973
	0.970833	12.5459	0	34.8542	30.76	19.8	0.16438	0	14.5636	0	1	0.400467	12.183				14.5558	73.1776
	0.972917	12.5459	0	34.8646	30.78	19.8	0.164101	0	14.5597	0	1	0.399809	12.163				14.5521	73.159
	0.975	12.5459	0	34.875	30.77	19.8	0.163833	0	14.5558	0	1	0.399152	12.143				14.5483	73.1396
	0.977083	12.5459	0	34.8854	30.77	19.8	0.163578	0	14.5521	0	1	0.398527	12.124				14.5445	73.1209
	0.979167	12.5459	0	34.8958	30.79	19.8	0.163295	0	14.5483	0	1	0.39787	12.104				14.5409	73.1025
	0.98125	12.5459	0	34.9062	30.78	19.8	0.163044	0	14.5445	0	1	0.397245	12.085				14.5374	73.0848
	0.983333	12.5459	0	34.9167	30.8	19.8	0.162775	0	14.5409	0	1	0.396621	12.066				14.5339	73.0672
	0.985417	12.5459	0	34.9271	30.8	19.8	0.162527	0	14.5374	0	1	0.396029	12.048				14.5302	73.0487
	0.9875	12.5459	0	34.9375	30.8	19.8	0.162289	0	14.5339	0	1	0.395438	12.03				14.5265	73.0302
	0.989583	12.5459	0	34.9479	30.81	19.8	0.162019	0	14.5302	0	1	0.394813	12.011				14.5228	73.0117
	0.991667	12.5459	0	34.9583	30.82	19.8	0.161755	0	14.5265	0	1	0.394188	11.992				14.5193	72.9942
	0.99375	12.5457	0	34.9688	30.83	19.8	0.161495	0	14.5228	0	1	0.393564	11.973				14.5154	72.9746
	0.995833	12.5457	0	34.9792	30.84	19.8	0.161248	0	14.5193	0	1	0.392972	11.955				14.5117	72.9561
	0.997917	12.5457	0	34.9896	30.84	19.8	0.160971	0	14.5154	0	1	0.392315	11.935				14.5082	72.9384
	1	12.5457	0	35	30.85	19.8	0.160709	0	14.5117	0	1	0.39169	11.916				14.5045	72.9198
	1.00208	12.5457	0	35.0104	30.85	19.8	0.160468	0	14.5082	0	1	0.391099	11.898				14.501	72.9022
	1.00417	12.5457	0	35.0208	30.85	19.8	0.160211	0	14.5045	0	1	0.390474	11.879				14.4974	72.8837
	1.00625	12.5457	0	35.0312	30.85	19.8	0.159965	0	14.501	0	1	0.389882	11.861				14.4936	72.865
	1.00833	12.5457	0	35.0417	30.86	19.8	0.1597	0	14.4974	0	1	0.389258	11.842				14.49	72.8466
	1.01042	12.5457	0	35.0521	30.85	19.8	0.159453	0	14.4936	0	1	0.388633	11.823				14.4865	72.8291
	1.0125	12.5457	0	35.0625	30.87	19.8	0.159184	0	14.49	0	1	0.388009	11.804				14.4826	72.8095
	1.01458	12.5457	0	35.0729	30.89	19.8	0.15893	0	14.4865	0	1	0.387417	11.786				14.4791	72.7919
	1.01667	12.5455	0	35.0833	30.88	19.8	0.158663	0	14.4826	0	1	0.38676	11.766				14.4754	72.7734
	1.01875	12.5455	0	35.0938	30.89	19.8	0.158413	0	14.4791	0	1	0.386168	11.748				14.4717	72.7549
	1.02083	12.5455	0	35.1042	30.9	19.8	0.158151	0	14.4754	0	1	0.385543	11.729				14.4681	72.7364
	1.02292	12.5455	0	35.1146	30.91	19.8	0.157891	0	14.4717	0	1	0.384919	11.71				14.4645	72.7187
	1.025	12.5455	0	35.125	30.92	19.8	0.157624	0	14.4681	0	1	0.384294	11.691				14.4611	72.7012
	1.02708	12.5455	0	35.1354	30.92	19.8	0.157386	0	14.4645	0	1	0.383703	11.673				14.4578	72.6846
	1.02917	12.5455	0	35.1458	30.93	19.8	0.157133	0	14.4611	0	1	0.383111	11.655				14.4543	72.6671
	1.03125	12.5455	0	35.1562	30.94	19.8	0.156901	0	14.4578	0	1	0.382552	11.638				14.4509	72.6504
	1.03333	12.5455	0	35.1667	30.95	19.8	0.156648	0	14.4543	0	1	0.38196	11.62				14.4475	72.6329
	1.03542	12.5455	0	35.1771	30.94	19.8	0.156425	0	14.4509	0	1	0.381402	11.603				14.4441	72.6161
	1.0375	12.5455	0	35.1875	30.96	19.8	0.156167	0	14.4475	0	1	0.38081	11.585				14.4404	72.5976
	1.03958	12.5455	0	35.1979	30.94	19.8	0.155942	0	14.4441	0	1	0.380251	11.568				14.437	72.5801
	1.04167	12.5455	0	35.2083	30.95	19.8	0.155686	0	14.4404	0	1	0.379627	11.549				14.4333	72.5615
	1.04375	12.5455	0	35.2188	30.96	19.8	0.155438	0	14.437	0	1	0.379035	11.531				14.4298	72.5439
	1.04583	12.5455	0	35.2292	30.97	19.8	0.155177	0	14.4333	0	1	0.37841	11.512				14.4265	72.5273
	1.04792	12.5455	0	35.2396	30.97	19.8	0.154935	0	14.4298	0	1	0.377819	11.494				14.423	72.5097
	1.05	12.5455	0	35.25	30.98	19.8	0.154698	0	14.4265	0	1	0.37726	11.477				14.4197	72.4931
	1.05208	12.5453	0	35.2604	30.98	19.8	0.154455	0	14.423	0	1	0.376668	11.459				14.4163	72.4764
	1.05417	12.5453	0	35.2708	30.98	19.8	0.15422	0	14.4197	0	1	0.376109	11.442				14.4129	72.4591
	1.05625	12.5453	0	35.2812	30.98	19.8	0.153988	0	14.4163	0	1	0.375551	11.425				14.4096	72.4424
	1.05833	12.5453	0	35.2917	31.01	19.8	0.153728	0	14.4129	0	1	0.374959	11.407				14.4061	72.4247
	1.06042	12.5453	0	35.3021	31.01	19.8	0.153504	0	14.4096	0	1	0.3744	11.39				14.4028	72.4083
	1.0625	12.5453	0	35.3125	31	19.8	0.153262	0	14.4061	0	1	0.373808	11.372				14.3993	72.3907
	1.06458	12.5453	0	35.3229	31.03	19.8	0.153012	0	14.4028	0	1	0.37325	11.355				14.3958	72.3731
	1.06667	12.5453	0	35.3333	31.03	19.8	0.152775	0	14.3993	0	1	0.372658	11.337				14.3923	72.3555
	1.06875	12.5453	0	35.3438	31.04	19.8	0.152521	0	14.3958	0	1	0.372066	11.319				14.3886	72.3371
	1.07083	12.5453	0	35.3542	31.04	19.8	0.152279	0	14.3923	0	1	0.371475	11.301				14.3849	72.3184
	1.07292	12.5453	0	35.3646	31.06	19.8	0.152007	0	14.3886	0	1	0.37085	11.282				14.3812	72.2999
	1.075	12.5453	0	35.375	31.05	19.8	0.151758	0	14.3849	0	1	0.370225	11.263				14.3775	72.2813
	1.07708	12.5453	0	35.3854	31.07	19.8	0.151494	0	14.3812	0	1	0.369601	11.244				14.3738	72.2627
	1.07917	12.5453	0	35.3958	31.06	19.8	0.15124	0	14.3775	0	1	0.368976	11.225				14.3704	72.2452
	1.08125	12.5451	0	35.4062	31.07	19.8	0.150977	0	14.3738	0	1	0.368352	11.206				14.3666	72.2265
	1.08333	12.5451	0	35.4167	31.08	19.8	0.15073	0	14.3704	0	1	0.36776	11.188				14.3629	72.2079
	1.08542	12.5451	0	35.4271	31.07	19.8	0.150478	0	14.3666	0	1	0.367136	11.169				14.3595	72.1904
	1.0875	12.5451	0	35.4375	31.07	19.8	0.150224	0	14.3629	0	1	0.366511	11.15				14.3558	72.1719
	1.08958	12.5451	0	35.4479	31.09	19.8	0.149964	0	14.3595	0	1	0.365919	11.132				14.3521	72.1534
	1.09167	12.5451	0	35.4583	31.1	19.8	0.149703	0	14.3558	0	1	0.365295	11.113				14.3484	72.1349
	1.09375	12.5451	0	35.4688	31.11	19.8	0.149442	0	14.3521	0	1	0.36467	11.094				14.3447	72.1162
	1.09583	12.5451	0	35.4792	31.12	19.8	0.14918	0	14.3484	0	1	0.364046	11.075				14.341	72.0977
	1.09792	12.5451	0	35.4896	31.11	19.8	0.148927	0	14.3447	0	1	0.363421	11.056				14.3373	72.0791
	1.1	12.5451	0	35.5	31.12	19.8	0.148669	0	14.341	0	1	0.362797	11.037				14.3336	72.0604
	1.10208	12.5451	0	35.5104	31.12	19.8	0.148405	0	14.3373	0	1	0.362172	11.018				14.33	72.0421
	1.10417	12.5451	0	35.5208	31.12	19.8	0.148148	0	14.3336	0	1	0.361548	10.999				14.3262	72.0234
	1.10625	12.5451	0	35.5312	31.15	19.8	0.147881	0	14.33	0	1	0.360923	10.98				14.3225	72.0047
	1.10833	12.5449	0	35.5417	31.14	19.8	0.147628	0	14.3262	0	1	0.360298	10.961				14.3188	71.9863
	1.11042	12.5449	0	35.5521	31.13	19.8	0.147379	0	14.3225	0	1	0.359674	10.942				14.3152	71.9677
	1.1125	12.5449	0	35.5625	31.15	19.8	0.147107	0	14.3188	0	1	0.359049	10.923				14.3115	71.9492
	1.11458	12.5449	0	35.5729	31.16	19.8	0.146846	0	14.3152	0	1	0.358425	10.904				14.308	71.9317
	1.11667	12.5449	0	35.5833	31.17	19.8	0.146588	0	14.3115	0	1	0.3578	10.885				14.3043	71.9131
	1.11875	12.5449	0	35.5938	31.18	19.8	0.146336	0	14.308	0	1	0.357209	10.867				14.3006	71.8945
	1.12083	12.5449	0	35.6042	31.18	19.8	0.146074	0	14.3043	0	1	0.356584	10.848				14.2969	71.8759
	1.12292	12.5449	0	35.6146	31.19	19.8	0.145813	0	14.3006	0	1	0.35596	10.829				14.2932	71.8574
	1.125	12.5449	0	35.625	31.19	19.8	0.145558	0	14.2969	0	1	0.355335	10.81				14.2893	71.8378
	1.12708	12.5449	0	35.6354	31.2	19.8	0.145292	0	14.2932	0	1	0.35471	10.791				14.2854	71.8183
	1.12917	12.5449	0	35.6458	31.2	19.8	0.145025	0	14.2893	0	1	0.354053	10.771				14.2816	71.7988
	1.13125	12.5449	0	35.6562	31.21	19.8	0.144752	0	14.2854	0	1	0.353396	10.751				14.2779	71.7802
	1.13333	12.5447	0	35.6667	31.22	19.8	0.144479	0	14.2816	0	1	0.352738	10.731				14.274	71.7607
	1.13542	12.5447	0	35.6771	31.22	19.8	0.14422	0	14.2779	0	1	0.352114	10.712				14.2703	71.7421
	1.1375	12.5447	0	35.6875	31.23	19.8	0.143946	0	14.274	0	1	0.351456	10.692				14.2664	71.7226
	1.13958	12.5447	0	35.6979	31.23	19.8	0.143689	0	14.2703	0	1	0.350832	10.673				14.2625	71.7029
	1.14167	12.5447	0	35.7083	31.24	19.8	0.143413	0	14.2664	0	1	0.350174	10.653				14.2586	71.6836
	1.14375	12.5447	0	35.7188	31.23	19.8	0.143147	0	14.2625	0	1	0.349517	10.633				14.2547	71.664
	1.14583	12.5447	0	35.7292	31.27	19.8	0.142854	0	14.2586	0	1	0.348859	10.613				14.2509	71.6444
	1.14792	12.5447	0	35.7396	31.26	19.8	0.142594	0	14.2547	0	1	0.348202	10.593				14.2471	71.6258
	1.15	12.5447	0	35.75	31.27	19.8	0.142315	0	14.2509	0	1	0.347545	10.573				14.2433	71.6063
	1.15208	12.5447	0	35.7604	31.26	19.8	0.142062	0	14.2471	0	1	0.34692	10.554				14.2394	71.5868
	1.15417	12.5447	0	35.7708	31.28	19.8	0.141783	0	14.2433	0	1	0.346263	10.534				14.2355	71.5674
	1.15625	12.5447	0	35.7812	31.29	19.8	0.141508	0	14.2394	0	1	0.345605	10.514				14.2316	71.5476
	1.15833	12.5447	0	35.7917	31.31	19.8	0.141225	0	14.2355	0	1	0.344948	10.494				14.2277	71.5282
	1.16042	12.5447	0	35.8021	31.29	19.8	0.140967	0	14.2316	0	1	0.34429	10.474				14.2238	71.5085
	1.1625	12.5444	0	35.8125	31.31	19.8	0.140686	0	14.2277	0	1	0.343633	10.454				14.2199	71.489
	1.16458	12.5444	0	35.8229	31.3	19.8	0.140424	0	14.2238	0	1	0.342975	10.434				14.2161	71.4696
	1.16667	12.5444	0	35.8333	31.31	19.8	0.140147	0	14.2199	0	1	0.342318	10.414				14.2124	71.4511
	1.16875	12.5444	0	35.8438	31.33	19.8	0.139869	0	14.2161	0	1	0.341661	10.394				14.2087	71.4324
	1.17083	12.5444	0	35.8542	31.34	19.8	0.139608	0	14.2124	0	1	0.341036	10.375				14.205	71.4138
	1.17292	12.5444	0	35.8646	31.33	19.8	0.139353	0	14.2087	0	1	0.340412	10.356				14.2011	71.3942
	1.175	12.5444	0	35.875	31.34	19.8	0.139094	0	14.205	0	1	0.339787	10.337				14.1974	71.3757
	1.17708	12.5444	0	35.8854	31.33	19.8	0.138828	0	14.2011	0	1	0.33913	10.317				14.1937	71.3571
	1.17917	12.5444	0	35.8958	31.34	19.8	0.138568	0	14.1974	0	1	0.338505	10.298				14.19	71.3384
	1.18125	12.5442	0	35.9062	31.35	19.8	0.13831	0	14.1937	0	1	0.33788	10.279				14.1868	71.3222
	1.18333	12.5444	0	35.9167	31.34	19.8	0.138055	0	14.19	0	1	0.337256	10.26				14.183	71.3036
	1.18542	12.5442	0	35.9271	31.39	19.8	0.137797	0	14.1868	0	1	0.336697	10.243				14.1795	71.2859
	1.1875	12.5442	0	35.9375	31.39	19.8	0.137544	0	14.183	0	1	0.336073	10.224				14.176	71.2683
	1.18958	12.5442	0	35.9479	31.39	19.8	0.137297	0	14.1795	0	1	0.335481	10.206				14.1727	71.2516
	1.19167	12.5442	0	35.9583	31.39	19.8	0.137063	0	14.176	0	1	0.334889	10.188				14.1692	71.2341
	1.19375	12.5442	0	35.9688	31.39	19.8	0.136828	0	14.1727	0	1	0.33433	10.171				14.1659	71.2175
	1.19583	12.5442	0	35.9792	31.4	19.8	0.136577	0	14.1692	0	1	0.333739	10.153				14.1628	71.2018
	1.19792	12.5442	0	35.9896	31.41	19.8	0.136345	0	14.1659	0	1	0.33318	10.136				14.1595	71.1853
	1.2	12.5442	0	36	31.41	19.8	0.136126	0	14.1628	0	1	0.332654	10.12				14.156	71.1676
	1.20208	12.5442	0	36.0104	31.42	19.8	0.135895	0	14.1595	0	1	0.332095	10.103				14.1525	71.1501
	1.20417	12.5442	0	36.0208	31.41	19.8	0.135655	0	14.156	0	1	0.331504	10.085				14.1488	71.1315
	1.20625	12.5442	0	36.0312	31.43	19.8	0.1354	0	14.1525	0	1	0.330912	10.067				14.1451	71.1129
	1.20833	12.5442	0	36.0417	31.44	19.8	0.135142	0	14.1488	0	1	0.330287	10.048				14.1412	71.0934
	1.21042	12.5442	0	36.0521	31.44	19.8	0.134888	0	14.1451	0	1	0.329663	10.029				14.1374	71.0739
	1.2125	12.5442	0	36.0625	31.45	19.8	0.13461	0	14.1412	0	1	0.329005	10.009				14.1337	71.0552
	1.21458	12.5442	0	36.0729	31.46	19.8	0.134337	0	14.1374	0	1	0.328348	9.989				14.1302	71.0377
	1.21667	12.5442	0	36.0833	31.45	19.8	0.134082	0	14.1337	0	1	0.327723	9.97				14.1267	71.0202
	1.21875	12.5442	0	36.0938	31.46	19.8	0.133834	0	14.1302	0	1	0.327132	9.952				14.1234	71.0036
	1.22083	12.5442	0	36.1042	31.49	19.8	0.13358	0	14.1267	0	1	0.32654	9.934				14.1201	70.987
	1.22292	12.5442	0	36.1146	31.49	19.8	0.133353	0	14.1234	0	1	0.325981	9.917				14.1165	70.9692
	1.225	12.5442	0	36.125	31.5	19.8	0.133117	0	14.1201	0	1	0.325422	9.9				14.1133	70.9528
	1.22708	12.5442	0	36.1354	31.48	19.8	0.132882	0	14.1165	0	1	0.324831	9.882				14.1102	70.9372
	1.22917	12.5442	0	36.1458	31.51	19.8	0.132641	0	14.1133	0	1	0.324272	9.865				14.1073	70.9226
	1.23125	12.5442	0	36.1562	31.52	19.8	0.132419	0	14.1102	0	1	0.323746	9.849				14.1041	70.9068
	1.23333	12.544	0	36.1667	31.53	19.8	0.132208	0	14.1073	0	1	0.323253	9.834				14.1012	70.8922
	1.23542	12.544	0	36.1771	31.51	19.8	0.132004	0	14.1041	0	1	0.322727	9.818				14.0987	70.8794
	1.2375	12.544	0	36.1875	31.53	19.8	0.131791	0	14.1012	0	1	0.322234	9.803				14.0956	70.8638
	1.23958	12.544	0	36.1979	31.52	19.8	0.131618	0	14.0987	0	1	0.321807	9.79				14.0927	70.8493
	1.24167	12.544	0	36.2083	31.53	19.8	0.131398	0	14.0956	0	1	0.321281	9.774				14.0898	70.8346
	1.24375	12.544	0	36.2188	31.55	19.8	0.131192	0	14.0927	0	1	0.320788	9.759				14.0869	70.82
	1.24583	12.544	0	36.2292	31.56	19.8	0.13098	0	14.0898	0	1	0.320295	9.744				14.0843	70.8073
	1.24792	12.544	0	36.2396	31.57	19.8	0.130772	0	14.0869	0	1	0.319801	9.729				14.0816	70.7935
	1.25	12.544	0	36.25	31.57	19.8	0.130598	0	14.0843	0	1	0.319374	9.716				14.0791	70.7809
	1.25208	12.544	0	36.2604	31.56	19.8	0.130414	0	14.0816	0	1	0.318914	9.702				14.0768	70.7691
	1.25417	12.544	0	36.2708	31.58	19.8	0.130228	0	14.0791	0	1	0.318487	9.689				14.0746	70.7584
	1.25625	12.544	0	36.2812	31.58	19.8	0.130067	0	14.0768	0	1	0.318092	9.677				14.0721	70.7457
	1.25833	12.544	0	36.2917	31.59	19.8	0.129915	0	14.0746	0	1	0.317731	9.666				14.0694	70.732
	1.26042	12.544	0	36.3021	31.59	19.8	0.129739	0	14.0721	0	1	0.317303	9.653				14.0669	70.7194
	1.2625	12.544	0	36.3125	31.59	19.8	0.129546	0	14.0694	0	1	0.316843	9.639				14.0645	70.7077
	1.26458	12.544	0	36.3229	31.61	19.8	0.129366	0	14.0669	0	1	0.316416	9.626				14.0622	70.696
	1.26667	12.544	0	36.3333	31.62	19.8	0.129193	0	14.0645	0	1	0.316021	9.614				14.0601	70.6853
	1.26875	12.5438	0	36.3438	31.62	19.8	0.129036	0	14.0622	0	1	0.315627	9.602				14.0579	70.6744
	1.27083	12.5438	0	36.3542	31.64	19.8	0.128876	0	14.0601	0	1	0.315265	9.591				14.0552	70.6609
	1.27292	12.5438	0	36.3646	31.62	19.8	0.128734	0	14.0579	0	1	0.314904	9.58				14.0525	70.647
	1.275	12.5438	0	36.375	31.65	19.8	0.128535	0	14.0552	0	1	0.314443	9.566				14.0496	70.6324
	1.27708	12.5438	0	36.3854	31.63	19.8	0.128354	0	14.0525	0	1	0.313983	9.552				14.0471	70.6199
	1.27917	12.5438	0	36.3958	31.64	19.8	0.128148	0	14.0496	0	1	0.31349	9.537				14.0441	70.6051
	1.28125	12.5438	0	36.4062	31.67	19.8	0.127958	0	14.0471	0	1	0.313063	9.524				14.0416	70.5924
	1.28333	12.5438	0	36.4167	31.65	19.8	0.127769	0	14.0441	0	1	0.31257	9.509				14.0391	70.5799
	1.28542	12.5438	0	36.4271	31.66	19.8	0.127586	0	14.0416	0	1	0.312143	9.496				14.0366	70.5671
	1.2875	12.5438	0	36.4375	31.69	19.8	0.127396	0	14.0391	0	1	0.311715	9.483				14.034	70.5543
	1.28958	12.5438	0	36.4479	31.69	19.8	0.127219	0	14.0366	0	1	0.311288	9.47				14.0313	70.5407
	1.29167	12.5438	0	36.4583	31.68	19.8	0.127044	0	14.034	0	1	0.310861	9.457				14.0288	70.5279
	1.29375	12.5438	0	36.4688	31.69	19.8	0.126855	0	14.0313	0	1	0.3104	9.443				14.0257	70.5125
	1.29583	12.5438	0	36.4792	31.69	19.8	0.126681	0	14.0288	0	1	0.309973	9.43				14.0228	70.4978
	1.29792	12.5436	0	36.4896	31.72	19.8	0.12645	0	14.0257	0	1	0.309447	9.414				14.0202	70.485
	1.3	12.5436	0	36.5	31.72	19.8	0.126245	0	14.0228	0	1	0.308954	9.399				14.0171	70.4694
	1.30208	12.5436	0	36.5104	31.72	19.8	0.126071	0	14.0202	0	1	0.308527	9.386				14.0144	70.4558
	1.30417	12.5436	0	36.5208	31.72	19.8	0.125857	0	14.0171	0	1	0.308001	9.37				14.0119	70.4432
	1.30625	12.5436	0	36.5312	31.74	19.8	0.125654	0	14.0144	0	1	0.307541	9.356				14.009	70.4284
	1.30833	12.5436	0	36.5417	31.76	19.8	0.125473	0	14.0119	0	1	0.307113	9.343				14.0062	70.4147
	1.31042	12.5436	0	36.5521	31.74	19.8	0.125278	0	14.009	0	1	0.30662	9.328				14.0036	70.4011
	1.3125	12.5436	0	36.5625	31.75	19.8	0.125088	0	14.0062	0	1	0.30616	9.314				14.0006	70.3864
	1.31458	12.5436	0	36.5729	31.77	19.8	0.124889	0	14.0036	0	1	0.3057	9.3				13.9977	70.3717
	1.31667	12.5436	0	36.5833	31.76	19.8	0.124688	0	14.0006	0	1	0.305207	9.285				13.995	70.3581
	1.31875	12.5436	0	36.5938	31.76	19.8	0.12449	0	13.9977	0	1	0.304714	9.27				13.9921	70.3435
	1.32083	12.5436	0	36.6042	31.78	19.8	0.124289	0	13.995	0	1	0.304254	9.256				13.9892	70.3288
	1.32292	12.5436	0	36.6146	31.8	19.8	0.12408	0	13.9921	0	1	0.30376	9.241				13.9864	70.3151
	1.325	12.5436	0	36.625	31.79	19.8	0.123884	0	13.9892	0	1	0.303267	9.226				13.9837	70.3014
	1.32708	12.5436	0	36.6354	31.79	19.8	0.123695	0	13.9864	0	1	0.302807	9.212				13.9812	70.2888
	1.32917	12.5436	0	36.6458	31.8	19.8	0.123504	0	13.9837	0	1	0.302347	9.198				13.9787	70.2761
	1.33125	12.5436	0	36.6562	31.82	19.8	0.123316	0	13.9812	0	1	0.30192	9.185				13.976	70.2624
	1.33333	12.5436	0	36.6667	31.83	19.8	0.123134	0	13.9787	0	1	0.301492	9.172				13.9736	70.2506
	1.33542	12.5434	0	36.6771	31.83	19.8	0.122947	0	13.976	0	1	0.301032	9.158				13.9711	70.238
	1.3375	12.5434	0	36.6875	31.82	19.8	0.122789	0	13.9736	0	1	0.300638	9.146				13.9684	70.2243
	1.33958	12.5434	0	36.6979	31.84	19.8	0.122608	0	13.9711	0	1	0.30021	9.133				13.9661	70.2127
	1.34167	12.5434	0	36.7083	31.85	19.8	0.122412	0	13.9684	0	1	0.29975	9.119				13.9635	70.1999
	1.34375	12.5434	0	36.7188	31.86	19.8	0.122247	0	13.9661	0	1	0.299356	9.107				13.961	70.1872
	1.34583	12.5434	0	36.7292	31.86	19.8	0.122074	0	13.9635	0	1	0.298928	9.094				13.9585	70.1746
	1.34792	12.5434	0	36.7396	31.86	19.8	0.121896	0	13.961	0	1	0.298501	9.081				13.9559	70.1617
	1.35	12.5434	0	36.75	31.88	19.8	0.121711	0	13.9585	0	1	0.298074	9.068				13.9536	70.1501
	1.35208	12.5434	0	36.7604	31.86	19.8	0.121544	0	13.9559	0	1	0.297646	9.055				13.9509	70.1366
	1.35417	12.5434	0	36.7708	31.89	19.8	0.121372	0	13.9536	0	1	0.297252	9.043				13.9484	70.1237
	1.35625	12.5434	0	36.7812	31.91	19.8	0.121171	0	13.9509	0	1	0.296792	9.029				13.9458	70.1109
	1.35833	12.5434	0	36.7917	31.89	19.8	0.121003	0	13.9484	0	1	0.296364	9.016				13.9433	70.0983
	1.36042	12.5434	0	36.8021	31.89	19.8	0.120834	0	13.9458	0	1	0.295937	9.003				13.941	70.0867
	1.3625	12.5434	0	36.8125	31.91	19.8	0.120648	0	13.9433	0	1	0.29551	8.99				13.9387	70.075
	1.36458	12.5434	0	36.8229	31.93	19.8	0.120474	0	13.941	0	1	0.295115	8.978				13.9363	70.0633
	1.36667	12.5434	0	36.8333	31.93	19.8	0.120313	0	13.9387	0	1	0.294721	8.966				13.9344	70.0535
	1.36875	12.5434	0	36.8438	31.94	19.8	0.120151	0	13.9363	0	1	0.294326	8.954				13.9321	70.0418
	1.37083	12.5434	0	36.8542	31.94	19.8	0.120012	0	13.9344	0	1	0.293998	8.944				13.9298	70.0302
	1.37292	12.5434	0	36.8646	31.96	19.8	0.119841	0	13.9321	0	1	0.293603	8.932				13.9272	70.0173
	1.375	12.5434	0	36.875	31.97	19.8	0.119674	0	13.9298	0	1	0.293209	8.92				13.9253	70.0076
	1.37708	12.5432	0	36.8854	31.95	19.8	0.119509	0	13.9272	0	1	0.292782	8.907				13.9231	69.9968
	1.37917	12.5432	0	36.8958	31.96	19.8	0.11937	0	13.9253	0	1	0.292453	8.897				13.9212	69.987
	1.38125	12.5434	0	36.9062	31.97	19.8	0.119221	0	13.9231	0	1	0.292091	8.886				13.9189	69.9754
	1.38333	12.5432	0	36.9167	31.97	19.8	0.119081	0	13.9212	0	1	0.291763	8.876				13.9167	69.9646
	1.38542	12.5432	0	36.9271	31.99	19.8	0.11891	0	13.9189	0	1	0.291368	8.864				13.9148	69.9549
	1.3875	12.5432	0	36.9375	31.99	19.8	0.118761	0	13.9167	0	1	0.291007	8.853				13.9127	69.9442
	1.38958	12.5432	0	36.9479	32	19.8	0.118627	0	13.9148	0	1	0.290678	8.843				13.9107	69.9344
	1.39167	12.5432	0	36.9583	32.01	19.8	0.118471	0	13.9127	0	1	0.290316	8.832				13.9086	69.9237
	1.39375	12.5432	0	36.9688	32.02	19.8	0.118334	0	13.9107	0	1	0.289988	8.822				13.9066	69.9139
	1.39583	12.5432	0	36.9792	32.03	19.8	0.118182	0	13.9086	0	1	0.289626	8.811				13.9045	69.9032
	1.39792	12.5432	0	36.9896	32.03	19.8	0.118045	0	13.9066	0	1	0.289297	8.801				13.9028	69.8944
	1.4	12.5432	0	37	32.04	19.8	0.117893	0	13.9045	0	1	0.288936	8.79				13.9008	69.8847
	1.40208	12.5432	0	37.0104	32.04	19.8	0.117774	0	13.9028	0	1	0.28864	8.781				13.8991	69.8759
	1.40417	12.5432	0	37.0208	32.06	19.8	0.117626	0	13.9008	0	1	0.288311	8.771				13.8971	69.8662
	1.40625	12.5432	0	37.0312	32.06	19.8	0.117506	0	13.8991	0	1	0.288015	8.762				13.8952	69.8563
	1.40833	12.5432	0	37.0417	32.07	19.8	0.117366	0	13.8971	0	1	0.287687	8.752				13.8933	69.8466
	1.41042	12.5429	0	37.0521	32.06	19.8	0.117237	0	13.8952	0	1	0.287358	8.742				13.8913	69.8368
	1.4125	12.5429	0	37.0625	32.08	19.8	0.117092	0	13.8933	0	1	0.287029	8.732				13.8896	69.828
	1.41458	12.5429	0	37.0729	32.08	19.8	0.11696	0	13.8913	0	1	0.2867	8.722				13.8874	69.8173
	1.41667	12.5432	0	37.0833	32.08	19.8	0.116834	0	13.8896	0	1	0.286405	8.713				13.8857	69.8086
	1.41875	12.5429	0	37.0938	32.09	19.8	0.116684	0	13.8874	0	1	0.286043	8.702				13.8839	69.7997
	1.42083	12.5432	0	37.1042	32.11	19.8	0.116553	0	13.8857	0	1	0.285747	8.693				13.8822	69.791
	1.42292	12.5432	0	37.1146	32.1	19.8	0.116436	0	13.8839	0	1	0.285451	8.684				13.8806	69.7833
	1.425	12.5432	0	37.125	32.11	19.8	0.116313	0	13.8822	0	1	0.285155	8.675				13.8785	69.7724
	1.42708	12.5429	0	37.1354	32.13	19.8	0.116193	0	13.8806	0	1	0.284893	8.667				13.8769	69.7646
	1.42917	12.5429	0	37.1458	32.12	19.8	0.11605	0	13.8785	0	1	0.284531	8.656				13.8754	69.7569
	1.43125	12.5432	0	37.1562	32.13	19.8	0.115938	0	13.8769	0	1	0.284268	8.648				13.874	69.7501
	1.43333	12.5429	0	37.1667	32.14	19.8	0.115824	0	13.8754	0	1	0.284005	8.64				13.8727	69.7433
	1.43542	12.5429	0	37.1771	32.15	19.8	0.115727	0	13.874	0	1	0.283775	8.633				13.8713	69.7365
	1.4375	12.5429	0	37.1875	32.17	19.8	0.115625	0	13.8727	0	1	0.283545	8.626				13.8694	69.7266
	1.43958	12.5429	0	37.1979	32.17	19.8	0.115527	0	13.8713	0	1	0.283315	8.619				13.8677	69.7179
	1.44167	12.5429	0	37.2083	32.16	19.8	0.115396	0	13.8694	0	1	0.282986	8.609				13.8657	69.7083
	1.44375	12.5429	0	37.2188	32.18	19.8	0.115271	0	13.8677	0	1	0.28269	8.6				13.864	69.6994
	1.44583	12.5429	0	37.2292	32.2	19.8	0.115127	0	13.8657	0	1	0.282361	8.59				13.862	69.6898
	1.44792	12.5429	0	37.2396	32.19	19.8	0.115007	0	13.864	0	1	0.282066	8.581				13.8605	69.6819
	1.45	12.5429	0	37.25	32.22	19.8	0.114863	0	13.862	0	1	0.281737	8.571				13.8589	69.674
	1.45208	12.5429	0	37.2604	32.21	19.8	0.114757	0	13.8605	0	1	0.281474	8.563				13.8574	69.6662
	1.45417	12.5429	0	37.2708	32.21	19.8	0.114651	0	13.8589	0	1	0.281211	8.555				13.8556	69.6574
	1.45625	12.5429	0	37.2812	32.21	19.8	0.114543	0	13.8574	0	1	0.280948	8.547				13.8538	69.6485
	1.45833	12.5429	0	37.2917	32.22	19.8	0.114414	0	13.8556	0	1	0.280652	8.538				13.8517	69.6378
	1.46042	12.5429	0	37.3021	32.21	19.8	0.114298	0	13.8538	0	1	0.280356	8.529				13.8494	69.6262
	1.4625	12.5429	0	37.3125	32.22	19.8	0.114147	0	13.8517	0	1	0.279995	8.518				13.8471	69.6145
	1.46458	12.5429	0	37.3229	32.24	19.8	0.113972	0	13.8494	0	1	0.2796	8.506				13.8446	69.6018
	1.46667	12.5429	0	37.3333	32.25	19.8	0.113811	0	13.8471	0	1	0.279206	8.494				13.8424	69.591
	1.46875	12.5429	0	37.3438	32.26	19.8	0.113631	0	13.8446	0	1	0.278779	8.481				13.8401	69.5793
	1.47083	12.5427	0	37.3542	32.25	19.8	0.113489	0	13.8424	0	1	0.278417	8.47				13.8381	69.5695
	1.47292	12.5427	0	37.3646	32.26	19.8	0.113324	0	13.8401	0	1	0.278022	8.458				13.8362	69.5598
	1.475	12.5427	0	37.375	32.27	19.8	0.113183	0	13.8381	0	1	0.277694	8.448				13.8341	69.5491
	1.47708	12.5427	0	37.3854	32.28	19.8	0.113042	0	13.8362	0	1	0.277365	8.438				13.8323	69.5403
	1.47917	12.5427	0	37.3958	32.29	19.8	0.112892	0	13.8341	0	1	0.277003	8.427				13.8304	69.5305
	1.48125	12.5429	0	37.4062	32.3	19.8	0.112768	0	13.8323	0	1	0.276708	8.418				13.8286	69.5217
	1.48333	12.5427	0	37.4167	32.3	19.8	0.112632	0	13.8304	0	1	0.276379	8.408				13.8265	69.511
	1.48542	12.5427	0	37.4271	32.31	19.8	0.112507	0	13.8286	0	1	0.276083	8.399				13.8248	69.5023
	1.4875	12.5427	0	37.4375	32.32	19.8	0.112352	0	13.8265	0	1	0.275722	8.388				13.823	69.4935
	1.48958	12.5427	0	37.4479	32.33	19.8	0.112229	0	13.8248	0	1	0.275426	8.379				13.8209	69.4827
	1.49167	12.5427	0	37.4583	32.34	19.8	0.112104	0	13.823	0	1	0.27513	8.37				13.8189	69.4729
	1.49375	12.5427	0	37.4688	32.34	19.8	0.111953	0	13.8209	0	1	0.274768	8.359				13.8168	69.4622
	1.49583	12.5427	0	37.4792	32.34	19.8	0.111822	0	13.8189	0	1	0.27444	8.349				13.8151	69.4535
	1.49792	12.5427	0	37.4896	32.35	19.8	0.11167	0	13.8168	0	1	0.274078	8.338				13.8131	69.4438
	1.5	12.5427	0	37.5	32.37	19.8	0.111537	0	13.8151	0	1	0.273782	8.329				13.8112	69.4339
	1.50208	12.5427	0	37.5104	32.38	19.8	0.1114	0	13.8131	0	1	0.273453	8.319				13.8094	69.4253
	1.50417	12.5427	0	37.5208	32.37	19.8	0.11127	0	13.8112	0	1	0.273125	8.309				13.8075	69.4154
	1.50625	12.5427	0	37.5312	32.4	19.8	0.111138	0	13.8094	0	1	0.272829	8.3				13.8057	69.4066
	1.50833	12.5427	0	37.5417	32.39	19.8	0.111009	0	13.8075	0	1	0.2725	8.29				13.8042	69.3988
	1.51042	12.5427	0	37.5521	32.39	19.8	0.110884	0	13.8057	0	1	0.272204	8.281				13.8024	69.3901
	1.5125	12.5427	0	37.5625	32.4	19.8	0.110774	0	13.8042	0	1	0.271941	8.273				13.8009	69.3822
	1.51458	12.5427	0	37.5729	32.42	19.8	0.110643	0	13.8024	0	1	0.271646	8.264				13.7993	69.3744
	1.51667	12.5427	0	37.5833	32.41	19.8	0.110539	0	13.8009	0	1	0.271383	8.256				13.7976	69.3656
	1.51875	12.5427	0	37.5938	32.42	19.8	0.110429	0	13.7993	0	1	0.27112	8.248				13.7962	69.3588
	1.52083	12.5427	0	37.6042	32.42	19.8	0.110307	0	13.7976	0	1	0.270824	8.239				13.7947	69.351
	1.52292	12.5427	0	37.6146	32.43	19.8	0.110207	0	13.7962	0	1	0.270594	8.232				13.7929	69.3422
	1.525	12.5427	0	37.625	32.44	19.8	0.110096	0	13.7947	0	1	0.270331	8.224				13.7914	69.3345
	1.52708	12.5427	0	37.6354	32.45	19.8	0.109972	0	13.7929	0	1	0.270035	8.215				13.7898	69.3266
	1.52917	12.5425	0	37.6458	32.46	19.8	0.109858	0	13.7914	0	1	0.269772	8.207				13.7883	69.3188
	1.53125	12.5425	0	37.6562	32.46	19.8	0.109753	0	13.7898	0	1	0.269509	8.199				13.7867	69.311
	1.53333	12.5425	0	37.6667	32.47	19.8	0.109638	0	13.7883	0	1	0.269246	8.191				13.7848	69.3013
	1.53542	12.5425	0	37.6771	32.47	19.8	0.109529	0	13.7867	0	1	0.268983	8.183				13.7831	69.2926
	1.5375	12.5425	0	37.6875	32.49	19.8	0.109389	0	13.7848	0	1	0.268654	8.173				13.7813	69.2837
	1.53958	12.5425	0	37.6979	32.51	19.8	0.109256	0	13.7831	0	1	0.268358	8.164				13.7795	69.275
	1.54167	12.5425	0	37.7083	32.5	19.8	0.109142	0	13.7813	0	1	0.268063	8.155				13.7778	69.2661
	1.54375	12.5425	0	37.7188	32.51	19.8	0.109017	0	13.7795	0	1	0.267767	8.146				13.776	69.2574
	1.54583	12.5425	0	37.7292	32.51	19.8	0.108896	0	13.7778	0	1	0.267471	8.137				13.7743	69.2487
	1.54792	12.5425	0	37.7396	32.52	19.8	0.108766	0	13.776	0	1	0.267175	8.128				13.7723	69.2388
	1.55	12.5425	0	37.75	32.54	19.8	0.108644	0	13.7743	0	1	0.266879	8.119				13.7708	69.231
	1.55208	12.5425	0	37.7604	32.52	19.8	0.108514	0	13.7723	0	1	0.266551	8.109				13.769	69.2222
	1.55417	12.5425	0	37.7708	32.54	19.8	0.1084	0	13.7708	0	1	0.266288	8.101				13.7671	69.2125
	1.55625	12.5425	0	37.7812	32.54	19.8	0.108279	0	13.769	0	1	0.265992	8.092				13.7654	69.2038
	1.55833	12.5425	0	37.7917	32.55	19.8	0.108139	0	13.7671	0	1	0.265663	8.082				13.7636	69.1949
	1.56042	12.5425	0	37.8021	32.57	19.8	0.108012	0	13.7654	0	1	0.265367	8.073				13.7621	69.1871
	1.5625	12.5425	0	37.8125	32.57	19.8	0.107893	0	13.7636	0	1	0.265071	8.064				13.7601	69.1774
	1.56458	12.5425	0	37.8229	32.57	19.8	0.107781	0	13.7621	0	1	0.264808	8.056				13.7584	69.1687
	1.56667	12.5425	0	37.8333	32.58	19.8	0.107642	0	13.7601	0	1	0.26448	8.046				13.7568	69.1608
	1.56875	12.5425	0	37.8438	32.6	19.8	0.107515	0	13.7584	0	1	0.264184	8.037				13.7549	69.151
	1.57083	12.5425	0	37.8542	32.59	19.8	0.107409	0	13.7568	0	1	0.263921	8.029				13.7533	69.1433
	1.57292	12.5425	0	37.8646	32.59	19.8	0.107278	0	13.7549	0	1	0.263592	8.019				13.752	69.1365
	1.575	12.5425	0	37.875	32.62	19.8	0.107157	0	13.7533	0	1	0.263329	8.011				13.7504	69.1285
	1.57708	12.5423	0	37.8854	32.63	19.8	0.107062	0	13.752	0	1	0.263099	8.004				13.7487	69.1198
	1.57917	12.5423	0	37.8958	32.61	19.8	0.106958	0	13.7504	0	1	0.262836	7.996				13.7472	69.1121
	1.58125	12.5423	0	37.9062	32.63	19.8	0.106826	0	13.7487	0	1	0.26254	7.987				13.7456	69.1042
	1.58333	12.5423	0	37.9167	32.66	19.8	0.106704	0	13.7472	0	1	0.262277	7.979				13.7438	69.0955
	1.58542	12.5423	0	37.9271	32.64	19.8	0.106609	0	13.7456	0	1	0.262014	7.971				13.7421	69.0867
	1.5875	12.5423	0	37.9375	32.66	19.8	0.106482	0	13.7438	0	1	0.261718	7.962				13.7405	69.0789
	1.58958	12.5423	0	37.9479	32.67	19.8	0.106358	0	13.7421	0	1	0.261423	7.953				13.7388	69.07
	1.59167	12.5423	0	37.9583	32.67	19.8	0.106246	0	13.7405	0	1	0.26116	7.945				13.7372	69.0623
	1.59375	12.5423	0	37.9688	32.66	19.8	0.106133	0	13.7388	0	1	0.260864	7.936				13.7355	69.0535
	1.59583	12.5423	0	37.9792	32.68	19.8	0.106017	0	13.7372	0	1	0.260601	7.928				13.7339	69.0456
	1.59792	12.5423	0	37.9896	32.69	19.8	0.10589	0	13.7355	0	1	0.260305	7.919				13.7324	69.0379
	1.6	12.5423	0	38	32.68	19.8	0.105785	0	13.7339	0	1	0.260042	7.911				13.7304	69.0281
	1.60208	12.5423	0	38.0104	32.71	19.8	0.105667	0	13.7324	0	1	0.259779	7.903				13.7289	69.0205
	1.60417	12.5423	0	38.0208	32.71	19.8	0.105535	0	13.7304	0	1	0.25945	7.893				13.7272	69.0116
	1.60625	12.5423	0	38.0312	32.74	19.8	0.105413	0	13.7289	0	1	0.259187	7.885				13.7254	69.0027
	1.60833	12.5423	0	38.0417	32.73	19.8	0.105294	0	13.7272	0	1	0.258892	7.876				13.7235	68.993
	1.61042	12.5423	0	38.0521	32.72	19.8	0.10518	0	13.7254	0	1	0.258596	7.867				13.7219	68.9852
	1.6125	12.5423	0	38.0625	32.74	19.8	0.10504	0	13.7235	0	1	0.258267	7.857				13.7203	68.9773
	1.61458	12.5423	0	38.0729	32.74	19.8	0.104929	0	13.7219	0	1	0.258004	7.849				13.7186	68.9686
	1.61667	12.5423	0	38.0833	32.74	19.8	0.104822	0	13.7203	0	1	0.257741	7.841				13.717	68.9608
	1.61875	12.5421	0	38.0938	32.76	19.8	0.104696	0	13.7186	0	1	0.257445	7.832				13.7153	68.952
	1.62083	12.5421	0	38.1042	32.76	19.8	0.104587	0	13.717	0	1	0.257182	7.824				13.7136	68.9433
	1.62292	12.5421	0	38.1146	32.77	19.8	0.104464	0	13.7153	0	1	0.256886	7.815				13.712	68.9354
	1.625	12.5421	0	38.125	32.79	19.8	0.104334	0	13.7136	0	1	0.256591	7.806				13.7107	68.9286
	1.62708	12.5421	0	38.1354	32.79	19.8	0.104225	0	13.712	0	1	0.256328	7.798				13.7091	68.9209
	1.62917	12.5421	0	38.1458	32.8	19.8	0.104128	0	13.7107	0	1	0.256098	7.791				13.7075	68.913
	1.63125	12.5421	0	38.1562	32.82	19.8	0.104014	0	13.7091	0	1	0.255835	7.783				13.706	68.9052
	1.63333	12.5421	0	38.1667	32.81	19.8	0.10391	0	13.7075	0	1	0.255572	7.775				13.7046	68.8984
	1.63542	12.5421	0	38.1771	32.82	19.8	0.103797	0	13.706	0	1	0.255309	7.767				13.7031	68.8906
	1.6375	12.5419	0	38.1875	32.83	19.8	0.103699	0	13.7046	0	1	0.255079	7.76				13.7017	68.8838
	1.63958	12.5419	0	38.1979	32.84	19.8	0.103585	0	13.7031	0	1	0.254816	7.752				13.7	68.8749
	1.64167	12.5419	0	38.2083	32.84	19.8	0.103494	0	13.7017	0	1	0.254585	7.745				13.6986	68.8681
	1.64375	12.5421	0	38.2188	32.84	19.8	0.103374	0	13.7	0	1	0.25429	7.736				13.6971	68.8603
	1.64583	12.5419	0	38.2292	32.85	19.8	0.103275	0	13.6986	0	1	0.25406	7.729				13.6957	68.8535
	1.64792	12.5419	0	38.2396	32.86	19.8	0.103163	0	13.6971	0	1	0.253797	7.721				13.6942	68.8457
	1.65	12.5419	0	38.25	32.87	19.8	0.103064	0	13.6957	0	1	0.253566	7.714				13.6926	68.8379
	1.65208	12.5419	0	38.2604	32.87	19.8	0.102959	0	13.6942	0	1	0.253304	7.706				13.6909	68.8291
	1.65417	12.5419	0	38.2708	32.87	19.8	0.102849	0	13.6926	0	1	0.253041	7.698				13.6893	68.8215
	1.65625	12.5419	0	38.2812	32.88	19.8	0.102724	0	13.6909	0	1	0.252745	7.689				13.6877	68.8135
	1.65833	12.5419	0	38.2917	32.92	19.8	0.102604	0	13.6893	0	1	0.252482	7.681				13.6864	68.8067
	1.66042	12.5419	0	38.3021	32.89	19.8	0.102505	0	13.6877	0	1	0.252219	7.673				13.6849	68.799
	1.6625	12.5419	0	38.3125	32.91	19.8	0.102405	0	13.6864	0	1	0.251989	7.666				13.6833	68.7912
	1.66458	12.5419	0	38.3229	32.94	19.8	0.102286	0	13.6849	0	1	0.251726	7.658				13.6817	68.7833
	1.66667	12.5419	0	38.3333	32.94	19.8	0.102176	0	13.6833	0	1	0.251463	7.65				13.6802	68.7754
	1.66875	12.5419	0	38.3438	32.93	19.8	0.102074	0	13.6817	0	1	0.2512	7.642				13.6785	68.7668
	1.67083	12.5419	0	38.3542	32.93	19.8	0.101965	0	13.6802	0	1	0.250937	7.634				13.6769	68.7589
	1.67292	12.5419	0	38.3646	32.97	19.8	0.101828	0	13.6785	0	1	0.250641	7.625				13.6753	68.751
	1.675	12.5419	0	38.375	32.96	19.8	0.101727	0	13.6769	0	1	0.250378	7.617				13.6736	68.7423
	1.67708	12.5419	0	38.3854	32.95	19.8	0.101621	0	13.6753	0	1	0.250115	7.609				13.672	68.7345
	1.67917	12.5419	0	38.3958	32.96	19.8	0.101499	0	13.6736	0	1	0.249819	7.6				13.6705	68.7267
	1.68125	12.5419	0	38.4062	32.98	19.8	0.101383	0	13.672	0	1	0.249556	7.592				13.6689	68.7188
	1.68333	12.5417	0	38.4167	32.98	19.8	0.101277	0	13.6705	0	1	0.249293	7.584				13.6672	68.71
	1.68542	12.5417	0	38.4271	32.98	19.8	0.101167	0	13.6689	0	1	0.24903	7.576				13.6658	68.7033
	1.6875	12.5417	0	38.4375	32.98	19.8	0.101049	0	13.6672	0	1	0.248734	7.567				13.6643	68.6955
	1.68958	12.5417	0	38.4479	33.01	19.8	0.100942	0	13.6658	0	1	0.248504	7.56				13.6627	68.6877
	1.69167	12.5417	0	38.4583	33.02	19.8	0.100831	0	13.6643	0	1	0.248241	7.552				13.6612	68.6798
	1.69375	12.5417	0	38.4688	33.02	19.8	0.100724	0	13.6627	0	1	0.247978	7.544				13.6596	68.6722
	1.69583	12.5417	0	38.4792	33.02	19.8	0.100614	0	13.6612	0	1	0.247715	7.536				13.6583	68.6652
	1.69792	12.5417	0	38.4896	33.06	19.8	0.100494	0	13.6596	0	1	0.247453	7.528				13.6567	68.6575
	1.7	12.5417	0	38.5	33.04	19.8	0.100406	0	13.6583	0	1	0.247222	7.521				13.6551	68.6496
	1.70208	12.5417	0	38.5104	33.05	19.8	0.100294	0	13.6567	0	1	0.246959	7.513				13.6534	68.6409
	1.70417	12.5417	0	38.5208	33.04	19.8	0.100192	0	13.6551	0	1	0.246696	7.505				13.6518	68.6329
	1.70625	12.5417	0	38.5312	33.07	19.8	0.100061	0	13.6534	0	1	0.246401	7.496				13.6503	68.6251
	1.70833	12.5417	0	38.5417	33.05	19.8	0.099962	0	13.6518	0	1	0.246138	7.488				13.6487	68.6174
	1.71042	12.5417	0	38.5521	33.06	19.8	0.099852	0	13.6503	0	1	0.245875	7.48				13.6472	68.6096
	1.7125	12.5417	0	38.5625	33.08	19.8	0.099733	0	13.6487	0	1	0.245612	7.472				13.6456	68.6018
	1.71458	12.5417	0	38.5729	33.09	19.8	0.099621	0	13.6472	0	1	0.245349	7.464				13.6441	68.5941
	1.71667	12.5417	0	38.5833	33.09	19.8	0.099518	0	13.6456	0	1	0.245086	7.456				13.6425	68.5861
	1.71875	12.5414	0	38.5938	33.12	19.8	0.099399	0	13.6441	0	1	0.244823	7.448				13.6412	68.5794
	1.72083	12.5414	0	38.6042	33.1	19.8	0.099299	0	13.6425	0	1	0.24456	7.44				13.6396	68.5716
	1.72292	12.5414	0	38.6146	33.12	19.8	0.099196	0	13.6412	0	1	0.24433	7.433				13.6383	68.5647
	1.725	12.5417	0	38.625	33.13	19.8	0.099085	0	13.6396	0	1	0.244067	7.425				13.6367	68.5569
	1.72708	12.5417	0	38.6354	33.12	19.8	0.098994	0	13.6383	0	1	0.243837	7.418				13.6354	68.5501
	1.72917	12.5417	0	38.6458	33.13	19.8	0.098884	0	13.6367	0	1	0.243574	7.41				13.634	68.5433
	1.73125	12.5417	0	38.6562	33.15	19.8	0.098782	0	13.6354	0	1	0.243344	7.403				13.6326	68.5364
	1.73333	12.5417	0	38.6667	33.16	19.8	0.098686	0	13.634	0	1	0.243114	7.396				13.6313	68.5297
	1.73542	12.5417	0	38.6771	33.16	19.8	0.098589	0	13.6326	0	1	0.242883	7.389				13.6298	68.522
	1.7375	12.5417	0	38.6875	33.18	19.8	0.098488	0	13.6313	0	1	0.242653	7.382				13.6282	68.5142
	1.73958	12.5417	0	38.6979	33.2	19.8	0.098374	0	13.6298	0	1	0.24239	7.374				13.6268	68.5071
	1.74167	12.5414	0	38.7083	33.21	19.8	0.098265	0	13.6282	0	1	0.242127	7.366				13.6255	68.5004
	1.74375	12.5414	0	38.7188	33.18	19.8	0.098179	0	13.6268	0	1	0.241897	7.359				13.6241	68.4936
	1.74583	12.5414	0	38.7292	33.2	19.8	0.098079	0	13.6255	0	1	0.241667	7.352				13.6226	68.4858
	1.74792	12.5414	0	38.7396	33.22	19.8	0.097978	0	13.6241	0	1	0.241437	7.345				13.6214	68.4799
	1.75	12.5414	0	38.75	33.22	19.8	0.097871	0	13.6226	0	1	0.241174	7.337				13.62	68.4731
	1.75208	12.5414	0	38.7604	33.23	19.8	0.097786	0	13.6214	0	1	0.240977	7.331				13.6185	68.4653
	1.75417	12.5414	0	38.7708	33.24	19.8	0.097689	0	13.62	0	1	0.240747	7.324				13.6173	68.4595
	1.75625	12.5414	0	38.7812	33.25	19.8	0.097578	0	13.6185	0	1	0.240484	7.316				13.6158	68.4517
	1.75833	12.5414	0	38.7917	33.25	19.8	0.097499	0	13.6173	0	1	0.240287	7.31				13.6142	68.4438
	1.76042	12.5414	0	38.8021	33.26	19.8	0.097385	0	13.6158	0	1	0.240024	7.302				13.6129	68.4371
	1.7625	12.5414	0	38.8125	33.26	19.8	0.097276	0	13.6142	0	1	0.239761	7.294				13.6111	68.4282
	1.76458	12.5414	0	38.8229	33.29	19.8	0.097175	0	13.6129	0	1	0.239531	7.287				13.6098	68.4214
	1.76667	12.5414	0	38.8333	33.28	19.8	0.097056	0	13.6111	0	1	0.239235	7.278				13.6086	68.4155
	1.76875	12.5414	0	38.8438	33.29	19.8	0.096962	0	13.6098	0	1	0.239005	7.271				13.607	68.4077
	1.77083	12.5414	0	38.8542	33.28	19.8	0.096884	0	13.6086	0	1	0.238807	7.265				13.6055	68.4
	1.77292	12.5414	0	38.8646	33.3	19.8	0.096766	0	13.607	0	1	0.238544	7.257				13.6041	68.3931
	1.775	12.5414	0	38.875	33.32	19.8	0.096654	0	13.6055	0	1	0.238282	7.249				13.6026	68.3854
	1.77708	12.5414	0	38.8854	33.31	19.8	0.096562	0	13.6041	0	1	0.238051	7.242				13.6012	68.3785
	1.77917	12.5414	0	38.8958	33.34	19.8	0.096446	0	13.6026	0	1	0.237788	7.234				13.5997	68.3706
	1.78125	12.5412	0	38.9062	33.33	19.8	0.096356	0	13.6012	0	1	0.237558	7.227				13.5981	68.3628
	1.78333	12.5412	0	38.9167	33.33	19.8	0.096247	0	13.5997	0	1	0.237295	7.219				13.5967	68.356
	1.78542	12.5412	0	38.9271	33.33	19.8	0.096141	0	13.5981	0	1	0.237032	7.211				13.5952	68.3483
	1.7875	12.5412	0	38.9375	33.34	19.8	0.096042	0	13.5967	0	1	0.236802	7.204				13.5937	68.3405
	1.78958	12.5412	0	38.9479	33.37	19.8	0.095923	0	13.5952	0	1	0.236539	7.196				13.5921	68.3326
	1.79167	12.5412	0	38.9583	33.38	19.8	0.095813	0	13.5937	0	1	0.236276	7.188				13.5905	68.3247
	1.79375	12.5412	0	38.9688	33.37	19.8	0.095708	0	13.5921	0	1	0.236013	7.18				13.589	68.317
	1.79583	12.5412	0	38.9792	33.37	19.8	0.095603	0	13.5905	0	1	0.23575	7.172				13.5874	68.3092
	1.79792	12.5412	0	38.9896	33.4	19.8	0.095488	0	13.589	0	1	0.235487	7.164				13.5859	68.3014
	1.8	12.5412	0	39	33.4	19.8	0.095378	0	13.5874	0	1	0.235225	7.156				13.5843	68.2936
	1.80208	12.5412	0	39.0104	33.4	19.8	0.095272	0	13.5859	0	1	0.234962	7.148				13.5828	68.2858
	1.80417	12.5412	0	39.0208	33.41	19.8	0.095159	0	13.5843	0	1	0.234699	7.14				13.5812	68.278
	1.80625	12.5412	0	39.0312	33.43	19.8	0.095046	0	13.5828	0	1	0.234436	7.132				13.5797	68.2701
	1.80833	12.5412	0	39.0417	33.43	19.8	0.094939	0	13.5812	0	1	0.234173	7.124				13.5781	68.2623
	1.81042	12.5412	0	39.0521	33.43	19.8	0.094832	0	13.5797	0	1	0.23391	7.116				13.5766	68.2546
	1.8125	12.5412	0	39.0625	33.44	19.8	0.094722	0	13.5781	0	1	0.233647	7.108				13.575	68.2467
	1.81458	12.5412	0	39.0729	33.47	19.8	0.094601	0	13.5766	0	1	0.233384	7.1				13.5734	68.2388
	1.81667	12.5412	0	39.0833	33.46	19.8	0.0945	0	13.575	0	1	0.233121	7.092				13.5721	68.232
	1.81875	12.5412	0	39.0938	33.45	19.8	0.094396	0	13.5734	0	1	0.232858	7.084				13.5707	68.2252
	1.82083	12.5412	0	39.1042	33.45	19.8	0.094303	0	13.5721	0	1	0.232628	7.077				13.5692	68.2175
	1.82292	12.5412	0	39.1146	33.46	19.8	0.094203	0	13.5707	0	1	0.232398	7.07				13.5676	68.2096
	1.825	12.5412	0	39.125	33.5	19.8	0.094083	0	13.5692	0	1	0.232135	7.062				13.5661	68.2018
	1.82708	12.5412	0	39.1354	33.49	19.8	0.09398	0	13.5676	0	1	0.231872	7.054				13.5645	68.1941
	1.82917	12.5412	0	39.1458	33.5	19.8	0.093868	0	13.5661	0	1	0.231609	7.046				13.563	68.1862
	1.83125	12.5412	0	39.1562	33.52	19.8	0.093756	0	13.5645	0	1	0.231346	7.038				13.5616	68.1794
	1.83333	12.5412	0	39.1667	33.52	19.8	0.093646	0	13.563	0	1	0.231083	7.03				13.5601	68.1717
	1.83542	12.5412	0	39.1771	33.53	19.8	0.093549	0	13.5616	0	1	0.230853	7.023				13.5587	68.1649
	1.8375	12.5412	0	39.1875	33.55	19.8	0.093437	0	13.5601	0	1	0.23059	7.015				13.5574	68.158
	1.83958	12.5412	0	39.1979	33.56	19.8	0.093341	0	13.5587	0	1	0.23036	7.008				13.556	68.1511
	1.84167	12.5412	0	39.2083	33.56	19.8	0.093244	0	13.5574	0	1	0.23013	7.001				13.5546	68.1443
	1.84375	12.5412	0	39.2188	33.56	19.8	0.093152	0	13.556	0	1	0.229899	6.994				13.5533	68.1375
	1.84583	12.5412	0	39.2292	33.57	19.8	0.093056	0	13.5546	0	1	0.229669	6.987				13.5519	68.1307
	1.84792	12.5412	0	39.2396	33.58	19.8	0.092955	0	13.5533	0	1	0.229439	6.98				13.5504	68.1228
	1.85	12.541	0	39.25	33.59	19.8	0.092857	0	13.5519	0	1	0.229209	6.973				13.549	68.116
	1.85208	12.5412	0	39.2604	33.59	19.8	0.092749	0	13.5504	0	1	0.228946	6.965				13.5475	68.1083
	1.85417	12.5412	0	39.2708	33.6	19.8	0.092655	0	13.549	0	1	0.228716	6.958				13.5463	68.1023
	1.85625	12.541	0	39.2812	33.62	19.8	0.092541	0	13.5475	0	1	0.228453	6.95				13.5447	68.0945
	1.85833	12.5412	0	39.2917	33.61	19.8	0.092462	0	13.5463	0	1	0.228256	6.944				13.5434	68.0876
	1.86042	12.541	0	39.3021	33.61	19.8	0.092358	0	13.5447	0	1	0.227993	6.936				13.542	68.0809
	1.8625	12.541	0	39.3125	33.61	19.8	0.092264	0	13.5434	0	1	0.227763	6.929				13.5409	68.075
	1.86458	12.541	0	39.3229	33.64	19.8	0.092162	0	13.542	0	1	0.227533	6.922				13.5395	68.0682
	1.86667	12.541	0	39.3333	33.64	19.8	0.092081	0	13.5409	0	1	0.227335	6.916				13.5385	68.0633
	1.86875	12.541	0	39.3438	33.65	19.8	0.091983	0	13.5395	0	1	0.227105	6.909				13.5374	68.0575
	1.87083	12.541	0	39.3542	33.66	19.8	0.091912	0	13.5385	0	1	0.226941	6.904				13.5362	68.0517
	1.87292	12.541	0	39.3646	33.67	19.8	0.091828	0	13.5374	0	1	0.226744	6.898				13.5348	68.0448
	1.875	12.541	0	39.375	33.68	19.8	0.091744	0	13.5362	0	1	0.226547	6.892				13.5337	68.039
	1.87708	12.541	0	39.3854	33.68	19.8	0.091651	0	13.5348	0	1	0.226316	6.885				13.5325	68.0331
	1.87917	12.541	0	39.3958	33.7	19.8	0.091564	0	13.5337	0	1	0.226119	6.879				13.5316	68.0283
	1.88125	12.541	0	39.4062	33.69	19.8	0.091486	0	13.5325	0	1	0.225922	6.873				13.5304	68.0223
	1.88333	12.541	0	39.4167	33.72	19.8	0.091408	0	13.5316	0	1	0.225758	6.868				13.529	68.0156
	1.88542	12.541	0	39.4271	33.7	19.8	0.091336	0	13.5304	0	1	0.22556	6.862				13.5279	68.0097
	1.8875	12.541	0	39.4375	33.72	19.8	0.091234	0	13.529	0	1	0.22533	6.855				13.5267	68.0038
	1.88958	12.541	0	39.4479	33.72	19.8	0.091155	0	13.5279	0	1	0.225133	6.849				13.5257	67.999
	1.89167	12.541	0	39.4583	33.72	19.8	0.091073	0	13.5267	0	1	0.224936	6.843				13.5248	67.9942
	1.89375	12.541	0	39.4688	33.74	19.8	0.091002	0	13.5257	0	1	0.224772	6.838				13.5238	67.9893
	1.89583	12.541	0	39.4792	33.76	19.8	0.090925	0	13.5248	0	1	0.224607	6.833				13.5226	67.9834
	1.89792	12.541	0	39.4896	33.76	19.8	0.090859	0	13.5238	0	1	0.224443	6.828				13.5215	67.9775
	1.9	12.541	0	39.5	33.76	19.8	0.090777	0	13.5226	0	1	0.224246	6.822				13.5203	67.9718
	1.90208	12.541	0	39.5104	33.77	19.8	0.090695	0	13.5215	0	1	0.224048	6.816				13.5194	67.9669
	1.90417	12.541	0	39.5208	33.79	19.8	0.090607	0	13.5203	0	1	0.223851	6.81				13.5182	67.961
	1.90625	12.541	0	39.5312	33.8	19.8	0.090535	0	13.5194	0	1	0.223687	6.805				13.517	67.9551
	1.90833	12.5408	0	39.5417	33.79	19.8	0.090459	0	13.5182	0	1	0.22349	6.799				13.516	67.9503
	1.91042	12.5408	0	39.5521	33.8	19.8	0.090378	0	13.517	0	1	0.223292	6.793				13.5151	67.9455
	1.9125	12.5408	0	39.5625	33.81	19.8	0.090305	0	13.516	0	1	0.223128	6.788				13.5139	67.9396
	1.91458	12.5408	0	39.5729	33.83	19.8	0.090231	0	13.5151	0	1	0.222964	6.783				13.513	67.9347
	1.91667	12.5408	0	39.5833	33.83	19.8	0.090151	0	13.5139	0	1	0.222766	6.777				13.5118	67.9288
	1.91875	12.5408	0	39.5938	33.84	19.8	0.090082	0	13.513	0	1	0.222602	6.772				13.5108	67.924
	1.92083	12.5408	0	39.6042	33.83	19.8	0.090003	0	13.5118	0	1	0.222405	6.766				13.51	67.92
	1.92292	12.5408	0	39.6146	33.86	19.8	0.089929	0	13.5108	0	1	0.22224	6.761				13.5089	67.9143
	1.925	12.5408	0	39.625	33.84	19.8	0.08988	0	13.51	0	1	0.222109	6.757				13.5077	67.9083
	1.92708	12.5408	0	39.6354	33.87	19.8	0.089789	0	13.5089	0	1	0.221912	6.751				13.5067	67.9035
	1.92917	12.5408	0	39.6458	33.86	19.8	0.089711	0	13.5077	0	1	0.221715	6.745				13.5058	67.8987
	1.93125	12.5408	0	39.6562	33.87	19.8	0.089641	0	13.5067	0	1	0.22155	6.74				13.5046	67.8928
	1.93333	12.5408	0	39.6667	33.89	19.8	0.089569	0	13.5058	0	1	0.221386	6.735				13.5037	67.888
	1.93542	12.5408	0	39.6771	33.9	19.8	0.089486	0	13.5046	0	1	0.221189	6.729				13.5025	67.8821
	1.9375	12.5408	0	39.6875	33.91	19.8	0.089413	0	13.5037	0	1	0.221024	6.724				13.5015	67.8772
	1.93958	12.5408	0	39.6979	33.92	19.8	0.08933	0	13.5025	0	1	0.220827	6.718				13.5003	67.8713
	1.94167	12.5408	0	39.7083	33.92	19.8	0.089262	0	13.5015	0	1	0.220663	6.713				13.4992	67.8656
	1.94375	12.5408	0	39.7188	33.92	19.8	0.089181	0	13.5003	0	1	0.220465	6.707				13.498	67.8597
	1.94583	12.5408	0	39.7292	33.94	19.8	0.089094	0	13.4992	0	1	0.220268	6.701				13.4971	67.8548
	1.94792	12.5408	0	39.7396	33.95	19.8	0.08901	0	13.498	0	1	0.220071	6.695				13.4959	67.849
	1.95	12.5408	0	39.75	33.95	19.8	0.088944	0	13.4971	0	1	0.219907	6.69				13.4947	67.8431
	1.95208	12.5408	0	39.7604	33.97	19.8	0.088859	0	13.4959	0	1	0.219709	6.684				13.4936	67.8372
	1.95417	12.5408	0	39.7708	33.96	19.8	0.08878	0	13.4947	0	1	0.219512	6.678				13.4926	67.8324
	1.95625	12.5408	0	39.7812	33.96	19.8	0.088702	0	13.4936	0	1	0.219315	6.672				13.4914	67.8264
	1.95833	12.5408	0	39.7917	33.98	19.8	0.088629	0	13.4926	0	1	0.219151	6.667				13.4901	67.8197
	1.96042	12.5408	0	39.8021	33.97	19.8	0.088549	0	13.4914	0	1	0.218953	6.661				13.4891	67.8148
	1.9625	12.5408	0	39.8125	34	19.8	0.088449	0	13.4901	0	1	0.218723	6.654				13.4878	67.808
	1.96458	12.5408	0	39.8229	33.99	19.8	0.088383	0	13.4891	0	1	0.218559	6.649				13.4866	67.8022
	1.96667	12.5408	0	39.8333	34.02	19.8	0.088279	0	13.4878	0	1	0.218329	6.642				13.4856	67.7973
	1.96875	12.5408	0	39.8438	34.02	19.8	0.088199	0	13.4866	0	1	0.218132	6.636				13.4845	67.7915
	1.97083	12.5408	0	39.8542	34.03	19.8	0.088129	0	13.4856	0	1	0.217967	6.631				13.4831	67.7846
	1.97292	12.5408	0	39.8646	34.04	19.8	0.088047	0	13.4845	0	1	0.21777	6.625				13.4821	67.7797
	1.975	12.5408	0	39.875	34.04	19.8	0.08795	0	13.4831	0	1	0.21754	6.618				13.4808	67.7729
	1.97708	12.5408	0	39.8854	34.05	19.8	0.087882	0	13.4821	0	1	0.217376	6.613				13.4796	67.7671
	1.97917	12.5408	0	39.8958	34.05	19.8	0.087788	0	13.4808	0	1	0.217145	6.606				13.4786	67.7622
	1.98125	12.5408	0	39.9062	34.07	19.8	0.087703	0	13.4796	0	1	0.216948	6.6				13.4773	67.7554
	1.98333	12.5408	0	39.9167	34.08	19.8	0.087632	0	13.4786	0	1	0.216784	6.595				13.4759	67.7486
	1.98542	12.5408	0	39.9271	34.09	19.8	0.087536	0	13.4773	0	1	0.216554	6.588				13.4749	67.7437
	1.9875	12.5408	0	39.9375	34.1	19.8	0.087439	0	13.4759	0	1	0.216324	6.581				13.4736	67.7368
	1.98958	12.5408	0	39.9479	34.1	19.8	0.087371	0	13.4749	0	1	0.216159	6.576				13.4724	67.731
	1.99167	12.5408	0	39.9583	34.11	19.8	0.087271	0	13.4736	0	1	0.215929	6.569				13.4713	67.7251
	1.99375	12.5408	0	39.9688	34.12	19.8	0.087187	0	13.4724	0	1	0.215732	6.563				13.4701	67.7193
	1.99583	12.5408	0	39.9792	34.12	19.8	0.087109	0	13.4713	0	1	0.215535	6.557				13.4688	67.7125
	1.99792	12.5408	0	39.9896	34.14	19.8	0.087019	0	13.4701	0	1	0.215338	6.551				13.4678	67.7075
	2	12.5408	0	40	34.15	19.8	0.086927	0	13.4688	0	1	0.215107	6.544				13.4664	67.7008
	2.00208	12.5408	0	40.0104	34.14	19.8	0.086862	0	13.4678	0	1	0.214943	6.539				13.4653	67.6949
	2.00417	12.5408	0	40.0208	34.17	19.8	0.086762	0	13.4664	0	1	0.214713	6.532				13.4643	67.69
	2.00625	12.5408	0	40.0312	34.17	19.8	0.086681	0	13.4653	0	1	0.214516	6.526				13.4629	67.6831
	2.00833	12.5408	0	40.0417	34.16	19.8	0.086615	0	13.4643	0	1	0.214351	6.521				13.4617	67.6772
	2.01042	12.5408	0	40.0521	34.16	19.8	0.086525	0	13.4629	0	1	0.214121	6.514				13.4606	67.6714
	2.0125	12.5408	0	40.0625	34.16	19.8	0.086442	0	13.4617	0	1	0.213924	6.508				13.4592	67.6645
	2.01458	12.5408	0	40.0729	34.17	19.8	0.086358	0	13.4606	0	1	0.213727	6.502				13.4581	67.6589
	2.01667	12.5408	0	40.0833	34.18	19.8	0.08626	0	13.4592	0	1	0.213497	6.495				13.4569	67.653
	2.01875	12.5408	0	40.0938	34.22	19.8	0.08617	0	13.4581	0	1	0.2133	6.489				13.4555	67.6461
	2.02083	12.5408	0	40.1042	34.23	19.8	0.086086	0	13.4569	0	1	0.213102	6.483				13.4544	67.6402
	2.02292	12.5408	0	40.1146	34.22	19.8	0.085994	0	13.4555	0	1	0.212872	6.476				13.4532	67.6345
	2.025	12.5408	0	40.125	34.23	19.8	0.085913	0	13.4544	0	1	0.212675	6.47				13.4519	67.6276
	2.02708	12.5406	0	40.1354	34.26	19.8	0.085824	0	13.4532	0	1	0.212478	6.464				13.4507	67.6217
	2.02917	12.5406	0	40.1458	34.25	19.8	0.085731	0	13.4519	0	1	0.212248	6.457				13.4491	67.6139
	2.03125	12.5406	0	40.1562	34.26	19.8	0.085648	0	13.4507	0	1	0.21205	6.451				13.4476	67.6061
	2.03333	12.5406	0	40.1667	34.26	19.8	0.085538	0	13.4491	0	1	0.211788	6.443				13.4464	67.6003
	2.03542	12.5406	0	40.1771	34.27	19.8	0.085432	0	13.4476	0	1	0.211525	6.435				13.4451	67.5934
	2.0375	12.5406	0	40.1875	34.29	19.8	0.085344	0	13.4464	0	1	0.211327	6.429				13.4437	67.5866
	2.03958	12.5406	0	40.1979	34.29	19.8	0.085253	0	13.4451	0	1	0.211097	6.422				13.4425	67.5807
	2.04167	12.5406	0	40.2083	34.3	19.8	0.085155	0	13.4437	0	1	0.210867	6.415				13.4412	67.5738
	2.04375	12.5406	0	40.2188	34.29	19.8	0.085076	0	13.4425	0	1	0.21067	6.409				13.4398	67.5671
	2.04583	12.5408	0	40.2292	34.3	19.8	0.08498	0	13.4412	0	1	0.21044	6.402				13.4385	67.5603
	2.04792	12.5408	0	40.2396	34.32	19.8	0.084882	0	13.4398	0	1	0.21021	6.395				13.4373	67.5543
	2.05	12.5406	0	40.25	34.34	19.8	0.084782	0	13.4385	0	1	0.20998	6.388				13.4359	67.5476
	2.05208	12.5406	0	40.2604	34.33	19.8	0.084704	0	13.4373	0	1	0.209782	6.382				13.4348	67.5416
	2.05417	12.5406	0	40.2708	34.35	19.8	0.084607	0	13.4359	0	1	0.209552	6.375				13.4332	67.5338
	2.05625	12.5406	0	40.2812	34.34	19.8	0.084528	0	13.4348	0	1	0.209355	6.369				13.4321	67.528
	2.05833	12.5406	0	40.2917	34.35	19.8	0.084419	0	13.4332	0	1	0.209092	6.361				13.4307	67.5212
	2.06042	12.5406	0	40.3021	34.37	19.8	0.084335	0	13.4321	0	1	0.208895	6.355				13.4293	67.5144
	2.0625	12.5406	0	40.3125	34.38	19.8	0.084235	0	13.4307	0	1	0.208665	6.348				13.4282	67.5085
	2.06458	12.5406	0	40.3229	34.39	19.8	0.084138	0	13.4293	0	1	0.208435	6.341				13.427	67.5026
	2.06667	12.5406	0	40.3333	34.39	19.8	0.084058	0	13.4282	0	1	0.208237	6.335				13.4258	67.4968
	2.06875	12.5406	0	40.3438	34.4	19.8	0.083977	0	13.427	0	1	0.20804	6.329				13.4247	67.491
	2.07083	12.5406	0	40.3542	34.41	19.8	0.083891	0	13.4258	0	1	0.207843	6.323				13.4235	67.4851
	2.07292	12.5406	0	40.3646	34.42	19.8	0.083811	0	13.4247	0	1	0.207646	6.317				13.4222	67.4783
	2.075	12.5406	0	40.375	34.42	19.8	0.08373	0	13.4235	0	1	0.207449	6.311				13.4212	67.4733
	2.07708	12.5406	0	40.3854	34.44	19.8	0.083631	0	13.4222	0	1	0.207218	6.304				13.42	67.4674
	2.07917	12.5406	0	40.3958	34.43	19.8	0.083565	0	13.4212	0	1	0.207054	6.299				13.4192	67.4636
	2.08125	12.5406	0	40.4062	34.43	19.8	0.083486	0	13.42	0	1	0.206857	6.293				13.4181	67.4578
	2.08333	12.5406	0	40.4167	34.44	19.8	0.083428	0	13.4192	0	1	0.206725	6.289				13.4169	67.452
	2.08542	12.5406	0	40.4271	34.46	19.8	0.083342	0	13.4181	0	1	0.206528	6.283				13.4162	67.4481
	2.0875	12.5406	0	40.4375	34.48	19.8	0.083258	0	13.4169	0	1	0.206331	6.277				13.4152	67.4432
	2.08958	12.5406	0	40.4479	34.49	19.8	0.0832	0	13.4162	0	1	0.206199	6.273				13.4144	67.4393
	2.09167	12.5406	0	40.4583	34.49	19.8	0.083132	0	13.4152	0	1	0.206035	6.268				13.4134	67.4344
	2.09375	12.5406	0	40.4688	34.49	19.8	0.083078	0	13.4144	0	1	0.205904	6.264				13.4127	67.4305
	2.09583	12.5406	0	40.4792	34.51	19.8	0.083007	0	13.4134	0	1	0.205739	6.259				13.4115	67.4246
	2.09792	12.5406	0	40.4896	34.51	19.8	0.082953	0	13.4127	0	1	0.205608	6.255				13.4107	67.4207
	2.1	12.5406	0	40.5	34.51	19.8	0.082871	0	13.4115	0	1	0.205411	6.249				13.4096	67.4149
	2.10208	12.5406	0	40.5104	34.51	19.8	0.082818	0	13.4107	0	1	0.205279	6.245				13.4086	67.4101
	2.10417	12.5406	0	40.5208	34.53	19.8	0.082732	0	13.4096	0	1	0.205082	6.239				13.4076	67.4052
	2.10625	12.5406	0	40.5312	34.56	19.8	0.082659	0	13.4086	0	1	0.204917	6.234				13.4068	67.4013
	2.10833	12.5406	0	40.5417	34.56	19.8	0.082591	0	13.4076	0	1	0.204753	6.229				13.4057	67.3954
	2.11042	12.5406	0	40.5521	34.56	19.8	0.082538	0	13.4068	0	1	0.204622	6.225				13.4049	67.3916
	2.1125	12.5406	0	40.5625	34.57	19.8	0.082454	0	13.4057	0	1	0.204424	6.219				13.4041	67.3876
	2.11458	12.5406	0	40.5729	34.58	19.8	0.082399	0	13.4049	0	1	0.204293	6.215				13.4033	67.3837
	2.11667	12.5406	0	40.5833	34.58	19.8	0.082342	0	13.4041	0	1	0.204161	6.211				13.4026	67.3799
	2.11875	12.5406	0	40.5938	34.58	19.8	0.08229	0	13.4033	0	1	0.20403	6.207				13.4016	67.375
	2.12083	12.5406	0	40.6042	34.6	19.8	0.082231	0	13.4026	0	1	0.203898	6.203				13.4008	67.3711
	2.12292	12.5406	0	40.6146	34.61	19.8	0.082159	0	13.4016	0	1	0.203734	6.198				13.4001	67.3672
	2.125	12.5406	0	40.625	34.61	19.8	0.082106	0	13.4008	0	1	0.203603	6.194				13.3995	67.3643
	2.12708	12.5406	0	40.6354	34.62	19.8	0.082052	0	13.4001	0	1	0.203471	6.19				13.3985	67.3595
	2.12917	12.5406	0	40.6458	34.63	19.8	0.082006	0	13.3995	0	1	0.203373	6.187				13.3981	67.3576
	2.13125	12.5406	0	40.6562	34.65	19.8	0.081937	0	13.3985	0	1	0.203208	6.182				13.3976	67.3546
	2.13333	12.5406	0	40.6667	34.66	19.8	0.081906	0	13.3981	0	1	0.203142	6.18				13.3972	67.3526
	2.13542	12.5404	0	40.6771	34.65	19.8	0.081867	0	13.3976	0	1	0.203044	6.177				13.3966	67.3498
	2.1375	12.5404	0	40.6875	34.65	19.8	0.081839	0	13.3972	0	1	0.202978	6.175				13.3962	67.3478
	2.13958	12.5406	0	40.6979	34.67	19.8	0.081792	0	13.3966	0	1	0.202879	6.172				13.3956	67.3449
	2.14167	12.5406	0	40.7083	34.68	19.8	0.081762	0	13.3962	0	1	0.202814	6.17				13.3953	67.343
	2.14375	12.5404	0	40.7188	34.68	19.8	0.081725	0	13.3956	0	1	0.202715	6.167				13.3947	67.3402
	2.14583	12.5406	0	40.7292	34.7	19.8	0.081691	0	13.3953	0	1	0.202649	6.165				13.3941	67.3373
	2.14792	12.5406	0	40.7396	34.72	19.8	0.081644	0	13.3947	0	1	0.202551	6.162				13.3937	67.3352
	2.15	12.5406	0	40.75	34.73	19.8	0.0816	0	13.3941	0	1	0.202452	6.159				13.3931	67.3324
	2.15208	12.5406	0	40.7604	34.71	19.8	0.08158	0	13.3937	0	1	0.202386	6.157				13.3925	67.3294
	2.15417	12.5404	0	40.7708	34.73	19.8	0.081533	0	13.3931	0	1	0.202288	6.154				13.3918	67.3256
	2.15625	12.5404	0	40.7812	34.73	19.8	0.081491	0	13.3925	0	1	0.202189	6.151				13.3912	67.3227
	2.15833	12.5406	0	40.7917	34.76	19.8	0.08143	0	13.3918	0	1	0.202058	6.147				13.3904	67.3188
	2.16042	12.5406	0	40.8021	34.76	19.8	0.081391	0	13.3912	0	1	0.201959	6.144				13.3901	67.3169
	2.1625	12.5404	0	40.8125	34.77	19.8	0.081334	0	13.3904	0	1	0.201828	6.14				13.3895	67.3139
	2.16458	12.5404	0	40.8229	34.79	19.8	0.081301	0	13.3901	0	1	0.201762	6.138				13.3889	67.311
	2.16667	12.5404	0	40.8333	34.78	19.8	0.081265	0	13.3895	0	1	0.201663	6.135				13.3885	67.3091
	2.16875	12.5404	0	40.8438	34.78	19.8	0.081225	0	13.3889	0	1	0.201565	6.132				13.3879	67.3061
	2.17083	12.5404	0	40.8542	34.79	19.8	0.081192	0	13.3885	0	1	0.201499	6.13				13.3872	67.3023
	2.17292	12.5404	0	40.8646	34.79	19.8	0.081152	0	13.3879	0	1	0.2014	6.127				13.3868	67.3004
	2.175	12.5404	0	40.875	34.81	19.8	0.081094	0	13.3872	0	1	0.201269	6.123				13.386	67.2964
	2.17708	12.5404	0	40.8854	34.83	19.8	0.081062	0	13.3868	0	1	0.201203	6.121				13.3856	67.2945
	2.17917	12.5404	0	40.8958	34.82	19.8	0.08101	0	13.386	0	1	0.201072	6.117				13.385	67.2916
	2.18125	12.5404	0	40.9062	34.83	19.8	0.080981	0	13.3856	0	1	0.201006	6.115				13.384	67.2867
	2.18333	12.5404	0	40.9167	34.83	19.8	0.08094	0	13.385	0	1	0.200907	6.112				13.3833	67.2829
	2.18542	12.5404	0	40.9271	34.83	19.8	0.080872	0	13.384	0	1	0.200743	6.107				13.3825	67.2789
	2.1875	12.5404	0	40.9375	34.86	19.8	0.080811	0	13.3833	0	1	0.200611	6.103				13.3817	67.2751
	2.18958	12.5404	0	40.9479	34.86	19.8	0.080757	0	13.3825	0	1	0.20048	6.099				13.381	67.2711
	2.19167	12.5404	0	40.9583	34.87	19.8	0.080701	0	13.3817	0	1	0.200348	6.095				13.38	67.2663
	2.19375	12.5404	0	40.9688	34.87	19.8	0.080647	0	13.381	0	1	0.200217	6.091				13.379	67.2614
	2.19583	12.5404	0	40.9792	34.89	19.8	0.080572	0	13.38	0	1	0.200053	6.086				13.3781	67.2565
	2.19792	12.5404	0	40.9896	34.9	19.8	0.080506	0	13.379	0	1	0.199888	6.081				13.3771	67.2516
	2.2	12.5404	0	41	34.9	19.8	0.08044	0	13.3781	0	1	0.199724	6.076				13.3761	67.2468
	2.20208	12.5404	0	41.0104	34.9	19.8	0.080373	0	13.3771	0	1	0.19956	6.071				13.3752	67.2421
	2.20417	12.5404	0	41.0208	34.92	19.8	0.080299	0	13.3761	0	1	0.199395	6.066				13.3744	67.238
	2.20625	12.5404	0	41.0312	34.96	19.8	0.080221	0	13.3752	0	1	0.199231	6.061				13.3734	67.2331
	2.20833	12.5404	0	41.0417	34.93	19.8	0.080176	0	13.3744	0	1	0.199099	6.057				13.3724	67.2283
	2.21042	12.5404	0	41.0521	34.94	19.8	0.080107	0	13.3734	0	1	0.198935	6.052				13.3715	67.2235
	2.2125	12.5404	0	41.0625	34.96	19.8	0.080032	0	13.3724	0	1	0.198771	6.047				13.3707	67.2195
	2.21458	12.5404	0	41.0729	34.98	19.8	0.07996	0	13.3715	0	1	0.198606	6.042				13.3697	67.2147
	2.21667	12.5404	0	41.0833	34.97	19.8	0.079913	0	13.3707	0	1	0.198475	6.038				13.3687	67.2097
	2.21875	12.5404	0	41.0938	34.98	19.8	0.079842	0	13.3697	0	1	0.19831	6.033				13.3678	67.2049
	2.22083	12.5404	0	41.1042	34.97	19.8	0.079777	0	13.3687	0	1	0.198146	6.028				13.3666	67.1991
	2.22292	12.5404	0	41.1146	34.99	19.8	0.079705	0	13.3678	0	1	0.197982	6.023				13.3656	67.1941
	2.225	12.5404	0	41.125	35.01	19.8	0.079618	0	13.3666	0	1	0.197784	6.017				13.3647	67.1894
	2.22708	12.5404	0	41.1354	35	19.8	0.079558	0	13.3656	0	1	0.19762	6.012				13.3635	67.1835
	2.22917	12.5404	0	41.1458	35.03	19.8	0.07948	0	13.3647	0	1	0.197456	6.007				13.3623	67.1776
	2.23125	12.5404	0	41.1562	35.03	19.8	0.079399	0	13.3635	0	1	0.197259	6.001				13.3614	67.1727
	2.23333	12.5404	0	41.1667	35.03	19.8	0.07932	0	13.3623	0	1	0.197061	5.995				13.3604	67.1679
	2.23542	12.5404	0	41.1771	35.04	19.8	0.079251	0	13.3614	0	1	0.196897	5.99				13.3592	67.1619
	2.2375	12.5404	0	41.1875	35.06	19.8	0.07918	0	13.3604	0	1	0.196733	5.985				13.3583	67.1571
	2.23958	12.5404	0	41.1979	35.05	19.8	0.0791	0	13.3592	0	1	0.196535	5.979				13.3575	67.1531
	2.24167	12.5404	0	41.2083	35.06	19.8	0.07903	0	13.3583	0	1	0.196371	5.974				13.3567	67.1494
	2.24375	12.5404	0	41.2188	35.06	19.8	0.078979	0	13.3575	0	1	0.19624	5.97				13.356	67.1455
	2.24583	12.5404	0	41.2292	35.1	19.8	0.078914	0	13.3567	0	1	0.196108	5.966				13.3552	67.1416
	2.24792	12.5404	0	41.2396	35.1	19.8	0.078858	0	13.356	0	1	0.195977	5.962				13.3546	67.1386
	2.25	12.5404	0	41.25	35.11	19.8	0.078803	0	13.3552	0	1	0.195845	5.958				13.3536	67.1337
	2.25208	12.5404	0	41.2604	35.11	19.8	0.078764	0	13.3546	0	1	0.195746	5.955				13.3529	67.1299
	2.25417	12.5404	0	41.2708	35.11	19.8	0.078696	0	13.3536	0	1	0.195582	5.95				13.3521	67.126
	2.25625	12.5404	0	41.2812	35.13	19.8	0.078637	0	13.3529	0	1	0.195451	5.946				13.3511	67.1211
	2.25833	12.5404	0	41.2917	35.13	19.8	0.078585	0	13.3521	0	1	0.195319	5.942				13.3504	67.1173
	2.26042	12.5402	0	41.3021	35.14	19.8	0.078514	0	13.3511	0	1	0.195155	5.937				13.3498	67.1143
	2.2625	12.5404	0	41.3125	35.17	19.8	0.078452	0	13.3504	0	1	0.195023	5.933				13.349	67.1104
	2.26458	12.5404	0	41.3229	35.16	19.8	0.078414	0	13.3498	0	1	0.194925	5.93				13.348	67.1055
	2.26667	12.5404	0	41.3333	35.16	19.8	0.078362	0	13.349	0	1	0.194793	5.926				13.3474	67.1026
	2.26875	12.5404	0	41.3438	35.17	19.8	0.078293	0	13.348	0	1	0.194629	5.921				13.3465	67.0977
	2.27083	12.5404	0	41.3542	35.17	19.8	0.078251	0	13.3474	0	1	0.19453	5.918				13.3457	67.0939
	2.27292	12.5402	0	41.3646	35.18	19.8	0.078183	0	13.3465	0	1	0.194366	5.913				13.3447	67.0889
	2.275	12.5404	0	41.375	35.21	19.8	0.078122	0	13.3457	0	1	0.194234	5.909				13.344	67.0852
	2.27708	12.5404	0	41.3854	35.19	19.8	0.078062	0	13.3447	0	1	0.19407	5.904				13.3434	67.0821
	2.27917	12.5402	0	41.3958	35.24	19.8	0.077993	0	13.344	0	1	0.193939	5.9				13.3428	67.0793
	2.28125	12.5402	0	41.4062	35.22	19.8	0.077959	0	13.3434	0	1	0.19384	5.897				13.342	67.0753
	2.28333	12.5402	0	41.4167	35.24	19.8	0.077914	0	13.3428	0	1	0.193741	5.894				13.3414	67.0725
	2.28542	12.5402	0	41.4271	35.23	19.8	0.077862	0	13.342	0	1	0.19361	5.89				13.3407	67.0686
	2.2875	12.5402	0	41.4375	35.25	19.8	0.077816	0	13.3414	0	1	0.193511	5.887				13.3403	67.0666
	2.28958	12.5402	0	41.4479	35.27	19.8	0.077756	0	13.3407	0	1	0.19338	5.883				13.3395	67.0628
	2.29167	12.5402	0	41.4583	35.26	19.8	0.077732	0	13.3403	0	1	0.193314	5.881				13.3389	67.0599
	2.29375	12.5402	0	41.4688	35.28	19.8	0.077672	0	13.3395	0	1	0.193183	5.877				13.3386	67.058
	2.29583	12.5402	0	41.4792	35.29	19.8	0.07763	0	13.3389	0	1	0.193084	5.874				13.3382	67.056
	2.29792	12.5402	0	41.4896	35.31	19.8	0.077597	0	13.3386	0	1	0.193018	5.872				13.3376	67.053
	2.3	12.5402	0	41.5	35.31	19.8	0.07757	0	13.3382	0	1	0.192952	5.87				13.337	67.0503
	2.30208	12.5402	0	41.5104	35.29	19.8	0.077536	0	13.3376	0	1	0.192854	5.867				13.3364	67.0473
	2.30417	12.5402	0	41.5208	35.34	19.8	0.077483	0	13.337	0	1	0.192755	5.864				13.336	67.0453
	2.30625	12.5402	0	41.5312	35.33	19.8	0.077443	0	13.3364	0	1	0.192657	5.861				13.3355	67.0424
	2.30833	12.5402	0	41.5417	35.32	19.8	0.077422	0	13.336	0	1	0.192591	5.859				13.3349	67.0395
	2.31042	12.5402	0	41.5521	35.34	19.8	0.077375	0	13.3355	0	1	0.192492	5.856				13.3345	67.0376
	2.3125	12.5402	0	41.5625	35.36	19.8	0.077328	0	13.3349	0	1	0.192394	5.853				13.3337	67.0336
	2.31458	12.5402	0	41.5729	35.36	19.8	0.077302	0	13.3345	0	1	0.192328	5.851				13.3333	67.0316
	2.31667	12.5402	0	41.5833	35.36	19.8	0.077251	0	13.3337	0	1	0.192196	5.847				13.333	67.0298
	2.31875	12.5402	0	41.5938	35.35	19.8	0.077225	0	13.3333	0	1	0.192131	5.845				13.3326	67.0279
	2.32083	12.5402	0	41.6042	35.38	19.8	0.077191	0	13.333	0	1	0.192065	5.843				13.332	67.025
	2.32292	12.5402	0	41.6146	35.4	19.8	0.077157	0	13.3326	0	1	0.191999	5.841				13.3316	67.023
	2.325	12.5402	0	41.625	35.41	19.8	0.077115	0	13.332	0	1	0.191901	5.838				13.3312	67.0212
	2.32708	12.5402	0	41.6354	35.4	19.8	0.077089	0	13.3316	0	1	0.191835	5.836				13.3309	67.0193
	2.32917	12.5402	0	41.6458	35.43	19.8	0.077054	0	13.3312	0	1	0.191769	5.834				13.3305	67.0172
	2.33125	12.5402	0	41.6562	35.44	19.8	0.077025	0	13.3309	0	1	0.191703	5.832				13.3301	67.0153
	2.33333	12.5402	0	41.6667	35.43	19.8	0.076999	0	13.3305	0	1	0.191638	5.83				13.3293	67.0115
	2.33542	12.5402	0	41.6771	35.44	19.8	0.07697	0	13.3301	0	1	0.191572	5.828				13.3287	67.0085
	2.3375	12.5402	0	41.6875	35.46	19.8	0.076911	0	13.3293	0	1	0.19144	5.824				13.3281	67.0056
	2.33958	12.5402	0	41.6979	35.46	19.8	0.076872	0	13.3287	0	1	0.191342	5.821				13.3278	67.0037
	2.34167	12.5402	0	41.7083	35.46	19.8	0.076832	0	13.3281	0	1	0.191243	5.818				13.3272	67.0007
	2.34375	12.5402	0	41.7188	35.47	19.8	0.076804	0	13.3278	0	1	0.191177	5.816				13.3266	66.9979
	2.34583	12.5402	0	41.7292	35.47	19.8	0.076763	0	13.3272	0	1	0.191079	5.813				13.326	66.9949
	2.34792	12.5402	0	41.7396	35.51	19.8	0.07671	0	13.3266	0	1	0.19098	5.81				13.3256	66.993
	2.35	12.5402	0	41.75	35.5	19.8	0.076675	0	13.326	0	1	0.190882	5.807				13.3249	66.9891
	2.35208	12.5402	0	41.7604	35.5	19.8	0.076646	0	13.3256	0	1	0.190816	5.805				13.3243	66.9862
	2.35417	12.5402	0	41.7708	35.52	19.8	0.076587	0	13.3249	0	1	0.190684	5.801				13.3239	66.9843
	2.35625	12.5402	0	41.7812	35.53	19.8	0.076544	0	13.3243	0	1	0.190586	5.798				13.3233	66.9814
	2.35833	12.5402	0	41.7917	35.54	19.8	0.076514	0	13.3239	0	1	0.19052	5.796				13.3229	66.9794
	2.36042	12.5402	0	41.8021	35.54	19.8	0.076476	0	13.3233	0	1	0.190421	5.793				13.3224	66.9765
	2.3625	12.5402	0	41.8125	35.55	19.8	0.076444	0	13.3229	0	1	0.190356	5.791				13.322	66.9746
	2.36458	12.5402	0	41.8229	35.55	19.8	0.076405	0	13.3224	0	1	0.190257	5.788				13.3212	66.9707
	2.36667	12.54	0	41.8333	35.57	19.8	0.076373	0	13.322	0	1	0.190191	5.786				13.321	66.9698
	2.36875	12.54	0	41.8438	35.57	19.8	0.07632	0	13.3212	0	1	0.19006	5.782				13.3202	66.9659
	2.37083	12.54	0	41.8542	35.59	19.8	0.076299	0	13.321	0	1	0.190027	5.781				13.3197	66.963
	2.37292	12.54	0	41.8646	35.6	19.8	0.076243	0	13.3202	0	1	0.189895	5.777				13.3191	66.96
	2.375	12.54	0	41.875	35.61	19.8	0.0762	0	13.3197	0	1	0.189797	5.774				13.3185	66.9571
	2.37708	12.54	0	41.8854	35.6	19.8	0.076164	0	13.3191	0	1	0.189698	5.771				13.3179	66.9542
	2.37917	12.54	0	41.8958	35.62	19.8	0.076118	0	13.3185	0	1	0.1896	5.768				13.3175	66.9523
	2.38125	12.54	0	41.9062	35.63	19.8	0.076076	0	13.3179	0	1	0.189501	5.765				13.317	66.9494
	2.38333	12.54	0	41.9167	35.63	19.8	0.076049	0	13.3175	0	1	0.189435	5.763				13.3164	66.9465
	2.38542	12.54	0	41.9271	35.64	19.8	0.076005	0	13.317	0	1	0.189337	5.76				13.3158	66.9436
	2.3875	12.54	0	41.9375	35.66	19.8	0.075959	0	13.3164	0	1	0.189238	5.757				13.3152	66.9405
	2.38958	12.54	0	41.9479	35.66	19.8	0.07592	0	13.3158	0	1	0.189139	5.754				13.3144	66.9367
	2.39167	12.54	0	41.9583	35.64	19.8	0.075887	0	13.3152	0	1	0.189041	5.751				13.3137	66.9328
	2.39375	12.54	0	41.9688	35.66	19.8	0.075828	0	13.3144	0	1	0.188909	5.747				13.3131	66.9299
	2.39583	12.54	0	41.9792	35.68	19.8	0.075767	0	13.3137	0	1	0.188778	5.743				13.3123	66.926
	2.39792	12.54	0	41.9896	35.69	19.8	0.075723	0	13.3131	0	1	0.188679	5.74				13.3117	66.9231
	2.4	12.54	0	42	35.7	19.8	0.075668	0	13.3123	0	1	0.188548	5.736				13.3112	66.9203
	2.40208	12.54	0	42.0104	35.71	19.8	0.075628	0	13.3117	0	1	0.188449	5.733				13.3106	66.9173
	2.40417	12.54	0	42.0208	35.73	19.8	0.07558	0	13.3112	0	1	0.188351	5.73				13.3098	66.9134
	2.40625	12.54	0	42.0312	35.73	19.8	0.07554	0	13.3106	0	1	0.188252	5.727				13.3094	66.9115
	2.40833	12.54	0	42.0417	35.72	19.8	0.075491	0	13.3098	0	1	0.18812	5.723				13.3089	66.9087
	2.41042	12.54	0	42.0521	35.75	19.8	0.075458	0	13.3094	0	1	0.188055	5.721				13.3083	66.9057
	2.4125	12.54	0	42.0625	35.77	19.8	0.07541	0	13.3089	0	1	0.187956	5.718				13.3077	66.9027
	2.41458	12.54	0	42.0729	35.77	19.8	0.075366	0	13.3083	0	1	0.187857	5.715				13.3071	66.8999
	2.41667	12.54	0	42.0833	35.76	19.8	0.07533	0	13.3077	0	1	0.187759	5.712				13.3065	66.897
	2.41875	12.54	0	42.0938	35.78	19.8	0.075286	0	13.3071	0	1	0.18766	5.709				13.3058	66.8931
	2.42083	12.54	0	42.1042	35.81	19.8	0.075238	0	13.3065	0	1	0.187562	5.706				13.3052	66.8901
	2.42292	12.54	0	42.1146	35.8	19.8	0.075188	0	13.3058	0	1	0.18743	5.702				13.3044	66.8862
	2.425	12.54	0	42.125	35.8	19.8	0.075148	0	13.3052	0	1	0.187332	5.699				13.3038	66.8833
	2.42708	12.54	0	42.1354	35.81	19.8	0.075092	0	13.3044	0	1	0.1872	5.695				13.3032	66.8804
	2.42917	12.54	0	42.1458	35.82	19.8	0.075047	0	13.3038	0	1	0.187101	5.692				13.3025	66.8765
	2.43125	12.54	0	42.1562	35.83	19.8	0.075005	0	13.3032	0	1	0.187003	5.689				13.3019	66.8735
	2.43333	12.54	0	42.1667	35.83	19.8	0.074954	0	13.3025	0	1	0.186871	5.685				13.3009	66.8687
	2.43542	12.54	0	42.1771	35.83	19.8	0.074913	0	13.3019	0	1	0.186773	5.682				13.3005	66.8668
	2.4375	12.54	0	42.1875	35.85	19.8	0.074841	0	13.3009	0	1	0.186608	5.677				13.2997	66.8628
	2.43958	12.54	0	42.1979	35.86	19.8	0.074811	0	13.3005	0	1	0.186543	5.675				13.2988	66.858
	2.44167	12.54	0	42.2083	35.86	19.8	0.07476	0	13.2997	0	1	0.186411	5.671				13.2982	66.8551
	2.44375	12.5397	0	42.2188	35.87	19.8	0.074689	0	13.2988	0	1	0.186247	5.666				13.2976	66.8522
	2.44583	12.5397	0	42.2292	35.89	19.8	0.074644	0	13.2982	0	1	0.186148	5.663				13.2966	66.8473
	2.44792	12.5397	0	42.2396	35.89	19.8	0.074604	0	13.2976	0	1	0.18605	5.66				13.2961	66.8443
	2.45	12.5397	0	42.25	35.9	19.8	0.074536	0	13.2966	0	1	0.185885	5.655				13.2953	66.8404
	2.45208	12.5397	0	42.2604	35.9	19.8	0.074493	0	13.2961	0	1	0.185787	5.652				13.2947	66.8376
	2.45417	12.5397	0	42.2708	35.9	19.8	0.074441	0	13.2953	0	1	0.185655	5.648				13.2939	66.8337
	2.45625	12.5397	0	42.2812	35.93	19.8	0.074393	0	13.2947	0	1	0.185557	5.645				13.2931	66.8297
	2.45833	12.5397	0	42.2917	35.93	19.8	0.07434	0	13.2939	0	1	0.185425	5.641				13.2926	66.8269
	2.46042	12.5397	0	42.3021	35.92	19.8	0.074289	0	13.2931	0	1	0.185294	5.637				13.2918	66.8231
	2.4625	12.5397	0	42.3125	35.96	19.8	0.07424	0	13.2926	0	1	0.185195	5.634				13.291	66.8191
	2.46458	12.5397	0	42.3229	35.98	19.8	0.07418	0	13.2918	0	1	0.185063	5.63				13.2902	66.8151
	2.46667	12.5397	0	42.3333	35.97	19.8	0.07413	0	13.291	0	1	0.184932	5.626				13.2897	66.8122
	2.46875	12.5397	0	42.3438	35.96	19.8	0.074079	0	13.2902	0	1	0.1848	5.622				13.2891	66.8094
	2.47083	12.5397	0	42.3542	35.98	19.8	0.074035	0	13.2897	0	1	0.184702	5.619				13.2885	66.8064
	2.47292	12.5397	0	42.3646	36.01	19.8	0.073988	0	13.2891	0	1	0.184603	5.616				13.2879	66.8035
	2.475	12.5397	0	42.375	36	19.8	0.073951	0	13.2885	0	1	0.184505	5.613				13.2874	66.8006
	2.47708	12.5397	0	42.3854	36.01	19.8	0.073908	0	13.2879	0	1	0.184406	5.61				13.2866	66.7967
	2.47917	12.5397	0	42.3958	36.02	19.8	0.073863	0	13.2874	0	1	0.184307	5.607				13.286	66.7938
	2.48125	12.5397	0	42.4062	36.03	19.8	0.073807	0	13.2866	0	1	0.184176	5.603				13.2854	66.7909
	2.48333	12.5397	0	42.4167	36.04	19.8	0.073765	0	13.286	0	1	0.184077	5.6				13.2847	66.787
	2.48542	12.5397	0	42.4271	36.04	19.8	0.073727	0	13.2854	0	1	0.183979	5.597				13.2841	66.7841
	2.4875	12.5397	0	42.4375	36.06	19.8	0.073665	0	13.2847	0	1	0.183847	5.593				13.2835	66.7811
	2.48958	12.5397	0	42.4479	36.07	19.8	0.073623	0	13.2841	0	1	0.183749	5.59				13.2829	66.7782
	2.49167	12.5397	0	42.4583	36.06	19.8	0.073586	0	13.2835	0	1	0.18365	5.587				13.2825	66.7764
	2.49375	12.5397	0	42.4688	36.07	19.8	0.073545	0	13.2829	0	1	0.183551	5.584				13.282	66.7734
	2.49583	12.5397	0	42.4792	36.1	19.8	0.073509	0	13.2825	0	1	0.183486	5.582				13.2814	66.7704
	2.49792	12.5397	0	42.4896	36.1	19.8	0.073467	0	13.282	0	1	0.183387	5.579				13.2808	66.7676
	2.5	12.5397	0	42.5	36.09	19.8	0.073434	0	13.2814	0	1	0.183288	5.576				13.28	66.7637
	2.50208	12.5397	0	42.5104	36.11	19.8	0.073385	0	13.2808	0	1	0.18319	5.573				13.2794	66.7608
	2.50417	12.5397	0	42.5208	36.12	19.8	0.073329	0	13.28	0	1	0.183058	5.569				13.2787	66.7568
	2.50625	12.5395	0	42.5312	36.13	19.8	0.073288	0	13.2794	0	1	0.18296	5.566				13.2779	66.753
	2.50833	12.5395	0	42.5417	36.12	19.8	0.073238	0	13.2787	0	1	0.182828	5.562				13.2771	66.7491
	2.51042	12.5395	0	42.5521	36.15	19.8	0.073177	0	13.2779	0	1	0.182697	5.558				13.2763	66.7452
	2.5125	12.5395	0	42.5625	36.16	19.8	0.073119	0	13.2771	0	1	0.182565	5.554				13.2756	66.7414
	2.51458	12.5395	0	42.5729	36.17	19.8	0.073064	0	13.2763	0	1	0.182434	5.55				13.2748	66.7374
	2.51667	12.5395	0	42.5833	36.19	19.8	0.073005	0	13.2756	0	1	0.182302	5.546				13.2744	66.7355
	2.51875	12.5395	0	42.5938	36.18	19.8	0.072955	0	13.2748	0	1	0.182171	5.542				13.2736	66.7316
	2.52083	12.5395	0	42.6042	36.2	19.8	0.072923	0	13.2744	0	1	0.182105	5.54				13.273	66.7286
	2.52292	12.5395	0	42.6146	36.2	19.8	0.072871	0	13.2736	0	1	0.181974	5.536				13.2725	66.7257
	2.525	12.5395	0	42.625	36.2	19.8	0.072832	0	13.273	0	1	0.181875	5.533				13.2719	66.7228
	2.52708	12.5395	0	42.6354	36.21	19.8	0.072789	0	13.2725	0	1	0.181776	5.53				13.2713	66.7199
	2.52917	12.5395	0	42.6458	36.23	19.8	0.072742	0	13.2719	0	1	0.181678	5.527				13.2705	66.716
	2.53125	12.5395	0	42.6562	36.23	19.8	0.072702	0	13.2713	0	1	0.181579	5.524				13.27	66.7131
	2.53333	12.5395	0	42.6667	36.24	19.8	0.072647	0	13.2705	0	1	0.181448	5.52				13.2698	66.7122
	2.53542	12.5395	0	42.6771	36.25	19.8	0.072605	0	13.27	0	1	0.181349	5.517				13.269	66.7083
	2.5375	12.5397	0	42.6875	36.26	19.8	0.072587	0	13.2698	0	1	0.181316	5.516				13.2686	66.7063
	2.53958	12.5397	0	42.6979	36.28	19.8	0.07253	0	13.269	0	1	0.181185	5.512				13.268	66.7034
	2.54167	12.5397	0	42.7083	36.27	19.8	0.072508	0	13.2686	0	1	0.181119	5.51				13.2675	66.7005
	2.54375	12.5395	0	42.7188	36.29	19.8	0.072461	0	13.268	0	1	0.18102	5.507				13.2671	66.6985
	2.54583	12.5395	0	42.7292	36.3	19.8	0.072417	0	13.2675	0	1	0.180922	5.504				13.2667	66.6967
	2.54792	12.5395	0	42.7396	36.29	19.8	0.072395	0	13.2671	0	1	0.180856	5.502				13.2665	66.6957
	2.55	12.5395	0	42.75	36.32	19.8	0.07236	0	13.2667	0	1	0.18079	5.5				13.2661	66.6937
	2.55208	12.5395	0	42.7604	36.32	19.8	0.072344	0	13.2665	0	1	0.180757	5.499				13.2655	66.6908
	2.55417	12.5395	0	42.7708	36.31	19.8	0.072321	0	13.2661	0	1	0.180692	5.497				13.2652	66.6889
	2.55625	12.5395	0	42.7812	36.33	19.8	0.072275	0	13.2655	0	1	0.180593	5.494				13.2648	66.6869
	2.55833	12.5395	0	42.7917	36.35	19.8	0.072245	0	13.2652	0	1	0.180527	5.492				13.2644	66.685
	2.56042	12.5395	0	42.8021	36.34	19.8	0.072219	0	13.2648	0	1	0.180462	5.49				13.2642	66.6841
	2.5625	12.5395	0	42.8125	36.36	19.8	0.072187	0	13.2644	0	1	0.180396	5.488				13.2638	66.6821
	2.56458	12.5393	0	42.8229	36.37	19.8	0.072171	0	13.2642	0	1	0.180363	5.487				13.2634	66.6802
	2.56667	12.5395	0	42.8333	36.36	19.8	0.072147	0	13.2638	0	1	0.180297	5.485				13.263	66.6783
	2.56875	12.5395	0	42.8438	36.39	19.8	0.072113	0	13.2634	0	1	0.180231	5.483				13.2624	66.6753
	2.57083	12.5393	0	42.8542	36.4	19.8	0.072083	0	13.263	0	1	0.180166	5.481				13.2619	66.6725
	2.57292	12.5395	0	42.8646	36.39	19.8	0.072044	0	13.2624	0	1	0.180067	5.478				13.2615	66.6705
	2.575	12.5395	0	42.875	36.41	19.8	0.072	0	13.2619	0	1	0.179968	5.475				13.2609	66.6676
	2.57708	12.5395	0	42.8854	36.41	19.8	0.071975	0	13.2615	0	1	0.179903	5.473				13.2601	66.6637
	2.57917	12.5395	0	42.8958	36.43	19.8	0.071931	0	13.2609	0	1	0.179804	5.47				13.2596	66.6608
	2.58125	12.5395	0	42.9062	36.44	19.8	0.071875	0	13.2601	0	1	0.179673	5.466				13.2592	66.6589
	2.58333	12.5395	0	42.9167	36.44	19.8	0.071834	0	13.2596	0	1	0.179574	5.463				13.2586	66.6559
	2.58542	12.5395	0	42.9271	36.45	19.8	0.071804	0	13.2592	0	1	0.179508	5.461				13.258	66.653
	2.5875	12.5395	0	42.9375	36.45	19.8	0.071764	0	13.2586	0	1	0.17941	5.458				13.2574	66.6502
	2.58958	12.5395	0	42.9479	36.46	19.8	0.071721	0	13.258	0	1	0.179311	5.455				13.2567	66.6462
	2.59167	12.5395	0	42.9583	36.49	19.8	0.071676	0	13.2574	0	1	0.179212	5.452				13.2563	66.6443
	2.59375	12.5395	0	42.9688	36.49	19.8	0.071621	0	13.2567	0	1	0.179081	5.448				13.2557	66.6414
	2.59583	12.5395	0	42.9792	36.5	19.8	0.071593	0	13.2563	0	1	0.179015	5.446				13.2549	66.6375
	2.59792	12.5395	0	42.9896	36.51	19.8	0.071548	0	13.2557	0	1	0.178917	5.443				13.2543	66.6346
	2.6	12.5395	0	43	36.51	19.8	0.071496	0	13.2549	0	1	0.178785	5.439				13.2538	66.6316
	2.60208	12.5395	0	43.0104	36.52	19.8	0.071452	0	13.2543	0	1	0.178686	5.436				13.2532	66.6288
	2.60417	12.5395	0	43.0208	36.52	19.8	0.071414	0	13.2538	0	1	0.178588	5.433				13.2526	66.6258
	2.60625	12.5393	0	43.0312	36.55	19.8	0.071366	0	13.2532	0	1	0.178489	5.43				13.252	66.623
	2.60833	12.5395	0	43.0417	36.55	19.8	0.071328	0	13.2526	0	1	0.178391	5.427				13.2516	66.621
	2.61042	12.5395	0	43.0521	36.57	19.8	0.071282	0	13.252	0	1	0.178292	5.424				13.2513	66.6191
	2.6125	12.5395	0	43.0625	36.57	19.8	0.071254	0	13.2516	0	1	0.178226	5.422				13.2507	66.6162
	2.61458	12.5393	0	43.0729	36.59	19.8	0.071225	0	13.2513	0	1	0.178161	5.42				13.2503	66.6142
	2.61667	12.5393	0	43.0833	36.59	19.8	0.071185	0	13.2507	0	1	0.178062	5.417				13.2501	66.6133
	2.61875	12.5395	0	43.0938	36.58	19.8	0.07116	0	13.2503	0	1	0.177996	5.415				13.2497	66.6113
	2.62083	12.5393	0	43.1042	36.6	19.8	0.071139	0	13.2501	0	1	0.177963	5.414				13.2493	66.6094
	2.62292	12.5395	0	43.1146	36.6	19.8	0.071111	0	13.2497	0	1	0.177898	5.412				13.2488	66.6065
	2.625	12.5393	0	43.125	36.61	19.8	0.071083	0	13.2493	0	1	0.177832	5.41				13.2486	66.6056
	2.62708	12.5393	0	43.1354	36.63	19.8	0.071039	0	13.2488	0	1	0.177733	5.407				13.248	66.6026
	2.62917	12.5393	0	43.1458	36.65	19.8	0.071019	0	13.2486	0	1	0.1777	5.406				13.2476	66.6007
	2.63125	12.5393	0	43.1562	36.64	19.8	0.070982	0	13.248	0	1	0.177602	5.403				13.247	66.5978
	2.63333	12.5393	0	43.1667	36.65	19.8	0.070955	0	13.2476	0	1	0.177536	5.401				13.2468	66.5968
	2.63542	12.5393	0	43.1771	36.66	19.8	0.070913	0	13.247	0	1	0.177437	5.398				13.2462	66.5938
	2.6375	12.5393	0	43.1875	36.66	19.8	0.070899	0	13.2468	0	1	0.177405	5.397				13.2457	66.5909
	2.63958	12.5393	0	43.1979	36.66	19.8	0.070856	0	13.2462	0	1	0.177306	5.394				13.2451	66.5881
	2.64167	12.5393	0	43.2083	36.67	19.8	0.070816	0	13.2457	0	1	0.177207	5.391				13.2447	66.5862
	2.64375	12.5393	0	43.2188	36.7	19.8	0.070768	0	13.2451	0	1	0.177109	5.388				13.2441	66.5832
	2.64583	12.5393	0	43.2292	36.71	19.8	0.07074	0	13.2447	0	1	0.177043	5.386				13.2435	66.5803
	2.64792	12.5393	0	43.2396	36.71	19.8	0.0707	0	13.2441	0	1	0.176944	5.383				13.2432	66.5783
	2.65	12.5393	0	43.25	36.72	19.8	0.070658	0	13.2435	0	1	0.176846	5.38				13.2426	66.5755
	2.65208	12.5393	0	43.2604	36.72	19.8	0.070631	0	13.2432	0	1	0.17678	5.378				13.2418	66.5715
	2.65417	12.5393	0	43.2708	36.74	19.8	0.070584	0	13.2426	0	1	0.176681	5.375				13.2412	66.5687
	2.65625	12.5393	0	43.2812	36.73	19.8	0.070533	0	13.2418	0	1	0.17655	5.371				13.2406	66.5657
	2.65833	12.5393	0	43.2917	36.77	19.8	0.070486	0	13.2412	0	1	0.176451	5.368				13.2399	66.5618
	2.66042	12.5393	0	43.3021	36.75	19.8	0.070448	0	13.2406	0	1	0.176353	5.365				13.2393	66.5589
	2.6625	12.5393	0	43.3125	36.77	19.8	0.07039	0	13.2399	0	1	0.176221	5.361				13.2387	66.556
	2.66458	12.5393	0	43.3229	36.78	19.8	0.070348	0	13.2393	0	1	0.176123	5.358				13.2379	66.5521
	2.66667	12.5393	0	43.3333	36.79	19.8	0.070309	0	13.2387	0	1	0.176024	5.355				13.2373	66.5491
	2.66875	12.5393	0	43.3438	36.79	19.8	0.070253	0	13.2379	0	1	0.175892	5.351				13.2366	66.5453
	2.67083	12.5393	0	43.3542	36.79	19.8	0.070213	0	13.2373	0	1	0.175794	5.348				13.236	66.5423
	2.67292	12.5393	0	43.3646	36.82	19.8	0.070155	0	13.2366	0	1	0.175662	5.344				13.2356	66.5405
	2.675	12.5393	0	43.375	36.81	19.8	0.070118	0	13.236	0	1	0.175564	5.341				13.2348	66.5366
	2.67708	12.5393	0	43.3854	36.84	19.8	0.070083	0	13.2356	0	1	0.175498	5.339				13.2343	66.5336
	2.67917	12.5393	0	43.3958	36.85	19.8	0.070027	0	13.2348	0	1	0.175367	5.335				13.2341	66.5327
	2.68125	12.5393	0	43.4062	36.86	19.8	0.069986	0	13.2343	0	1	0.175268	5.332				13.2335	66.5298
	2.68333	12.5393	0	43.4167	36.87	19.8	0.069968	0	13.2341	0	1	0.175235	5.331				13.2329	66.5269
	2.68542	12.5393	0	43.4271	36.87	19.8	0.069926	0	13.2335	0	1	0.175136	5.328				13.2325	66.5249
	2.6875	12.5393	0	43.4375	36.89	19.8	0.069884	0	13.2329	0	1	0.175038	5.325				13.2318	66.5211
	2.68958	12.5393	0	43.4479	36.89	19.8	0.069856	0	13.2325	0	1	0.174972	5.323				13.2312	66.518
	2.69167	12.5393	0	43.4583	36.91	19.8	0.0698	0	13.2318	0	1	0.174841	5.319				13.2308	66.5162
	2.69375	12.5393	0	43.4688	36.89	19.8	0.069764	0	13.2312	0	1	0.174742	5.316				13.2304	66.5143
	2.69583	12.5393	0	43.4792	36.92	19.8	0.06973	0	13.2308	0	1	0.174676	5.314				13.2298	66.5113
	2.69792	12.5393	0	43.4896	36.93	19.8	0.069701	0	13.2304	0	1	0.17461	5.312				13.2294	66.5094
	2.7	12.5393	0	43.5	36.92	19.8	0.069662	0	13.2298	0	1	0.174512	5.309				13.2289	66.5065
	2.70208	12.5393	0	43.5104	36.95	19.8	0.069628	0	13.2294	0	1	0.174446	5.307				13.2285	66.5045
	2.70417	12.5393	0	43.5208	36.95	19.8	0.069589	0	13.2289	0	1	0.174348	5.304				13.2281	66.5026
	2.70625	12.5393	0	43.5312	36.96	19.8	0.069559	0	13.2285	0	1	0.174282	5.302				13.2275	66.4997
	2.70833	12.5393	0	43.5417	36.97	19.8	0.069531	0	13.2281	0	1	0.174216	5.3				13.2271	66.4978
	2.71042	12.5393	0	43.5521	36.98	19.8	0.069489	0	13.2275	0	1	0.174117	5.297				13.2265	66.4948
	2.7125	12.5393	0	43.5625	36.99	19.8	0.069458	0	13.2271	0	1	0.174052	5.295				13.2262	66.4929
	2.71458	12.5393	0	43.5729	36.99	19.8	0.06942	0	13.2265	0	1	0.173953	5.292				13.2256	66.4899
	2.71667	12.5393	0	43.5833	36.99	19.8	0.069393	0	13.2262	0	1	0.173887	5.29				13.225	66.4871
	2.71875	12.5393	0	43.5938	37	19.8	0.06935	0	13.2256	0	1	0.173789	5.287				13.2246	66.4851
	2.72083	12.5393	0	43.6042	37.02	19.8	0.069306	0	13.225	0	1	0.17369	5.284				13.224	66.4822
	2.72292	12.5393	0	43.6146	37.03	19.8	0.069275	0	13.2246	0	1	0.173624	5.282				13.2235	66.4793
	2.725	12.5393	0	43.625	37.03	19.8	0.069235	0	13.224	0	1	0.173526	5.279				13.2229	66.4763
	2.72708	12.5393	0	43.6354	37.05	19.8	0.069192	0	13.2235	0	1	0.173427	5.276				13.2223	66.4734
	2.72917	12.5393	0	43.6458	37.03	19.8	0.069157	0	13.2229	0	1	0.173329	5.273				13.2219	66.4715
	2.73125	12.5393	0	43.6562	37.05	19.8	0.069113	0	13.2223	0	1	0.17323	5.27				13.2213	66.4686
	2.73333	12.5393	0	43.6667	37.07	19.8	0.069081	0	13.2219	0	1	0.173164	5.268				13.2211	66.4677
	2.73542	12.5395	0	43.6771	37.08	19.8	0.069039	0	13.2213	0	1	0.173066	5.265				13.2206	66.4648
	2.7375	12.5395	0	43.6875	37.1	19.8	0.06902	0	13.2211	0	1	0.173033	5.264				13.2202	66.4628
	2.73958	12.5395	0	43.6979	37.11	19.8	0.068976	0	13.2206	0	1	0.172934	5.261				13.2196	66.4599
	2.74167	12.5395	0	43.7083	37.1	19.8	0.068954	0	13.2202	0	1	0.172868	5.259				13.2192	66.458
	2.74375	12.5393	0	43.7188	37.11	19.8	0.068912	0	13.2196	0	1	0.17277	5.256				13.2188	66.4561
	2.74583	12.5393	0	43.7292	37.13	19.8	0.068879	0	13.2192	0	1	0.172704	5.254				13.2183	66.4531
	2.74792	12.5393	0	43.7396	37.14	19.8	0.068849	0	13.2188	0	1	0.172638	5.252				13.2179	66.4512
	2.75	12.5393	0	43.75	37.15	19.8	0.068811	0	13.2183	0	1	0.17254	5.249				13.2173	66.4483
	2.75208	12.5393	0	43.7604	37.16	19.8	0.068779	0	13.2179	0	1	0.172474	5.247				13.2169	66.4463
	2.75417	12.5393	0	43.7708	37.17	19.8	0.068737	0	13.2173	0	1	0.172375	5.244				13.2163	66.4435
	2.75625	12.5393	0	43.7812	37.17	19.8	0.068712	0	13.2169	0	1	0.17231	5.242				13.2159	66.4415
	2.75833	12.5393	0	43.7917	37.2	19.8	0.068664	0	13.2163	0	1	0.172211	5.239				13.2154	66.4386
	2.76042	12.5393	0	43.8021	37.19	19.8	0.068639	0	13.2159	0	1	0.172145	5.237				13.2152	66.4376
	2.7625	12.5393	0	43.8125	37.2	19.8	0.068597	0	13.2154	0	1	0.172047	5.234				13.2146	66.4348
	2.76458	12.5395	0	43.8229	37.19	19.8	0.068586	0	13.2152	0	1	0.172014	5.233				13.214	66.4319
	2.76667	12.5395	0	43.8333	37.24	19.8	0.068534	0	13.2146	0	1	0.171915	5.23				13.2136	66.4299
	2.76875	12.5395	0	43.8438	37.24	19.8	0.068494	0	13.214	0	1	0.171816	5.227				13.213	66.4269
	2.77083	12.5395	0	43.8542	37.23	19.8	0.068469	0	13.2136	0	1	0.171751	5.225				13.2127	66.4251
	2.77292	12.5395	0	43.8646	37.23	19.8	0.068429	0	13.213	0	1	0.171652	5.222				13.2123	66.4231
	2.775	12.5395	0	43.875	37.26	19.8	0.068396	0	13.2127	0	1	0.171586	5.22				13.2119	66.4212
	2.77708	12.5395	0	43.8854	37.26	19.8	0.06837	0	13.2123	0	1	0.171521	5.218				13.2115	66.4192
	2.77917	12.5395	0	43.8958	37.27	19.8	0.068339	0	13.2119	0	1	0.171455	5.216				13.2111	66.4173
	2.78125	12.5395	0	43.9062	37.28	19.8	0.068309	0	13.2115	0	1	0.171389	5.214				13.2105	66.4144
	2.78333	12.5395	0	43.9167	37.29	19.8	0.068281	0	13.2111	0	1	0.171323	5.212				13.2101	66.4124
	2.78542	12.5395	0	43.9271	37.3	19.8	0.06824	0	13.2105	0	1	0.171225	5.209				13.2098	66.4105
	2.7875	12.5395	0	43.9375	37.3	19.8	0.068214	0	13.2101	0	1	0.171159	5.207				13.2094	66.4085
	2.78958	12.5395	0	43.9479	37.31	19.8	0.068184	0	13.2098	0	1	0.171093	5.205				13.209	66.4066
	2.79167	12.5395	0	43.9583	37.3	19.8	0.068161	0	13.2094	0	1	0.171028	5.203				13.2088	66.4056
	2.79375	12.5395	0	43.9688	37.33	19.8	0.068127	0	13.209	0	1	0.170962	5.201				13.2082	66.4028
	2.79583	12.5395	0	43.9792	37.33	19.8	0.068113	0	13.2088	0	1	0.170929	5.2				13.208	66.4018
	2.79792	12.5395	0	43.9896	37.35	19.8	0.068067	0	13.2082	0	1	0.17083	5.197				13.2078	66.4008
	2.8	12.5395	0	44	37.36	19.8	0.068052	0	13.208	0	1	0.170797	5.196				13.2073	66.3979
	2.80208	12.5395	0	44.0104	37.36	19.8	0.068036	0	13.2078	0	1	0.170765	5.195				13.2067	66.395
	2.80417	12.5395	0	44.0208	37.37	19.8	0.067995	0	13.2073	0	1	0.170666	5.192				13.2065	66.3941
	2.80625	12.5395	0	44.0312	37.37	19.8	0.067956	0	13.2067	0	1	0.170567	5.189				13.2061	66.3921
	2.80833	12.5395	0	44.0417	37.39	19.8	0.067937	0	13.2065	0	1	0.170534	5.188				13.2055	66.3891
	2.81042	12.5395	0	44.0521	37.39	19.8	0.06791	0	13.2061	0	1	0.170469	5.186				13.205	66.3863
	2.8125	12.5395	0	44.0625	37.38	19.8	0.067874	0	13.2055	0	1	0.17037	5.183				13.2044	66.3834
	2.81458	12.5395	0	44.0729	37.41	19.8	0.067827	0	13.205	0	1	0.170272	5.18				13.204	66.3815
	2.81667	12.5395	0	44.0833	37.43	19.8	0.067783	0	13.2044	0	1	0.170173	5.177				13.2034	66.3785
	2.81875	12.5395	0	44.0938	37.44	19.8	0.067756	0	13.204	0	1	0.170107	5.175				13.203	66.3766
	2.82083	12.5393	0	44.1042	37.43	19.8	0.067716	0	13.2034	0	1	0.170009	5.172				13.2024	66.3737
	2.82292	12.5395	0	44.1146	37.46	19.8	0.067684	0	13.203	0	1	0.169943	5.17				13.2021	66.3717
	2.825	12.5395	0	44.125	37.46	19.8	0.067643	0	13.2024	0	1	0.169844	5.167				13.2015	66.3688
	2.82708	12.5395	0	44.1354	37.46	19.8	0.067616	0	13.2021	0	1	0.169778	5.165				13.2011	66.3669
	2.82917	12.5395	0	44.1458	37.48	19.8	0.067572	0	13.2015	0	1	0.16968	5.162				13.2007	66.365
	2.83125	12.5395	0	44.1562	37.49	19.8	0.067541	0	13.2011	0	1	0.169614	5.16				13.2001	66.3621
	2.83333	12.5395	0	44.1667	37.51	19.8	0.067511	0	13.2007	0	1	0.169548	5.158				13.1999	66.3611
	2.83542	12.5395	0	44.1771	37.51	19.8	0.067471	0	13.2001	0	1	0.16945	5.155				13.1992	66.3572
	2.8375	12.5395	0	44.1875	37.51	19.8	0.067457	0	13.1999	0	1	0.169417	5.154				13.1988	66.3552
	2.83958	12.5395	0	44.1979	37.52	19.8	0.067402	0	13.1992	0	1	0.169285	5.15				13.1982	66.3523
	2.84167	12.5395	0	44.2083	37.52	19.8	0.067376	0	13.1988	0	1	0.16922	5.148				13.1976	66.3495
	2.84375	12.5395	0	44.2188	37.53	19.8	0.067333	0	13.1982	0	1	0.169121	5.145				13.197	66.3465
	2.84583	12.5395	0	44.2292	37.57	19.8	0.067284	0	13.1976	0	1	0.169022	5.142				13.1963	66.3426
	2.84792	12.5395	0	44.2396	37.56	19.8	0.067248	0	13.197	0	1	0.168924	5.139				13.1959	66.3406
	2.85	12.5395	0	44.25	37.56	19.8	0.067194	0	13.1963	0	1	0.168792	5.135				13.1951	66.3368
	2.85208	12.5395	0	44.2604	37.56	19.8	0.067166	0	13.1959	0	1	0.168727	5.133				13.1945	66.3338
	2.85417	12.5395	0	44.2708	37.59	19.8	0.067108	0	13.1951	0	1	0.168595	5.129				13.1939	66.3309
	2.85625	12.5395	0	44.2812	37.59	19.8	0.067067	0	13.1945	0	1	0.168496	5.126				13.1934	66.328
	2.85833	12.5395	0	44.2917	37.6	19.8	0.067027	0	13.1939	0	1	0.168398	5.123				13.193	66.3261
	2.86042	12.5395	0	44.3021	37.61	19.8	0.066986	0	13.1934	0	1	0.168299	5.12				13.1924	66.3231
	2.8625	12.5395	0	44.3125	37.63	19.8	0.066952	0	13.193	0	1	0.168234	5.118				13.1922	66.3222
	2.86458	12.5395	0	44.3229	37.62	19.8	0.066915	0	13.1924	0	1	0.168135	5.115				13.192	66.3213
	2.86667	12.5395	0	44.3333	37.64	19.8	0.066898	0	13.1922	0	1	0.168102	5.114				13.1916	66.3193
	2.86875	12.5395	0	44.3438	37.65	19.8	0.066881	0	13.192	0	1	0.168069	5.113				13.1916	66.3194
	2.87083	12.5395	0	44.3542	37.65	19.8	0.066853	0	13.1916	0	1	0.168003	5.111				13.1913	66.3174
	2.87292	12.5395	0	44.3646	37.67	19.8	0.066849	0	13.1916	0	1	0.168003	5.111				13.1911	66.3165
	2.875	12.5395	0	44.375	37.68	19.8	0.066819	0	13.1913	0	1	0.167938	5.109				13.1911	66.3165
	2.87708	12.5395	0	44.3854	37.68	19.8	0.066805	0	13.1911	0	1	0.167905	5.108				13.1907	66.3146
	2.87917	12.5395	0	44.3958	37.69	19.8	0.066803	0	13.1911	0	1	0.167905	5.108				13.1905	66.3137
	2.88125	12.5395	0	44.4062	37.7	19.8	0.066774	0	13.1907	0	1	0.167839	5.106				13.1903	66.3127
	2.88333	12.5395	0	44.4167	37.72	19.8	0.066758	0	13.1905	0	1	0.167806	5.105				13.1899	66.3107
	2.88542	12.5395	0	44.4271	37.72	19.8	0.066742	0	13.1903	0	1	0.167773	5.104				13.1899	66.3108
	2.8875	12.5395	0	44.4375	37.73	19.8	0.066715	0	13.1899	0	1	0.167708	5.102				13.1897	66.3098
	2.88958	12.5395	0	44.4479	37.74	19.8	0.066713	0	13.1899	0	1	0.167708	5.102				13.1896	66.3089
	2.89167	12.5395	0	44.4583	37.74	19.8	0.066696	0	13.1897	0	1	0.167675	5.101				13.1894	66.3079
	2.89375	12.5395	0	44.4688	37.76	19.8	0.06668	0	13.1896	0	1	0.167642	5.1				13.1892	66.307
	2.89583	12.5395	0	44.4792	37.76	19.8	0.066666	0	13.1894	0	1	0.167609	5.099				13.189	66.306
	2.89792	12.5395	0	44.4896	37.77	19.8	0.06665	0	13.1892	0	1	0.167576	5.098				13.1888	66.305
	2.9	12.5395	0	44.5	37.78	19.8	0.066633	0	13.189	0	1	0.167543	5.097				13.1886	66.3041
	2.90208	12.5395	0	44.5104	37.78	19.8	0.066622	0	13.1888	0	1	0.16751	5.096				13.1884	66.3032
	2.90417	12.5395	0	44.5208	37.8	19.8	0.066602	0	13.1886	0	1	0.167477	5.095				13.1884	66.3032
	2.90625	12.5395	0	44.5312	37.82	19.8	0.066585	0	13.1884	0	1	0.167445	5.094				13.1882	66.3023
	2.90833	12.5395	0	44.5417	37.81	19.8	0.066586	0	13.1884	0	1	0.167445	5.094				13.1882	66.3022
	2.91042	12.5395	0	44.5521	37.83	19.8	0.066568	0	13.1882	0	1	0.167412	5.093				13.1883	66.3023
	2.9125	12.5395	0	44.5625	37.82	19.8	0.06657	0	13.1882	0	1	0.167412	5.093				13.1885	66.3033
	2.91458	12.5395	0	44.5729	37.85	19.8	0.066563	0	13.1883	0	1	0.167412	5.093				13.1883	66.3023
	2.91667	12.5395	0	44.5833	37.85	19.8	0.066575	0	13.1885	0	1	0.167445	5.094				13.1885	66.3034
	2.91875	12.5395	0	44.5938	37.85	19.8	0.066562	0	13.1883	0	1	0.167412	5.093				13.1885	66.3034
	2.92083	12.5395	0	44.6042	37.87	19.8	0.066571	0	13.1885	0	1	0.167445	5.094				13.1885	66.3035
	2.92292	12.5395	0	44.6146	37.88	19.8	0.066568	0	13.1885	0	1	0.167445	5.094				13.1887	66.3045
	2.925	12.5395	0	44.625	37.9	19.8	0.066562	0	13.1885	0	1	0.167445	5.094				13.1889	66.3055
	2.92708	12.5395	0	44.6354	37.9	19.8	0.066574	0	13.1887	0	1	0.167477	5.095				13.1889	66.3055
	2.92917	12.5397	0	44.6458	37.9	19.8	0.066587	0	13.1889	0	1	0.16751	5.096				13.1893	66.3076
	2.93125	12.5397	0	44.6562	37.91	19.8	0.066583	0	13.1889	0	1	0.16751	5.096				13.1897	66.3096
	2.93333	12.5397	0	44.6667	37.94	19.8	0.066604	0	13.1893	0	1	0.167576	5.098				13.1897	66.3096
	2.93542	12.5397	0	44.6771	37.94	19.8	0.066626	0	13.1897	0	1	0.167642	5.1				13.1895	66.3086
	2.9375	12.5397	0	44.6875	37.94	19.8	0.066628	0	13.1897	0	1	0.167642	5.1				13.1895	66.3087
	2.93958	12.5395	0	44.6979	37.95	19.8	0.066612	0	13.1895	0	1	0.167609	5.099				13.1893	66.3077
	2.94167	12.5395	0	44.7083	37.97	19.8	0.066608	0	13.1895	0	1	0.167609	5.099				13.1893	66.3078
	2.94375	12.5395	0	44.7188	37.97	19.8	0.066594	0	13.1893	0	1	0.167576	5.098				13.1889	66.3058
	2.94583	12.5395	0	44.7292	37.98	19.8	0.066591	0	13.1893	0	1	0.167576	5.098				13.1889	66.3058
	2.94792	12.5395	0	44.7396	37.99	19.8	0.066564	0	13.1889	0	1	0.16751	5.096				13.189	66.3059
	2.95	12.5395	0	44.75	37.99	19.8	0.066561	0	13.1889	0	1	0.16751	5.096				13.1888	66.305
	2.95208	12.5397	0	44.7604	38	19.8	0.066559	0	13.189	0	1	0.16751	5.096				13.1888	66.3049
	2.95417	12.5397	0	44.7708	38.03	19.8	0.066537	0	13.1888	0	1	0.167477	5.095				13.189	66.306
	2.95625	12.5395	0	44.7812	38.01	19.8	0.066544	0	13.1888	0	1	0.167477	5.095				13.189	66.306
	2.95833	12.5395	0	44.7917	38.03	19.8	0.066551	0	13.189	0	1	0.16751	5.096				13.189	66.3061
	2.96042	12.5395	0	44.8021	38.03	19.8	0.066549	0	13.189	0	1	0.16751	5.096				13.1892	66.3071
	2.9625	12.5395	0	44.8125	38.05	19.8	0.066544	0	13.189	0	1	0.16751	5.096				13.1892	66.3071
	2.96458	12.5395	0	44.8229	38.06	19.8	0.066555	0	13.1892	0	1	0.167543	5.097				13.1892	66.3072
	2.96667	12.5397	0	44.8333	38.06	19.8	0.066554	0	13.1892	0	1	0.167543	5.097				13.189	66.3062
	2.96875	12.5395	0	44.8438	38.08	19.8	0.066546	0	13.1892	0	1	0.167543	5.097				13.1888	66.3052
	2.97083	12.5395	0	44.8542	38.08	19.8	0.066535	0	13.189	0	1	0.16751	5.096				13.1886	66.3043
	2.97292	12.5395	0	44.8646	38.08	19.8	0.066521	0	13.1888	0	1	0.167477	5.095				13.1885	66.3034
	2.975	12.5395	0	44.875	38.1	19.8	0.066504	0	13.1886	0	1	0.167445	5.094				13.1885	66.3034
	2.97708	12.5395	0	44.8854	38.12	19.8	0.066486	0	13.1885	0	1	0.167412	5.093				13.1879	66.3004
	2.97917	12.5395	0	44.8958	38.12	19.8	0.066484	0	13.1885	0	1	0.167412	5.093				13.1873	66.2975
	2.98125	12.5395	0	44.9062	38.11	19.8	0.066448	0	13.1879	0	1	0.167313	5.09				13.1871	66.2966
	2.98333	12.5395	0	44.9167	38.13	19.8	0.066403	0	13.1873	0	1	0.167215	5.087				13.1871	66.2966
	2.98542	12.5395	0	44.9271	38.15	19.8	0.066387	0	13.1871	0	1	0.167182	5.086				13.1865	66.2936
	2.9875	12.5395	0	44.9375	38.14	19.8	0.066387	0	13.1871	0	1	0.167182	5.086				13.1856	66.2888
	2.98958	12.5395	0	44.9479	38.15	19.8	0.066344	0	13.1865	0	1	0.167083	5.083				13.1852	66.2869
	2.99167	12.5395	0	44.9583	38.16	19.8	0.066278	0	13.1856	0	1	0.166919	5.078				13.185	66.286
	2.99375	12.5395	0	44.9688	38.18	19.8	0.066246	0	13.1852	0	1	0.166853	5.076				13.1848	66.285
	2.99583	12.5395	0	44.9792	38.2	19.8	0.066228	0	13.185	0	1	0.16682	5.075				13.1842	66.2821
	2.99792	12.5395	0	44.9896	38.2	19.8	0.066213	0	13.1848	0	1	0.166787	5.074				13.184	66.2811
	3	12.5395	0	45	38.21	19.8	0.066171	0	13.1842	0	1	0.166689	5.071				13.1835	66.2782
	3.00208	12.5395	0	45.0104	38.21	19.8	0.066158	0	13.184	0	1	0.166656	5.07				13.1823	66.2722
	3.00417	12.5395	0	45.0208	38.23	19.8	0.066113	0	13.1835	0	1	0.166557	5.067				13.1811	66.2665
	3.00625	12.5395	0	45.0312	38.22	19.8	0.066038	0	13.1823	0	1	0.16636	5.061				13.1798	66.2596
	3.00833	12.5395	0	45.0417	38.25	19.8	0.065954	0	13.1811	0	1	0.166163	5.055				13.1782	66.2517
	3.01042	12.5395	0	45.0521	38.26	19.8	0.065856	0	13.1798	0	1	0.165933	5.048				13.1768	66.2448
	3.0125	12.5395	0	45.0625	38.26	19.8	0.065752	0	13.1782	0	1	0.16567	5.04				13.1756	66.239
	3.01458	12.5395	0	45.0729	38.25	19.8	0.065664	0	13.1768	0	1	0.165439	5.033				13.1745	66.2332
	3.01667	12.5395	0	45.0833	38.27	19.8	0.065581	0	13.1756	0	1	0.165242	5.027				13.1739	66.2302
	3.01875	12.5395	0	45.0938	38.3	19.8	0.065497	0	13.1745	0	1	0.165045	5.021				13.1733	66.2273
	3.02083	12.5395	0	45.1042	38.3	19.8	0.065458	0	13.1739	0	1	0.164946	5.018				13.1725	66.2233
	3.02292	12.5395	0	45.1146	38.3	19.8	0.065417	0	13.1733	0	1	0.164848	5.015				13.1718	66.2195
	3.025	12.5395	0	45.125	38.3	19.8	0.065365	0	13.1725	0	1	0.164716	5.011				13.1712	66.2166
	3.02708	12.5395	0	45.1354	38.32	19.8	0.065307	0	13.1718	0	1	0.164585	5.007				13.1704	66.2126
	3.02917	12.5395	0	45.1458	38.34	19.8	0.065262	0	13.1712	0	1	0.164486	5.004				13.17	66.2107
	3.03125	12.5395	0	45.1562	38.34	19.8	0.06521	0	13.1704	0	1	0.164355	5				13.1696	66.2087
	3.03333	12.5395	0	45.1667	38.35	19.8	0.065182	0	13.17	0	1	0.164289	4.998				13.1689	66.2049
	3.03542	12.5395	0	45.1771	38.35	19.8	0.065153	0	13.1696	0	1	0.164223	4.996				13.1685	66.2029
	3.0375	12.5395	0	45.1875	38.37	19.8	0.065097	0	13.1689	0	1	0.164092	4.992				13.1679	66.2
	3.03958	12.5395	0	45.1979	38.38	19.8	0.065067	0	13.1685	0	1	0.164026	4.99				13.1675	66.1981
	3.04167	12.5395	0	45.2083	38.38	19.8	0.065028	0	13.1679	0	1	0.163927	4.987				13.1671	66.1962
	3.04375	12.5395	0	45.2188	38.41	19.8	0.064995	0	13.1675	0	1	0.163862	4.985				13.1666	66.1932
	3.04583	12.5395	0	45.2292	38.41	19.8	0.064968	0	13.1671	0	1	0.163796	4.983				13.1656	66.1883
	3.04792	12.5395	0	45.2396	38.42	19.8	0.064928	0	13.1666	0	1	0.163697	4.98				13.1648	66.1845
	3.05	12.5395	0	45.25	38.42	19.8	0.064863	0	13.1656	0	1	0.163533	4.975				13.1638	66.1795
	3.05208	12.5395	0	45.2604	38.44	19.8	0.064805	0	13.1648	0	1	0.163401	4.971				13.1634	66.1776
	3.05417	12.5395	0	45.2708	38.44	19.8	0.064739	0	13.1638	0	1	0.163237	4.966				13.163	66.1756
	3.05625	12.5395	0	45.2812	38.45	19.8	0.06471	0	13.1634	0	1	0.163171	4.964				13.1629	66.1748
	3.05833	12.5395	0	45.2917	38.45	19.8	0.064684	0	13.163	0	1	0.163106	4.962				13.1627	66.1738
	3.06042	12.5395	0	45.3021	38.48	19.8	0.064663	0	13.1629	0	1	0.163073	4.961				13.1627	66.1738
	3.0625	12.5395	0	45.3125	38.48	19.8	0.064649	0	13.1627	0	1	0.16304	4.96				13.1627	66.1738
	3.06458	12.5395	0	45.3229	38.48	19.8	0.064648	0	13.1627	0	1	0.16304	4.96				13.1625	66.1729
	3.06667	12.5395	0	45.3333	38.48	19.8	0.06465	0	13.1627	0	1	0.16304	4.96				13.1621	66.1709
	3.06875	12.5395	0	45.3438	38.5	19.8	0.064631	0	13.1625	0	1	0.163007	4.959				13.1615	66.168
	3.07083	12.5395	0	45.3542	38.5	19.8	0.064603	0	13.1621	0	1	0.162941	4.957				13.1613	66.167
	3.07292	12.5395	0	45.3646	38.51	19.8	0.064563	0	13.1615	0	1	0.162843	4.954				13.161	66.1652
	3.075	12.5395	0	45.375	38.52	19.8	0.064548	0	13.1613	0	1	0.16281	4.953				13.1608	66.1642
	3.07708	12.5395	0	45.3854	38.55	19.8	0.064513	0	13.161	0	1	0.162744	4.951				13.1604	66.1622
	3.07917	12.5395	0	45.3958	38.55	19.8	0.064501	0	13.1608	0	1	0.162711	4.95				13.16	66.1603
	3.08125	12.5395	0	45.4062	38.56	19.8	0.064471	0	13.1604	0	1	0.162645	4.948				13.1596	66.1584
	3.08333	12.5395	0	45.4167	38.57	19.8	0.064442	0	13.16	0	1	0.16258	4.946				13.1592	66.1565
	3.08542	12.5395	0	45.4271	38.58	19.8	0.064414	0	13.1596	0	1	0.162514	4.944				13.1591	66.1555
	3.0875	12.5393	0	45.4375	38.61	19.8	0.064381	0	13.1592	0	1	0.162448	4.942				13.1587	66.1536
	3.08958	12.5393	0	45.4479	38.61	19.8	0.064369	0	13.1591	0	1	0.162415	4.941				13.1585	66.1527
	3.09167	12.5393	0	45.4583	38.61	19.8	0.064342	0	13.1587	0	1	0.16235	4.939				13.1581	66.1506
	3.09375	12.5393	0	45.4688	38.64	19.8	0.064319	0	13.1585	0	1	0.162317	4.938				13.1579	66.1497
	3.09583	12.5393	0	45.4792	38.62	19.8	0.064299	0	13.1581	0	1	0.162251	4.936				13.1575	66.1478
	3.09792	12.5393	0	45.4896	38.63	19.8	0.064283	0	13.1579	0	1	0.162218	4.935				13.1569	66.1449
	3.1	12.5393	0	45.5	38.65	19.8	0.064251	0	13.1575	0	1	0.162152	4.933				13.1564	66.142
	3.10208	12.5393	0	45.5104	38.66	19.8	0.064209	0	13.1569	0	1	0.162054	4.93				13.1558	66.139
	3.10417	12.5393	0	45.5208	38.67	19.8	0.064166	0	13.1564	0	1	0.161955	4.927				13.1554	66.137
	3.10625	12.5393	0	45.5312	38.68	19.8	0.064127	0	13.1558	0	1	0.161857	4.924				13.155	66.1351
	3.10833	12.5393	0	45.5417	38.67	19.8	0.064102	0	13.1554	0	1	0.161791	4.922				13.1548	66.1342
	3.11042	12.5393	0	45.5521	38.69	19.8	0.064072	0	13.155	0	1	0.161725	4.92				13.1546	66.1332
	3.1125	12.5393	0	45.5625	38.7	19.8	0.064057	0	13.1548	0	1	0.161692	4.919				13.1544	66.1322
	3.11458	12.5393	0	45.5729	38.69	19.8	0.064044	0	13.1546	0	1	0.161659	4.918				13.1544	66.1323
	3.11667	12.5393	0	45.5833	38.7	19.8	0.064028	0	13.1544	0	1	0.161626	4.917				13.1542	66.1314
	3.11875	12.5393	0	45.5938	38.73	19.8	0.064022	0	13.1544	0	1	0.161626	4.917				13.1541	66.1304
	3.12083	12.5393	0	45.6042	38.73	19.8	0.064007	0	13.1542	0	1	0.161594	4.916				13.1541	66.1304
	3.12292	12.5393	0	45.6146	38.74	19.8	0.06399	0	13.1541	0	1	0.161561	4.915				13.1539	66.1295
	3.125	12.5393	0	45.625	38.75	19.8	0.06399	0	13.1541	0	1	0.161561	4.915				13.1539	66.1295
	3.12708	12.5393	0	45.6354	38.76	19.8	0.063971	0	13.1539	0	1	0.161528	4.914				13.1537	66.1286
	3.12917	12.5393	0	45.6458	38.77	19.8	0.063972	0	13.1539	0	1	0.161528	4.914				13.1537	66.1286
	3.13125	12.5393	0	45.6562	38.78	19.8	0.063956	0	13.1537	0	1	0.161495	4.913				13.1535	66.1277
	3.13333	12.5393	0	45.6667	38.78	19.8	0.063956	0	13.1537	0	1	0.161495	4.913				13.1535	66.1277
	3.13542	12.5393	0	45.6771	38.81	19.8	0.063936	0	13.1535	0	1	0.161462	4.912				13.1533	66.1267
	3.1375	12.5393	0	45.6875	38.81	19.8	0.063934	0	13.1535	0	1	0.161462	4.912				13.1533	66.1268
	3.13958	12.5393	0	45.6979	38.81	19.8	0.063922	0	13.1533	0	1	0.161429	4.911				13.1534	66.1269
	3.14167	12.5393	0	45.7083	38.82	19.8	0.06392	0	13.1533	0	1	0.161429	4.911				13.1532	66.126
	3.14375	12.5393	0	45.7188	38.86	19.8	0.06391	0	13.1534	0	1	0.161429	4.911				13.153	66.1249
	3.14583	12.5393	0	45.7292	38.87	19.8	0.063892	0	13.1532	0	1	0.161396	4.91				13.1528	66.124
	3.14792	12.5393	0	45.7396	38.86	19.8	0.063882	0	13.153	0	1	0.161363	4.909				13.1528	66.124
	3.15	12.5393	0	45.75	38.86	19.8	0.063868	0	13.1528	0	1	0.161331	4.908				13.1526	66.123
	3.15208	12.5393	0	45.7604	38.88	19.8	0.063865	0	13.1528	0	1	0.161331	4.908				13.1524	66.122
	3.15417	12.5393	0	45.7708	38.88	19.8	0.063852	0	13.1526	0	1	0.161298	4.907				13.1522	66.1211
	3.15625	12.5393	0	45.7812	38.87	19.8	0.063839	0	13.1524	0	1	0.161265	4.906				13.152	66.1203
	3.15833	12.5393	0	45.7917	38.89	19.8	0.063822	0	13.1522	0	1	0.161232	4.905				13.1518	66.1192
	3.16042	12.5393	0	45.8021	38.93	19.8	0.0638	0	13.152	0	1	0.161199	4.904				13.1518	66.1192
	3.1625	12.5393	0	45.8125	38.92	19.8	0.063788	0	13.1518	0	1	0.161166	4.903				13.1516	66.1183
	3.16458	12.5393	0	45.8229	38.92	19.8	0.063787	0	13.1518	0	1	0.161166	4.903				13.1515	66.1174
	3.16667	12.5393	0	45.8333	38.92	19.8	0.063776	0	13.1516	0	1	0.161133	4.902				13.1517	66.1184
	3.16875	12.5393	0	45.8438	38.95	19.8	0.063753	0	13.1515	0	1	0.161101	4.901				13.1515	66.1174
	3.17083	12.5393	0	45.8542	38.96	19.8	0.063764	0	13.1517	0	1	0.161133	4.902				13.1515	66.1174
	3.17292	12.5393	0	45.8646	38.94	19.8	0.063758	0	13.1515	0	1	0.161101	4.901				13.1515	66.1175
	3.175	12.5393	0	45.875	38.96	19.8	0.063751	0	13.1515	0	1	0.161101	4.901				13.1515	66.1175
	3.17708	12.5393	0	45.8854	38.99	19.8	0.063743	0	13.1515	0	1	0.161101	4.901				13.1515	66.1175
	3.17917	12.5393	0	45.8958	38.99	19.8	0.063742	0	13.1515	0	1	0.161101	4.901				13.1517	66.1185
	3.18125	12.5393	0	45.9062	38.99	19.8	0.063742	0	13.1515	0	1	0.161101	4.901				13.1519	66.1196
	3.18333	12.5393	0	45.9167	38.99	19.8	0.063756	0	13.1517	0	1	0.161133	4.902				13.1523	66.1217
	3.18542	12.5393	0	45.9271	39.03	19.8	0.06376	0	13.1519	0	1	0.161166	4.903				13.1525	66.1226
	3.1875	12.5393	0	45.9375	39.04	19.8	0.063781	0	13.1523	0	1	0.161232	4.905				13.1527	66.1236
	3.18958	12.5393	0	45.9479	39.04	19.8	0.063793	0	13.1525	0	1	0.161265	4.906				13.1527	66.1237
	3.19167	12.5393	0	45.9583	39.03	19.8	0.063808	0	13.1527	0	1	0.161298	4.907				13.1525	66.1228
	3.19375	12.5393	0	45.9688	39.05	19.8	0.063805	0	13.1527	0	1	0.161298	4.907				13.1525	66.1227
	3.19583	12.5393	0	45.9792	39.07	19.8	0.063786	0	13.1525	0	1	0.161265	4.906				13.1523	66.1218
	3.19792	12.5393	0	45.9896	39.06	19.8	0.063788	0	13.1525	0	1	0.161265	4.906				13.1524	66.1218
	3.2	12.5393	0	46	39.08	19.8	0.06377	0	13.1523	0	1	0.161232	4.905				13.1522	66.1209
	3.20208	12.5393	0	46.0104	39.09	19.8	0.063767	0	13.1524	0	1	0.161232	4.905				13.1518	66.1189
	3.20417	12.5393	0	46.0208	39.09	19.8	0.063755	0	13.1522	0	1	0.161199	4.904				13.1512	66.116
	3.20625	12.5393	0	46.0312	39.09	19.8	0.063727	0	13.1518	0	1	0.161133	4.902				13.1506	66.1132
	3.20833	12.5393	0	46.0417	39.11	19.8	0.063685	0	13.1512	0	1	0.161035	4.899				13.15	66.1102
	3.21042	12.5393	0	46.0521	39.14	19.8	0.063637	0	13.1506	0	1	0.160936	4.896				13.1495	66.1073
	3.2125	12.5393	0	46.0625	39.15	19.8	0.063597	0	13.15	0	1	0.160838	4.893				13.1489	66.1043
	3.21458	12.5393	0	46.0729	39.15	19.8	0.063557	0	13.1495	0	1	0.160739	4.89				13.1483	66.1015
	3.21667	12.5393	0	46.0833	39.15	19.8	0.063518	0	13.1489	0	1	0.16064	4.887				13.1479	66.0995
	3.21875	12.5393	0	46.0938	39.18	19.8	0.063472	0	13.1483	0	1	0.160542	4.884				13.1475	66.0975
	3.22083	12.5393	0	46.1042	39.17	19.8	0.063446	0	13.1479	0	1	0.160476	4.882				13.1471	66.0956
	3.22292	12.5393	0	46.1146	39.18	19.8	0.06342	0	13.1475	0	1	0.16041	4.88				13.1467	66.0937
	3.225	12.5393	0	46.125	39.2	19.8	0.063387	0	13.1471	0	1	0.160344	4.878				13.1466	66.0928
	3.22708	12.5393	0	46.1354	39.2	19.8	0.063362	0	13.1467	0	1	0.160279	4.876				13.1464	66.0918
	3.22917	12.5393	0	46.1458	39.22	19.8	0.063345	0	13.1466	0	1	0.160246	4.875				13.1464	66.0918
	3.23125	12.5393	0	46.1562	39.22	19.8	0.063331	0	13.1464	0	1	0.160213	4.874				13.1464	66.0918
	3.23333	12.5393	0	46.1667	39.22	19.8	0.06333	0	13.1464	0	1	0.160213	4.874				13.1462	66.0909
	3.23542	12.5393	0	46.1771	39.24	19.8	0.063324	0	13.1464	0	1	0.160213	4.874				13.1462	66.0909
	3.2375	12.5393	0	46.1875	39.24	19.8	0.063312	0	13.1462	0	1	0.16018	4.873				13.1462	66.0909
	3.23958	12.5393	0	46.1979	39.24	19.8	0.063314	0	13.1462	0	1	0.16018	4.873				13.1462	66.0909
	3.24167	12.5393	0	46.2083	39.26	19.8	0.063306	0	13.1462	0	1	0.16018	4.873				13.1462	66.091
	3.24375	12.5393	0	46.2188	39.26	19.8	0.063306	0	13.1462	0	1	0.16018	4.873				13.1462	66.091
	3.24583	12.5393	0	46.2292	39.28	19.8	0.063301	0	13.1462	0	1	0.16018	4.873				13.1462	66.091
	3.24792	12.5393	0	46.2396	39.29	19.8	0.063299	0	13.1462	0	1	0.16018	4.873				13.1464	66.0921
	3.25	12.5393	0	46.25	39.29	19.8	0.063299	0	13.1462	0	1	0.16018	4.873				13.1464	66.0922
	3.25208	12.5393	0	46.2604	39.31	19.8	0.063305	0	13.1464	0	1	0.160213	4.874				13.1466	66.0931
	3.25417	12.5393	0	46.2708	39.33	19.8	0.063301	0	13.1464	0	1	0.160213	4.874				13.1466	66.0932
	3.25625	12.5393	0	46.2812	39.32	19.8	0.063317	0	13.1466	0	1	0.160246	4.875				13.1467	66.0932
	3.25833	12.5393	0	46.2917	39.33	19.8	0.063313	0	13.1466	0	1	0.160246	4.875				13.1467	66.0933
	3.26042	12.5393	0	46.3021	39.35	19.8	0.063309	0	13.1467	0	1	0.160246	4.875				13.1467	66.0933
	3.2625	12.5393	0	46.3125	39.36	19.8	0.063305	0	13.1467	0	1	0.160246	4.875				13.1465	66.0923
	3.26458	12.5393	0	46.3229	39.36	19.8	0.063307	0	13.1467	0	1	0.160246	4.875				13.1465	66.0924
	3.26667	12.5393	0	46.3333	39.36	19.8	0.063294	0	13.1465	0	1	0.160213	4.874				13.1463	66.0914
	3.26875	12.5393	0	46.3438	39.39	19.8	0.063285	0	13.1465	0	1	0.160213	4.874				13.1463	66.0914
	3.27083	12.5393	0	46.3542	39.4	19.8	0.063269	0	13.1463	0	1	0.16018	4.873				13.1461	66.0905
	3.27292	12.5393	0	46.3646	39.4	19.8	0.063268	0	13.1463	0	1	0.16018	4.873				13.1459	66.0896
	3.275	12.5393	0	46.375	39.41	19.8	0.063253	0	13.1461	0	1	0.160147	4.872				13.1457	66.0886
	3.27708	12.5393	0	46.3854	39.44	19.8	0.063235	0	13.1459	0	1	0.160114	4.871				13.1457	66.0886
	3.27917	12.5393	0	46.3958	39.42	19.8	0.063224	0	13.1457	0	1	0.160082	4.87				13.1459	66.0896
	3.28125	12.5393	0	46.4062	39.43	19.8	0.063222	0	13.1457	0	1	0.160082	4.87				13.1459	66.0897
	3.28333	12.5393	0	46.4167	39.44	19.8	0.063233	0	13.1459	0	1	0.160114	4.871				13.1458	66.0887
	3.28542	12.5393	0	46.4271	39.45	19.8	0.063231	0	13.1459	0	1	0.160114	4.871				13.1456	66.0878
	3.2875	12.5393	0	46.4375	39.46	19.8	0.063215	0	13.1458	0	1	0.160082	4.87				13.1452	66.0858
	3.28958	12.5393	0	46.4479	39.47	19.8	0.063198	0	13.1456	0	1	0.160049	4.869				13.145	66.0849
	3.29167	12.5393	0	46.4583	39.47	19.8	0.063172	0	13.1452	0	1	0.159983	4.867				13.1448	66.084
	3.29375	12.5393	0	46.4688	39.51	19.8	0.063149	0	13.145	0	1	0.15995	4.866				13.1444	66.082
	3.29583	12.5393	0	46.4792	39.51	19.8	0.063137	0	13.1448	0	1	0.159917	4.865				13.1439	66.0791
	3.29792	12.5393	0	46.4896	39.5	19.8	0.063111	0	13.1444	0	1	0.159851	4.863				13.1437	66.0781
	3.3	12.5393	0	46.5	39.53	19.8	0.063066	0	13.1439	0	1	0.159753	4.86				13.1431	66.0752
	3.30208	12.5393	0	46.5104	39.53	19.8	0.06305	0	13.1437	0	1	0.15972	4.859				13.1427	66.0732
	3.30417	12.5393	0	46.5208	39.55	19.8	0.063008	0	13.1431	0	1	0.159621	4.856				13.1421	66.0703
	3.30625	12.5393	0	46.5312	39.54	19.8	0.062986	0	13.1427	0	1	0.159556	4.854				13.1417	66.0684
	3.30833	12.5393	0	46.5417	39.55	19.8	0.062944	0	13.1421	0	1	0.159457	4.851				13.1411	66.0655
	3.31042	12.5393	0	46.5521	39.56	19.8	0.062915	0	13.1417	0	1	0.159391	4.849				13.1406	66.0625
	3.3125	12.5393	0	46.5625	39.58	19.8	0.062871	0	13.1411	0	1	0.159293	4.846				13.14	66.0596
	3.31458	12.5393	0	46.5729	39.58	19.8	0.062833	0	13.1406	0	1	0.159194	4.843				13.1394	66.0567
	3.31667	12.5393	0	46.5833	39.59	19.8	0.06279	0	13.14	0	1	0.159095	4.84				13.139	66.0548
	3.31875	12.5393	0	46.5938	39.6	19.8	0.062748	0	13.1394	0	1	0.158997	4.837				13.1384	66.0518
	3.32083	12.5393	0	46.6042	39.61	19.8	0.06272	0	13.139	0	1	0.158931	4.835				13.1378	66.0489
	3.32292	12.5393	0	46.6146	39.61	19.8	0.06268	0	13.1384	0	1	0.158832	4.832				13.1375	66.047
	3.325	12.5393	0	46.625	39.62	19.8	0.06264	0	13.1378	0	1	0.158734	4.829				13.1369	66.0441
	3.32708	12.5393	0	46.6354	39.64	19.8	0.062609	0	13.1375	0	1	0.158668	4.827				13.1361	66.0401
	3.32917	12.5393	0	46.6458	39.65	19.8	0.062567	0	13.1369	0	1	0.158569	4.824				13.1351	66.0352
	3.33125	12.5391	0	46.6562	39.64	19.8	0.062516	0	13.1361	0	1	0.158438	4.82				13.1344	66.0314
	3.33333	12.5391	0	46.6667	39.65	19.8	0.06245	0	13.1351	0	1	0.158274	4.815				13.1336	66.0275
	3.33542	12.5391	0	46.6771	39.68	19.8	0.062392	0	13.1344	0	1	0.158142	4.811				13.1328	66.0235
	3.3375	12.5391	0	46.6875	39.7	19.8	0.062334	0	13.1336	0	1	0.158011	4.807				13.1322	66.0206
	3.33958	12.5391	0	46.6979	39.69	19.8	0.062283	0	13.1328	0	1	0.157879	4.803				13.1312	66.0157
	3.34167	12.5391	0	46.7083	39.7	19.8	0.062242	0	13.1322	0	1	0.157781	4.8				13.1301	66.0098
	3.34375	12.5391	0	46.7188	39.7	19.8	0.062177	0	13.1312	0	1	0.157616	4.795				13.1291	66.0048
	3.34583	12.5391	0	46.7292	39.73	19.8	0.062092	0	13.1301	0	1	0.157419	4.789				13.1281	66
	3.34792	12.5391	0	46.7396	39.71	19.8	0.062031	0	13.1291	0	1	0.157255	4.784				13.1273	65.9961
	3.35	12.5391	0	46.75	39.73	19.8	0.061963	0	13.1281	0	1	0.15709	4.779				13.1266	65.9922
	3.35208	12.5391	0	46.7604	39.75	19.8	0.061907	0	13.1273	0	1	0.156959	4.775				13.1264	65.9912
	3.35417	12.5391	0	46.7708	39.75	19.8	0.061854	0	13.1266	0	1	0.156827	4.771				13.1262	65.9903
	3.35625	12.5391	0	46.7812	39.76	19.8	0.061839	0	13.1264	0	1	0.156794	4.77				13.1258	65.9884
	3.35833	12.5391	0	46.7917	39.77	19.8	0.061823	0	13.1262	0	1	0.156762	4.769				13.1258	65.9884
	3.36042	12.5391	0	46.8021	39.79	19.8	0.061792	0	13.1258	0	1	0.156696	4.767				13.1258	65.9884
	3.3625	12.5391	0	46.8125	39.8	19.8	0.061789	0	13.1258	0	1	0.156696	4.767				13.1256	65.9875
	3.36458	12.5391	0	46.8229	39.8	19.8	0.06179	0	13.1258	0	1	0.156696	4.767				13.1252	65.9856
	3.36667	12.5391	0	46.8333	39.82	19.8	0.061772	0	13.1256	0	1	0.156663	4.766				13.1247	65.9826
	3.36875	12.5391	0	46.8438	39.83	19.8	0.061742	0	13.1252	0	1	0.156597	4.764				13.1241	65.9796
	3.37083	12.5391	0	46.8542	39.84	19.8	0.061701	0	13.1247	0	1	0.156499	4.761				13.1235	65.9768
	3.37292	12.5391	0	46.8646	39.83	19.8	0.061665	0	13.1241	0	1	0.1564	4.758				13.1225	65.9719
	3.375	12.5391	0	46.875	39.85	19.8	0.061621	0	13.1235	0	1	0.156301	4.755				13.1214	65.966
	3.37708	12.5391	0	46.8854	39.88	19.8	0.06155	0	13.1225	0	1	0.156137	4.75				13.1204	65.9611
	3.37917	12.5391	0	46.8958	39.88	19.8	0.061472	0	13.1214	0	1	0.15594	4.744				13.1192	65.9551
	3.38125	12.5391	0	46.9062	39.87	19.8	0.061407	0	13.1204	0	1	0.155775	4.739				13.1181	65.9494
	3.38333	12.5391	0	46.9167	39.87	19.8	0.06133	0	13.1192	0	1	0.155578	4.733				13.1171	65.9445
	3.38542	12.5391	0	46.9271	39.92	19.8	0.061241	0	13.1181	0	1	0.155381	4.727				13.1159	65.9386
	3.3875	12.5391	0	46.9375	39.92	19.8	0.061175	0	13.1171	0	1	0.155217	4.722				13.1147	65.9326
	3.38958	12.5391	0	46.9479	39.92	19.8	0.061098	0	13.1159	0	1	0.155019	4.716				13.1138	65.9278
	3.39167	12.5391	0	46.9583	39.92	19.8	0.061019	0	13.1147	0	1	0.154822	4.71				13.1126	65.9219
	3.39375	12.5391	0	46.9688	39.94	19.8	0.060948	0	13.1138	0	1	0.154658	4.705				13.1136	65.9268
	3.39583	12.5391	0	46.9792	39.94	19.8	0.060872	0	13.1126	0	1	0.154461	4.699				13.115	65.9338
	3.39792	12.5391	0	46.9896	39.95	19.8	0.060935	0	13.1136	0	1	0.154625	4.704				13.1165	65.9417
	3.4	12.5391	0	47	39.98	19.8	0.061019	0	13.115	0	1	0.154855	4.711				13.1189	65.9536
	3.40208	12.5391	0	47.0104	39.97	19.8	0.061123	0	13.1165	0	1	0.155118	4.719				13.1203	65.9605
	3.40417	12.5391	0	47.0208	40	19.8	0.061274	0	13.1189	0	1	0.155512	4.731				13.1218	65.9685
	3.40625	12.5391	0	47.0312	40	19.8	0.061362	0	13.1203	0	1	0.155743	4.738				13.1236	65.9774
	3.40833	12.5391	0	47.0417	40.01	19.8	0.061464	0	13.1218	0	1	0.156006	4.746				13.1244	65.9813
	3.41042	12.5391	0	47.0521	40.03	19.8	0.061576	0	13.1236	0	1	0.156301	4.755				13.1252	65.9853
	3.4125	12.5391	0	47.0625	40.02	19.8	0.061628	0	13.1244	0	1	0.156433	4.759				13.1258	65.9883
	3.41458	12.5391	0	47.0729	40.03	19.8	0.061678	0	13.1252	0	1	0.156564	4.763				13.1266	65.9923
	3.41667	12.5391	0	47.0833	40.04	19.8	0.061714	0	13.1258	0	1	0.156663	4.766				13.1282	66.0002
	3.41875	12.5391	0	47.0938	40.06	19.8	0.06176	0	13.1266	0	1	0.156794	4.77				13.1297	66.0081
	3.42083	12.5391	0	47.1042	40.07	19.8	0.061862	0	13.1282	0	1	0.157057	4.778				13.1305	66.012
	3.42292	12.5391	0	47.1146	40.06	19.8	0.061966	0	13.1297	0	1	0.15732	4.786				13.1311	66.015
	3.425	12.5391	0	47.125	40.07	19.8	0.062017	0	13.1305	0	1	0.157452	4.79				13.1311	66.0151
	3.42708	12.5391	0	47.1354	40.08	19.8	0.062053	0	13.1311	0	1	0.15755	4.793				13.1313	66.0161
	3.42917	12.5391	0	47.1458	40.09	19.8	0.062049	0	13.1311	0	1	0.15755	4.793				13.1309	66.0142
	3.43125	12.5391	0	47.1562	40.11	19.8	0.062059	0	13.1313	0	1	0.157583	4.794				13.1308	66.0132
	3.43333	12.5391	0	47.1667	40.12	19.8	0.062031	0	13.1309	0	1	0.157518	4.792				13.1308	66.0133
	3.43542	12.5391	0	47.1771	40.13	19.8	0.062015	0	13.1308	0	1	0.157485	4.791				13.1311	66.0152
	3.4375	12.5391	0	47.1875	40.15	19.8	0.062008	0	13.1308	0	1	0.157485	4.791				13.1315	66.0172
	3.43958	12.5391	0	47.1979	40.13	19.8	0.062039	0	13.1311	0	1	0.15755	4.793				13.1321	66.0203
	3.44167	12.5391	0	47.2083	40.14	19.8	0.062064	0	13.1315	0	1	0.157616	4.795				13.1331	66.0253
	3.44375	12.5391	0	47.2188	40.16	19.8	0.062099	0	13.1321	0	1	0.157715	4.798				13.1343	66.0311
	3.44583	12.5391	0	47.2292	40.18	19.8	0.062158	0	13.1331	0	1	0.157879	4.803				13.1355	66.0371
	3.44792	12.5391	0	47.2396	40.17	19.8	0.062236	0	13.1343	0	1	0.158076	4.809				13.1367	66.0431
	3.45	12.5391	0	47.25	40.18	19.8	0.062311	0	13.1355	0	1	0.158274	4.815				13.1379	66.049
	3.45208	12.5391	0	47.2604	40.2	19.8	0.062386	0	13.1367	0	1	0.158471	4.821				13.1379	66.049
	3.45417	12.5391	0	47.2708	40.21	19.8	0.06246	0	13.1379	0	1	0.158668	4.827				13.1379	66.0491
	3.45625	12.5391	0	47.2812	40.21	19.8	0.062459	0	13.1379	0	1	0.158668	4.827				13.1377	66.0481
	3.45833	12.5391	0	47.2917	40.23	19.8	0.062455	0	13.1379	0	1	0.158668	4.827				13.1371	66.0452
	3.46042	12.5391	0	47.3021	40.22	19.8	0.062443	0	13.1377	0	1	0.158635	4.826				13.1367	66.0433
	3.4625	12.5391	0	47.3125	40.23	19.8	0.062404	0	13.1371	0	1	0.158537	4.823				13.1357	66.0383
	3.46458	12.5391	0	47.3229	40.26	19.8	0.062369	0	13.1367	0	1	0.158471	4.821				13.1344	66.0315
	3.46667	12.5391	0	47.3333	40.25	19.8	0.062306	0	13.1357	0	1	0.158306	4.816				13.1328	66.0237
	3.46875	12.5391	0	47.3438	40.26	19.8	0.062212	0	13.1344	0	1	0.158076	4.809				13.1315	66.0168
	3.47083	12.5391	0	47.3542	40.28	19.8	0.062103	0	13.1328	0	1	0.157813	4.801				13.1301	66.0099
	3.47292	12.5391	0	47.3646	40.29	19.8	0.062012	0	13.1315	0	1	0.157583	4.794				13.1287	66.003
	3.475	12.5391	0	47.375	40.3	19.8	0.061919	0	13.1301	0	1	0.157353	4.787				13.1274	65.9962
	3.47708	12.5391	0	47.3854	40.31	19.8	0.061827	0	13.1287	0	1	0.157123	4.78				13.1264	65.9913
	3.47917	12.5391	0	47.3958	40.32	19.8	0.061732	0	13.1274	0	1	0.156893	4.773				13.1254	65.9864
	3.48125	12.5391	0	47.4062	40.33	19.8	0.061665	0	13.1264	0	1	0.156729	4.768				13.1244	65.9815
	3.48333	12.5391	0	47.4167	40.34	19.8	0.061599	0	13.1254	0	1	0.156564	4.763				13.1237	65.9776
	3.48542	12.5391	0	47.4271	40.35	19.8	0.061531	0	13.1244	0	1	0.1564	4.758				13.1231	65.9746
	3.4875	12.5391	0	47.4375	40.36	19.8	0.061479	0	13.1237	0	1	0.156268	4.754				13.1225	65.9717
	3.48958	12.5391	0	47.4479	40.36	19.8	0.061438	0	13.1231	0	1	0.15617	4.751				13.1221	65.9698
	3.49167	12.5391	0	47.4583	40.38	19.8	0.061395	0	13.1225	0	1	0.156071	4.748				13.1217	65.9679
	3.49375	12.5391	0	47.4688	40.38	19.8	0.061369	0	13.1221	0	1	0.156006	4.746				13.1215	65.9669
	3.49583	12.5391	0	47.4792	40.4	19.8	0.061338	0	13.1217	0	1	0.15594	4.744				13.1211	65.9649
	3.49792	12.5391	0	47.4896	40.4	19.8	0.061326	0	13.1215	0	1	0.155907	4.743				13.1208	65.963
	3.5	12.5391	0	47.5	40.41	19.8	0.061295	0	13.1211	0	1	0.155841	4.741				13.1202	65.9601
	3.50208	12.5391	0	47.5104	40.42	19.8	0.061267	0	13.1208	0	1	0.155775	4.739				13.12	65.9591
	3.50417	12.5391	0	47.5208	40.43	19.8	0.061226	0	13.1202	0	1	0.155677	4.736				13.1196	65.9572
	3.50625	12.5391	0	47.5312	40.43	19.8	0.061212	0	13.12	0	1	0.155644	4.735				13.1196	65.9573
	3.50833	12.5391	0	47.5417	40.45	19.8	0.061183	0	13.1196	0	1	0.155578	4.733				13.1192	65.9553
	3.51042	12.5391	0	47.5521	40.47	19.8	0.061178	0	13.1196	0	1	0.155578	4.733				13.1192	65.9553
	3.5125	12.5391	0	47.5625	40.48	19.8	0.061149	0	13.1192	0	1	0.155512	4.731				13.1188	65.9534
	3.51458	12.5391	0	47.5729	40.48	19.8	0.06115	0	13.1192	0	1	0.155512	4.731				13.1186	65.9524
	3.51667	12.5391	0	47.5833	40.49	19.8	0.06112	0	13.1188	0	1	0.155447	4.729				13.1187	65.9524
	3.51875	12.5389	0	47.5938	40.49	19.8	0.061108	0	13.1186	0	1	0.155414	4.728				13.1185	65.9515
	3.52083	12.5391	0	47.6042	40.5	19.8	0.061106	0	13.1187	0	1	0.155414	4.728				13.1183	65.9505
	3.52292	12.5389	0	47.6146	40.5	19.8	0.061092	0	13.1185	0	1	0.155381	4.727				13.1181	65.9496
	3.525	12.5391	0	47.625	40.52	19.8	0.061073	0	13.1183	0	1	0.155348	4.726				13.1181	65.9496
	3.52708	12.5391	0	47.6354	40.54	19.8	0.061057	0	13.1181	0	1	0.155315	4.725				13.1175	65.9467
	3.52917	12.5391	0	47.6458	40.54	19.8	0.061055	0	13.1181	0	1	0.155315	4.725				13.1173	65.9457
	3.53125	12.5391	0	47.6562	40.56	19.8	0.061014	0	13.1175	0	1	0.155217	4.722				13.117	65.9439
	3.53333	12.5391	0	47.6667	40.55	19.8	0.061001	0	13.1173	0	1	0.155184	4.721				13.1168	65.9429
	3.53542	12.5391	0	47.6771	40.59	19.8	0.060967	0	13.117	0	1	0.155118	4.719				13.1166	65.9419
	3.5375	12.5391	0	47.6875	40.59	19.8	0.060954	0	13.1168	0	1	0.155085	4.718				13.1162	65.9399
	3.53958	12.5391	0	47.6979	40.59	19.8	0.060941	0	13.1166	0	1	0.155052	4.717				13.116	65.939
	3.54167	12.5391	0	47.7083	40.58	19.8	0.060917	0	13.1162	0	1	0.154987	4.715				13.1156	65.9371
	3.54375	12.5391	0	47.7188	40.6	19.8	0.060898	0	13.116	0	1	0.154954	4.714				13.1156	65.9371
	3.54583	12.5391	0	47.7292	40.63	19.8	0.060866	0	13.1156	0	1	0.154888	4.712				13.1152	65.9351
	3.54792	12.5391	0	47.7396	40.62	19.8	0.060868	0	13.1156	0	1	0.154888	4.712				13.1152	65.9352
	3.55	12.5391	0	47.75	40.63	19.8	0.06084	0	13.1152	0	1	0.154822	4.71				13.1152	65.9352
	3.55208	12.5391	0	47.7604	40.64	19.8	0.060838	0	13.1152	0	1	0.154822	4.71				13.115	65.9343
	3.55417	12.5391	0	47.7708	40.64	19.8	0.060836	0	13.1152	0	1	0.154822	4.71				13.115	65.9343
	3.55625	12.5391	0	47.7812	40.66	19.8	0.060819	0	13.115	0	1	0.154789	4.709				13.1149	65.9333
	3.55833	12.5391	0	47.7917	40.67	19.8	0.060817	0	13.115	0	1	0.154789	4.709				13.1149	65.9334
	3.56042	12.5391	0	47.8021	40.68	19.8	0.060801	0	13.1149	0	1	0.154756	4.708				13.1149	65.9335
	3.5625	12.5391	0	47.8125	40.7	19.8	0.060796	0	13.1149	0	1	0.154756	4.708				13.1147	65.9324
	3.56458	12.5391	0	47.8229	40.71	19.8	0.060795	0	13.1149	0	1	0.154756	4.708				13.1145	65.9315
	3.56667	12.5391	0	47.8333	40.7	19.8	0.060784	0	13.1147	0	1	0.154724	4.707				13.1143	65.9306
	3.56875	12.5391	0	47.8438	40.72	19.8	0.060766	0	13.1145	0	1	0.154691	4.706				13.1143	65.9306
	3.57083	12.5391	0	47.8542	40.73	19.8	0.06075	0	13.1143	0	1	0.154658	4.705				13.1141	65.9296
	3.57292	12.5391	0	47.8646	40.74	19.8	0.060747	0	13.1143	0	1	0.154658	4.705				13.1141	65.9297
	3.575	12.5391	0	47.875	40.74	19.8	0.060733	0	13.1141	0	1	0.154625	4.704				13.1141	65.9297
	3.57708	12.5391	0	47.8854	40.76	19.8	0.060731	0	13.1141	0	1	0.154625	4.704				13.1138	65.9278
	3.57917	12.5391	0	47.8958	40.76	19.8	0.060729	0	13.1141	0	1	0.154625	4.704				13.1138	65.9279
	3.58125	12.5391	0	47.9062	40.78	19.8	0.060698	0	13.1138	0	1	0.154559	4.702				13.1136	65.9269
	3.58333	12.5391	0	47.9167	40.8	19.8	0.060694	0	13.1138	0	1	0.154559	4.702				13.1134	65.9259
	3.58542	12.5391	0	47.9271	40.8	19.8	0.060681	0	13.1136	0	1	0.154526	4.701				13.1134	65.9259
	3.5875	12.5391	0	47.9375	40.81	19.8	0.060666	0	13.1134	0	1	0.154493	4.7				13.1132	65.925
	3.58958	12.5391	0	47.9479	40.82	19.8	0.060662	0	13.1134	0	1	0.154493	4.7				13.113	65.924
	3.59167	12.5391	0	47.9583	40.82	19.8	0.060649	0	13.1132	0	1	0.154461	4.699				13.113	65.9241
	3.59375	12.5391	0	47.9688	40.82	19.8	0.060637	0	13.113	0	1	0.154428	4.698				13.1128	65.9231
	3.59583	12.5391	0	47.9792	40.85	19.8	0.060629	0	13.113	0	1	0.154428	4.698				13.1126	65.9221
	3.59792	12.5391	0	47.9896	40.86	19.8	0.060615	0	13.1128	0	1	0.154395	4.697				13.1128	65.9232
	3.6	12.5391	0	48	40.85	19.8	0.060603	0	13.1126	0	1	0.154362	4.696				13.1126	65.9222
	3.60208	12.5391	0	48.0104	40.88	19.8	0.060609	0	13.1128	0	1	0.154395	4.697				13.1126	65.9222
	3.60417	12.5391	0	48.0208	40.88	19.8	0.060596	0	13.1126	0	1	0.154362	4.696				13.1127	65.9222
	3.60625	12.5391	0	48.0312	40.88	19.8	0.060596	0	13.1126	0	1	0.154362	4.696				13.1125	65.9213
	3.60833	12.5389	0	48.0417	40.89	19.8	0.060593	0	13.1127	0	1	0.154362	4.696				13.1127	65.9223
	3.61042	12.5389	0	48.0521	40.91	19.8	0.060577	0	13.1125	0	1	0.154329	4.695				13.1127	65.9224
	3.6125	12.5389	0	48.0625	40.9	19.8	0.060591	0	13.1127	0	1	0.154362	4.696				13.1129	65.9234
	3.61458	12.5389	0	48.0729	40.93	19.8	0.060584	0	13.1127	0	1	0.154362	4.696				13.1127	65.9224
	3.61667	12.5389	0	48.0833	40.93	19.8	0.060596	0	13.1129	0	1	0.154395	4.697				13.1129	65.9235
	3.61875	12.5389	0	48.0938	40.94	19.8	0.060581	0	13.1127	0	1	0.154362	4.696				13.1129	65.9235
	3.62083	12.5389	0	48.1042	40.96	19.8	0.060589	0	13.1129	0	1	0.154395	4.697				13.1129	65.9235
	3.62292	12.5389	0	48.1146	40.96	19.8	0.060589	0	13.1129	0	1	0.154395	4.697				13.1129	65.9236
	3.625	12.5389	0	48.125	40.97	19.8	0.060586	0	13.1129	0	1	0.154395	4.697				13.1129	65.9236
	3.62708	12.5389	0	48.1354	40.99	19.8	0.060582	0	13.1129	0	1	0.154395	4.697				13.1129	65.9236
	3.62917	12.5389	0	48.1458	40.99	19.8	0.060583	0	13.1129	0	1	0.154395	4.697				13.1129	65.9236
	3.63125	12.5389	0	48.1562	40.99	19.8	0.06058	0	13.1129	0	1	0.154395	4.697				13.1129	65.9237
	3.63333	12.5389	0	48.1667	41	19.8	0.06058	0	13.1129	0	1	0.154395	4.697				13.1127	65.9227
	3.63542	12.5389	0	48.1771	41.03	19.8	0.060573	0	13.1129	0	1	0.154395	4.697				13.1128	65.9228
	3.6375	12.5389	0	48.1875	41.02	19.8	0.060559	0	13.1127	0	1	0.154362	4.696				13.113	65.9238
	3.63958	12.5389	0	48.1979	41.04	19.8	0.060557	0	13.1128	0	1	0.154362	4.696				13.1128	65.9228
	3.64167	12.5389	0	48.2083	41.05	19.8	0.060567	0	13.113	0	1	0.154395	4.697				13.1128	65.9229
	3.64375	12.5389	0	48.2188	41.05	19.8	0.060553	0	13.1128	0	1	0.154362	4.696				13.1128	65.923
	3.64583	12.5389	0	48.2292	41.07	19.8	0.060548	0	13.1128	0	1	0.154362	4.696				13.113	65.9239
	3.64792	12.5389	0	48.2396	41.1	19.8	0.060541	0	13.1128	0	1	0.154362	4.696				13.113	65.924
	3.65	12.5389	0	48.25	41.09	19.8	0.060555	0	13.113	0	1	0.154395	4.697				13.1128	65.923
	3.65208	12.5389	0	48.2604	41.12	19.8	0.06055	0	13.113	0	1	0.154395	4.697				13.113	65.9241
	3.65417	12.5389	0	48.2708	41.11	19.8	0.060538	0	13.1128	0	1	0.154362	4.696				13.113	65.9241
	3.65625	12.5389	0	48.2812	41.13	19.8	0.060547	0	13.113	0	1	0.154395	4.697				13.1128	65.9231
	3.65833	12.5389	0	48.2917	41.14	19.8	0.060545	0	13.113	0	1	0.154395	4.697				13.1128	65.9232
	3.66042	12.5389	0	48.3021	41.13	19.8	0.060533	0	13.1128	0	1	0.154362	4.696				13.1128	65.9232
	3.6625	12.5389	0	48.3125	41.16	19.8	0.060527	0	13.1128	0	1	0.154362	4.696				13.1128	65.9232
	3.66458	12.5389	0	48.3229	41.16	19.8	0.060527	0	13.1128	0	1	0.154362	4.696				13.1124	65.9212
	3.66667	12.5389	0	48.3333	41.16	19.8	0.060525	0	13.1128	0	1	0.154362	4.696				13.1123	65.9203
	3.66875	12.5389	0	48.3438	41.16	19.8	0.0605	0	13.1124	0	1	0.154296	4.694				13.1123	65.9204
	3.67083	12.5389	0	48.3542	41.19	19.8	0.06048	0	13.1123	0	1	0.154263	4.693				13.1121	65.9194
	3.67292	12.5389	0	48.3646	41.2	19.8	0.060477	0	13.1123	0	1	0.154263	4.693				13.1119	65.9184
	3.675	12.5389	0	48.375	41.2	19.8	0.060466	0	13.1121	0	1	0.15423	4.692				13.1119	65.9185
	3.67708	12.5389	0	48.3854	41.21	19.8	0.060449	0	13.1119	0	1	0.154198	4.691				13.1119	65.9185
	3.67917	12.5389	0	48.3958	41.22	19.8	0.060448	0	13.1119	0	1	0.154198	4.691				13.1119	65.9186
	3.68125	12.5389	0	48.4062	41.23	19.8	0.060445	0	13.1119	0	1	0.154198	4.691				13.1115	65.9166
	3.68333	12.5389	0	48.4167	41.25	19.8	0.06044	0	13.1119	0	1	0.154198	4.691				13.1115	65.9166
	3.68542	12.5389	0	48.4271	41.24	19.8	0.060414	0	13.1115	0	1	0.154132	4.689				13.1113	65.9157
	3.6875	12.5389	0	48.4375	41.26	19.8	0.060411	0	13.1115	0	1	0.154132	4.689				13.1111	65.9147
	3.68958	12.5389	0	48.4479	41.27	19.8	0.060395	0	13.1113	0	1	0.154099	4.688				13.111	65.9138
	3.69167	12.5389	0	48.4583	41.26	19.8	0.060385	0	13.1111	0	1	0.154066	4.687				13.1108	65.9128
	3.69375	12.5389	0	48.4688	41.28	19.8	0.060368	0	13.111	0	1	0.154033	4.686				13.1106	65.9119
	3.69583	12.5389	0	48.4792	41.29	19.8	0.060352	0	13.1108	0	1	0.154	4.685				13.1104	65.9109
	3.69792	12.5389	0	48.4896	41.31	19.8	0.060335	0	13.1106	0	1	0.153968	4.684				13.1102	65.9099
	3.7	12.5389	0	48.5	41.31	19.8	0.06032	0	13.1104	0	1	0.153935	4.683				13.11	65.909
	3.70208	12.5389	0	48.5104	41.32	19.8	0.060307	0	13.1102	0	1	0.153902	4.682				13.1098	65.908
	3.70417	12.5389	0	48.5208	41.34	19.8	0.060289	0	13.11	0	1	0.153869	4.681				13.1098	65.908
	3.70625	12.5389	0	48.5312	41.33	19.8	0.060277	0	13.1098	0	1	0.153836	4.68				13.1096	65.9072
	3.70833	12.5389	0	48.5417	41.34	19.8	0.060275	0	13.1098	0	1	0.153836	4.68				13.1096	65.9071
	3.71042	12.5389	0	48.5521	41.37	19.8	0.060256	0	13.1096	0	1	0.153803	4.679				13.1095	65.9062
	3.7125	12.5389	0	48.5625	41.36	19.8	0.060257	0	13.1096	0	1	0.153803	4.679				13.1091	65.9042
	3.71458	12.5389	0	48.5729	41.37	19.8	0.060241	0	13.1095	0	1	0.15377	4.678				13.1089	65.9032
	3.71667	12.5389	0	48.5833	41.38	19.8	0.060214	0	13.1091	0	1	0.153705	4.676				13.1087	65.9023
	3.71875	12.5389	0	48.5938	41.38	19.8	0.0602	0	13.1089	0	1	0.153672	4.675				13.1087	65.9024
	3.72083	12.5389	0	48.6042	41.39	19.8	0.060185	0	13.1087	0	1	0.153639	4.674				13.1085	65.9014
	3.72292	12.5389	0	48.6146	41.41	19.8	0.06018	0	13.1087	0	1	0.153639	4.674				13.1083	65.9005
	3.725	12.5389	0	48.625	41.41	19.8	0.060167	0	13.1085	0	1	0.153606	4.673				13.1079	65.8985
	3.72708	12.5389	0	48.6354	41.44	19.8	0.060149	0	13.1083	0	1	0.153573	4.672				13.1077	65.8976
	3.72917	12.5389	0	48.6458	41.44	19.8	0.060123	0	13.1079	0	1	0.153507	4.67				13.1075	65.8966
	3.73125	12.5389	0	48.6562	41.45	19.8	0.060108	0	13.1077	0	1	0.153474	4.669				13.1074	65.8957
	3.73333	12.5389	0	48.6667	41.45	19.8	0.060091	0	13.1075	0	1	0.153442	4.668				13.107	65.8938
	3.73542	12.5389	0	48.6771	41.48	19.8	0.060074	0	13.1074	0	1	0.153409	4.667				13.1068	65.8928
	3.7375	12.5389	0	48.6875	41.5	19.8	0.060045	0	13.107	0	1	0.153343	4.665				13.1062	65.8899
	3.73958	12.5389	0	48.6979	41.5	19.8	0.060031	0	13.1068	0	1	0.15331	4.664				13.1058	65.8879
	3.74167	12.5389	0	48.7083	41.51	19.8	0.05999	0	13.1062	0	1	0.153211	4.661				13.1054	65.8859
	3.74375	12.5389	0	48.7188	41.51	19.8	0.059962	0	13.1058	0	1	0.153146	4.659				13.105	65.884
	3.74583	12.5389	0	48.7292	41.5	19.8	0.05994	0	13.1054	0	1	0.15308	4.657				13.1047	65.8821
	3.74792	12.5389	0	48.7396	41.53	19.8	0.059906	0	13.105	0	1	0.153014	4.655				13.1043	65.8802
	3.75	12.5389	0	48.75	41.54	19.8	0.059879	0	13.1047	0	1	0.152949	4.653				13.1037	65.8772
	3.75208	12.5389	0	48.7604	41.55	19.8	0.05985	0	13.1043	0	1	0.152883	4.651				13.1033	65.8752
	3.75417	12.5389	0	48.7708	41.54	19.8	0.059813	0	13.1037	0	1	0.152784	4.648				13.1029	65.8733
	3.75625	12.5387	0	48.7812	41.55	19.8	0.059786	0	13.1033	0	1	0.152718	4.646				13.1025	65.8713
	3.75833	12.5389	0	48.7917	41.56	19.8	0.059756	0	13.1029	0	1	0.152653	4.644				13.1021	65.8694
	3.76042	12.5389	0	48.8021	41.57	19.8	0.059728	0	13.1025	0	1	0.152587	4.642				13.102	65.8685
	3.7625	12.5389	0	48.8125	41.59	19.8	0.059699	0	13.1021	0	1	0.152521	4.64				13.1018	65.8675
	3.76458	12.5389	0	48.8229	41.6	19.8	0.059685	0	13.102	0	1	0.152488	4.639				13.1016	65.8666
	3.76667	12.5389	0	48.8333	41.6	19.8	0.05967	0	13.1018	0	1	0.152455	4.638				13.1016	65.8666
	3.76875	12.5389	0	48.8438	41.63	19.8	0.05965	0	13.1016	0	1	0.152423	4.637				13.1014	65.8657
	3.77083	12.5387	0	48.8542	41.64	19.8	0.05965	0	13.1016	0	1	0.152423	4.637				13.1012	65.8647
	3.77292	12.5387	0	48.8646	41.64	19.8	0.059635	0	13.1014	0	1	0.15239	4.636				13.1012	65.8647
	3.775	12.5387	0	48.875	41.64	19.8	0.059623	0	13.1012	0	1	0.152357	4.635				13.1012	65.8648
	3.77708	12.5387	0	48.8854	41.66	19.8	0.059615	0	13.1012	0	1	0.152357	4.635				13.1012	65.8648
	3.77917	12.5389	0	48.8958	41.68	19.8	0.059613	0	13.1012	0	1	0.152357	4.635				13.101	65.8639
	3.78125	12.5389	0	48.9062	41.69	19.8	0.05961	0	13.1012	0	1	0.152357	4.635				13.1009	65.8629
	3.78333	12.5389	0	48.9167	41.69	19.8	0.059597	0	13.101	0	1	0.152324	4.634				13.1009	65.8629
	3.78542	12.5387	0	48.9271	41.71	19.8	0.059581	0	13.1009	0	1	0.152291	4.633				13.1007	65.862
	3.7875	12.5387	0	48.9375	41.71	19.8	0.059579	0	13.1009	0	1	0.152291	4.633				13.1007	65.862
	3.78958	12.5387	0	48.9479	41.71	19.8	0.059566	0	13.1007	0	1	0.152258	4.632				13.1003	65.8601
	3.79167	12.5387	0	48.9583	41.73	19.8	0.059562	0	13.1007	0	1	0.152258	4.632				13.1003	65.8601
	3.79375	12.5387	0	48.9688	41.74	19.8	0.059533	0	13.1003	0	1	0.152192	4.63				13.1001	65.8592
	3.79583	12.5387	0	48.9792	41.75	19.8	0.059531	0	13.1003	0	1	0.152192	4.63				13.0999	65.8582
	3.79792	12.5389	0	48.9896	41.76	19.8	0.059516	0	13.1001	0	1	0.15216	4.629				13.0997	65.8572
	3.8	12.5389	0	49	41.76	19.8	0.059503	0	13.0999	0	1	0.152127	4.628				13.0995	65.8563
	3.80208	12.5389	0	49.0104	41.77	19.8	0.059486	0	13.0997	0	1	0.152094	4.627				13.0993	65.8553
	3.80417	12.5389	0	49.0208	41.78	19.8	0.059472	0	13.0995	0	1	0.152061	4.626				13.0992	65.8544
	3.80625	12.5389	0	49.0312	41.78	19.8	0.059459	0	13.0993	0	1	0.152028	4.625				13.099	65.8534
	3.80833	12.5389	0	49.0417	41.81	19.8	0.05944	0	13.0992	0	1	0.151995	4.624				13.0988	65.8525
	3.81042	12.5389	0	49.0521	41.82	19.8	0.059424	0	13.099	0	1	0.151962	4.623				13.0986	65.8515
	3.8125	12.5389	0	49.0625	41.82	19.8	0.05941	0	13.0988	0	1	0.15193	4.622				13.0986	65.8515
	3.81458	12.5389	0	49.0729	41.83	19.8	0.059396	0	13.0986	0	1	0.151897	4.621				13.0984	65.8507
	3.81667	12.5389	0	49.0833	41.84	19.8	0.059394	0	13.0986	0	1	0.151897	4.621				13.0984	65.8506
	3.81875	12.5389	0	49.0938	41.87	19.8	0.059374	0	13.0984	0	1	0.151864	4.62				13.0984	65.8506
	3.82083	12.5389	0	49.1042	41.86	19.8	0.059374	0	13.0984	0	1	0.151864	4.62				13.0984	65.8507
	3.82292	12.5389	0	49.1146	41.86	19.8	0.059375	0	13.0984	0	1	0.151864	4.62				13.0984	65.8508
	3.825	12.5389	0	49.125	41.88	19.8	0.059371	0	13.0984	0	1	0.151864	4.62				13.0984	65.8508
	3.82708	12.5389	0	49.1354	41.91	19.8	0.059364	0	13.0984	0	1	0.151864	4.62				13.0982	65.8498
	3.82917	12.5389	0	49.1458	41.9	19.8	0.059366	0	13.0984	0	1	0.151864	4.62				13.0986	65.8518
	3.83125	12.5389	0	49.1562	41.91	19.8	0.059353	0	13.0982	0	1	0.151831	4.619				13.0988	65.8528
	3.83333	12.5389	0	49.1667	41.91	19.8	0.059376	0	13.0986	0	1	0.151897	4.621				13.0989	65.8529
	3.83542	12.5389	0	49.1771	41.93	19.8	0.059384	0	13.0988	0	1	0.15193	4.622				13.0992	65.8549
	3.8375	12.5389	0	49.1875	41.95	19.8	0.059381	0	13.0989	0	1	0.15193	4.622				13.0994	65.8559
	3.83958	12.5389	0	49.1979	41.94	19.8	0.059409	0	13.0992	0	1	0.151995	4.624				13.0997	65.857
	3.84167	12.5389	0	49.2083	41.95	19.8	0.059419	0	13.0994	0	1	0.152028	4.625				13.1002	65.8599
	3.84375	12.5389	0	49.2188	41.98	19.8	0.059426	0	13.0997	0	1	0.152061	4.626				13.1005	65.8609
	3.84583	12.5387	0	49.2292	41.97	19.8	0.059465	0	13.1002	0	1	0.15216	4.629				13.1009	65.863
	3.84792	12.5387	0	49.2396	41.98	19.8	0.059474	0	13.1005	0	1	0.152192	4.63				13.1015	65.866
	3.85	12.5387	0	49.25	42.01	19.8	0.059494	0	13.1009	0	1	0.152258	4.632				13.1018	65.8679
	3.85208	12.5387	0	49.2604	42.01	19.8	0.059532	0	13.1015	0	1	0.152357	4.635				13.102	65.8689
	3.85417	12.5387	0	49.2708	42	19.8	0.05956	0	13.1018	0	1	0.152423	4.637				13.1027	65.872
	3.85625	12.5387	0	49.2812	42.01	19.8	0.059569	0	13.102	0	1	0.152455	4.638				13.1027	65.872
	3.85833	12.5387	0	49.2917	42.04	19.8	0.059602	0	13.1027	0	1	0.152554	4.641				13.1029	65.873
	3.86042	12.5387	0	49.3021	42.04	19.8	0.059601	0	13.1027	0	1	0.152554	4.641				13.1033	65.875
	3.8625	12.5387	0	49.3125	42.06	19.8	0.059609	0	13.1029	0	1	0.152587	4.642				13.1035	65.876
	3.86458	12.5387	0	49.3229	42.06	19.8	0.059635	0	13.1033	0	1	0.152653	4.644				13.1035	65.8761
	3.86667	12.5387	0	49.3333	42.07	19.8	0.059646	0	13.1035	0	1	0.152686	4.645				13.1037	65.8771
	3.86875	12.5387	0	49.3438	42.08	19.8	0.059644	0	13.1035	0	1	0.152686	4.645				13.1037	65.8771
	3.87083	12.5387	0	49.3542	42.1	19.8	0.059653	0	13.1037	0	1	0.152718	4.646				13.1037	65.8772
	3.87292	12.5387	0	49.3646	42.1	19.8	0.059652	0	13.1037	0	1	0.152718	4.646				13.1037	65.8772
	3.875	12.5387	0	49.375	42.11	19.8	0.059649	0	13.1037	0	1	0.152718	4.646				13.1037	65.8772
	3.87708	12.5389	0	49.3854	42.12	19.8	0.059647	0	13.1037	0	1	0.152718	4.646				13.1037	65.8772
	3.87917	12.5387	0	49.3958	42.12	19.8	0.059647	0	13.1037	0	1	0.152718	4.646				13.1039	65.8784
	3.88125	12.5389	0	49.4062	42.12	19.8	0.059645	0	13.1037	0	1	0.152718	4.646				13.1039	65.8784
	3.88333	12.5389	0	49.4167	42.17	19.8	0.059648	0	13.1039	0	1	0.152751	4.647				13.1041	65.8793
	3.88542	12.5389	0	49.4271	42.17	19.8	0.059648	0	13.1039	0	1	0.152751	4.647				13.1043	65.8804
	3.8875	12.5389	0	49.4375	42.17	19.8	0.059662	0	13.1041	0	1	0.152784	4.648				13.1045	65.8814
	3.88958	12.5389	0	49.4479	42.18	19.8	0.05967	0	13.1043	0	1	0.152817	4.649				13.1047	65.8825
	3.89167	12.5387	0	49.4583	42.2	19.8	0.059679	0	13.1045	0	1	0.15285	4.65				13.1047	65.8824
	3.89375	12.5387	0	49.4688	42.21	19.8	0.059689	0	13.1047	0	1	0.152883	4.651				13.1051	65.8845
	3.89583	12.5387	0	49.4792	42.2	19.8	0.059691	0	13.1047	0	1	0.152883	4.651				13.1053	65.8855
	3.89792	12.5387	0	49.4896	42.22	19.8	0.059713	0	13.1051	0	1	0.152949	4.653				13.1057	65.8875
	3.9	12.5387	0	49.5	42.23	19.8	0.059724	0	13.1053	0	1	0.152981	4.654				13.1059	65.8885
	3.90208	12.5387	0	49.5104	42.24	19.8	0.059747	0	13.1057	0	1	0.153047	4.656				13.1063	65.8904
	3.90417	12.5387	0	49.5208	42.24	19.8	0.059759	0	13.1059	0	1	0.15308	4.657				13.1069	65.8935
	3.90625	12.5387	0	49.5312	42.23	19.8	0.059785	0	13.1063	0	1	0.153146	4.659				13.1073	65.8955
	3.90833	12.5387	0	49.5417	42.25	19.8	0.059821	0	13.1069	0	1	0.153244	4.662				13.1077	65.8974
	3.91042	12.5387	0	49.5521	42.27	19.8	0.05984	0	13.1073	0	1	0.15331	4.664				13.1079	65.8985
	3.9125	12.5387	0	49.5625	42.26	19.8	0.059869	0	13.1077	0	1	0.153376	4.666				13.108	65.8986
	3.91458	12.5387	0	49.5729	42.28	19.8	0.059877	0	13.1079	0	1	0.153409	4.667				13.1081	65.8996
	3.91667	12.5387	0	49.5833	42.32	19.8	0.059867	0	13.108	0	1	0.153409	4.667				13.1083	65.9006
	3.91875	12.5387	0	49.5938	42.31	19.8	0.059882	0	13.1081	0	1	0.153442	4.668				13.1083	65.9006
	3.92083	12.5387	0	49.6042	42.31	19.8	0.059897	0	13.1083	0	1	0.153474	4.669				13.1086	65.9017
	3.92292	12.5387	0	49.6146	42.32	19.8	0.059893	0	13.1083	0	1	0.153474	4.669				13.1088	65.9027
	3.925	12.5387	0	49.625	42.34	19.8	0.0599	0	13.1086	0	1	0.153507	4.67				13.1088	65.9027
	3.92708	12.5387	0	49.6354	42.35	19.8	0.059911	0	13.1088	0	1	0.15354	4.671				13.1088	65.9028
	3.92917	12.5387	0	49.6458	42.36	19.8	0.05991	0	13.1088	0	1	0.15354	4.671				13.1088	65.9028
	3.93125	12.5387	0	49.6562	42.37	19.8	0.059908	0	13.1088	0	1	0.15354	4.671				13.1088	65.9028
	3.93333	12.5387	0	49.6667	42.39	19.8	0.059903	0	13.1088	0	1	0.15354	4.671				13.1088	65.9028
	3.93542	12.5387	0	49.6771	42.39	19.8	0.059903	0	13.1088	0	1	0.15354	4.671				13.1088	65.9029
	3.9375	12.5387	0	49.6875	42.39	19.8	0.059901	0	13.1088	0	1	0.15354	4.671				13.1086	65.902
	3.93958	12.5387	0	49.6979	42.4	19.8	0.059899	0	13.1088	0	1	0.15354	4.671				13.1084	65.901
	3.94167	12.5387	0	49.7083	42.43	19.8	0.059879	0	13.1086	0	1	0.153507	4.67				13.1084	65.901
	3.94375	12.5387	0	49.7188	42.42	19.8	0.059869	0	13.1084	0	1	0.153474	4.669				13.1084	65.901
	3.94583	12.5387	0	49.7292	42.44	19.8	0.059866	0	13.1084	0	1	0.153474	4.669				13.1082	65.9001
	3.94792	12.5387	0	49.7396	42.44	19.8	0.059864	0	13.1084	0	1	0.153474	4.669				13.1082	65.9001
	3.95	12.5387	0	49.75	42.46	19.8	0.059846	0	13.1082	0	1	0.153442	4.668				13.1082	65.9001
	3.95208	12.5387	0	49.7604	42.46	19.8	0.059847	0	13.1082	0	1	0.153442	4.668				13.1082	65.9001
	3.95417	12.5387	0	49.7708	42.46	19.8	0.059847	0	13.1082	0	1	0.153442	4.668				13.1081	65.8993
	3.95625	12.5387	0	49.7812	42.46	19.8	0.059846	0	13.1082	0	1	0.153442	4.668				13.1083	65.9003
	3.95833	12.5387	0	49.7917	42.52	19.8	0.05982	0	13.1081	0	1	0.153409	4.667				13.1083	65.9003
	3.96042	12.5387	0	49.8021	42.51	19.8	0.059835	0	13.1083	0	1	0.153442	4.668				13.1083	65.9003
	3.9625	12.5387	0	49.8125	42.51	19.8	0.059835	0	13.1083	0	1	0.153442	4.668				13.1081	65.8993
	3.96458	12.5387	0	49.8229	42.51	19.8	0.059835	0	13.1083	0	1	0.153442	4.668				13.1081	65.8994
	3.96667	12.5387	0	49.8333	42.52	19.8	0.059818	0	13.1081	0	1	0.153409	4.667				13.1079	65.8984
	3.96875	12.5387	0	49.8438	42.54	19.8	0.059812	0	13.1081	0	1	0.153409	4.667				13.1077	65.8975
	3.97083	12.5387	0	49.8542	42.54	19.8	0.059801	0	13.1079	0	1	0.153376	4.666				13.1079	65.8985
	3.97292	12.5387	0	49.8646	42.56	19.8	0.059784	0	13.1077	0	1	0.153343	4.665				13.1077	65.8976
	3.975	12.5387	0	49.875	42.57	19.8	0.059793	0	13.1079	0	1	0.153376	4.666				13.1075	65.8966
	3.97708	12.5387	0	49.8854	42.59	19.8	0.059778	0	13.1077	0	1	0.153343	4.665				13.1073	65.8956
	3.97917	12.5387	0	49.8958	42.58	19.8	0.059765	0	13.1075	0	1	0.15331	4.664				13.1074	65.8957
	3.98125	12.5387	0	49.9062	42.57	19.8	0.059754	0	13.1073	0	1	0.153277	4.663				13.1074	65.8957
	3.98333	12.5387	0	49.9167	42.62	19.8	0.059744	0	13.1074	0	1	0.153277	4.663				13.1072	65.8947
	3.98542	12.5387	0	49.9271	42.62	19.8	0.059744	0	13.1074	0	1	0.153277	4.663				13.107	65.8937
	3.9875	12.5387	0	49.9375	42.61	19.8	0.059731	0	13.1072	0	1	0.153244	4.662				13.1066	65.8919
	3.98958	12.5387	0	49.9479	42.61	19.8	0.059719	0	13.107	0	1	0.153211	4.661				13.1062	65.8899
	3.99167	12.5387	0	49.9583	42.64	19.8	0.059687	0	13.1066	0	1	0.153146	4.659				13.106	65.889
	3.99375	12.5387	0	49.9688	42.64	19.8	0.059661	0	13.1062	0	1	0.15308	4.657				13.1056	65.8869
	3.99583	12.5387	0	49.9792	42.66	19.8	0.059643	0	13.106	0	1	0.153047	4.656				13.1053	65.8851
	3.99792	12.5387	0	49.9896	42.65	19.8	0.05962	0	13.1056	0	1	0.152981	4.654				13.1051	65.8842
	4	12.5387	0	50	42.68	19.8	0.059587	0	13.1053	0	1	0.152916	4.652				13.1047	65.8821
	4.00208	12.5387	0	50.0104	42.7	19.8	0.05957	0	13.1051	0	1	0.152883	4.651				13.1041	65.8793
	4.00417	12.5387	0	50.0208	42.69	19.8	0.059547	0	13.1047	0	1	0.152817	4.649				13.1039	65.8783
	4.00625	12.5387	0	50.0312	42.71	19.8	0.059504	0	13.1041	0	1	0.152718	4.646				13.1035	65.8764
	4.00833	12.5387	0	50.0417	42.72	19.8	0.059488	0	13.1039	0	1	0.152686	4.645				13.1029	65.8734
	4.01042	12.5385	0	50.0521	42.73	19.8	0.059459	0	13.1035	0	1	0.15262	4.643				13.1026	65.8715
	4.0125	12.5385	0	50.0625	42.73	19.8	0.059422	0	13.1029	0	1	0.152521	4.64				13.1022	65.8696
	4.01458	12.5385	0	50.0729	42.76	19.8	0.059388	0	13.1026	0	1	0.152455	4.638				13.1018	65.8677
	4.01667	12.5385	0	50.0833	42.77	19.8	0.059362	0	13.1022	0	1	0.15239	4.636				13.1014	65.8657
	4.01875	12.5385	0	50.0938	42.79	19.8	0.059333	0	13.1018	0	1	0.152324	4.634				13.1012	65.8646
	4.02083	12.5385	0	50.1042	42.79	19.8	0.059307	0	13.1014	0	1	0.152258	4.632				13.101	65.8638
	4.02292	12.5385	0	50.1146	42.77	19.8	0.059296	0	13.1012	0	1	0.152225	4.631				13.1008	65.8628
	4.025	12.5385	0	50.125	42.81	19.8	0.059275	0	13.101	0	1	0.152192	4.63				13.1004	65.8609
	4.02708	12.5385	0	50.1354	42.81	19.8	0.059261	0	13.1008	0	1	0.15216	4.629				13.1003	65.8599
	4.02917	12.5385	0	50.1458	42.82	19.8	0.059235	0	13.1004	0	1	0.152094	4.627				13.1001	65.859
	4.03125	12.5385	0	50.1562	42.83	19.8	0.059218	0	13.1003	0	1	0.152061	4.626				13.0997	65.8571
	4.03333	12.5385	0	50.1667	42.86	19.8	0.0592	0	13.1001	0	1	0.152028	4.625				13.0995	65.856
	4.03542	12.5385	0	50.1771	42.87	19.8	0.059172	0	13.0997	0	1	0.151962	4.623				13.0993	65.855
	4.0375	12.5385	0	50.1875	42.85	19.8	0.059162	0	13.0995	0	1	0.15193	4.622				13.0993	65.8551
	4.03958	12.5385	0	50.1979	42.85	19.8	0.059149	0	13.0993	0	1	0.151897	4.621				13.0991	65.8542
	4.04167	12.5385	0	50.2083	42.88	19.8	0.059143	0	13.0993	0	1	0.151897	4.621				13.0989	65.8532
	4.04375	12.5385	0	50.2188	42.88	19.8	0.059131	0	13.0991	0	1	0.151864	4.62				13.0987	65.8523
	4.04583	12.5385	0	50.2292	42.9	19.8	0.059113	0	13.0989	0	1	0.151831	4.619				13.0989	65.8533
	4.04792	12.5385	0	50.2396	42.91	19.8	0.059097	0	13.0987	0	1	0.151798	4.618				13.0988	65.8524
	4.05	12.5385	0	50.25	42.92	19.8	0.059107	0	13.0989	0	1	0.151831	4.619				13.0987	65.8523
	4.05208	12.5385	0	50.2604	42.94	19.8	0.059091	0	13.0988	0	1	0.151798	4.618				13.0985	65.8514
	4.05417	12.5385	0	50.2708	42.92	19.8	0.059094	0	13.0987	0	1	0.151798	4.618				13.0986	65.8514
	4.05625	12.5385	0	50.2812	42.93	19.8	0.05908	0	13.0985	0	1	0.151765	4.617				13.0986	65.8514
	4.05833	12.5385	0	50.2917	42.95	19.8	0.059074	0	13.0986	0	1	0.151765	4.617				13.0984	65.8505
	4.06042	12.5385	0	50.3021	42.94	19.8	0.059076	0	13.0986	0	1	0.151765	4.617				13.0984	65.8505
	4.0625	12.5385	0	50.3125	42.97	19.8	0.059059	0	13.0984	0	1	0.151732	4.616				13.098	65.8486
	4.06458	12.5385	0	50.3229	42.97	19.8	0.059057	0	13.0984	0	1	0.151732	4.616				13.0978	65.8477
	4.06667	12.5385	0	50.3333	43	19.8	0.059024	0	13.098	0	1	0.151667	4.614				13.098	65.8487
	4.06875	12.5385	0	50.3438	43	19.8	0.059013	0	13.0978	0	1	0.151634	4.613				13.0978	65.8477
	4.07083	12.5385	0	50.3542	43.02	19.8	0.059022	0	13.098	0	1	0.151667	4.614				13.0978	65.8478
	4.07292	12.5387	0	50.3646	43.01	19.8	0.059009	0	13.0978	0	1	0.151634	4.613				13.0978	65.8478
	4.075	12.5387	0	50.375	43.05	19.8	0.059001	0	13.0978	0	1	0.151634	4.613				13.0976	65.8468
	4.07708	12.5387	0	50.3854	43.05	19.8	0.059	0	13.0978	0	1	0.151634	4.613				13.0977	65.8469
	4.07917	12.5385	0	50.3958	43.05	19.8	0.058987	0	13.0976	0	1	0.151601	4.612				13.0979	65.848
	4.08125	12.5385	0	50.4062	43.06	19.8	0.058986	0	13.0977	0	1	0.151601	4.612				13.0979	65.848
	4.08333	12.5385	0	50.4167	43.09	19.8	0.058992	0	13.0979	0	1	0.151634	4.613				13.0981	65.8489
	4.08542	12.5385	0	50.4271	43.09	19.8	0.058991	0	13.0979	0	1	0.151634	4.613				13.0985	65.8509
	4.0875	12.5385	0	50.4375	43.08	19.8	0.059005	0	13.0981	0	1	0.151667	4.614				13.0989	65.853
	4.08958	12.5385	0	50.4479	43.09	19.8	0.059028	0	13.0985	0	1	0.151732	4.616				13.0991	65.854
	4.09167	12.5385	0	50.4583	43.13	19.8	0.059046	0	13.0989	0	1	0.151798	4.618				13.0993	65.855
	4.09375	12.5385	0	50.4688	43.11	19.8	0.059062	0	13.0991	0	1	0.151831	4.619				13.0999	65.858
	4.09583	12.5385	0	50.4792	43.13	19.8	0.059072	0	13.0993	0	1	0.151864	4.62				13.1003	65.86
	4.09792	12.5385	0	50.4896	43.14	19.8	0.059108	0	13.0999	0	1	0.151962	4.623				13.1007	65.862
	4.1	12.5387	0	50.5	43.14	19.8	0.059133	0	13.1003	0	1	0.152028	4.625				13.1007	65.862
	4.10208	12.5387	0	50.5104	43.15	19.8	0.059155	0	13.1007	0	1	0.152094	4.627				13.1009	65.8631
	4.10417	12.5385	0	50.5208	43.16	19.8	0.059152	0	13.1007	0	1	0.152094	4.627				13.1013	65.8651
	4.10625	12.5387	0	50.5312	43.18	19.8	0.059162	0	13.1009	0	1	0.152127	4.628				13.1013	65.8652
	4.10833	12.5387	0	50.5417	43.2	19.8	0.059182	0	13.1013	0	1	0.152192	4.63				13.1015	65.8661
	4.11042	12.5387	0	50.5521	43.21	19.8	0.05918	0	13.1013	0	1	0.152192	4.63				13.1019	65.8681
	4.1125	12.5387	0	50.5625	43.2	19.8	0.059195	0	13.1015	0	1	0.152225	4.631				13.1021	65.8692
	4.11458	12.5387	0	50.5729	43.21	19.8	0.059218	0	13.1019	0	1	0.152291	4.633				13.1023	65.8703
	4.11667	12.5387	0	50.5833	43.22	19.8	0.059228	0	13.1021	0	1	0.152324	4.634				13.1027	65.8722
	4.11875	12.5387	0	50.5938	43.25	19.8	0.059235	0	13.1023	0	1	0.152357	4.635				13.1031	65.8743
	4.12083	12.5387	0	50.6042	43.24	19.8	0.059263	0	13.1027	0	1	0.152423	4.637				13.1033	65.8752
	4.12292	12.5387	0	50.6146	43.26	19.8	0.059284	0	13.1031	0	1	0.152488	4.639				13.1037	65.8773
	4.125	12.5387	0	50.625	43.26	19.8	0.059294	0	13.1033	0	1	0.152521	4.64				13.1039	65.8782
	4.12708	12.5387	0	50.6354	43.28	19.8	0.059317	0	13.1037	0	1	0.152587	4.642				13.1041	65.8793
	4.12917	12.5387	0	50.6458	43.27	19.8	0.059331	0	13.1039	0	1	0.15262	4.643				13.1043	65.8803
	4.13125	12.5387	0	50.6562	43.29	19.8	0.059339	0	13.1041	0	1	0.152653	4.644				13.1045	65.8813
	4.13333	12.5387	0	50.6667	43.3	19.8	0.05935	0	13.1043	0	1	0.152686	4.645				13.1049	65.8833
	4.13542	12.5387	0	50.6771	43.31	19.8	0.059361	0	13.1045	0	1	0.152718	4.646				13.1053	65.8853
	4.1375	12.5387	0	50.6875	43.31	19.8	0.059386	0	13.1049	0	1	0.152784	4.648				13.1057	65.8874
	4.13958	12.5387	0	50.6979	43.32	19.8	0.059408	0	13.1053	0	1	0.15285	4.65				13.1057	65.8874
	4.14167	12.5387	0	50.7083	43.35	19.8	0.059427	0	13.1057	0	1	0.152916	4.652				13.1061	65.8895
	4.14375	12.5387	0	50.7188	43.35	19.8	0.059427	0	13.1057	0	1	0.152916	4.652				13.1065	65.8914
	4.14583	12.5387	0	50.7292	43.37	19.8	0.059448	0	13.1061	0	1	0.152981	4.654				13.1065	65.8915
	4.14792	12.5387	0	50.7396	43.36	19.8	0.059474	0	13.1065	0	1	0.153047	4.656				13.1069	65.8935
	4.15	12.5387	0	50.75	43.38	19.8	0.059471	0	13.1065	0	1	0.153047	4.656				13.1071	65.8945
	4.15208	12.5387	0	50.7604	43.4	19.8	0.059492	0	13.1069	0	1	0.153113	4.658				13.1071	65.8946
	4.15417	12.5387	0	50.7708	43.39	19.8	0.059506	0	13.1071	0	1	0.153146	4.659				13.1073	65.8956
	4.15625	12.5387	0	50.7812	43.42	19.8	0.0595	0	13.1071	0	1	0.153146	4.659				13.1074	65.8957
	4.15833	12.5387	0	50.7917	43.42	19.8	0.059512	0	13.1073	0	1	0.153179	4.66				13.1072	65.8947
	4.16042	12.5387	0	50.8021	43.45	19.8	0.059506	0	13.1074	0	1	0.153179	4.66				13.107	65.8937
[truncated: 63,283 more rows]
