# Supplementary material for: Novel terpolymers based on methyl methacrylate with superior thermal stability and optical transparency for high-value applications
Source: PLoS One. 2025 Oct 8;20(10):e0332300. doi: 10.1371/journal.pone.0332300 (PMC12507251; doi:10.1371/journal.pone.0332300)
Supplement: S1 File — (ZIP) [file pone.0332300.s001.zip › Supporting_Information/Fig. 6. Differential Scanning Calorimetry (DSC) curves comparing the thermal transitions of the synthesized/P(MMA-VBC).xlsx]

## Sheet: Sheet1
	Time	Unsubtracted	Baseline	Program	Sample	Approx.	Unsubtracted	Baseline	Unsubtracted	Baseline	Heat Flow	Unsubstracted	R25 Diagnostic				19.9885	5.00287
		Weight	Weight	Temperature	Temperature	Gas Flow	Delta T	Delta T	Heat Flow	Heat Flow	Calibration	Microvolt	Temperature				19.9764	99.9391
	0	12.4741	0	30.0104	29.41	19.8	0.283543	0	19.9885	0	1	0.690882	21.018				19.9643	99.8787
	0.002083	12.4741	0	30.0104	29.44	19.8	0.282653	0	19.9764	0	1	0.688811	20.955				19.952	99.8172
	0.004167	12.4744	0	30.0208	29.43	19.8	0.28183	0	19.9643	0	1	0.686773	20.893				19.9399	99.7568
	0.00625	12.4741	0	30.0312	29.42	19.8	0.280984	0	19.952	0	1	0.684702	20.83				19.9279	99.6967
	0.008333	12.4741	0	30.0417	29.42	19.8	0.28016	0	19.9399	0	1	0.682664	20.768				19.9156	99.6352
	0.010417	12.4741	0	30.0521	29.43	19.8	0.2793	0	19.9279	0	1	0.680626	20.706				19.9036	99.575
	0.0125	12.4741	0	30.0625	29.42	19.8	0.278471	0	19.9156	0	1	0.678555	20.643				19.8911	99.5127
	0.014583	12.4741	0	30.0729	29.43	19.8	0.277625	0	19.9036	0	1	0.676517	20.581				19.8788	99.4512
	0.016667	12.4741	0	30.0833	29.43	19.8	0.276753	0	19.8911	0	1	0.674413	20.517				19.8662	99.3881
	0.01875	12.4741	0	30.0938	29.42	19.8	0.27592	0	19.8788	0	1	0.672342	20.454				19.854	99.327
	0.020833	12.4741	0	30.1042	29.43	19.8	0.275025	0	19.8662	0	1	0.670206	20.389				19.8415	99.2647
	0.022917	12.4741	0	30.1146	29.44	19.8	0.274165	0	19.854	0	1	0.668135	20.326				19.8294	99.204
	0.025	12.4741	0	30.125	29.44	19.8	0.273304	0	19.8415	0	1	0.666031	20.262				19.8172	99.1429
	0.027083	12.4741	0	30.1354	29.42	19.8	0.272484	0	19.8294	0	1	0.663993	20.2				19.8052	99.0828
	0.029167	12.4741	0	30.1458	29.43	19.8	0.271623	0	19.8172	0	1	0.661922	20.137				19.7935	99.0241
	0.03125	12.4741	0	30.1562	29.45	19.8	0.270779	0	19.8052	0	1	0.659884	20.075				19.7816	98.9648
	0.033333	12.4739	0	30.1667	29.43	19.8	0.269983	0	19.7935	0	1	0.657912	20.015				19.7697	98.9052
	0.035417	12.4739	0	30.1771	29.43	19.8	0.269155	0	19.7816	0	1	0.655907	19.954				19.7576	98.8448
	0.0375	12.4739	0	30.1875	29.42	19.8	0.268341	0	19.7697	0	1	0.653902	19.893				19.7456	98.7846
	0.039583	12.4739	0	30.1979	29.41	19.8	0.267515	0	19.7576	0	1	0.651864	19.831				19.7332	98.7226
	0.041667	12.4739	0	30.2083	29.42	19.8	0.26667	0	19.7456	0	1	0.649826	19.769				19.7209	98.6612
	0.04375	12.4739	0	30.2188	29.44	19.8	0.265785	0	19.7332	0	1	0.647722	19.705				19.7082	98.5977
	0.045833	12.4739	0	30.2292	29.44	19.8	0.264938	0	19.7209	0	1	0.645651	19.642				19.6956	98.5347
	0.047917	12.4737	0	30.2396	29.42	19.8	0.264083	0	19.7082	0	1	0.643515	19.577				19.6834	98.4736
	0.05	12.4737	0	30.25	29.44	19.8	0.263184	0	19.6956	0	1	0.641378	19.512				19.6711	98.412
	0.052083	12.4737	0	30.2604	29.45	19.8	0.262321	0	19.6834	0	1	0.639307	19.449				19.6591	98.3519
	0.054167	12.4737	0	30.2708	29.43	19.8	0.261497	0	19.6711	0	1	0.637236	19.386				19.647	98.2916
	0.05625	12.4737	0	30.2812	29.45	19.8	0.260633	0	19.6591	0	1	0.635198	19.324				19.6352	98.2322
	0.058333	12.4737	0	30.2917	29.45	19.8	0.259796	0	19.647	0	1	0.63316	19.262				19.6233	98.1727
	0.060417	12.4737	0	30.3021	29.45	19.8	0.258974	0	19.6352	0	1	0.631155	19.201				19.6116	98.1141
	0.0625	12.4737	0	30.3125	29.44	19.8	0.258163	0	19.6233	0	1	0.62915	19.14				19.5996	98.0544
	0.064583	12.4737	0	30.3229	29.43	19.8	0.257368	0	19.6116	0	1	0.627178	19.08				19.5879	97.9957
	0.066667	12.4737	0	30.3333	29.47	19.8	0.256483	0	19.5996	0	1	0.62514	19.018				19.5762	97.9373
	0.06875	12.4737	0	30.3438	29.45	19.8	0.255706	0	19.5879	0	1	0.623167	18.958				19.5643	97.8776
	0.070833	12.4737	0	30.3542	29.45	19.8	0.254892	0	19.5762	0	1	0.621195	18.898				19.5522	97.8173
	0.072917	12.4737	0	30.3646	29.43	19.8	0.254086	0	19.5643	0	1	0.61919	18.837				19.5404	97.7581
	0.075	12.4737	0	30.375	29.43	19.8	0.253244	0	19.5522	0	1	0.617152	18.775				19.5285	97.6987
	0.077083	12.4737	0	30.3854	29.44	19.8	0.252412	0	19.5404	0	1	0.615147	18.714				19.5165	97.6385
	0.079167	12.4735	0	30.3958	29.44	19.8	0.251592	0	19.5285	0	1	0.613142	18.653				19.5044	97.5781
	0.08125	12.4735	0	30.4062	29.45	19.8	0.250742	0	19.5165	0	1	0.611104	18.591				19.4921	97.5167
	0.083333	12.4737	0	30.4167	29.45	19.8	0.249912	0	19.5044	0	1	0.609066	18.529				19.4803	97.4576
	0.085417	12.4737	0	30.4271	29.44	19.8	0.249066	0	19.4921	0	1	0.606995	18.466				19.468	97.3961
	0.0875	12.4737	0	30.4375	29.46	19.8	0.248231	0	19.4803	0	1	0.60499	18.405				19.4562	97.3366
	0.089583	12.4735	0	30.4479	29.45	19.8	0.247393	0	19.468	0	1	0.602919	18.342				19.4439	97.2753
	0.091667	12.4735	0	30.4583	29.44	19.8	0.246567	0	19.4562	0	1	0.600914	18.281				19.432	97.2159
	0.09375	12.4735	0	30.4688	29.44	19.8	0.245722	0	19.4439	0	1	0.598843	18.218				19.42	97.1557
	0.095833	12.4735	0	30.4792	29.44	19.8	0.244903	0	19.432	0	1	0.596838	18.157				19.4083	97.0973
	0.097917	12.4735	0	30.4896	29.45	19.8	0.244055	0	19.42	0	1	0.5948	18.095				19.3965	97.0381
	0.1	12.4735	0	30.5	29.45	19.8	0.243241	0	19.4083	0	1	0.592828	18.035				19.3844	96.9775
	0.102083	12.4735	0	30.5104	29.46	19.8	0.24242	0	19.3965	0	1	0.590822	17.974				19.3726	96.9184
	0.104167	12.4735	0	30.5208	29.44	19.8	0.241593	0	19.3844	0	1	0.588784	17.912				19.3607	96.859
	0.10625	12.4735	0	30.5312	29.46	19.8	0.240755	0	19.3726	0	1	0.586779	17.851				19.349	96.8008
	0.108333	12.4735	0	30.5417	29.46	19.8	0.239926	0	19.3607	0	1	0.584774	17.79				19.3371	96.7413
	0.110417	12.4735	0	30.5521	29.47	19.8	0.239116	0	19.349	0	1	0.582802	17.73				19.3256	96.6837
	0.1125	12.4735	0	30.5625	29.46	19.8	0.238301	0	19.3371	0	1	0.580797	17.669				19.314	96.6256
	0.114583	12.4735	0	30.5729	29.45	19.8	0.237511	0	19.3256	0	1	0.578857	17.61				19.3026	96.5683
	0.116667	12.4735	0	30.5833	29.47	19.8	0.236684	0	19.314	0	1	0.576885	17.55				19.2913	96.5117
	0.11875	12.4735	0	30.5938	29.48	19.8	0.235883	0	19.3026	0	1	0.574946	17.491				19.2798	96.4543
	0.120833	12.4735	0	30.6042	29.47	19.8	0.235108	0	19.2913	0	1	0.573039	17.433				19.2685	96.3979
	0.122917	12.4735	0	30.6146	29.47	19.8	0.234315	0	19.2798	0	1	0.5711	17.374				19.2572	96.3412
	0.125	12.4735	0	30.625	29.48	19.8	0.233519	0	19.2685	0	1	0.569193	17.316				19.2456	96.2831
	0.127083	12.4735	0	30.6354	29.46	19.8	0.232751	0	19.2572	0	1	0.567287	17.258				19.2343	96.2265
	0.129167	12.4735	0	30.6458	29.48	19.8	0.231929	0	19.2456	0	1	0.565315	17.198				19.2228	96.1692
	0.13125	12.4735	0	30.6562	29.47	19.8	0.231152	0	19.2343	0	1	0.563408	17.14				19.2115	96.1128
	0.133333	12.4735	0	30.6667	29.48	19.8	0.230347	0	19.2228	0	1	0.561469	17.081				19.1998	96.0542
	0.135417	12.4735	0	30.6771	29.48	19.8	0.229565	0	19.2115	0	1	0.559562	17.023				19.1885	95.9978
	0.1375	12.4737	0	30.6875	29.47	19.8	0.22876	0	19.1998	0	1	0.55759	16.963				19.1768	95.9393
	0.139583	12.4737	0	30.6979	29.47	19.8	0.227975	0	19.1885	0	1	0.555683	16.905				19.1648	95.879
	0.141667	12.4737	0	30.7083	29.46	19.8	0.227173	0	19.1768	0	1	0.553711	16.845				19.153	95.8198
	0.14375	12.4737	0	30.7188	29.47	19.8	0.226339	0	19.1648	0	1	0.551673	16.783				19.1409	95.7595
	0.145833	12.4737	0	30.7292	29.48	19.8	0.2255	0	19.153	0	1	0.549668	16.722				19.1288	95.699
	0.147917	12.4739	0	30.7396	29.48	19.8	0.224668	0	19.1409	0	1	0.54763	16.66				19.1174	95.6417
	0.15	12.4739	0	30.75	29.47	19.8	0.223843	0	19.1288	0	1	0.545592	16.598				19.1055	95.5823
	0.152083	12.4737	0	30.7604	29.48	19.8	0.223036	0	19.1174	0	1	0.543653	16.539				19.0942	95.5259
	0.154167	12.4737	0	30.7708	29.48	19.8	0.222212	0	19.1055	0	1	0.541647	16.478				19.0827	95.4681
	0.15625	12.4737	0	30.7812	29.48	19.8	0.221432	0	19.0942	0	1	0.539741	16.42				19.0713	95.411
	0.158333	12.4737	0	30.7917	29.45	19.8	0.220659	0	19.0827	0	1	0.537802	16.361				19.0602	95.3555
	0.160417	12.4737	0	30.8021	29.48	19.8	0.219843	0	19.0713	0	1	0.535862	16.302				19.0493	95.301
	0.1625	12.4737	0	30.8125	29.48	19.8	0.219072	0	19.0602	0	1	0.533989	16.245				19.0382	95.2456
	0.164583	12.4737	0	30.8229	29.48	19.8	0.218318	0	19.0493	0	1	0.532148	16.189				19.0273	95.1912
	0.166667	12.4735	0	30.8333	29.48	19.8	0.217544	0	19.0382	0	1	0.530274	16.132				19.0164	95.1368
	0.16875	12.4735	0	30.8438	29.49	19.8	0.216781	0	19.0273	0	1	0.528433	16.076				19.0055	95.082
	0.170833	12.4735	0	30.8542	29.5	19.8	0.216021	0	19.0164	0	1	0.526593	16.02				18.995	95.0295
	0.172917	12.4735	0	30.8646	29.48	19.8	0.215281	0	19.0055	0	1	0.524752	15.964				18.9843	94.976
	0.175	12.4735	0	30.875	29.48	19.8	0.214549	0	18.995	0	1	0.522977	15.91				18.9734	94.9216
	0.177083	12.4735	0	30.8854	29.48	19.8	0.213809	0	18.9843	0	1	0.521169	15.855				18.9625	94.8671
	0.179167	12.4735	0	30.8958	29.49	19.8	0.213045	0	18.9734	0	1	0.519328	15.799				18.952	94.8145
	0.18125	12.4735	0	30.9062	29.49	19.8	0.212292	0	18.9625	0	1	0.517487	15.743				18.9411	94.7601
	0.183333	12.4735	0	30.9167	29.49	19.8	0.211563	0	18.952	0	1	0.515712	15.689				18.9304	94.7065
	0.185417	12.4735	0	30.9271	29.5	19.8	0.210797	0	18.9411	0	1	0.513872	15.633				18.9197	94.6529
	0.1875	12.4735	0	30.9375	29.49	19.8	0.210062	0	18.9304	0	1	0.512064	15.578				18.9088	94.5983
	0.189583	12.4735	0	30.9479	29.49	19.8	0.209323	0	18.9197	0	1	0.510256	15.523				18.8981	94.5449
	0.191667	12.4733	0	30.9583	29.48	19.8	0.208572	0	18.9088	0	1	0.508415	15.467				18.8875	94.4915
	0.19375	12.4733	0	30.9688	29.49	19.8	0.207822	0	18.8981	0	1	0.506607	15.412				18.8769	94.4389
	0.195833	12.4733	0	30.9792	29.5	19.8	0.207075	0	18.8875	0	1	0.504799	15.357				18.8664	94.3862
	0.197917	12.4733	0	30.9896	29.5	19.8	0.206355	0	18.8769	0	1	0.503024	15.303				18.8559	94.3337
	0.2	12.4733	0	31	29.49	19.8	0.205628	0	18.8664	0	1	0.501249	15.249				18.8456	94.2822
	0.202083	12.4733	0	31.0104	29.49	19.8	0.204894	0	18.8559	0	1	0.499474	15.195				18.8353	94.2305
	0.204167	12.4733	0	31.0208	29.5	19.8	0.204173	0	18.8456	0	1	0.497732	15.142				18.8252	94.1799
	0.20625	12.4733	0	31.0312	29.49	19.8	0.203465	0	18.8353	0	1	0.49599	15.089				18.8153	94.1306
	0.208333	12.4733	0	31.0417	29.49	19.8	0.202764	0	18.8252	0	1	0.49428	15.037				18.805	94.079
	0.210417	12.4733	0	31.0521	29.52	19.8	0.202054	0	18.8153	0	1	0.492604	14.986				18.7952	94.0301
	0.2125	12.4733	0	31.0625	29.52	19.8	0.201334	0	18.805	0	1	0.490862	14.933				18.7849	93.9787
	0.214583	12.4733	0	31.0729	29.5	19.8	0.200676	0	18.7952	0	1	0.489218	14.883				18.775	93.929
	0.216667	12.4733	0	31.0833	29.51	19.8	0.199957	0	18.7849	0	1	0.487476	14.83				18.7653	93.8802
	0.21875	12.4733	0	31.0938	29.51	19.8	0.199269	0	18.775	0	1	0.4858	14.779				18.7554	93.8307
	0.220833	12.4733	0	31.1042	29.5	19.8	0.198604	0	18.7653	0	1	0.484156	14.729				18.7453	93.7802
	0.222917	12.4733	0	31.1146	29.51	19.8	0.197909	0	18.7554	0	1	0.48248	14.678				18.7351	93.7295
	0.225	12.4733	0	31.125	29.52	19.8	0.197199	0	18.7453	0	1	0.48077	14.626				18.725	93.679
	0.227083	12.4733	0	31.1354	29.51	19.8	0.196503	0	18.7351	0	1	0.479061	14.574				18.7153	93.6303
	0.229167	12.4733	0	31.1458	29.52	19.8	0.195793	0	18.725	0	1	0.477352	14.522				18.7058	93.5827
	0.23125	12.4733	0	31.1562	29.52	19.8	0.195119	0	18.7153	0	1	0.475708	14.472				18.6961	93.534
	0.233333	12.4733	0	31.1667	29.53	19.8	0.194446	0	18.7058	0	1	0.474098	14.423				18.6863	93.4852
	0.235417	12.4733	0	31.1771	29.52	19.8	0.193784	0	18.6961	0	1	0.472454	14.373				18.6766	93.4367
	0.2375	12.4733	0	31.1875	29.51	19.8	0.193117	0	18.6863	0	1	0.470811	14.323				18.6669	93.388
	0.239583	12.4733	0	31.1979	29.53	19.8	0.192436	0	18.6766	0	1	0.469167	14.273				18.6566	93.3364
	0.241667	12.4733	0	31.2083	29.52	19.8	0.191763	0	18.6669	0	1	0.467524	14.223				18.6465	93.2859
	0.24375	12.4733	0	31.2188	29.52	19.8	0.191046	0	18.6566	0	1	0.465781	14.17				18.6367	93.2372
	0.245833	12.4733	0	31.2292	29.53	19.8	0.190342	0	18.6465	0	1	0.464072	14.118				18.6274	93.1907
	0.247917	12.4733	0	31.2396	29.53	19.8	0.189662	0	18.6367	0	1	0.462429	14.068				18.6187	93.1469
	0.25	12.4733	0	31.25	29.55	19.8	0.188998	0	18.6274	0	1	0.460851	14.02				18.6095	93.1011
	0.252083	12.4733	0	31.2604	29.55	19.8	0.188388	0	18.6187	0	1	0.459372	13.975				18.6006	93.0563
	0.254167	12.4733	0	31.2708	29.55	19.8	0.187761	0	18.6095	0	1	0.457827	13.928				18.5918	93.0126
	0.25625	12.4733	0	31.2812	29.54	19.8	0.187145	0	18.6006	0	1	0.456315	13.882				18.5834	92.9706
	0.258333	12.4733	0	31.2917	29.55	19.8	0.186535	0	18.5918	0	1	0.454835	13.837				18.5757	92.9317
	0.260417	12.4731	0	31.3021	29.54	19.8	0.185965	0	18.5834	0	1	0.453422	13.794				18.5677	92.8918
	0.2625	12.4731	0	31.3125	29.54	19.8	0.185424	0	18.5757	0	1	0.452107	13.754				18.5602	92.8541
	0.264583	12.4731	0	31.3229	29.54	19.8	0.184865	0	18.5677	0	1	0.450759	13.713				18.5525	92.8158
	0.266667	12.4731	0	31.3333	29.57	19.8	0.184318	0	18.5602	0	1	0.449477	13.674				18.5448	92.777
	0.26875	12.4731	0	31.3438	29.54	19.8	0.183816	0	18.5525	0	1	0.448195	13.635				18.537	92.7382
	0.270833	12.4731	0	31.3542	29.55	19.8	0.183268	0	18.5448	0	1	0.446881	13.595				18.5292	92.6992
	0.272917	12.4731	0	31.3646	29.56	19.8	0.182719	0	18.537	0	1	0.445566	13.555				18.5222	92.6642
	0.275	12.4731	0	31.375	29.56	19.8	0.182175	0	18.5292	0	1	0.444251	13.515				18.5154	92.6299
	0.277083	12.4731	0	31.3854	29.56	19.8	0.181692	0	18.5222	0	1	0.443068	13.479				18.5092	92.599
	0.279167	12.4731	0	31.3958	29.54	19.8	0.181242	0	18.5154	0	1	0.441917	13.444				18.5024	92.5649
	0.28125	12.4731	0	31.4062	29.56	19.8	0.180794	0	18.5092	0	1	0.440865	13.412				18.4955	92.5307
	0.283333	12.4731	0	31.4167	29.56	19.8	0.180321	0	18.5024	0	1	0.439715	13.377				18.4886	92.4959
	0.285417	12.4731	0	31.4271	29.55	19.8	0.179852	0	18.4955	0	1	0.438564	13.342				18.4817	92.4616
	0.2875	12.4731	0	31.4375	29.57	19.8	0.179353	0	18.4886	0	1	0.437381	13.306				18.4753	92.4296
	0.289583	12.4731	0	31.4479	29.55	19.8	0.178893	0	18.4817	0	1	0.43623	13.271				18.4693	92.3994
	0.291667	12.4731	0	31.4583	29.56	19.8	0.178444	0	18.4753	0	1	0.435146	13.238				18.4633	92.3694
	0.29375	12.4731	0	31.4688	29.56	19.8	0.178025	0	18.4693	0	1	0.434127	13.207				18.4572	92.3392
	0.295833	12.4731	0	31.4792	29.57	19.8	0.177603	0	18.4633	0	1	0.433108	13.176				18.4514	92.3101
	0.297917	12.4733	0	31.4896	29.57	19.8	0.177178	0	18.4572	0	1	0.432089	13.145				18.4454	92.2797
	0.3	12.4731	0	31.5	29.58	19.8	0.176768	0	18.4514	0	1	0.431102	13.115				18.4397	92.2517
	0.302083	12.4731	0	31.5104	29.56	19.8	0.176369	0	18.4454	0	1	0.430083	13.084				18.4339	92.2225
	0.304167	12.4731	0	31.5208	29.58	19.8	0.175964	0	18.4397	0	1	0.42913	13.055				18.4283	92.1944
	0.30625	12.4731	0	31.5312	29.58	19.8	0.17555	0	18.4339	0	1	0.428144	13.025				18.4228	92.167
	0.308333	12.4731	0	31.5417	29.59	19.8	0.17516	0	18.4283	0	1	0.427191	12.996				18.4172	92.1388
	0.310417	12.4731	0	31.5521	29.58	19.8	0.174791	0	18.4228	0	1	0.42627	12.968				18.4118	92.1118
	0.3125	12.4731	0	31.5625	29.58	19.8	0.174399	0	18.4172	0	1	0.425317	12.939				18.4063	92.0845
	0.314583	12.4731	0	31.5729	29.61	19.8	0.174003	0	18.4118	0	1	0.424397	12.911				18.4005	92.0553
	0.316667	12.4731	0	31.5833	29.6	19.8	0.173627	0	18.4063	0	1	0.423476	12.883				18.3946	92.026
	0.31875	12.4731	0	31.5938	29.6	19.8	0.173219	0	18.4005	0	1	0.42249	12.853				18.389	91.9978
	0.320833	12.4731	0	31.6042	29.59	19.8	0.172823	0	18.3946	0	1	0.421504	12.823				18.3835	91.9705
	0.322917	12.4731	0	31.6146	29.6	19.8	0.172422	0	18.389	0	1	0.420551	12.794				18.3781	91.9433
	0.325	12.4731	0	31.625	29.59	19.8	0.172056	0	18.3835	0	1	0.419631	12.766				18.3725	91.9152
	0.327083	12.4731	0	31.6354	29.6	19.8	0.17167	0	18.3781	0	1	0.41871	12.738				18.3671	91.888
	0.329167	12.4731	0	31.6458	29.61	19.8	0.171274	0	18.3725	0	1	0.417757	12.709				18.3616	91.8606
	0.33125	12.4731	0	31.6562	29.62	19.8	0.170888	0	18.3671	0	1	0.416836	12.681				18.3565	91.8353
	0.333333	12.4731	0	31.6667	29.6	19.8	0.170524	0	18.3616	0	1	0.415916	12.653				18.3515	91.8101
	0.335417	12.4731	0	31.6771	29.6	19.8	0.170173	0	18.3565	0	1	0.415061	12.627				18.3466	91.7859
	0.3375	12.4731	0	31.6875	29.61	19.8	0.169814	0	18.3515	0	1	0.414207	12.601				18.3416	91.7604
	0.339583	12.4731	0	31.6979	29.63	19.8	0.169464	0	18.3466	0	1	0.413385	12.576				18.3365	91.7352
	0.341667	12.4731	0	31.7083	29.61	19.8	0.169121	0	18.3416	0	1	0.41253	12.55				18.3313	91.7089
	0.34375	12.4731	0	31.7188	29.62	19.8	0.16877	0	18.3365	0	1	0.411676	12.524				18.326	91.6826
	0.345833	12.4731	0	31.7292	29.62	19.8	0.168405	0	18.3313	0	1	0.410788	12.497				18.3206	91.6554
	0.347917	12.4731	0	31.7396	29.62	19.8	0.168043	0	18.326	0	1	0.409901	12.47				18.3155	91.6302
	0.35	12.4731	0	31.75	29.62	19.8	0.167664	0	18.3206	0	1	0.40898	12.442				18.3103	91.6041
	0.352083	12.4731	0	31.7604	29.63	19.8	0.167303	0	18.3155	0	1	0.408126	12.416				18.305	91.5777
	0.354167	12.4731	0	31.7708	29.65	19.8	0.166928	0	18.3103	0	1	0.407238	12.389				18.2999	91.5523
	0.35625	12.4731	0	31.7812	29.64	19.8	0.166572	0	18.305	0	1	0.406351	12.362				18.2953	91.5289
	0.358333	12.4731	0	31.7917	29.63	19.8	0.166228	0	18.2999	0	1	0.405496	12.336				18.2904	91.5047
	0.360417	12.4731	0	31.8021	29.63	19.8	0.165901	0	18.2953	0	1	0.404707	12.312				18.2856	91.4804
	0.3625	12.4731	0	31.8125	29.64	19.8	0.165555	0	18.2904	0	1	0.403885	12.287				18.2808	91.4563
	0.364583	12.4731	0	31.8229	29.65	19.8	0.165218	0	18.2856	0	1	0.403064	12.262				18.2757	91.431
	0.366667	12.4731	0	31.8333	29.67	19.8	0.164863	0	18.2808	0	1	0.402242	12.237				18.2708	91.4065
	0.36875	12.4733	0	31.8438	29.67	19.8	0.164509	0	18.2757	0	1	0.401387	12.211				18.2659	91.382
	0.370833	12.4733	0	31.8542	29.66	19.8	0.164184	0	18.2708	0	1	0.400565	12.186				18.2611	91.3581
	0.372917	12.4733	0	31.8646	29.64	19.8	0.163856	0	18.2659	0	1	0.399744	12.161				18.2561	91.3327
	0.375	12.4733	0	31.875	29.68	19.8	0.163494	0	18.2611	0	1	0.398922	12.136				18.2514	91.3092
	0.377083	12.4733	0	31.8854	29.68	19.8	0.163143	0	18.2561	0	1	0.398067	12.11				18.2467	91.2858
	0.379167	12.4733	0	31.8958	29.66	19.8	0.162834	0	18.2514	0	1	0.397278	12.086				18.242	91.2625
	0.38125	12.4733	0	31.9062	29.66	19.8	0.162508	0	18.2467	0	1	0.396489	12.062				18.2374	91.2394
	0.383333	12.4733	0	31.9167	29.66	19.8	0.162187	0	18.242	0	1	0.3957	12.038				18.2329	91.2168
	0.385417	12.4733	0	31.9271	29.69	19.8	0.161845	0	18.2374	0	1	0.394912	12.014				18.2286	91.1955
	0.3875	12.4733	0	31.9375	29.67	19.8	0.161542	0	18.2329	0	1	0.394156	11.991				18.2244	91.1741
	0.389583	12.4733	0	31.9479	29.68	19.8	0.161247	0	18.2286	0	1	0.393432	11.969				18.2201	91.1527
	0.391667	12.4733	0	31.9583	29.68	19.8	0.160949	0	18.2244	0	1	0.392709	11.947				18.2158	91.1313
	0.39375	12.4733	0	31.9688	29.69	19.8	0.160639	0	18.2201	0	1	0.391986	11.925				18.2115	91.1098
	0.395833	12.4733	0	31.9792	29.69	19.8	0.160343	0	18.2158	0	1	0.391263	11.903				18.207	91.0874
	0.397917	12.4733	0	31.9896	29.68	19.8	0.160052	0	18.2115	0	1	0.39054	11.881				18.2028	91.0664
	0.4	12.4733	0	32	29.68	19.8	0.15974	0	18.207	0	1	0.389784	11.858				18.1983	91.0439
	0.402083	12.4733	0	32.0104	29.72	19.8	0.159419	0	18.2028	0	1	0.389061	11.836				18.1938	91.0213
	0.404167	12.4733	0	32.0208	29.71	19.8	0.159115	0	18.1983	0	1	0.388305	11.813				18.1896	91
	0.40625	12.4733	0	32.0312	29.69	19.8	0.158821	0	18.1938	0	1	0.387548	11.79				18.1853	90.9788
	0.408333	12.4733	0	32.0417	29.7	19.8	0.158512	0	18.1896	0	1	0.386825	11.768				18.181	90.9573
	0.410417	12.4733	0	32.0521	29.72	19.8	0.15821	0	18.1853	0	1	0.386102	11.746				18.1765	90.9349
	0.4125	12.4733	0	32.0625	29.72	19.8	0.157911	0	18.181	0	1	0.385379	11.724				18.1722	90.9134
	0.414583	12.4733	0	32.0729	29.71	19.8	0.157607	0	18.1765	0	1	0.384623	11.701				18.1678	90.8912
	0.416667	12.4733	0	32.0833	29.7	19.8	0.157312	0	18.1722	0	1	0.3839	11.679				18.1633	90.8688
	0.41875	12.4733	0	32.0938	29.73	19.8	0.156984	0	18.1678	0	1	0.383144	11.656				18.1588	90.8464
	0.420833	12.4733	0	32.1042	29.72	19.8	0.156682	0	18.1633	0	1	0.382388	11.633				18.1542	90.8232
	0.422917	12.4733	0	32.1146	29.72	19.8	0.156371	0	18.1588	0	1	0.381632	11.61				18.1495	90.7998
	0.425	12.4733	0	32.125	29.74	19.8	0.156036	0	18.1542	0	1	0.380843	11.586				18.1449	90.7764
	0.427083	12.4733	0	32.1354	29.74	19.8	0.155714	0	18.1495	0	1	0.380054	11.562				18.14	90.752
	0.429167	12.4733	0	32.1458	29.73	19.8	0.155391	0	18.1449	0	1	0.379265	11.538				18.1354	90.7288
	0.43125	12.4733	0	32.1562	29.73	19.8	0.155059	0	18.14	0	1	0.378443	11.513				18.1305	90.7044
	0.433333	12.4733	0	32.1667	29.75	19.8	0.154721	0	18.1354	0	1	0.377654	11.489				18.1258	90.6812
	0.435417	12.4733	0	32.1771	29.74	19.8	0.154389	0	18.1305	0	1	0.376833	11.464				18.121	90.6569
	0.4375	12.4733	0	32.1875	29.76	19.8	0.154055	0	18.1258	0	1	0.376044	11.44				18.1161	90.6325
	0.439583	12.4733	0	32.1979	29.76	19.8	0.153721	0	18.121	0	1	0.375222	11.415				18.1115	90.6093
	0.441667	12.4733	0	32.2083	29.76	19.8	0.153382	0	18.1161	0	1	0.3744	11.39				18.1068	90.5858
	0.44375	12.4733	0	32.2188	29.77	19.8	0.153053	0	18.1115	0	1	0.373611	11.366				18.1021	90.5624
	0.445833	12.4733	0	32.2292	29.76	19.8	0.152731	0	18.1068	0	1	0.372822	11.342				18.0974	90.5391
	0.447917	12.4733	0	32.2396	29.76	19.8	0.15241	0	18.1021	0	1	0.372033	11.318				18.093	90.5169
	0.45	12.4733	0	32.25	29.76	19.8	0.152086	0	18.0974	0	1	0.371244	11.294				18.0885	90.4944
	0.452083	12.4733	0	32.2604	29.78	19.8	0.151763	0	18.093	0	1	0.370488	11.271				18.0838	90.4711
	0.454167	12.4733	0	32.2708	29.77	19.8	0.151462	0	18.0885	0	1	0.369732	11.248				18.0794	90.4487
	0.45625	12.4733	0	32.2812	29.78	19.8	0.151129	0	18.0838	0	1	0.368944	11.224				18.0747	90.4254
	0.458333	12.4733	0	32.2917	29.78	19.8	0.150818	0	18.0794	0	1	0.368187	11.201				18.0702	90.403
	0.460417	12.4733	0	32.3021	29.79	19.8	0.150489	0	18.0747	0	1	0.367399	11.177				18.0656	90.3797
	0.4625	12.4733	0	32.3125	29.79	19.8	0.150181	0	18.0702	0	1	0.366643	11.154				18.0609	90.3564
	0.464583	12.4733	0	32.3229	29.79	19.8	0.149859	0	18.0656	0	1	0.365854	11.13				18.0562	90.333
	0.466667	12.4733	0	32.3333	29.8	19.8	0.149527	0	18.0609	0	1	0.365065	11.106				18.0514	90.3087
	0.46875	12.4733	0	32.3438	29.8	19.8	0.149203	0	18.0562	0	1	0.364276	11.082				18.0467	90.2854
	0.470833	12.4733	0	32.3542	29.8	19.8	0.148862	0	18.0514	0	1	0.363454	11.057				18.042	90.262
	0.472917	12.4733	0	32.3646	29.81	19.8	0.148537	0	18.0467	0	1	0.362665	11.033				18.0376	90.2397
	0.475	12.4733	0	32.375	29.81	19.8	0.14821	0	18.042	0	1	0.361876	11.009				18.0328	90.2156
	0.477083	12.4733	0	32.3854	29.81	19.8	0.147903	0	18.0376	0	1	0.36112	10.986				18.0281	90.192
	0.479167	12.4733	0	32.3958	29.84	19.8	0.147553	0	18.0328	0	1	0.360298	10.961				18.0234	90.1687
	0.48125	12.4733	0	32.4062	29.82	19.8	0.147238	0	18.0281	0	1	0.35951	10.937				18.0185	90.1444
	0.483333	12.4733	0	32.4167	29.83	19.8	0.146902	0	18.0234	0	1	0.358721	10.913				18.0137	90.1201
	0.485417	12.4733	0	32.4271	29.83	19.8	0.146573	0	18.0185	0	1	0.357899	10.888				18.0086	90.0949
	0.4875	12.4733	0	32.4375	29.83	19.8	0.146234	0	18.0137	0	1	0.357077	10.863				18.0038	90.0706
	0.489583	12.4733	0	32.4479	29.85	19.8	0.145874	0	18.0086	0	1	0.356222	10.837				17.9989	90.0462
	0.491667	12.4733	0	32.4583	29.85	19.8	0.145536	0	18.0038	0	1	0.355401	10.812				17.9942	90.0229
	0.49375	12.4733	0	32.4688	29.84	19.8	0.145202	0	17.9989	0	1	0.354579	10.787				17.9892	89.9975
	0.495833	12.4733	0	32.4792	29.85	19.8	0.144874	0	17.9942	0	1	0.35379	10.763				17.9843	89.9732
	0.497917	12.4733	0	32.4896	29.84	19.8	0.144524	0	17.9892	0	1	0.352935	10.737				17.9793	89.9481
	0.5	12.4733	0	32.5	29.85	19.8	0.144188	0	17.9843	0	1	0.352114	10.712				17.9742	89.9227
	0.502083	12.4733	0	32.5104	29.87	19.8	0.143826	0	17.9793	0	1	0.351259	10.686				17.9692	89.8974
	0.504167	12.4731	0	32.5208	29.86	19.8	0.143482	0	17.9742	0	1	0.350404	10.66				17.9641	89.872
	0.50625	12.4731	0	32.5312	29.87	19.8	0.143127	0	17.9692	0	1	0.34955	10.634				17.959	89.8467
	0.508333	12.4731	0	32.5417	29.86	19.8	0.142776	0	17.9641	0	1	0.348695	10.608				17.9538	89.8207
	0.510417	12.4731	0	32.5521	29.85	19.8	0.142431	0	17.959	0	1	0.34784	10.582				17.9488	89.7954
	0.5125	12.4731	0	32.5625	29.89	19.8	0.142051	0	17.9538	0	1	0.346953	10.555				17.9437	89.77
	0.514583	12.4731	0	32.5729	29.89	19.8	0.141699	0	17.9488	0	1	0.346098	10.529				17.9387	89.7448
	0.516667	12.4731	0	32.5833	29.88	19.8	0.141351	0	17.9437	0	1	0.345244	10.503				17.9338	89.7204
	0.51875	12.4731	0	32.5938	29.9	19.8	0.140998	0	17.9387	0	1	0.344389	10.477				17.9289	89.6961
	0.520833	12.4731	0	32.6042	29.89	19.8	0.140662	0	17.9338	0	1	0.343567	10.452				17.9239	89.6707
	0.522917	12.4731	0	32.6146	29.9	19.8	0.140318	0	17.9289	0	1	0.342745	10.427				17.919	89.6464
	0.525	12.4731	0	32.625	29.89	19.8	0.139974	0	17.9239	0	1	0.341891	10.401				17.9139	89.6212
	0.527083	12.4731	0	32.6354	29.89	19.8	0.139634	0	17.919	0	1	0.341069	10.376				17.9089	89.596
	0.529167	12.4731	0	32.6458	29.9	19.8	0.139277	0	17.9139	0	1	0.340214	10.35				17.904	89.5716
	0.53125	12.4731	0	32.6562	29.92	19.8	0.13892	0	17.9089	0	1	0.33936	10.324				17.8992	89.5472
	0.533333	12.4731	0	32.6667	29.91	19.8	0.13859	0	17.904	0	1	0.338538	10.299				17.8942	89.5222
	0.535417	12.4731	0	32.6771	29.91	19.8	0.13825	0	17.8992	0	1	0.337716	10.274				17.8891	89.4968
	0.5375	12.4731	0	32.6875	29.94	19.8	0.137885	0	17.8942	0	1	0.336861	10.248				17.884	89.4712
	0.539583	12.4731	0	32.6979	29.93	19.8	0.13754	0	17.8891	0	1	0.336007	10.222				17.8789	89.4461
	0.541667	12.4731	0	32.7083	29.9	19.8	0.137203	0	17.884	0	1	0.335152	10.196				17.8741	89.4219
	0.54375	12.4731	0	32.7188	29.92	19.8	0.136843	0	17.8789	0	1	0.334298	10.17				17.869	89.3965
	0.545833	12.4731	0	32.7292	29.94	19.8	0.136495	0	17.8741	0	1	0.333476	10.145				17.864	89.3711
	0.547917	12.4731	0	32.7396	29.93	19.8	0.136153	0	17.869	0	1	0.332621	10.119				17.8589	89.346
	0.55	12.4731	0	32.75	29.92	19.8	0.135802	0	17.864	0	1	0.331766	10.093				17.8539	89.3207
	0.552083	12.4731	0	32.7604	29.95	19.8	0.135439	0	17.8589	0	1	0.330912	10.067				17.8486	89.2943
	0.554167	12.4731	0	32.7708	29.95	19.8	0.135091	0	17.8539	0	1	0.330057	10.041				17.8434	89.2682
	0.55625	12.4731	0	32.7812	29.94	19.8	0.134729	0	17.8486	0	1	0.32917	10.014				17.8383	89.2429
	0.558333	12.4731	0	32.7917	29.96	19.8	0.134354	0	17.8434	0	1	0.328282	9.987				17.8329	89.2157
	0.560417	12.4731	0	32.8021	29.96	19.8	0.134009	0	17.8383	0	1	0.327428	9.961				17.8278	89.1904
	0.5625	12.4731	0	32.8125	29.97	19.8	0.133624	0	17.8329	0	1	0.326507	9.933				17.8224	89.1631
	0.564583	12.4731	0	32.8229	29.97	19.8	0.133272	0	17.8278	0	1	0.325652	9.907				17.817	89.1359
	0.566667	12.4731	0	32.8333	29.97	19.8	0.132901	0	17.8224	0	1	0.324732	9.879				17.8117	89.1097
	0.56875	12.4731	0	32.8438	29.98	19.8	0.132516	0	17.817	0	1	0.323812	9.851				17.8063	89.0824
	0.570833	12.4731	0	32.8542	29.99	19.8	0.132147	0	17.8117	0	1	0.322924	9.824				17.8008	89.0551
	0.572917	12.4731	0	32.8646	29.99	19.8	0.131769	0	17.8063	0	1	0.322004	9.796				17.7954	89.0279
	0.575	12.4731	0	32.875	29.98	19.8	0.131402	0	17.8008	0	1	0.321083	9.768				17.7901	89.0017
	0.577083	12.4731	0	32.8854	29.99	19.8	0.131017	0	17.7954	0	1	0.320163	9.74				17.7847	88.9744
	0.579167	12.4731	0	32.8958	30	19.8	0.130647	0	17.7901	0	1	0.319276	9.713				17.7794	88.9481
	0.58125	12.4731	0	32.9062	30	19.8	0.130271	0	17.7847	0	1	0.318355	9.685				17.7742	88.922
	0.583333	12.4729	0	32.9167	30	19.8	0.129909	0	17.7794	0	1	0.317468	9.658				17.7689	88.8956
	0.585417	12.4731	0	32.9271	30.02	19.8	0.129532	0	17.7742	0	1	0.31658	9.631				17.7637	88.8693
	0.5875	12.4729	0	32.9375	30.01	19.8	0.129169	0	17.7689	0	1	0.315693	9.604				17.7582	88.842
	0.589583	12.4729	0	32.9479	30.01	19.8	0.128807	0	17.7637	0	1	0.314805	9.577				17.753	88.8159
	0.591667	12.4729	0	32.9583	30	19.8	0.128435	0	17.7582	0	1	0.313885	9.549				17.7479	88.7907
	0.59375	12.4729	0	32.9688	30.03	19.8	0.12806	0	17.753	0	1	0.312997	9.522				17.7427	88.7643
	0.595833	12.4729	0	32.9792	30.04	19.8	0.127706	0	17.7479	0	1	0.312143	9.496				17.7374	88.7379
	0.597917	12.4729	0	32.9896	30.03	19.8	0.127349	0	17.7427	0	1	0.311255	9.469				17.7324	88.7127
	0.6	12.4729	0	33	30.01	19.8	0.126993	0	17.7374	0	1	0.310367	9.442				17.7273	88.6874
	0.602083	12.4729	0	33.0104	30.03	19.8	0.126633	0	17.7324	0	1	0.309513	9.416				17.7221	88.6612
	0.604167	12.4729	0	33.0208	30.03	19.8	0.126283	0	17.7273	0	1	0.308658	9.39				17.7172	88.637
	0.60625	12.4729	0	33.0312	30.04	19.8	0.125912	0	17.7221	0	1	0.307771	9.363				17.712	88.6107
	0.608333	12.4729	0	33.0417	30.06	19.8	0.125563	0	17.7172	0	1	0.306949	9.338				17.7069	88.5852
	0.610417	12.4729	0	33.0521	30.06	19.8	0.125199	0	17.712	0	1	0.306061	9.311				17.7016	88.559
	0.6125	12.4729	0	33.0625	30.04	19.8	0.124863	0	17.7069	0	1	0.305207	9.285				17.6968	88.5347
	0.614583	12.4729	0	33.0729	30.05	19.8	0.124493	0	17.7016	0	1	0.304319	9.258				17.6915	88.5085
	0.616667	12.4729	0	33.0833	30.06	19.8	0.124151	0	17.6968	0	1	0.303497	9.233				17.6865	88.4832
	0.61875	12.4729	0	33.0938	30.07	19.8	0.123787	0	17.6915	0	1	0.30261	9.206				17.6814	88.4579
	0.620833	12.4729	0	33.1042	30.07	19.8	0.123438	0	17.6865	0	1	0.301755	9.18				17.6762	88.4316
	0.622917	12.4729	0	33.1146	30.08	19.8	0.123081	0	17.6814	0	1	0.300901	9.154				17.6711	88.4063
	0.625	12.4729	0	33.125	30.07	19.8	0.122722	0	17.6762	0	1	0.300013	9.127				17.6661	88.381
	0.627083	12.4729	0	33.1354	30.08	19.8	0.122369	0	17.6711	0	1	0.299159	9.101				17.6608	88.3547
	0.629167	12.4729	0	33.1458	30.08	19.8	0.122017	0	17.6661	0	1	0.298304	9.075				17.6558	88.3295
	0.63125	12.4729	0	33.1562	30.08	19.8	0.121654	0	17.6608	0	1	0.297416	9.048				17.6507	88.3043
	0.633333	12.4729	0	33.1667	30.09	19.8	0.121301	0	17.6558	0	1	0.296562	9.022				17.6454	88.2778
	0.635417	12.4729	0	33.1771	30.11	19.8	0.12094	0	17.6507	0	1	0.295707	8.996				17.6404	88.2527
	0.6375	12.4729	0	33.1875	30.08	19.8	0.12059	0	17.6454	0	1	0.29482	8.969				17.6353	88.2274
	0.639583	12.4729	0	33.1979	30.11	19.8	0.120228	0	17.6404	0	1	0.293965	8.943				17.6303	88.2021
	0.641667	12.4729	0	33.2083	30.11	19.8	0.119877	0	17.6353	0	1	0.29311	8.917				17.6252	88.1768
	0.64375	12.4727	0	33.2188	30.12	19.8	0.119518	0	17.6303	0	1	0.292256	8.891				17.6204	88.1525
	0.645833	12.4727	0	33.2292	30.12	19.8	0.119171	0	17.6252	0	1	0.291401	8.865				17.6153	88.1272
	0.647917	12.4727	0	33.2396	30.12	19.8	0.118832	0	17.6204	0	1	0.290579	8.84				17.6107	88.1039
	0.65	12.4727	0	33.25	30.13	19.8	0.118481	0	17.6153	0	1	0.289725	8.814				17.6056	88.0785
	0.652083	12.4727	0	33.2604	30.14	19.8	0.118153	0	17.6107	0	1	0.288936	8.79				17.6007	88.0542
	0.654167	12.4729	0	33.2708	30.12	19.8	0.117811	0	17.6056	0	1	0.288081	8.764				17.5959	88.03
	0.65625	12.4729	0	33.2812	30.13	19.8	0.11747	0	17.6007	0	1	0.287259	8.739				17.591	88.0055
	0.658333	12.4727	0	33.2917	30.16	19.8	0.117122	0	17.5959	0	1	0.286437	8.714				17.5862	87.9813
	0.660417	12.4727	0	33.3021	30.14	19.8	0.116794	0	17.591	0	1	0.285616	8.689				17.5815	87.958
	0.6625	12.4727	0	33.3125	30.15	19.8	0.116454	0	17.5862	0	1	0.284794	8.664				17.5766	87.9337
	0.664583	12.4727	0	33.3229	30.16	19.8	0.116128	0	17.5815	0	1	0.284005	8.64				17.5718	87.9092
	0.666667	12.4729	0	33.3333	30.17	19.8	0.115785	0	17.5766	0	1	0.283183	8.615				17.5673	87.8869
	0.66875	12.4729	0	33.3438	30.15	19.8	0.115458	0	17.5718	0	1	0.282361	8.59				17.5626	87.8636
	0.670833	12.4729	0	33.3542	30.17	19.8	0.115142	0	17.5673	0	1	0.281605	8.567				17.5582	87.8412
	0.672917	12.4729	0	33.3646	30.17	19.8	0.114818	0	17.5626	0	1	0.280817	8.543				17.5535	87.818
	0.675	12.4729	0	33.375	30.17	19.8	0.114505	0	17.5582	0	1	0.28006	8.52				17.5488	87.7945
	0.677083	12.4729	0	33.3854	30.2	19.8	0.114168	0	17.5535	0	1	0.279272	8.496				17.5446	87.7732
	0.679167	12.4729	0	33.3958	30.18	19.8	0.113855	0	17.5488	0	1	0.278483	8.472				17.5399	87.7499
	0.68125	12.4727	0	33.4062	30.2	19.8	0.11355	0	17.5446	0	1	0.27776	8.45				17.5356	87.7283
	0.683333	12.4729	0	33.4167	30.21	19.8	0.113225	0	17.5399	0	1	0.276971	8.426				17.5309	87.705
	0.685417	12.4727	0	33.4271	30.18	19.8	0.112941	0	17.5356	0	1	0.276247	8.404				17.5267	87.6837
	0.6875	12.4727	0	33.4375	30.19	19.8	0.112612	0	17.5309	0	1	0.275459	8.38				17.522	87.6603
	0.689583	12.4727	0	33.4479	30.21	19.8	0.11231	0	17.5267	0	1	0.274735	8.358				17.5175	87.6379
	0.691667	12.4727	0	33.4583	30.22	19.8	0.111982	0	17.522	0	1	0.273946	8.334				17.513	87.6154
	0.69375	12.4727	0	33.4688	30.21	19.8	0.111675	0	17.5175	0	1	0.27319	8.311				17.5084	87.5922
	0.695833	12.4727	0	33.4792	30.2	19.8	0.111369	0	17.513	0	1	0.272434	8.288				17.5039	87.57
	0.697917	12.4727	0	33.4896	30.23	19.8	0.111033	0	17.5084	0	1	0.271646	8.264				17.4992	87.5464
	0.7	12.4727	0	33.5	30.25	19.8	0.110718	0	17.5039	0	1	0.270889	8.241				17.495	87.5251
	0.702083	12.4727	0	33.5104	30.22	19.8	0.110406	0	17.4992	0	1	0.270101	8.217				17.4903	87.5017
	0.704167	12.4727	0	33.5208	30.24	19.8	0.110102	0	17.495	0	1	0.269377	8.195				17.486	87.4803
	0.70625	12.4727	0	33.5312	30.23	19.8	0.109785	0	17.4903	0	1	0.268589	8.171				17.4813	87.4569
	0.708333	12.4727	0	33.5417	30.24	19.8	0.109485	0	17.486	0	1	0.267865	8.149				17.4769	87.4347
	0.710417	12.4727	0	33.5521	30.23	19.8	0.109163	0	17.4813	0	1	0.267076	8.125				17.4726	87.4132
	0.7125	12.4727	0	33.5625	30.26	19.8	0.108843	0	17.4769	0	1	0.26632	8.102				17.4683	87.3919
	0.714583	12.4727	0	33.5729	30.26	19.8	0.108545	0	17.4726	0	1	0.265597	8.08				17.4642	87.3713
	0.716667	12.4727	0	33.5833	30.27	19.8	0.108246	0	17.4683	0	1	0.264874	8.058				17.4598	87.3491
	0.71875	12.4727	0	33.5938	30.25	19.8	0.107974	0	17.4642	0	1	0.264184	8.037				17.4559	87.3296
	0.720833	12.4727	0	33.6042	30.28	19.8	0.107653	0	17.4598	0	1	0.263428	8.014				17.4516	87.3082
	0.722917	12.4727	0	33.6146	30.28	19.8	0.107383	0	17.4559	0	1	0.26277	7.994				17.4477	87.2886
	0.725	12.4727	0	33.625	30.28	19.8	0.107088	0	17.4516	0	1	0.262047	7.972				17.4436	87.2683
	0.727083	12.4727	0	33.6354	30.27	19.8	0.106825	0	17.4477	0	1	0.26139	7.952				17.4398	87.2489
	0.729167	12.4727	0	33.6458	30.29	19.8	0.106532	0	17.4436	0	1	0.260699	7.931				17.4359	87.2293
	0.73125	12.4727	0	33.6562	30.3	19.8	0.106256	0	17.4398	0	1	0.260042	7.911				17.4322	87.2109
	0.733333	12.4727	0	33.6667	30.29	19.8	0.105993	0	17.4359	0	1	0.259385	7.891				17.4283	87.1915
	0.735417	12.4727	0	33.6771	30.3	19.8	0.105735	0	17.4322	0	1	0.25876	7.872				17.4246	87.173
	0.7375	12.4727	0	33.6875	30.31	19.8	0.105458	0	17.4283	0	1	0.258103	7.852				17.4209	87.1544
	0.739583	12.4727	0	33.6979	30.31	19.8	0.105205	0	17.4246	0	1	0.257478	7.833				17.4172	87.1359
	0.741667	12.4727	0	33.7083	30.3	19.8	0.104952	0	17.4209	0	1	0.256854	7.814				17.4137	87.1184
	0.74375	12.4727	0	33.7188	30.3	19.8	0.104698	0	17.4172	0	1	0.256229	7.795				17.4102	87.101
	0.745833	12.4727	0	33.7292	30.31	19.8	0.104449	0	17.4137	0	1	0.255637	7.777				17.4065	87.0824
	0.747917	12.4727	0	33.7396	30.32	19.8	0.104202	0	17.4102	0	1	0.255046	7.759				17.403	87.065
	0.75	12.4727	0	33.75	30.31	19.8	0.103952	0	17.4065	0	1	0.254421	7.74				17.3991	87.0455
	0.752083	12.4727	0	33.7604	30.34	19.8	0.103698	0	17.403	0	1	0.253829	7.722				17.3956	87.028
	0.754167	12.4727	0	33.7708	30.33	19.8	0.103431	0	17.3991	0	1	0.253172	7.702				17.3919	87.0096
	0.75625	12.4727	0	33.7812	30.34	19.8	0.103189	0	17.3956	0	1	0.25258	7.684				17.3884	86.9921
	0.758333	12.4727	0	33.7917	30.35	19.8	0.102928	0	17.3919	0	1	0.251956	7.665				17.3847	86.9735
	0.760417	12.4727	0	33.8021	30.36	19.8	0.102682	0	17.3884	0	1	0.251364	7.647				17.3812	86.9561
	0.7625	12.4727	0	33.8125	30.35	19.8	0.10243	0	17.3847	0	1	0.25074	7.628				17.3775	86.9375
	0.764583	12.4727	0	33.8229	30.36	19.8	0.102184	0	17.3812	0	1	0.250148	7.61				17.374	86.9201
	0.766667	12.4727	0	33.8333	30.35	19.8	0.101933	0	17.3775	0	1	0.249523	7.591				17.3704	86.9016
	0.76875	12.4727	0	33.8438	30.37	19.8	0.10168	0	17.374	0	1	0.248932	7.573				17.3671	86.8851
	0.770833	12.4727	0	33.8542	30.38	19.8	0.101424	0	17.3704	0	1	0.248307	7.554				17.3634	86.8666
	0.772917	12.4727	0	33.8646	30.39	19.8	0.101192	0	17.3671	0	1	0.247748	7.537				17.3599	86.8491
	0.775	12.4727	0	33.875	30.39	19.8	0.100935	0	17.3634	0	1	0.247124	7.518				17.3562	86.8307
	0.777083	12.4727	0	33.8854	30.39	19.8	0.100693	0	17.3599	0	1	0.246532	7.5				17.3527	86.8131
	0.779167	12.4727	0	33.8958	30.4	19.8	0.100435	0	17.3562	0	1	0.245908	7.481				17.3491	86.7955
	0.78125	12.4727	0	33.9062	30.4	19.8	0.100193	0	17.3527	0	1	0.245316	7.463				17.3457	86.7781
	0.783333	12.4727	0	33.9167	30.39	19.8	0.099956	0	17.3491	0	1	0.244724	7.445				17.3422	86.7606
	0.785417	12.4727	0	33.9271	30.41	19.8	0.099702	0	17.3457	0	1	0.244133	7.427				17.3384	86.742
	0.7875	12.4727	0	33.9375	30.41	19.8	0.099458	0	17.3422	0	1	0.243541	7.409				17.3348	86.7236
	0.789583	12.4727	0	33.9479	30.4	19.8	0.099209	0	17.3384	0	1	0.242916	7.39				17.3311	86.7052
	0.791667	12.4727	0	33.9583	30.41	19.8	0.098952	0	17.3348	0	1	0.242292	7.371				17.3274	86.6867
	0.79375	12.4727	0	33.9688	30.43	19.8	0.098688	0	17.3311	0	1	0.241667	7.352				17.3239	86.6691
	0.795833	12.4727	0	33.9792	30.43	19.8	0.098429	0	17.3274	0	1	0.241043	7.333				17.32	86.6497
	0.797917	12.4727	0	33.9896	30.43	19.8	0.098191	0	17.3239	0	1	0.240451	7.315				17.3165	86.6322
	0.8	12.4727	0	34	30.44	19.8	0.097918	0	17.32	0	1	0.239794	7.295				17.3128	86.6137
	0.802083	12.4727	0	34.0104	30.44	19.8	0.097676	0	17.3165	0	1	0.239202	7.277				17.3093	86.5962
	0.804167	12.4727	0	34.0208	30.44	19.8	0.097421	0	17.3128	0	1	0.238577	7.258				17.306	86.5796
	0.80625	12.4727	0	34.0312	30.45	19.8	0.097174	0	17.3093	0	1	0.237986	7.24				17.3025	86.5621
	0.808333	12.4727	0	34.0417	30.45	19.8	0.096944	0	17.306	0	1	0.237427	7.223				17.299	86.5446
	0.810417	12.4727	0	34.0521	30.45	19.8	0.096704	0	17.3025	0	1	0.236835	7.205				17.2955	86.5271
	0.8125	12.4727	0	34.0625	30.46	19.8	0.096456	0	17.299	0	1	0.236244	7.187				17.2922	86.5106
	0.814583	12.4727	0	34.0729	30.46	19.8	0.096217	0	17.2955	0	1	0.235652	7.169				17.2887	86.4931
	0.816667	12.4727	0	34.0833	30.48	19.8	0.095981	0	17.2922	0	1	0.235093	7.152				17.2854	86.4765
	0.81875	12.4727	0	34.0938	30.47	19.8	0.095743	0	17.2887	0	1	0.234501	7.134				17.2821	86.46
	0.820833	12.4727	0	34.1042	30.47	19.8	0.095513	0	17.2854	0	1	0.233943	7.117				17.2786	86.4425
	0.822917	12.4727	0	34.1146	30.49	19.8	0.095279	0	17.2821	0	1	0.233384	7.1				17.2753	86.4259
	0.825	12.4727	0	34.125	30.49	19.8	0.095037	0	17.2786	0	1	0.232792	7.082				17.272	86.4094
	0.827083	12.4727	0	34.1354	30.49	19.8	0.094807	0	17.2753	0	1	0.232233	7.065				17.2685	86.3919
	0.829167	12.4727	0	34.1458	30.49	19.8	0.094577	0	17.272	0	1	0.231674	7.048				17.2652	86.3754
	0.83125	12.4727	0	34.1562	30.49	19.8	0.094338	0	17.2685	0	1	0.231083	7.03				17.2617	86.3579
	0.833333	12.4727	0	34.1667	30.51	19.8	0.094101	0	17.2652	0	1	0.230524	7.013				17.2582	86.3404
	0.835417	12.4727	0	34.1771	30.52	19.8	0.093853	0	17.2617	0	1	0.229932	6.995				17.2548	86.3238
	0.8375	12.4727	0	34.1875	30.52	19.8	0.093615	0	17.2582	0	1	0.229341	6.977				17.2514	86.3063
	0.839583	12.4727	0	34.1979	30.51	19.8	0.093387	0	17.2548	0	1	0.228782	6.96				17.2482	86.2907
	0.841667	12.4727	0	34.2083	30.52	19.8	0.093143	0	17.2514	0	1	0.22819	6.942				17.2449	86.2742
	0.84375	12.4727	0	34.2188	30.52	19.8	0.092928	0	17.2482	0	1	0.227664	6.926				17.2414	86.2566
	0.845833	12.4727	0	34.2292	30.53	19.8	0.092695	0	17.2449	0	1	0.227105	6.909				17.2383	86.2412
	0.847917	12.4727	0	34.2396	30.52	19.8	0.092456	0	17.2414	0	1	0.226514	6.891				17.2352	86.2255
	0.85	12.4727	0	34.25	30.55	19.8	0.092232	0	17.2383	0	1	0.225988	6.875				17.2317	86.2081
	0.852083	12.4727	0	34.2604	30.54	19.8	0.092019	0	17.2352	0	1	0.225462	6.859				17.2284	86.1916
	0.854167	12.4727	0	34.2708	30.55	19.8	0.091774	0	17.2317	0	1	0.22487	6.841				17.2253	86.176
	0.85625	12.4727	0	34.2812	30.56	19.8	0.091541	0	17.2284	0	1	0.224311	6.824				17.2218	86.1585
	0.858333	12.4727	0	34.2917	30.57	19.8	0.091325	0	17.2253	0	1	0.223785	6.808				17.2187	86.143
	0.860417	12.4727	0	34.3021	30.57	19.8	0.091085	0	17.2218	0	1	0.223194	6.79				17.2154	86.1263
	0.8625	12.4727	0	34.3125	30.58	19.8	0.090863	0	17.2187	0	1	0.222668	6.774				17.2121	86.1098
	0.864583	12.4727	0	34.3229	30.57	19.8	0.090639	0	17.2154	0	1	0.222109	6.757				17.2088	86.0932
	0.866667	12.4727	0	34.3333	30.57	19.8	0.090412	0	17.2121	0	1	0.22155	6.74				17.2057	86.0777
	0.86875	12.4727	0	34.3438	30.56	19.8	0.090187	0	17.2088	0	1	0.220991	6.723				17.2024	86.0613
	0.870833	12.4727	0	34.3542	30.59	19.8	0.089962	0	17.2057	0	1	0.220465	6.707				17.1993	86.0456
	0.872917	12.4727	0	34.3646	30.61	19.8	0.089727	0	17.2024	0	1	0.219907	6.69				17.1961	86.0301
	0.875	12.4727	0	34.375	30.6	19.8	0.089513	0	17.1993	0	1	0.219381	6.674				17.193	86.0146
	0.877083	12.4727	0	34.3854	30.6	19.8	0.089299	0	17.1961	0	1	0.218855	6.658				17.1897	85.9979
	0.879167	12.4727	0	34.3958	30.62	19.8	0.089076	0	17.193	0	1	0.218329	6.642				17.1868	85.9834
	0.88125	12.4727	0	34.4062	30.6	19.8	0.088856	0	17.1897	0	1	0.21777	6.625				17.1837	85.9679
	0.883333	12.4727	0	34.4167	30.63	19.8	0.088645	0	17.1868	0	1	0.217277	6.61				17.1806	85.9522
	0.885417	12.4727	0	34.4271	30.64	19.8	0.088423	0	17.1837	0	1	0.216751	6.594				17.1777	85.9377
	0.8875	12.4727	0	34.4375	30.62	19.8	0.088216	0	17.1806	0	1	0.216225	6.578				17.1748	85.9231
	0.889583	12.4727	0	34.4479	30.64	19.8	0.088009	0	17.1777	0	1	0.215732	6.563				17.1717	85.9076
	0.891667	12.4727	0	34.4583	30.64	19.8	0.087808	0	17.1748	0	1	0.215239	6.548				17.1689	85.8939
	0.89375	12.4727	0	34.4688	30.65	19.8	0.087591	0	17.1717	0	1	0.214713	6.532				17.166	85.8794
	0.895833	12.4727	0	34.4792	30.65	19.8	0.087402	0	17.1689	0	1	0.214253	6.518				17.1631	85.8648
	0.897917	12.4727	0	34.4896	30.66	19.8	0.087194	0	17.166	0	1	0.21376	6.503				17.1604	85.8511
	0.9	12.4727	0	34.5	30.67	19.8	0.086992	0	17.1631	0	1	0.213267	6.488				17.1573	85.8356
	0.902083	12.4727	0	34.5104	30.65	19.8	0.08681	0	17.1604	0	1	0.212807	6.474				17.1544	85.821
	0.904167	12.4727	0	34.5208	30.67	19.8	0.086588	0	17.1573	0	1	0.212281	6.458				17.1514	85.8063
	0.90625	12.4727	0	34.5312	30.69	19.8	0.086379	0	17.1544	0	1	0.211788	6.443				17.1483	85.7908
	0.908333	12.4727	0	34.5417	30.66	19.8	0.086185	0	17.1514	0	1	0.211294	6.428				17.1456	85.7773
	0.910417	12.4727	0	34.5521	30.67	19.8	0.085973	0	17.1483	0	1	0.210769	6.412				17.1427	85.7626
	0.9125	12.4727	0	34.5625	30.7	19.8	0.085773	0	17.1456	0	1	0.210308	6.398				17.1398	85.748
	0.914583	12.4727	0	34.5729	30.69	19.8	0.085575	0	17.1427	0	1	0.209815	6.383				17.1368	85.7334
	0.916667	12.4727	0	34.5833	30.69	19.8	0.085372	0	17.1398	0	1	0.209322	6.368				17.1339	85.7188
	0.91875	12.4727	0	34.5938	30.69	19.8	0.085171	0	17.1368	0	1	0.208829	6.353				17.1312	85.7052
	0.920833	12.4727	0	34.6042	30.7	19.8	0.084965	0	17.1339	0	1	0.208336	6.338				17.1285	85.6916
	0.922917	12.4727	0	34.6146	30.71	19.8	0.084775	0	17.1312	0	1	0.207876	6.324				17.1258	85.678
	0.925	12.4727	0	34.625	30.72	19.8	0.084586	0	17.1285	0	1	0.207416	6.31				17.123	85.6643
	0.927083	12.4727	0	34.6354	30.72	19.8	0.084396	0	17.1258	0	1	0.206955	6.296				17.1203	85.6507
	0.929167	12.4727	0	34.6458	30.72	19.8	0.084207	0	17.123	0	1	0.206495	6.282				17.1178	85.6382
	0.93125	12.4727	0	34.6562	30.73	19.8	0.084018	0	17.1203	0	1	0.206035	6.268				17.1153	85.6255
	0.933333	12.4727	0	34.6667	30.76	19.8	0.083834	0	17.1178	0	1	0.205608	6.255				17.1124	85.6109
	0.935417	12.4727	0	34.6771	30.74	19.8	0.083664	0	17.1153	0	1	0.20518	6.242				17.1098	85.5983
	0.9375	12.4727	0	34.6875	30.76	19.8	0.083456	0	17.1124	0	1	0.204687	6.227				17.1071	85.5847
	0.939583	12.4727	0	34.6979	30.76	19.8	0.083281	0	17.1098	0	1	0.20426	6.214				17.1046	85.572
	0.941667	12.4727	0	34.7083	30.77	19.8	0.08309	0	17.1071	0	1	0.2038	6.2				17.1019	85.5584
	0.94375	12.4727	0	34.7188	30.77	19.8	0.082917	0	17.1046	0	1	0.203373	6.187				17.0992	85.5449
	0.945833	12.4727	0	34.7292	30.77	19.8	0.082726	0	17.1019	0	1	0.202912	6.173				17.0964	85.5311
	0.947917	12.4727	0	34.7396	30.8	19.8	0.08253	0	17.0992	0	1	0.202452	6.159				17.0937	85.5175
	0.95	12.4727	0	34.75	30.76	19.8	0.082356	0	17.0964	0	1	0.201992	6.145				17.0908	85.503
	0.952083	12.4727	0	34.7604	30.78	19.8	0.082163	0	17.0937	0	1	0.201532	6.131				17.0879	85.4884
	0.954167	12.4727	0	34.7708	30.8	19.8	0.081952	0	17.0908	0	1	0.201039	6.116				17.0851	85.4747
	0.95625	12.4727	0	34.7812	30.8	19.8	0.081753	0	17.0879	0	1	0.200546	6.101				17.0824	85.4612
	0.958333	12.4724	0	34.7917	30.79	19.8	0.081566	0	17.0851	0	1	0.200085	6.087				17.0797	85.4475
	0.960417	12.4727	0	34.8021	30.82	19.8	0.081371	0	17.0824	0	1	0.199625	6.073				17.077	85.4339
	0.9625	12.4727	0	34.8125	30.82	19.8	0.081182	0	17.0797	0	1	0.199165	6.059				17.0743	85.4204
	0.964583	12.4727	0	34.8229	30.82	19.8	0.080994	0	17.077	0	1	0.198705	6.045				17.0713	85.4057
	0.966667	12.4727	0	34.8333	30.85	19.8	0.080798	0	17.0743	0	1	0.198245	6.031				17.0688	85.393
	0.96875	12.4724	0	34.8438	30.84	19.8	0.0806	0	17.0713	0	1	0.197752	6.016				17.0661	85.3794
	0.970833	12.4724	0	34.8542	30.83	19.8	0.080428	0	17.0688	0	1	0.197324	6.003				17.0634	85.3658
	0.972917	12.4724	0	34.8646	30.84	19.8	0.080237	0	17.0661	0	1	0.196864	5.989				17.0606	85.3522
	0.975	12.4727	0	34.875	30.84	19.8	0.080046	0	17.0634	0	1	0.196404	5.975				17.0581	85.3396
	0.977083	12.4724	0	34.8854	30.85	19.8	0.079856	0	17.0606	0	1	0.195944	5.961				17.055	85.3239
	0.979167	12.4724	0	34.8958	30.87	19.8	0.079678	0	17.0581	0	1	0.195516	5.948				17.0523	85.3103
	0.98125	12.4724	0	34.9062	30.85	19.8	0.079467	0	17.055	0	1	0.19499	5.932				17.0496	85.2968
	0.983333	12.4724	0	34.9167	30.86	19.8	0.079277	0	17.0523	0	1	0.19453	5.918				17.0468	85.2832
	0.985417	12.4724	0	34.9271	30.88	19.8	0.079083	0	17.0496	0	1	0.19407	5.904				17.0441	85.2695
	0.9875	12.4724	0	34.9375	30.89	19.8	0.078891	0	17.0468	0	1	0.19361	5.89				17.0414	85.2559
	0.989583	12.4724	0	34.9479	30.87	19.8	0.07871	0	17.0441	0	1	0.19315	5.876				17.0387	85.2423
	0.991667	12.4724	0	34.9583	30.88	19.8	0.07852	0	17.0414	0	1	0.19269	5.862				17.036	85.2287
	0.99375	12.4724	0	34.9688	30.9	19.8	0.078325	0	17.0387	0	1	0.192229	5.848				17.0332	85.215
	0.995833	12.4724	0	34.9792	30.9	19.8	0.078137	0	17.036	0	1	0.191769	5.834				17.0305	85.2014
	0.997917	12.4724	0	34.9896	30.89	19.8	0.077953	0	17.0332	0	1	0.191309	5.82				17.0278	85.1879
	1	12.4724	0	35	30.9	19.8	0.077761	0	17.0305	0	1	0.190849	5.806				17.0253	85.1752
	1.00208	12.4724	0	35.0104	30.93	19.8	0.077564	0	17.0278	0	1	0.190389	5.792				17.0227	85.1625
	1.00417	12.4724	0	35.0208	30.93	19.8	0.077392	0	17.0253	0	1	0.189961	5.779				17.0202	85.1499
	1.00625	12.4724	0	35.0312	30.91	19.8	0.077222	0	17.0227	0	1	0.189534	5.766				17.0177	85.1373
	1.00833	12.4724	0	35.0417	30.93	19.8	0.077043	0	17.0202	0	1	0.189107	5.753				17.015	85.1236
	1.01042	12.4724	0	35.0521	30.95	19.8	0.07686	0	17.0177	0	1	0.188679	5.74				17.0124	85.111
	1.0125	12.4724	0	35.0625	30.94	19.8	0.076675	0	17.015	0	1	0.188219	5.726				17.0095	85.0964
	1.01458	12.4724	0	35.0729	30.95	19.8	0.0765	0	17.0124	0	1	0.187792	5.713				17.007	85.0837
	1.01667	12.4724	0	35.0833	30.95	19.8	0.076299	0	17.0095	0	1	0.187299	5.698				17.0044	85.071
	1.01875	12.4724	0	35.0938	30.96	19.8	0.076121	0	17.007	0	1	0.186871	5.685				17.0017	85.0575
	1.02083	12.4724	0	35.1042	30.95	19.8	0.075949	0	17.0044	0	1	0.186444	5.672				16.999	85.0438
	1.02292	12.4724	0	35.1146	30.98	19.8	0.075752	0	17.0017	0	1	0.185984	5.658				16.9963	85.0303
	1.025	12.4724	0	35.125	30.96	19.8	0.07557	0	16.999	0	1	0.185524	5.644				16.9936	85.0166
	1.02708	12.4724	0	35.1354	30.99	19.8	0.075373	0	16.9963	0	1	0.185063	5.63				16.9908	85.0029
	1.02917	12.4724	0	35.1458	30.98	19.8	0.07519	0	16.9936	0	1	0.184603	5.616				16.9881	84.9894
	1.03125	12.4724	0	35.1562	30.97	19.8	0.075004	0	16.9908	0	1	0.184143	5.602				16.9852	84.9748
	1.03333	12.4724	0	35.1667	30.99	19.8	0.074811	0	16.9881	0	1	0.183683	5.588				16.9823	84.9602
	1.03542	12.4724	0	35.1771	31	19.8	0.074606	0	16.9852	0	1	0.18319	5.573				16.9797	84.9475
	1.0375	12.4724	0	35.1875	31	19.8	0.074406	0	16.9823	0	1	0.182697	5.558				16.9766	84.932
	1.03958	12.4724	0	35.1979	31	19.8	0.074231	0	16.9797	0	1	0.182269	5.545				16.9741	84.9193
	1.04167	12.4724	0	35.2083	31.02	19.8	0.074012	0	16.9766	0	1	0.181743	5.529				16.9714	84.9056
	1.04375	12.4724	0	35.2188	31.02	19.8	0.073835	0	16.9741	0	1	0.181316	5.516				16.9687	84.892
	1.04583	12.4724	0	35.2292	31.01	19.8	0.073654	0	16.9714	0	1	0.180856	5.502				16.966	84.8785
	1.04792	12.4724	0	35.2396	31.01	19.8	0.073463	0	16.9687	0	1	0.180396	5.488				16.9634	84.8659
	1.05	12.4724	0	35.25	31.05	19.8	0.073267	0	16.966	0	1	0.179936	5.474				16.9609	84.8532
	1.05208	12.4724	0	35.2604	31.06	19.8	0.073087	0	16.9634	0	1	0.179508	5.461				16.9584	84.8405
	1.05417	12.4724	0	35.2708	31.05	19.8	0.072917	0	16.9609	0	1	0.179081	5.448				16.9558	84.8279
	1.05625	12.4724	0	35.2812	31.06	19.8	0.072741	0	16.9584	0	1	0.178654	5.435				16.9535	84.8163
	1.05833	12.4724	0	35.2917	31.07	19.8	0.072563	0	16.9558	0	1	0.178226	5.422				16.951	84.8035
	1.06042	12.4724	0	35.3021	31.08	19.8	0.072399	0	16.9535	0	1	0.177832	5.41				16.9486	84.7919
	1.0625	12.4724	0	35.3125	31.06	19.8	0.072229	0	16.951	0	1	0.177405	5.397				16.9461	84.7793
	1.06458	12.4724	0	35.3229	31.08	19.8	0.072062	0	16.9486	0	1	0.17701	5.385				16.9436	84.7666
	1.06667	12.4724	0	35.3333	31.09	19.8	0.071886	0	16.9461	0	1	0.176583	5.372				16.9411	84.754
	1.06875	12.4724	0	35.3438	31.09	19.8	0.071713	0	16.9436	0	1	0.176155	5.359				16.9385	84.7414
	1.07083	12.4724	0	35.3542	31.1	19.8	0.071536	0	16.9411	0	1	0.175728	5.346				16.9362	84.7297
	1.07292	12.4724	0	35.3646	31.11	19.8	0.071357	0	16.9385	0	1	0.175301	5.333				16.9337	84.717
	1.075	12.4724	0	35.375	31.11	19.8	0.071197	0	16.9362	0	1	0.174906	5.321				16.9312	84.7044
	1.07708	12.4724	0	35.3854	31.12	19.8	0.07102	0	16.9337	0	1	0.174479	5.308				16.9286	84.6918
	1.07917	12.4724	0	35.3958	31.13	19.8	0.070844	0	16.9312	0	1	0.174052	5.295				16.9263	84.68
	1.08125	12.4724	0	35.4062	31.14	19.8	0.070666	0	16.9286	0	1	0.173624	5.282				16.9238	84.6674
	1.08333	12.4724	0	35.4167	31.13	19.8	0.070506	0	16.9263	0	1	0.17323	5.27				16.9214	84.6557
	1.08542	12.4724	0	35.4271	31.15	19.8	0.070328	0	16.9238	0	1	0.172803	5.257				16.9189	84.643
	1.0875	12.4724	0	35.4375	31.14	19.8	0.070172	0	16.9214	0	1	0.172408	5.245				16.9164	84.6305
	1.08958	12.4724	0	35.4479	31.14	19.8	0.069996	0	16.9189	0	1	0.171981	5.232				16.9138	84.6177
	1.09167	12.4724	0	35.4583	31.16	19.8	0.069816	0	16.9164	0	1	0.171553	5.219				16.9113	84.6051
	1.09375	12.4724	0	35.4688	31.15	19.8	0.069644	0	16.9138	0	1	0.171126	5.206				16.9086	84.5915
	1.09583	12.4724	0	35.4792	31.15	19.8	0.069472	0	16.9113	0	1	0.170699	5.193				16.9061	84.5789
	1.09792	12.4724	0	35.4896	31.17	19.8	0.069275	0	16.9086	0	1	0.170239	5.179				16.9033	84.5652
	1.1	12.4722	0	35.5	31.19	19.8	0.069097	0	16.9061	0	1	0.169811	5.166				16.9008	84.5526
	1.10208	12.4722	0	35.5104	31.18	19.8	0.068913	0	16.9033	0	1	0.169351	5.152				16.8983	84.5399
	1.10417	12.4722	0	35.5208	31.18	19.8	0.06874	0	16.9008	0	1	0.168924	5.139				16.8958	84.5273
	1.10625	12.4722	0	35.5312	31.19	19.8	0.068562	0	16.8983	0	1	0.168496	5.126				16.8932	84.5146
	1.10833	12.4722	0	35.5417	31.19	19.8	0.068389	0	16.8958	0	1	0.168069	5.113				16.8907	84.502
	1.11042	12.4722	0	35.5521	31.2	19.8	0.068212	0	16.8932	0	1	0.167642	5.1				16.888	84.4883
	1.1125	12.4722	0	35.5625	31.2	19.8	0.068038	0	16.8907	0	1	0.167215	5.087				16.8854	84.4757
	1.11458	12.4722	0	35.5729	31.2	19.8	0.067848	0	16.888	0	1	0.166754	5.073				16.8827	84.4621
	1.11667	12.4722	0	35.5833	31.22	19.8	0.067671	0	16.8854	0	1	0.166327	5.06				16.8802	84.4495
	1.11875	12.4722	0	35.5938	31.23	19.8	0.067481	0	16.8827	0	1	0.165867	5.046				16.8775	84.4359
	1.12083	12.4722	0	35.6042	31.24	19.8	0.067303	0	16.8802	0	1	0.165439	5.033				16.875	84.4232
	1.12292	12.472	0	35.6146	31.25	19.8	0.067112	0	16.8775	0	1	0.164979	5.019				16.8726	84.4116
	1.125	12.472	0	35.625	31.25	19.8	0.066939	0	16.875	0	1	0.164552	5.006				16.8701	84.3988
	1.12708	12.472	0	35.6354	31.26	19.8	0.066775	0	16.8726	0	1	0.164158	4.994				16.8678	84.3872
	1.12917	12.472	0	35.6458	31.25	19.8	0.066603	0	16.8701	0	1	0.16373	4.981				16.8652	84.3746
	1.13125	12.472	0	35.6562	31.26	19.8	0.06644	0	16.8678	0	1	0.163336	4.969				16.8629	84.3629
	1.13333	12.472	0	35.6667	31.27	19.8	0.066264	0	16.8652	0	1	0.162908	4.956				16.8604	84.3502
	1.13542	12.472	0	35.6771	31.27	19.8	0.066105	0	16.8629	0	1	0.162514	4.944				16.858	84.3385
	1.1375	12.472	0	35.6875	31.27	19.8	0.065929	0	16.8604	0	1	0.162087	4.931				16.8557	84.3268
	1.13958	12.472	0	35.6979	31.28	19.8	0.065765	0	16.858	0	1	0.161692	4.919				16.8534	84.3152
	1.14167	12.472	0	35.7083	31.27	19.8	0.065607	0	16.8557	0	1	0.161298	4.907				16.851	84.3035
	1.14375	12.472	0	35.7188	31.29	19.8	0.065443	0	16.8534	0	1	0.160903	4.895				16.8487	84.2919
	1.14583	12.472	0	35.7292	31.31	19.8	0.065276	0	16.851	0	1	0.160509	4.883				16.8464	84.2802
	1.14792	12.472	0	35.7396	31.31	19.8	0.065115	0	16.8487	0	1	0.160114	4.871				16.8442	84.2694
	1.15	12.472	0	35.75	31.32	19.8	0.064954	0	16.8464	0	1	0.15972	4.859				16.8419	84.2578
	1.15208	12.472	0	35.7604	31.29	19.8	0.064812	0	16.8442	0	1	0.159358	4.848				16.8396	84.2461
	1.15417	12.472	0	35.7708	31.32	19.8	0.064644	0	16.8419	0	1	0.158964	4.836				16.837	84.2334
	1.15625	12.472	0	35.7812	31.33	19.8	0.064481	0	16.8396	0	1	0.158569	4.824				16.8347	84.2218
	1.15833	12.472	0	35.7917	31.33	19.8	0.064305	0	16.837	0	1	0.158142	4.811				16.8324	84.2101
	1.16042	12.472	0	35.8021	31.34	19.8	0.064145	0	16.8347	0	1	0.157748	4.799				16.83	84.1985
	1.1625	12.472	0	35.8125	31.35	19.8	0.063982	0	16.8324	0	1	0.157353	4.787				16.8277	84.1867
	1.16458	12.472	0	35.8229	31.36	19.8	0.063819	0	16.83	0	1	0.156959	4.775				16.8253	84.175
	1.16667	12.472	0	35.8333	31.35	19.8	0.063661	0	16.8277	0	1	0.156564	4.763				16.8232	84.1643
	1.16875	12.472	0	35.8438	31.35	19.8	0.0635	0	16.8253	0	1	0.15617	4.751				16.8209	84.1527
	1.17083	12.472	0	35.8542	31.35	19.8	0.06335	0	16.8232	0	1	0.155808	4.74				16.8185	84.141
	1.17292	12.472	0	35.8646	31.36	19.8	0.06319	0	16.8209	0	1	0.155414	4.728				16.8164	84.1303
	1.175	12.472	0	35.875	31.38	19.8	0.063023	0	16.8185	0	1	0.155019	4.716				16.8141	84.1186
	1.17708	12.472	0	35.8854	31.38	19.8	0.062877	0	16.8164	0	1	0.154658	4.705				16.8119	84.1079
	1.17917	12.472	0	35.8958	31.38	19.8	0.062715	0	16.8141	0	1	0.154263	4.693				16.8098	84.0972
	1.18125	12.472	0	35.9062	31.38	19.8	0.062566	0	16.8119	0	1	0.153902	4.682				16.8079	84.0875
	1.18333	12.472	0	35.9167	31.4	19.8	0.062416	0	16.8098	0	1	0.15354	4.671				16.8059	84.0778
	1.18542	12.472	0	35.9271	31.41	19.8	0.062279	0	16.8079	0	1	0.153211	4.661				16.8038	84.0671
	1.1875	12.472	0	35.9375	31.42	19.8	0.062142	0	16.8059	0	1	0.152883	4.651				16.8016	84.0564
	1.18958	12.472	0	35.9479	31.41	19.8	0.061999	0	16.8038	0	1	0.152521	4.64				16.7997	84.0467
	1.19167	12.472	0	35.9583	31.42	19.8	0.061848	0	16.8016	0	1	0.15216	4.629				16.7976	84.036
	1.19375	12.472	0	35.9688	31.44	19.8	0.06171	0	16.7997	0	1	0.151831	4.619				16.7956	84.0263
	1.19583	12.472	0	35.9792	31.46	19.8	0.061559	0	16.7976	0	1	0.151469	4.608				16.7939	84.0175
	1.19792	12.472	0	35.9896	31.45	19.8	0.061428	0	16.7956	0	1	0.151141	4.598				16.7917	84.0068
	1.2	12.472	0	36	31.45	19.8	0.061306	0	16.7939	0	1	0.150845	4.589				16.7898	83.9971
	1.20208	12.472	0	36.0104	31.47	19.8	0.061152	0	16.7917	0	1	0.150483	4.578				16.7878	83.9873
	1.20417	12.472	0	36.0208	31.47	19.8	0.061019	0	16.7898	0	1	0.150154	4.568				16.7857	83.9766
	1.20625	12.472	0	36.0312	31.47	19.8	0.060887	0	16.7878	0	1	0.149826	4.558				16.7837	83.9668
	1.20833	12.472	0	36.0417	31.46	19.8	0.06074	0	16.7857	0	1	0.149464	4.547				16.7818	83.9572
	1.21042	12.472	0	36.0521	31.46	19.8	0.060606	0	16.7837	0	1	0.149135	4.537				16.7797	83.9465
	1.2125	12.472	0	36.0625	31.5	19.8	0.060465	0	16.7818	0	1	0.148807	4.527				16.7775	83.9358
	1.21458	12.472	0	36.0729	31.5	19.8	0.060317	0	16.7797	0	1	0.148445	4.516				16.7756	83.9261
	1.21667	12.472	0	36.0833	31.5	19.8	0.06017	0	16.7775	0	1	0.148084	4.505				16.7738	83.9172
	1.21875	12.472	0	36.0938	31.52	19.8	0.060033	0	16.7756	0	1	0.147755	4.495				16.7721	83.9085
	1.22083	12.472	0	36.1042	31.5	19.8	0.059915	0	16.7738	0	1	0.147459	4.486				16.7701	83.8988
	1.22292	12.4718	0	36.1146	31.52	19.8	0.059791	0	16.7721	0	1	0.147163	4.477				16.7682	83.8891
	1.225	12.472	0	36.125	31.53	19.8	0.059654	0	16.7701	0	1	0.146835	4.467				16.7664	83.8803
	1.22708	12.4718	0	36.1354	31.53	19.8	0.059519	0	16.7682	0	1	0.146506	4.457				16.7645	83.8706
	1.22917	12.4718	0	36.1458	31.54	19.8	0.059397	0	16.7664	0	1	0.14621	4.448				16.7627	83.8618
	1.23125	12.4718	0	36.1562	31.54	19.8	0.059264	0	16.7645	0	1	0.145881	4.438				16.7608	83.8521
	1.23333	12.4718	0	36.1667	31.55	19.8	0.059141	0	16.7627	0	1	0.145585	4.429				16.7589	83.8424
	1.23542	12.4718	0	36.1771	31.55	19.8	0.059007	0	16.7608	0	1	0.145257	4.419				16.7571	83.8336
	1.2375	12.4718	0	36.1875	31.56	19.8	0.058872	0	16.7589	0	1	0.144928	4.409				16.7552	83.8239
	1.23958	12.4718	0	36.1979	31.56	19.8	0.05875	0	16.7571	0	1	0.144632	4.4				16.7532	83.8142
	1.24167	12.4718	0	36.2083	31.58	19.8	0.058612	0	16.7552	0	1	0.144303	4.39				16.7513	83.8045
	1.24375	12.4718	0	36.2188	31.59	19.8	0.058475	0	16.7532	0	1	0.143975	4.38				16.7495	83.7957
	1.24583	12.4718	0	36.2292	31.59	19.8	0.058345	0	16.7513	0	1	0.143646	4.37				16.7478	83.787
	1.24792	12.4718	0	36.2396	31.58	19.8	0.058224	0	16.7495	0	1	0.14335	4.361				16.7458	83.7772
	1.25	12.4718	0	36.25	31.61	19.8	0.058098	0	16.7478	0	1	0.143054	4.352				16.7441	83.7684
	1.25208	12.4718	0	36.2604	31.61	19.8	0.057965	0	16.7458	0	1	0.142726	4.342				16.7421	83.7586
	1.25417	12.4718	0	36.2708	31.6	19.8	0.057845	0	16.7441	0	1	0.14243	4.333				16.7404	83.75
	1.25625	12.4718	0	36.2812	31.59	19.8	0.057713	0	16.7421	0	1	0.142101	4.323				16.7384	83.7402
	1.25833	12.4718	0	36.2917	31.63	19.8	0.057584	0	16.7404	0	1	0.141805	4.314				16.7365	83.7305
	1.26042	12.4716	0	36.3021	31.63	19.8	0.05745	0	16.7384	0	1	0.141477	4.304				16.7345	83.7207
	1.2625	12.4716	0	36.3125	31.62	19.8	0.057319	0	16.7365	0	1	0.141148	4.294				16.7328	83.712
	1.26458	12.4716	0	36.3229	31.63	19.8	0.057182	0	16.7345	0	1	0.140819	4.284				16.7309	83.7023
	1.26667	12.4716	0	36.3333	31.65	19.8	0.057059	0	16.7328	0	1	0.140523	4.275				16.7289	83.6926
	1.26875	12.4716	0	36.3438	31.65	19.8	0.056925	0	16.7309	0	1	0.140195	4.265				16.7274	83.6848
	1.27083	12.4716	0	36.3542	31.67	19.8	0.056789	0	16.7289	0	1	0.139866	4.255				16.7254	83.6751
	1.27292	12.4716	0	36.3646	31.67	19.8	0.056681	0	16.7274	0	1	0.139603	4.247				16.7237	83.6663
	1.275	12.4716	0	36.375	31.67	19.8	0.056548	0	16.7254	0	1	0.139274	4.237				16.7219	83.6575
	1.27708	12.4716	0	36.3854	31.68	19.8	0.056423	0	16.7237	0	1	0.138978	4.228				16.7201	83.6487
	1.27917	12.4716	0	36.3958	31.68	19.8	0.056302	0	16.7219	0	1	0.138683	4.219				16.7184	83.64
	1.28125	12.4716	0	36.4062	31.66	19.8	0.056188	0	16.7201	0	1	0.138387	4.21				16.7165	83.6303
	1.28333	12.4716	0	36.4167	31.68	19.8	0.056063	0	16.7184	0	1	0.138091	4.201				16.7145	83.6205
	1.28542	12.4716	0	36.4271	31.69	19.8	0.055927	0	16.7165	0	1	0.137762	4.191				16.7128	83.6118
	1.2875	12.4716	0	36.4375	31.69	19.8	0.055792	0	16.7145	0	1	0.137433	4.181				16.711	83.6031
	1.28958	12.4716	0	36.4479	31.71	19.8	0.055669	0	16.7128	0	1	0.137138	4.172				16.7091	83.5933
	1.29167	12.4716	0	36.4583	31.72	19.8	0.055546	0	16.711	0	1	0.136842	4.163				16.7073	83.5846
	1.29375	12.4716	0	36.4688	31.72	19.8	0.055412	0	16.7091	0	1	0.136513	4.153				16.7054	83.5749
	1.29583	12.4716	0	36.4792	31.73	19.8	0.05529	0	16.7073	0	1	0.136217	4.144				16.7034	83.5651
	1.29792	12.4716	0	36.4896	31.74	19.8	0.055154	0	16.7054	0	1	0.135889	4.134				16.7019	83.5573
	1.3	12.4716	0	36.5	31.74	19.8	0.055021	0	16.7034	0	1	0.13556	4.124				16.6999	83.5476
	1.30208	12.4716	0	36.5104	31.75	19.8	0.054913	0	16.7019	0	1	0.135297	4.116				16.698	83.5379
	1.30417	12.4716	0	36.5208	31.75	19.8	0.054777	0	16.6999	0	1	0.134968	4.106				16.6964	83.5301
	1.30625	12.4716	0	36.5312	31.76	19.8	0.054642	0	16.698	0	1	0.134639	4.096				16.6945	83.5202
	1.30833	12.4716	0	36.5417	31.77	19.8	0.054533	0	16.6964	0	1	0.134376	4.088				16.6927	83.5116
	1.31042	12.4716	0	36.5521	31.74	19.8	0.054406	0	16.6945	0	1	0.134048	4.078				16.691	83.5029
	1.3125	12.4716	0	36.5625	31.78	19.8	0.054277	0	16.6927	0	1	0.133752	4.069				16.6892	83.4941
	1.31458	12.4716	0	36.5729	31.8	19.8	0.054151	0	16.691	0	1	0.133456	4.06				16.6873	83.4844
	1.31667	12.4716	0	36.5833	31.8	19.8	0.054032	0	16.6892	0	1	0.13316	4.051				16.6855	83.4756
	1.31875	12.4716	0	36.5938	31.81	19.8	0.053896	0	16.6873	0	1	0.132832	4.041				16.6836	83.4658
	1.32083	12.4716	0	36.6042	31.8	19.8	0.053778	0	16.6855	0	1	0.132536	4.032				16.6814	83.4551
	1.32292	12.4716	0	36.6146	31.8	19.8	0.053644	0	16.6836	0	1	0.132207	4.022				16.6797	83.4464
	1.325	12.4716	0	36.625	31.8	19.8	0.053497	0	16.6814	0	1	0.131845	4.011				16.6778	83.4367
	1.32708	12.4716	0	36.6354	31.82	19.8	0.053372	0	16.6797	0	1	0.13155	4.002				16.6756	83.426
	1.32917	12.4716	0	36.6458	31.83	19.8	0.053238	0	16.6778	0	1	0.131221	3.992				16.6739	83.4172
	1.33125	12.4716	0	36.6562	31.85	19.8	0.053087	0	16.6756	0	1	0.130859	3.981				16.6717	83.4065
	1.33333	12.4716	0	36.6667	31.84	19.8	0.052967	0	16.6739	0	1	0.130563	3.972				16.67	83.3978
	1.33542	12.4716	0	36.6771	31.84	19.8	0.052822	0	16.6717	0	1	0.130202	3.961				16.6678	83.387
	1.3375	12.4716	0	36.6875	31.87	19.8	0.052695	0	16.67	0	1	0.129906	3.952				16.6657	83.3763
	1.33958	12.4716	0	36.6979	31.86	19.8	0.05255	0	16.6678	0	1	0.129544	3.941				16.6639	83.3675
	1.34167	12.4716	0	36.7083	31.87	19.8	0.052402	0	16.6657	0	1	0.129183	3.93				16.6618	83.3569
	1.34375	12.4716	0	36.7188	31.86	19.8	0.052283	0	16.6639	0	1	0.128887	3.921				16.6601	83.3481
	1.34583	12.4716	0	36.7292	31.9	19.8	0.052128	0	16.6618	0	1	0.128525	3.91				16.6579	83.3374
	1.34792	12.4716	0	36.7396	31.88	19.8	0.052012	0	16.6601	0	1	0.12823	3.901				16.6558	83.3267
	1.35	12.4716	0	36.75	31.88	19.8	0.051864	0	16.6579	0	1	0.127868	3.89				16.6538	83.317
	1.35208	12.4716	0	36.7604	31.9	19.8	0.051713	0	16.6558	0	1	0.127506	3.879				16.6517	83.3063
	1.35417	12.4716	0	36.7708	31.92	19.8	0.051577	0	16.6538	0	1	0.127178	3.869				16.6497	83.2965
	1.35625	12.4716	0	36.7812	31.92	19.8	0.051428	0	16.6517	0	1	0.126816	3.858				16.6476	83.2858
	1.35833	12.4716	0	36.7917	31.91	19.8	0.051297	0	16.6497	0	1	0.126487	3.848				16.6455	83.2751
	1.36042	12.4716	0	36.8021	31.93	19.8	0.051147	0	16.6476	0	1	0.126126	3.837				16.6435	83.2654
	1.3625	12.4716	0	36.8125	31.93	19.8	0.051001	0	16.6455	0	1	0.125764	3.826				16.6414	83.2547
	1.36458	12.4716	0	36.8229	31.94	19.8	0.050865	0	16.6435	0	1	0.125436	3.816				16.6394	83.245
	1.36667	12.4716	0	36.8333	31.96	19.8	0.050715	0	16.6414	0	1	0.125074	3.805				16.6377	83.2362
	1.36875	12.4716	0	36.8438	31.97	19.8	0.050578	0	16.6394	0	1	0.124745	3.795				16.6355	83.2255
	1.37083	12.4716	0	36.8542	31.96	19.8	0.05046	0	16.6377	0	1	0.124449	3.786				16.6338	83.2166
	1.37292	12.4716	0	36.8646	31.96	19.8	0.050313	0	16.6355	0	1	0.124088	3.775				16.6316	83.206
	1.375	12.4716	0	36.875	31.95	19.8	0.050195	0	16.6338	0	1	0.123792	3.766				16.6299	83.1973
	1.37708	12.4716	0	36.8854	31.97	19.8	0.050044	0	16.6316	0	1	0.12343	3.755				16.6277	83.1865
	1.37917	12.4716	0	36.8958	32	19.8	0.049917	0	16.6299	0	1	0.123135	3.746				16.626	83.1778
	1.38125	12.4716	0	36.9062	31.97	19.8	0.049778	0	16.6277	0	1	0.122773	3.735				16.6239	83.1671
	1.38333	12.4716	0	36.9167	32.01	19.8	0.04965	0	16.626	0	1	0.122477	3.726				16.6217	83.1564
	1.38542	12.4716	0	36.9271	32.01	19.8	0.049503	0	16.6239	0	1	0.122116	3.715				16.62	83.1476
	1.3875	12.4716	0	36.9375	32.02	19.8	0.049354	0	16.6217	0	1	0.121754	3.704				16.618	83.1379
	1.38958	12.4716	0	36.9479	32.01	19.8	0.049236	0	16.62	0	1	0.121458	3.695				16.6161	83.1281
	1.39167	12.4716	0	36.9583	32.02	19.8	0.049101	0	16.618	0	1	0.121129	3.685				16.6141	83.1184
	1.39375	12.4716	0	36.9688	32.03	19.8	0.048964	0	16.6161	0	1	0.120801	3.675				16.6124	83.1096
	1.39583	12.4716	0	36.9792	32.04	19.8	0.04883	0	16.6141	0	1	0.120472	3.665				16.6102	83.0989
	1.39792	12.4716	0	36.9896	32.03	19.8	0.048711	0	16.6124	0	1	0.120176	3.656				16.6085	83.0902
	1.4	12.4716	0	37	32.03	19.8	0.048564	0	16.6102	0	1	0.119815	3.645				16.6065	83.0804
	1.40208	12.4716	0	37.0104	32.06	19.8	0.048439	0	16.6085	0	1	0.119519	3.636				16.6048	83.0716
	1.40417	12.4716	0	37.0208	32.06	19.8	0.048306	0	16.6065	0	1	0.11919	3.626				16.6029	83.0619
	1.40625	12.4716	0	37.0312	32.06	19.8	0.048185	0	16.6048	0	1	0.118894	3.617				16.6013	83.0541
	1.40833	12.4716	0	37.0417	32.07	19.8	0.04805	0	16.6029	0	1	0.118566	3.607				16.5995	83.0454
	1.41042	12.4716	0	37.0521	32.08	19.8	0.04794	0	16.6013	0	1	0.118303	3.599				16.598	83.0376
	1.4125	12.4716	0	37.0625	32.09	19.8	0.047821	0	16.5995	0	1	0.118007	3.59				16.5962	83.0288
	1.41458	12.4716	0	37.0729	32.08	19.8	0.047714	0	16.598	0	1	0.117744	3.582				16.5947	83.0211
	1.41667	12.4716	0	37.0833	32.1	19.8	0.047591	0	16.5962	0	1	0.117448	3.573				16.5931	83.0133
	1.41875	12.4716	0	37.0938	32.12	19.8	0.04748	0	16.5947	0	1	0.117185	3.565				16.5914	83.0045
	1.42083	12.4716	0	37.1042	32.11	19.8	0.047376	0	16.5931	0	1	0.116922	3.557				16.5898	82.9968
	1.42292	12.4716	0	37.1146	32.11	19.8	0.047255	0	16.5914	0	1	0.116626	3.548				16.5883	82.9889
	1.425	12.4716	0	37.125	32.14	19.8	0.047144	0	16.5898	0	1	0.116363	3.54				16.5867	82.9811
	1.42708	12.4716	0	37.1354	32.13	19.8	0.047039	0	16.5883	0	1	0.1161	3.532				16.585	82.9724
	1.42917	12.4716	0	37.1458	32.13	19.8	0.046931	0	16.5867	0	1	0.115837	3.524				16.5836	82.9656
	1.43125	12.4716	0	37.1562	32.15	19.8	0.046809	0	16.585	0	1	0.115541	3.515				16.582	82.9578
	1.43333	12.4716	0	37.1667	32.16	19.8	0.046712	0	16.5836	0	1	0.115311	3.508				16.5801	82.9481
	1.43542	12.4716	0	37.1771	32.16	19.8	0.046605	0	16.582	0	1	0.115048	3.5				16.5785	82.9403
	1.4375	12.4716	0	37.1875	32.16	19.8	0.046473	0	16.5801	0	1	0.11472	3.49				16.5768	82.9315
	1.43958	12.4716	0	37.1979	32.16	19.8	0.046366	0	16.5785	0	1	0.114457	3.482				16.5752	82.9238
	1.44167	12.4716	0	37.2083	32.18	19.8	0.046242	0	16.5768	0	1	0.114161	3.473				16.5735	82.9149
	1.44375	12.4716	0	37.2188	32.19	19.8	0.046134	0	16.5752	0	1	0.113898	3.465				16.5721	82.9081
	1.44583	12.4718	0	37.2292	32.18	19.8	0.046016	0	16.5735	0	1	0.113602	3.456				16.5704	82.8994
	1.44792	12.4718	0	37.2396	32.19	19.8	0.045919	0	16.5721	0	1	0.113372	3.449				16.569	82.8926
	1.45	12.4718	0	37.25	32.19	19.8	0.045799	0	16.5704	0	1	0.113076	3.44				16.5673	82.8838
	1.45208	12.4718	0	37.2604	32.21	19.8	0.045703	0	16.569	0	1	0.112846	3.433				16.5661	82.878
	1.45417	12.4718	0	37.2708	32.21	19.8	0.045584	0	16.5673	0	1	0.11255	3.424				16.5645	82.8702
	1.45625	12.4718	0	37.2812	32.22	19.8	0.045502	0	16.5661	0	1	0.112353	3.418				16.5634	82.8643
	1.45833	12.4718	0	37.2917	32.22	19.8	0.045396	0	16.5645	0	1	0.11209	3.41				16.5618	82.8566
	1.46042	12.4718	0	37.3021	32.22	19.8	0.045314	0	16.5634	0	1	0.111893	3.404				16.5606	82.8507
	1.4625	12.4718	0	37.3125	32.24	19.8	0.045204	0	16.5618	0	1	0.11163	3.396				16.5595	82.8449
	1.46458	12.4718	0	37.3229	32.24	19.8	0.045125	0	16.5606	0	1	0.111433	3.39				16.5581	82.8381
	1.46667	12.4718	0	37.3333	32.26	19.8	0.045041	0	16.5595	0	1	0.111235	3.384				16.5568	82.8313
	1.46875	12.4718	0	37.3438	32.26	19.8	0.044947	0	16.5581	0	1	0.111005	3.377				16.5554	82.8245
	1.47083	12.4718	0	37.3542	32.27	19.8	0.044852	0	16.5568	0	1	0.110775	3.37				16.5542	82.8186
	1.47292	12.4718	0	37.3646	32.29	19.8	0.044754	0	16.5554	0	1	0.110545	3.363				16.5529	82.8118
	1.475	12.4718	0	37.375	32.28	19.8	0.044676	0	16.5542	0	1	0.110348	3.357				16.5513	82.804
	1.47708	12.4718	0	37.3854	32.28	19.8	0.044584	0	16.5529	0	1	0.110118	3.35				16.5498	82.7963
	1.47917	12.4718	0	37.3958	32.28	19.8	0.044478	0	16.5513	0	1	0.109855	3.342				16.5482	82.7885
	1.48125	12.4718	0	37.4062	32.31	19.8	0.044366	0	16.5498	0	1	0.109592	3.334				16.5468	82.7817
	1.48333	12.4718	0	37.4167	32.33	19.8	0.044254	0	16.5482	0	1	0.109329	3.326				16.5453	82.7739
	1.48542	12.4718	0	37.4271	32.31	19.8	0.044166	0	16.5468	0	1	0.109099	3.319				16.5437	82.7661
	1.4875	12.4718	0	37.4375	32.32	19.8	0.044057	0	16.5453	0	1	0.108836	3.311				16.5424	82.7593
	1.48958	12.4718	0	37.4479	32.33	19.8	0.043949	0	16.5437	0	1	0.108573	3.303				16.5408	82.7515
	1.49167	12.4718	0	37.4583	32.34	19.8	0.043854	0	16.5424	0	1	0.108343	3.296				16.5394	82.7447
	1.49375	12.4718	0	37.4688	32.33	19.8	0.043748	0	16.5408	0	1	0.10808	3.288				16.5377	82.7359
	1.49583	12.4718	0	37.4792	32.35	19.8	0.043652	0	16.5394	0	1	0.10785	3.281				16.5361	82.7281
	1.49792	12.4718	0	37.4896	32.35	19.8	0.043532	0	16.5377	0	1	0.107554	3.272				16.5348	82.7213
	1.5	12.4718	0	37.5	32.36	19.8	0.043424	0	16.5361	0	1	0.107291	3.264				16.533	82.7125
	1.50208	12.4718	0	37.5104	32.37	19.8	0.043328	0	16.5348	0	1	0.107061	3.257				16.5316	82.7057
	1.50417	12.4718	0	37.5208	32.37	19.8	0.043209	0	16.533	0	1	0.106765	3.248				16.5301	82.698
	1.50625	12.4718	0	37.5312	32.37	19.8	0.043115	0	16.5316	0	1	0.106535	3.241				16.5285	82.6901
	1.50833	12.4718	0	37.5417	32.4	19.8	0.043003	0	16.5301	0	1	0.106272	3.233				16.527	82.6824
	1.51042	12.4718	0	37.5521	32.37	19.8	0.042902	0	16.5285	0	1	0.106009	3.225				16.5254	82.6746
	1.5125	12.4718	0	37.5625	32.4	19.8	0.04279	0	16.527	0	1	0.105746	3.217				16.5239	82.6668
	1.51458	12.4718	0	37.5729	32.41	19.8	0.042681	0	16.5254	0	1	0.105483	3.209				16.5223	82.659
	1.51667	12.4718	0	37.5833	32.41	19.8	0.042576	0	16.5239	0	1	0.10522	3.201				16.5206	82.6503
	1.51875	12.4718	0	37.5938	32.41	19.8	0.04247	0	16.5223	0	1	0.104957	3.193				16.519	82.6425
	1.52083	12.4718	0	37.6042	32.43	19.8	0.042346	0	16.5206	0	1	0.104661	3.184				16.5174	82.6346
	1.52292	12.4718	0	37.6146	32.44	19.8	0.042238	0	16.519	0	1	0.104398	3.176				16.5157	82.6259
	1.525	12.4718	0	37.625	32.43	19.8	0.042133	0	16.5174	0	1	0.104135	3.168				16.5141	82.6181
	1.52708	12.4718	0	37.6354	32.46	19.8	0.042009	0	16.5157	0	1	0.103839	3.159				16.5124	82.6093
	1.52917	12.4718	0	37.6458	32.46	19.8	0.041901	0	16.5141	0	1	0.103576	3.151				16.511	82.6025
	1.53125	12.4718	0	37.6562	32.45	19.8	0.041784	0	16.5124	0	1	0.103281	3.142				16.5097	82.5958
	1.53333	12.4718	0	37.6667	32.47	19.8	0.041687	0	16.511	0	1	0.10305	3.135				16.5081	82.5879
	1.53542	12.4718	0	37.6771	32.5	19.8	0.041589	0	16.5097	0	1	0.10282	3.128				16.5067	82.5811
	1.5375	12.4718	0	37.6875	32.48	19.8	0.041486	0	16.5081	0	1	0.102557	3.12				16.5054	82.5743
	1.53958	12.4718	0	37.6979	32.49	19.8	0.041391	0	16.5067	0	1	0.102327	3.113				16.504	82.5675
	1.54167	12.4718	0	37.7083	32.49	19.8	0.041298	0	16.5054	0	1	0.102097	3.106				16.5027	82.5607
	1.54375	12.4718	0	37.7188	32.5	19.8	0.041203	0	16.504	0	1	0.101867	3.099				16.5015	82.5548
	1.54583	12.4718	0	37.7292	32.52	19.8	0.041107	0	16.5027	0	1	0.101637	3.092				16.5001	82.548
	1.54792	12.4718	0	37.7396	32.51	19.8	0.041027	0	16.5015	0	1	0.10144	3.086				16.4986	82.5403
	1.55	12.4718	0	37.75	32.52	19.8	0.040933	0	16.5001	0	1	0.10121	3.079				16.4972	82.5334
	1.55208	12.4718	0	37.7604	32.53	19.8	0.040824	0	16.4986	0	1	0.100947	3.071				16.4959	82.5266
	1.55417	12.4718	0	37.7708	32.53	19.8	0.040732	0	16.4972	0	1	0.100717	3.064				16.4941	82.5178
	1.55625	12.4718	0	37.7812	32.55	19.8	0.040635	0	16.4959	0	1	0.100486	3.057				16.4927	82.511
	1.55833	12.4718	0	37.7917	32.54	19.8	0.040517	0	16.4941	0	1	0.100191	3.048				16.4912	82.5033
	1.56042	12.4718	0	37.8021	32.55	19.8	0.040421	0	16.4927	0	1	0.099961	3.041				16.4896	82.4954
	1.5625	12.4718	0	37.8125	32.57	19.8	0.040312	0	16.4912	0	1	0.099698	3.033				16.4877	82.4857
	1.56458	12.4718	0	37.8229	32.56	19.8	0.040207	0	16.4896	0	1	0.099435	3.025				16.4861	82.4779
	1.56667	12.4718	0	37.8333	32.56	19.8	0.040074	0	16.4877	0	1	0.099106	3.015				16.4846	82.4701
	1.56875	12.4718	0	37.8438	32.58	19.8	0.039964	0	16.4861	0	1	0.098843	3.007				16.4826	82.4604
	1.57083	12.472	0	37.8542	32.59	19.8	0.039856	0	16.4846	0	1	0.09858	2.999				16.4809	82.4517
	1.57292	12.472	0	37.8646	32.59	19.8	0.039723	0	16.4826	0	1	0.098251	2.989				16.4791	82.4429
	1.575	12.472	0	37.875	32.61	19.8	0.039601	0	16.4809	0	1	0.097955	2.98				16.4776	82.4351
	1.57708	12.472	0	37.8854	32.63	19.8	0.039477	0	16.4791	0	1	0.09766	2.971				16.4756	82.4254
	1.57917	12.472	0	37.8958	32.64	19.8	0.039371	0	16.4776	0	1	0.097397	2.963				16.4741	82.4176
	1.58125	12.472	0	37.9062	32.63	19.8	0.039238	0	16.4756	0	1	0.097068	2.953				16.4727	82.4107
	1.58333	12.472	0	37.9167	32.65	19.8	0.039129	0	16.4741	0	1	0.096805	2.945				16.4709	82.402
	1.58542	12.472	0	37.9271	32.64	19.8	0.039038	0	16.4727	0	1	0.096575	2.938				16.4694	82.3942
	1.5875	12.472	0	37.9375	32.64	19.8	0.038917	0	16.4709	0	1	0.096279	2.929				16.4678	82.3864
	1.58958	12.472	0	37.9479	32.65	19.8	0.03881	0	16.4694	0	1	0.096016	2.921				16.4665	82.3796
	1.59167	12.472	0	37.9583	32.67	19.8	0.0387	0	16.4678	0	1	0.095753	2.913				16.4649	82.3718
	1.59375	12.472	0	37.9688	32.67	19.8	0.038607	0	16.4665	0	1	0.095523	2.906				16.4631	82.363
	1.59583	12.472	0	37.9792	32.67	19.8	0.0385	0	16.4649	0	1	0.09526	2.898				16.4614	82.3542
	1.59792	12.472	0	37.9896	32.66	19.8	0.038382	0	16.4631	0	1	0.094964	2.889				16.4598	82.3465
	1.6	12.472	0	38	32.68	19.8	0.038259	0	16.4614	0	1	0.094668	2.88				16.4581	82.3377
	1.60208	12.472	0	38.0104	32.71	19.8	0.038149	0	16.4598	0	1	0.094405	2.872				16.4565	82.3299
	1.60417	12.472	0	38.0208	32.71	19.8	0.038029	0	16.4581	0	1	0.09411	2.863				16.4548	82.3212
	1.60625	12.472	0	38.0312	32.7	19.8	0.037923	0	16.4565	0	1	0.093847	2.855				16.453	82.3124
	1.60833	12.472	0	38.0417	32.72	19.8	0.037801	0	16.4548	0	1	0.093551	2.846				16.4513	82.3036
	1.61042	12.472	0	38.0521	32.75	19.8	0.037678	0	16.453	0	1	0.093255	2.837				16.4495	82.2948
	1.6125	12.472	0	38.0625	32.72	19.8	0.037561	0	16.4513	0	1	0.092959	2.828				16.4478	82.2861
	1.61458	12.472	0	38.0729	32.72	19.8	0.037441	0	16.4495	0	1	0.092663	2.819				16.446	82.2773
	1.61667	12.472	0	38.0833	32.74	19.8	0.037319	0	16.4478	0	1	0.092367	2.81				16.4443	82.2685
	1.61875	12.4718	0	38.0938	32.75	19.8	0.037198	0	16.446	0	1	0.092072	2.801				16.4425	82.2598
	1.62083	12.4718	0	38.1042	32.74	19.8	0.03708	0	16.4443	0	1	0.091776	2.792				16.4408	82.251
	1.62292	12.472	0	38.1146	32.76	19.8	0.036958	0	16.4425	0	1	0.09148	2.783				16.4392	82.2432
	1.625	12.472	0	38.125	32.77	19.8	0.036836	0	16.4408	0	1	0.091184	2.774				16.4376	82.2354
	1.62708	12.4718	0	38.1354	32.79	19.8	0.036727	0	16.4392	0	1	0.090921	2.766				16.4361	82.2276
	1.62917	12.472	0	38.1458	32.79	19.8	0.036621	0	16.4376	0	1	0.090658	2.758				16.4345	82.2198
	1.63125	12.4718	0	38.1562	32.79	19.8	0.036514	0	16.4361	0	1	0.090395	2.75				16.433	82.212
	1.63333	12.472	0	38.1667	32.79	19.8	0.036407	0	16.4345	0	1	0.090132	2.742				16.4314	82.2043
	1.63542	12.4718	0	38.1771	32.79	19.8	0.036301	0	16.433	0	1	0.089869	2.734				16.4299	82.1965
	1.6375	12.4718	0	38.1875	32.82	19.8	0.036191	0	16.4314	0	1	0.089606	2.726				16.4283	82.1887
	1.63958	12.4718	0	38.1979	32.82	19.8	0.036084	0	16.4299	0	1	0.089343	2.718				16.4266	82.1799
	1.64167	12.4718	0	38.2083	32.83	19.8	0.035977	0	16.4283	0	1	0.08908	2.71				16.4248	82.1711
	1.64375	12.4718	0	38.2188	32.85	19.8	0.035855	0	16.4266	0	1	0.088784	2.701				16.4232	82.1634
	1.64583	12.4718	0	38.2292	32.83	19.8	0.035737	0	16.4248	0	1	0.088489	2.692				16.4215	82.1546
	1.64792	12.4718	0	38.2396	32.86	19.8	0.035628	0	16.4232	0	1	0.088226	2.684				16.4199	82.1468
	1.65	12.4718	0	38.25	32.85	19.8	0.035508	0	16.4215	0	1	0.08793	2.675				16.4182	82.138
	1.65208	12.4718	0	38.2604	32.85	19.8	0.035403	0	16.4199	0	1	0.087667	2.667				16.4164	82.1293
	1.65417	12.4718	0	38.2708	32.87	19.8	0.03528	0	16.4182	0	1	0.087371	2.658				16.4149	82.1215
	1.65625	12.4718	0	38.2812	32.9	19.8	0.035157	0	16.4164	0	1	0.087075	2.649				16.4131	82.1127
	1.65833	12.4718	0	38.2917	32.9	19.8	0.035051	0	16.4149	0	1	0.086812	2.641				16.4114	82.1039
	1.66042	12.4718	0	38.3021	32.89	19.8	0.034931	0	16.4131	0	1	0.086516	2.632				16.4096	82.0952
	1.6625	12.4718	0	38.3125	32.9	19.8	0.03481	0	16.4114	0	1	0.08622	2.623				16.408	82.0874
	1.66458	12.4718	0	38.3229	32.91	19.8	0.034691	0	16.4096	0	1	0.085925	2.614				16.4063	82.0786
	1.66667	12.4718	0	38.3333	32.91	19.8	0.034585	0	16.408	0	1	0.085662	2.606				16.4047	82.0708
	1.66875	12.4718	0	38.3438	32.93	19.8	0.034461	0	16.4063	0	1	0.085366	2.597				16.403	82.062
	1.67083	12.4718	0	38.3542	32.92	19.8	0.034357	0	16.4047	0	1	0.085103	2.589				16.4014	82.0542
	1.67292	12.4718	0	38.3646	32.94	19.8	0.034234	0	16.403	0	1	0.084807	2.58				16.3999	82.0464
	1.675	12.4718	0	38.375	32.94	19.8	0.034128	0	16.4014	0	1	0.084544	2.572				16.3985	82.0397
	1.67708	12.4718	0	38.3854	32.94	19.8	0.034022	0	16.3999	0	1	0.084281	2.564				16.397	82.0318
	1.67917	12.4718	0	38.3958	32.97	19.8	0.033925	0	16.3985	0	1	0.084051	2.557				16.3956	82.025
	1.68125	12.4718	0	38.4062	32.96	19.8	0.033819	0	16.397	0	1	0.083788	2.549				16.394	82.0172
	1.68333	12.4718	0	38.4167	32.97	19.8	0.033726	0	16.3956	0	1	0.083558	2.542				16.3925	82.0094
	1.68542	12.4718	0	38.4271	32.98	19.8	0.033619	0	16.394	0	1	0.083295	2.534				16.3911	82.0026
	1.6875	12.4718	0	38.4375	32.98	19.8	0.033511	0	16.3925	0	1	0.083032	2.526				16.3896	81.9948
	1.68958	12.4718	0	38.4479	33.01	19.8	0.033415	0	16.3911	0	1	0.082802	2.519				16.3882	81.988
	1.69167	12.4718	0	38.4583	33	19.8	0.03331	0	16.3896	0	1	0.082539	2.511				16.3866	81.9802
	1.69375	12.4718	0	38.4688	33.01	19.8	0.033216	0	16.3882	0	1	0.082309	2.504				16.3855	81.9744
	1.69583	12.4718	0	38.4792	33.03	19.8	0.033107	0	16.3866	0	1	0.082046	2.496				16.3841	81.9676
	1.69792	12.4718	0	38.4896	33.04	19.8	0.033026	0	16.3855	0	1	0.081849	2.49				16.3827	81.9608
	1.7	12.4718	0	38.5	33.05	19.8	0.032931	0	16.3841	0	1	0.081619	2.483				16.3816	81.9549
	1.70208	12.4718	0	38.5104	33.05	19.8	0.032839	0	16.3827	0	1	0.081388	2.476				16.3804	81.949
	1.70417	12.4718	0	38.5208	33.07	19.8	0.032757	0	16.3816	0	1	0.081191	2.47				16.3794	81.9442
	1.70625	12.4718	0	38.5312	33.05	19.8	0.032678	0	16.3804	0	1	0.080994	2.464				16.3781	81.9374
	1.70833	12.4718	0	38.5417	33.06	19.8	0.032612	0	16.3794	0	1	0.08083	2.459				16.3769	81.9315
	1.71042	12.4718	0	38.5521	33.07	19.8	0.032517	0	16.3781	0	1	0.0806	2.452				16.3759	81.9267
	1.7125	12.4718	0	38.5625	33.06	19.8	0.032438	0	16.3769	0	1	0.080402	2.446				16.3748	81.9208
	1.71458	12.4718	0	38.5729	33.09	19.8	0.032369	0	16.3759	0	1	0.080238	2.441				16.3738	81.9159
	1.71667	12.4718	0	38.5833	33.08	19.8	0.03229	0	16.3748	0	1	0.080041	2.435				16.3726	81.9101
	1.71875	12.4718	0	38.5938	33.1	19.8	0.032222	0	16.3738	0	1	0.079876	2.43				16.3716	81.9052
	1.72083	12.4718	0	38.6042	33.11	19.8	0.03214	0	16.3726	0	1	0.079679	2.424				16.3707	81.9004
	1.72292	12.4718	0	38.6146	33.11	19.8	0.032074	0	16.3716	0	1	0.079515	2.419				16.3697	81.8955
	1.725	12.4718	0	38.625	33.11	19.8	0.032007	0	16.3707	0	1	0.07935	2.414				16.3687	81.8906
	1.72708	12.4718	0	38.6354	33.12	19.8	0.03194	0	16.3697	0	1	0.079186	2.409				16.3676	81.8848
	1.72917	12.4718	0	38.6458	33.13	19.8	0.031871	0	16.3687	0	1	0.079022	2.404				16.3664	81.879
	1.73125	12.4718	0	38.6562	33.13	19.8	0.031791	0	16.3676	0	1	0.078825	2.398				16.365	81.8721
	1.73333	12.4718	0	38.6667	33.15	19.8	0.03171	0	16.3664	0	1	0.078627	2.392				16.3637	81.8653
	1.73542	12.4718	0	38.6771	33.16	19.8	0.031615	0	16.365	0	1	0.078397	2.385				16.3623	81.8585
	1.7375	12.4718	0	38.6875	33.16	19.8	0.031523	0	16.3637	0	1	0.078167	2.378				16.3611	81.8526
	1.73958	12.4718	0	38.6979	33.15	19.8	0.031431	0	16.3623	0	1	0.077937	2.371				16.3598	81.8458
	1.74167	12.4718	0	38.7083	33.17	19.8	0.031349	0	16.3611	0	1	0.07774	2.365				16.3586	81.8399
	1.74375	12.4718	0	38.7188	33.17	19.8	0.031256	0	16.3598	0	1	0.07751	2.358				16.3574	81.8341
	1.74583	12.4718	0	38.7292	33.17	19.8	0.031176	0	16.3586	0	1	0.077312	2.352				16.3563	81.8283
	1.74792	12.4718	0	38.7396	33.19	19.8	0.031095	0	16.3574	0	1	0.077115	2.346				16.3553	81.8234
	1.75	12.4718	0	38.75	33.21	19.8	0.031013	0	16.3563	0	1	0.076918	2.34				16.3539	81.8166
	1.75208	12.4718	0	38.7604	33.22	19.8	0.030945	0	16.3553	0	1	0.076754	2.335				16.3524	81.8088
	1.75417	12.4718	0	38.7708	33.21	19.8	0.030853	0	16.3539	0	1	0.076524	2.328				16.3512	81.803
	1.75625	12.4718	0	38.7812	33.21	19.8	0.030746	0	16.3524	0	1	0.076261	2.32				16.3494	81.7942
	1.75833	12.4718	0	38.7917	33.23	19.8	0.030665	0	16.3512	0	1	0.076063	2.314				16.3479	81.7864
	1.76042	12.4718	0	38.8021	33.23	19.8	0.030545	0	16.3494	0	1	0.075768	2.305				16.3467	81.7805
	1.7625	12.4718	0	38.8125	33.24	19.8	0.030438	0	16.3479	0	1	0.075505	2.297				16.3454	81.7737
	1.76458	12.4718	0	38.8229	33.24	19.8	0.030359	0	16.3467	0	1	0.075307	2.291				16.3444	81.7689
	1.76667	12.4718	0	38.8333	33.27	19.8	0.030263	0	16.3454	0	1	0.075077	2.284				16.3434	81.764
	1.76875	12.4718	0	38.8438	33.27	19.8	0.030196	0	16.3444	0	1	0.074913	2.279				16.3421	81.7572
	1.77083	12.4716	0	38.8542	33.28	19.8	0.030128	0	16.3434	0	1	0.074749	2.274				16.3407	81.7504
	1.77292	12.4716	0	38.8646	33.28	19.8	0.030036	0	16.3421	0	1	0.074518	2.267				16.3399	81.7465
	1.775	12.4716	0	38.875	33.3	19.8	0.02994	0	16.3407	0	1	0.074288	2.26				16.3391	81.7426
	1.77708	12.4716	0	38.8854	33.32	19.8	0.029885	0	16.3399	0	1	0.074157	2.256				16.3383	81.7386
	1.77917	12.4716	0	38.8958	33.3	19.8	0.029833	0	16.3391	0	1	0.074025	2.252				16.3372	81.7328
	1.78125	12.4716	0	38.9062	33.29	19.8	0.029781	0	16.3383	0	1	0.073894	2.248				16.3356	81.7251
	1.78333	12.4716	0	38.9167	33.33	19.8	0.029697	0	16.3372	0	1	0.073697	2.242				16.3339	81.7163
	1.78542	12.4716	0	38.9271	33.34	19.8	0.029591	0	16.3356	0	1	0.073434	2.234				16.3321	81.7075
	1.7875	12.4716	0	38.9375	33.33	19.8	0.029472	0	16.3339	0	1	0.073138	2.225				16.3302	81.6977
	1.78958	12.4716	0	38.9479	33.33	19.8	0.029353	0	16.3321	0	1	0.072842	2.216				16.3284	81.689
	1.79167	12.4716	0	38.9583	33.34	19.8	0.029219	0	16.3302	0	1	0.072513	2.206				16.3267	81.6802
	1.79375	12.4716	0	38.9688	33.38	19.8	0.029096	0	16.3284	0	1	0.072217	2.197				16.3249	81.6714
	1.79583	12.4716	0	38.9792	33.36	19.8	0.028977	0	16.3267	0	1	0.071922	2.188				16.3233	81.6636
	1.79792	12.4716	0	38.9896	33.37	19.8	0.028858	0	16.3249	0	1	0.071626	2.179				16.3216	81.6548
	1.8	12.4718	0	39	33.37	19.8	0.028751	0	16.3233	0	1	0.071363	2.171				16.3198	81.6461
	1.80208	12.4716	0	39.0104	33.38	19.8	0.028631	0	16.3216	0	1	0.071067	2.162				16.3183	81.6383
	1.80417	12.4716	0	39.0208	33.39	19.8	0.028511	0	16.3198	0	1	0.070771	2.153				16.3157	81.6256
	1.80625	12.4716	0	39.0312	33.39	19.8	0.028404	0	16.3183	0	1	0.070508	2.145				16.313	81.6119
	1.80833	12.4716	0	39.0417	33.4	19.8	0.028231	0	16.3157	0	1	0.070081	2.132				16.3105	81.5992
	1.81042	12.4716	0	39.0521	33.4	19.8	0.028046	0	16.313	0	1	0.069621	2.118				16.307	81.5817
	1.8125	12.4718	0	39.0625	33.4	19.8	0.027873	0	16.3105	0	1	0.069193	2.105				16.3044	81.569
	1.81458	12.4718	0	39.0729	33.43	19.8	0.027632	0	16.307	0	1	0.068602	2.087				16.3021	81.5573
	1.81667	12.4718	0	39.0833	33.43	19.8	0.02746	0	16.3044	0	1	0.068174	2.074				16.3003	81.5485
	1.81875	12.4718	0	39.0938	33.45	19.8	0.027299	0	16.3021	0	1	0.06778	2.062				16.2988	81.5407
	1.82083	12.4718	0	39.1042	33.45	19.8	0.027179	0	16.3003	0	1	0.067484	2.053				16.2972	81.5329
	1.82292	12.4718	0	39.1146	33.45	19.8	0.027073	0	16.2988	0	1	0.067221	2.045				16.2959	81.5261
	1.825	12.4718	0	39.125	33.47	19.8	0.026965	0	16.2972	0	1	0.066958	2.037				16.2943	81.5184
	1.82708	12.4718	0	39.1354	33.48	19.8	0.026871	0	16.2959	0	1	0.066728	2.03				16.2931	81.5125
	1.82917	12.4718	0	39.1458	33.5	19.8	0.026764	0	16.2943	0	1	0.066465	2.022				16.2918	81.5056
	1.83125	12.4718	0	39.1562	33.5	19.8	0.026684	0	16.2931	0	1	0.066268	2.016				16.2904	81.4988
	1.83333	12.4718	0	39.1667	33.49	19.8	0.026592	0	16.2918	0	1	0.066038	2.009				16.2889	81.491
	1.83542	12.4718	0	39.1771	33.5	19.8	0.026498	0	16.2904	0	1	0.065808	2.002				16.2879	81.4861
	1.8375	12.4718	0	39.1875	33.52	19.8	0.02639	0	16.2889	0	1	0.065545	1.994				16.2867	81.4803
	1.83958	12.4718	0	39.1979	33.51	19.8	0.026325	0	16.2879	0	1	0.06538	1.989				16.2857	81.4755
	1.84167	12.4718	0	39.2083	33.51	19.8	0.026246	0	16.2867	0	1	0.065183	1.983				16.2848	81.4706
	1.84375	12.4718	0	39.2188	33.54	19.8	0.026176	0	16.2857	0	1	0.065019	1.978				16.2836	81.4647
	1.84583	12.4718	0	39.2292	33.53	19.8	0.026111	0	16.2848	0	1	0.064854	1.973				16.2826	81.4598
	1.84792	12.4718	0	39.2396	33.54	19.8	0.02603	0	16.2836	0	1	0.064657	1.967				16.2815	81.454
	1.85	12.4718	0	39.25	33.55	19.8	0.025963	0	16.2826	0	1	0.064493	1.962				16.2805	81.4491
	1.85208	12.4718	0	39.2604	33.57	19.8	0.025882	0	16.2815	0	1	0.064296	1.956				16.2791	81.4423
	1.85417	12.4718	0	39.2708	33.57	19.8	0.025815	0	16.2805	0	1	0.064131	1.951				16.2781	81.4374
	1.85625	12.4718	0	39.2812	33.59	19.8	0.02572	0	16.2791	0	1	0.063901	1.944				16.277	81.4316
	1.85833	12.4718	0	39.2917	33.58	19.8	0.025655	0	16.2781	0	1	0.063737	1.939				16.2756	81.4248
	1.86042	12.4718	0	39.3021	33.57	19.8	0.025576	0	16.277	0	1	0.06354	1.933				16.2742	81.4179
	1.8625	12.4718	0	39.3125	33.61	19.8	0.02548	0	16.2756	0	1	0.063309	1.926				16.2727	81.4101
	1.86458	12.4718	0	39.3229	33.61	19.8	0.025388	0	16.2742	0	1	0.063079	1.919				16.2711	81.4023
	1.86667	12.4716	0	39.3333	33.6	19.8	0.025283	0	16.2727	0	1	0.062816	1.911				16.27	81.3965
	1.86875	12.4716	0	39.3438	33.61	19.8	0.025176	0	16.2711	0	1	0.062553	1.903				16.2682	81.3877
	1.87083	12.4716	0	39.3542	33.63	19.8	0.025094	0	16.27	0	1	0.062356	1.897				16.2665	81.379
	1.87292	12.4716	0	39.3646	33.65	19.8	0.024973	0	16.2682	0	1	0.06206	1.888				16.2647	81.3702
	1.875	12.4716	0	39.375	33.66	19.8	0.024853	0	16.2665	0	1	0.061765	1.879				16.2627	81.3604
	1.87708	12.4716	0	39.3854	33.65	19.8	0.024734	0	16.2647	0	1	0.061469	1.87				16.2608	81.3506
	1.87917	12.4718	0	39.3958	33.67	19.8	0.0246	0	16.2627	0	1	0.06114	1.86				16.2592	81.3428
	1.88125	12.4718	0	39.4062	33.66	19.8	0.024469	0	16.2608	0	1	0.060811	1.85				16.2575	81.3341
	1.88333	12.4718	0	39.4167	33.66	19.8	0.024364	0	16.2592	0	1	0.060548	1.842				16.2557	81.3253
	1.88542	12.4718	0	39.4271	33.67	19.8	0.024243	0	16.2575	0	1	0.060252	1.833				16.2544	81.3185
	1.8875	12.4718	0	39.4375	33.68	19.8	0.024122	0	16.2557	0	1	0.059957	1.824				16.2528	81.3107
	1.88958	12.4718	0	39.4479	33.68	19.8	0.024031	0	16.2544	0	1	0.059727	1.817				16.2514	81.3039
	1.89167	12.4718	0	39.4583	33.71	19.8	0.023922	0	16.2528	0	1	0.059464	1.809				16.2503	81.298
	1.89375	12.4718	0	39.4688	33.73	19.8	0.023827	0	16.2514	0	1	0.059233	1.802				16.2491	81.2922
	1.89583	12.4718	0	39.4792	33.73	19.8	0.023748	0	16.2503	0	1	0.059036	1.796				16.2479	81.2863
	1.89792	12.4718	0	39.4896	33.73	19.8	0.023668	0	16.2491	0	1	0.058839	1.79				16.247	81.2815
	1.9	12.4718	0	39.5	33.74	19.8	0.023588	0	16.2479	0	1	0.058642	1.784				16.246	81.2766
	1.90208	12.4718	0	39.5104	33.76	19.8	0.023519	0	16.247	0	1	0.058477	1.779				16.245	81.2717
	1.90417	12.4718	0	39.5208	33.76	19.8	0.023453	0	16.246	0	1	0.058313	1.774				16.244	81.2668
	1.90625	12.4718	0	39.5312	33.74	19.8	0.023388	0	16.245	0	1	0.058149	1.769				16.2427	81.26
	1.90833	12.4718	0	39.5417	33.77	19.8	0.02332	0	16.244	0	1	0.057984	1.764				16.2417	81.2551
	1.91042	12.4718	0	39.5521	33.78	19.8	0.023227	0	16.2427	0	1	0.057754	1.757				16.2407	81.2502
	1.9125	12.4718	0	39.5625	33.79	19.8	0.023159	0	16.2417	0	1	0.05759	1.752				16.2397	81.2454
	1.91458	12.4718	0	39.5729	33.76	19.8	0.023096	0	16.2407	0	1	0.057426	1.747				16.2388	81.2405
	1.91667	12.4718	0	39.5833	33.79	19.8	0.023027	0	16.2397	0	1	0.057261	1.742				16.2378	81.2356
	1.91875	12.4718	0	39.5938	33.82	19.8	0.022958	0	16.2388	0	1	0.057097	1.737				16.2368	81.2308
	1.92083	12.4718	0	39.6042	33.81	19.8	0.022893	0	16.2378	0	1	0.056932	1.732				16.2362	81.2278
	1.92292	12.4718	0	39.6146	33.82	19.8	0.022826	0	16.2368	0	1	0.056768	1.727				16.2355	81.2239
	1.925	12.4718	0	39.625	33.83	19.8	0.022785	0	16.2362	0	1	0.05667	1.724				16.2345	81.2191
	1.92708	12.4718	0	39.6354	33.84	19.8	0.022731	0	16.2355	0	1	0.056538	1.72				16.2337	81.2152
	1.92917	12.4718	0	39.6458	33.85	19.8	0.022664	0	16.2345	0	1	0.056374	1.715				16.2331	81.2122
	1.93125	12.4718	0	39.6562	33.84	19.8	0.022612	0	16.2337	0	1	0.056242	1.711				16.2326	81.2094
	1.93333	12.4718	0	39.6667	33.84	19.8	0.022573	0	16.2331	0	1	0.056144	1.708				16.2322	81.2074
	1.93542	12.4718	0	39.6771	33.89	19.8	0.022529	0	16.2326	0	1	0.056045	1.705				16.2316	81.2045
	1.9375	12.4718	0	39.6875	33.88	19.8	0.022502	0	16.2322	0	1	0.055979	1.703				16.2312	81.2025
	1.93958	12.4718	0	39.6979	33.88	19.8	0.022464	0	16.2316	0	1	0.055881	1.7				16.2304	81.1986
	1.94167	12.4718	0	39.7083	33.88	19.8	0.022436	0	16.2312	0	1	0.055815	1.698				16.2298	81.1957
	1.94375	12.4718	0	39.7188	33.9	19.8	0.022382	0	16.2304	0	1	0.055683	1.694				16.2292	81.1928
	1.94583	12.4718	0	39.7292	33.91	19.8	0.022342	0	16.2298	0	1	0.055585	1.691				16.229	81.1918
	1.94792	12.4718	0	39.7396	33.92	19.8	0.022301	0	16.2292	0	1	0.055486	1.688				16.2285	81.1889
	1.95	12.4718	0	39.75	33.92	19.8	0.022287	0	16.229	0	1	0.055453	1.687				16.2279	81.186
	1.95208	12.4718	0	39.7604	33.93	19.8	0.022247	0	16.2285	0	1	0.055355	1.684				16.2273	81.183
	1.95417	12.4718	0	39.7708	33.91	19.8	0.022208	0	16.2279	0	1	0.055256	1.681				16.2269	81.1811
	1.95625	12.4718	0	39.7812	33.93	19.8	0.022167	0	16.2273	0	1	0.055157	1.678				16.2261	81.1772
	1.95833	12.4718	0	39.7917	33.95	19.8	0.022139	0	16.2269	0	1	0.055092	1.676				16.2255	81.1743
	1.96042	12.4718	0	39.8021	33.96	19.8	0.022085	0	16.2261	0	1	0.05496	1.672				16.225	81.1714
	1.9625	12.4718	0	39.8125	33.97	19.8	0.022045	0	16.2255	0	1	0.054862	1.669				16.2242	81.1675
	1.96458	12.4718	0	39.8229	33.96	19.8	0.022005	0	16.225	0	1	0.054763	1.666				16.2234	81.1636
	1.96667	12.4718	0	39.8333	33.97	19.8	0.021952	0	16.2242	0	1	0.054632	1.662				16.2228	81.1607
	1.96875	12.4718	0	39.8438	33.99	19.8	0.021898	0	16.2234	0	1	0.0545	1.658				16.222	81.1568
	1.97083	12.4718	0	39.8542	34	19.8	0.021857	0	16.2228	0	1	0.054401	1.655				16.2213	81.1529
	1.97292	12.4718	0	39.8646	34.01	19.8	0.021803	0	16.222	0	1	0.05427	1.651				16.2209	81.1509
	1.975	12.4718	0	39.875	34.01	19.8	0.02175	0	16.2213	0	1	0.054138	1.647				16.2201	81.147
	1.97708	12.4718	0	39.8854	34.01	19.8	0.021724	0	16.2209	0	1	0.054073	1.645				16.2193	81.1431
	1.97917	12.4718	0	39.8958	34.01	19.8	0.02167	0	16.2201	0	1	0.053941	1.641				16.2187	81.1402
	1.98125	12.4718	0	39.9062	34.04	19.8	0.021616	0	16.2193	0	1	0.05381	1.637				16.2179	81.1363
	1.98333	12.4718	0	39.9167	34.04	19.8	0.021576	0	16.2187	0	1	0.053711	1.634				16.2172	81.1324
	1.98542	12.4718	0	39.9271	34.04	19.8	0.021523	0	16.2179	0	1	0.05358	1.63				16.2166	81.1295
	1.9875	12.4718	0	39.9375	34.05	19.8	0.021469	0	16.2172	0	1	0.053448	1.626				16.216	81.1266
	1.98958	12.4718	0	39.9479	34.08	19.8	0.021427	0	16.2166	0	1	0.05335	1.623				16.2152	81.1227
	1.99167	12.4718	0	39.9583	34.08	19.8	0.021387	0	16.216	0	1	0.053251	1.62				16.2146	81.1197
	1.99375	12.4718	0	39.9688	34.07	19.8	0.021335	0	16.2152	0	1	0.053119	1.616				16.2141	81.1168
	1.99583	12.4718	0	39.9792	34.08	19.8	0.021295	0	16.2146	0	1	0.053021	1.613				16.2133	81.113
	1.99792	12.4718	0	39.9896	34.09	19.8	0.021253	0	16.2141	0	1	0.052922	1.61				16.2127	81.11
	2	12.4718	0	40	34.12	19.8	0.021199	0	16.2133	0	1	0.052791	1.606				16.2117	81.1051
	2.00208	12.4718	0	40.0104	34.1	19.8	0.02116	0	16.2127	0	1	0.052692	1.603				16.2109	81.1012
	2.00417	12.4718	0	40.0208	34.1	19.8	0.021094	0	16.2117	0	1	0.052528	1.598				16.2104	81.0983
	2.00625	12.4718	0	40.0312	34.11	19.8	0.021041	0	16.2109	0	1	0.052396	1.594				16.2094	81.0935
	2.00833	12.4718	0	40.0417	34.12	19.8	0.021	0	16.2104	0	1	0.052298	1.591				16.2086	81.0895
	2.01042	12.4718	0	40.0521	34.15	19.8	0.020932	0	16.2094	0	1	0.052133	1.586				16.208	81.0866
	2.0125	12.4718	0	40.0625	34.15	19.8	0.020879	0	16.2086	0	1	0.052002	1.582				16.2072	81.0827
	2.01458	12.4718	0	40.0729	34.16	19.8	0.020839	0	16.208	0	1	0.051903	1.579				16.2065	81.0788
	2.01667	12.4716	0	40.0833	34.17	19.8	0.020785	0	16.2072	0	1	0.051772	1.575				16.2061	81.0769
	2.01875	12.4716	0	40.0938	34.17	19.8	0.020732	0	16.2065	0	1	0.05164	1.571				16.2053	81.073
	2.02083	12.4716	0	40.1042	34.18	19.8	0.020705	0	16.2061	0	1	0.051575	1.569				16.2045	81.0691
	2.02292	12.4716	0	40.1146	34.19	19.8	0.020651	0	16.2053	0	1	0.051443	1.565				16.2039	81.0662
	2.025	12.4716	0	40.125	34.19	19.8	0.020598	0	16.2045	0	1	0.051312	1.561				16.203	81.0613
	2.02708	12.4716	0	40.1354	34.19	19.8	0.020559	0	16.2039	0	1	0.051213	1.558				16.2022	81.0574
	2.02917	12.4716	0	40.1458	34.22	19.8	0.020489	0	16.203	0	1	0.051049	1.553				16.2014	81.0535
	2.03125	12.4716	0	40.1562	34.23	19.8	0.020437	0	16.2022	0	1	0.050917	1.549				16.2004	81.0486
	2.03333	12.4716	0	40.1667	34.21	19.8	0.020385	0	16.2014	0	1	0.050786	1.545				16.1996	81.0447
	2.03542	12.4716	0	40.1771	34.22	19.8	0.020319	0	16.2004	0	1	0.050621	1.54				16.1987	81.0398
	2.0375	12.4716	0	40.1875	34.24	19.8	0.020264	0	16.1996	0	1	0.05049	1.536				16.1979	81.0359
	2.03958	12.4716	0	40.1979	34.23	19.8	0.020198	0	16.1987	0	1	0.050325	1.531				16.1969	81.0311
	2.04167	12.4716	0	40.2083	34.25	19.8	0.020144	0	16.1979	0	1	0.050194	1.527				16.1961	81.0272
	2.04375	12.4716	0	40.2188	34.26	19.8	0.020077	0	16.1969	0	1	0.05003	1.522				16.1952	81.0223
	2.04583	12.4716	0	40.2292	34.27	19.8	0.020024	0	16.1961	0	1	0.049898	1.518				16.1942	81.0174
	2.04792	12.4716	0	40.2396	34.3	19.8	0.019956	0	16.1952	0	1	0.049734	1.513				16.1934	81.0135
	2.05	12.4716	0	40.25	34.3	19.8	0.019889	0	16.1942	0	1	0.049569	1.508				16.1922	81.0077
	2.05208	12.4716	0	40.2604	34.29	19.8	0.019837	0	16.1934	0	1	0.049438	1.504				16.1915	81.0038
	2.05417	12.4716	0	40.2708	34.29	19.8	0.019758	0	16.1922	0	1	0.049241	1.498				16.1905	80.9989
	2.05625	12.4716	0	40.2812	34.31	19.8	0.019703	0	16.1915	0	1	0.049109	1.494				16.1897	80.995
	2.05833	12.4716	0	40.2917	34.32	19.8	0.019637	0	16.1905	0	1	0.048945	1.489				16.1887	80.9901
	2.06042	12.4716	0	40.3021	34.31	19.8	0.019585	0	16.1897	0	1	0.048813	1.485				16.1878	80.9852
	2.0625	12.4716	0	40.3125	34.32	19.8	0.019518	0	16.1887	0	1	0.048649	1.48				16.1872	80.9823
	2.06458	12.4716	0	40.3229	34.34	19.8	0.019451	0	16.1878	0	1	0.048485	1.475				16.1862	80.9775
	2.06667	12.4716	0	40.3333	34.34	19.8	0.019411	0	16.1872	0	1	0.048386	1.472				16.1854	80.9736
	2.06875	12.4716	0	40.3438	34.36	19.8	0.019343	0	16.1862	0	1	0.048222	1.467				16.1846	80.9696
	2.07083	12.4716	0	40.3542	34.37	19.8	0.019289	0	16.1854	0	1	0.04809	1.463				16.1839	80.9657
	2.07292	12.4716	0	40.3646	34.35	19.8	0.019239	0	16.1846	0	1	0.047959	1.459				16.1829	80.9609
	2.075	12.4716	0	40.375	34.36	19.8	0.019185	0	16.1839	0	1	0.047827	1.455				16.1821	80.957
	2.07708	12.4716	0	40.3854	34.39	19.8	0.019116	0	16.1829	0	1	0.047663	1.45				16.1811	80.9521
	2.07917	12.4716	0	40.3958	34.39	19.8	0.019063	0	16.1821	0	1	0.047531	1.446				16.1805	80.9492
	2.08125	12.4716	0	40.4062	34.4	19.8	0.018997	0	16.1811	0	1	0.047367	1.441				16.1794	80.9433
	2.08333	12.4716	0	40.4167	34.41	19.8	0.018957	0	16.1805	0	1	0.047268	1.438				16.1784	80.9384
	2.08542	12.4714	0	40.4271	34.41	19.8	0.018878	0	16.1794	0	1	0.047071	1.432				16.1774	80.9336
	2.0875	12.4714	0	40.4375	34.42	19.8	0.018811	0	16.1784	0	1	0.046907	1.427				16.1763	80.9277
	2.08958	12.4714	0	40.4479	34.42	19.8	0.018745	0	16.1774	0	1	0.046742	1.422				16.1755	80.9238
	2.09167	12.4714	0	40.4583	34.45	19.8	0.018664	0	16.1763	0	1	0.046545	1.416				16.1743	80.918
	2.09375	12.4714	0	40.4688	34.46	19.8	0.01861	0	16.1755	0	1	0.046414	1.412				16.1735	80.9141
	2.09583	12.4714	0	40.4792	34.47	19.8	0.01853	0	16.1743	0	1	0.046217	1.406				16.1726	80.9092
	2.09792	12.4714	0	40.4896	34.46	19.8	0.018478	0	16.1735	0	1	0.046085	1.402				16.1718	80.9053
	2.1	12.4714	0	40.5	34.48	19.8	0.01841	0	16.1726	0	1	0.045921	1.397				16.1706	80.8994
	2.10208	12.4714	0	40.5104	34.48	19.8	0.018358	0	16.1718	0	1	0.045789	1.393				16.1698	80.8955
	2.10417	12.4714	0	40.5208	34.47	19.8	0.018279	0	16.1706	0	1	0.045592	1.387				16.1687	80.8897
	2.10625	12.4714	0	40.5312	34.49	19.8	0.018225	0	16.1698	0	1	0.045461	1.383				16.1677	80.8848
	2.10833	12.4714	0	40.5417	34.51	19.8	0.018145	0	16.1687	0	1	0.045263	1.377				16.1665	80.8789
	2.11042	12.4714	0	40.5521	34.51	19.8	0.018079	0	16.1677	0	1	0.045099	1.372				16.1655	80.8741
	2.1125	12.4714	0	40.5625	34.51	19.8	0.018	0	16.1665	0	1	0.044902	1.366				16.1644	80.8682
	2.11458	12.4714	0	40.5729	34.51	19.8	0.017933	0	16.1655	0	1	0.044737	1.361				16.1634	80.8633
	2.11667	12.4714	0	40.5833	34.52	19.8	0.017853	0	16.1644	0	1	0.04454	1.355				16.1624	80.8584
	2.11875	12.4714	0	40.5938	34.54	19.8	0.017786	0	16.1634	0	1	0.044376	1.35				16.1612	80.8526
	2.12083	12.4714	0	40.6042	34.54	19.8	0.01772	0	16.1624	0	1	0.044211	1.345				16.1603	80.8477
	2.12292	12.4714	0	40.6146	34.57	19.8	0.017639	0	16.1612	0	1	0.044014	1.339				16.1593	80.8428
	2.125	12.4714	0	40.625	34.58	19.8	0.017573	0	16.1603	0	1	0.04385	1.334				16.1583	80.838
	2.12708	12.4714	0	40.6354	34.57	19.8	0.017507	0	16.1593	0	1	0.043685	1.329				16.1571	80.8321
	2.12917	12.4714	0	40.6458	34.59	19.8	0.01744	0	16.1583	0	1	0.043521	1.324				16.1564	80.8282
	2.13125	12.4714	0	40.6562	34.58	19.8	0.017362	0	16.1571	0	1	0.043324	1.318				16.1552	80.8224
	2.13333	12.4714	0	40.6667	34.59	19.8	0.017308	0	16.1564	0	1	0.043192	1.314				16.1544	80.8185
	2.13542	12.4714	0	40.6771	34.62	19.8	0.017228	0	16.1552	0	1	0.042995	1.308				16.1534	80.8136
	2.1375	12.4712	0	40.6875	34.63	19.8	0.017174	0	16.1544	0	1	0.042864	1.304				16.1527	80.8097
	2.13958	12.4712	0	40.6979	34.63	19.8	0.017108	0	16.1534	0	1	0.042699	1.299				16.1517	80.8048
	2.14167	12.4712	0	40.7083	34.64	19.8	0.017055	0	16.1527	0	1	0.042568	1.295				16.1509	80.8009
	2.14375	12.4712	0	40.7188	34.65	19.8	0.016988	0	16.1517	0	1	0.042404	1.29				16.1501	80.797
	2.14583	12.4712	0	40.7292	34.66	19.8	0.016934	0	16.1509	0	1	0.042272	1.286				16.1492	80.7921
	2.14792	12.4712	0	40.7396	34.67	19.8	0.016882	0	16.1501	0	1	0.042141	1.282				16.1484	80.7882
	2.15	12.4712	0	40.75	34.68	19.8	0.016815	0	16.1492	0	1	0.041976	1.277				16.1476	80.7843
	2.15208	12.4712	0	40.7604	34.68	19.8	0.016762	0	16.1484	0	1	0.041845	1.273				16.1468	80.7804
	2.15417	12.4712	0	40.7708	34.66	19.8	0.01671	0	16.1476	0	1	0.041713	1.269				16.1458	80.7755
	2.15625	12.4712	0	40.7812	34.7	19.8	0.016655	0	16.1468	0	1	0.041582	1.265				16.1451	80.7716
	2.15833	12.4712	0	40.7917	34.69	19.8	0.01659	0	16.1458	0	1	0.041417	1.26				16.1441	80.7668
	2.16042	12.4712	0	40.8021	34.68	19.8	0.016537	0	16.1451	0	1	0.041286	1.256				16.1431	80.7619
	2.1625	12.4712	0	40.8125	34.7	19.8	0.01647	0	16.1441	0	1	0.041122	1.251				16.1421	80.757
	2.16458	12.4712	0	40.8229	34.73	19.8	0.016403	0	16.1431	0	1	0.040957	1.246				16.141	80.7512
	2.16667	12.4712	0	40.8333	34.72	19.8	0.016337	0	16.1421	0	1	0.040793	1.241				16.14	80.7463
	2.16875	12.4712	0	40.8438	34.75	19.8	0.016256	0	16.141	0	1	0.040596	1.235				16.139	80.7414
	2.17083	12.4712	0	40.8542	34.75	19.8	0.01619	0	16.14	0	1	0.040431	1.23				16.1378	80.7355
	2.17292	12.4712	0	40.8646	34.75	19.8	0.016124	0	16.139	0	1	0.040267	1.225				16.1369	80.7307
	2.175	12.4712	0	40.875	34.75	19.8	0.016045	0	16.1378	0	1	0.04007	1.219				16.1357	80.7248
	2.17708	12.4712	0	40.8854	34.78	19.8	0.015978	0	16.1369	0	1	0.039905	1.214				16.1347	80.7199
	2.17917	12.4712	0	40.8958	34.77	19.8	0.015899	0	16.1357	0	1	0.039708	1.208				16.1337	80.7151
	2.18125	12.4712	0	40.9062	34.79	19.8	0.015832	0	16.1347	0	1	0.039544	1.203				16.1326	80.7092
	2.18333	12.4712	0	40.9167	34.8	19.8	0.015766	0	16.1337	0	1	0.039379	1.198				16.1316	80.7043
	2.18542	12.4712	0	40.9271	34.79	19.8	0.015688	0	16.1326	0	1	0.039182	1.192				16.1304	80.6985
	2.1875	12.4712	0	40.9375	34.83	19.8	0.01562	0	16.1316	0	1	0.039018	1.187				16.1295	80.6936
	2.18958	12.4712	0	40.9479	34.82	19.8	0.015541	0	16.1304	0	1	0.038821	1.181				16.1287	80.6897
	2.19167	12.4712	0	40.9583	34.81	19.8	0.015476	0	16.1295	0	1	0.038656	1.176				16.1275	80.6838
	2.19375	12.4712	0	40.9688	34.82	19.8	0.015423	0	16.1287	0	1	0.038525	1.172				16.1265	80.6789
	2.19583	12.4712	0	40.9792	34.85	19.8	0.015342	0	16.1275	0	1	0.038328	1.166				16.1254	80.6731
	2.19792	12.4712	0	40.9896	34.85	19.8	0.015275	0	16.1265	0	1	0.038163	1.161				16.1244	80.6682
	2.2	12.4712	0	41	34.84	19.8	0.015197	0	16.1254	0	1	0.037966	1.155				16.1232	80.6623
	2.20208	12.4712	0	41.0104	34.85	19.8	0.01513	0	16.1244	0	1	0.037802	1.15				16.122	80.6565
	2.20417	12.4712	0	41.0208	34.87	19.8	0.015051	0	16.1232	0	1	0.037604	1.144				16.1211	80.6516
	2.20625	12.4712	0	41.0312	34.88	19.8	0.014971	0	16.122	0	1	0.037407	1.138				16.1201	80.6467
	2.20833	12.4712	0	41.0417	34.86	19.8	0.014907	0	16.1211	0	1	0.037243	1.133				16.1187	80.6399
	2.21042	12.4712	0	41.0521	34.89	19.8	0.014839	0	16.1201	0	1	0.037078	1.128				16.1177	80.635
	2.2125	12.4712	0	41.0625	34.9	19.8	0.014746	0	16.1187	0	1	0.036848	1.121				16.1166	80.6291
	2.21458	12.4712	0	41.0729	34.91	19.8	0.01468	0	16.1177	0	1	0.036684	1.116				16.1154	80.6233
	2.21667	12.4712	0	41.0833	34.89	19.8	0.014602	0	16.1166	0	1	0.036487	1.11				16.1142	80.6174
	2.21875	12.4712	0	41.0938	34.93	19.8	0.01452	0	16.1154	0	1	0.03629	1.104				16.1131	80.6116
	2.22083	12.4712	0	41.1042	34.94	19.8	0.014441	0	16.1142	0	1	0.036092	1.098				16.1117	80.6047
	2.22292	12.4712	0	41.1146	34.94	19.8	0.014362	0	16.1131	0	1	0.035895	1.092				16.1105	80.5989
	2.225	12.4712	0	41.125	34.94	19.8	0.01427	0	16.1117	0	1	0.035665	1.085				16.1094	80.593
	2.22708	12.4712	0	41.1354	34.96	19.8	0.01419	0	16.1105	0	1	0.035468	1.079				16.108	80.5862
	2.22917	12.4712	0	41.1458	34.97	19.8	0.01411	0	16.1094	0	1	0.035271	1.073				16.1066	80.5794
	2.23125	12.4712	0	41.1562	34.96	19.8	0.014019	0	16.108	0	1	0.03504	1.066				16.1055	80.5735
	2.23333	12.4712	0	41.1667	35	19.8	0.013925	0	16.1066	0	1	0.03481	1.059				16.1041	80.5667
	2.23542	12.4712	0	41.1771	35.01	19.8	0.013845	0	16.1055	0	1	0.034613	1.053				16.1027	80.5598
	2.2375	12.4712	0	41.1875	35	19.8	0.013754	0	16.1041	0	1	0.034383	1.046				16.1015	80.554
	2.23958	12.4712	0	41.1979	35	19.8	0.013661	0	16.1027	0	1	0.034153	1.039				16.1004	80.5481
	2.24167	12.4712	0	41.2083	35.01	19.8	0.013582	0	16.1015	0	1	0.033956	1.033				16.0992	80.5423
	2.24375	12.4712	0	41.2188	35.03	19.8	0.013502	0	16.1004	0	1	0.033758	1.027				16.0976	80.5345
	2.24583	12.4712	0	41.2292	35.04	19.8	0.013422	0	16.0992	0	1	0.033561	1.021				16.0965	80.5286
	2.24792	12.4712	0	41.2396	35.05	19.8	0.013317	0	16.0976	0	1	0.033298	1.013				16.0953	80.5227
	2.25	12.4712	0	41.25	35.06	19.8	0.013238	0	16.0965	0	1	0.033101	1.007				16.0939	80.5159
	2.25208	12.4712	0	41.2604	35.05	19.8	0.013159	0	16.0953	0	1	0.032904	1.001				16.0928	80.51
	2.25417	12.4712	0	41.2708	35.05	19.8	0.013067	0	16.0939	0	1	0.032674	0.994				16.0916	80.5042
	2.25625	12.4712	0	41.2812	35.07	19.8	0.012987	0	16.0928	0	1	0.032476	0.988				16.09	80.4964
	2.25833	12.4712	0	41.2917	35.09	19.8	0.012907	0	16.0916	0	1	0.032279	0.982				16.0889	80.4905
	2.26042	12.4709	0	41.3021	35.08	19.8	0.012803	0	16.09	0	1	0.032016	0.974				16.0877	80.4846
	2.2625	12.4709	0	41.3125	35.09	19.8	0.012723	0	16.0889	0	1	0.031819	0.968				16.0867	80.4798
	2.26458	12.4709	0	41.3229	35.1	19.8	0.012643	0	16.0877	0	1	0.031622	0.962				16.0855	80.4739
	2.26667	12.4709	0	41.3333	35.12	19.8	0.012577	0	16.0867	0	1	0.031457	0.957				16.0846	80.469
	2.26875	12.4709	0	41.3438	35.13	19.8	0.012498	0	16.0855	0	1	0.03126	0.951				16.0836	80.4641
	2.27083	12.4709	0	41.3542	35.12	19.8	0.012432	0	16.0846	0	1	0.031096	0.946				16.0828	80.4602
	2.27292	12.4709	0	41.3646	35.13	19.8	0.012366	0	16.0836	0	1	0.030932	0.941				16.0818	80.4554
	2.275	12.4709	0	41.375	35.15	19.8	0.012312	0	16.0828	0	1	0.0308	0.937				16.0811	80.4514
	2.27708	12.4709	0	41.3854	35.15	19.8	0.012246	0	16.0818	0	1	0.030636	0.932				16.0803	80.4475
	2.27917	12.4712	0	41.3958	35.15	19.8	0.012194	0	16.0811	0	1	0.030504	0.928				16.0795	80.4436
	2.28125	12.4712	0	41.4062	35.17	19.8	0.01214	0	16.0803	0	1	0.030373	0.924				16.0783	80.4378
	2.28333	12.4709	0	41.4167	35.16	19.8	0.012088	0	16.0795	0	1	0.030241	0.92				16.0773	80.4329
	2.28542	12.4712	0	41.4271	35.18	19.8	0.012008	0	16.0783	0	1	0.030044	0.914				16.0766	80.429
	2.2875	12.4712	0	41.4375	35.19	19.8	0.011942	0	16.0773	0	1	0.02988	0.909				16.0756	80.4241
	2.28958	12.4712	0	41.4479	35.2	19.8	0.011889	0	16.0766	0	1	0.029748	0.905				16.0744	80.4183
	2.29167	12.4712	0	41.4583	35.2	19.8	0.011823	0	16.0756	0	1	0.029584	0.9				16.0734	80.4134
	2.29375	12.4712	0	41.4688	35.23	19.8	0.011743	0	16.0744	0	1	0.029387	0.894				16.0725	80.4085
	2.29583	12.4712	0	41.4792	35.23	19.8	0.011677	0	16.0734	0	1	0.029222	0.889				16.0715	80.4036
	2.29792	12.4712	0	41.4896	35.22	19.8	0.011612	0	16.0725	0	1	0.029058	0.884				16.0707	80.3997
	2.3	12.4712	0	41.5	35.24	19.8	0.011546	0	16.0715	0	1	0.028894	0.879				16.0695	80.3938
	2.30208	12.4712	0	41.5104	35.25	19.8	0.011492	0	16.0707	0	1	0.028762	0.875				16.0686	80.389
	2.30417	12.4712	0	41.5208	35.25	19.8	0.011414	0	16.0695	0	1	0.028565	0.869				16.0676	80.3841
	2.30625	12.4712	0	41.5312	35.26	19.8	0.011347	0	16.0686	0	1	0.0284	0.864				16.0666	80.3792
	2.30833	12.4712	0	41.5417	35.27	19.8	0.011281	0	16.0676	0	1	0.028236	0.859				16.0656	80.3743
	2.31042	12.4712	0	41.5521	35.27	19.8	0.011216	0	16.0666	0	1	0.028072	0.854				16.0647	80.3694
	2.3125	12.4712	0	41.5625	35.29	19.8	0.011149	0	16.0656	0	1	0.027907	0.849				16.0637	80.3645
	2.31458	12.4712	0	41.5729	35.31	19.8	0.011082	0	16.0647	0	1	0.027743	0.844				16.0627	80.3597
	2.31667	12.4712	0	41.5833	35.31	19.8	0.011017	0	16.0637	0	1	0.027579	0.839				16.0619	80.3558
	2.31875	12.4712	0	41.5938	35.31	19.8	0.010951	0	16.0627	0	1	0.027414	0.834				16.061	80.3509
	2.32083	12.4712	0	41.6042	35.33	19.8	0.010898	0	16.0619	0	1	0.027283	0.83				16.0598	80.345
	2.32292	12.4712	0	41.6146	35.35	19.8	0.010831	0	16.061	0	1	0.027119	0.825				16.059	80.3411
	2.325	12.4712	0	41.625	35.35	19.8	0.010753	0	16.0598	0	1	0.026921	0.819				16.058	80.3362
	2.32708	12.4712	0	41.6354	35.33	19.8	0.0107	0	16.059	0	1	0.02679	0.815				16.0572	80.3323
	2.32917	12.4712	0	41.6458	35.34	19.8	0.010634	0	16.058	0	1	0.026625	0.81				16.0565	80.3284
	2.33125	12.4712	0	41.6562	35.37	19.8	0.010581	0	16.0572	0	1	0.026494	0.806				16.0555	80.3235
	2.33333	12.4712	0	41.6667	35.37	19.8	0.010528	0	16.0565	0	1	0.026363	0.802				16.0545	80.3186
	2.33542	12.4712	0	41.6771	35.4	19.8	0.010461	0	16.0555	0	1	0.026198	0.797				16.0539	80.3157
	2.3375	12.4712	0	41.6875	35.4	19.8	0.010396	0	16.0545	0	1	0.026034	0.792				16.0531	80.3118
	2.33958	12.4712	0	41.6979	35.4	19.8	0.010356	0	16.0539	0	1	0.025935	0.789				16.0524	80.3079
	2.34167	12.4712	0	41.7083	35.39	19.8	0.010304	0	16.0531	0	1	0.025804	0.785				16.0514	80.303
	2.34375	12.4712	0	41.7188	35.42	19.8	0.01025	0	16.0524	0	1	0.025672	0.781				16.0504	80.2981
	2.34583	12.4712	0	41.7292	35.41	19.8	0.010185	0	16.0514	0	1	0.025508	0.776				16.0496	80.2942
	2.34792	12.4712	0	41.7396	35.43	19.8	0.010119	0	16.0504	0	1	0.025344	0.771				16.0488	80.2903
	2.35	12.4712	0	41.75	35.44	19.8	0.010066	0	16.0496	0	1	0.025212	0.767				16.0477	80.2845
	2.35208	12.4712	0	41.7604	35.45	19.8	0.010013	0	16.0488	0	1	0.025081	0.763				16.0467	80.2796
	2.35417	12.4712	0	41.7708	35.47	19.8	0.009933	0	16.0477	0	1	0.024883	0.757				16.0457	80.2747
	2.35625	12.4712	0	41.7812	35.47	19.8	0.009868	0	16.0467	0	1	0.024719	0.752				16.0447	80.2698
	2.35833	12.4712	0	41.7917	35.47	19.8	0.009802	0	16.0457	0	1	0.024555	0.747				16.0436	80.264
	2.36042	12.4712	0	41.8021	35.48	19.8	0.009736	0	16.0447	0	1	0.02439	0.742				16.0426	80.2591
	2.3625	12.4712	0	41.8125	35.5	19.8	0.009657	0	16.0436	0	1	0.024193	0.736				16.0416	80.2542
	2.36458	12.4712	0	41.8229	35.49	19.8	0.009591	0	16.0426	0	1	0.024029	0.731				16.0405	80.2483
	2.36667	12.4712	0	41.8333	35.51	19.8	0.009525	0	16.0416	0	1	0.023864	0.726				16.0397	80.2444
	2.36875	12.4712	0	41.8438	35.5	19.8	0.009446	0	16.0405	0	1	0.023667	0.72				16.0385	80.2385
	2.37083	12.4712	0	41.8542	35.53	19.8	0.009393	0	16.0397	0	1	0.023536	0.716				16.0373	80.2327
	2.37292	12.4712	0	41.8646	35.53	19.8	0.009314	0	16.0385	0	1	0.023338	0.71				16.0362	80.2268
	2.375	12.4712	0	41.875	35.54	19.8	0.009235	0	16.0373	0	1	0.023141	0.704				16.035	80.221
	2.37708	12.4712	0	41.8854	35.53	19.8	0.009157	0	16.0362	0	1	0.022944	0.698				16.0336	80.2141
	2.37917	12.4712	0	41.8958	35.55	19.8	0.009077	0	16.035	0	1	0.022747	0.692				16.0324	80.2083
	2.38125	12.4712	0	41.9062	35.57	19.8	0.008984	0	16.0336	0	1	0.022517	0.685				16.0313	80.2024
	2.38333	12.4712	0	41.9167	35.57	19.8	0.008906	0	16.0324	0	1	0.022319	0.679				16.0301	80.1965
	2.38542	12.4712	0	41.9271	35.59	19.8	0.008826	0	16.0313	0	1	0.022122	0.673				16.0289	80.1907
	2.3875	12.4712	0	41.9375	35.59	19.8	0.008747	0	16.0301	0	1	0.021925	0.667				16.028	80.1858
	2.38958	12.4712	0	41.9479	35.6	19.8	0.008669	0	16.0289	0	1	0.021728	0.661				16.0266	80.1789
	2.39167	12.4712	0	41.9583	35.6	19.8	0.008603	0	16.028	0	1	0.021563	0.656				16.0256	80.1741
	2.39375	12.4712	0	41.9688	35.61	19.8	0.008511	0	16.0266	0	1	0.021333	0.649				16.0246	80.1692
	2.39583	12.4712	0	41.9792	35.64	19.8	0.008444	0	16.0256	0	1	0.021169	0.644				16.0237	80.1643
	2.39792	12.4712	0	41.9896	35.62	19.8	0.008379	0	16.0246	0	1	0.021005	0.639				16.0227	80.1594
	2.4	12.4712	0	42	35.63	19.8	0.008313	0	16.0237	0	1	0.02084	0.634				16.0217	80.1545
	2.40208	12.4712	0	42.0104	35.65	19.8	0.008247	0	16.0227	0	1	0.020676	0.629				16.0207	80.1496
	2.40417	12.4712	0	42.0208	35.65	19.8	0.008182	0	16.0217	0	1	0.020511	0.624				16.0197	80.1447
	2.40625	12.4712	0	42.0312	35.67	19.8	0.008116	0	16.0207	0	1	0.020347	0.619				16.0188	80.1399
	2.40833	12.4712	0	42.0417	35.67	19.8	0.00805	0	16.0197	0	1	0.020183	0.614				16.0178	80.135
	2.41042	12.4712	0	42.0521	35.68	19.8	0.007984	0	16.0188	0	1	0.020018	0.609				16.0168	80.1301
	2.4125	12.4712	0	42.0625	35.69	19.8	0.007918	0	16.0178	0	1	0.019854	0.604				16.0158	80.1252
	2.41458	12.4712	0	42.0729	35.69	19.8	0.007852	0	16.0168	0	1	0.01969	0.599				16.0149	80.1203
	2.41667	12.4712	0	42.0833	35.71	19.8	0.007786	0	16.0158	0	1	0.019525	0.594				16.0139	80.1154
	2.41875	12.4712	0	42.0938	35.7	19.8	0.007721	0	16.0149	0	1	0.019361	0.589				16.0129	80.1105
	2.42083	12.4712	0	42.1042	35.71	19.8	0.007655	0	16.0139	0	1	0.019197	0.584				16.0121	80.1066
	2.42292	12.4712	0	42.1146	35.73	19.8	0.007589	0	16.0129	0	1	0.019032	0.579				16.0112	80.1017
	2.425	12.4712	0	42.125	35.75	19.8	0.007536	0	16.0121	0	1	0.018901	0.575				16.0104	80.0978
	2.42708	12.4712	0	42.1354	35.75	19.8	0.00747	0	16.0112	0	1	0.018736	0.57				16.0096	80.0939
	2.42917	12.4712	0	42.1458	35.75	19.8	0.007418	0	16.0104	0	1	0.018605	0.566				16.0086	80.0891
	2.43125	12.4712	0	42.1562	35.77	19.8	0.007365	0	16.0096	0	1	0.018473	0.562				16.0076	80.0842
	2.43333	12.4712	0	42.1667	35.78	19.8	0.007299	0	16.0086	0	1	0.018309	0.557				16.0065	80.0783
	2.43542	12.4712	0	42.1771	35.78	19.8	0.007233	0	16.0076	0	1	0.018145	0.552				16.0059	80.0754
	2.4375	12.4712	0	42.1875	35.78	19.8	0.007155	0	16.0065	0	1	0.017948	0.546				16.0051	80.0715
	2.43958	12.4712	0	42.1979	35.78	19.8	0.007116	0	16.0059	0	1	0.017849	0.543				16.0041	80.0666
	2.44167	12.4712	0	42.2083	35.81	19.8	0.007062	0	16.0051	0	1	0.017717	0.539				16.0035	80.0636
	2.44375	12.4712	0	42.2188	35.8	19.8	0.006997	0	16.0041	0	1	0.017553	0.534				16.0028	80.0597
	2.44583	12.4712	0	42.2292	35.81	19.8	0.006957	0	16.0035	0	1	0.017454	0.531				16.002	80.0558
	2.44792	12.4712	0	42.2396	35.84	19.8	0.006904	0	16.0028	0	1	0.017323	0.527				16.0014	80.0529
	2.45	12.4712	0	42.25	35.84	19.8	0.006852	0	16.002	0	1	0.017192	0.523				16.0008	80.05
	2.45208	12.4712	0	42.2604	35.86	19.8	0.006812	0	16.0014	0	1	0.017093	0.52				16.0002	80.047
	2.45417	12.4712	0	42.2708	35.84	19.8	0.006773	0	16.0008	0	1	0.016994	0.517				15.9994	80.0431
	2.45625	12.4712	0	42.2812	35.86	19.8	0.006733	0	16.0002	0	1	0.016896	0.514				15.9989	80.0402
	2.45833	12.4712	0	42.2917	35.86	19.8	0.00668	0	15.9994	0	1	0.016764	0.51				15.9981	80.0363
	2.46042	12.4712	0	42.3021	35.88	19.8	0.006641	0	15.9989	0	1	0.016666	0.507				15.9973	80.0324
	2.4625	12.4714	0	42.3125	35.89	19.8	0.006588	0	15.9981	0	1	0.016534	0.503				15.9967	80.0294
	2.46458	12.4714	0	42.3229	35.91	19.8	0.006535	0	15.9973	0	1	0.016403	0.499				15.9959	80.0255
	2.46667	12.4714	0	42.3333	35.91	19.8	0.006496	0	15.9967	0	1	0.016304	0.496				15.9951	80.0216
	2.46875	12.4714	0	42.3438	35.91	19.8	0.006444	0	15.9959	0	1	0.016173	0.492				15.9946	80.0187
	2.47083	12.4714	0	42.3542	35.92	19.8	0.006391	0	15.9951	0	1	0.016041	0.488				15.994	80.0158
	2.47292	12.4714	0	42.3646	35.92	19.8	0.006351	0	15.9946	0	1	0.015942	0.485				15.9934	80.0128
	2.475	12.4714	0	42.375	35.94	19.8	0.006312	0	15.994	0	1	0.015844	0.482				15.9928	80.0099
	2.47708	12.4714	0	42.3854	35.95	19.8	0.006272	0	15.9934	0	1	0.015745	0.479				15.992	80.006
	2.47917	12.4714	0	42.3958	35.95	19.8	0.006233	0	15.9928	0	1	0.015647	0.476				15.9912	80.0021
	2.48125	12.4714	0	42.4062	35.97	19.8	0.00618	0	15.992	0	1	0.015515	0.472				15.9905	79.9982
	2.48333	12.4714	0	42.4167	35.96	19.8	0.006128	0	15.9912	0	1	0.015384	0.468				15.9897	79.9943
	2.48542	12.4714	0	42.4271	35.98	19.8	0.006075	0	15.9905	0	1	0.015252	0.464				15.9889	79.9903
	2.4875	12.4714	0	42.4375	35.98	19.8	0.006023	0	15.9897	0	1	0.015121	0.46				15.9881	79.9864
	2.48958	12.4716	0	42.4479	36	19.8	0.00597	0	15.9889	0	1	0.014989	0.456				15.9875	79.9835
	2.49167	12.4716	0	42.4583	36	19.8	0.005917	0	15.9881	0	1	0.014858	0.452				15.9869	79.9806
	2.49375	12.4716	0	42.4688	36	19.8	0.005878	0	15.9875	0	1	0.014759	0.449				15.9862	79.9767
	2.49583	12.4716	0	42.4792	36.03	19.8	0.005838	0	15.9869	0	1	0.01466	0.446				15.9856	79.9737
	2.49792	12.4716	0	42.4896	36.04	19.8	0.005785	0	15.9862	0	1	0.014529	0.442				15.9848	79.9698
	2.5	12.4716	0	42.5	36.05	19.8	0.005746	0	15.9856	0	1	0.01443	0.439				15.9842	79.9669
	2.50208	12.4716	0	42.5104	36.05	19.8	0.005694	0	15.9848	0	1	0.014299	0.435				15.9836	79.964
	2.50417	12.4716	0	42.5208	36.04	19.8	0.005654	0	15.9842	0	1	0.0142	0.432				15.9828	79.96
	2.50625	12.4716	0	42.5312	36.07	19.8	0.005615	0	15.9836	0	1	0.014102	0.429				15.9822	79.9571
	2.50833	12.4716	0	42.5417	36.07	19.8	0.005562	0	15.9828	0	1	0.01397	0.425				15.9817	79.9542
	2.51042	12.4716	0	42.5521	36.09	19.8	0.005523	0	15.9822	0	1	0.013872	0.422				15.9811	79.9513
	2.5125	12.4716	0	42.5625	36.09	19.8	0.005483	0	15.9817	0	1	0.013773	0.419				15.9805	79.9483
	2.51458	12.4716	0	42.5729	36.1	19.8	0.005444	0	15.9811	0	1	0.013674	0.416				15.9797	79.9444
	2.51667	12.4716	0	42.5833	36.11	19.8	0.005404	0	15.9805	0	1	0.013576	0.413				15.9793	79.9425
	2.51875	12.4716	0	42.5938	36.1	19.8	0.005352	0	15.9797	0	1	0.013444	0.409				15.9783	79.9376
	2.52083	12.4716	0	42.6042	36.12	19.8	0.005325	0	15.9793	0	1	0.013378	0.407				15.9776	79.9337
	2.52292	12.4716	0	42.6146	36.12	19.8	0.00526	0	15.9783	0	1	0.013214	0.402				15.9768	79.9297
	2.525	12.4716	0	42.625	36.13	19.8	0.005207	0	15.9776	0	1	0.013083	0.398				15.976	79.9258
	2.52708	12.4716	0	42.6354	36.15	19.8	0.005155	0	15.9768	0	1	0.012951	0.394				15.9752	79.9219
	2.52917	12.4716	0	42.6458	36.16	19.8	0.005102	0	15.976	0	1	0.01282	0.39				15.9742	79.917
	2.53125	12.4716	0	42.6562	36.16	19.8	0.00505	0	15.9752	0	1	0.012688	0.386				15.9735	79.9131
	2.53333	12.4716	0	42.6667	36.19	19.8	0.004984	0	15.9742	0	1	0.012524	0.381				15.9727	79.9092
	2.53542	12.4716	0	42.6771	36.17	19.8	0.004932	0	15.9735	0	1	0.012392	0.377				15.9717	79.9043
	2.5375	12.4716	0	42.6875	36.18	19.8	0.004879	0	15.9727	0	1	0.012261	0.373				15.9707	79.8994
	2.53958	12.4716	0	42.6979	36.19	19.8	0.004814	0	15.9717	0	1	0.012097	0.368				15.9697	79.8945
	2.54167	12.4716	0	42.7083	36.19	19.8	0.004748	0	15.9707	0	1	0.011932	0.363				15.9688	79.8897
	2.54375	12.4716	0	42.7188	36.21	19.8	0.004682	0	15.9697	0	1	0.011768	0.358				15.9678	79.8848
	2.54583	12.4716	0	42.7292	36.22	19.8	0.004617	0	15.9688	0	1	0.011603	0.353				15.9668	79.8799
	2.54792	12.4716	0	42.7396	36.23	19.8	0.004551	0	15.9678	0	1	0.011439	0.348				15.9658	79.875
	2.55	12.4716	0	42.75	36.23	19.8	0.004486	0	15.9668	0	1	0.011275	0.343				15.9649	79.8701
	2.55208	12.4716	0	42.7604	36.24	19.8	0.00442	0	15.9658	0	1	0.01111	0.338				15.9637	79.8642
	2.55417	12.4716	0	42.7708	36.25	19.8	0.004355	0	15.9649	0	1	0.010946	0.333				15.9627	79.8593
	2.55625	12.4716	0	42.7812	36.27	19.8	0.004276	0	15.9637	0	1	0.010749	0.327				15.9615	79.8535
	2.55833	12.4716	0	42.7917	36.26	19.8	0.004211	0	15.9627	0	1	0.010584	0.322				15.9606	79.8486
	2.56042	12.4716	0	42.8021	36.26	19.8	0.004132	0	15.9615	0	1	0.010387	0.316				15.9596	79.8437
	2.5625	12.4716	0	42.8125	36.29	19.8	0.004066	0	15.9606	0	1	0.010223	0.311				15.9584	79.8378
	2.56458	12.4716	0	42.8229	36.3	19.8	0.004001	0	15.9596	0	1	0.010059	0.306				15.9572	79.832
	2.56667	12.4716	0	42.8333	36.3	19.8	0.003922	0	15.9584	0	1	0.009861	0.3				15.9563	79.8271
	2.56875	12.4716	0	42.8438	36.31	19.8	0.003844	0	15.9572	0	1	0.009664	0.294				15.9553	79.8222
	2.57083	12.4716	0	42.8542	36.32	19.8	0.003778	0	15.9563	0	1	0.0095	0.289				15.9541	79.8163
	2.57292	12.4716	0	42.8646	36.32	19.8	0.003713	0	15.9553	0	1	0.009335	0.284				15.9533	79.8124
	2.575	12.4716	0	42.875	36.33	19.8	0.003634	0	15.9541	0	1	0.009138	0.278				15.952	79.8056
	2.57708	12.4716	0	42.8854	36.35	19.8	0.003581	0	15.9533	0	1	0.009007	0.274				15.9508	79.7997
	2.57917	12.4716	0	42.8958	36.37	19.8	0.00349	0	15.952	0	1	0.008777	0.267				15.9496	79.7938
	2.58125	12.4716	0	42.9062	36.36	19.8	0.003411	0	15.9508	0	1	0.008579	0.261				15.9486	79.7889
	2.58333	12.4716	0	42.9167	36.36	19.8	0.003333	0	15.9496	0	1	0.008382	0.255				15.9475	79.7831
	2.58542	12.4716	0	42.9271	36.38	19.8	0.003267	0	15.9486	0	1	0.008218	0.25				15.9465	79.7782
	2.5875	12.4716	0	42.9375	36.41	19.8	0.003189	0	15.9475	0	1	0.008021	0.244				15.9455	79.7733
	2.58958	12.4716	0	42.9479	36.4	19.8	0.003123	0	15.9465	0	1	0.007856	0.239				15.9445	79.7684
	2.59167	12.4716	0	42.9583	36.41	19.8	0.003058	0	15.9455	0	1	0.007692	0.234				15.9435	79.7635
	2.59375	12.4716	0	42.9688	36.44	19.8	0.002992	0	15.9445	0	1	0.007527	0.229				15.9426	79.7586
	2.59583	12.4716	0	42.9792	36.43	19.8	0.002927	0	15.9435	0	1	0.007363	0.224				15.9414	79.7527
	2.59792	12.4716	0	42.9896	36.44	19.8	0.002861	0	15.9426	0	1	0.007199	0.219				15.9404	79.7478
	2.6	12.4716	0	43	36.44	19.8	0.002783	0	15.9414	0	1	0.007002	0.213				15.9394	79.7429
	2.60208	12.4716	0	43.0104	36.44	19.8	0.002718	0	15.9404	0	1	0.006837	0.208				15.9383	79.7371
	2.60417	12.4716	0	43.0208	36.44	19.8	0.002652	0	15.9394	0	1	0.006673	0.203				15.9373	79.7322
	2.60625	12.4716	0	43.0312	36.45	19.8	0.002574	0	15.9383	0	1	0.006476	0.197				15.9363	79.7273
	2.60833	12.4716	0	43.0417	36.47	19.8	0.002508	0	15.9373	0	1	0.006311	0.192				15.9353	79.7224
	2.61042	12.4716	0	43.0521	36.48	19.8	0.002443	0	15.9363	0	1	0.006147	0.187				15.9345	79.7185
	2.6125	12.4716	0	43.0625	36.5	19.8	0.002377	0	15.9353	0	1	0.005983	0.182				15.9338	79.7146
	2.61458	12.4716	0	43.0729	36.51	19.8	0.002325	0	15.9345	0	1	0.005851	0.178				15.9328	79.7097
	2.61667	12.4716	0	43.0833	36.52	19.8	0.002273	0	15.9338	0	1	0.00572	0.174				15.9322	79.7068
	2.61875	12.4716	0	43.0938	36.53	19.8	0.002207	0	15.9328	0	1	0.005555	0.169				15.9316	79.7038
	2.62083	12.4716	0	43.1042	36.53	19.8	0.002168	0	15.9322	0	1	0.005457	0.166				15.9308	79.6999
	2.62292	12.4716	0	43.1146	36.55	19.8	0.002129	0	15.9316	0	1	0.005358	0.163				15.9302	79.697
	2.625	12.4716	0	43.125	36.55	19.8	0.002076	0	15.9308	0	1	0.005226	0.159				15.9297	79.694
	2.62708	12.4716	0	43.1354	36.54	19.8	0.002037	0	15.9302	0	1	0.005128	0.156				15.9289	79.6901
	2.62917	12.4716	0	43.1458	36.56	19.8	0.001998	0	15.9297	0	1	0.005029	0.153				15.9281	79.6862
	2.63125	12.4716	0	43.1562	36.57	19.8	0.001946	0	15.9289	0	1	0.004898	0.149				15.9273	79.6823
	2.63333	12.4716	0	43.1667	36.57	19.8	0.001893	0	15.9281	0	1	0.004766	0.145				15.9269	79.6803
	2.63542	12.4716	0	43.1771	36.59	19.8	0.001841	0	15.9273	0	1	0.004635	0.141				15.9263	79.6774
	2.6375	12.4716	0	43.1875	36.58	19.8	0.001815	0	15.9269	0	1	0.004569	0.139				15.9256	79.6735
	2.63958	12.4718	0	43.1979	36.6	19.8	0.001775	0	15.9263	0	1	0.00447	0.136				15.925	79.6706
	2.64167	12.4718	0	43.2083	36.62	19.8	0.001723	0	15.9256	0	1	0.004339	0.132				15.9246	79.6686
	2.64375	12.4718	0	43.2188	36.63	19.8	0.001684	0	15.925	0	1	0.00424	0.129				15.924	79.6657
	2.64583	12.4716	0	43.2292	36.64	19.8	0.001658	0	15.9246	0	1	0.004175	0.127				15.9234	79.6627
	2.64792	12.4718	0	43.2396	36.63	19.8	0.001619	0	15.924	0	1	0.004076	0.124				15.923	79.6608
	2.65	12.4716	0	43.25	36.65	19.8	0.001579	0	15.9234	0	1	0.003977	0.121				15.9224	79.6578
	2.65208	12.4716	0	43.2604	36.66	19.8	0.001553	0	15.923	0	1	0.003912	0.119				15.9218	79.6549
	2.65417	12.4716	0	43.2708	36.67	19.8	0.001514	0	15.9224	0	1	0.003813	0.116				15.9218	79.6549
	2.65625	12.4718	0	43.2812	36.69	19.8	0.001475	0	15.9218	0	1	0.003714	0.113				15.9214	79.653
	2.65833	12.4718	0	43.2917	36.68	19.8	0.001475	0	15.9218	0	1	0.003714	0.113				15.9211	79.651
	2.66042	12.4718	0	43.3021	36.7	19.8	0.001448	0	15.9214	0	1	0.003649	0.111				15.9209	79.65
	2.6625	12.4718	0	43.3125	36.69	19.8	0.001422	0	15.9211	0	1	0.003583	0.109				15.9207	79.649
	2.66458	12.4718	0	43.3229	36.72	19.8	0.001409	0	15.9209	0	1	0.00355	0.108				15.9207	79.649
	2.66667	12.4718	0	43.3333	36.71	19.8	0.001396	0	15.9207	0	1	0.003517	0.107				15.9209	79.65
	2.66875	12.4718	0	43.3438	36.73	19.8	0.001396	0	15.9207	0	1	0.003517	0.107				15.9209	79.65
	2.67083	12.4718	0	43.3542	36.73	19.8	0.001409	0	15.9209	0	1	0.00355	0.108				15.9205	79.6481
	2.67292	12.4718	0	43.3646	36.75	19.8	0.001409	0	15.9209	0	1	0.00355	0.108				15.9201	79.6461
	2.675	12.4718	0	43.375	36.76	19.8	0.001383	0	15.9205	0	1	0.003484	0.106				15.9195	79.6432
	2.67708	12.4718	0	43.3854	36.77	19.8	0.001357	0	15.9201	0	1	0.003419	0.104				15.9189	79.6402
	2.67917	12.4718	0	43.3958	36.76	19.8	0.001318	0	15.9195	0	1	0.00332	0.101				15.9183	79.6373
	2.68125	12.4718	0	43.4062	36.78	19.8	0.001278	0	15.9189	0	1	0.003221	0.098				15.9175	79.6334
	2.68333	12.4718	0	43.4167	36.79	19.8	0.001239	0	15.9183	0	1	0.003123	0.095				15.9168	79.6295
	2.68542	12.4718	0	43.4271	36.81	19.8	0.001187	0	15.9175	0	1	0.002991	0.091				15.9162	79.6265
	2.6875	12.4718	0	43.4375	36.82	19.8	0.001135	0	15.9168	0	1	0.00286	0.087				15.9154	79.6226
	2.68958	12.4718	0	43.4479	36.82	19.8	0.001095	0	15.9162	0	1	0.002761	0.084				15.9148	79.6197
	2.69167	12.4718	0	43.4583	36.83	19.8	0.001043	0	15.9154	0	1	0.00263	0.08				15.9142	79.6167
	2.69375	12.4718	0	43.4688	36.81	19.8	0.001004	0	15.9148	0	1	0.002531	0.077				15.9136	79.6138
	2.69583	12.4718	0	43.4792	36.84	19.8	0.000965	0	15.9142	0	1	0.002432	0.074				15.913	79.6109
	2.69792	12.4718	0	43.4896	36.87	19.8	0.000926	0	15.9136	0	1	0.002334	0.071				15.9125	79.6079
	2.7	12.4716	0	43.5	36.87	19.8	0.000887	0	15.913	0	1	0.002235	0.068				15.9119	79.605
	2.70208	12.4716	0	43.5104	36.87	19.8	0.000847	0	15.9125	0	1	0.002137	0.065				15.9113	79.6021
	2.70417	12.4716	0	43.5208	36.87	19.8	0.000808	0	15.9119	0	1	0.002038	0.062				15.9103	79.5972
	2.70625	12.4716	0	43.5312	36.9	19.8	0.000769	0	15.9113	0	1	0.001939	0.059				15.9091	79.5913
	2.70833	12.4716	0	43.5417	36.87	19.8	0.000704	0	15.9103	0	1	0.001775	0.054				15.9085	79.5884
	2.71042	12.4716	0	43.5521	36.91	19.8	0.000625	0	15.9091	0	1	0.001578	0.048				15.9076	79.5835
	2.7125	12.4716	0	43.5625	36.91	19.8	0.000586	0	15.9085	0	1	0.001479	0.045				15.9066	79.5786
	2.71458	12.4716	0	43.5729	36.9	19.8	0.000521	0	15.9076	0	1	0.001315	0.04				15.9056	79.5737
	2.71667	12.4716	0	43.5833	36.9	19.8	0.000456	0	15.9066	0	1	0.00115	0.035				15.9044	79.5678
	2.71875	12.4716	0	43.5938	36.93	19.8	0.000391	0	15.9056	0	1	0.000986	0.03				15.9035	79.5629
	2.72083	12.4716	0	43.6042	36.94	19.8	0.000312	0	15.9044	0	1	0.000789	0.024				15.9023	79.557
	2.72292	12.4716	0	43.6146	36.96	19.8	0.000247	0	15.9035	0	1	0.000625	0.019				15.9011	79.5512
	2.725	12.4716	0	43.625	36.96	19.8	0.000169	0	15.9023	0	1	0.000427	0.013				15.8997	79.5443
	2.72708	12.4716	0	43.6354	36.98	19.8	9.1e-05	0	15.9011	0	1	0.00023	0.007				15.8986	79.5384
	2.72917	12.4716	0	43.6458	36.97	19.8	0	0	15.8997	0	1	0	0				15.8974	79.5326
	2.73125	12.4716	0	43.6562	37	19.8	-7.8e-05	0	15.8986	0	1	-0.000197	-0.006				15.896	79.5257
	2.73333	12.4716	0	43.6667	37.01	19.8	-0.000156	0	15.8974	0	1	-0.000394	-0.012				15.8948	79.5198
	2.73542	12.4716	0	43.6771	37	19.8	-0.000247	0	15.896	0	1	-0.000625	-0.019				15.8937	79.514
	2.7375	12.4716	0	43.6875	37.03	19.8	-0.000325	0	15.8948	0	1	-0.000822	-0.025				15.8927	79.5091
	2.73958	12.4716	0	43.6979	37.04	19.8	-0.000404	0	15.8937	0	1	-0.001019	-0.031				15.8915	79.5032
	2.74167	12.4716	0	43.7083	37.03	19.8	-0.000469	0	15.8927	0	1	-0.001183	-0.036				15.8905	79.4983
	2.74375	12.4716	0	43.7188	37.04	19.8	-0.000547	0	15.8915	0	1	-0.001381	-0.042				15.8892	79.4915
	2.74583	12.4716	0	43.7292	37.05	19.8	-0.000612	0	15.8905	0	1	-0.001545	-0.047				15.888	79.4856
	2.74792	12.4716	0	43.7396	37.05	19.8	-0.000703	0	15.8892	0	1	-0.001775	-0.054				15.887	79.4807
	2.75	12.4716	0	43.75	37.07	19.8	-0.000781	0	15.888	0	1	-0.001972	-0.06				15.8856	79.4738
	2.75208	12.4716	0	43.7604	37.07	19.8	-0.000847	0	15.887	0	1	-0.002137	-0.065				15.8847	79.4689
	2.75417	12.4716	0	43.7708	37.1	19.8	-0.000938	0	15.8856	0	1	-0.002367	-0.072				15.8835	79.4631
	2.75625	12.4716	0	43.7812	37.1	19.8	-0.001003	0	15.8847	0	1	-0.002531	-0.077				15.8823	79.4572
	2.75833	12.4716	0	43.7917	37.1	19.8	-0.001081	0	15.8835	0	1	-0.002728	-0.083				15.8811	79.4513
	2.76042	12.4716	0	43.8021	37.13	19.8	-0.001159	0	15.8823	0	1	-0.002926	-0.089				15.88	79.4454
	2.7625	12.4716	0	43.8125	37.11	19.8	-0.001237	0	15.8811	0	1	-0.003123	-0.095				15.8786	79.4386
	2.76458	12.4716	0	43.8229	37.13	19.8	-0.001316	0	15.88	0	1	-0.00332	-0.101				15.8774	79.4327
	2.76667	12.4716	0	43.8333	37.13	19.8	-0.001407	0	15.8786	0	1	-0.00355	-0.108				15.8763	79.4268
	2.76875	12.4716	0	43.8438	37.16	19.8	-0.001485	0	15.8774	0	1	-0.003747	-0.114				15.8751	79.421
	2.77083	12.4716	0	43.8542	37.17	19.8	-0.001563	0	15.8763	0	1	-0.003945	-0.12				15.8743	79.4171
	2.77292	12.4716	0	43.8646	37.16	19.8	-0.001641	0	15.8751	0	1	-0.004142	-0.126				15.8729	79.4102
	2.775	12.4716	0	43.875	37.18	19.8	-0.001693	0	15.8743	0	1	-0.004273	-0.13				15.8719	79.4053
	2.77708	12.4716	0	43.8854	37.19	19.8	-0.001784	0	15.8729	0	1	-0.004503	-0.137				15.8708	79.3994
	2.77917	12.4716	0	43.8958	37.18	19.8	-0.001849	0	15.8719	0	1	-0.004668	-0.142				15.8698	79.3945
	2.78125	12.4716	0	43.9062	37.19	19.8	-0.001927	0	15.8708	0	1	-0.004865	-0.148				15.8686	79.3887
	2.78333	12.4716	0	43.9167	37.2	19.8	-0.001992	0	15.8698	0	1	-0.005029	-0.153				15.8676	79.3838
	2.78542	12.4716	0	43.9271	37.21	19.8	-0.002071	0	15.8686	0	1	-0.005226	-0.159				15.8665	79.3779
	2.7875	12.4716	0	43.9375	37.23	19.8	-0.002135	0	15.8676	0	1	-0.005391	-0.164				15.8655	79.373
	2.78958	12.4716	0	43.9479	37.23	19.8	-0.002214	0	15.8665	0	1	-0.005588	-0.17				15.8643	79.3671
	2.79167	12.4716	0	43.9583	37.24	19.8	-0.002279	0	15.8655	0	1	-0.005752	-0.175				15.8635	79.3632
	2.79375	12.4716	0	43.9688	37.26	19.8	-0.002357	0	15.8643	0	1	-0.00595	-0.181				15.8626	79.3583
	2.79583	12.4716	0	43.9792	37.27	19.8	-0.002409	0	15.8635	0	1	-0.006081	-0.185				15.8616	79.3534
	2.79792	12.4716	0	43.9896	37.29	19.8	-0.002474	0	15.8626	0	1	-0.006245	-0.19				15.8608	79.3495
	2.8	12.4716	0	44	37.27	19.8	-0.002539	0	15.8616	0	1	-0.00641	-0.195				15.8598	79.3446
	2.80208	12.4716	0	44.0104	37.29	19.8	-0.002591	0	15.8608	0	1	-0.006541	-0.199				15.8588	79.3397
	2.80417	12.4716	0	44.0208	37.31	19.8	-0.002656	0	15.8598	0	1	-0.006706	-0.204				15.858	79.3358
	2.80625	12.4716	0	44.0312	37.31	19.8	-0.002721	0	15.8588	0	1	-0.00687	-0.209				15.8573	79.3319
	2.80833	12.4716	0	44.0417	37.31	19.8	-0.002773	0	15.858	0	1	-0.007002	-0.213				15.8563	79.327
	2.81042	12.4716	0	44.0521	37.34	19.8	-0.002824	0	15.8573	0	1	-0.007133	-0.217				15.8555	79.323
	2.8125	12.4716	0	44.0625	37.34	19.8	-0.00289	0	15.8563	0	1	-0.007297	-0.222				15.8545	79.3181
	2.81458	12.4716	0	44.0729	37.32	19.8	-0.002942	0	15.8555	0	1	-0.007429	-0.226				15.8537	79.3142
	2.81667	12.4716	0	44.0833	37.34	19.8	-0.003007	0	15.8545	0	1	-0.007593	-0.231				15.8526	79.3083
	2.81875	12.4716	0	44.0938	37.35	19.8	-0.003059	0	15.8537	0	1	-0.007725	-0.235				15.8518	79.3044
	2.82083	12.4716	0	44.1042	37.37	19.8	-0.003137	0	15.8526	0	1	-0.007922	-0.241				15.8508	79.2995
	2.82292	12.4716	0	44.1146	37.37	19.8	-0.003189	0	15.8518	0	1	-0.008053	-0.245				15.8498	79.2946
	2.825	12.4716	0	44.125	37.39	19.8	-0.003253	0	15.8508	0	1	-0.008218	-0.25				15.8487	79.2888
	2.82708	12.4716	0	44.1354	37.4	19.8	-0.003318	0	15.8498	0	1	-0.008382	-0.255				15.8479	79.2848
	2.82917	12.4716	0	44.1458	37.41	19.8	-0.003396	0	15.8487	0	1	-0.008579	-0.261				15.8471	79.2809
	2.83125	12.4716	0	44.1562	37.41	19.8	-0.003448	0	15.8479	0	1	-0.008711	-0.265				15.8461	79.276
	2.83333	12.4716	0	44.1667	37.41	19.8	-0.0035	0	15.8471	0	1	-0.008842	-0.269				15.8455	79.2731
	2.83542	12.4716	0	44.1771	37.43	19.8	-0.003565	0	15.8461	0	1	-0.009007	-0.274				15.8445	79.2682
	2.8375	12.4716	0	44.1875	37.43	19.8	-0.003604	0	15.8455	0	1	-0.009105	-0.277				15.8438	79.2643
	2.83958	12.4716	0	44.1979	37.44	19.8	-0.003669	0	15.8445	0	1	-0.00927	-0.282				15.8428	79.2594
	2.84167	12.4716	0	44.2083	37.45	19.8	-0.003721	0	15.8438	0	1	-0.009401	-0.286				15.8422	79.2564
	2.84375	12.4716	0	44.2188	37.47	19.8	-0.003786	0	15.8428	0	1	-0.009565	-0.291				15.8416	79.2535
	2.84583	12.4716	0	44.2292	37.46	19.8	-0.003825	0	15.8422	0	1	-0.009664	-0.294				15.8406	79.2486
	2.84792	12.4716	0	44.2396	37.48	19.8	-0.003864	0	15.8416	0	1	-0.009763	-0.297				15.84	79.2457
	2.85	12.4716	0	44.25	37.5	19.8	-0.003928	0	15.8406	0	1	-0.009927	-0.302				15.8394	79.2427
	2.85208	12.4716	0	44.2604	37.5	19.8	-0.003967	0	15.84	0	1	-0.010026	-0.305				15.8389	79.2398
	2.85417	12.4716	0	44.2708	37.49	19.8	-0.004006	0	15.8394	0	1	-0.010124	-0.308				15.8385	79.2378
	2.85625	12.4716	0	44.2812	37.5	19.8	-0.004045	0	15.8389	0	1	-0.010223	-0.311				15.8377	79.2339
	2.85833	12.4716	0	44.2917	37.53	19.8	-0.004071	0	15.8385	0	1	-0.010289	-0.313				15.8371	79.231
	2.86042	12.4716	0	44.3021	37.53	19.8	-0.004123	0	15.8377	0	1	-0.01042	-0.317				15.8363	79.227
	2.8625	12.4716	0	44.3125	37.52	19.8	-0.004162	0	15.8371	0	1	-0.010519	-0.32				15.8357	79.2241
	2.86458	12.4716	0	44.3229	37.54	19.8	-0.004214	0	15.8363	0	1	-0.01065	-0.324				15.8351	79.2212
	2.86667	12.4716	0	44.3333	37.56	19.8	-0.004252	0	15.8357	0	1	-0.010749	-0.327				15.8342	79.2163
	2.86875	12.4716	0	44.3438	37.57	19.8	-0.004291	0	15.8351	0	1	-0.010847	-0.33				15.8336	79.2133
	2.87083	12.4714	0	44.3542	37.58	19.8	-0.004356	0	15.8342	0	1	-0.011012	-0.335				15.8326	79.2084
	2.87292	12.4716	0	44.3646	37.58	19.8	-0.004395	0	15.8336	0	1	-0.01111	-0.338				15.832	79.2055
	2.875	12.4714	0	44.375	37.6	19.8	-0.00446	0	15.8326	0	1	-0.011275	-0.343				15.8312	79.2016
	2.87708	12.4714	0	44.3854	37.61	19.8	-0.004499	0	15.832	0	1	-0.011373	-0.346				15.8304	79.1976
	2.87917	12.4716	0	44.3958	37.61	19.8	-0.004551	0	15.8312	0	1	-0.011505	-0.35				15.8297	79.1937
	2.88125	12.4716	0	44.4062	37.63	19.8	-0.004602	0	15.8304	0	1	-0.011636	-0.354				15.8291	79.1908
	2.88333	12.4716	0	44.4167	37.62	19.8	-0.004654	0	15.8297	0	1	-0.011768	-0.358				15.8281	79.1859
	2.88542	12.4716	0	44.4271	37.65	19.8	-0.004693	0	15.8291	0	1	-0.011866	-0.361				15.8275	79.1829
	2.8875	12.4716	0	44.4375	37.65	19.8	-0.004758	0	15.8281	0	1	-0.012031	-0.366				15.8267	79.179
	2.88958	12.4716	0	44.4479	37.66	19.8	-0.004797	0	15.8275	0	1	-0.012129	-0.369				15.8257	79.1741
	2.89167	12.4716	0	44.4583	37.66	19.8	-0.004849	0	15.8267	0	1	-0.012261	-0.373				15.8248	79.1692
	2.89375	12.4714	0	44.4688	37.67	19.8	-0.004914	0	15.8257	0	1	-0.012425	-0.378				15.824	79.1653
	2.89583	12.4714	0	44.4792	37.69	19.8	-0.004978	0	15.8248	0	1	-0.01259	-0.383				15.8228	79.1594
	2.89792	12.4714	0	44.4896	37.69	19.8	-0.00503	0	15.824	0	1	-0.012721	-0.387				15.822	79.1555
	2.9	12.4714	0	44.5	37.71	19.8	-0.005108	0	15.8228	0	1	-0.012918	-0.393				15.821	79.1506
	2.90208	12.4714	0	44.5104	37.7	19.8	-0.00516	0	15.822	0	1	-0.01305	-0.397				15.8201	79.1457
	2.90417	12.4714	0	44.5208	37.7	19.8	-0.005225	0	15.821	0	1	-0.013214	-0.402				15.8193	79.1418
	2.90625	12.4714	0	44.5312	37.73	19.8	-0.005289	0	15.8201	0	1	-0.013378	-0.407				15.8185	79.1379
	2.90833	12.4714	0	44.5417	37.73	19.8	-0.005341	0	15.8193	0	1	-0.01351	-0.411				15.8175	79.133
	2.91042	12.4714	0	44.5521	37.74	19.8	-0.005393	0	15.8185	0	1	-0.013641	-0.415				15.8167	79.129
	2.9125	12.4714	0	44.5625	37.74	19.8	-0.005458	0	15.8175	0	1	-0.013806	-0.42				15.8159	79.1251
	2.91458	12.4714	0	44.5729	37.76	19.8	-0.005509	0	15.8167	0	1	-0.013937	-0.424				15.815	79.1202
	2.91667	12.4714	0	44.5833	37.78	19.8	-0.005561	0	15.8159	0	1	-0.014069	-0.428				15.8144	79.1173
	2.91875	12.4714	0	44.5938	37.77	19.8	-0.005626	0	15.815	0	1	-0.014233	-0.433				15.8136	79.1134
	2.92083	12.4716	0	44.6042	37.79	19.8	-0.005665	0	15.8144	0	1	-0.014332	-0.436				15.8128	79.1094
	2.92292	12.4716	0	44.6146	37.79	19.8	-0.005717	0	15.8136	0	1	-0.014463	-0.44				15.812	79.1055
	2.925	12.4716	0	44.625	37.8	19.8	-0.005768	0	15.8128	0	1	-0.014595	-0.444				15.8114	79.1026
	2.92708	12.4716	0	44.6354	37.82	19.8	-0.00582	0	15.812	0	1	-0.014726	-0.448				15.8107	79.0987
	2.92917	12.4716	0	44.6458	37.82	19.8	-0.005859	0	15.8114	0	1	-0.014825	-0.451				15.8099	79.0947
	2.93125	12.4716	0	44.6562	37.83	19.8	-0.005911	0	15.8107	0	1	-0.014956	-0.455				15.8091	79.0908
	2.93333	12.4716	0	44.6667	37.85	19.8	-0.005962	0	15.8099	0	1	-0.015088	-0.459				15.8083	79.0869
	2.93542	12.4716	0	44.6771	37.82	19.8	-0.006015	0	15.8091	0	1	-0.015219	-0.463				15.8075	79.083
	2.9375	12.4716	0	44.6875	37.86	19.8	-0.006066	0	15.8083	0	1	-0.015351	-0.467				15.8067	79.079
	2.93958	12.4716	0	44.6979	37.85	19.8	-0.006118	0	15.8075	0	1	-0.015482	-0.471				15.8059	79.0751
	2.94167	12.4716	0	44.7083	37.88	19.8	-0.006169	0	15.8067	0	1	-0.015614	-0.475				15.8054	79.0722
	2.94375	12.4716	0	44.7188	37.89	19.8	-0.006221	0	15.8059	0	1	-0.015745	-0.479				15.8044	79.0673
	2.94583	12.4716	0	44.7292	37.89	19.8	-0.00626	0	15.8054	0	1	-0.015844	-0.482				15.8036	79.0634
	2.94792	12.4716	0	44.7396	37.89	19.8	-0.006325	0	15.8044	0	1	-0.016008	-0.487				15.803	79.0604
	2.95	12.4716	0	44.75	37.89	19.8	-0.006377	0	15.8036	0	1	-0.01614	-0.491				15.802	79.0555
	2.95208	12.4716	0	44.7604	37.93	19.8	-0.006415	0	15.803	0	1	-0.016238	-0.494				15.8012	79.0516
	2.95417	12.4716	0	44.7708	37.93	19.8	-0.006479	0	15.802	0	1	-0.016403	-0.499				15.8005	79.0477
	2.95625	12.4716	0	44.7812	37.95	19.8	-0.006531	0	15.8012	0	1	-0.016534	-0.503				15.7997	79.0438
	2.95833	12.4716	0	44.7917	37.95	19.8	-0.006583	0	15.8005	0	1	-0.016666	-0.507				15.7987	79.0389
	2.96042	12.4716	0	44.8021	37.95	19.8	-0.006635	0	15.7997	0	1	-0.016797	-0.511				15.7979	79.0349
	2.9625	12.4716	0	44.8125	37.97	19.8	-0.006699	0	15.7987	0	1	-0.016961	-0.516				15.7971	79.031
	2.96458	12.4716	0	44.8229	37.97	19.8	-0.006751	0	15.7979	0	1	-0.017093	-0.52				15.7965	79.0281
	2.96667	12.4716	0	44.8333	37.98	19.8	-0.006803	0	15.7971	0	1	-0.017224	-0.524				15.7958	79.0241
	2.96875	12.4716	0	44.8438	38	19.8	-0.006841	0	15.7965	0	1	-0.017323	-0.527				15.795	79.0202
	2.97083	12.4716	0	44.8542	38.01	19.8	-0.006893	0	15.7958	0	1	-0.017454	-0.531				15.7942	79.0163
	2.97292	12.4716	0	44.8646	38.02	19.8	-0.006944	0	15.795	0	1	-0.017586	-0.535				15.7936	79.0134
	2.975	12.4716	0	44.875	38.03	19.8	-0.006996	0	15.7942	0	1	-0.017717	-0.539				15.793	79.0104
	2.97708	12.4716	0	44.8854	38.03	19.8	-0.007035	0	15.7936	0	1	-0.017816	-0.542				15.7922	79.0065
	2.97917	12.4716	0	44.8958	38.03	19.8	-0.007074	0	15.793	0	1	-0.017915	-0.545				15.7916	79.0035
	2.98125	12.4716	0	44.9062	38.05	19.8	-0.007125	0	15.7922	0	1	-0.018046	-0.549				15.7911	79.0006
	2.98333	12.4716	0	44.9167	38.06	19.8	-0.007164	0	15.7916	0	1	-0.018145	-0.552				15.7905	78.9977
	2.98542	12.4716	0	44.9271	38.07	19.8	-0.007202	0	15.7911	0	1	-0.018243	-0.555				15.7901	78.9957
	2.9875	12.4716	0	44.9375	38.08	19.8	-0.007241	0	15.7905	0	1	-0.018342	-0.558				15.7893	78.9918
	2.98958	12.4716	0	44.9479	38.09	19.8	-0.007267	0	15.7901	0	1	-0.018408	-0.56				15.7889	78.9898
	2.99167	12.4716	0	44.9583	38.1	19.8	-0.007318	0	15.7893	0	1	-0.018539	-0.564				15.7883	78.9869
	2.99375	12.4716	0	44.9688	38.1	19.8	-0.007344	0	15.7889	0	1	-0.018605	-0.566				15.7879	78.9849
	2.99583	12.4716	0	44.9792	38.11	19.8	-0.007383	0	15.7883	0	1	-0.018704	-0.569				15.7873	78.982
	2.99792	12.4716	0	44.9896	38.13	19.8	-0.007408	0	15.7879	0	1	-0.018769	-0.571				15.7869	78.98
	3	12.4716	0	45	38.11	19.8	-0.007448	0	15.7873	0	1	-0.018868	-0.574				15.7865	78.978
	3.00208	12.4716	0	45.0104	38.14	19.8	-0.007473	0	15.7869	0	1	-0.018934	-0.576				15.7863	78.9771
	3.00417	12.4716	0	45.0208	38.15	19.8	-0.007498	0	15.7865	0	1	-0.018999	-0.578				15.786	78.9751
	3.00625	12.4716	0	45.0312	38.14	19.8	-0.007511	0	15.7863	0	1	-0.019032	-0.579				15.7856	78.9731
	3.00833	12.4716	0	45.0417	38.15	19.8	-0.007537	0	15.786	0	1	-0.019098	-0.581				15.785	78.9702
	3.01042	12.4716	0	45.0521	38.18	19.8	-0.007562	0	15.7856	0	1	-0.019164	-0.583				15.7844	78.9672
	3.0125	12.4716	0	45.0625	38.19	19.8	-0.007601	0	15.785	0	1	-0.019262	-0.586				15.784	78.9653
	3.01458	12.4716	0	45.0729	38.18	19.8	-0.00764	0	15.7844	0	1	-0.019361	-0.589				15.7836	78.9633
	3.01667	12.4716	0	45.0833	38.19	19.8	-0.007666	0	15.784	0	1	-0.019427	-0.591				15.7832	78.9614
	3.01875	12.4716	0	45.0938	38.22	19.8	-0.007691	0	15.7836	0	1	-0.019492	-0.593				15.7828	78.9594
	3.02083	12.4716	0	45.1042	38.21	19.8	-0.007717	0	15.7832	0	1	-0.019558	-0.595				15.7822	78.9565
	3.02292	12.4716	0	45.1146	38.22	19.8	-0.007743	0	15.7828	0	1	-0.019624	-0.597				15.7818	78.9545
	3.025	12.4716	0	45.125	38.23	19.8	-0.007781	0	15.7822	0	1	-0.019723	-0.6				15.7814	78.9525
	3.02708	12.4716	0	45.1354	38.24	19.8	-0.007807	0	15.7818	0	1	-0.019788	-0.602				15.7811	78.9506
	3.02917	12.4716	0	45.1458	38.25	19.8	-0.007833	0	15.7814	0	1	-0.019854	-0.604				15.7807	78.9486
	3.03125	12.4716	0	45.1562	38.26	19.8	-0.007858	0	15.7811	0	1	-0.01992	-0.606				15.7805	78.9476
	3.03333	12.4716	0	45.1667	38.27	19.8	-0.007884	0	15.7807	0	1	-0.019986	-0.608				15.7799	78.9447
	3.03542	12.4716	0	45.1771	38.29	19.8	-0.007896	0	15.7805	0	1	-0.020018	-0.609				15.7795	78.9427
	3.0375	12.4716	0	45.1875	38.29	19.8	-0.007935	0	15.7799	0	1	-0.020117	-0.612				15.7793	78.9417
	3.03958	12.4716	0	45.1979	38.29	19.8	-0.007961	0	15.7795	0	1	-0.020183	-0.614				15.7791	78.9407
	3.04167	12.4716	0	45.2083	38.32	19.8	-0.007973	0	15.7793	0	1	-0.020216	-0.615				15.7787	78.9388
	3.04375	12.4716	0	45.2188	38.32	19.8	-0.007986	0	15.7791	0	1	-0.020249	-0.616				15.7785	78.9378
	3.04583	12.4716	0	45.2292	38.33	19.8	-0.008012	0	15.7787	0	1	-0.020314	-0.618				15.7781	78.9358
	3.04792	12.4716	0	45.2396	38.33	19.8	-0.008024	0	15.7785	0	1	-0.020347	-0.619				15.7779	78.9348
	3.05	12.4716	0	45.25	38.35	19.8	-0.00805	0	15.7781	0	1	-0.020413	-0.621				15.7773	78.9319
	3.05208	12.4716	0	45.2604	38.36	19.8	-0.008062	0	15.7779	0	1	-0.020446	-0.622				15.7771	78.9309
	3.05417	12.4716	0	45.2708	38.37	19.8	-0.008101	0	15.7773	0	1	-0.020544	-0.625				15.7767	78.9289
	3.05625	12.4716	0	45.2812	38.36	19.8	-0.008114	0	15.7771	0	1	-0.020577	-0.626				15.7763	78.927
	3.05833	12.4716	0	45.2917	38.4	19.8	-0.008139	0	15.7767	0	1	-0.020643	-0.628				15.7759	78.925
	3.06042	12.4716	0	45.3021	38.4	19.8	-0.008165	0	15.7763	0	1	-0.020709	-0.63				15.7756	78.9231
	3.0625	12.4716	0	45.3125	38.38	19.8	-0.008191	0	15.7759	0	1	-0.020774	-0.632				15.7752	78.9211
	3.06458	12.4716	0	45.3229	38.4	19.8	-0.008217	0	15.7756	0	1	-0.02084	-0.634				15.7748	78.9191
	3.06667	12.4716	0	45.3333	38.41	19.8	-0.008242	0	15.7752	0	1	-0.020906	-0.636				15.7744	78.9172
	3.06875	12.4716	0	45.3438	38.41	19.8	-0.008268	0	15.7748	0	1	-0.020972	-0.638				15.7736	78.9132
	3.07083	12.4716	0	45.3542	38.41	19.8	-0.008294	0	15.7744	0	1	-0.021037	-0.64				15.773	78.9103
	3.07292	12.4716	0	45.3646	38.42	19.8	-0.008345	0	15.7736	0	1	-0.021169	-0.644				15.7726	78.9083
	3.075	12.4716	0	45.375	38.46	19.8	-0.008383	0	15.773	0	1	-0.021268	-0.647				15.772	78.9054
	3.07708	12.4716	0	45.3854	38.47	19.8	-0.008408	0	15.7726	0	1	-0.021333	-0.649				15.7716	78.9034
	3.07917	12.4716	0	45.3958	38.48	19.8	-0.008447	0	15.772	0	1	-0.021432	-0.652				15.771	78.9005
	3.08125	12.4716	0	45.4062	38.49	19.8	-0.008473	0	15.7716	0	1	-0.021498	-0.654				15.7705	78.8975
	3.08333	12.4716	0	45.4167	38.49	19.8	-0.008511	0	15.771	0	1	-0.021596	-0.657				15.7699	78.8946
	3.08542	12.4716	0	45.4271	38.49	19.8	-0.00855	0	15.7705	0	1	-0.021695	-0.66				15.7693	78.8916
	3.0875	12.4716	0	45.4375	38.5	19.8	-0.008589	0	15.7699	0	1	-0.021793	-0.663				15.7685	78.8877
	3.08958	12.4716	0	45.4479	38.5	19.8	-0.008627	0	15.7693	0	1	-0.021892	-0.666				15.7677	78.8838
	3.09167	12.4716	0	45.4583	38.52	19.8	-0.008679	0	15.7685	0	1	-0.022024	-0.67				15.7671	78.8808
	3.09375	12.4716	0	45.4688	38.52	19.8	-0.00873	0	15.7677	0	1	-0.022155	-0.674				15.7665	78.8779
	3.09583	12.4716	0	45.4792	38.54	19.8	-0.008769	0	15.7671	0	1	-0.022254	-0.677				15.7657	78.874
	3.09792	12.4716	0	45.4896	38.54	19.8	-0.008807	0	15.7665	0	1	-0.022352	-0.68				15.7652	78.871
	3.1	12.4716	0	45.5	38.57	19.8	-0.008858	0	15.7657	0	1	-0.022484	-0.684				15.7642	78.8661
	3.10208	12.4716	0	45.5104	38.57	19.8	-0.008897	0	15.7652	0	1	-0.022582	-0.687				15.7636	78.8632
	3.10417	12.4716	0	45.5208	38.58	19.8	-0.008962	0	15.7642	0	1	-0.022747	-0.692				15.7628	78.8593
	3.10625	12.4716	0	45.5312	38.58	19.8	-0.009	0	15.7636	0	1	-0.022845	-0.695				15.7622	78.8563
	3.10833	12.4714	0	45.5417	38.59	19.8	-0.009052	0	15.7628	0	1	-0.022977	-0.699				15.7614	78.8524
	3.11042	12.4716	0	45.5521	38.59	19.8	-0.00909	0	15.7622	0	1	-0.023075	-0.702				15.7608	78.8494
	3.1125	12.4716	0	45.5625	38.59	19.8	-0.009142	0	15.7614	0	1	-0.023207	-0.706				15.7601	78.8455
	3.11458	12.4716	0	45.5729	38.63	19.8	-0.00918	0	15.7608	0	1	-0.023306	-0.709				15.7595	78.8426
	3.11667	12.4714	0	45.5833	38.62	19.8	-0.009232	0	15.7601	0	1	-0.023437	-0.713				15.7587	78.8387
	3.11875	12.4714	0	45.5938	38.63	19.8	-0.00927	0	15.7595	0	1	-0.023536	-0.716				15.7579	78.8347
	3.12083	12.4714	0	45.6042	38.63	19.8	-0.009322	0	15.7587	0	1	-0.023667	-0.72				15.7571	78.8308
	3.12292	12.4714	0	45.6146	38.67	19.8	-0.009373	0	15.7579	0	1	-0.023799	-0.724				15.7561	78.8259
	3.125	12.4714	0	45.625	38.66	19.8	-0.009424	0	15.7571	0	1	-0.02393	-0.728				15.7553	78.822
	3.12708	12.4714	0	45.6354	38.66	19.8	-0.009489	0	15.7561	0	1	-0.024094	-0.733				15.7544	78.8171
	3.12917	12.4714	0	45.6458	38.68	19.8	-0.00954	0	15.7553	0	1	-0.024226	-0.737				15.7536	78.8131
	3.13125	12.4714	0	45.6562	38.69	19.8	-0.009605	0	15.7544	0	1	-0.02439	-0.742				15.7524	78.8073
	3.13333	12.4714	0	45.6667	38.71	19.8	-0.009656	0	15.7536	0	1	-0.024522	-0.746				15.7514	78.8024
	3.13542	12.4714	0	45.6771	38.69	19.8	-0.009734	0	15.7524	0	1	-0.024719	-0.752				15.7502	78.7965
	3.1375	12.4714	0	45.6875	38.71	19.8	-0.009798	0	15.7514	0	1	-0.024883	-0.757				15.7491	78.7906
	3.13958	12.4714	0	45.6979	38.71	19.8	-0.009875	0	15.7502	0	1	-0.025081	-0.763				15.7479	78.7847
	3.14167	12.4714	0	45.7083	38.73	19.8	-0.009952	0	15.7491	0	1	-0.025278	-0.769				15.7467	78.7788
	3.14375	12.4714	0	45.7188	38.74	19.8	-0.01003	0	15.7479	0	1	-0.025475	-0.775				15.7457	78.7739
	3.14583	12.4714	0	45.7292	38.75	19.8	-0.010107	0	15.7467	0	1	-0.025672	-0.781				15.7446	78.768
	3.14792	12.4714	0	45.7396	38.77	19.8	-0.010171	0	15.7457	0	1	-0.025837	-0.786				15.7434	78.7621
	3.15	12.4714	0	45.75	38.77	19.8	-0.010248	0	15.7446	0	1	-0.026034	-0.792				15.7424	78.7572
	3.15208	12.4714	0	45.7604	38.79	19.8	-0.010325	0	15.7434	0	1	-0.026231	-0.798				15.7412	78.7513
	3.15417	12.4714	0	45.7708	38.8	19.8	-0.01039	0	15.7424	0	1	-0.026395	-0.803				15.7402	78.7464
	3.15625	12.4714	0	45.7812	38.8	19.8	-0.010467	0	15.7412	0	1	-0.026593	-0.809				15.7393	78.7415
	3.15833	12.4714	0	45.7917	38.82	19.8	-0.010531	0	15.7402	0	1	-0.026757	-0.814				15.7383	78.7366
	3.16042	12.4714	0	45.8021	38.81	19.8	-0.010596	0	15.7393	0	1	-0.026921	-0.819				15.7373	78.7317
	3.1625	12.4714	0	45.8125	38.83	19.8	-0.01066	0	15.7383	0	1	-0.027086	-0.824				15.7363	78.7268
	3.16458	12.4714	0	45.8229	38.86	19.8	-0.010723	0	15.7373	0	1	-0.02725	-0.829				15.7355	78.7229
	3.16667	12.4714	0	45.8333	38.84	19.8	-0.010789	0	15.7363	0	1	-0.027414	-0.834				15.7348	78.7189
	3.16875	12.4714	0	45.8438	38.84	19.8	-0.010841	0	15.7355	0	1	-0.027546	-0.838				15.7338	78.714
	3.17083	12.4714	0	45.8542	38.88	19.8	-0.010891	0	15.7348	0	1	-0.027677	-0.842				15.733	78.7101
	3.17292	12.4714	0	45.8646	38.89	19.8	-0.010955	0	15.7338	0	1	-0.027842	-0.847				15.732	78.7052
	3.175	12.4714	0	45.875	38.89	19.8	-0.011007	0	15.733	0	1	-0.027973	-0.851				15.731	78.7003
	3.17708	12.4714	0	45.8854	38.89	19.8	-0.011071	0	15.732	0	1	-0.028138	-0.856				15.73	78.6954
	3.17917	12.4714	0	45.8958	38.91	19.8	-0.011135	0	15.731	0	1	-0.028302	-0.861				15.7291	78.6905
	3.18125	12.4714	0	45.9062	38.91	19.8	-0.011199	0	15.73	0	1	-0.028466	-0.866				15.7281	78.6856
	3.18333	12.4714	0	45.9167	38.91	19.8	-0.011264	0	15.7291	0	1	-0.028631	-0.871				15.7271	78.6807
	3.18542	12.4714	0	45.9271	38.93	19.8	-0.011328	0	15.7281	0	1	-0.028795	-0.876				15.7261	78.6758
	3.1875	12.4714	0	45.9375	38.95	19.8	-0.011392	0	15.7271	0	1	-0.028959	-0.881				15.7253	78.6718
	3.18958	12.4714	0	45.9479	38.94	19.8	-0.011457	0	15.7261	0	1	-0.029124	-0.886				15.7244	78.6669
	3.19167	12.4714	0	45.9583	38.96	19.8	-0.011508	0	15.7253	0	1	-0.029255	-0.89				15.7236	78.663
	3.19375	12.4714	0	45.9688	38.97	19.8	-0.011572	0	15.7244	0	1	-0.029419	-0.895				15.7226	78.6581
	3.19583	12.4714	0	45.9792	38.98	19.8	-0.011623	0	15.7236	0	1	-0.029551	-0.899				15.7218	78.6542
	3.19792	12.4714	0	45.9896	38.99	19.8	-0.011687	0	15.7226	0	1	-0.029715	-0.904				15.721	78.6502
	3.2	12.4714	0	46	39	19.8	-0.011739	0	15.7218	0	1	-0.029847	-0.908				15.7202	78.6463
	3.20208	12.4714	0	46.0104	39.02	19.8	-0.011789	0	15.721	0	1	-0.029978	-0.912				15.7193	78.6414
	3.20417	12.4714	0	46.0208	39.03	19.8	-0.01184	0	15.7202	0	1	-0.03011	-0.916				15.7185	78.6375
	3.20625	12.4714	0	46.0312	39.01	19.8	-0.011906	0	15.7193	0	1	-0.030274	-0.921				15.7177	78.6335
	3.20833	12.4714	0	46.0417	39.03	19.8	-0.011957	0	15.7185	0	1	-0.030406	-0.925				15.7169	78.6296
	3.21042	12.4714	0	46.0521	39.05	19.8	-0.012007	0	15.7177	0	1	-0.030537	-0.929				15.7163	78.6267
	3.2125	12.4714	0	46.0625	39.06	19.8	-0.012059	0	15.7169	0	1	-0.030669	-0.933				15.7155	78.6227
	3.21458	12.4714	0	46.0729	39.06	19.8	-0.012098	0	15.7163	0	1	-0.030767	-0.936				15.7149	78.6198
	3.21667	12.4714	0	46.0833	39.07	19.8	-0.012149	0	15.7155	0	1	-0.030899	-0.94				15.7145	78.6178
	3.21875	12.4714	0	46.0938	39.08	19.8	-0.012187	0	15.7149	0	1	-0.030997	-0.943				15.7138	78.6139
	3.22083	12.4714	0	46.1042	39.09	19.8	-0.012212	0	15.7145	0	1	-0.031063	-0.945				15.7132	78.611
	3.22292	12.4714	0	46.1146	39.08	19.8	-0.012264	0	15.7138	0	1	-0.031195	-0.949				15.7124	78.607
	3.225	12.4714	0	46.125	39.09	19.8	-0.012303	0	15.7132	0	1	-0.031293	-0.952				15.7118	78.6041
	3.22708	12.4714	0	46.1354	39.12	19.8	-0.012353	0	15.7124	0	1	-0.031425	-0.956				15.7112	78.6011
	3.22917	12.4714	0	46.1458	39.13	19.8	-0.012391	0	15.7118	0	1	-0.031523	-0.959				15.7104	78.5972
	3.23125	12.4714	0	46.1562	39.13	19.8	-0.01243	0	15.7112	0	1	-0.031622	-0.962				15.71	78.5952
	3.23333	12.4714	0	46.1667	39.15	19.8	-0.01248	0	15.7104	0	1	-0.031753	-0.966				15.7094	78.5923
	3.23542	12.4714	0	46.1771	39.14	19.8	-0.012507	0	15.71	0	1	-0.031819	-0.968				15.7087	78.5884
	3.2375	12.4714	0	46.1875	39.13	19.8	-0.012546	0	15.7094	0	1	-0.031918	-0.971				15.7081	78.5854
	3.23958	12.4712	0	46.1979	39.16	19.8	-0.012596	0	15.7087	0	1	-0.032049	-0.975				15.7073	78.5815
	3.24167	12.4712	0	46.2083	39.17	19.8	-0.012634	0	15.7081	0	1	-0.032148	-0.978				15.7063	78.5766
	3.24375	12.4712	0	46.2188	39.19	19.8	-0.012685	0	15.7073	0	1	-0.032279	-0.982				15.7055	78.5726
	3.24583	12.4712	0	46.2292	39.2	19.8	-0.012749	0	15.7063	0	1	-0.032444	-0.987				15.7045	78.5677
	3.24792	12.4712	0	46.2396	39.19	19.8	-0.012801	0	15.7055	0	1	-0.032575	-0.991				15.7039	78.5648
	3.25	12.4712	0	46.25	39.21	19.8	-0.012865	0	15.7045	0	1	-0.032739	-0.996				15.703	78.5599
	3.25208	12.4712	0	46.2604	39.23	19.8	-0.012902	0	15.7039	0	1	-0.032838	-0.999				15.702	78.555
	3.25417	12.4712	0	46.2708	39.23	19.8	-0.012967	0	15.703	0	1	-0.033002	-1.004				15.701	78.5501
	3.25625	12.4712	0	46.2812	39.22	19.8	-0.013032	0	15.702	0	1	-0.033167	-1.009				15.7	78.5451
	3.25833	12.4712	0	46.2917	39.24	19.8	-0.013096	0	15.701	0	1	-0.033331	-1.014				15.6992	78.5412
	3.26042	12.4712	0	46.3021	39.27	19.8	-0.013159	0	15.7	0	1	-0.033495	-1.019				15.6982	78.5363
	3.2625	12.4712	0	46.3125	39.26	19.8	-0.013211	0	15.6992	0	1	-0.033627	-1.023				15.6973	78.5314
	3.26458	12.4712	0	46.3229	39.28	19.8	-0.013275	0	15.6982	0	1	-0.033791	-1.028				15.6965	78.5275
	3.26667	12.4712	0	46.3333	39.3	19.8	-0.013338	0	15.6973	0	1	-0.033956	-1.033				15.6955	78.5226
	3.26875	12.4712	0	46.3438	39.29	19.8	-0.01339	0	15.6965	0	1	-0.034087	-1.037				15.6949	78.5196
	3.27083	12.4712	0	46.3542	39.3	19.8	-0.013454	0	15.6955	0	1	-0.034252	-1.042				15.6939	78.5147
	3.27292	12.4712	0	46.3646	39.31	19.8	-0.013492	0	15.6949	0	1	-0.03435	-1.045				15.6931	78.5108
	3.275	12.4712	0	46.375	39.32	19.8	-0.013556	0	15.6939	0	1	-0.034514	-1.05				15.6922	78.5059
	3.27708	12.4712	0	46.3854	39.34	19.8	-0.013607	0	15.6931	0	1	-0.034646	-1.054				15.6914	78.5019
	3.27917	12.4712	0	46.3958	39.34	19.8	-0.013671	0	15.6922	0	1	-0.03481	-1.059				15.6908	78.499
	3.28125	12.4712	0	46.4062	39.35	19.8	-0.013723	0	15.6914	0	1	-0.034942	-1.063				15.6898	78.4941
	3.28333	12.4712	0	46.4167	39.36	19.8	-0.01376	0	15.6908	0	1	-0.03504	-1.066				15.689	78.4901
	3.28542	12.4712	0	46.4271	39.36	19.8	-0.013825	0	15.6898	0	1	-0.035205	-1.071				15.688	78.4852
	3.2875	12.4712	0	46.4375	39.36	19.8	-0.013877	0	15.689	0	1	-0.035336	-1.075				15.6871	78.4803
	3.28958	12.4712	0	46.4479	39.4	19.8	-0.013939	0	15.688	0	1	-0.035501	-1.08				15.6865	78.4774
	3.29167	12.4712	0	46.4583	39.41	19.8	-0.014003	0	15.6871	0	1	-0.035665	-1.085				15.6859	78.4744
	3.29375	12.4712	0	46.4688	39.41	19.8	-0.014042	0	15.6865	0	1	-0.035764	-1.088				15.6851	78.4705
	3.29583	12.4712	0	46.4792	39.42	19.8	-0.01408	0	15.6859	0	1	-0.035862	-1.091				15.6845	78.4675
	3.29792	12.4712	0	46.4896	39.42	19.8	-0.014131	0	15.6851	0	1	-0.035994	-1.095				15.6841	78.4656
	3.3	12.4712	0	46.5	39.44	19.8	-0.014169	0	15.6845	0	1	-0.036092	-1.098				15.6835	78.4626
	3.30208	12.4712	0	46.5104	39.43	19.8	-0.014195	0	15.6841	0	1	-0.036158	-1.1				15.6827	78.4587
	3.30417	12.4712	0	46.5208	39.45	19.8	-0.014233	0	15.6835	0	1	-0.036257	-1.103				15.6821	78.4557
	3.30625	12.4712	0	46.5312	39.46	19.8	-0.014284	0	15.6827	0	1	-0.036388	-1.107				15.6817	78.4538
	3.30833	12.4712	0	46.5417	39.45	19.8	-0.014323	0	15.6821	0	1	-0.036487	-1.11				15.6812	78.4508
	3.31042	12.4712	0	46.5521	39.47	19.8	-0.014348	0	15.6817	0	1	-0.036552	-1.112				15.6806	78.4479
	3.3125	12.4712	0	46.5625	39.48	19.8	-0.014386	0	15.6812	0	1	-0.036651	-1.115				15.68	78.4449
	3.31458	12.4712	0	46.5729	39.48	19.8	-0.014424	0	15.6806	0	1	-0.03675	-1.118				15.6794	78.442
	3.31667	12.4712	0	46.5833	39.52	19.8	-0.014461	0	15.68	0	1	-0.036848	-1.121				15.679	78.44
	3.31875	12.4709	0	46.5938	39.52	19.8	-0.0145	0	15.6794	0	1	-0.036947	-1.124				15.6786	78.438
	3.32083	12.4709	0	46.6042	39.51	19.8	-0.014527	0	15.679	0	1	-0.037013	-1.126				15.6782	78.4361
	3.32292	12.4709	0	46.6146	39.54	19.8	-0.01455	0	15.6786	0	1	-0.037078	-1.128				15.6778	78.4341
	3.325	12.4709	0	46.625	39.54	19.8	-0.014576	0	15.6782	0	1	-0.037144	-1.13				15.6774	78.4321
	3.32708	12.4709	0	46.6354	39.56	19.8	-0.014601	0	15.6778	0	1	-0.03721	-1.132				15.677	78.4302
	3.32917	12.4709	0	46.6458	39.55	19.8	-0.014627	0	15.6774	0	1	-0.037276	-1.134				15.6768	78.4292
	3.33125	12.4709	0	46.6562	39.56	19.8	-0.014652	0	15.677	0	1	-0.037341	-1.136				15.6764	78.4272
	3.33333	12.4709	0	46.6667	39.58	19.8	-0.014664	0	15.6768	0	1	-0.037374	-1.137				15.676	78.4252
	3.33542	12.4712	0	46.6771	39.57	19.8	-0.01469	0	15.6764	0	1	-0.03744	-1.139				15.6755	78.4223
	3.3375	12.4712	0	46.6875	39.6	19.8	-0.014714	0	15.676	0	1	-0.037506	-1.141				15.6753	78.4213
	3.33958	12.4712	0	46.6979	39.6	19.8	-0.014753	0	15.6755	0	1	-0.037604	-1.144				15.6747	78.4183
	3.34167	12.4712	0	46.7083	39.61	19.8	-0.014765	0	15.6753	0	1	-0.037637	-1.145				15.6741	78.4154
	3.34375	12.4712	0	46.7188	39.63	19.8	-0.014803	0	15.6747	0	1	-0.037736	-1.148				15.6735	78.4124
	3.34583	12.4712	0	46.7292	39.64	19.8	-0.014841	0	15.6741	0	1	-0.037834	-1.151				15.6729	78.4095
	3.34792	12.4712	0	46.7396	39.64	19.8	-0.014879	0	15.6735	0	1	-0.037933	-1.154				15.6721	78.4056
	3.35	12.4712	0	46.75	39.65	19.8	-0.014918	0	15.6729	0	1	-0.038032	-1.157				15.6713	78.4016
	3.35208	12.4709	0	46.7604	39.66	19.8	-0.014969	0	15.6721	0	1	-0.038163	-1.161				15.6705	78.3977
	3.35417	12.4712	0	46.7708	39.68	19.8	-0.015019	0	15.6713	0	1	-0.038295	-1.165				15.6698	78.3938
	3.35625	12.4709	0	46.7812	39.68	19.8	-0.015071	0	15.6705	0	1	-0.038426	-1.169				15.6688	78.3888
	3.35833	12.4709	0	46.7917	39.69	19.8	-0.015122	0	15.6698	0	1	-0.038558	-1.173				15.668	78.3849
	3.36042	12.4709	0	46.8021	39.72	19.8	-0.015184	0	15.6688	0	1	-0.038722	-1.178				15.6668	78.379
	3.3625	12.4709	0	46.8125	39.7	19.8	-0.015237	0	15.668	0	1	-0.038853	-1.182				15.6658	78.3741
	3.36458	12.4709	0	46.8229	39.72	19.8	-0.015313	0	15.6668	0	1	-0.039051	-1.188				15.665	78.3702
	3.36667	12.4709	0	46.8333	39.72	19.8	-0.015377	0	15.6658	0	1	-0.039215	-1.193				15.6644	78.3672
	3.36875	12.4709	0	46.8438	39.74	19.8	-0.015428	0	15.665	0	1	-0.039347	-1.197				15.6641	78.3652
	3.37083	12.4709	0	46.8542	39.75	19.8	-0.015465	0	15.6644	0	1	-0.039445	-1.2				15.6639	78.3643
	3.37292	12.4709	0	46.8646	39.76	19.8	-0.015491	0	15.6641	0	1	-0.039511	-1.202				15.6646	78.3682
	3.375	12.4709	0	46.875	39.75	19.8	-0.015504	0	15.6639	0	1	-0.039544	-1.203				15.6658	78.3741
	3.37708	12.4712	0	46.8854	39.78	19.8	-0.015451	0	15.6646	0	1	-0.039412	-1.199				15.6672	78.3809
	3.37917	12.4709	0	46.8958	39.78	19.8	-0.015374	0	15.6658	0	1	-0.039215	-1.193				15.6686	78.3878
	3.38125	12.4709	0	46.9062	39.77	19.8	-0.015284	0	15.6672	0	1	-0.038985	-1.186				15.6699	78.3946
	3.38333	12.4709	0	46.9167	39.79	19.8	-0.015193	0	15.6686	0	1	-0.038755	-1.179				15.6717	78.4035
	3.38542	12.4709	0	46.9271	39.83	19.8	-0.0151	0	15.6699	0	1	-0.038525	-1.172				15.6735	78.4123
	3.3875	12.4712	0	46.9375	39.82	19.8	-0.014985	0	15.6717	0	1	-0.038229	-1.163				15.6754	78.4221
	3.38958	12.4712	0	46.9479	39.84	19.8	-0.014867	0	15.6735	0	1	-0.037933	-1.154				15.6776	78.4329
	3.39167	12.4712	0	46.9583	39.84	19.8	-0.014739	0	15.6754	0	1	-0.037604	-1.144				15.6789	78.4397
	3.39375	12.4712	0	46.9688	39.85	19.8	-0.014596	0	15.6776	0	1	-0.037243	-1.133				15.6797	78.4436
	3.39583	12.4712	0	46.9792	39.85	19.8	-0.014506	0	15.6789	0	1	-0.037013	-1.126				15.6797	78.4436
	3.39792	12.4712	0	46.9896	39.86	19.8	-0.014454	0	15.6797	0	1	-0.036881	-1.122				15.6789	78.4397
	3.4	12.4712	0	47	39.86	19.8	-0.014454	0	15.6797	0	1	-0.036881	-1.122				15.6785	78.4377
	3.40208	12.4712	0	47.0104	39.88	19.8	-0.014504	0	15.6789	0	1	-0.037013	-1.126				15.6785	78.4377
	3.40417	12.4712	0	47.0208	39.9	19.8	-0.014529	0	15.6785	0	1	-0.037078	-1.128				15.6789	78.4397
	3.40625	12.4712	0	47.0312	39.91	19.8	-0.014528	0	15.6785	0	1	-0.037078	-1.128				15.6799	78.4446
	3.40833	12.4712	0	47.0417	39.92	19.8	-0.014502	0	15.6789	0	1	-0.037013	-1.126				15.6809	78.4495
	3.41042	12.4712	0	47.0521	39.92	19.8	-0.014438	0	15.6799	0	1	-0.036848	-1.121				15.6819	78.4544
	3.4125	12.4712	0	47.0625	39.93	19.8	-0.014372	0	15.6809	0	1	-0.036684	-1.116				15.6827	78.4583
	3.41458	12.4712	0	47.0729	39.94	19.8	-0.014307	0	15.6819	0	1	-0.03652	-1.111				15.683	78.4602
	3.41667	12.4712	0	47.0833	39.94	19.8	-0.014256	0	15.6827	0	1	-0.036388	-1.107				15.6834	78.4622
	3.41875	12.4712	0	47.0938	39.96	19.8	-0.014229	0	15.683	0	1	-0.036322	-1.105				15.6834	78.4622
	3.42083	12.4712	0	47.1042	39.97	19.8	-0.014203	0	15.6834	0	1	-0.036257	-1.103				15.6811	78.4504
	3.42292	12.4712	0	47.1146	39.97	19.8	-0.014203	0	15.6834	0	1	-0.036257	-1.103				15.6791	78.4406
	3.425	12.4712	0	47.125	39.98	19.8	-0.014356	0	15.6811	0	1	-0.036651	-1.115				15.677	78.4298
	3.42708	12.4712	0	47.1354	39.99	19.8	-0.014485	0	15.6791	0	1	-0.03698	-1.125				15.6744	78.417
	3.42917	12.4712	0	47.1458	40	19.8	-0.014626	0	15.677	0	1	-0.037341	-1.136				15.672	78.4052
	3.43125	12.4712	0	47.1562	40.01	19.8	-0.014793	0	15.6744	0	1	-0.037769	-1.149				15.6701	78.3954
	3.43333	12.4712	0	47.1667	40.02	19.8	-0.014946	0	15.672	0	1	-0.038163	-1.161				15.6685	78.3876
	3.43542	12.4712	0	47.1771	40.04	19.8	-0.015074	0	15.6701	0	1	-0.038492	-1.171				15.6677	78.3836
	3.4375	12.4712	0	47.1875	40.03	19.8	-0.015177	0	15.6685	0	1	-0.038755	-1.179				15.6669	78.3797
	3.43958	12.4712	0	47.1979	40.05	19.8	-0.015228	0	15.6677	0	1	-0.038886	-1.183				15.6664	78.3767
	3.44167	12.4712	0	47.2083	40.06	19.8	-0.015279	0	15.6669	0	1	-0.039018	-1.187				15.6662	78.3758
	3.44375	12.4712	0	47.2188	40.07	19.8	-0.015317	0	15.6664	0	1	-0.039116	-1.19				15.6663	78.3767
	3.44583	12.4712	0	47.2292	40.08	19.8	-0.015329	0	15.6662	0	1	-0.039149	-1.191				15.6667	78.3787
	3.44792	12.4712	0	47.2396	40.09	19.8	-0.015316	0	15.6663	0	1	-0.039116	-1.19				15.6667	78.3787
	3.45	12.4712	0	47.25	40.09	19.8	-0.01529	0	15.6667	0	1	-0.039051	-1.188				15.6669	78.3797
	3.45208	12.4712	0	47.2604	40.11	19.8	-0.015289	0	15.6667	0	1	-0.039051	-1.188				15.6665	78.3777
	3.45417	12.4712	0	47.2708	40.11	19.8	-0.015276	0	15.6669	0	1	-0.039018	-1.187				15.6661	78.3757
	3.45625	12.4712	0	47.2812	40.14	19.8	-0.0153	0	15.6665	0	1	-0.039084	-1.189				15.6658	78.3737
	3.45833	12.4712	0	47.2917	40.13	19.8	-0.015325	0	15.6661	0	1	-0.039149	-1.191				15.6652	78.3708
	3.46042	12.4712	0	47.3021	40.13	19.8	-0.015352	0	15.6658	0	1	-0.039215	-1.193				15.6648	78.3688
	3.4625	12.4712	0	47.3125	40.15	19.8	-0.015389	0	15.6652	0	1	-0.039314	-1.196				15.6642	78.3659
	3.46458	12.4712	0	47.3229	40.17	19.8	-0.015413	0	15.6648	0	1	-0.039379	-1.198				15.6638	78.3639
	3.46667	12.4712	0	47.3333	40.18	19.8	-0.015451	0	15.6642	0	1	-0.039478	-1.201				15.6632	78.361
	3.46875	12.4712	0	47.3438	40.19	19.8	-0.015477	0	15.6638	0	1	-0.039544	-1.203				15.6628	78.359
	3.47083	12.4712	0	47.3542	40.17	19.8	-0.015516	0	15.6632	0	1	-0.039642	-1.206				15.6622	78.356
	3.47292	12.4712	0	47.3646	40.2	19.8	-0.01554	0	15.6628	0	1	-0.039708	-1.208				15.6618	78.354
	3.475	12.4712	0	47.375	40.22	19.8	-0.015578	0	15.6622	0	1	-0.039807	-1.211				15.6612	78.3511
	3.47708	12.4712	0	47.3854	40.22	19.8	-0.015603	0	15.6618	0	1	-0.039872	-1.213				15.6606	78.3482
	3.47917	12.4712	0	47.3958	40.22	19.8	-0.015642	0	15.6612	0	1	-0.039971	-1.216				15.66	78.3452
	3.48125	12.4712	0	47.4062	40.22	19.8	-0.01568	0	15.6606	0	1	-0.04007	-1.219				15.6597	78.3432
	3.48333	12.4712	0	47.4167	40.25	19.8	-0.015717	0	15.66	0	1	-0.040168	-1.222				15.6589	78.3393
	3.48542	12.4712	0	47.4271	40.25	19.8	-0.015743	0	15.6597	0	1	-0.040234	-1.224				15.6585	78.3373
	3.4875	12.4712	0	47.4375	40.26	19.8	-0.015793	0	15.6589	0	1	-0.040366	-1.228				15.6577	78.3334
	3.48958	12.4712	0	47.4479	40.26	19.8	-0.015819	0	15.6585	0	1	-0.040431	-1.23				15.6571	78.3304
	3.49167	12.4712	0	47.4583	40.28	19.8	-0.015869	0	15.6577	0	1	-0.040563	-1.234				15.6561	78.3255
	3.49375	12.4712	0	47.4688	40.3	19.8	-0.015907	0	15.6571	0	1	-0.040661	-1.237				15.6553	78.3216
	3.49583	12.4712	0	47.4792	40.3	19.8	-0.015971	0	15.6561	0	1	-0.040826	-1.242				15.6543	78.3167
	3.49792	12.4712	0	47.4896	40.31	19.8	-0.016022	0	15.6553	0	1	-0.040957	-1.246				15.6536	78.3127
	3.5	12.4712	0	47.5	40.32	19.8	-0.016085	0	15.6543	0	1	-0.041122	-1.251				15.6524	78.3068
	3.50208	12.4712	0	47.5104	40.32	19.8	-0.016137	0	15.6536	0	1	-0.041253	-1.255				15.6518	78.3039
	3.50417	12.4712	0	47.5208	40.34	19.8	-0.016213	0	15.6524	0	1	-0.04145	-1.261				15.651	78.2999
	3.50625	12.4712	0	47.5312	40.35	19.8	-0.016251	0	15.6518	0	1	-0.041549	-1.264				15.6502	78.296
	3.50833	12.4712	0	47.5417	40.37	19.8	-0.016301	0	15.651	0	1	-0.04168	-1.268				15.6494	78.2921
	3.51042	12.4712	0	47.5521	40.37	19.8	-0.016352	0	15.6502	0	1	-0.041812	-1.272				15.6486	78.2881
	3.5125	12.4712	0	47.5625	40.37	19.8	-0.016404	0	15.6494	0	1	-0.041943	-1.276				15.6479	78.2842
	3.51458	12.4712	0	47.5729	40.38	19.8	-0.016455	0	15.6486	0	1	-0.042075	-1.28				15.6473	78.2813
	3.51667	12.4712	0	47.5833	40.39	19.8	-0.016505	0	15.6479	0	1	-0.042206	-1.284				15.6467	78.2783
	3.51875	12.4714	0	47.5938	40.4	19.8	-0.016543	0	15.6473	0	1	-0.042305	-1.287				15.6457	78.2734
	3.52083	12.4714	0	47.6042	40.4	19.8	-0.016581	0	15.6467	0	1	-0.042404	-1.29				15.6447	78.2685
	3.52292	12.4714	0	47.6146	40.43	19.8	-0.016644	0	15.6457	0	1	-0.042568	-1.295				15.6439	78.2645
	3.525	12.4714	0	47.625	40.44	19.8	-0.016707	0	15.6447	0	1	-0.042732	-1.3				15.6431	78.2606
	3.52708	12.4714	0	47.6354	40.43	19.8	-0.016759	0	15.6439	0	1	-0.042864	-1.304				15.6424	78.2567
	3.52917	12.4714	0	47.6458	40.45	19.8	-0.01681	0	15.6431	0	1	-0.042995	-1.308				15.6416	78.2527
	3.53125	12.4714	0	47.6562	40.46	19.8	-0.01686	0	15.6424	0	1	-0.043127	-1.312				15.6408	78.2488
	3.53333	12.4714	0	47.6667	40.46	19.8	-0.016912	0	15.6416	0	1	-0.043258	-1.316				15.64	78.2449
	3.53542	12.4714	0	47.6771	40.47	19.8	-0.016962	0	15.6408	0	1	-0.04339	-1.32				15.6392	78.2409
	3.5375	12.4714	0	47.6875	40.47	19.8	-0.017014	0	15.64	0	1	-0.043521	-1.324				15.6382	78.236
	3.53958	12.4714	0	47.6979	40.48	19.8	-0.017064	0	15.6392	0	1	-0.043653	-1.328				15.6374	78.2321
	3.54167	12.4714	0	47.7083	40.5	19.8	-0.017127	0	15.6382	0	1	-0.043817	-1.333				15.6365	78.2272
	3.54375	12.4714	0	47.7188	40.51	19.8	-0.017178	0	15.6374	0	1	-0.043948	-1.337				15.6355	78.2222
	3.54583	12.4714	0	47.7292	40.52	19.8	-0.017241	0	15.6365	0	1	-0.044113	-1.342				15.6345	78.2173
	3.54792	12.4714	0	47.7396	40.55	19.8	-0.017304	0	15.6355	0	1	-0.044277	-1.347				15.6337	78.2134
	3.55	12.4714	0	47.75	40.54	19.8	-0.017368	0	15.6345	0	1	-0.044442	-1.352				15.6329	78.2094
	3.55208	12.4714	0	47.7604	40.55	19.8	-0.01742	0	15.6337	0	1	-0.044573	-1.356				15.6319	78.2045
	3.55417	12.4714	0	47.7708	40.57	19.8	-0.01747	0	15.6329	0	1	-0.044704	-1.36				15.6311	78.2006
	3.55625	12.4714	0	47.7812	40.58	19.8	-0.017533	0	15.6319	0	1	-0.044869	-1.365				15.6302	78.1957
	3.55833	12.4714	0	47.7917	40.59	19.8	-0.017584	0	15.6311	0	1	-0.045	-1.369				15.6294	78.1917
	3.56042	12.4714	0	47.8021	40.59	19.8	-0.017648	0	15.6302	0	1	-0.045165	-1.374				15.6286	78.1878
	3.5625	12.4714	0	47.8125	40.62	19.8	-0.017697	0	15.6294	0	1	-0.045296	-1.378				15.6276	78.1829
	3.56458	12.4714	0	47.8229	40.63	19.8	-0.017748	0	15.6286	0	1	-0.045428	-1.382				15.627	78.18
	3.56667	12.4714	0	47.8333	40.61	19.8	-0.017813	0	15.6276	0	1	-0.045592	-1.387				15.6262	78.176
	3.56875	12.4714	0	47.8438	40.61	19.8	-0.017852	0	15.627	0	1	-0.045691	-1.39				15.6256	78.173
	3.57083	12.4714	0	47.8542	40.64	19.8	-0.017901	0	15.6262	0	1	-0.045822	-1.394				15.6249	78.1691
	3.57292	12.4714	0	47.8646	40.65	19.8	-0.017938	0	15.6256	0	1	-0.045921	-1.397				15.6243	78.1662
	3.575	12.4714	0	47.875	40.65	19.8	-0.017991	0	15.6249	0	1	-0.046052	-1.401				15.6237	78.1632
	3.57708	12.4712	0	47.8854	40.65	19.8	-0.018028	0	15.6243	0	1	-0.046151	-1.404				15.6229	78.1593
	3.57917	12.4712	0	47.8958	40.68	19.8	-0.018065	0	15.6237	0	1	-0.046249	-1.407				15.6223	78.1563
	3.58125	12.4712	0	47.9062	40.69	19.8	-0.018116	0	15.6229	0	1	-0.046381	-1.411				15.6217	78.1534
	3.58333	12.4712	0	47.9167	40.68	19.8	-0.018155	0	15.6223	0	1	-0.04648	-1.414				15.6207	78.1484
	3.58542	12.4712	0	47.9271	40.7	19.8	-0.018192	0	15.6217	0	1	-0.046578	-1.417				15.6201	78.1455
	3.5875	12.4712	0	47.9375	40.72	19.8	-0.018254	0	15.6207	0	1	-0.046742	-1.422				15.6193	78.1416
	3.58958	12.4712	0	47.9479	40.71	19.8	-0.018294	0	15.6201	0	1	-0.046841	-1.425				15.6184	78.1366
	3.59167	12.4712	0	47.9583	40.71	19.8	-0.018345	0	15.6193	0	1	-0.046973	-1.429				15.6178	78.1337
	3.59375	12.4712	0	47.9688	40.74	19.8	-0.018407	0	15.6184	0	1	-0.047137	-1.434				15.6172	78.1307
	3.59583	12.4712	0	47.9792	40.76	19.8	-0.018444	0	15.6178	0	1	-0.047236	-1.437				15.6162	78.1258
	3.59792	12.4712	0	47.9896	40.76	19.8	-0.018482	0	15.6172	0	1	-0.047334	-1.44				15.6154	78.1219
	3.6	12.4712	0	48	40.77	19.8	-0.018546	0	15.6162	0	1	-0.047499	-1.445				15.6146	78.1179
	3.60208	12.4712	0	48.0104	40.78	19.8	-0.018597	0	15.6154	0	1	-0.04763	-1.449				15.6138	78.114
	3.60417	12.4712	0	48.0208	40.79	19.8	-0.018647	0	15.6146	0	1	-0.047761	-1.453				15.6132	78.111
	3.60625	12.4712	0	48.0312	40.79	19.8	-0.018698	0	15.6138	0	1	-0.047893	-1.457				15.6123	78.1061
	3.60833	12.4712	0	48.0417	40.81	19.8	-0.018736	0	15.6132	0	1	-0.047992	-1.46				15.6117	78.1032
	3.61042	12.4712	0	48.0521	40.81	19.8	-0.0188	0	15.6123	0	1	-0.048156	-1.465				15.6113	78.1012
	3.6125	12.4712	0	48.0625	40.82	19.8	-0.018838	0	15.6117	0	1	-0.048255	-1.468				15.6107	78.0982
	3.61458	12.4712	0	48.0729	40.83	19.8	-0.018863	0	15.6113	0	1	-0.04832	-1.47				15.6099	78.0943
	3.61667	12.4712	0	48.0833	40.84	19.8	-0.0189	0	15.6107	0	1	-0.048419	-1.473				15.6091	78.0903
	3.61875	12.4712	0	48.0938	40.84	19.8	-0.018951	0	15.6099	0	1	-0.04855	-1.477				15.6085	78.0874
	3.62083	12.4712	0	48.1042	40.88	19.8	-0.019	0	15.6091	0	1	-0.048682	-1.481				15.6077	78.0835
	3.62292	12.4712	0	48.1146	40.87	19.8	-0.019039	0	15.6085	0	1	-0.04878	-1.484				15.6071	78.0805
	3.625	12.4712	0	48.125	40.88	19.8	-0.01909	0	15.6077	0	1	-0.048912	-1.488				15.6065	78.0775
	3.62708	12.4712	0	48.1354	40.9	19.8	-0.019127	0	15.6071	0	1	-0.049011	-1.491				15.6058	78.0736
	3.62917	12.4712	0	48.1458	40.92	19.8	-0.019164	0	15.6065	0	1	-0.049109	-1.494				15.6052	78.0707
	3.63125	12.4712	0	48.1562	40.89	19.8	-0.019217	0	15.6058	0	1	-0.049241	-1.498				15.6046	78.0677
	3.63333	12.4712	0	48.1667	40.91	19.8	-0.019254	0	15.6052	0	1	-0.049339	-1.501				15.604	78.0647
	3.63542	12.4712	0	48.1771	40.93	19.8	-0.019291	0	15.6046	0	1	-0.049438	-1.504				15.6034	78.0618
	3.6375	12.4712	0	48.1875	40.95	19.8	-0.019328	0	15.604	0	1	-0.049537	-1.507				15.6028	78.0588
	3.63958	12.4712	0	48.1979	40.93	19.8	-0.019368	0	15.6034	0	1	-0.049635	-1.51				15.6018	78.0539
	3.64167	12.4712	0	48.2083	40.97	19.8	-0.019403	0	15.6028	0	1	-0.049734	-1.513				15.6012	78.051
	3.64375	12.4712	0	48.2188	40.97	19.8	-0.019467	0	15.6018	0	1	-0.049898	-1.518				15.6004	78.047
	3.64583	12.4712	0	48.2292	40.97	19.8	-0.019505	0	15.6012	0	1	-0.049997	-1.521				15.5999	78.0441
	3.64792	12.4712	0	48.2396	40.98	19.8	-0.019556	0	15.6004	0	1	-0.050128	-1.525				15.5991	78.0401
	3.65	12.4712	0	48.25	40.99	19.8	-0.019594	0	15.5999	0	1	-0.050227	-1.528				15.5983	78.0362
	3.65208	12.4712	0	48.2604	41	19.8	-0.019644	0	15.5991	0	1	-0.050358	-1.532				15.5975	78.0323
	3.65417	12.4712	0	48.2708	41.02	19.8	-0.019694	0	15.5983	0	1	-0.05049	-1.536				15.5969	78.0293
	3.65625	12.4712	0	48.2812	41.01	19.8	-0.019746	0	15.5975	0	1	-0.050621	-1.54				15.5961	78.0253
	3.65833	12.4712	0	48.2917	41.03	19.8	-0.019783	0	15.5969	0	1	-0.05072	-1.543				15.5953	78.0214
	3.66042	12.4712	0	48.3021	41.05	19.8	-0.019833	0	15.5961	0	1	-0.050851	-1.547				15.5947	78.0184
	3.6625	12.4712	0	48.3125	41.04	19.8	-0.019885	0	15.5953	0	1	-0.050983	-1.551				15.5939	78.0145
	3.66458	12.4712	0	48.3229	41.07	19.8	-0.019921	0	15.5947	0	1	-0.051081	-1.554				15.593	78.0096
	3.66667	12.4712	0	48.3333	41.07	19.8	-0.019972	0	15.5939	0	1	-0.051213	-1.558				15.5922	78.0057
	3.66875	12.4712	0	48.3438	41.07	19.8	-0.020036	0	15.593	0	1	-0.051377	-1.563				15.5914	78.0017
	3.67083	12.4712	0	48.3542	41.09	19.8	-0.020086	0	15.5922	0	1	-0.051509	-1.567				15.5904	77.9968
	3.67292	12.4712	0	48.3646	41.1	19.8	-0.020137	0	15.5914	0	1	-0.05164	-1.571				15.5894	77.9919
	3.675	12.4712	0	48.375	41.11	19.8	-0.020199	0	15.5904	0	1	-0.051805	-1.576				15.5884	77.987
	3.67708	12.4712	0	48.3854	41.14	19.8	-0.020261	0	15.5894	0	1	-0.051969	-1.581				15.5875	77.982
	3.67917	12.4712	0	48.3958	41.13	19.8	-0.020326	0	15.5884	0	1	-0.052133	-1.586				15.5867	77.9781
	3.68125	12.4712	0	48.4062	41.14	19.8	-0.02039	0	15.5875	0	1	-0.052298	-1.591				15.5857	77.9732
	3.68333	12.4712	0	48.4167	41.14	19.8	-0.02044	0	15.5867	0	1	-0.052429	-1.595				15.5849	77.9692
	3.68542	12.4712	0	48.4271	41.16	19.8	-0.020503	0	15.5857	0	1	-0.052594	-1.6				15.5841	77.9653
	3.6875	12.4712	0	48.4375	41.16	19.8	-0.020555	0	15.5849	0	1	-0.052725	-1.604				15.5833	77.9613
	3.68958	12.4712	0	48.4479	41.18	19.8	-0.020604	0	15.5841	0	1	-0.052856	-1.608				15.5823	77.9564
	3.69167	12.4712	0	48.4583	41.2	19.8	-0.020654	0	15.5833	0	1	-0.052988	-1.612				15.5816	77.9525
	3.69375	12.4712	0	48.4688	41.19	19.8	-0.020718	0	15.5823	0	1	-0.053152	-1.617				15.5808	77.9485
	3.69583	12.4712	0	48.4792	41.19	19.8	-0.02077	0	15.5816	0	1	-0.053284	-1.621				15.58	77.9446
	3.69792	12.4712	0	48.4896	41.23	19.8	-0.020818	0	15.5808	0	1	-0.053415	-1.625				15.5794	77.9417
	3.7	12.4712	0	48.5	41.21	19.8	-0.02087	0	15.58	0	1	-0.053547	-1.629				15.5784	77.9367
	3.70208	12.4712	0	48.5104	41.23	19.8	-0.020908	0	15.5794	0	1	-0.053645	-1.632				15.5778	77.9338
	3.70417	12.4712	0	48.5208	41.24	19.8	-0.020971	0	15.5784	0	1	-0.05381	-1.637				15.5772	77.9308
	3.70625	12.4712	0	48.5312	41.24	19.8	-0.021009	0	15.5778	0	1	-0.053908	-1.64				15.5764	77.9269
	3.70833	12.4712	0	48.5417	41.26	19.8	-0.021046	0	15.5772	0	1	-0.054007	-1.643				15.5758	77.9239
	3.71042	12.4712	0	48.5521	41.28	19.8	-0.021095	0	15.5764	0	1	-0.054138	-1.647				15.5752	77.921
	3.7125	12.4712	0	48.5625	41.29	19.8	-0.021133	0	15.5758	0	1	-0.054237	-1.65				15.5745	77.917
	3.71458	12.4712	0	48.5729	41.3	19.8	-0.021171	0	15.5752	0	1	-0.054336	-1.653				15.5739	77.9141
	3.71667	12.4712	0	48.5833	41.3	19.8	-0.021222	0	15.5745	0	1	-0.054467	-1.657				15.5731	77.9101
	3.71875	12.4712	0	48.5938	41.3	19.8	-0.02126	0	15.5739	0	1	-0.054566	-1.66				15.5725	77.9072
	3.72083	12.4712	0	48.6042	41.31	19.8	-0.021311	0	15.5731	0	1	-0.054697	-1.664				15.5719	77.9042
	3.72292	12.4712	0	48.6146	41.34	19.8	-0.021347	0	15.5725	0	1	-0.054796	-1.667				15.5713	77.9013
	3.725	12.4712	0	48.625	41.35	19.8	-0.021384	0	15.5719	0	1	-0.054894	-1.67				15.5705	77.8973
	3.72708	12.4712	0	48.6354	41.34	19.8	-0.021423	0	15.5713	0	1	-0.054993	-1.673				15.5699	77.8943
	3.72917	12.4712	0	48.6458	41.34	19.8	-0.021474	0	15.5705	0	1	-0.055125	-1.677				15.5693	77.8914
	3.73125	12.4712	0	48.6562	41.38	19.8	-0.02151	0	15.5699	0	1	-0.055223	-1.68				15.5686	77.8875
	3.73333	12.4712	0	48.6667	41.37	19.8	-0.021548	0	15.5693	0	1	-0.055322	-1.683				15.568	77.8845
	3.73542	12.4712	0	48.6771	41.37	19.8	-0.0216	0	15.5686	0	1	-0.055453	-1.687				15.5674	77.8815
	3.7375	12.4712	0	48.6875	41.39	19.8	-0.021637	0	15.568	0	1	-0.055552	-1.69				15.5666	77.8776
	3.73958	12.4712	0	48.6979	41.4	19.8	-0.021674	0	15.5674	0	1	-0.055651	-1.693				15.566	77.8746
	3.74167	12.4712	0	48.7083	41.41	19.8	-0.021725	0	15.5666	0	1	-0.055782	-1.697				15.5654	77.8717
	3.74375	12.4712	0	48.7188	41.43	19.8	-0.021762	0	15.566	0	1	-0.055881	-1.7				15.565	77.8697
	3.74583	12.4712	0	48.7292	41.42	19.8	-0.0218	0	15.5654	0	1	-0.055979	-1.703				15.5644	77.8667
	3.74792	12.4712	0	48.7396	41.45	19.8	-0.021824	0	15.565	0	1	-0.056045	-1.705				15.564	77.8648
	3.75	12.4712	0	48.75	41.46	19.8	-0.021861	0	15.5644	0	1	-0.056144	-1.708				15.5634	77.8618
	3.75208	12.4712	0	48.7604	41.45	19.8	-0.021887	0	15.564	0	1	-0.056209	-1.71				15.563	77.8598
	3.75417	12.4712	0	48.7708	41.48	19.8	-0.021923	0	15.5634	0	1	-0.056308	-1.713				15.5626	77.8579
	3.75625	12.4712	0	48.7812	41.49	19.8	-0.021948	0	15.563	0	1	-0.056374	-1.715				15.5622	77.8559
	3.75833	12.4712	0	48.7917	41.49	19.8	-0.021974	0	15.5626	0	1	-0.056439	-1.717				15.5616	77.8529
	3.76042	12.4712	0	48.8021	41.5	19.8	-0.021998	0	15.5622	0	1	-0.056505	-1.719				15.5613	77.851
	3.7625	12.4712	0	48.8125	41.51	19.8	-0.022036	0	15.5616	0	1	-0.056604	-1.722				15.5609	77.849
	3.76458	12.4712	0	48.8229	41.5	19.8	-0.022062	0	15.5613	0	1	-0.05667	-1.724				15.5603	77.846
	3.76667	12.4712	0	48.8333	41.51	19.8	-0.022087	0	15.5609	0	1	-0.056735	-1.726				15.5599	77.844
	3.76875	12.4712	0	48.8438	41.54	19.8	-0.022123	0	15.5603	0	1	-0.056834	-1.729				15.5593	77.8411
	3.77083	12.4712	0	48.8542	41.56	19.8	-0.022146	0	15.5599	0	1	-0.0569	-1.731				15.5589	77.8391
	3.77292	12.4712	0	48.8646	41.57	19.8	-0.022184	0	15.5593	0	1	-0.056998	-1.734				15.5587	77.8381
	3.775	12.4712	0	48.875	41.56	19.8	-0.022211	0	15.5589	0	1	-0.057064	-1.736				15.5583	77.8361
	3.77708	12.4712	0	48.8854	41.57	19.8	-0.022222	0	15.5587	0	1	-0.057097	-1.737				15.5581	77.8351
	3.77917	12.4712	0	48.8958	41.59	19.8	-0.022246	0	15.5583	0	1	-0.057163	-1.739				15.5579	77.8341
	3.78125	12.4712	0	48.9062	41.59	19.8	-0.022259	0	15.5581	0	1	-0.057195	-1.74				15.5575	77.8322
	3.78333	12.4712	0	48.9167	41.6	19.8	-0.02227	0	15.5579	0	1	-0.057228	-1.741				15.5573	77.8311
	3.78542	12.4712	0	48.9271	41.59	19.8	-0.022297	0	15.5575	0	1	-0.057294	-1.743				15.5569	77.8292
	3.7875	12.4712	0	48.9375	41.64	19.8	-0.022306	0	15.5573	0	1	-0.057327	-1.744				15.5565	77.8272
	3.78958	12.4712	0	48.9479	41.63	19.8	-0.022332	0	15.5569	0	1	-0.057393	-1.746				15.5559	77.8243
	3.79167	12.4712	0	48.9583	41.63	19.8	-0.022358	0	15.5565	0	1	-0.057458	-1.748				15.5559	77.8242
	3.79375	12.4712	0	48.9688	41.65	19.8	-0.022394	0	15.5559	0	1	-0.057557	-1.751				15.5553	77.8213
	3.79583	12.4712	0	48.9792	41.68	19.8	-0.022392	0	15.5559	0	1	-0.057557	-1.751				15.5551	77.8203
	3.79792	12.4712	0	48.9896	41.68	19.8	-0.02243	0	15.5553	0	1	-0.057656	-1.754				15.5547	77.8183
	3.8	12.4712	0	49	41.67	19.8	-0.022444	0	15.5551	0	1	-0.057689	-1.755				15.5543	77.8163
	3.80208	12.4712	0	49.0104	41.68	19.8	-0.022468	0	15.5547	0	1	-0.057754	-1.757				15.5541	77.8154
	3.80417	12.4712	0	49.0208	41.71	19.8	-0.022492	0	15.5543	0	1	-0.05782	-1.759				15.5537	77.8134
	3.80625	12.4712	0	49.0312	41.7	19.8	-0.022505	0	15.5541	0	1	-0.057853	-1.76				15.5535	77.8124
	3.80833	12.4712	0	49.0417	41.71	19.8	-0.022529	0	15.5537	0	1	-0.057919	-1.762				15.5531	77.8104
	3.81042	12.4712	0	49.0521	41.73	19.8	-0.02254	0	15.5535	0	1	-0.057951	-1.763				15.5527	77.8084
	3.8125	12.4712	0	49.0625	41.73	19.8	-0.022566	0	15.5531	0	1	-0.058017	-1.765				15.5524	77.8065
	3.81458	12.4709	0	49.0729	41.76	19.8	-0.022589	0	15.5527	0	1	-0.058083	-1.767				15.552	77.8045
	3.81667	12.4709	0	49.0833	41.74	19.8	-0.022617	0	15.5524	0	1	-0.058149	-1.769				15.5516	77.8025
	3.81875	12.4709	0	49.0938	41.74	19.8	-0.022641	0	15.552	0	1	-0.058214	-1.771				15.551	77.7995
	3.82083	12.4709	0	49.1042	41.78	19.8	-0.022664	0	15.5516	0	1	-0.05828	-1.773				15.5504	77.7966
	3.82292	12.4709	0	49.1146	41.79	19.8	-0.022701	0	15.551	0	1	-0.058379	-1.776				15.5496	77.7926
	3.825	12.4709	0	49.125	41.79	19.8	-0.022739	0	15.5504	0	1	-0.058477	-1.779				15.549	77.7896
	3.82708	12.4709	0	49.1354	41.8	19.8	-0.02279	0	15.5496	0	1	-0.058609	-1.783				15.5482	77.7857
	3.82917	12.4709	0	49.1458	41.82	19.8	-0.022827	0	15.549	0	1	-0.058708	-1.786				15.5478	77.7837
	3.83125	12.4709	0	49.1562	41.82	19.8	-0.022877	0	15.5482	0	1	-0.058839	-1.79				15.5472	77.7808
	3.83333	12.4709	0	49.1667	41.83	19.8	-0.022902	0	15.5478	0	1	-0.058905	-1.792				15.5464	77.7768
	3.83542	12.4709	0	49.1771	41.84	19.8	-0.02294	0	15.5472	0	1	-0.059003	-1.795				15.546	77.7749
	3.8375	12.4709	0	49.1875	41.85	19.8	-0.022989	0	15.5464	0	1	-0.059135	-1.799				15.5453	77.7709
	3.83958	12.4709	0	49.1979	41.84	19.8	-0.023016	0	15.546	0	1	-0.059201	-1.801				15.5447	77.768
	3.84167	12.4709	0	49.2083	41.86	19.8	-0.023066	0	15.5453	0	1	-0.059332	-1.805				15.5443	77.766
	3.84375	12.4709	0	49.2188	41.88	19.8	-0.023102	0	15.5447	0	1	-0.059431	-1.808				15.5435	77.7621
	3.84583	12.4709	0	49.2292	41.89	19.8	-0.023126	0	15.5443	0	1	-0.059496	-1.81				15.5429	77.7591
	3.84792	12.4709	0	49.2396	41.88	19.8	-0.023178	0	15.5435	0	1	-0.059628	-1.814				15.5423	77.7561
	3.85	12.4709	0	49.25	41.89	19.8	-0.023215	0	15.5429	0	1	-0.059727	-1.817				15.5415	77.7522
	3.85208	12.4709	0	49.2604	41.92	19.8	-0.023252	0	15.5423	0	1	-0.059825	-1.82				15.5409	77.7492
	3.85417	12.4709	0	49.2708	41.93	19.8	-0.023301	0	15.5415	0	1	-0.059957	-1.824				15.5403	77.7463
	3.85625	12.4709	0	49.2812	41.94	19.8	-0.023339	0	15.5409	0	1	-0.060055	-1.827				15.5395	77.7423
	3.85833	12.4709	0	49.2917	41.94	19.8	-0.023378	0	15.5403	0	1	-0.060154	-1.83				15.5388	77.7384
	3.86042	12.4709	0	49.3021	41.96	19.8	-0.023427	0	15.5395	0	1	-0.060285	-1.834				15.5382	77.7354
	3.8625	12.4709	0	49.3125	41.96	19.8	-0.023478	0	15.5388	0	1	-0.060417	-1.838				15.5376	77.7324
	3.86458	12.4709	0	49.3229	41.97	19.8	-0.023515	0	15.5382	0	1	-0.060515	-1.841				15.537	77.7295
	3.86667	12.4709	0	49.3333	41.98	19.8	-0.023553	0	15.5376	0	1	-0.060614	-1.844				15.5364	77.7265
	3.86875	12.4709	0	49.3438	41.98	19.8	-0.02359	0	15.537	0	1	-0.060713	-1.847				15.5358	77.7236
	3.87083	12.4709	0	49.3542	41.99	19.8	-0.023628	0	15.5364	0	1	-0.060811	-1.85				15.5352	77.7206
	3.87292	12.4709	0	49.3646	42.01	19.8	-0.023665	0	15.5358	0	1	-0.06091	-1.853				15.5344	77.7167
	3.875	12.4709	0	49.375	42.01	19.8	-0.023703	0	15.5352	0	1	-0.061008	-1.856				15.5338	77.7137
	3.87708	12.4709	0	49.3854	42.02	19.8	-0.023753	0	15.5344	0	1	-0.06114	-1.86				15.5332	77.7107
	3.87917	12.4709	0	49.3958	42.02	19.8	-0.023791	0	15.5338	0	1	-0.061239	-1.863				15.5326	77.7078
	3.88125	12.4709	0	49.4062	42.04	19.8	-0.023827	0	15.5332	0	1	-0.061337	-1.866				15.5318	77.7038
	3.88333	12.4709	0	49.4167	42.06	19.8	-0.023864	0	15.5326	0	1	-0.061436	-1.869				15.5311	77.6999
	3.88542	12.4709	0	49.4271	42.07	19.8	-0.023914	0	15.5318	0	1	-0.061567	-1.873				15.5303	77.6959
	3.8875	12.4709	0	49.4375	42.07	19.8	-0.023965	0	15.5311	0	1	-0.061699	-1.877				15.5297	77.693
	3.88958	12.4709	0	49.4479	42.08	19.8	-0.024015	0	15.5303	0	1	-0.06183	-1.881				15.5289	77.689
	3.89167	12.4709	0	49.4583	42.1	19.8	-0.024052	0	15.5297	0	1	-0.061929	-1.884				15.5283	77.6861
	3.89375	12.4709	0	49.4688	42.13	19.8	-0.024101	0	15.5289	0	1	-0.06206	-1.888				15.5277	77.6831
	3.89583	12.4709	0	49.4792	42.11	19.8	-0.02414	0	15.5283	0	1	-0.062159	-1.891				15.5269	77.6792
	3.89792	12.4709	0	49.4896	42.14	19.8	-0.024176	0	15.5277	0	1	-0.062258	-1.894				15.5263	77.6762
	3.9	12.4709	0	49.5	42.12	19.8	-0.024229	0	15.5269	0	1	-0.062389	-1.898				15.5255	77.6723
	3.90208	12.4709	0	49.5104	42.13	19.8	-0.024266	0	15.5263	0	1	-0.062488	-1.901				15.5249	77.6693
	3.90417	12.4709	0	49.5208	42.14	19.8	-0.024316	0	15.5255	0	1	-0.062619	-1.905				15.5244	77.6663
	3.90625	12.4709	0	49.5312	42.15	19.8	-0.024354	0	15.5249	0	1	-0.062718	-1.908				15.5236	77.6624
	3.90833	12.4709	0	49.5417	42.17	19.8	-0.02439	0	15.5244	0	1	-0.062816	-1.911				15.5228	77.6585
	3.91042	12.4709	0	49.5521	42.19	19.8	-0.024439	0	15.5236	0	1	-0.062948	-1.915				15.522	77.6545
	3.9125	12.4709	0	49.5625	42.19	19.8	-0.02449	0	15.5228	0	1	-0.063079	-1.919				15.5212	77.6505
	3.91458	12.4709	0	49.5729	42.21	19.8	-0.024539	0	15.522	0	1	-0.063211	-1.923				15.5206	77.6476
	3.91667	12.4709	0	49.5833	42.22	19.8	-0.024589	0	15.5212	0	1	-0.063342	-1.927				15.5198	77.6437
	3.91875	12.4709	0	49.5938	42.23	19.8	-0.024626	0	15.5206	0	1	-0.063441	-1.93				15.5192	77.6407
	3.92083	12.4709	0	49.6042	42.23	19.8	-0.024678	0	15.5198	0	1	-0.063572	-1.934				15.5184	77.6368
	3.92292	12.4709	0	49.6146	42.24	19.8	-0.024715	0	15.5192	0	1	-0.063671	-1.937				15.518	77.6348
	3.925	12.4709	0	49.625	42.24	19.8	-0.024766	0	15.5184	0	1	-0.063803	-1.941				15.5175	77.6318
	3.92708	12.4709	0	49.6354	42.26	19.8	-0.02479	0	15.518	0	1	-0.063868	-1.943				15.5171	77.6298
	3.92917	12.4709	0	49.6458	42.27	19.8	-0.024827	0	15.5175	0	1	-0.063967	-1.946				15.5165	77.6268
	3.93125	12.4709	0	49.6562	42.29	19.8	-0.02485	0	15.5171	0	1	-0.064033	-1.948				15.5161	77.6249
	3.93333	12.4709	0	49.6667	42.3	19.8	-0.024888	0	15.5165	0	1	-0.064131	-1.951				15.5155	77.6219
	3.93542	12.4709	0	49.6771	42.3	19.8	-0.024913	0	15.5161	0	1	-0.064197	-1.953				15.5151	77.6199
	3.9375	12.4709	0	49.6875	42.3	19.8	-0.024951	0	15.5155	0	1	-0.064296	-1.956				15.5145	77.617
	3.93958	12.4709	0	49.6979	42.33	19.8	-0.024974	0	15.5151	0	1	-0.064361	-1.958				15.5139	77.614
	3.94167	12.4709	0	49.7083	42.33	19.8	-0.025012	0	15.5145	0	1	-0.06446	-1.961				15.5135	77.612
	3.94375	12.4709	0	49.7188	42.33	19.8	-0.025051	0	15.5139	0	1	-0.064559	-1.964				15.5127	77.6081
	3.94583	12.4709	0	49.7292	42.34	19.8	-0.025074	0	15.5135	0	1	-0.064624	-1.966				15.5121	77.6051
	3.94792	12.4709	0	49.7396	42.35	19.8	-0.025125	0	15.5127	0	1	-0.064756	-1.97				15.5115	77.6022
	3.95	12.4709	0	49.75	42.37	19.8	-0.025161	0	15.5121	0	1	-0.064854	-1.973				15.5109	77.5992
	3.95208	12.4709	0	49.7604	42.38	19.8	-0.025198	0	15.5115	0	1	-0.064953	-1.976				15.5105	77.5972
	3.95417	12.4709	0	49.7708	42.39	19.8	-0.025236	0	15.5109	0	1	-0.065052	-1.979				15.5099	77.5943
	3.95625	12.4709	0	49.7812	42.4	19.8	-0.025261	0	15.5105	0	1	-0.065117	-1.981				15.5096	77.5923
	3.95833	12.4709	0	49.7917	42.4	19.8	-0.025299	0	15.5099	0	1	-0.065216	-1.984				15.509	77.5893
	3.96042	12.4709	0	49.8021	42.4	19.8	-0.025323	0	15.5096	0	1	-0.065282	-1.986				15.5086	77.5874
	3.9625	12.4709	0	49.8125	42.42	19.8	-0.02536	0	15.509	0	1	-0.06538	-1.989				15.508	77.5844
	3.96458	12.4709	0	49.8229	42.42	19.8	-0.025385	0	15.5086	0	1	-0.065446	-1.991				15.5074	77.5814
	3.96667	12.4709	0	49.8333	42.43	19.8	-0.025422	0	15.508	0	1	-0.065545	-1.994				15.5068	77.5784
	3.96875	12.4709	0	49.8438	42.44	19.8	-0.02546	0	15.5074	0	1	-0.065643	-1.997				15.5062	77.5755
	3.97083	12.4709	0	49.8542	42.46	19.8	-0.025496	0	15.5068	0	1	-0.065742	-2				15.5058	77.5735
	3.97292	12.4709	0	49.8646	42.47	19.8	-0.025533	0	15.5062	0	1	-0.065841	-2.003				15.5052	77.5705
	3.975	12.4709	0	49.875	42.48	19.8	-0.025558	0	15.5058	0	1	-0.065906	-2.005				15.5048	77.5686
	3.97708	12.4709	0	49.8854	42.49	19.8	-0.025595	0	15.5052	0	1	-0.066005	-2.008				15.5044	77.5666
	3.97917	12.4709	0	49.8958	42.5	19.8	-0.025619	0	15.5048	0	1	-0.066071	-2.01				15.5038	77.5637
	3.98125	12.4712	0	49.9062	42.51	19.8	-0.025644	0	15.5044	0	1	-0.066136	-2.012				15.5036	77.5627
	3.98333	12.4709	0	49.9167	42.49	19.8	-0.025684	0	15.5038	0	1	-0.066235	-2.015				15.5034	77.5616
	3.98542	12.4712	0	49.9271	42.5	19.8	-0.025696	0	15.5036	0	1	-0.066268	-2.016				15.503	77.5596
	3.9875	12.4712	0	49.9375	42.55	19.8	-0.025704	0	15.5034	0	1	-0.066301	-2.017				15.5026	77.5577
	3.98958	12.4709	0	49.9479	42.56	19.8	-0.025728	0	15.503	0	1	-0.066366	-2.019				15.5024	77.5567
	3.99167	12.4712	0	49.9583	42.55	19.8	-0.025755	0	15.5026	0	1	-0.066432	-2.021				15.5024	77.5567
	3.99375	12.4712	0	49.9688	42.57	19.8	-0.025766	0	15.5024	0	1	-0.066465	-2.022				15.502	77.5547
	3.99583	12.4712	0	49.9792	42.57	19.8	-0.025765	0	15.5024	0	1	-0.066465	-2.022				15.5016	77.5527
	3.99792	12.4709	0	49.9896	42.59	19.8	-0.025789	0	15.502	0	1	-0.066531	-2.024				15.5012	77.5507
	4	12.4712	0	50	42.59	19.8	-0.025814	0	15.5016	0	1	-0.066597	-2.026				15.5008	77.5487
	4.00208	12.4712	0	50.0104	42.61	19.8	-0.025838	0	15.5012	0	1	-0.066662	-2.028				15.5004	77.5467
	4.00417	12.4709	0	50.0208	42.61	19.8	-0.025863	0	15.5008	0	1	-0.066728	-2.03				15.5001	77.5448
	4.00625	12.4709	0	50.0312	42.63	19.8	-0.025887	0	15.5004	0	1	-0.066794	-2.032				15.4997	77.5428
	4.00833	12.4709	0	50.0417	42.62	19.8	-0.025914	0	15.5001	0	1	-0.06686	-2.034				15.4993	77.5408
	4.01042	12.4709	0	50.0521	42.65	19.8	-0.025936	0	15.4997	0	1	-0.066925	-2.036				15.4989	77.5388
	4.0125	12.4709	0	50.0625	42.65	19.8	-0.025961	0	15.4993	0	1	-0.066991	-2.038				15.4987	77.5378
	4.01458	12.4709	0	50.0729	42.65	19.8	-0.025986	0	15.4989	0	1	-0.067057	-2.04				15.4983	77.5358
	4.01667	12.4709	0	50.0833	42.67	19.8	-0.025997	0	15.4987	0	1	-0.06709	-2.041				15.4979	77.5339
	4.01875	12.4709	0	50.0938	42.68	19.8	-0.026021	0	15.4983	0	1	-0.067155	-2.043				15.4975	77.5319
	4.02083	12.4709	0	50.1042	42.69	19.8	-0.026046	0	15.4979	0	1	-0.067221	-2.045				15.4973	77.5309
	4.02292	12.4709	0	50.1146	42.71	19.8	-0.02607	0	15.4975	0	1	-0.067287	-2.047				15.4967	77.5279
	4.025	12.4709	0	50.125	42.71	19.8	-0.026083	0	15.4973	0	1	-0.06732	-2.048				15.4963	77.5259
	4.02708	12.4709	0	50.1354	42.71	19.8	-0.02612	0	15.4967	0	1	-0.067418	-2.051				15.4959	77.5239
	4.02917	12.4709	0	50.1458	42.74	19.8	-0.026143	0	15.4963	0	1	-0.067484	-2.053				15.4957	77.523
	4.03125	12.4709	0	50.1562	42.75	19.8	-0.026167	0	15.4959	0	1	-0.06755	-2.055				15.4953	77.521
	4.03333	12.4709	0	50.1667	42.74	19.8	-0.026181	0	15.4957	0	1	-0.067583	-2.056				15.4949	77.519
	4.03542	12.4709	0	50.1771	42.76	19.8	-0.026205	0	15.4953	0	1	-0.067648	-2.058				15.4947	77.518
	4.0375	12.4709	0	50.1875	42.76	19.8	-0.02623	0	15.4949	0	1	-0.067714	-2.06				15.4945	77.517
	4.03958	12.4709	0	50.1979	42.77	19.8	-0.026241	0	15.4947	0	1	-0.067747	-2.061				15.4941	77.515
	4.04167	12.4712	0	50.2083	42.79	19.8	-0.026252	0	15.4945	0	1	-0.06778	-2.062				15.4937	77.513
	4.04375	12.4712	0	50.2188	42.81	19.8	-0.026276	0	15.4941	0	1	-0.067846	-2.064				15.4933	77.511
	4.04583	12.4712	0	50.2292	42.81	19.8	-0.026302	0	15.4937	0	1	-0.067911	-2.066				15.4933	77.5111
	4.04792	12.4712	0	50.2396	42.83	19.8	-0.026325	0	15.4933	0	1	-0.067977	-2.068				15.4929	77.5091
	4.05	12.4712	0	50.25	42.81	19.8	-0.026327	0	15.4933	0	1	-0.067977	-2.068				15.4925	77.5071
	4.05208	12.4712	0	50.2604	42.83	19.8	-0.02635	0	15.4929	0	1	-0.068043	-2.07				15.4921	77.5051
	4.05417	12.4712	0	50.2708	42.84	19.8	-0.026374	0	15.4925	0	1	-0.068109	-2.072				15.4919	77.5041
	4.05625	12.4712	0	50.2812	42.84	19.8	-0.0264	0	15.4921	0	1	-0.068174	-2.074				15.4915	77.5021
	4.05833	12.4712	0	50.2917	42.86	19.8	-0.02641	0	15.4919	0	1	-0.068207	-2.075				15.4911	77.5001
	4.06042	12.4712	0	50.3021	42.88	19.8	-0.026434	0	15.4915	0	1	-0.068273	-2.077				15.4909	77.4991
	4.0625	12.4712	0	50.3125	42.89	19.8	-0.026459	0	15.4911	0	1	-0.068339	-2.079				15.4905	77.4971
	4.06458	12.4712	0	50.3229	42.89	19.8	-0.026472	0	15.4909	0	1	-0.068372	-2.08				15.4899	77.4942
	4.06667	12.4712	0	50.3333	42.91	19.8	-0.026495	0	15.4905	0	1	-0.068437	-2.082				15.4897	77.4932
	4.06875	12.4712	0	50.3438	42.91	19.8	-0.026532	0	15.4899	0	1	-0.068536	-2.085				15.4893	77.4912
	4.07083	12.4712	0	50.3542	42.93	19.8	-0.026544	0	15.4897	0	1	-0.068569	-2.086				15.489	77.4892
	4.07292	12.4712	0	50.3646	42.93	19.8	-0.026569	0	15.4893	0	1	-0.068635	-2.088				15.4888	77.4883
	4.075	12.4712	0	50.375	42.94	19.8	-0.026593	0	15.489	0	1	-0.0687	-2.09				15.4884	77.4863
	4.07708	12.4712	0	50.3854	42.94	19.8	-0.026606	0	15.4888	0	1	-0.068733	-2.091				15.4878	77.4833
	4.07917	12.4712	0	50.3958	42.96	19.8	-0.02663	0	15.4884	0	1	-0.068799	-2.093				15.4874	77.4813
	4.08125	12.4712	0	50.4062	42.96	19.8	-0.026667	0	15.4878	0	1	-0.068898	-2.096				15.4868	77.4783
	4.08333	12.4712	0	50.4167	42.97	19.8	-0.026691	0	15.4874	0	1	-0.068963	-2.098				15.4862	77.4754
	4.08542	12.4712	0	50.4271	42.99	19.8	-0.026728	0	15.4868	0	1	-0.069062	-2.101				15.4856	77.4724
	4.0875	12.4712	0	50.4375	42.98	19.8	-0.026766	0	15.4862	0	1	-0.06916	-2.104				15.4852	77.4704
	4.08958	12.4712	0	50.4479	43.01	19.8	-0.026802	0	15.4856	0	1	-0.069259	-2.107				15.4846	77.4675
	4.09167	12.4712	0	50.4583	43.01	19.8	-0.026827	0	15.4852	0	1	-0.069325	-2.109				15.484	77.4645
	4.09375	12.4712	0	50.4688	43.02	19.8	-0.026864	0	15.4846	0	1	-0.069423	-2.112				15.4836	77.4625
	4.09583	12.4712	0	50.4792	43.03	19.8	-0.026901	0	15.484	0	1	-0.069522	-2.115				15.4828	77.4586
	4.09792	12.4712	0	50.4896	43.03	19.8	-0.026927	0	15.4836	0	1	-0.069588	-2.117				15.4824	77.4566
	4.1	12.4712	0	50.5	43.06	19.8	-0.026974	0	15.4828	0	1	-0.069719	-2.121				15.4818	77.4536
	4.10208	12.4712	0	50.5104	43.06	19.8	-0.027	0	15.4824	0	1	-0.069785	-2.123				15.4814	77.4516
	4.10417	12.4712	0	50.5208	43.09	19.8	-0.027035	0	15.4818	0	1	-0.069884	-2.126				15.481	77.4496
	4.10625	12.4712	0	50.5312	43.09	19.8	-0.027061	0	15.4814	0	1	-0.069949	-2.128				15.4805	77.4467
	4.10833	12.4712	0	50.5417	43.1	19.8	-0.027086	0	15.481	0	1	-0.070015	-2.13				15.4801	77.4447
	4.11042	12.4712	0	50.5521	43.1	19.8	-0.027123	0	15.4805	0	1	-0.070114	-2.133				15.4799	77.4437
	4.1125	12.4712	0	50.5625	43.11	19.8	-0.027147	0	15.4801	0	1	-0.070179	-2.135				15.4793	77.4407
	4.11458	12.4712	0	50.5729	43.12	19.8	-0.02716	0	15.4799	0	1	-0.070212	-2.136				15.4787	77.4378
	4.11667	12.4712	0	50.5833	43.14	19.8	-0.027195	0	15.4793	0	1	-0.070311	-2.139				15.4783	77.4358
	4.11875	12.4712	0	50.5938	43.14	19.8	-0.027232	0	15.4787	0	1	-0.07041	-2.142				15.4777	77.4328
	4.12083	12.4712	0	50.6042	43.15	19.8	-0.027257	0	15.4783	0	1	-0.070475	-2.144				15.4769	77.4289
	4.12292	12.4712	0	50.6146	43.16	19.8	-0.027295	0	15.4777	0	1	-0.070574	-2.147				15.4763	77.4259
	4.125	12.4712	0	50.625	43.17	19.8	-0.027344	0	15.4769	0	1	-0.070705	-2.151				15.4757	77.4229
	4.12708	12.4712	0	50.6354	43.18	19.8	-0.027381	0	15.4763	0	1	-0.070804	-2.154				15.4749	77.419
	4.12917	12.4712	0	50.6458	43.2	19.8	-0.027417	0	15.4757	0	1	-0.070903	-2.157				15.4743	77.416
	4.13125	12.4712	0	50.6562	43.2	19.8	-0.027468	0	15.4749	0	1	-0.071034	-2.161				15.4735	77.4121
	4.13333	12.4712	0	50.6667	43.22	19.8	-0.027505	0	15.4743	0	1	-0.071133	-2.164				15.4729	77.4091
	4.13542	12.4712	0	50.6771	43.22	19.8	-0.027555	0	15.4735	0	1	-0.071264	-2.168				15.4721	77.4052
	4.1375	12.4712	0	50.6875	43.23	19.8	-0.027592	0	15.4729	0	1	-0.071363	-2.171				15.4716	77.4022
	4.13958	12.4714	0	50.6979	43.24	19.8	-0.027641	0	15.4721	0	1	-0.071494	-2.175				15.4708	77.3982
	4.14167	12.4712	0	50.7083	43.26	19.8	-0.027678	0	15.4716	0	1	-0.071593	-2.178				15.47	77.3943
	4.14375	12.4714	0	50.7188	43.27	19.8	-0.027728	0	15.4708	0	1	-0.071724	-2.182				15.4696	77.3923
	4.14583	12.4714	0	50.7292	43.27	19.8	-0.027778	0	15.47	0	1	-0.071856	-2.186				15.4688	77.3884
	4.14792	12.4714	0	50.7396	43.27	19.8	-0.027804	0	15.4696	0	1	-0.071922	-2.188				15.4682	77.3854
	4.15	12.4714	0	50.75	43.3	19.8	-0.027852	0	15.4688	0	1	-0.072053	-2.192				15.4674	77.3815
	4.15208	12.4714	0	50.7604	43.3	19.8	-0.027889	0	15.4682	0	1	-0.072152	-2.195				15.4668	77.3785
	4.15417	12.4714	0	50.7708	43.3	19.8	-0.02794	0	15.4674	0	1	-0.072283	-2.199				15.4662	77.3755
	4.15625	12.4712	0	50.7812	43.33	19.8	-0.027975	0	15.4668	0	1	-0.072382	-2.202				15.4656	77.3726
	4.15833	12.4712	0	50.7917	43.33	19.8	-0.028014	0	15.4662	0	1	-0.07248	-2.205				15.465	77.3696
	4.16042	12.4712	0	50.8021	43.33	19.8	-0.028051	0	15.4656	0	1	-0.072579	-2.208				15.4642	77.3656
[truncated: 63,283 more rows]
