# Supplementary material for: Novel terpolymers based on methyl methacrylate with superior thermal stability and optical transparency for high-value applications
Source: PLoS One. 2025 Oct 8;20(10):e0332300. doi: 10.1371/journal.pone.0332300 (PMC12507251; doi:10.1371/journal.pone.0332300)
Supplement: S1 File — (ZIP) [file pone.0332300.s001.zip › Supporting_Information/Fig. 7. UV-Vis transmittance spectra comparing the optical properties of the synthesized polymers (a) PMMA,/P(MMA-40-VBC-30-MI30) .xlsx]

## Sheet: Sheet1
200	133.96						133.96	100
201	102.74						102.74	76.6945
202	87.585						87.585	65.3814
203	62.621						62.621	46.746
204	55.036						55.036	41.0839
205	136.04						136.04	101.553
206	80.801						80.801	60.3172
207	120.49						120.49	89.9447
208	76.236						76.236	56.9095
209	50.188						50.188	37.4649
210	105.59						105.59	78.822
211	58.815						58.815	43.9049
212	106.68						106.68	79.6357
213	56.058						56.058	41.8468
214	174.73						174.73	130.434
215	65.806						65.806	49.1236
216	56.485						56.485	42.1655
217	32.963						32.963	24.6066
218	64.92						64.92	48.4622
219	66.197						66.197	49.4155
220	46.57						46.57	34.7641
221	86.628						86.628	64.667
222	71.926						71.926	53.6921
223	52.484						52.484	39.1788
224	70.954						70.954	52.9665
225	45.486						45.486	33.9549
226	25.482						25.482	19.0221
227	30.209						30.209	22.5507
228	36.514						36.514	27.2574
229	108.37						108.37	80.8972
230	50.339						50.339	37.5776
231	89.396						89.396	66.7333
232	76.378						76.378	57.0155
233	96.616						96.616	72.123
234	71.282						71.282	53.2114
235	46.717						46.717	34.8738
236	60.086						60.086	44.8537
237	37.779						37.779	28.2017
238	80.755						80.755	60.2829
239	63.191						63.191	47.1715
240	76.95						76.95	57.4425
241	54.616						54.616	40.7704
242	28.219						28.219	21.0652
243	89.256						89.256	66.6288
244	48.348						48.348	36.0913
245	83.161						83.161	62.0789
246	40.942						40.942	30.5628
247	54.058						54.058	40.3538
248	70.912						70.912	52.9352
249	55.628						55.628	41.5258
250	72.084						72.084	53.8101
251	70.24						70.24	52.4335
252	60.772						60.772	45.3658
253	58.465						58.465	43.6436
254	66.577						66.577	49.6991
255	59.283						59.283	44.2542
256	67.904						67.904	50.6897
257	80.267						80.267	59.9186
258	48.119						48.119	35.9204
259	50.089						50.089	37.391
260	41.618						41.618	31.0675
261	41.254						41.254	30.7957
262	33.903						33.903	25.3083
263	63.287						63.287	47.2432
264	51.137						51.137	38.1733
265	41.457						41.457	30.9473
266	46.043						46.043	34.3707
267	51.691						51.691	38.5869
268	46.088						46.088	34.4043
269	45.26						45.26	33.7862
270	49.457						49.457	36.9192
271	46.111						46.111	34.4214
272	38.174						38.174	28.4965
273	35.378						35.378	26.4094
274	48.549						48.549	36.2414
275	42.73						42.73	31.8976
276	50.021						50.021	37.3402
277	36.869						36.869	27.5224
278	36.244						36.244	27.0558
279	46.481						46.481	34.6976
280	46.462						46.462	34.6835
281	43.251						43.251	32.2865
282	36.868						36.868	27.5216
283	41.718						41.718	31.1421
284	42.051						42.051	31.3907
285	40.843						40.843	30.4889
286	45.553						45.553	34.0049
287	46.078						46.078	34.3968
288	46.108						46.108	34.4192
289	44.991						44.991	33.5854
290	43.723						43.723	32.6388
291	42.546						42.546	31.7602
292	41.31						41.31	30.8375
293	40.099						40.099	29.9335
294	38.926						38.926	29.0579
295	37.768						37.768	28.1935
296	36.611						36.611	27.3298
297	35.564						35.564	26.5482
298	34.538						34.538	25.7823
299	33.602						33.602	25.0836
300	32.747						32.747	24.4453
301	31.941						31.941	23.8437
302	31.236						31.236	23.3174
303	30.565						30.565	22.8165
304	29.993						29.993	22.3895
305	29.392						29.392	21.9409
306	28.9						28.9	21.5736
307	28.515						28.515	21.2862
308	28.209						28.209	21.0578
309	27.962						27.962	20.8734
310	27.786						27.786	20.742
311	27.686						27.686	20.6673
312	27.611						27.611	20.6114
313	27.567						27.567	20.5785
314	27.574						27.574	20.5837
315	27.634						27.634	20.6285
316	27.802						27.802	20.7539
317	28.046						28.046	20.9361
318	28.356						28.356	21.1675
319	28.742						28.742	21.4556
320	29.193						29.193	21.7923
321	29.683						29.683	22.1581
322	30.2						30.2	22.544
323	30.787						30.787	22.9822
324	31.414						31.414	23.4503
325	32.113						32.113	23.9721
326	32.855						32.855	24.526
327	33.652						33.652	25.1209
328	34.767						34.767	25.9533
329	35.592						35.592	26.5691
330	36.66						36.66	27.3664
331	37.77						37.77	28.195
332	38.784						38.784	28.9519
333	40.147						40.147	29.9694
334	41.336						41.336	30.857
335	42.712						42.712	31.8841
336	44.111						44.111	32.9285
337	45.4						45.4	33.8907
338	46.928						46.928	35.0313
339	48.397						48.397	36.1279
340	49.816						49.816	37.1872
341	51.373						51.373	38.3495
342	53.06						53.06	39.6088
343	54.812						54.812	40.9167
344	56.626						56.626	42.2708
345	58.466						58.466	43.6443
346	60.36						60.36	45.0582
347	62.456						62.456	46.6228
348	64.448						64.448	48.1099
349	66.464						66.464	49.6148
350	68.444						68.444	51.0928
351	70.363						70.363	52.5253
352	72.29						72.29	53.9638
353	74.204						74.204	55.3926
354	76.039						76.039	56.7624
355	77.821						77.821	58.0927
356	79.568						79.568	59.3968
357	81.434						81.434	60.7897
358	83.053						83.053	61.9983
359	84.635						84.635	63.1793
360	86.162						86.162	64.3192
361	87.708						87.708	65.4732
362	89.114						89.114	66.5228
363	90.369						90.369	67.4596
364	91.522						91.522	68.3203
365	92.604						92.604	69.1281
366	93.594						93.594	69.8671
367	94.445						94.445	70.5023
368	95.159						95.159	71.0353
369	95.827						95.827	71.534
370	96.374						96.374	71.9423
371	96.83						96.83	72.2827
372	97.259						97.259	72.603
373	97.611						97.611	72.8657
374	97.892						97.892	73.0755
375	98.147						98.147	73.2659
376	98.317						98.317	73.3928
377	98.509						98.509	73.5361
378	98.623						98.623	73.6212
379	98.798						98.798	73.7518
380	98.912						98.912	73.8369
381	98.93						98.93	73.8504
382	99.051						99.051	73.9407
383	99.106						99.106	73.9817
384	99.16						99.16	74.022
385	99.204						99.204	74.0549
386	99.268						99.268	74.1027
387	99.348						99.348	74.1624
388	99.375						99.375	74.1825
389	99.394						99.394	74.1967
390	99.426						99.426	74.2206
391	99.455						99.455	74.2423
392	99.565						99.565	74.3244
393	99.574						99.574	74.3311
394	99.607						99.607	74.3557
395	99.662						99.662	74.3968
396	99.641						99.641	74.3811
397	99.673						99.673	74.405
398	99.719						99.719	74.4393
399	99.731						99.731	74.4483
400	99.781						99.781	74.4856
401	99.813						99.813	74.5095
402	99.843						99.843	74.5319
403	99.852						99.852	74.5386
404	99.857						99.857	74.5424
405	99.901						99.901	74.5752
406	99.875						99.875	74.5558
407	99.901						99.901	74.5752
408	99.937						99.937	74.6021
409	99.933						99.933	74.5991
410	99.963						99.963	74.6215
411	100						100	74.6491
412	100.03						100.03	74.6715
413	100.06						100.06	74.6939
414	100.12						100.12	74.7387
415	100.07						100.07	74.7014
416	100.15						100.15	74.7611
417	100.16						100.16	74.7685
418	100.1						100.1	74.7237
419	100.15						100.15	74.7611
420	100.19						100.19	74.7909
421	100.2						100.2	74.7984
422	100.2						100.2	74.7984
423	100.22						100.22	74.8133
424	100.22						100.22	74.8133
425	100.24						100.24	74.8283
426	100.24						100.24	74.8283
427	100.27						100.27	74.8507
428	100.29						100.29	74.8656
429	100.31						100.31	74.8805
430	100.28						100.28	74.8581
431	100.31						100.31	74.8805
432	100.36						100.36	74.9178
433	100.34						100.34	74.9029
434	100.33						100.33	74.8954
435	100.35						100.35	74.9104
436	100.33						100.33	74.8954
437	100.37						100.37	74.9253
438	100.36						100.36	74.9178
439	100.33						100.33	74.8954
440	100.34						100.34	74.9029
441	100.37						100.37	74.9253
442	100.36						100.36	74.9178
443	100.37						100.37	74.9253
444	100.38						100.38	74.9328
445	100.35						100.35	74.9104
446	100.37						100.37	74.9253
447	100.4						100.4	74.9477
448	100.38						100.38	74.9328
449	100.37						100.37	74.9253
450	100.39						100.39	74.9402
451	100.42						100.42	74.9626
452	100.39						100.39	74.9402
453	100.39						100.39	74.9402
454	100.36						100.36	74.9178
455	100.36						100.36	74.9178
456	100.38						100.38	74.9328
457	100.4						100.4	74.9477
458	100.41						100.41	74.9552
459	100.38						100.38	74.9328
460	100.39						100.39	74.9402
461	100.41						100.41	74.9552
462	100.38						100.38	74.9328
463	100.4						100.4	74.9477
464	100.39						100.39	74.9402
465	100.4						100.4	74.9477
466	100.41						100.41	74.9552
467	100.4						100.4	74.9477
468	100.4						100.4	74.9477
469	100.34						100.34	74.9029
470	100.37						100.37	74.9253
471	100.4						100.4	74.9477
472	100.37						100.37	74.9253
473	100.38						100.38	74.9328
474	100.38						100.38	74.9328
475	100.36						100.36	74.9178
476	100.4						100.4	74.9477
477	100.36						100.36	74.9178
478	100.37						100.37	74.9253
479	100.35						100.35	74.9104
480	100.35						100.35	74.9104
481	100.36						100.36	74.9178
482	100.35						100.35	74.9104
483	100.37						100.37	74.9253
484	100.33						100.33	74.8954
485	100.33						100.33	74.8954
486	100.38						100.38	74.9328
487	100.35						100.35	74.9104
488	100.35						100.35	74.9104
489	100.36						100.36	74.9178
490	100.33						100.33	74.8954
491	100.34						100.34	74.9029
492	100.37						100.37	74.9253
493	100.35						100.35	74.9104
494	100.34						100.34	74.9029
495	100.36						100.36	74.9178
496	100.32						100.32	74.888
497	100.31						100.31	74.8805
498	100.3						100.3	74.873
499	100.36						100.36	74.9178
500	100.32						100.32	74.888
501	100.34						100.34	74.9029
502	100.33						100.33	74.8954
503	100.33						100.33	74.8954
504	100.35						100.35	74.9104
505	100.3						100.3	74.873
506	100.35						100.35	74.9104
507	100.36						100.36	74.9178
508	100.35						100.35	74.9104
509	100.35						100.35	74.9104
510	100.34						100.34	74.9029
511	100.35						100.35	74.9104
512	100.34						100.34	74.9029
513	100.34						100.34	74.9029
514	100.35						100.35	74.9104
515	100.37						100.37	74.9253
516	100.34						100.34	74.9029
517	100.33						100.33	74.8954
518	100.37						100.37	74.9253
519	100.35						100.35	74.9104
520	100.39						100.39	74.9402
521	100.36						100.36	74.9178
522	100.4						100.4	74.9477
523	100.37						100.37	74.9253
524	100.36						100.36	74.9178
525	100.35						100.35	74.9104
526	100.36						100.36	74.9178
527	100.33						100.33	74.8954
528	100.33						100.33	74.8954
529	100.34						100.34	74.9029
530	100.32						100.32	74.888
531	100.37						100.37	74.9253
532	100.31						100.31	74.8805
533	100.35						100.35	74.9104
534	100.33						100.33	74.8954
535	100.33						100.33	74.8954
536	100.34						100.34	74.9029
537	100.35						100.35	74.9104
538	100.34						100.34	74.9029
539	100.35						100.35	74.9104
540	100.35						100.35	74.9104
541	100.35						100.35	74.9104
542	100.36						100.36	74.9178
543	100.36						100.36	74.9178
544	100.33						100.33	74.8954
545	100.34						100.34	74.9029
546	100.31						100.31	74.8805
547	100.36						100.36	74.9178
548	100.33						100.33	74.8954
549	100.31						100.31	74.8805
550	100.31						100.31	74.8805
551	100.32						100.32	74.888
552	100.32						100.32	74.888
553	100.32						100.32	74.888
554	100.29						100.29	74.8656
555	100.29						100.29	74.8656
556	100.28						100.28	74.8581
557	100.33						100.33	74.8954
558	99.655						99.655	74.3916
559	99.836						99.836	74.5267
560	105.29						105.29	78.598
561	99.311						99.311	74.1348
562	103.81						103.81	77.4932
563	103.49						103.49	77.2544
564	98.462						98.462	73.501
565	98.226						98.226	73.3248
566	110.13						110.13	82.2111
567	97.212						97.212	72.5679
568	102.52						102.52	76.5303
569	98.394						98.394	73.4502
570	95.853						95.853	71.5534
571	102.8						102.8	76.7393
572	99.254						99.254	74.0922
573	99.348						99.348	74.1624
574	95.997						95.997	71.6609
575	108.6						108.6	81.0689
576	98.145						98.145	73.2644
577	102.63						102.63	76.6124
578	105.68						105.68	78.8892
579	97.818						97.818	73.0203
580	107.21						107.21	80.0313
581	96.221						96.221	71.8281
582	103.85						103.85	77.5231
583	99.421						99.421	74.2169
584	105.4						105.4	78.6802
585	103.51						103.51	77.2693
586	101.63						101.63	75.8659
587	99.389						99.389	74.193
588	97.822						97.822	73.0232
589	101.13						101.13	75.4926
590	98.192						98.192	73.2994
591	99.901						99.901	74.5752
592	100.75						100.75	75.209
593	98.839						98.839	73.7824
594	101.78						101.78	75.9779
595	98.58						98.58	73.5891
596	99.928						99.928	74.5954
597	99.286						99.286	74.1161
598	99.944						99.944	74.6073
599	99.731						99.731	74.4483
600	101.2						101.2	75.5449
601	100.6						100.6	75.097
602	100.62						100.62	75.1119
603	99.979						99.979	74.6334
604	100.16						100.16	74.7685
605	100.37						100.37	74.9253
606	100.29						100.29	74.8656
607	100.32						100.32	74.888
608	100.17						100.17	74.776
609	100.25						100.25	74.8357
610	100.36						100.36	74.9178
611	100.32						100.32	74.888
612	100.26						100.26	74.8432
613	100.27						100.27	74.8507
614	100.28						100.28	74.8581
615	100.24						100.24	74.8283
616	100.2						100.2	74.7984
617	100.26						100.26	74.8432
618	100.31						100.31	74.8805
619	100.23						100.23	74.8208
620	100.26						100.26	74.8432
621	100.22						100.22	74.8133
622	100.23						100.23	74.8208
623	100.25						100.25	74.8357
624	100.25						100.25	74.8357
625	100.26						100.26	74.8432
626	100.25						100.25	74.8357
627	100.25						100.25	74.8357
628	100.24						100.24	74.8283
629	100.26						100.26	74.8432
630	100.24						100.24	74.8283
631	100.22						100.22	74.8133
632	100.26						100.26	74.8432
633	100.21						100.21	74.8059
634	100.27						100.27	74.8507
635	100.24						100.24	74.8283
636	100.26						100.26	74.8432
637	100.22						100.22	74.8133
638	100.23						100.23	74.8208
639	100.22						100.22	74.8133
640	100.23						100.23	74.8208
641	100.2						100.2	74.7984
642	100.19						100.19	74.7909
643	100.21						100.21	74.8059
644	100.22						100.22	74.8133
645	100.2						100.2	74.7984
646	100.23						100.23	74.8208
647	100.22						100.22	74.8133
648	100.21						100.21	74.8059
649	100.23						100.23	74.8208
650	100.24						100.24	74.8283
651	100.22						100.22	74.8133
652	100.21						100.21	74.8059
653	100.21						100.21	74.8059
654	100.23						100.23	74.8208
655	100.25						100.25	74.8357
656	100.22						100.22	74.8133
657	100.21						100.21	74.8059
658	100.24						100.24	74.8283
659	100.23						100.23	74.8208
660	100.19						100.19	74.7909
661	100.22						100.22	74.8133
662	100.23						100.23	74.8208
663	100.24						100.24	74.8283
664	100.23						100.23	74.8208
665	100.23						100.23	74.8208
666	100.21						100.21	74.8059
667	100.2						100.2	74.7984
668	100.22						100.22	74.8133
669	100.21						100.21	74.8059
670	100.2						100.2	74.7984
671	100.2						100.2	74.7984
672	100.19						100.19	74.7909
673	100.19						100.19	74.7909
674	100.2						100.2	74.7984
675	100.2						100.2	74.7984
676	100.23						100.23	74.8208
677	100.22						100.22	74.8133
678	100.2						100.2	74.7984
679	100.21						100.21	74.8059
680	100.19						100.19	74.7909
681	100.21						100.21	74.8059
682	100.18						100.18	74.7835
683	100.2						100.2	74.7984
684	100.17						100.17	74.776
685	101.07						101.07	75.4478
686	100.92						100.92	75.3359
687	101.77						101.77	75.9704
688	101.13						101.13	75.4926
689	101.32						101.32	75.6345
690	102.48						102.48	76.5004
691	105.56						105.56	78.7996
692	104.55						104.55	78.0456
693	99.558						99.558	74.3192
694	103.44						103.44	77.217
695	103.1						103.1	76.9632
696	102.6						102.6	76.59
697	100.63						100.63	75.1194
698	101.32						101.32	75.6345
699	102.49						102.49	76.5079
700	101.91						101.91	76.0749
701	99.868						99.868	74.5506
702	98.996						98.996	73.8996
703	101.44						101.44	75.724
704	98.996						98.996	73.8996
705	103.8						103.8	77.4858
706	103.16						103.16	77.008
707	102.06						102.06	76.1869
708	100.49						100.49	75.0149
709	101.01						101.01	75.4031
710	101.01						101.01	75.4031
711	99.044						99.044	73.9355
712	102.19						102.19	76.2839
713	100.77						100.77	75.2239
714	101.13						101.13	75.4926
715	101.02						101.02	75.4105
716	101.51						101.51	75.7763
717	100.46						100.46	74.9925
718	101.25						101.25	75.5822
719	100.67						100.67	75.1492
720	99.944						99.944	74.6073
721	100.96						100.96	75.3657
722	100.08						100.08	74.7088
723	100.63						100.63	75.1194
724	99.894						99.894	74.57
725	100.34						100.34	74.9029
726	100.18						100.18	74.7835
727	100.16						100.16	74.7685
728	100.29						100.29	74.8656
729	100.25						100.25	74.8357
730	100.23						100.23	74.8208
731	100.1						100.1	74.7237
732	100.23						100.23	74.8208
733	100.19						100.19	74.7909
734	100.21						100.21	74.8059
735	100.14						100.14	74.7536
736	100.15						100.15	74.7611
737	100.17						100.17	74.776
738	100.11						100.11	74.7312
739	100.2						100.2	74.7984
740	100.09						100.09	74.7163
741	100.18						100.18	74.7835
742	100.16						100.16	74.7685
743	100.15						100.15	74.7611
744	100.13						100.13	74.7461
745	100.11						100.11	74.7312
746	100.14						100.14	74.7536
747	100.11						100.11	74.7312
748	100.12						100.12	74.7387
749	100.12						100.12	74.7387
750	100.16						100.16	74.7685
751	100.19						100.19	74.7909
752	100.22						100.22	74.8133
753	100.12						100.12	74.7387
754	100.16						100.16	74.7685
755	100.17						100.17	74.776
756	100.17						100.17	74.776
757	100.16						100.16	74.7685
758	100.16						100.16	74.7685
759	100.12						100.12	74.7387
760	100.16						100.16	74.7685
761	100.2						100.2	74.7984
762	100.17						100.17	74.776
763	100.13						100.13	74.7461
764	100.17						100.17	74.776
765	100.17						100.17	74.776
766	100.17						100.17	74.776
767	100.13						100.13	74.7461
768	100.15						100.15	74.7611
769	100.15						100.15	74.7611
770	100.15						100.15	74.7611
771	100.16						100.16	74.7685
772	100.16						100.16	74.7685
773	100.13						100.13	74.7461
774	100.13						100.13	74.7461
775	100.14						100.14	74.7536
776	100.15						100.15	74.7611
777	100.14						100.14	74.7536
778	100.15						100.15	74.7611
779	100.16						100.16	74.7685
780	100.15						100.15	74.7611
781	100.16						100.16	74.7685
782	100.17						100.17	74.776
783	100.14						100.14	74.7536
784	100.16						100.16	74.7685
785	100.15						100.15	74.7611
786	100.15						100.15	74.7611
787	100.16						100.16	74.7685
788	100.15						100.15	74.7611
789	100.16						100.16	74.7685
790	100.16						100.16	74.7685
791	100.15						100.15	74.7611
792	100.16						100.16	74.7685
793	100.17						100.17	74.776
794	100.18						100.18	74.7835
795	100.28						100.28	74.8581
796	102.7						102.7	76.6646
797	104.1						104.1	77.7097
798	102.24						102.24	76.3212
799	102.19						102.19	76.2839
800	102.39						102.39	76.4332
