# Supplementary material for: Novel terpolymers based on methyl methacrylate with superior thermal stability and optical transparency for high-value applications
Source: PLoS One. 2025 Oct 8;20(10):e0332300. doi: 10.1371/journal.pone.0332300 (PMC12507251; doi:10.1371/journal.pone.0332300)
Supplement: S1 File — (ZIP) [file pone.0332300.s001.zip › Supporting_Information/Fig. 7. UV-Vis transmittance spectra comparing the optical properties of the synthesized polymers (a) PMMA,/P(MMA-50-VBC-50) .xlsx]

## Sheet: Sheet1
200	90.777						90.777	100
201	63.908						63.908	70.4011
202	99.414						99.414	109.515
203	70.548						70.548	77.7157
204	84.968						84.968	93.6008
205	81.682						81.682	89.981
206	76.464						76.464	84.2328
207	56.629						56.629	62.3826
208	52.942						52.942	58.321
209	119.89						119.89	132.071
210	53.7						53.7	59.156
211	85.355						85.355	94.0272
212	57.18						57.18	62.9895
213	54.01						54.01	59.4975
214	82.798						82.798	91.2104
215	40.923						40.923	45.0808
216	80.842						80.842	89.0556
217	83.149						83.149	91.597
218	54.791						54.791	60.3578
219	74.199						74.199	81.7377
220	77.637						77.637	85.525
221	163.18						163.18	179.759
222	51.925						51.925	57.2006
223	97.277						97.277	107.16
224	76.535						76.535	84.311
225	85.363						85.363	94.036
226	64.543						64.543	71.1006
227	44.166						44.166	48.6533
228	123.06						123.06	135.563
229	101.48						101.48	111.79
230	83.416						83.416	91.8911
231	53.37						53.37	58.7924
232	46.982						46.982	51.7554
233	64.636						64.636	71.2031
234	93.868						93.868	103.405
235	71.134						71.134	78.3613
236	47.115						47.115	51.9019
237	93.538						93.538	103.042
238	38.246						38.246	42.1318
239	78.876						78.876	86.8899
240	52.097						52.097	57.3901
241	61.237						61.237	67.4587
242	117.82						117.82	129.791
243	9.0026						9.0026	9.91727
244	108.94						108.94	120.008
245	44.035						44.035	48.509
246	42.003						42.003	46.2705
247	71.799						71.799	79.0939
248	49.629						49.629	54.6714
249	61.57						61.57	67.8256
250	64.354						64.354	70.8924
251	66.075						66.075	72.7883
252	47.634						47.634	52.4737
253	86.262						86.262	95.0263
254	71.964						71.964	79.2756
255	50.039						50.039	55.123
256	46.929						46.929	51.697
257	39.065						39.065	43.034
258	107.37						107.37	118.279
259	60.981						60.981	67.1767
260	45.628						45.628	50.2639
261	40.508						40.508	44.6237
262	43.297						43.297	47.696
263	67.592						67.592	74.4594
264	64.586						64.586	71.148
265	59.526						59.526	65.5739
266	43.901						43.901	48.3614
267	51.936						51.936	57.2127
268	53.518						53.518	58.9555
269	59.463						59.463	65.5045
270	40.986						40.986	45.1502
271	45.108						45.108	49.691
272	55.525						55.525	61.1664
273	24.894						24.894	27.4233
274	61.146						61.146	67.3585
275	54.307						54.307	59.8246
276	55.826						55.826	61.498
277	48.516						48.516	53.4453
278	51.064						51.064	56.2522
279	39.657						39.657	43.6862
280	40.43						40.43	44.5377
281	50.262						50.262	55.3687
282	47.938						47.938	52.8085
283	44.68						44.68	49.2195
284	45.309						45.309	49.9124
285	47.293						47.293	52.098
286	49.402						49.402	54.4213
287	50.221						50.221	55.3235
288	51.143						51.143	56.3392
289	50.405						50.405	55.5262
290	49.411						49.411	54.4312
291	48.447						48.447	53.3693
292	47.376						47.376	52.1894
293	46.196						46.196	50.8896
294	45.048						45.048	49.6249
295	43.854						43.854	48.3096
296	42.621						42.621	46.9513
297	41.473						41.473	45.6867
298	40.366						40.366	44.4672
299	39.317						39.317	43.3116
300	38.353						38.353	42.2497
301	37.423						37.423	41.2252
302	36.562						36.562	40.2767
303	35.768						35.768	39.4021
304	35.007						35.007	38.5637
305	34.28						34.28	37.7629
306	33.648						33.648	37.0667
307	33.091						33.091	36.4531
308	32.586						32.586	35.8968
309	32.213						32.213	35.4859
310	31.924						31.924	35.1675
311	31.679						31.679	34.8976
312	31.502						31.502	34.7026
313	31.322						31.322	34.5043
314	31.17						31.17	34.3369
315	31.078						31.078	34.2356
316	31.1						31.1	34.2598
317	31.224						31.224	34.3964
318	31.387						31.387	34.576
319	31.667						31.667	34.8844
320	31.986						31.986	35.2358
321	32.363						32.363	35.6511
322	32.795						32.795	36.127
323	33.304						33.304	36.6877
324	33.797						33.797	37.2308
325	34.431						34.431	37.9292
326	35.08						35.08	38.6442
327	35.808						35.808	39.4461
328	36.832						36.832	40.5742
329	37.55						37.55	41.3651
330	38.601						38.601	42.5229
331	39.684						39.684	43.7159
332	40.74						40.74	44.8792
333	41.866						41.866	46.1196
334	43.17						43.17	47.5561
335	44.543						44.543	49.0686
336	45.829						45.829	50.4853
337	47.174						47.174	51.9669
338	48.636						48.636	53.5775
339	50.137						50.137	55.231
340	51.585						51.585	56.8261
341	53.142						53.142	58.5413
342	54.818						54.818	60.3876
343	56.676						56.676	62.4343
344	58.48						58.48	64.4216
345	60.506						60.506	66.6535
346	62.324						62.324	68.6562
347	64.46						64.46	71.0092
348	66.597						66.597	73.3633
349	68.659						68.659	75.6348
350	70.67						70.67	77.8501
351	72.664						72.664	80.0467
352	74.552						74.552	82.1266
353	76.452						76.452	84.2196
354	78.397						78.397	86.3622
355	80.239						80.239	88.3914
356	82.035						82.035	90.3698
357	83.835						83.835	92.3527
358	85.453						85.453	94.1351
359	87.166						87.166	96.0222
360	88.666						88.666	97.6746
361	90.219						90.219	99.3853
362	91.586						91.586	100.891
363	92.828						92.828	102.259
364	93.939						93.939	103.483
365	95.003						95.003	104.655
366	95.937						95.937	105.684
367	96.749						96.749	106.579
368	97.362						97.362	107.254
369	97.996						97.996	107.952
370	98.523						98.523	108.533
371	98.962						98.962	109.017
372	99.348						99.348	109.442
373	99.593						99.593	109.712
374	99.905						99.905	110.055
375	100.05						100.05	110.215
376	100.24						100.24	110.424
377	100.34						100.34	110.535
378	100.44						100.44	110.645
379	100.52						100.52	110.733
380	100.63						100.63	110.854
381	100.68						100.68	110.909
382	100.71						100.71	110.942
383	100.67						100.67	110.898
384	100.76						100.76	110.997
385	100.81						100.81	111.052
386	100.74						100.74	110.975
387	100.8						100.8	111.041
388	100.84						100.84	111.085
389	100.77						100.77	111.008
390	100.83						100.83	111.074
391	100.85						100.85	111.096
392	100.83						100.83	111.074
393	100.85						100.85	111.096
394	100.85						100.85	111.096
395	100.89						100.89	111.141
396	100.85						100.85	111.096
397	100.84						100.84	111.085
398	100.84						100.84	111.085
399	100.81						100.81	111.052
400	100.81						100.81	111.052
401	100.82						100.82	111.063
402	100.82						100.82	111.063
403	100.85						100.85	111.096
404	100.82						100.82	111.063
405	100.82						100.82	111.063
406	100.81						100.81	111.052
407	100.79						100.79	111.03
408	100.81						100.81	111.052
409	100.79						100.79	111.03
410	100.85						100.85	111.096
411	100.8						100.8	111.041
412	100.81						100.81	111.052
413	100.84						100.84	111.085
414	100.84						100.84	111.085
415	100.8						100.8	111.041
416	100.81						100.81	111.052
417	100.81						100.81	111.052
418	100.81						100.81	111.052
419	100.78						100.78	111.019
420	100.8						100.8	111.041
421	100.8						100.8	111.041
422	100.8						100.8	111.041
423	100.73						100.73	110.964
424	100.77						100.77	111.008
425	100.76						100.76	110.997
426	100.78						100.78	111.019
427	100.75						100.75	110.986
428	100.79						100.79	111.03
429	100.8						100.8	111.041
430	100.8						100.8	111.041
431	100.83						100.83	111.074
432	100.88						100.88	111.13
433	100.79						100.79	111.03
434	100.8						100.8	111.041
435	100.78						100.78	111.019
436	100.79						100.79	111.03
437	100.72						100.72	110.953
438	100.73						100.73	110.964
439	100.77						100.77	111.008
440	100.77						100.77	111.008
441	100.74						100.74	110.975
442	100.72						100.72	110.953
443	100.72						100.72	110.953
444	100.72						100.72	110.953
445	100.69						100.69	110.92
446	100.72						100.72	110.953
447	100.7						100.7	110.931
448	100.65						100.65	110.876
449	100.68						100.68	110.909
450	100.66						100.66	110.887
451	100.67						100.67	110.898
452	100.63						100.63	110.854
453	100.67						100.67	110.898
454	100.63						100.63	110.854
455	100.67						100.67	110.898
456	100.65						100.65	110.876
457	100.64						100.64	110.865
458	100.61						100.61	110.832
459	100.6						100.6	110.821
460	100.61						100.61	110.832
461	100.61						100.61	110.832
462	100.58						100.58	110.799
463	100.59						100.59	110.81
464	100.6						100.6	110.821
465	100.59						100.59	110.81
466	100.6						100.6	110.821
467	100.63						100.63	110.854
468	100.55						100.55	110.766
469	100.58						100.58	110.799
470	100.57						100.57	110.788
471	100.57						100.57	110.788
472	100.57						100.57	110.788
473	100.6						100.6	110.821
474	100.57						100.57	110.788
475	100.56						100.56	110.777
476	100.57						100.57	110.788
477	100.55						100.55	110.766
478	100.52						100.52	110.733
479	100.52						100.52	110.733
480	100.54						100.54	110.755
481	100.48						100.48	110.689
482	100.51						100.51	110.722
483	100.49						100.49	110.7
484	100.48						100.48	110.689
485	100.5						100.5	110.711
486	100.49						100.49	110.7
487	100.51						100.51	110.722
488	100.45						100.45	110.656
489	100.47						100.47	110.678
490	100.46						100.46	110.667
491	100.45						100.45	110.656
492	100.48						100.48	110.689
493	100.46						100.46	110.667
494	100.45						100.45	110.656
495	100.44						100.44	110.645
496	100.44						100.44	110.645
497	100.46						100.46	110.667
498	100.41						100.41	110.612
499	100.43						100.43	110.634
500	100.43						100.43	110.634
501	100.42						100.42	110.623
502	100.44						100.44	110.645
503	100.43						100.43	110.634
504	100.43						100.43	110.634
505	100.43						100.43	110.634
506	100.43						100.43	110.634
507	100.41						100.41	110.612
508	100.43						100.43	110.634
509	100.42						100.42	110.623
510	100.41						100.41	110.612
511	100.42						100.42	110.623
512	100.42						100.42	110.623
513	100.41						100.41	110.612
514	100.42						100.42	110.623
515	100.44						100.44	110.645
516	100.37						100.37	110.568
517	100.43						100.43	110.634
518	100.37						100.37	110.568
519	100.42						100.42	110.623
520	100.39						100.39	110.59
521	100.4						100.4	110.601
522	100.4						100.4	110.601
523	100.38						100.38	110.579
524	100.39						100.39	110.59
525	100.41						100.41	110.612
526	100.41						100.41	110.612
527	100.34						100.34	110.535
528	100.35						100.35	110.546
529	100.4						100.4	110.601
530	100.41						100.41	110.612
531	100.39						100.39	110.59
532	100.36						100.36	110.557
533	100.4						100.4	110.601
534	100.35						100.35	110.546
535	100.35						100.35	110.546
536	100.36						100.36	110.557
537	100.35						100.35	110.546
538	100.39						100.39	110.59
539	100.35						100.35	110.546
540	100.36						100.36	110.557
541	100.36						100.36	110.557
542	100.36						100.36	110.557
543	100.33						100.33	110.524
544	100.33						100.33	110.524
545	100.3						100.3	110.491
546	100.3						100.3	110.491
547	100.31						100.31	110.502
548	100.32						100.32	110.513
549	100.31						100.31	110.502
550	100.3						100.3	110.491
551	100.3						100.3	110.491
552	100.28						100.28	110.469
553	100.27						100.27	110.458
554	100.28						100.28	110.469
555	100.28						100.28	110.469
556	100.25						100.25	110.436
557	100.3						100.3	110.491
558	99.625						99.625	109.747
559	106.97						106.97	117.838
560	97.582						97.582	107.496
561	103.95						103.95	114.511
562	105.85						105.85	116.604
563	98.514						98.514	108.523
564	101.93						101.93	112.286
565	91.972						91.972	101.316
566	102.07						102.07	112.44
567	99.884						99.884	110.032
568	99.377						99.377	109.474
569	88.954						88.954	97.9918
570	99.767						99.767	109.903
571	106.68						106.68	117.519
572	101.83						101.83	112.176
573	95.865						95.865	105.605
574	91.829						91.829	101.159
575	92.687						92.687	102.104
576	97.611						97.611	107.528
577	104.76						104.76	115.404
578	100.69						100.69	110.92
579	98.787						98.787	108.824
580	98.079						98.079	108.044
581	97.516						97.516	107.424
582	101.87						101.87	112.22
583	99.222						99.222	109.303
584	102.98						102.98	113.443
585	100.95						100.95	111.207
586	102.19						102.19	112.573
587	90.057						90.057	99.2069
588	103.31						103.31	113.806
589	93.205						93.205	102.675
590	99.986						99.986	110.145
591	102.36						102.36	112.76
592	101.21						101.21	111.493
593	99.387						99.387	109.485
594	99.165						99.165	109.24
595	99.919						99.919	110.071
596	98.63						98.63	108.651
597	99.38						99.38	109.477
598	100.22						100.22	110.402
599	100.02						100.02	110.182
600	100.8						100.8	111.041
601	99.887						99.887	110.036
602	100.04						100.04	110.204
603	99.93						99.93	110.083
604	100.52						100.52	110.733
605	100.25						100.25	110.436
606	100.23						100.23	110.413
607	100.06						100.06	110.226
608	100.16						100.16	110.336
609	100.18						100.18	110.358
610	100.22						100.22	110.402
611	100.2						100.2	110.38
612	100.17						100.17	110.347
613	100.2						100.2	110.38
614	100.2						100.2	110.38
615	100.16						100.16	110.336
616	100.12						100.12	110.292
617	100.17						100.17	110.347
618	100.14						100.14	110.314
619	100.11						100.11	110.281
620	100.12						100.12	110.292
621	100.13						100.13	110.303
622	100.11						100.11	110.281
623	100.13						100.13	110.303
624	100.15						100.15	110.325
625	100.12						100.12	110.292
626	100.13						100.13	110.303
627	100.14						100.14	110.314
628	100.1						100.1	110.27
629	100.11						100.11	110.281
630	100.11						100.11	110.281
631	100.09						100.09	110.259
632	100.1						100.1	110.27
633	100.08						100.08	110.248
634	100.15						100.15	110.325
635	100.12						100.12	110.292
636	100.1						100.1	110.27
637	100.08						100.08	110.248
638	100.09						100.09	110.259
639	100.08						100.08	110.248
640	100.09						100.09	110.259
641	100.05						100.05	110.215
642	100.06						100.06	110.226
643	100.09						100.09	110.259
644	100.06						100.06	110.226
645	100.05						100.05	110.215
646	100.07						100.07	110.237
647	100.07						100.07	110.237
648	100.06						100.06	110.226
649	100.06						100.06	110.226
650	100.08						100.08	110.248
651	100.06						100.06	110.226
652	100.1						100.1	110.27
653	100.09						100.09	110.259
654	100.08						100.08	110.248
655	100.09						100.09	110.259
656	100.07						100.07	110.237
657	100.08						100.08	110.248
658	100.06						100.06	110.226
659	100.07						100.07	110.237
660	100.05						100.05	110.215
661	100.06						100.06	110.226
662	100.07						100.07	110.237
663	100.09						100.09	110.259
664	100.1						100.1	110.27
665	100.05						100.05	110.215
666	100.04						100.04	110.204
667	100.05						100.05	110.215
668	100.06						100.06	110.226
669	100.04						100.04	110.204
670	100.04						100.04	110.204
671	100.05						100.05	110.215
672	100.03						100.03	110.193
673	100.03						100.03	110.193
674	100.04						100.04	110.204
675	100.05						100.05	110.215
676	100.04						100.04	110.204
677	100.05						100.05	110.215
678	100.04						100.04	110.204
679	100.05						100.05	110.215
680	100.04						100.04	110.204
681	100.04						100.04	110.204
682	100.05						100.05	110.215
683	100.03						100.03	110.193
684	100.01						100.01	110.171
685	100.92						100.92	111.174
686	103.69						103.69	114.225
687	103.15						103.15	113.63
688	102.64						102.64	113.068
689	98.544						98.544	108.556
690	101.53						101.53	111.846
691	93.792						93.792	103.321
692	104.2						104.2	114.787
693	100.24						100.24	110.424
694	101.74						101.74	112.077
695	102.1						102.1	112.473
696	101.49						101.49	111.801
697	101.49						101.49	111.801
698	98.593						98.593	108.61
699	103.57						103.57	114.093
700	99.384						99.384	109.482
701	101						101	111.262
702	101.05						101.05	111.317
703	99.882						99.882	110.03
704	101.63						101.63	111.956
705	97.564						97.564	107.477
706	104.33						104.33	114.93
707	98.444						98.444	108.446
708	102.21						102.21	112.595
709	100.11						100.11	110.281
710	99.556						99.556	109.671
711	100.27						100.27	110.458
712	101.33						101.33	111.625
713	100.93						100.93	111.185
714	100.62						100.62	110.843
715	101.13						101.13	111.405
716	100.56						100.56	110.777
717	100.57						100.57	110.788
718	100.18						100.18	110.358
719	99.522						99.522	109.634
720	99.926						99.926	110.079
721	99.995						99.995	110.155
722	100.6						100.6	110.821
723	100.18						100.18	110.358
724	100						100	110.16
725	100.22						100.22	110.402
726	100.04						100.04	110.204
727	100.13						100.13	110.303
728	100						100	110.16
729	100.08						100.08	110.248
730	100.15						100.15	110.325
731	99.993						99.993	110.152
732	99.859						99.859	110.005
733	100.03						100.03	110.193
734	99.933						99.933	110.086
735	99.988						99.988	110.147
736	100.01						100.01	110.171
737	99.97						99.97	110.127
738	99.951						99.951	110.106
739	100.05						100.05	110.215
740	99.958						99.958	110.114
741	100						100	110.16
742	100.02						100.02	110.182
743	99.974						99.974	110.131
744	99.937						99.937	110.091
745	99.951						99.951	110.106
746	99.972						99.972	110.129
747	99.958						99.958	110.114
748	99.878						99.878	110.026
749	99.967						99.967	110.124
750	99.993						99.993	110.152
751	99.935						99.935	110.088
752	99.974						99.974	110.131
753	99.924						99.924	110.076
754	99.942						99.942	110.096
755	99.977						99.977	110.135
756	99.958						99.958	110.114
757	99.914						99.914	110.065
758	99.954						99.954	110.109
759	99.928						99.928	110.081
760	99.944						99.944	110.098
761	99.965						99.965	110.122
762	99.951						99.951	110.106
763	99.937						99.937	110.091
764	99.93						99.93	110.083
765	99.958						99.958	110.114
766	99.954						99.954	110.109
767	99.933						99.933	110.086
768	99.942						99.942	110.096
769	99.93						99.93	110.083
770	99.942						99.942	110.096
771	99.935						99.935	110.088
772	99.94						99.94	110.094
773	99.935						99.935	110.088
774	99.949						99.949	110.104
775	99.926						99.926	110.079
776	99.912						99.912	110.063
777	99.903						99.903	110.053
778	99.921						99.921	110.073
779	99.928						99.928	110.081
780	99.919						99.919	110.071
781	99.924						99.924	110.076
782	99.924						99.924	110.076
783	99.898						99.898	110.048
784	99.907						99.907	110.058
785	99.914						99.914	110.065
786	99.896						99.896	110.046
787	99.921						99.921	110.073
788	99.912						99.912	110.063
789	99.926						99.926	110.079
790	99.924						99.924	110.076
791	99.907						99.907	110.058
792	99.914						99.914	110.065
793	99.907						99.907	110.058
794	99.914						99.914	110.065
795	99.993						99.993	110.152
796	101.32						101.32	111.614
797	100.98						100.98	111.24
798	102.44						102.44	112.848
799	102.19						102.19	112.573
800	100.16						100.16	110.336
