# Supplementary material for: Novel terpolymers based on methyl methacrylate with superior thermal stability and optical transparency for high-value applications
Source: PLoS One. 2025 Oct 8;20(10):e0332300. doi: 10.1371/journal.pone.0332300 (PMC12507251; doi:10.1371/journal.pone.0332300)
Supplement: S1 File — (ZIP) [file pone.0332300.s001.zip › Supporting_Information/Fig. 7. UV-Vis transmittance spectra comparing the optical properties of the synthesized polymers (a) PMMA,/P(MMA-60-VBC-10-MI30) .xlsx]

## Sheet: Sheet1
200	-0.223						-0.223	100
201	0.2617						0.2617	-117.354
202	0.0959						0.0959	-43.0044
203	0.5457						0.5457	-244.708
204	0.3755						0.3755	-168.385
205	-0.063						-0.063	28.2511
206	-0.169						-0.169	75.7847
207	0.3593						0.3593	-161.121
208	0.1874						0.1874	-84.0358
209	0.2245						0.2245	-100.673
210	0.3387						0.3387	-151.883
211	0.0996						0.0996	-44.6636
212	0.1968						0.1968	-88.251
213	0.1619						0.1619	-72.6008
214	-0.247						-0.247	110.762
215	0.3859						0.3859	-173.049
216	0.159						0.159	-71.3004
217	0.1728						0.1728	-77.4887
218	0.322						0.322	-144.394
219	0.0478						0.0478	-21.435
220	0.0276						0.0276	-12.3767
221	0.0894						0.0894	-40.0896
222	-0.129						-0.129	57.8475
223	0.4497						0.4497	-201.659
224	0.065						0.065	-29.148
225	0.1705						0.1705	-76.4573
226	0.3807						0.3807	-170.717
227	0.395						0.395	-177.13
228	0.0744						0.0744	-33.3632
229	0.0409						0.0409	-18.3408
230	0.2727						0.2727	-122.287
231	0.2894						0.2894	-129.776
232	0.2735						0.2735	-122.646
233	0.192						0.192	-86.0986
234	0.1117						0.1117	-50.0896
235	0.0961						0.0961	-43.0941
236	0.0712						0.0712	-31.9282
237	0.3592						0.3592	-161.076
238	0.3716						0.3716	-166.637
239	0.1648						0.1648	-73.9013
240	0.2146						0.2146	-96.2331
241	-0.055						-0.055	24.6637
242	0.1868						0.1868	-83.7667
243	0.394						0.394	-176.681
244	0.0279						0.0279	-12.5112
245	0.2725						0.2725	-122.197
246	0.1652						0.1652	-74.0806
247	0.3093						0.3093	-138.699
248	0.2789						0.2789	-125.067
249	0.0387						0.0387	-17.3542
250	0.1655						0.1655	-74.2152
251	0.0553						0.0553	-24.7982
252	0.2813						0.2813	-126.143
253	0.0899						0.0899	-40.3139
254	0.2						0.2	-89.686
255	0.3503						0.3503	-157.085
256	0.0916						0.0916	-41.0762
257	0.274						0.274	-122.87
258	0.1342						0.1342	-60.1793
259	0.2323						0.2323	-104.17
260	0.237						0.237	-106.278
261	0.2284						0.2284	-102.421
262	0.3569						0.3569	-160.045
263	0.1409						0.1409	-63.1838
264	0.1767						0.1767	-79.2376
265	0.2401						0.2401	-107.668
266	0.4926						0.4926	-220.897
267	0.2213						0.2213	-99.2376
268	0.4714						0.4714	-211.39
269	0.244						0.244	-109.417
270	0.1602						0.1602	-71.8385
271	0.425						0.425	-190.583
272	0.4082						0.4082	-183.049
273	0.2585						0.2585	-115.919
274	0.2625						0.2625	-117.713
275	0.3772						0.3772	-169.148
276	0.4258						0.4258	-190.941
277	0.3575						0.3575	-160.314
278	0.3398						0.3398	-152.377
279	0.3624						0.3624	-162.511
280	0.3872						0.3872	-173.632
281	0.3544						0.3544	-158.924
282	0.3619						0.3619	-162.287
283	0.3317						0.3317	-148.744
284	0.3505						0.3505	-157.175
285	0.3635						0.3635	-163.004
286	0.3253						0.3253	-145.874
287	0.3364						0.3364	-150.852
288	0.3304						0.3304	-148.161
289	0.3378						0.3378	-151.48
290	0.3469						0.3469	-155.56
291	0.3539						0.3539	-158.699
292	0.3632						0.3632	-162.87
293	0.3722						0.3722	-166.906
294	0.3816						0.3816	-171.121
295	0.3917						0.3917	-175.65
296	0.4018						0.4018	-180.179
297	0.4121						0.4121	-184.798
298	0.4219						0.4219	-189.193
299	0.4313						0.4313	-193.408
300	0.4404						0.4404	-197.489
301	0.4489						0.4489	-201.3
302	0.4565						0.4565	-204.708
303	0.464						0.464	-208.072
304	0.471						0.471	-211.211
305	0.4772						0.4772	-213.991
306	0.4828						0.4828	-216.502
307	0.4874						0.4874	-218.565
308	0.4913						0.4913	-220.314
309	0.494						0.494	-221.524
310	0.4961						0.4961	-222.466
311	0.4975						0.4975	-223.094
312	0.4988						0.4988	-223.677
313	0.4995						0.4995	-223.991
314	0.4994						0.4994	-223.946
315	0.4985						0.4985	-223.542
316	0.4967						0.4967	-222.735
317	0.4944						0.4944	-221.704
318	0.4906						0.4906	-220
319	0.4865						0.4865	-218.161
320	0.4823						0.4823	-216.278
321	0.4768						0.4768	-213.811
322	0.472						0.472	-211.659
323	0.4661						0.4661	-209.013
324	0.4604						0.4604	-206.457
325	0.4541						0.4541	-203.632
326	0.4474						0.4474	-200.628
327	0.4402						0.4402	-197.399
328	0.4305						0.4305	-193.049
329	0.4228						0.4228	-189.596
330	0.415						0.415	-186.098
331	0.4059						0.4059	-182.018
332	0.3974						0.3974	-178.206
333	0.3891						0.3891	-174.484
334	0.3808						0.3808	-170.762
335	0.3712						0.3712	-166.457
336	0.3624						0.3624	-162.511
337	0.3535						0.3535	-158.52
338	0.3455						0.3455	-154.933
339	0.3369						0.3369	-151.076
340	0.3289						0.3289	-147.489
341	0.32						0.32	-143.498
342	0.3122						0.3122	-140
343	0.3019						0.3019	-135.381
344	0.293						0.293	-131.39
345	0.2846						0.2846	-127.623
346	0.2753						0.2753	-123.453
347	0.2661						0.2661	-119.327
348	0.2576						0.2576	-115.516
349	0.2489						0.2489	-111.614
350	0.2406						0.2406	-107.892
351	0.2323						0.2323	-104.17
352	0.2251						0.2251	-100.942
353	0.2178						0.2178	-97.6681
354	0.2108						0.2108	-94.529
355	0.2039						0.2039	-91.4349
356	0.1972						0.1972	-88.4304
357	0.1909						0.1909	-85.6053
358	0.185						0.185	-82.9596
359	0.179						0.179	-80.269
360	0.1732						0.1732	-77.6681
361	0.1679						0.1679	-75.2914
362	0.1627						0.1627	-72.9596
363	0.1578						0.1578	-70.7623
364	0.1538						0.1538	-68.9685
365	0.1492						0.1492	-66.9058
366	0.1456						0.1456	-65.2914
367	0.1415						0.1415	-63.4528
368	0.1382						0.1382	-61.973
369	0.1349						0.1349	-60.4932
370	0.1317						0.1317	-59.0582
371	0.129						0.129	-57.8475
372	0.1259						0.1259	-56.4573
373	0.1235						0.1235	-55.3811
374	0.1207						0.1207	-54.1255
375	0.1183						0.1183	-53.0493
376	0.1158						0.1158	-51.9282
377	0.1129						0.1129	-50.6277
378	0.1108						0.1108	-49.686
379	0.1082						0.1082	-48.5201
380	0.1058						0.1058	-47.4439
381	0.103						0.103	-46.1883
382	0.1004						0.1004	-45.0224
383	0.0974						0.0974	-43.6771
384	0.0946						0.0946	-42.4215
385	0.0914						0.0914	-40.9865
386	0.0887						0.0887	-39.7757
387	0.0859						0.0859	-38.5201
388	0.0832						0.0832	-37.3094
389	0.0803						0.0803	-36.0089
390	0.0778						0.0778	-34.8879
391	0.0749						0.0749	-33.5874
392	0.0721						0.0721	-32.3318
393	0.0693						0.0693	-31.0762
394	0.0664						0.0664	-29.7758
395	0.0639						0.0639	-28.6547
396	0.0614						0.0614	-27.5336
397	0.059						0.059	-26.4574
398	0.0562						0.0562	-25.2018
399	0.0538						0.0538	-24.1255
400	0.0515						0.0515	-23.0941
401	0.049						0.049	-21.9731
402	0.047						0.047	-21.0762
403	0.0447						0.0447	-20.0448
404	0.0427						0.0427	-19.148
405	0.0409						0.0409	-18.3408
406	0.0393						0.0393	-17.6233
407	0.0377						0.0377	-16.9058
408	0.036						0.036	-16.1435
409	0.0344						0.0344	-15.426
410	0.033						0.033	-14.7982
411	0.0317						0.0317	-14.2152
412	0.0303						0.0303	-13.5874
413	0.029						0.029	-13.0045
414	0.0277						0.0277	-12.4215
415	0.027						0.027	-12.1076
416	0.0259						0.0259	-11.6143
417	0.0248						0.0248	-11.1211
418	0.0241						0.0241	-10.8072
419	0.0233						0.0233	-10.4484
420	0.0225						0.0225	-10.0897
421	0.0217						0.0217	-9.73093
422	0.0209						0.0209	-9.37219
423	0.0205						0.0205	-9.19282
424	0.0198						0.0198	-8.87891
425	0.0196						0.0196	-8.78923
426	0.0187						0.0187	-8.38564
427	0.0183						0.0183	-8.20627
428	0.018						0.018	-8.07174
429	0.0175						0.0175	-7.84753
430	0.0171						0.0171	-7.66815
431	0.0166						0.0166	-7.44394
432	0.0162						0.0162	-7.26457
433	0.016						0.016	-7.17488
434	0.0158						0.0158	-7.08519
435	0.0155						0.0155	-6.95066
436	0.0151						0.0151	-6.77129
437	0.015						0.015	-6.72645
438	0.0145						0.0145	-6.50224
439	0.0148						0.0148	-6.63676
440	0.0144						0.0144	-6.45739
441	0.0142						0.0142	-6.36771
442	0.0141						0.0141	-6.32286
443	0.0139						0.0139	-6.23318
444	0.0136						0.0136	-6.09865
445	0.0136						0.0136	-6.09865
446	0.0133						0.0133	-5.96412
447	0.0131						0.0131	-5.87443
448	0.0129						0.0129	-5.78475
449	0.0128						0.0128	-5.7399
450	0.0129						0.0129	-5.78475
451	0.0126						0.0126	-5.65022
452	0.0126						0.0126	-5.65022
453	0.0125						0.0125	-5.60538
454	0.0125						0.0125	-5.60538
455	0.0123						0.0123	-5.51569
456	0.0121						0.0121	-5.426
457	0.0122						0.0122	-5.47085
458	0.0119						0.0119	-5.33632
459	0.012						0.012	-5.38116
460	0.0119						0.0119	-5.33632
461	0.0118						0.0118	-5.29147
462	0.0117						0.0117	-5.24663
463	0.0116						0.0116	-5.20179
464	0.0116						0.0116	-5.20179
465	0.0115						0.0115	-5.15695
466	0.0115						0.0115	-5.15695
467	0.0115						0.0115	-5.15695
468	0.0114						0.0114	-5.1121
469	0.0115						0.0115	-5.15695
470	0.0115						0.0115	-5.15695
471	0.0111						0.0111	-4.97757
472	0.0113						0.0113	-5.06726
473	0.0109						0.0109	-4.88789
474	0.0112						0.0112	-5.02242
475	0.0111						0.0111	-4.97757
476	0.011						0.011	-4.93273
477	0.0109						0.0109	-4.88789
478	0.0111						0.0111	-4.97757
479	0.0111						0.0111	-4.97757
480	0.0109						0.0109	-4.88789
481	0.011						0.011	-4.93273
482	0.011						0.011	-4.93273
483	0.011						0.011	-4.93273
484	0.011						0.011	-4.93273
485	0.0109						0.0109	-4.88789
486	0.0108						0.0108	-4.84304
487	0.0106						0.0106	-4.75336
488	0.0108						0.0108	-4.84304
489	0.0106						0.0106	-4.75336
490	0.0106						0.0106	-4.75336
491	0.0107						0.0107	-4.7982
492	0.0106						0.0106	-4.75336
493	0.0107						0.0107	-4.7982
494	0.0105						0.0105	-4.70852
495	0.0105						0.0105	-4.70852
496	0.0107						0.0107	-4.7982
497	0.0106						0.0106	-4.75336
498	0.0105						0.0105	-4.70852
499	0.0104						0.0104	-4.66367
500	0.0104						0.0104	-4.66367
501	0.0104						0.0104	-4.66367
502	0.0103						0.0103	-4.61883
503	0.0102						0.0102	-4.57399
504	0.0103						0.0103	-4.61883
505	0.0102						0.0102	-4.57399
506	0.0102						0.0102	-4.57399
507	0.0101						0.0101	-4.52914
508	0.0102						0.0102	-4.57399
509	0.01						0.01	-4.4843
510	0.0099						0.0099	-4.43946
511	0.01						0.01	-4.4843
512	0.01						0.01	-4.4843
513	0.0099						0.0099	-4.43946
514	0.0099						0.0099	-4.43946
515	0.0099						0.0099	-4.43946
516	0.0098						0.0098	-4.39461
517	0.0098						0.0098	-4.39461
518	0.0099						0.0099	-4.43946
519	0.0096						0.0096	-4.30493
520	0.0097						0.0097	-4.34977
521	0.0095						0.0095	-4.26009
522	0.0095						0.0095	-4.26009
523	0.0096						0.0096	-4.30493
524	0.0095						0.0095	-4.26009
525	0.0096						0.0096	-4.30493
526	0.0094						0.0094	-4.21524
527	0.0094						0.0094	-4.21524
528	0.0094						0.0094	-4.21524
529	0.0095						0.0095	-4.26009
530	0.0094						0.0094	-4.21524
531	0.0094						0.0094	-4.21524
532	0.0093						0.0093	-4.1704
533	0.0093						0.0093	-4.1704
534	0.0093						0.0093	-4.1704
535	0.0092						0.0092	-4.12556
536	0.0091						0.0091	-4.08071
537	0.0091						0.0091	-4.08071
538	0.0091						0.0091	-4.08071
539	0.0091						0.0091	-4.08071
540	0.0092						0.0092	-4.12556
541	0.0091						0.0091	-4.08071
542	0.0091						0.0091	-4.08071
543	0.0091						0.0091	-4.08071
544	0.0089						0.0089	-3.99103
545	0.009						0.009	-4.03587
546	0.0091						0.0091	-4.08071
547	0.009						0.009	-4.03587
548	0.009						0.009	-4.03587
549	0.0091						0.0091	-4.08071
550	0.0091						0.0091	-4.08071
551	0.009						0.009	-4.03587
552	0.009						0.009	-4.03587
553	0.009						0.009	-4.03587
554	0.0091						0.0091	-4.08071
555	0.009						0.009	-4.03587
556	0.0091						0.0091	-4.08071
557	0.0089						0.0089	-3.99103
558	0.012						0.012	-5.38116
559	-0.051						-0.051	22.8699
560	0.0031						0.0031	-1.39013
561	-0.033						-0.033	14.7982
562	0.0072						0.0072	-3.2287
563	-0.021						-0.021	9.41703
564	0.0055						0.0055	-2.46636
565	0.0109						0.0109	-4.88789
566	0.0088						0.0088	-3.94618
567	-0.008						-0.008	3.58744
568	0.0131						0.0131	-5.87443
569	0.0184						0.0184	-8.25111
570	-0.006						-0.006	2.69058
571	0.0005						0.0005	-0.224215
572	-0.019						-0.019	8.52017
573	-0.008						-0.008	3.58744
574	0.0089						0.0089	-3.99103
575	0.0073						0.0073	-3.27354
576	-0.023						-0.023	10.3139
577	0.0017						0.0017	-0.762331
578	0.0104						0.0104	-4.66367
579	-0.005						-0.005	2.24215
580	-0.006						-0.006	2.69058
581	0.008						0.008	-3.58744
582	-0.021						-0.021	9.41703
583	0.0174						0.0174	-7.80268
584	0.0059						0.0059	-2.64574
585	0.0262						0.0262	-11.7489
586	-0.011						-0.011	4.93273
587	0.0209						0.0209	-9.37219
588	0.0175						0.0175	-7.84753
589	0.0151						0.0151	-6.77129
590	0.0155						0.0155	-6.95066
591	-0.024						-0.024	10.7623
592	0.0119						0.0119	-5.33632
593	-0.002						-0.002	0.89686
594	0.0055						0.0055	-2.46636
595	0.009						0.009	-4.03587
596	0.0079						0.0079	-3.5426
597	0.0127						0.0127	-5.69506
598	0.0085						0.0085	-3.81166
599	0.01						0.01	-4.4843
600	0.0083						0.0083	-3.72197
601	0.0073						0.0073	-3.27354
602	0.0061						0.0061	-2.73542
603	0.0094						0.0094	-4.21524
604	0.0071						0.0071	-3.18385
605	0.0081						0.0081	-3.63228
606	0.0078						0.0078	-3.49775
607	0.0078						0.0078	-3.49775
608	0.0082						0.0082	-3.67713
609	0.0084						0.0084	-3.76681
610	0.0078						0.0078	-3.49775
611	0.0083						0.0083	-3.72197
612	0.0084						0.0084	-3.76681
613	0.0083						0.0083	-3.72197
614	0.0084						0.0084	-3.76681
615	0.0081						0.0081	-3.63228
616	0.0081						0.0081	-3.63228
617	0.0083						0.0083	-3.72197
618	0.0081						0.0081	-3.63228
619	0.0084						0.0084	-3.76681
620	0.008						0.008	-3.58744
621	0.0082						0.0082	-3.67713
622	0.0082						0.0082	-3.67713
623	0.0083						0.0083	-3.72197
624	0.0082						0.0082	-3.67713
625	0.0082						0.0082	-3.67713
626	0.0082						0.0082	-3.67713
627	0.0081						0.0081	-3.63228
628	0.0082						0.0082	-3.67713
629	0.0081						0.0081	-3.63228
630	0.008						0.008	-3.58744
631	0.0081						0.0081	-3.63228
632	0.0081						0.0081	-3.63228
633	0.0083						0.0083	-3.72197
634	0.0081						0.0081	-3.63228
635	0.008						0.008	-3.58744
636	0.008						0.008	-3.58744
637	0.008						0.008	-3.58744
638	0.0081						0.0081	-3.63228
639	0.008						0.008	-3.58744
640	0.008						0.008	-3.58744
641	0.0079						0.0079	-3.5426
642	0.0081						0.0081	-3.63228
643	0.0081						0.0081	-3.63228
644	0.008						0.008	-3.58744
645	0.008						0.008	-3.58744
646	0.0079						0.0079	-3.5426
647	0.008						0.008	-3.58744
648	0.0079						0.0079	-3.5426
649	0.0078						0.0078	-3.49775
650	0.0077						0.0077	-3.45291
651	0.0077						0.0077	-3.45291
652	0.0077						0.0077	-3.45291
653	0.0077						0.0077	-3.45291
654	0.0076						0.0076	-3.40807
655	0.0076						0.0076	-3.40807
656	0.0075						0.0075	-3.36322
657	0.0075						0.0075	-3.36322
658	0.0075						0.0075	-3.36322
659	0.0075						0.0075	-3.36322
660	0.0074						0.0074	-3.31838
661	0.0074						0.0074	-3.31838
662	0.0074						0.0074	-3.31838
663	0.0075						0.0075	-3.36322
664	0.0074						0.0074	-3.31838
665	0.0074						0.0074	-3.31838
666	0.0075						0.0075	-3.36322
667	0.0075						0.0075	-3.36322
668	0.0075						0.0075	-3.36322
669	0.0074						0.0074	-3.31838
670	0.0074						0.0074	-3.31838
671	0.0074						0.0074	-3.31838
672	0.0074						0.0074	-3.31838
673	0.0074						0.0074	-3.31838
674	0.0074						0.0074	-3.31838
675	0.0075						0.0075	-3.36322
676	0.0075						0.0075	-3.36322
677	0.0074						0.0074	-3.31838
678	0.0075						0.0075	-3.36322
679	0.0074						0.0074	-3.31838
680	0.0075						0.0075	-3.36322
681	0.0075						0.0075	-3.36322
682	0.0075						0.0075	-3.36322
683	0.0074						0.0074	-3.31838
684	0.0076						0.0076	-3.40807
685	0.0037						0.0037	-1.65919
686	0.0148						0.0148	-6.63676
687	0.0065						0.0065	-2.91479
688	0.0176						0.0176	-7.89237
689	0.0001						0.0001	-0.044843
690	-0.001						-0.001	0.44843
691	0.0026						0.0026	-1.16592
692	-0.013						-0.013	5.82959
693	-0.009						-0.009	4.03587
694	0.003						0.003	-1.34529
695	0						0	0
696	0.0037						0.0037	-1.65919
697	0						0	0
698	0.0108						0.0108	-4.84304
699	-0.002						-0.002	0.89686
700	0.0125						0.0125	-5.60538
701	0.0031						0.0031	-1.39013
702	-0.004						-0.004	1.79372
703	-0.008						-0.008	3.58744
704	-0.002						-0.002	0.89686
705	-0.008						-0.008	3.58744
706	0.0018						0.0018	-0.807174
707	0.0023						0.0023	-1.03139
708	0.0034						0.0034	-1.52466
709	0.0006						0.0006	-0.269058
710	0.0044						0.0044	-1.97309
711	0.0079						0.0079	-3.5426
712	0.0005						0.0005	-0.224215
713	0.0066						0.0066	-2.95964
714	0.0017						0.0017	-0.762331
715	0.0036						0.0036	-1.61435
716	0.0054						0.0054	-2.42152
717	0.0078						0.0078	-3.49775
718	0.0043						0.0043	-1.92825
719	0.0073						0.0073	-3.27354
720	0.0064						0.0064	-2.86995
721	0.0066						0.0066	-2.95964
722	0.0063						0.0063	-2.82511
723	0.0054						0.0054	-2.42152
724	0.0067						0.0067	-3.00448
725	0.0067						0.0067	-3.00448
726	0.0075						0.0075	-3.36322
727	0.007						0.007	-3.13901
728	0.0075						0.0075	-3.36322
729	0.0066						0.0066	-2.95964
730	0.0076						0.0076	-3.40807
731	0.0066						0.0066	-2.95964
732	0.0077						0.0077	-3.45291
733	0.0076						0.0076	-3.40807
734	0.0073						0.0073	-3.27354
735	0.0072						0.0072	-3.2287
736	0.0077						0.0077	-3.45291
737	0.0075						0.0075	-3.36322
738	0.0075						0.0075	-3.36322
739	0.0078						0.0078	-3.49775
740	0.0081						0.0081	-3.63228
741	0.0077						0.0077	-3.45291
742	0.0075						0.0075	-3.36322
743	0.0077						0.0077	-3.45291
744	0.0078						0.0078	-3.49775
745	0.0076						0.0076	-3.40807
746	0.0076						0.0076	-3.40807
747	0.0076						0.0076	-3.40807
748	0.0079						0.0079	-3.5426
749	0.0076						0.0076	-3.40807
750	0.0073						0.0073	-3.27354
751	0.0073						0.0073	-3.27354
752	0.0072						0.0072	-3.2287
753	0.0075						0.0075	-3.36322
754	0.0073						0.0073	-3.27354
755	0.0072						0.0072	-3.2287
756	0.0072						0.0072	-3.2287
757	0.0074						0.0074	-3.31838
758	0.0071						0.0071	-3.18385
759	0.0072						0.0072	-3.2287
760	0.0071						0.0071	-3.18385
761	0.0071						0.0071	-3.18385
762	0.007						0.007	-3.13901
763	0.0069						0.0069	-3.09417
764	0.0069						0.0069	-3.09417
765	0.0069						0.0069	-3.09417
766	0.0069						0.0069	-3.09417
767	0.0069						0.0069	-3.09417
768	0.0069						0.0069	-3.09417
769	0.0068						0.0068	-3.04932
770	0.0067						0.0067	-3.00448
771	0.0067						0.0067	-3.00448
772	0.0067						0.0067	-3.00448
773	0.0066						0.0066	-2.95964
774	0.0065						0.0065	-2.91479
775	0.0066						0.0066	-2.95964
776	0.0065						0.0065	-2.91479
777	0.0066						0.0066	-2.95964
778	0.0063						0.0063	-2.82511
779	0.0064						0.0064	-2.86995
780	0.0064						0.0064	-2.86995
781	0.0064						0.0064	-2.86995
782	0.0063						0.0063	-2.82511
783	0.0063						0.0063	-2.82511
784	0.0064						0.0064	-2.86995
785	0.0063						0.0063	-2.82511
786	0.0063						0.0063	-2.82511
787	0.0062						0.0062	-2.78027
788	0.0062						0.0062	-2.78027
789	0.0061						0.0061	-2.73542
790	0.0062						0.0062	-2.78027
791	0.006						0.006	-2.69058
792	0.0061						0.0061	-2.73542
793	0.0061						0.0061	-2.73542
794	0.006						0.006	-2.69058
795	0.0057						0.0057	-2.55605
796	0.0058						0.0058	-2.60089
797	-0.008						-0.008	3.58744
798	0						0	0
799	0.0019						0.0019	-0.852017
800	-0.001						-0.001	0.44843
