# Supplementary material for: Novel terpolymers based on methyl methacrylate with superior thermal stability and optical transparency for high-value applications
Source: PLoS One. 2025 Oct 8;20(10):e0332300. doi: 10.1371/journal.pone.0332300 (PMC12507251; doi:10.1371/journal.pone.0332300)
Supplement: S1 File — (ZIP) [file pone.0332300.s001.zip › Supporting_Information/Fig. 7. UV-Vis transmittance spectra comparing the optical properties of the synthesized polymers (a) PMMA,/P(MMA50-VBC-20-MI30) .xlsx]

## Sheet: Sheet1
200	111.53						111.53	100
201	211.36						211.36	189.51
202	167.66						167.66	150.327
203	0.0001						0.0001	8.9662e-05
204	93.076						93.076	83.4538
205	108.75						108.75	97.5074
206	106.18						106.18	95.2031
207	67.376						67.376	60.4107
208	70.268						70.268	63.0037
209	132.04						132.04	118.39
210	97.055						97.055	87.0215
211	32.501						32.501	29.141
212	78.128						78.128	70.0511
213	53.964						53.964	48.3852
214	88.695						88.695	79.5257
215	98.555						98.555	88.3664
216	71.858						71.858	64.4293
217	105.48						105.48	94.5755
218	49.527						49.527	44.4069
219	47.882						47.882	42.932
220	34.801						34.801	31.2033
221	79.279						79.279	71.0831
222	156.08						156.08	139.944
223	48.088						48.088	43.1167
224	107.43						107.43	96.3239
225	58.124						58.124	52.1151
226	90.431						90.431	81.0822
227	47.908						47.908	42.9553
228	54.08						54.08	48.4892
229	66.151						66.151	59.3123
230	70.278						70.278	63.0127
231	74.777						74.777	67.0466
232	39.313						39.313	35.2488
233	47.209						47.209	42.3285
234	54.034						54.034	48.448
235	122.54						122.54	109.872
236	78.233						78.233	70.1453
237	88.129						88.129	79.0182
238	90.144						90.144	80.8249
239	44.135						44.135	39.5723
240	39.734						39.734	35.6263
241	22.817						22.817	20.4582
242	120.2						120.2	107.774
243	35.681						35.681	31.9923
244	66.119						66.119	59.2836
245	40.492						40.492	36.3059
246	40.014						40.014	35.8774
247	89.927						89.927	80.6303
248	99.71						99.71	89.402
249	71.87						71.87	64.4401
250	43.644						43.644	39.1321
251	105.43						105.43	94.5306
252	51.05						51.05	45.7725
253	62.4						62.4	55.9491
254	56.89						56.89	51.0087
255	34.243						34.243	30.703
256	82.935						82.935	74.3612
257	32.343						32.343	28.9994
258	69.09						69.09	61.9475
259	50.087						50.087	44.909
260	44.483						44.483	39.8843
261	57.598						57.598	51.6435
262	40.561						40.561	36.3678
263	57.28						57.28	51.3584
264	46.281						46.281	41.4965
265	43.294						43.294	38.8183
266	33.277						33.277	29.8368
267	33.128						33.128	29.7032
268	43.619						43.619	39.1097
269	41.121						41.121	36.8699
270	46.542						46.542	41.7305
271	46.221						46.221	41.4427
272	38.017						38.017	34.0868
273	49.138						49.138	44.0581
274	39.34						39.34	35.273
275	38.643						38.643	34.6481
276	48.49						48.49	43.4771
277	39.261						39.261	35.2022
278	33.919						33.919	30.4125
279	35.438						35.438	31.7744
280	35.742						35.742	32.047
281	41.741						41.741	37.4258
282	36.467						36.467	32.697
283	35.869						35.869	32.1609
284	38.002						38.002	34.0734
285	40.362						40.362	36.1894
286	38.446						38.446	34.4715
287	39.446						39.446	35.3681
288	40.137						40.137	35.9876
289	40.051						40.051	35.9105
290	39.808						39.808	35.6926
291	39.263						39.263	35.204
292	38.597						38.597	34.6068
293	37.839						37.839	33.9272
294	37.061						37.061	33.2296
295	36.157						36.157	32.4191
296	35.249						35.249	31.605
297	34.336						34.336	30.7863
298	33.431						33.431	29.9749
299	32.595						32.595	29.2253
300	31.806						31.806	28.5179
301	31.086						31.086	27.8723
302	30.386						30.386	27.2447
303	29.796						29.796	26.7157
304	29.19						29.19	26.1723
305	28.646						28.646	25.6846
306	28.16						28.16	25.2488
307	27.779						27.779	24.9072
308	27.466						27.466	24.6266
309	27.216						27.216	24.4024
310	27.062						27.062	24.2643
311	26.963						26.963	24.1756
312	26.889						26.889	24.1092
313	26.862						26.862	24.085
314	26.881						26.881	24.102
315	26.921						26.921	24.1379
316	27.084						27.084	24.2841
317	27.311						27.311	24.4876
318	27.631						27.631	24.7745
319	28.036						28.036	25.1376
320	28.441						28.441	25.5008
321	28.94						28.94	25.9482
322	29.455						29.455	26.4099
323	30.028						30.028	26.9237
324	30.657						30.657	27.4877
325	31.353						31.353	28.1117
326	32.109						32.109	28.7896
327	32.892						32.892	29.4916
328	33.893						33.893	30.3891
329	34.809						34.809	31.2104
330	35.809						35.809	32.1071
331	36.948						36.948	33.1283
332	37.983						37.983	34.0563
333	39.245						39.245	35.1879
334	40.581						40.581	36.3857
335	41.928						41.928	37.5935
336	43.317						43.317	38.8389
337	44.699						44.699	40.078
338	46.097						46.097	41.3315
339	47.57						47.57	42.6522
340	49.08						49.08	44.0061
341	50.636						50.636	45.4013
342	52.321						52.321	46.9121
343	54.058						54.058	48.4695
344	55.951						55.951	50.1668
345	57.849						57.849	51.8686
346	59.83						59.83	53.6448
347	61.844						61.844	55.4506
348	63.93						63.93	57.3209
349	65.943						65.943	59.1258
350	67.936						67.936	60.9128
351	69.937						69.937	62.7069
352	71.903						71.903	64.4697
353	73.824						73.824	66.1921
354	75.723						75.723	67.8948
355	77.539						77.539	69.523
356	79.434						79.434	71.2221
357	81.275						81.275	72.8728
358	82.971						82.971	74.3935
359	84.557						84.557	75.8155
360	86.176						86.176	77.2671
361	87.698						87.698	78.6318
362	89.196						89.196	79.9749
363	90.539						90.539	81.1791
364	91.729						91.729	82.2461
365	92.838						92.838	83.2404
366	93.875						93.875	84.1702
367	94.741						94.741	84.9467
368	95.501						95.501	85.6281
369	96.167						96.167	86.2253
370	96.767						96.767	86.7632
371	97.268						97.268	87.2124
372	97.748						97.748	87.6428
373	98.041						98.041	87.9055
374	98.407						98.407	88.2337
375	98.668						98.668	88.4677
376	98.857						98.857	88.6372
377	98.996						98.996	88.7618
378	99.201						99.201	88.9456
379	99.35						99.35	89.0792
380	99.464						99.464	89.1814
381	99.435						99.435	89.1554
382	99.597						99.597	89.3007
383	99.57						99.57	89.2765
384	99.659						99.659	89.3563
385	99.779						99.779	89.4638
386	99.804						99.804	89.4863
387	99.818						99.818	89.4988
388	99.871						99.871	89.5463
389	99.868						99.868	89.5436
390	99.96						99.96	89.6261
391	100						100	89.662
392	100.01						100.01	89.671
393	99.993						99.993	89.6557
394	100						100	89.662
395	100.07						100.07	89.7248
396	100.06						100.06	89.7158
397	100.08						100.08	89.7337
398	100.13						100.13	89.7786
399	100.13						100.13	89.7786
400	100.15						100.15	89.7965
401	100.17						100.17	89.8144
402	100.21						100.21	89.8503
403	100.23						100.23	89.8682
404	100.24						100.24	89.8772
405	100.26						100.26	89.8951
406	100.2						100.2	89.8413
407	100.23						100.23	89.8682
408	100.25						100.25	89.8862
409	100.28						100.28	89.9131
410	100.31						100.31	89.94
411	100.3						100.3	89.931
412	100.32						100.32	89.9489
413	100.36						100.36	89.9848
414	100.38						100.38	90.0027
415	100.39						100.39	90.0117
416	100.41						100.41	90.0296
417	100.39						100.39	90.0117
418	100.39						100.39	90.0117
419	100.45						100.45	90.0655
420	100.44						100.44	90.0565
421	100.45						100.45	90.0655
422	100.46						100.46	90.0744
423	100.43						100.43	90.0475
424	100.47						100.47	90.0834
425	100.5						100.5	90.1103
426	100.57						100.57	90.1731
427	100.48						100.48	90.0924
428	100.55						100.55	90.1551
429	100.55						100.55	90.1551
430	100.52						100.52	90.1282
431	100.59						100.59	90.191
432	100.64						100.64	90.2358
433	100.61						100.61	90.2089
434	100.56						100.56	90.1641
435	100.57						100.57	90.1731
436	100.58						100.58	90.182
437	100.61						100.61	90.2089
438	100.65						100.65	90.2448
439	100.59						100.59	90.191
440	100.59						100.59	90.191
441	100.65						100.65	90.2448
442	100.58						100.58	90.182
443	100.58						100.58	90.182
444	100.63						100.63	90.2269
445	100.6						100.6	90.2
446	100.63						100.63	90.2269
447	100.64						100.64	90.2358
448	100.63						100.63	90.2269
449	100.63						100.63	90.2269
450	100.65						100.65	90.2448
451	100.67						100.67	90.2627
452	100.63						100.63	90.2269
453	100.63						100.63	90.2269
454	100.64						100.64	90.2358
455	100.64						100.64	90.2358
456	100.63						100.63	90.2269
457	100.62						100.62	90.2179
458	100.67						100.67	90.2627
459	100.64						100.64	90.2358
460	100.61						100.61	90.2089
461	100.61						100.61	90.2089
462	100.63						100.63	90.2269
463	100.64						100.64	90.2358
464	100.65						100.65	90.2448
465	100.66						100.66	90.2538
466	100.63						100.63	90.2269
467	100.62						100.62	90.2179
468	100.61						100.61	90.2089
469	100.61						100.61	90.2089
470	100.61						100.61	90.2089
471	100.64						100.64	90.2358
472	100.65						100.65	90.2448
473	100.64						100.64	90.2358
474	100.63						100.63	90.2269
475	100.63						100.63	90.2269
476	100.6						100.6	90.2
477	100.59						100.59	90.191
478	100.58						100.58	90.182
479	100.6						100.6	90.2
480	100.61						100.61	90.2089
481	100.61						100.61	90.2089
482	100.54						100.54	90.1462
483	100.57						100.57	90.1731
484	100.59						100.59	90.191
485	100.55						100.55	90.1551
486	100.57						100.57	90.1731
487	100.54						100.54	90.1462
488	100.54						100.54	90.1462
489	100.54						100.54	90.1462
490	100.55						100.55	90.1551
491	100.54						100.54	90.1462
492	100.54						100.54	90.1462
493	100.55						100.55	90.1551
494	100.56						100.56	90.1641
495	100.54						100.54	90.1462
496	100.53						100.53	90.1372
497	100.54						100.54	90.1462
498	100.52						100.52	90.1282
499	100.54						100.54	90.1462
500	100.54						100.54	90.1462
501	100.5						100.5	90.1103
502	100.56						100.56	90.1641
503	100.57						100.57	90.1731
504	100.54						100.54	90.1462
505	100.55						100.55	90.1551
506	100.55						100.55	90.1551
507	100.57						100.57	90.1731
508	100.55						100.55	90.1551
509	100.58						100.58	90.182
510	100.56						100.56	90.1641
511	100.57						100.57	90.1731
512	100.59						100.59	90.191
513	100.55						100.55	90.1551
514	100.53						100.53	90.1372
515	100.58						100.58	90.182
516	100.54						100.54	90.1462
517	100.57						100.57	90.1731
518	100.57						100.57	90.1731
519	100.59						100.59	90.191
520	100.6						100.6	90.2
521	100.57						100.57	90.1731
522	100.57						100.57	90.1731
523	100.56						100.56	90.1641
524	100.56						100.56	90.1641
525	100.59						100.59	90.191
526	100.55						100.55	90.1551
527	100.55						100.55	90.1551
528	100.57						100.57	90.1731
529	100.55						100.55	90.1551
530	100.52						100.52	90.1282
531	100.54						100.54	90.1462
532	100.54						100.54	90.1462
533	100.55						100.55	90.1551
534	100.54						100.54	90.1462
535	100.53						100.53	90.1372
536	100.56						100.56	90.1641
537	100.55						100.55	90.1551
538	100.55						100.55	90.1551
539	100.56						100.56	90.1641
540	100.55						100.55	90.1551
541	100.53						100.53	90.1372
542	100.54						100.54	90.1462
543	100.56						100.56	90.1641
544	100.56						100.56	90.1641
545	100.54						100.54	90.1462
546	100.53						100.53	90.1372
547	100.51						100.51	90.1193
548	100.5						100.5	90.1103
549	100.52						100.52	90.1282
550	100.51						100.51	90.1193
551	100.5						100.5	90.1103
552	100.52						100.52	90.1282
553	100.5						100.5	90.1103
554	100.5						100.5	90.1103
555	100.51						100.51	90.1193
556	100.51						100.51	90.1193
557	100.51						100.51	90.1193
558	99.836						99.836	89.515
559	93.454						93.454	83.7927
560	109.01						109.01	97.7405
561	91.531						91.531	82.0685
562	106.85						106.85	95.8038
563	95.01						95.01	85.1879
564	97.685						97.685	87.5863
565	99.195						99.195	88.9402
566	100.7						100.7	90.2896
567	104.27						104.27	93.4906
568	97.748						97.748	87.6428
569	104.15						104.15	93.383
570	97.775						97.775	87.667
571	104.23						104.23	93.4547
572	97.811						97.811	87.6993
573	106.48						106.48	95.4721
574	95.827						95.827	85.9204
575	93.338						93.338	83.6887
576	101.33						101.33	90.8545
577	99.304						99.304	89.038
578	108.33						108.33	97.1308
579	100.55						100.55	90.1551
580	106.17						106.17	95.1941
581	96.289						96.289	86.3346
582	100.61						100.61	90.2089
583	98.855						98.855	88.6354
584	103.99						103.99	93.2395
585	100.14						100.14	89.7875
586	95.314						95.314	85.4604
587	103.06						103.06	92.4057
588	105.81						105.81	94.8714
589	103.29						103.29	92.6119
590	101.38						101.38	90.8993
591	101.57						101.57	91.0697
592	102.93						102.93	92.2891
593	101.45						101.45	90.9621
594	102.35						102.35	91.7691
595	102.31						102.31	91.7332
596	100.84						100.84	90.4152
597	100.26						100.26	89.8951
598	100.08						100.08	89.7337
599	100.04						100.04	89.6979
600	100.45						100.45	90.0655
601	100.55						100.55	90.1551
602	100.35						100.35	89.9758
603	100.61						100.61	90.2089
604	100.27						100.27	89.9041
605	100.39						100.39	90.0117
606	100.65						100.65	90.2448
607	100.46						100.46	90.0744
608	100.51						100.51	90.1193
609	100.44						100.44	90.0565
610	100.51						100.51	90.1193
611	100.44						100.44	90.0565
612	100.44						100.44	90.0565
613	100.47						100.47	90.0834
614	100.44						100.44	90.0565
615	100.39						100.39	90.0117
616	100.41						100.41	90.0296
617	100.39						100.39	90.0117
618	100.42						100.42	90.0386
619	100.36						100.36	89.9848
620	100.38						100.38	90.0027
621	100.41						100.41	90.0296
622	100.4						100.4	90.0206
623	100.38						100.38	90.0027
624	100.37						100.37	89.9937
625	100.37						100.37	89.9937
626	100.37						100.37	89.9937
627	100.4						100.4	90.0206
628	100.37						100.37	89.9937
629	100.37						100.37	89.9937
630	100.38						100.38	90.0027
631	100.36						100.36	89.9848
632	100.36						100.36	89.9848
633	100.33						100.33	89.9579
634	100.34						100.34	89.9669
635	100.33						100.33	89.9579
636	100.36						100.36	89.9848
637	100.35						100.35	89.9758
638	100.33						100.33	89.9579
639	100.36						100.36	89.9848
640	100.36						100.36	89.9848
641	100.34						100.34	89.9669
642	100.34						100.34	89.9669
643	100.35						100.35	89.9758
644	100.36						100.36	89.9848
645	100.36						100.36	89.9848
646	100.33						100.33	89.9579
647	100.38						100.38	90.0027
648	100.39						100.39	90.0117
649	100.34						100.34	89.9669
650	100.38						100.38	90.0027
651	100.35						100.35	89.9758
652	100.36						100.36	89.9848
653	100.35						100.35	89.9758
654	100.35						100.35	89.9758
655	100.35						100.35	89.9758
656	100.35						100.35	89.9758
657	100.35						100.35	89.9758
658	100.35						100.35	89.9758
659	100.37						100.37	89.9937
660	100.35						100.35	89.9758
661	100.35						100.35	89.9758
662	100.34						100.34	89.9669
663	100.37						100.37	89.9937
664	100.38						100.38	90.0027
665	100.37						100.37	89.9937
666	100.36						100.36	89.9848
667	100.35						100.35	89.9758
668	100.35						100.35	89.9758
669	100.35						100.35	89.9758
670	100.34						100.34	89.9669
671	100.33						100.33	89.9579
672	100.34						100.34	89.9669
673	100.33						100.33	89.9579
674	100.35						100.35	89.9758
675	100.36						100.36	89.9848
676	100.35						100.35	89.9758
677	100.36						100.36	89.9848
678	100.35						100.35	89.9758
679	100.36						100.36	89.9848
680	100.36						100.36	89.9848
681	100.35						100.35	89.9758
682	100.33						100.33	89.9579
683	100.35						100.35	89.9758
684	100.33						100.33	89.9579
685	101.24						101.24	90.7738
686	99.345						99.345	89.0747
687	106.7						106.7	95.6694
688	103.63						103.63	92.9167
689	100.13						100.13	89.7786
690	97.404						97.404	87.3344
691	101.71						101.71	91.1952
692	100.76						100.76	90.3434
693	104.85						104.85	94.0106
694	103.42						103.42	92.7284
695	101.08						101.08	90.6303
696	98.907						98.907	88.682
697	101.07						101.07	90.6214
698	99.017						99.017	88.7806
699	102.53						102.53	91.9304
700	98.596						98.596	88.4031
701	103.1						103.1	92.4415
702	99.233						99.233	88.9743
703	102.11						102.11	91.5539
704	98.637						98.637	88.4399
705	99.584						99.584	89.289
706	102.66						102.66	92.047
707	100.25						100.25	89.8862
708	100.6						100.6	90.2
709	99.352						99.352	89.081
710	102.48						102.48	91.8856
711	100.87						100.87	90.4421
712	100.12						100.12	89.7696
713	100.63						100.63	90.2269
714	100.21						100.21	89.8503
715	100.39						100.39	90.0117
716	100.25						100.25	89.8862
717	101.39						101.39	90.9083
718	100.19						100.19	89.8324
719	100.59						100.59	90.191
720	100.01						100.01	89.671
721	101.25						101.25	90.7828
722	100.15						100.15	89.7965
723	100.76						100.76	90.3434
724	100.36						100.36	89.9848
725	100.7						100.7	90.2896
726	100.38						100.38	90.0027
727	100.33						100.33	89.9579
728	100.49						100.49	90.1013
729	100.46						100.46	90.0744
730	100.41						100.41	90.0296
731	100.49						100.49	90.1013
732	100.33						100.33	89.9579
733	100.19						100.19	89.8324
734	100.3						100.3	89.931
735	100.39						100.39	90.0117
736	100.31						100.31	89.94
737	100.31						100.31	89.94
738	100.41						100.41	90.0296
739	100.35						100.35	89.9758
740	100.32						100.32	89.9489
741	100.34						100.34	89.9669
742	100.31						100.31	89.94
743	100.31						100.31	89.94
744	100.3						100.3	89.931
745	100.27						100.27	89.9041
746	100.29						100.29	89.922
747	100.31						100.31	89.94
748	100.28						100.28	89.9131
749	100.27						100.27	89.9041
750	100.34						100.34	89.9669
751	100.32						100.32	89.9489
752	100.31						100.31	89.94
753	100.29						100.29	89.922
754	100.3						100.3	89.931
755	100.31						100.31	89.94
756	100.31						100.31	89.94
757	100.29						100.29	89.922
758	100.3						100.3	89.931
759	100.26						100.26	89.8951
760	100.28						100.28	89.9131
761	100.31						100.31	89.94
762	100.28						100.28	89.9131
763	100.29						100.29	89.922
764	100.29						100.29	89.922
765	100.26						100.26	89.8951
766	100.28						100.28	89.9131
767	100.27						100.27	89.9041
768	100.29						100.29	89.922
769	100.29						100.29	89.922
770	100.28						100.28	89.9131
771	100.26						100.26	89.8951
772	100.27						100.27	89.9041
773	100.29						100.29	89.922
774	100.28						100.28	89.9131
775	100.27						100.27	89.9041
776	100.26						100.26	89.8951
777	100.24						100.24	89.8772
778	100.26						100.26	89.8951
779	100.24						100.24	89.8772
780	100.25						100.25	89.8862
781	100.26						100.26	89.8951
782	100.29						100.29	89.922
783	100.24						100.24	89.8772
784	100.24						100.24	89.8772
785	100.25						100.25	89.8862
786	100.28						100.28	89.9131
787	100.25						100.25	89.8862
788	100.26						100.26	89.8951
789	100.26						100.26	89.8951
790	100.26						100.26	89.8951
791	100.26						100.26	89.8951
792	100.23						100.23	89.8682
793	100.24						100.24	89.8772
794	100.23						100.23	89.8682
795	100.35						100.35	89.9758
796	99.843						99.843	89.5212
797	101.44						101.44	90.9531
798	104.16						104.16	93.3919
799	103.57						103.57	92.8629
800	102.31						102.31	91.7332
