# Supplementary material for: Novel terpolymers based on methyl methacrylate with superior thermal stability and optical transparency for high-value applications
Source: PLoS One. 2025 Oct 8;20(10):e0332300. doi: 10.1371/journal.pone.0332300 (PMC12507251; doi:10.1371/journal.pone.0332300)
Supplement: S1 File — (ZIP) [file pone.0332300.s001.zip › Supporting_Information/Table 1 and Table 2/CEGeniusLog.txt]

Date and Time	Username	UserDomainname	Filenamepath	Error Number	Error Message	System Exception	Error LineNumber	Error MethodName	Applicationstarttime	Applicationendtime	CPU Used (%)	RAM Used (MB)

27-Sep-25 15:02:43	9105949	HS-J-PCOJ-04	CEGenius v2.9.46	\\\\j-fs04\\J-PLOS-L\\Production\\PONE\\pone.0332300\\Collation for TS\\R1\\Supporting_Information\\Table 1 and Table 2\\Table 1 and Table 2 .docx	ThisAddInErr_007	Error in Validating MoveToWord	Root element is missing.	0	Application_DocumentBeforeClose			0%	8232MB
27-Sep-25 15:02:46	9105949	HS-J-PCOJ-04	CEGenius v2.9.46	\\\\j-fs04\\J-PLOS-L\\Production\\PONE\\pone.0332300\\Collation for TS\\R1\\Supporting_Information\\Table 1 and Table 2\\Table 1 and Table 2 .docx	CEGDocVariableError0003	Unable find the MetaXml Name from the document: 	Object has been deleted.	0	ReadDocVariable		2025-09-27 03:02:43	5.722282%	8234MB
27-Sep-25 15:02:46	9105949	HS-J-PCOJ-04	CEGenius v2.9.46	\\\\j-fs04\\J-PLOS-L\\Production\\PONE\\pone.0332300\\Collation for TS\\R1\\Supporting_Information\\Table 1 and Table 2\\Table 1 and Table 2 .docx	ThisAddInErr_007	Error in Validating MoveToWord	Root element is missing.	0	Application_DocumentBeforeClose		2025-09-27 03:02:43	0%	8234MB
27-Sep-25 15:02:46	9105949	HS-J-PCOJ-04	CEGenius v2.9.46	\\\\j-fs04\\J-PLOS-L\\Production\\PONE\\pone.0332300\\Collation for TS\\R1\\Supporting_Information\\Table 1 and Table 2\\Table 1 and Table 2 .docx	CEGDocVariableError0003	Unable find the MetaXml Name from the document: 	Object has been deleted.	0	ReadDocVariable		2025-09-27 03:02:43	0%	8234MB
27-Sep-25 15:02:46	9105949	HS-J-PCOJ-04	CEGenius v2.9.46	\\\\j-fs04\\J-PLOS-L\\Production\\PONE\\pone.0332300\\Collation for TS\\R1\\Supporting_Information\\Table 1 and Table 2\\Table 1 and Table 2 .docx	DocVarFileIDError0001	Unable to add the following DocVariable: 'fileID'	Object has been deleted.	0	addDocVariable		2025-09-27 03:02:43	0%	8234MB
